# Supplementary material for: Kolmogorov Complexity of Coronary Sinus Atrial Electrograms Before Ablation Predicts Termination of Atrial Fibrillation After Pulmonary Vein Isolation
Source: Entropy (Basel). 2019 Oct 4;21(10):970. doi: 10.3390/e21100970 (PMC7514301; doi:10.3390/e21100970)
Supplement: Supplementary file 1 [file entropy-21-00970-s001.zip]

Archive with 32 entries (28 files):
- suppMat/
- suppMat/DataS1/
- suppMat/DataS1/more than PVI/
- suppMat/DataS1/more than PVI/01 30 SEC BASELINE.txt
- suppMat/DataS1/more than PVI/09 30 SEC BASELINE.txt
- suppMat/DataS1/more than PVI/10 30 SEC BASELINE.txt
- suppMat/DataS1/more than PVI/12 30 SEC BASELINE.txt
- suppMat/DataS1/more than PVI/13 30 SEC BASELINE.txt
- suppMat/DataS1/more than PVI/18 30 SEC BASELINE.txt
- suppMat/DataS1/more than PVI/19 30 SEC BASELINE.txt
- suppMat/DataS1/more than PVI/20 30 SEC BASELINE.txt
- suppMat/DataS1/more than PVI/21 30 SEC BASELINE.txt
- suppMat/DataS1/more than PVI/22 30 SEC BASELINE.txt
- suppMat/DataS1/PVI only/
- suppMat/DataS1/PVI only/02 30 SEC BASELINE.txt
- suppMat/DataS1/PVI only/03 30 SEC BASELINE.txt
- suppMat/DataS1/PVI only/04 30 SEC BASELINE.txt
- suppMat/DataS1/PVI only/05 30 SEC BASELINE.txt
- suppMat/DataS1/PVI only/06 30 SEC BASELINE.txt
- suppMat/DataS1/PVI only/07 30 SEC BASELINE.txt
- suppMat/DataS1/PVI only/08 30 SEC BASELINE.txt
- suppMat/DataS1/PVI only/11 30 SEC BASELINE.txt
- suppMat/DataS1/PVI only/14 30 SEC BASELINE.txt
- suppMat/DataS1/PVI only/15 30 SEC BASELINE.txt
- suppMat/DataS1/PVI only/16 30 SEC BASELINE.txt
- suppMat/DataS1/PVI only/17 30 SEC BASELINE.txt
- suppMat/DataS1/PVI only/23 30 SEC BASELINE.txt
- suppMat/DataS1/PVI only/24 30 SEC BASELINE.txt
- suppMat/DataS1/PVI only/25 30 SEC BASELINE.txt
- suppMat/DataS1/PVI only/26 30 SEC BASELINE.txt
- suppMat/TableS1.docx
- suppMat/TableS2.docx
