# Supplementary material for: Kolmogorov Complexity of Coronary Sinus Atrial Electrograms Before Ablation Predicts Termination of Atrial Fibrillation After Pulmonary Vein Isolation
Source: Entropy (Basel). 2019 Oct 4;21(10):970. doi: 10.3390/e21100970 (PMC7514301; doi:10.3390/e21100970)
Supplement: Supplementary file 1 [file entropy-21-00970-s001.zip › suppMat/DataS1/more than PVI/01 30 SEC BASELINE.txt]

-0.005981
-0.015259
-0.014282
-0.008911
-0.005981
0.004242
-0.002563
-0.005493
-0.003052
0.011566
-0.016724
-0.023071
-0.034302
-0.022095
-0.020630
-0.022095
-0.022583
-0.024048
-0.018677
-0.030884
-0.029419
-0.041138
-0.020630
-0.005005
0.004730
0.003265
0.002289
0.004730
0.007660
0.016937
0.003265
0.006195
0.003265
0.021820
0.021820
0.023285
0.034515
0.035980
0.037933
0.030609
0.040863
0.044769
0.040863
0.048187
0.041351
-0.024536
-0.142700
-0.141724
-0.061157
0.010590
0.060394
0.043793
-0.009399
-0.074829
-0.122681
-0.121216
-0.096313
-0.067017
-0.051880
-0.067505
-0.067505
-0.069458
-0.060181
-0.050415
-0.048462
-0.020630
-0.021118
-0.005981
-0.011353
-0.028931
-0.036743
-0.023560
-0.022095
-0.006470
0.019867
0.029144
0.030609
0.031097
0.050140
0.050629
0.039886
0.044769
0.065765
0.062347
0.060883
0.072601
0.064789
0.070648
0.040863
0.049164
0.080902
0.071625
0.084808
0.098969
0.130219
0.131195
0.095062
0.058929
0.052094
0.055511
0.053558
0.054047
0.054047
0.056488
0.045258
0.055511
0.065765
0.043793
0.045258
0.042328
0.050629
0.052582
0.036469
0.017426
0.014496
0.006683
0.012543
0.014008
0.000336
0.009613
0.002289
-0.013794
-0.016724
-0.010376
-0.013306
-0.010864
-0.024536
-0.034790
-0.042603
-0.043579
-0.037231
-0.040649
-0.029907
-0.046997
-0.050903
-0.048950
-0.057251
-0.048950
-0.054321
-0.059692
-0.057739
-0.051880
-0.052856
-0.045044
-0.043579
-0.040161
-0.039185
-0.040649
-0.042603
-0.032837
-0.034790
-0.029907
-0.026489
-0.023560
-0.019165
-0.019165
-0.021118
-0.011353
-0.019165
-0.012329
-0.010864
-0.021118
-0.016235
-0.002075
0.004242
0.010101
0.008148
-0.000610
-0.019653
0.000824
0.003265
0.000824
0.000824
0.007660
0.001801
0.000336
0.000336
-0.004028
0.002777
-0.011841
-0.015747
-0.020142
-0.014771
-0.010376
-0.019165
-0.004517
-0.003052
-0.016724
-0.008911
-0.001587
-0.010864
0.005707
0.007660
0.014984
0.005219
0.004242
0.010590
0.016449
0.017426
0.033051
0.029633
0.028656
0.020844
0.024750
0.027679
0.028168
0.033539
0.024750
0.012054
0.013031
0.008636
0.022308
0.016937
0.003754
-0.003540
0.007172
0.002777
0.006195
0.015961
0.025726
0.007172
-0.001587
0.015472
0.012543
0.004242
0.010101
0.010101
0.028656
0.029144
0.029633
0.034515
0.020844
0.032562
0.039398
0.056488
0.075531
0.102386
0.144867
0.176605
0.238617
0.300629
0.361176
0.350433
0.208344
0.017426
-0.168091
-0.221313
-0.079712
0.114594
0.216644
0.234711
0.159027
0.044769
-0.062134
-0.140259
-0.194458
-0.216431
-0.219360
-0.219360
-0.195435
-0.179810
-0.170532
-0.168091
-0.148071
-0.129517
-0.112427
-0.093384
-0.083618
-0.079712
-0.079224
-0.070435
-0.050903
-0.034302
-0.027466
-0.006958
0.003754
-0.012817
-0.021118
-0.023560
-0.008911
-0.007935
-0.004028
0.009125
0.014984
0.032562
0.030609
0.019867
0.028168
0.020844
0.028656
0.008636
0.007660
0.019867
0.009613
0.017914
0.016449
0.012543
0.017426
0.010590
0.017426
0.015961
-0.007935
0.002777
-0.015259
-0.018677
-0.012329
-0.019653
-0.013794
-0.019653
-0.023071
-0.024536
-0.020630
-0.021118
-0.015747
-0.026001
-0.027954
-0.024536
-0.024536
-0.030396
-0.009399
-0.025024
-0.038696
-0.046997
-0.026978
-0.025024
-0.026489
-0.015747
-0.026001
-0.030396
-0.025513
-0.022095
-0.016724
-0.022095
-0.015747
-0.007446
-0.013794
-0.013794
-0.012329
0.009613
0.015961
0.001801
0.011078
0.007172
0.005707
0.024261
0.014496
0.020355
0.018402
0.014984
0.021820
0.018890
0.006683
0.004242
0.005219
0.012543
0.002777
0.013519
-0.004028
0.002289
-0.005981
-0.003540
0.007172
-0.018677
-0.001099
0.000336
0.007172
0.006683
0.003265
-0.009399
-0.002563
0.003754
-0.001099
0.008148
0.005707
0.006195
0.018402
0.015961
0.012054
0.015472
0.027191
0.015472
0.025726
0.023285
0.022797
0.014984
0.014008
0.025726
0.010590
0.023285
0.017914
0.011566
0.014984
0.012543
0.028656
0.032562
0.021332
0.032562
0.014496
0.027679
0.032074
0.065277
0.117523
0.144379
0.146332
0.142426
0.170746
0.212250
0.260101
0.268402
0.176117
0.005219
-0.098267
-0.083618
0.041840
0.122894
0.138031
0.107269
0.047699
0.000824
-0.054321
-0.103638
-0.149048
-0.162231
-0.166626
-0.172974
-0.170044
-0.170532
-0.153442
-0.128540
-0.123657
-0.112915
-0.102173
-0.092896
-0.075806
-0.048462
-0.043091
-0.042114
-0.049927
-0.021606
-0.034302
-0.023071
-0.006470
0.003265
0.014496
0.007172
0.002289
-0.003052
-0.003052
0.012054
0.007660
0.018402
0.028656
0.024750
0.036469
0.031097
0.034515
0.039398
0.030121
0.027191
0.020844
0.002289
0.010590
0.011566
0.029144
0.022308
0.009613
0.010101
0.011078
0.007660
0.003754
0.001312
0.001312
-0.005005
-0.005493
-0.002075
-0.008423
-0.025513
-0.022095
-0.009888
-0.013794
-0.019165
-0.014282
-0.022095
-0.009399
-0.010376
-0.010864
-0.017212
-0.020142
-0.009888
-0.006958
-0.006470
-0.015747
-0.016235
-0.009888
-0.019165
-0.011841
-0.002563
-0.010864
-0.015747
0.000824
-0.020630
-0.005005
-0.002563
0.009125
-0.000610
0.002777
0.000824
-0.002075
0.003265
0.004242
0.023773
0.015961
0.020355
0.026215
0.014008
0.023285
0.016937
0.014984
0.027679
0.023285
0.003265
0.012543
0.010590
0.014984
0.018402
0.008148
-0.003052
-0.003540
-0.013306
-0.006470
-0.016235
-0.020630
-0.030884
-0.029419
-0.029419
-0.027466
-0.036255
-0.038208
-0.018677
-0.018677
-0.023560
0.007660
0.040863
0.091644
0.150726
0.260101
0.357269
0.374359
0.254730
0.067230
-0.094360
-0.154907
-0.081177
0.018890
0.109711
0.179535
0.199066
0.145355
0.057465
-0.018188
-0.121216
-0.175415
-0.201294
-0.208618
-0.207153
-0.194946
-0.192993
-0.179321
-0.157837
-0.118774
-0.086060
-0.076782
-0.057739
-0.049438
-0.043091
-0.042114
-0.036743
-0.010376
0.004730
-0.003052
-0.011353
0.007172
0.012543
0.024750
0.035980
0.027191
0.031586
0.035492
0.017914
0.015472
0.017914
0.020355
0.018402
0.028656
0.025238
0.024261
0.022308
0.020355
0.023285
0.003754
-0.002563
-0.015747
-0.007935
-0.015259
-0.002075
-0.007446
-0.015747
-0.002075
-0.017212
-0.018188
-0.003052
-0.018188
-0.014771
-0.020630
-0.008423
-0.008423
-0.005493
-0.000610
0.004730
-0.004028
-0.006958
-0.011841
0.000824
-0.002563
-0.005005
-0.000610
0.002777
-0.005005
-0.009399
-0.002075
0.008636
-0.003540
-0.008423
-0.007935
-0.009888
0.003754
-0.011353
0.012543
0.004730
0.007660
-0.002075
0.005219
0.005219
0.014008
0.017426
0.017914
0.013031
0.011078
0.008636
0.006683
0.014496
0.016449
0.010101
0.017426
0.007660
0.004242
0.010590
0.014496
0.010590
0.007660
0.009125
-0.001587
-0.005981
-0.004517
-0.002563
-0.001099
-0.013306
-0.017700
-0.019165
-0.015747
-0.015259
-0.017212
-0.023560
-0.011841
-0.005493
0.005219
0.037933
0.046722
0.091156
0.121429
0.186371
0.247894
0.272797
0.236664
0.171234
0.089203
0.003754
-0.044556
-0.022095
0.054535
0.140472
0.180023
0.171234
0.114105
0.027679
-0.023071
-0.090454
-0.112915
-0.137817
-0.153442
-0.172485
-0.158813
-0.150513
-0.123169
-0.124634
-0.096313
-0.094360
-0.081665
-0.079224
-0.068970
-0.047485
-0.038208
-0.028442
-0.022583
-0.022095
-0.011353
-0.002563
0.003754
0.023773
0.017914
0.019379
0.020355
0.020844
0.033539
0.034515
0.045258
0.046722
0.029144
0.022308
0.018890
0.032562
0.017914
0.028656
0.011078
0.009613
0.008148
-0.003052
0.012543
0.002777
-0.010376
-0.004517
-0.025513
-0.035767
-0.020142
-0.016235
-0.018677
-0.029419
-0.020630
-0.012817
-0.015259
-0.013306
-0.017700
-0.008911
-0.018677
-0.021118
-0.026978
-0.026978
-0.017700
-0.008423
-0.005493
-0.009399
-0.009399
-0.006470
-0.013306
-0.010864
-0.016235
-0.007935
-0.006958
-0.021118
-0.018188
-0.007935
-0.014771
-0.019653
-0.011353
-0.003540
-0.007935
0.000336
-0.001099
0.003265
0.018402
0.029144
0.035492
0.037933
0.019867
0.006683
0.014496
0.012543
0.000824
0.003265
0.003265
0.016937
0.012054
0.015961
0.012543
0.013031
-0.001587
-0.012817
-0.010376
-0.015747
-0.018188
-0.021118
-0.023071
-0.022095
-0.009399
-0.025513
-0.022583
-0.023071
-0.019653
-0.011353
-0.013794
-0.009399
-0.022583
-0.019653
-0.004517
0.021820
0.048676
0.093597
0.152191
0.254730
0.211273
0.078461
-0.043091
-0.035278
0.008148
0.063324
0.075043
0.071625
0.047211
0.021820
0.002777
-0.031372
-0.060181
-0.099243
-0.120728
-0.137817
-0.168091
-0.175415
-0.162720
-0.182739
-0.178345
-0.167603
-0.138306
-0.132935
-0.130493
-0.099731
-0.088013
-0.071899
-0.045532
-0.024048
-0.023071
-0.029907
-0.039673
-0.012817
0.006195
0.019867
0.014008
0.002777
0.007660
0.001312
0.008148
0.023285
0.028168
0.032562
0.028656
0.026215
0.021820
0.029633
0.040375
0.026215
0.049164
0.039886
0.031586
0.039886
0.037933
0.035492
0.040863
0.030609
0.038422
0.034027
0.034027
0.019867
0.025726
0.027679
0.030121
0.023285
0.023773
0.022797
0.017426
0.008636
0.017914
0.022797
0.003754
0.015961
0.001801
0.011078
0.004730
0.002289
0.006195
-0.009399
-0.006958
-0.014282
-0.010864
-0.006470
-0.015259
-0.008911
-0.018677
-0.008423
0.004242
-0.004028
-0.005493
-0.010864
-0.009888
-0.011353
-0.008423
-0.005493
-0.008911
-0.005005
0.009613
-0.000122
0.003754
0.012543
-0.001099
0.008636
-0.010376
-0.008911
-0.004028
-0.009888
-0.007446
0.005219
0.010101
-0.006958
-0.008911
-0.012817
-0.018677
-0.009888
-0.013794
-0.013306
-0.003540
0.000824
-0.005981
-0.005981
-0.003052
0.000824
-0.009888
-0.002563
-0.008423
-0.012817
-0.005981
-0.019653
-0.006470
-0.018188
-0.018188
-0.017212
-0.018188
-0.005493
-0.018188
-0.019653
-0.023071
-0.018188
-0.020142
-0.020630
-0.019165
-0.010864
0.005219
-0.008423
-0.007446
0.002777
0.006195
0.010590
0.025726
0.016449
0.018890
0.023773
0.031097
0.033051
0.035980
0.056488
0.057465
0.066742
0.087250
0.080414
0.100433
0.138519
0.204926
0.283539
0.362152
0.323578
0.223480
0.127289
0.063324
0.019379
0.010590
0.013519
0.040375
0.074554
0.089203
0.048676
-0.004517
-0.066528
-0.050903
-0.073364
-0.108032
-0.150024
-0.181763
-0.204712
-0.201782
-0.177368
-0.135864
-0.132446
-0.099243
-0.065063
-0.043579
-0.025513
0.003754
0.009613
0.025726
0.014496
0.021820
0.022797
0.031586
0.047211
0.051605
0.060883
0.046722
0.020355
0.013031
0.004242
0.015472
0.029144
0.025726
0.036957
0.026215
0.029633
0.021820
0.007660
0.008636
0.002777
-0.004028
-0.010864
-0.017212
-0.013306
-0.023560
-0.014282
-0.008423
-0.003052
-0.004028
-0.014282
-0.006470
-0.024536
-0.002075
0.006683
0.035492
0.045746
0.026703
0.016937
-0.004517
-0.005005
-0.002075
0.001801
-0.002075
-0.002075
0.010101
0.001801
0.001312
0.002777
-0.000122
-0.018677
-0.039673
-0.036255
-0.024536
-0.015747
-0.026489
-0.031372
-0.037720
-0.028931
-0.031372
-0.011841
-0.013794
-0.001587
-0.015259
-0.006470
-0.006958
0.003265
0.002777
-0.003540
0.003754
0.002777
-0.004028
0.008148
-0.003540
-0.009888
0.001801
-0.013306
0.009125
-0.009888
-0.006958
0.000336
-0.000610
0.000336
-0.014771
-0.005493
0.000336
-0.004517
-0.000122
-0.005005
0.008636
-0.011841
-0.011353
-0.012329
-0.006958
0.001801
-0.002075
-0.004028
-0.008423
-0.003052
-0.010864
-0.005493
-0.003540
0.000824
-0.008911
-0.008911
-0.015747
-0.005981
-0.005005
-0.011841
-0.003540
0.008148
-0.015747
-0.001099
0.006683
0.004730
0.000824
-0.008423
0.006195
0.003265
-0.001587
0.009125
-0.001099
0.015961
0.010101
0.010101
0.013519
0.022308
0.050629
0.059906
0.066254
0.057953
0.047699
0.070160
0.063324
0.030121
-0.017212
-0.035278
-0.061157
-0.049927
-0.043579
0.008636
0.048187
0.061859
0.022797
-0.028442
-0.058228
-0.086060
-0.098755
-0.106567
-0.098755
-0.096313
-0.109497
-0.092896
-0.062134
-0.017700
-0.003540
-0.012329
-0.037231
-0.061157
-0.060669
-0.038696
-0.038208
-0.032837
-0.011353
-0.015747
-0.012817
-0.010376
0.002289
0.006195
0.017914
0.035004
0.017426
0.015961
0.017914
0.046234
0.056976
0.039886
0.042328
0.021820
0.022797
0.030121
0.030121
0.042816
0.045746
0.046234
0.042816
0.040863
0.051605
0.032562
0.028656
0.024261
0.026703
0.031586
0.035492
0.032562
0.036469
0.014496
0.035492
0.013519
0.001312
-0.000122
-0.002075
0.013031
0.000824
-0.001099
0.009125
-0.008911
-0.004028
-0.023071
-0.025024
-0.025024
-0.017212
-0.021606
-0.019165
-0.023071
-0.019165
-0.009888
-0.004517
-0.010376
-0.016235
0.002289
-0.004517
-0.010376
-0.001587
-0.009888
-0.006470
-0.010376
0.000824
-0.014282
-0.014282
-0.004028
-0.005493
-0.002563
-0.005981
-0.013306
-0.008911
-0.006470
-0.003052
-0.004517
-0.006470
-0.002563
0.002777
0.004730
-0.003052
0.005707
0.010590
0.010590
0.011078
0.011566
0.006683
0.014496
0.019379
0.019379
0.013519
0.009125
0.008636
0.006195
0.021332
0.032562
0.026703
0.042816
0.019379
0.014496
0.000824
-0.006958
-0.004517
-0.000122
-0.002563
-0.005493
0.007660
-0.002563
-0.003052
0.002289
-0.007935
-0.018188
-0.031372
-0.028931
-0.021118
-0.020630
-0.019653
-0.015259
-0.029907
-0.024536
-0.023560
-0.004517
0.011078
0.037933
0.057953
0.092621
0.150238
0.212738
0.208344
0.114594
-0.027466
-0.116333
-0.104126
-0.006470
0.057953
0.067230
0.067230
0.028168
-0.043091
-0.066040
-0.103638
-0.133911
-0.142212
-0.148071
-0.172974
-0.165649
-0.157349
-0.153442
-0.136841
-0.122192
-0.099731
-0.089966
-0.066528
-0.065063
-0.065552
-0.051880
-0.029907
-0.008423
0.003754
0.002777
0.016449
0.003265
0.020355
0.035492
0.034515
0.035980
0.022308
0.012054
0.022797
0.035980
0.031586
0.026703
0.031097
0.038910
0.039398
0.044769
0.033539
0.039398
0.047211
0.033539
0.036469
0.036469
0.039886
0.042328
0.080902
0.089203
0.100433
0.099945
0.080902
0.070160
0.056976
0.044769
0.035492
0.044281
0.037933
0.030609
0.029144
0.010590
0.005219
-0.007446
-0.026978
-0.022095
-0.025513
-0.036255
-0.042603
-0.056763
-0.060181
-0.065063
-0.050415
-0.043579
-0.047974
-0.038208
-0.032349
-0.018677
-0.017212
-0.021606
-0.002075
-0.000610
0.005219
0.003754
0.001801
-0.001587
-0.004517
0.006195
-0.002075
0.002289
0.004242
-0.017212
0.007660
-0.005493
0.004730
-0.016724
-0.002563
-0.010376
-0.007935
-0.006958
-0.011841
0.000824
0.012543
-0.008423
-0.017700
-0.011841
-0.003052
0.004242
0.009613
-0.009888
-0.010376
-0.007446
0.003754
0.011566
0.012543
0.006195
0.006683
-0.000610
0.010590
0.017914
0.009125
0.021820
0.034515
0.021820
0.026703
0.020355
0.018890
0.019867
0.014008
0.010101
-0.022583
-0.034302
-0.032349
-0.031372
-0.006958
0.023285
0.017914
0.014496
-0.019165
-0.018677
-0.048462
-0.028931
-0.000610
0.023773
0.068695
0.089203
0.036469
-0.011353
-0.020630
0.003265
0.025726
0.027679
0.050629
0.057953
0.068695
0.069183
0.038910
0.031097
0.013519
0.006195
0.010101
0.022308
0.043304
0.035980
0.016449
0.012054
0.015472
0.030609
0.045746
0.042328
0.042816
0.031586
0.033539
0.019379
0.011078
0.012054
0.005219
0.019867
0.003754
-0.000610
-0.002075
-0.009399
-0.025024
-0.014282
-0.026489
-0.042603
-0.034790
-0.030884
-0.050415
-0.041138
-0.027466
-0.029419
-0.044556
-0.032837
-0.026489
-0.017212
-0.024536
-0.005493
-0.022583
-0.020630
-0.019653
-0.002075
0.006195
0.014008
0.018402
0.001312
-0.009888
-0.001099
-0.000122
0.008148
0.006683
-0.009399
0.000824
0.001312
-0.002075
-0.019653
-0.011841
-0.019653
-0.009888
-0.020142
-0.026001
-0.016235
-0.023560
-0.034302
-0.027954
-0.016235
-0.028442
-0.019653
-0.017212
-0.023560
-0.020630
-0.023560
-0.008911
-0.008423
-0.009888
-0.001587
0.000336
-0.005493
0.004242
-0.011841
-0.007446
0.001801
-0.004028
-0.006958
0.003754
0.005707
-0.006470
-0.000122
0.003265
0.002289
0.009125
0.002777
0.001312
-0.000122
-0.004517
0.002777
0.001312
0.012054
0.000824
0.000824
0.007172
0.007172
0.001312
0.011566
0.007172
0.004242
0.017426
-0.001099
0.007660
0.017426
0.005707
0.012543
0.011566
-0.001099
0.001312
0.004730
0.005707
-0.002563
0.001312
0.007660
0.007660
0.012543
0.010590
0.016449
0.030121
0.035980
0.026215
0.037445
0.033539
0.029633
0.021332
0.019867
0.085297
0.132172
0.112640
0.038422
-0.040161
-0.049927
0.015472
0.024750
0.033539
0.007172
-0.018677
-0.025513
-0.026001
-0.030396
-0.023071
-0.024536
-0.032349
-0.048462
-0.056274
-0.051392
-0.056763
-0.067505
-0.067017
-0.039185
-0.024536
-0.007446
0.001312
0.006195
0.012543
0.014984
0.010590
-0.018677
-0.013794
-0.004517
0.002777
0.013519
0.013519
0.006683
-0.012329
-0.007446
-0.008911
-0.007446
0.012054
0.019867
0.034515
0.025238
0.019379
0.012543
0.019379
0.023773
0.018402
0.014008
0.026215
0.042328
0.028656
0.039886
0.035980
0.039886
0.028168
0.025726
0.022797
0.008148
0.003265
-0.009888
-0.012817
0.000336
-0.010376
-0.011353
-0.004517
0.000824
-0.016235
-0.015259
-0.026489
-0.027466
-0.016724
-0.020630
-0.024048
-0.022095
-0.014282
-0.014282
-0.001587
0.006683
-0.010864
-0.004028
-0.004028
0.007172
0.010590
-0.003052
-0.003052
0.006683
0.000336
-0.009399
0.001312
0.001312
0.001312
0.008148
-0.009399
-0.001587
-0.013306
0.002777
0.002777
-0.006470
-0.010376
-0.001587
-0.004517
-0.007446
-0.004028
-0.001587
-0.001587
0.004730
-0.009888
-0.007446
-0.014771
0.006683
0.008636
0.006683
-0.002563
-0.006958
0.004242
-0.008423
0.013031
0.008636
0.013519
0.001801
0.000824
0.009125
0.010590
0.019379
0.032074
0.032562
0.020844
0.009613
0.012054
0.019379
0.021820
0.037933
0.030609
0.031586
0.019379
0.021820
0.047211
0.039886
0.036469
0.028168
0.032562
0.040863
0.042816
0.033051
0.043304
0.052582
0.053558
0.079437
0.109222
0.116547
0.150238
0.148285
0.129242
0.085785
0.047211
0.039886
0.103851
0.211761
0.230804
0.158539
0.088715
0.076508
0.040863
0.026703
0.001312
-0.006470
0.011566
0.024261
0.026215
-0.008423
-0.028442
-0.056274
-0.084595
-0.094849
-0.115356
-0.136841
-0.129028
-0.112915
-0.089966
-0.076782
-0.070435
-0.069458
-0.047485
-0.065552
-0.069946
-0.069946
-0.067993
-0.063599
-0.059692
-0.013794
0.017914
0.009125
-0.017212
-0.016724
-0.046509
-0.056763
-0.025513
-0.019653
-0.032349
-0.015259
-0.012817
-0.015747
-0.024048
-0.043579
-0.023071
-0.046997
-0.043091
-0.042603
-0.034790
-0.027466
-0.035767
-0.028931
-0.018188
-0.027466
-0.026001
-0.015747
0.002777
0.005707
-0.000122
0.007660
-0.000122
-0.007446
-0.012329
0.000336
-0.004517
-0.012817
-0.013794
-0.011353
-0.007935
-0.010864
-0.020142
-0.004028
-0.016724
-0.016724
-0.029419
-0.027954
-0.020630
-0.014771
-0.023071
-0.022095
-0.020142
-0.014771
-0.015259
-0.008423
-0.002563
-0.005493
-0.021606
-0.015259
-0.023560
-0.022583
-0.006470
-0.023560
-0.003052
-0.017700
-0.017700
-0.019653
-0.014282
-0.005005
0.000336
-0.005981
-0.008423
-0.009399
-0.006958
0.000824
0.016449
0.007660
0.006683
0.013519
0.010101
0.007660
0.011078
0.009125
0.020355
0.000824
0.010590
-0.005493
0.004242
0.035980
0.036469
0.041351
0.047211
0.047699
0.024750
-0.006958
-0.001587
0.005219
0.005219
0.006683
0.014496
0.042816
0.067230
0.072601
0.061859
0.044769
0.001801
-0.035278
-0.057739
-0.051392
-0.014282
0.027191
0.042328
0.028168
0.011566
-0.067017
-0.118774
-0.110962
-0.086060
-0.008423
0.024750
0.026215
-0.014282
-0.031860
-0.045532
-0.061646
-0.088501
-0.080200
-0.084106
-0.088501
-0.119751
-0.073364
-0.021606
0.018402
0.007660
-0.006958
-0.027466
-0.051880
-0.065552
-0.060181
-0.059204
-0.047485
-0.035278
-0.011353
-0.006470
-0.000122
0.005707
0.001312
0.026703
0.028656
0.019867
0.016937
0.027191
0.025238
0.039398
0.034515
0.036469
0.036469
0.034515
0.030121
0.032074
0.034027
0.044769
0.042328
0.041840
0.028656
0.022797
0.007660
0.010101
0.006683
0.002289
0.013519
0.002289
-0.004028
-0.006958
-0.008423
-0.020142
-0.023071
-0.028931
-0.016235
-0.010376
-0.004028
0.016937
0.035980
0.057465
0.050140
0.044769
0.039398
0.014496
0.024750
0.007660
0.010101
0.026215
0.020355
0.026215
0.024750
0.026703
0.029633
0.010101
0.001801
-0.027466
-0.027954
-0.042603
-0.053833
-0.056763
-0.066528
-0.057251
-0.051392
-0.050415
-0.048462
-0.042114
-0.045044
-0.042603
-0.033813
-0.039185
-0.035278
-0.028442
-0.024536
-0.032837
-0.022583
-0.033813
-0.035278
-0.024536
-0.020630
-0.013306
-0.020142
-0.017212
-0.015747
-0.007446
-0.005493
-0.015259
-0.002075
0.000336
-0.002563
-0.002075
-0.000610
-0.002563
0.007172
0.003265
0.003754
0.003754
-0.001587
0.006195
0.001801
0.000336
-0.000610
0.001312
0.009125
0.006195
0.009125
0.002289
-0.003052
0.009125
0.023285
0.023773
0.022308
0.029144
0.023285
0.060394
0.143890
0.232758
0.241547
0.133148
-0.059204
-0.146118
-0.133423
-0.035278
0.079926
0.088715
0.071136
0.031586
0.001801
-0.046509
-0.080200
-0.100708
-0.093872
-0.087524
-0.092896
-0.088501
-0.097290
-0.092407
-0.088989
-0.055786
-0.021606
-0.000610
-0.000610
-0.014282
-0.000610
0.006683
0.024750
0.024750
0.015472
0.015961
0.021332
0.036469
0.040375
0.043304
0.038422
0.043793
0.028168
0.029633
0.041840
0.028168
0.037933
0.025238
0.030609
0.013519
0.023285
0.025238
0.017426
0.015961
0.005707
0.013519
0.001801
0.014496
0.024261
0.036957
0.032562
0.029633
0.040863
0.018402
-0.002563
-0.005005
0.002777
-0.006470
0.013519
0.008148
0.012054
0.024750
0.023773
0.019867
0.014496
0.001312
0.001801
-0.003052
-0.005005
-0.010376
-0.013794
0.009125
-0.002075
0.010101
0.007172
0.009125
0.008148
0.000824
-0.012817
-0.002563
0.003265
0.010590
-0.006470
-0.016235
-0.005493
-0.014282
-0.000122
-0.010376
-0.008423
-0.007446
-0.012817
-0.012817
-0.030396
-0.011841
-0.005981
-0.013794
-0.008911
-0.010376
-0.017700
-0.022583
-0.025024
-0.008911
-0.010864
-0.023071
-0.014771
-0.030396
-0.018677
-0.012329
-0.017212
-0.005493
-0.026489
-0.020142
-0.024048
-0.014771
-0.001587
-0.006958
-0.000122
0.002777
-0.010376
0.003754
-0.003540
0.016937
0.010101
0.009125
0.013519
0.014984
0.008148
0.006683
0.013031
0.000336
-0.000122
-0.004517
0.007172
-0.005981
0.001801
-0.001099
0.005219
-0.011353
-0.028931
-0.020630
-0.015747
-0.009888
-0.018677
-0.020142
-0.025513
-0.018188
-0.025024
-0.024048
-0.006470
0.002289
0.013031
0.037445
0.054535
0.056000
0.082367
0.105316
0.095062
0.051117
-0.032837
-0.097290
-0.094849
-0.067993
-0.039185
0.035492
0.063812
0.042328
0.002777
-0.036255
-0.054321
-0.069458
-0.097290
-0.104126
-0.105103
-0.086060
-0.066528
-0.049927
-0.030884
-0.023071
-0.026978
-0.023560
-0.011841
0.011078
0.015961
0.018402
0.020844
0.031586
0.017914
0.013519
0.021820
0.016449
0.019867
0.007660
0.002289
0.009613
-0.002563
0.002777
0.016449
-0.001099
0.007660
0.019867
0.006195
0.002777
-0.001587
0.004242
0.005707
0.006195
0.008148
-0.006470
-0.006470
0.008636
0.004730
0.002289
-0.004517
-0.009399
0.004730
-0.000122
0.009613
0.008636
-0.011353
-0.008911
0.000824
0.004242
0.000336
-0.000610
0.000336
-0.003540
0.005219
0.008636
0.027679
0.024261
0.009613
0.015472
0.010101
0.006683
0.006683
0.018402
0.011566
0.021332
0.017426
0.016449
0.025726
0.021332
0.011078
0.009125
0.027191
0.021332
0.012543
-0.007446
-0.009888
0.009613
-0.001099
-0.006958
-0.020630
-0.018188
-0.018677
-0.008911
-0.002075
-0.024536
-0.017212
-0.018677
-0.024536
-0.027466
-0.036743
-0.028442
-0.021606
-0.019165
-0.016235
-0.007935
-0.009399
-0.018677
-0.010864
0.013519
0.013519
0.025238
0.052094
0.074066
0.080414
0.059418
0.010101
-0.024536
-0.033813
-0.033325
-0.011353
0.025726
0.019867
0.017426
-0.003540
-0.012817
-0.026001
-0.045044
-0.050415
-0.072876
-0.085083
-0.082153
-0.089478
-0.070923
-0.043579
-0.026489
-0.023560
-0.031860
-0.035278
-0.045532
-0.040649
0.008636
0.063812
0.092621
0.083832
0.060883
0.060883
0.052094
0.068695
0.083344
0.106293
0.118011
0.148285
0.162445
0.148773
0.138031
0.133636
0.122894
0.111176
0.112152
0.120941
0.118988
0.108246
0.084320
0.055023
0.026703
0.014496
-0.003540
-0.011841
0.009613
0.006195
-0.012817
-0.045044
-0.053833
-0.069458
-0.090454
-0.102661
-0.106567
-0.094360
-0.097778
-0.094360
-0.087036
-0.090942
-0.085571
-0.088501
-0.096313
-0.093384
-0.104614
-0.095337
-0.084106
-0.071411
-0.064575
-0.065552
-0.071899
-0.072388
-0.065063
-0.078247
-0.064575
-0.046021
-0.051880
-0.048950
-0.038696
-0.038208
-0.032349
-0.011841
-0.010376
-0.001587
-0.012817
-0.010864
-0.005493
0.003754
0.016449
0.011566
0.016937
0.014008
0.012054
0.017914
0.014496
0.020355
0.014496
0.011566
0.004242
0.008148
0.009613
0.006195
0.002777
0.013519
-0.001587
0.000824
0.002777
-0.005005
-0.004517
-0.004028
-0.013794
-0.013306
-0.009888
-0.003540
-0.001099
0.011566
0.014496
0.002289
0.014984
0.014496
0.019379
0.015472
0.026703
0.042816
0.034515
0.061859
0.047699
0.055023
0.059906
0.056000
0.076996
0.075531
0.086761
0.100922
0.117523
0.131195
0.137054
0.119476
0.092133
0.055023
0.012543
0.022797
0.035492
0.042816
0.036469
0.012054
-0.002563
0.018890
0.010101
-0.014282
-0.004028
-0.021606
-0.038208
-0.041138
-0.044067
-0.039673
-0.024536
-0.034790
-0.020630
-0.014282
-0.060669
-0.106567
-0.081177
-0.051392
-0.036255
-0.030884
-0.035278
-0.032837
-0.054810
-0.080200
-0.098267
-0.115356
-0.126587
-0.128540
-0.105591
-0.095337
-0.083130
-0.097778
-0.081177
-0.074829
-0.067993
-0.063599
-0.060669
-0.039185
-0.044067
-0.030884
-0.034302
-0.019165
-0.016235
0.001312
-0.007935
-0.019165
-0.011353
0.002777
0.008636
0.015961
0.014984
0.000824
0.007660
0.009125
0.015961
0.015961
0.012054
0.024750
0.017914
0.014008
0.009125
0.014984
0.021332
0.016449
0.025726
0.015961
0.019867
0.008148
0.017426
0.015472
0.020844
0.006195
0.009613
0.013519
0.015472
0.013031
0.021820
0.012054
0.012543
0.001312
0.004242
0.005219
0.009125
0.019379
0.009613
0.001801
0.005707
-0.002563
0.013031
0.019867
0.009613
0.009613
0.003265
0.012543
0.014496
0.013519
0.011566
0.011078
0.005219
0.004730
0.010590
0.010101
0.005219
0.018890
0.011078
0.003265
-0.001099
-0.001587
0.003754
0.007172
0.012054
0.006195
-0.002075
-0.010864
0.002777
0.012054
0.019867
0.020355
0.025726
0.033539
0.051605
0.050629
0.032074
0.028656
0.018402
0.028168
0.033051
0.047211
0.065277
0.075043
0.081390
0.109222
0.066254
-0.036255
-0.088989
-0.083618
-0.030884
0.021332
0.039886
0.030121
0.004730
-0.011353
-0.019653
-0.012329
-0.023560
-0.043579
-0.030884
-0.043091
-0.021606
-0.020142
0.000336
-0.002563
0.001801
0.022797
0.022797
0.004730
-0.006958
-0.028931
-0.000610
0.022308
0.016449
0.027679
0.007172
0.002289
0.013519
0.000336
-0.000610
-0.015747
-0.000610
-0.004028
0.007660
0.012054
0.004242
0.000824
-0.002563
0.011566
0.000824
-0.005493
0.000824
-0.008423
-0.017700
-0.020630
-0.023560
-0.026489
-0.015747
-0.028442
-0.032837
-0.042114
-0.041138
-0.030884
-0.056763
-0.046021
-0.043579
-0.041138
-0.044067
-0.055786
-0.039673
-0.043579
-0.048462
-0.054810
-0.055298
-0.044067
-0.051880
-0.037720
-0.038208
-0.044067
-0.025024
-0.028931
-0.026489
-0.017700
-0.022095
-0.015747
-0.016235
-0.006958
-0.002563
-0.001587
-0.001099
0.008148
0.008636
0.014496
0.008148
0.023773
0.012054
0.018890
0.018402
0.017426
0.025726
0.009613
0.022308
0.021820
0.014984
0.025238
0.026703
0.028656
0.033539
0.033051
0.032562
0.027679
0.031097
0.037933
0.035004
0.037933
0.019867
0.034515
0.037933
0.038910
0.039398
0.047699
0.038910
0.037933
0.039398
0.027191
0.033539
0.031586
0.024750
0.020844
0.031097
0.027191
0.023285
0.020355
0.016449
0.014008
0.013519
0.013031
0.014984
0.011566
0.008636
-0.001099
0.004730
0.012054
0.005707
0.006683
0.007172
0.012543
0.016449
0.009613
0.012543
-0.001587
-0.005493
-0.001587
0.003265
0.012543
-0.005981
0.011078
-0.003540
-0.055786
-0.121216
-0.140747
-0.075317
0.000336
0.021820
0.108734
0.127777
0.078461
0.015472
-0.020630
-0.038696
-0.064575
-0.033325
0.059906
0.091644
0.088715
0.072113
0.106781
0.112152
0.096039
0.078949
0.053070
0.045746
0.021332
-0.005005
-0.005005
0.014984
0.006683
0.011078
-0.009399
-0.010376
-0.028931
-0.038208
-0.036743
-0.038208
-0.040649
-0.049438
-0.042603
-0.052856
-0.049438
-0.040649
-0.044067
-0.032837
-0.034302
-0.039185
-0.041626
-0.040161
-0.031372
-0.025513
-0.024048
-0.029907
-0.028931
-0.021118
-0.020630
-0.014771
-0.005493
-0.013306
-0.002563
-0.010376
-0.006470
0.000824
-0.011353
0.009125
-0.001587
-0.004028
-0.004517
0.009613
0.014984
0.009125
0.008636
0.004730
0.010101
0.002777
0.009125
0.011078
0.005707
0.016937
0.015472
0.011566
0.003265
0.012543
0.017914
0.014984
0.012054
0.014984
0.010101
0.013031
0.024261
0.018890
0.015472
0.015961
0.015961
0.003754
0.008148
0.014984
0.013031
0.009613
0.017426
0.015472
0.008636
-0.000610
-0.005493
0.000824
0.007172
-0.019165
-0.029907
-0.020630
-0.000610
0.006195
0.015472
0.018402
0.036469
0.029144
0.040375
0.031586
0.017914
0.027191
0.019379
0.024261
0.035492
0.047211
0.058929
0.050629
0.053558
0.036957
0.033539
0.030121
0.027191
0.014984
-0.006470
-0.010864
-0.018188
-0.009399
0.000336
0.019867
0.016937
0.016937
0.011078
-0.004028
-0.003540
-0.003052
0.008636
0.006683
0.020844
0.010101
0.012054
0.019379
0.033539
0.030609
0.024261
0.029633
0.016449
0.016937
0.018890
0.014984
0.008148
0.009613
0.010590
0.006683
-0.003540
-0.010376
-0.014282
-0.010864
-0.011353
-0.020142
-0.018188
-0.018188
-0.035278
-0.037231
-0.022583
-0.046509
-0.051880
-0.040649
-0.041138
-0.048462
-0.034790
-0.039673
-0.054810
-0.068481
-0.085083
-0.068970
-0.026001
-0.000122
-0.007935
-0.013794
-0.004517
0.065277
0.131683
0.159027
0.050140
-0.067017
-0.050415
-0.013306
0.024750
0.033051
0.059418
0.058441
0.045258
0.026215
0.012543
0.005219
-0.019165
-0.036743
-0.051392
-0.062622
-0.080200
-0.075317
-0.080688
-0.067017
-0.065552
-0.062134
-0.062134
-0.053345
-0.046997
-0.034790
-0.041626
-0.031372
-0.020630
-0.026489
-0.021118
-0.013306
-0.016724
-0.009888
0.008636
0.002289
0.000824
0.004730
-0.002563
-0.017212
0.001312
0.008636
0.009613
0.008636
-0.001099
0.002777
0.003265
0.020355
0.013519
0.023285
0.008636
0.005219
0.004242
0.012054
0.021820
0.020355
0.003265
0.004730
0.009613
0.006683
0.011078
0.015961
0.011078
0.011078
0.014008
0.016449
0.008148
0.016937
0.007172
0.019379
0.019379
0.007172
0.006195
0.012543
0.025238
0.011566
0.015472
0.005707
0.007172
-0.000610
0.004730
0.003265
0.000336
-0.004028
-0.004517
-0.010864
-0.025024
-0.020630
-0.005493
-0.002075
-0.008911
0.003265
0.025726
0.029144
0.036469
0.030121
0.020355
0.025726
0.017914
0.020844
0.020844
0.029144
0.042816
0.050140
0.045258
0.043304
0.027679
0.019867
0.017914
0.021332
0.013519
0.008636
0.008148
0.011078
0.008148
0.007660
0.002289
-0.003052
0.005707
0.012543
0.007660
0.004242
0.005707
0.011566
0.010101
0.020844
0.022797
0.029633
0.048187
0.041840
0.056976
0.056000
0.061859
0.056976
0.044769
0.036469
0.028656
0.026703
0.031586
0.013519
0.021820
0.032074
0.061859
0.072601
0.082367
0.080902
0.100433
0.095062
0.066742
0.011078
-0.065063
-0.079712
-0.077759
-0.058228
-0.037231
-0.028931
-0.016724
-0.015747
-0.024048
-0.046509
-0.085571
-0.096802
-0.112427
-0.110474
-0.127563
-0.121704
-0.110474
-0.105103
-0.089966
-0.073853
-0.068481
-0.068481
-0.059204
-0.041138
-0.034790
-0.027954
-0.028931
-0.019165
-0.016724
-0.016724
-0.012329
-0.008423
-0.006470
0.000824
-0.005005
-0.002075
-0.010376
0.002289
0.011566
0.012543
0.007172
-0.000122
-0.000122
0.016449
0.008636
0.011078
0.004730
0.014008
0.006195
0.013519
0.010590
0.004730
0.014984
0.002777
0.010590
0.014008
0.010101
-0.000122
0.010590
0.003754
0.003754
0.005219
0.007172
0.002289
-0.003052
-0.005493
-0.002075
-0.021606
-0.019653
-0.007935
-0.006958
-0.011353
0.001312
-0.011353
-0.000122
-0.005493
-0.019165
-0.026978
-0.011353
0.001801
-0.011841
0.004242
0.005219
0.011566
0.003754
0.002777
0.020355
0.023285
0.031097
0.046234
0.042328
0.054535
0.046722
0.047699
0.053070
0.052582
0.064789
0.062347
0.080902
0.076996
0.070160
0.062836
0.069183
0.051117
0.052582
0.039398
0.019379
0.018890
0.010101
0.019867
0.002777
-0.013306
-0.016235
-0.016724
-0.015747
-0.016235
0.007660
-0.006958
-0.014282
-0.005981
-0.020142
-0.010864
-0.017700
-0.027466
-0.036743
-0.002075
0.013031
0.035492
0.053558
0.067719
0.088715
0.098480
0.086273
0.043304
0.012543
-0.017212
-0.025513
-0.021118
-0.029419
-0.038696
-0.046021
-0.031372
-0.025513
-0.051880
-0.078247
-0.109985
-0.128052
-0.132446
-0.126099
-0.120728
-0.128540
-0.138306
-0.129028
-0.124634
-0.111938
-0.102661
-0.076782
-0.067017
-0.057739
-0.050415
-0.037231
-0.026489
-0.007935
0.002289
-0.001099
0.003754
-0.004028
0.008148
0.026703
0.016449
0.021820
0.015472
0.008148
0.022797
0.008636
0.024261
0.023773
0.021332
0.026215
0.018890
0.009125
0.022308
0.029633
0.036469
0.028656
0.022797
0.025726
0.025238
0.031586
0.023285
0.022308
0.021820
0.026215
0.025726
0.021332
0.014496
0.010101
0.021820
0.006683
0.014008
0.007660
0.013519
0.017914
0.011078
-0.006958
-0.001099
-0.002075
-0.002563
0.000824
-0.006470
-0.011841
-0.009399
-0.024536
-0.021606
-0.026489
-0.023560
-0.026001
-0.032349
-0.005005
0.011566
0.045746
0.081390
0.092133
0.078949
0.055023
0.046234
0.051605
0.064301
0.079437
0.095062
0.095551
0.095551
0.108246
0.126801
0.118500
0.121429
0.106781
0.090179
0.084320
0.065277
0.063812
0.052582
0.040863
0.029144
0.029633
0.016449
0.003265
0.009613
0.013519
0.005219
0.000824
-0.010376
-0.019653
-0.004517
-0.022583
-0.015259
-0.026489
-0.025024
-0.029419
-0.044067
-0.042603
-0.030396
-0.030396
-0.032837
-0.034302
-0.041138
-0.049927
-0.050415
-0.029907
-0.028931
-0.013794
0.005707
0.009613
0.022797
0.003754
-0.014282
-0.019653
-0.038696
-0.046509
-0.067505
-0.065063
-0.040649
-0.033325
-0.023071
-0.026001
-0.063599
-0.068481
-0.090942
-0.088989
-0.083618
-0.091431
-0.097778
-0.095825
-0.088013
-0.089966
-0.089478
-0.072876
-0.061646
-0.046509
-0.036743
-0.049438
-0.039185
-0.025024
-0.031860
-0.025513
-0.010864
-0.013794
-0.004517
-0.006470
-0.003540
-0.003052
-0.006958
-0.008423
-0.005493
-0.004028
-0.007446
0.007660
0.007660
0.018402
0.009613
0.000824
-0.004028
0.005707
0.014008
0.016937
0.008636
0.012054
0.007172
0.017914
0.018402
0.018402
0.014008
0.017914
0.011078
0.015472
0.002289
0.008636
0.008636
0.025238
0.012054
0.000336
0.006195
0.007172
0.003754
0.009613
0.004242
0.007172
-0.005005
-0.001099
-0.009399
-0.004517
-0.003540
0.007172
0.016937
0.026215
0.031097
0.047699
0.039398
0.021820
0.004242
0.012054
0.023773
0.027191
0.043793
0.058929
0.087250
0.079437
0.081390
0.077972
0.079926
0.097992
0.107758
0.089203
0.087738
0.078461
0.048187
0.051605
0.046234
0.051605
0.063812
0.043793
0.045258
0.037933
0.025726
0.002289
-0.014771
-0.022095
-0.029907
-0.035767
-0.042114
-0.063599
-0.067993
-0.060669
-0.057251
-0.062134
-0.067505
-0.056274
-0.058228
-0.046509
-0.038696
-0.041138
-0.028442
-0.019165
-0.015259
-0.017212
-0.022095
0.003265
0.016449
0.012543
-0.000122
0.010590
0.023773
0.025238
0.036957
0.041840
0.032562
0.038422
0.040375
0.038422
0.030609
0.025726
0.032562
0.035492
0.034027
0.019867
0.020355
0.032074
0.064301
0.109222
0.140961
0.110687
0.069183
-0.005005
-0.042114
-0.050903
-0.000122
0.032074
0.039886
0.046722
0.047211
0.030609
-0.006958
-0.070923
-0.103638
-0.106567
-0.095825
-0.090454
-0.071411
-0.089966
-0.087524
-0.086060
-0.107056
-0.089966
-0.089478
-0.090942
-0.081177
-0.077759
-0.068970
-0.072388
-0.060181
-0.055786
-0.042114
-0.021118
-0.029419
-0.023071
-0.015747
-0.011353
-0.008423
-0.004028
-0.006470
0.000336
-0.023560
-0.015747
-0.006470
-0.008423
0.012054
0.010590
0.019379
0.005707
0.013031
0.023773
0.024261
0.027679
0.019867
0.012054
0.021820
0.026703
0.042328
0.048187
0.033051
0.038422
0.037933
0.044769
0.054047
0.047211
0.047699
0.043304
0.036469
0.037933
0.038910
0.030609
0.029144
0.035492
0.040863
0.027191
0.028656
0.030609
0.038910
0.037445
0.039886
0.036469
0.025726
0.041351
0.036957
0.035492
0.039398
0.022308
0.032562
0.025726
0.037445
0.032562
0.037933
0.043793
0.041351
0.034027
0.036957
0.045258
0.037933
0.038422
0.038422
0.055023
0.039398
0.049652
0.036469
0.009125
-0.010864
-0.009888
0.022308
0.031586
0.017914
0.007660
-0.000122
-0.002075
-0.022583
-0.037720
-0.043579
-0.041138
-0.032349
-0.035278
-0.039185
-0.049438
-0.046021
-0.048950
-0.046997
-0.032349
-0.046997
-0.037231
-0.050415
-0.037231
-0.049927
-0.047974
-0.045044
-0.028931
-0.023071
-0.023560
-0.033325
-0.041626
-0.037231
-0.038696
-0.025024
-0.024536
-0.032349
-0.030884
-0.024048
-0.017700
-0.012329
-0.018188
-0.023560
-0.020142
-0.015259
-0.018677
-0.008423
0.006195
-0.002563
-0.011841
0.002777
-0.011841
0.009125
0.004242
0.003265
0.031586
0.052094
0.073578
0.066742
0.040863
-0.022095
-0.116333
-0.137817
-0.118286
-0.062622
-0.004517
0.003265
-0.010376
-0.054321
-0.077759
-0.096313
-0.111938
-0.124634
-0.127075
-0.125610
-0.107544
-0.098755
-0.097778
-0.070435
-0.069458
-0.059204
-0.040649
-0.039185
-0.038696
-0.043579
-0.028442
-0.032349
-0.021118
0.019379
0.054535
0.094086
0.081879
0.063324
0.047211
0.017426
0.021332
0.024750
0.044281
0.067719
0.080414
0.075531
0.091644
0.082367
0.078461
0.061859
0.049164
0.045746
0.053070
0.044769
0.032074
0.022308
0.012054
0.011566
0.013031
0.022797
0.020844
0.008148
0.009613
0.005219
0.001801
0.011566
0.009613
0.014008
0.008636
-0.008911
-0.008911
0.000824
0.008636
0.021332
0.017914
0.013519
0.003754
0.018890
0.027679
0.024261
0.029633
0.016937
0.017426
0.010101
0.010590
0.018890
0.019379
0.023773
0.028168
0.000824
0.017914
0.012054
0.008148
0.014496
0.009613
0.004730
0.002289
-0.001099
0.003754
-0.008423
0.008636
0.016937
-0.000122
0.011566
0.014008
0.002777
0.003754
0.009613
0.004730
0.009125
0.000336
0.009125
0.014008
0.011078
0.008148
-0.006958
0.014008
0.010101
0.015472
0.028168
0.038422
0.031586
0.028168
-0.001587
0.002289
0.002777
0.017426
0.045258
0.086761
0.124847
0.144379
0.109711
0.069672
0.056000
0.061859
0.062347
0.063812
0.065765
0.071136
0.053070
0.041351
0.033051
0.023285
0.003754
-0.005005
-0.045044
-0.051392
-0.069946
-0.100220
-0.125610
-0.137329
-0.129517
-0.149536
-0.152954
-0.145630
-0.157349
-0.151001
-0.147583
-0.141724
-0.128540
-0.132935
-0.109985
-0.107544
-0.116821
-0.110474
-0.095825
-0.077271
-0.070435
-0.046021
-0.040649
-0.016724
-0.013306
-0.011353
0.002289
0.003265
0.009125
0.019867
0.039886
0.035980
0.041840
0.047211
0.063812
0.071136
0.080902
0.078949
0.078949
0.077484
0.086761
0.096527
0.094574
0.095062
0.110687
0.106293
0.102875
0.102386
0.086761
0.101898
0.083344
0.078461
0.085785
0.071136
0.072113
0.073090
0.075043
0.072113
0.046234
0.054047
0.040863
0.027679
0.023285
0.010101
0.006683
0.004242
-0.003052
0.001801
-0.011353
-0.009399
-0.015747
-0.020142
-0.018188
-0.024048
-0.015747
-0.020630
-0.021118
-0.026978
-0.021606
-0.018188
-0.020630
-0.017700
-0.025024
-0.018188
-0.022095
-0.027466
-0.017212
-0.017700
-0.015259
-0.002075
-0.001587
-0.007935
-0.007935
-0.011353
-0.007935
-0.005005
-0.002563
-0.010376
-0.001099
-0.005005
-0.003540
-0.005981
-0.012329
-0.000122
-0.002075
-0.004517
-0.013306
-0.002563
-0.008911
-0.007935
-0.007935
-0.016724
-0.010376
-0.010376
-0.010376
0.002777
-0.005981
-0.004028
-0.013306
-0.001099
0.004730
-0.005981
-0.002563
-0.007446
-0.000122
-0.005493
0.016937
0.014008
-0.002075
0.009125
0.006683
0.008636
0.038422
0.086761
0.133148
0.145844
0.072601
-0.035767
-0.092407
-0.078735
-0.013794
0.000336
0.025726
0.038910
0.034027
-0.000122
-0.019165
-0.059204
-0.094849
-0.129517
-0.141724
-0.133911
-0.121216
-0.115356
-0.128052
-0.150024
-0.139282
-0.122681
-0.074829
-0.063110
-0.051392
-0.057739
-0.081177
-0.083130
-0.064575
-0.051880
-0.047974
-0.015259
-0.011353
0.005219
0.012543
0.005219
0.013519
0.018402
-0.000122
0.009125
0.010590
0.009613
0.013519
0.007172
0.001801
0.009613
0.000336
-0.005005
-0.003540
0.003754
-0.007446
-0.009399
-0.005981
0.006683
0.006195
-0.000610
0.005219
0.013519
0.013519
0.029144
0.040863
0.062836
0.065277
0.056488
0.056488
0.036957
0.037445
0.051117
0.051117
0.052582
0.047699
0.042328
0.051605
0.050140
0.048187
0.036469
0.018890
0.000824
-0.002075
-0.001099
-0.003052
-0.016724
-0.026001
-0.019165
-0.008423
-0.014771
-0.018188
-0.020630
-0.016235
-0.013794
-0.018188
-0.019165
-0.029907
-0.011353
-0.017212
-0.017700
-0.021118
-0.021606
-0.030396
-0.017700
-0.007446
-0.018677
-0.013306
-0.026978
-0.022095
-0.027466
-0.016724
-0.024536
-0.021606
-0.019165
-0.018188
-0.024536
-0.015747
-0.015747
-0.012329
0.005219
-0.010864
-0.016235
-0.014771
0.003265
-0.004517
0.001312
0.005707
0.004242
-0.006958
0.006683
0.005707
0.011566
0.006195
0.009613
0.010590
0.005707
-0.005005
0.016449
0.015472
0.026703
0.012054
-0.004028
-0.000610
0.006683
0.010590
0.008148
0.010101
0.010101
-0.001587
0.005219
0.006195
0.004730
0.022797
0.022797
0.035004
0.024261
0.019867
0.035492
0.038422
0.062836
0.063324
0.097992
0.106781
0.118011
0.116058
0.108246
0.086761
0.075531
0.090668
0.076996
0.073578
0.077484
0.085785
0.069183
0.048676
0.037933
0.046234
0.046234
0.033051
0.029144
-0.015259
-0.067017
-0.066040
-0.068970
-0.065063
-0.065552
-0.058716
-0.035278
-0.052368
-0.084595
-0.113892
-0.126099
-0.115845
-0.108521
-0.085083
-0.083618
-0.083618
-0.081177
-0.085571
-0.069946
-0.079224
-0.086548
-0.075806
-0.083618
-0.084106
-0.055298
-0.046997
-0.026978
-0.035278
-0.037720
-0.023560
-0.009888
0.009613
-0.009399
0.004730
-0.007935
-0.024048
-0.011353
-0.011353
0.001312
0.006195
-0.004028
0.003754
0.007660
0.009125
0.006683
0.013031
0.012054
0.009125
0.005707
0.020355
0.018402
0.030609
0.014496
0.007172
0.007172
0.024261
0.024750
0.025238
0.043793
0.035004
0.025726
0.009613
0.014984
0.028168
0.027191
0.013031
0.019379
0.017426
0.022308
0.024261
0.028656
0.023773
0.027679
0.026703
0.020355
0.025726
0.034027
0.027679
0.034515
0.038910
0.030121
0.038422
0.031586
0.031586
0.037933
0.034515
0.031586
0.033539
0.030121
0.026215
0.025238
0.044769
0.039886
0.034027
0.037445
0.045258
0.034515
0.035492
0.045258
0.038910
0.027191
0.036469
0.038910
0.030121
0.037445
0.030121
0.034515
0.037933
0.028168
0.024750
0.026215
0.013031
0.002289
0.000824
0.011566
-0.002075
0.012543
-0.005005
-0.004517
-0.008423
-0.016235
-0.016724
-0.008423
-0.022583
-0.012329
-0.022583
-0.017700
-0.023560
-0.022095
-0.019165
-0.002075
0.011078
0.037445
0.112152
0.197113
0.274261
0.276215
0.102875
-0.108521
-0.170044
-0.071411
0.051605
0.102875
0.097992
0.043304
-0.007446
-0.063599
-0.130493
-0.167603
-0.177368
-0.169067
-0.164673
-0.153931
-0.154907
-0.147583
-0.128052
-0.101685
-0.085571
-0.063599
-0.046997
-0.043091
-0.007446
0.018402
0.018402
0.039398
0.054047
0.066254
0.075531
0.062347
0.070160
0.060883
0.049164
0.039886
0.038422
0.014496
0.013519
0.010101
0.019867
-0.001587
-0.007446
-0.013306
-0.004517
-0.001099
-0.008423
-0.022583
-0.019165
-0.014282
-0.018677
-0.015747
-0.014771
-0.012329
-0.016235
-0.013306
-0.011353
-0.003052
-0.005005
-0.016724
-0.003052
0.006683
-0.007935
-0.014282
-0.007446
0.004242
-0.001099
-0.008423
-0.001099
-0.004028
0.008148
-0.010376
0.002289
-0.003540
-0.008423
-0.005493
-0.009399
-0.001099
0.007172
0.004242
0.005707
-0.004517
-0.009399
0.001312
0.012054
0.012054
0.015961
0.027679
0.031586
0.029144
0.022797
0.019867
0.018402
0.013031
0.019867
0.023773
0.012054
0.008148
0.013031
0.009613
0.024261
0.009125
-0.003052
-0.006470
-0.011353
-0.002563
0.000824
-0.006958
-0.009888
-0.003540
-0.003052
-0.011353
-0.003052
-0.003052
0.010590
0.003265
0.003265
-0.004028
0.007172
0.005219
0.001312
0.006195
0.001312
0.000824
-0.001099
0.014984
-0.006470
-0.003540
-0.010376
-0.023071
-0.021118
-0.030884
-0.021606
-0.021606
-0.026001
-0.025024
-0.029419
-0.042114
-0.034302
-0.031372
-0.032349
-0.026978
-0.027466
-0.037720
-0.021118
-0.015747
-0.010864
-0.005493
0.004730
0.006683
0.016449
0.034515
0.063812
0.118011
0.165863
0.152191
0.051605
-0.068481
-0.125122
-0.072388
0.041351
0.096039
0.021820
-0.016235
-0.053833
-0.058228
-0.049438
-0.041138
-0.043579
-0.062134
-0.088989
-0.103149
-0.107056
-0.089966
-0.095337
-0.069458
-0.045044
-0.014282
-0.003540
-0.002563
0.009613
0.011566
0.014984
0.010590
0.019867
0.014008
0.021332
0.024261
0.013031
0.008148
0.010590
-0.001587
0.008148
-0.001099
-0.013306
-0.002075
-0.019165
-0.013306
-0.012817
-0.016724
-0.005005
-0.005005
-0.012329
-0.014282
-0.011353
0.004242
-0.005493
0.010101
0.007172
0.000824
0.001801
0.003265
-0.003540
0.006195
-0.000610
0.005219
0.005707
-0.003052
0.005219
0.011566
-0.001099
0.016449
-0.004028
-0.009888
-0.000122
0.002777
0.008148
-0.005981
-0.001099
-0.006958
0.001312
-0.005005
0.007172
0.006195
0.001801
0.004242
0.003754
-0.002075
0.001801
0.009613
0.011078
0.013031
0.006683
0.011566
0.007172
0.007172
0.010101
0.010590
0.021332
0.016449
0.011078
0.017914
0.017426
0.009613
0.021332
0.012054
0.013031
0.009125
0.016449
0.014496
0.009125
0.010101
0.012543
0.011566
0.010590
0.012054
0.019867
0.014496
0.007172
0.011566
-0.003052
0.009125
0.011078
0.011566
0.012054
0.001312
0.006195
0.009613
0.018402
0.023285
0.036957
0.043304
0.031097
0.011078
0.010101
0.001801
-0.006470
-0.003540
-0.009888
-0.007446
0.007172
0.052582
0.073578
0.116058
0.152679
0.137543
0.060394
0.016449
0.029633
0.040375
0.045258
0.035980
-0.001587
-0.010376
-0.016724
0.034027
0.054535
0.042816
0.048187
0.031097
0.030121
0.009125
-0.090454
-0.155396
-0.137329
-0.098267
-0.075806
-0.051880
-0.041626
-0.041138
-0.047974
-0.043091
-0.051392
-0.046021
-0.049438
-0.054321
-0.046997
-0.046021
-0.039185
-0.031860
-0.040649
-0.035767
-0.028442
-0.025513
-0.019165
-0.009888
-0.014771
-0.014282
-0.003052
-0.007935
-0.000122
0.002289
0.006683
0.005707
0.007660
0.001312
-0.003052
-0.006470
0.005219
0.007172
0.012054
0.008148
0.003265
0.000824
0.009613
0.003754
0.000336
-0.004028
0.000824
0.008636
0.006683
0.010101
0.009125
-0.003540
0.006195
-0.001099
0.005707
-0.001099
0.007660
0.008148
-0.006470
-0.004028
0.002777
-0.011353
-0.000610
0.010101
-0.005005
0.010590
-0.003052
-0.006958
0.007172
-0.006470
0.004730
0.002777
-0.001099
-0.001587
0.001312
0.004730
0.007660
0.008636
-0.003052
0.003265
-0.003052
0.005219
0.003754
0.013519
0.014496
0.010101
0.008148
0.007172
0.006683
0.004242
0.004730
0.008148
0.010590
0.002777
0.001312
0.003754
0.009613
0.004242
0.012054
0.012543
-0.007446
0.005219
-0.006470
-0.002563
-0.001587
-0.004517
0.005707
0.004242
0.004730
-0.009399
0.004730
0.005707
0.003754
-0.000610
-0.003052
-0.002075
-0.000610
0.003754
-0.000122
-0.005493
-0.011353
-0.014771
-0.016724
-0.025024
-0.021118
-0.009399
0.004242
0.000336
-0.028442
-0.025024
-0.032837
-0.012329
-0.004517
0.000336
-0.023560
-0.026001
-0.061646
-0.046997
-0.038208
-0.024048
0.045746
0.143890
0.250336
0.312836
0.267914
0.083832
-0.044067
-0.090454
-0.127075
-0.056763
0.071136
0.133148
0.160004
0.140472
0.083344
0.038422
-0.009888
-0.052856
-0.087036
-0.096802
-0.113403
-0.116821
-0.130005
-0.129517
-0.111450
-0.083130
-0.074341
-0.058228
-0.049927
-0.057739
-0.063110
-0.047974
-0.046021
-0.033325
-0.024048
-0.022583
-0.024536
-0.010376
-0.017700
-0.015747
-0.003540
-0.012329
-0.019653
-0.013306
-0.003540
0.010101
-0.006958
-0.015747
-0.010376
-0.002563
0.002777
0.024261
0.030609
0.018890
0.012054
0.011078
0.016449
0.018890
0.036469
0.038910
0.038422
0.033051
0.037445
0.035492
0.036469
0.023773
0.035492
0.040375
0.035004
0.019379
0.024261
0.018890
0.021332
0.011566
0.020355
0.005219
0.009125
-0.008911
0.009125
-0.003052
0.004242
0.006683
0.014984
0.017426
0.016937
0.021820
0.022308
0.006195
0.005219
0.003754
-0.006470
-0.001587
0.005707
0.001801
0.012543
0.018402
0.012054
-0.001099
-0.010376
-0.007446
-0.004517
-0.007935
-0.010376
-0.015259
-0.019653
-0.017212
-0.003540
-0.017212
-0.012329
-0.022583
-0.020630
-0.015747
-0.009888
-0.011353
-0.003052
-0.014282
-0.018677
-0.008911
-0.014282
-0.011353
-0.011841
-0.001587
0.007660
-0.005493
0.000336
0.001312
0.006683
0.003754
0.004242
0.004730
-0.000610
0.004242
0.011078
0.020355
0.015961
0.004730
0.009125
0.014008
0.012054
0.015472
-0.002075
-0.005493
-0.018677
-0.046021
-0.052368
-0.042603
-0.039673
-0.039185
0.001801
0.056976
0.089691
0.094574
0.089691
0.079437
0.083832
0.068207
0.088226
0.095551
0.115082
0.138519
0.141937
0.142914
0.146332
0.141449
0.144379
0.118988
0.127777
0.095062
0.089203
0.054535
0.038422
0.027679
-0.001587
-0.046509
-0.054810
-0.070923
-0.076294
-0.069458
-0.073364
-0.069458
-0.062622
-0.050415
-0.060669
-0.085083
-0.100220
-0.102173
-0.089478
-0.083130
-0.073364
-0.079712
-0.074829
-0.072876
-0.069458
-0.064087
-0.062134
-0.053833
-0.062622
-0.057251
-0.062622
-0.053345
-0.041138
-0.046997
-0.031860
-0.037720
-0.036255
-0.032837
-0.024048
-0.017212
-0.003052
-0.014771
-0.013306
-0.005981
0.006195
-0.001587
0.003265
0.002289
-0.010864
-0.017700
-0.013794
-0.008423
0.004730
0.006195
0.003265
0.002777
0.001801
-0.011353
-0.011841
0.001801
0.000336
0.002777
0.011078
0.022797
0.027191
0.013031
0.005219
0.016449
0.015961
0.022308
0.008636
0.015472
0.027679
0.031586
0.034515
0.018890
0.021332
0.022797
0.019867
0.016937
0.024750
0.013519
0.013519
0.015961
0.021820
0.012054
0.015961
0.015961
0.026215
0.015472
0.011566
0.006195
0.014496
0.008148
0.014984
0.008148
0.009125
-0.003540
-0.000122
0.011566
0.013031
-0.003540
0.006683
-0.001587
-0.015747
-0.007935
-0.005493
-0.010864
-0.017700
-0.007935
-0.027466
-0.030884
-0.015259
-0.005981
-0.003052
-0.010376
-0.032349
-0.031372
-0.041626
-0.026978
-0.037231
-0.034302
-0.035767
-0.039185
-0.023560
-0.005005
0.043793
0.125824
0.271332
0.403656
0.309418
-0.050415
-0.278442
-0.273560
-0.145630
0.038422
0.160004
0.177094
0.138519
0.068695
-0.019653
-0.079712
-0.134399
-0.177856
-0.184204
-0.187134
-0.172485
-0.141724
-0.127563
-0.114380
-0.100220
-0.104614
-0.079224
-0.046509
-0.036255
-0.031372
-0.030884
-0.013794
-0.005981
0.003265
0.005707
-0.005005
-0.007935
0.011078
0.004242
0.005219
0.010101
0.005219
0.013519
0.006195
0.020355
0.023285
0.023285
0.032074
0.032562
0.041840
0.028656
0.030121
0.032562
0.025726
0.032074
0.034027
0.026703
0.019867
0.028168
0.015961
0.004730
0.016937
0.011566
0.013519
0.002289
-0.017700
-0.013306
-0.005981
-0.012329
-0.007446
-0.012817
0.001801
-0.012329
-0.016235
0.002289
-0.023071
-0.005493
-0.002563
-0.012817
-0.018677
-0.012329
-0.008423
-0.001587
-0.005005
-0.003052
0.000336
0.004242
-0.005493
-0.001587
0.005219
0.010101
0.007172
-0.001099
0.007660
0.012543
0.019379
0.039398
0.053070
0.036469
0.018402
0.026215
0.025726
0.047211
0.044281
0.046722
0.033051
0.028656
0.040863
0.033051
0.046234
0.041840
0.034515
0.030121
0.013519
0.017426
0.015472
0.010590
0.007660
0.000824
0.000336
-0.003540
-0.003052
-0.021606
-0.021118
-0.002075
-0.008911
-0.032349
-0.020142
-0.026489
-0.025024
-0.034302
-0.037231
-0.023560
-0.005981
0.000336
-0.005005
0.010590
-0.002075
0.006683
0.025726
0.034515
0.040375
0.064789
0.065277
0.072113
0.091644
0.081879
0.082855
0.072601
0.057953
0.064301
0.047699
0.062836
0.053558
0.059418
0.035980
0.027191
0.016449
0.000336
-0.014282
-0.039185
-0.048950
-0.052368
-0.048950
-0.047485
-0.047974
-0.052856
-0.052368
-0.040161
-0.043091
-0.028442
-0.021118
-0.000610
0.024750
0.069672
0.102386
0.099457
0.064301
0.006195
-0.030396
-0.050415
-0.044556
0.006683
0.025726
0.057465
0.038910
0.008636
0.004730
-0.018188
-0.043579
-0.060669
-0.058716
-0.069458
-0.086548
-0.097290
-0.094849
-0.084595
-0.074829
-0.056763
-0.060181
-0.046021
-0.048950
-0.042603
-0.057739
-0.046021
-0.058228
-0.048462
-0.042603
-0.050903
-0.057739
-0.052856
-0.039673
-0.030884
-0.041138
-0.034302
-0.041626
-0.037720
-0.033813
-0.025513
-0.028931
-0.043091
-0.033325
-0.027466
-0.033813
-0.029419
-0.021606
-0.025024
-0.020142
-0.020630
-0.026001
-0.022583
-0.018677
-0.022095
-0.016235
-0.017700
-0.018677
-0.016235
-0.002563
-0.010864
0.001801
-0.002075
-0.007935
0.014496
0.006195
0.010590
0.022797
0.019867
0.023285
0.023285
0.011078
0.016449
0.027679
0.041840
0.052582
0.059906
0.064789
0.069672
0.042328
0.027191
0.007660
0.015472
0.028656
0.050140
0.054535
0.056000
0.035004
0.033539
0.033539
0.035004
0.024261
0.026215
0.039886
0.052094
0.069183
0.039398
0.021332
-0.006470
0.009125
0.010101
0.015472
0.005707
0.014008
0.003265
0.006195
0.009613
0.001801
-0.014771
-0.017700
-0.040161
-0.059204
-0.041138
-0.060669
-0.050903
-0.039185
-0.049927
-0.054321
-0.053833
-0.039185
-0.021606
-0.032837
-0.024536
-0.017700
-0.027466
-0.019653
-0.019165
-0.014771
-0.012329
-0.008911
-0.005981
-0.000610
0.002289
-0.009888
0.001801
0.011566
0.011566
0.014984
0.019379
0.030609
0.035492
0.037445
0.014496
0.015961
-0.003052
-0.022583
-0.022095
0.022308
0.010101
0.007172
0.012054
0.002777
0.033051
0.005219
-0.018188
-0.017212
-0.047974
-0.047974
-0.056274
-0.040649
-0.032837
-0.051392
-0.028931
-0.001099
-0.002075
-0.001099
-0.016724
-0.023560
-0.018188
-0.026001
-0.022583
-0.010864
-0.023071
-0.005981
-0.009888
0.002289
0.010101
-0.005005
0.007660
0.002777
0.001801
-0.001587
-0.003052
-0.005005
-0.015259
-0.005005
0.000336
0.004242
0.003265
-0.006470
-0.019165
-0.015259
-0.024536
-0.012329
-0.009888
-0.000610
-0.013306
-0.012329
-0.018677
-0.022583
-0.015747
-0.032349
-0.027466
-0.037231
-0.034790
-0.033325
-0.040161
-0.032349
-0.032349
-0.039185
-0.034790
-0.026489
-0.031860
-0.022583
-0.016235
-0.017700
-0.018188
-0.006958
-0.006470
-0.006958
0.005219
0.008148
-0.002075
0.007172
0.015961
0.022797
0.008148
0.011566
0.013031
0.006683
0.049652
0.073090
0.077484
0.046722
0.017914
0.009613
0.012054
0.034027
0.031586
0.053558
0.056976
0.048187
0.052582
0.039398
0.023773
0.038422
0.031097
0.021820
0.029144
0.053070
0.076996
0.086273
0.111176
0.064301
0.017426
0.002777
0.019867
0.035004
0.064301
0.059418
0.064301
0.060883
0.064789
0.066742
0.047211
0.047699
0.048676
0.029633
0.012054
0.014008
0.008636
-0.004028
-0.004028
0.007660
-0.004028
0.002777
-0.011353
-0.004517
-0.013306
-0.006470
-0.009888
-0.024536
-0.020630
-0.034790
-0.024048
-0.023560
-0.027466
-0.036255
-0.032349
-0.034302
-0.014771
0.014008
0.025238
0.041351
0.045746
0.029633
0.018890
0.013519
0.025238
0.035980
0.033051
0.038422
0.054047
0.059906
0.064789
0.073090
0.073578
0.084320
0.083832
0.059418
0.038910
0.034027
0.037933
0.045258
0.037933
0.007660
-0.018188
-0.046021
-0.066040
-0.043579
-0.026489
-0.009888
-0.002075
-0.000122
-0.028931
-0.058716
-0.052368
-0.075806
-0.086060
-0.067017
-0.048950
-0.034790
-0.036743
-0.018677
-0.025024
-0.019653
-0.030884
-0.010864
-0.023560
-0.014282
-0.017212
-0.020142
-0.022095
-0.018677
-0.026489
-0.017212
-0.008423
-0.016724
-0.023071
-0.006470
-0.020630
-0.014282
-0.012329
-0.012329
-0.005005
-0.016235
-0.012329
-0.016235
-0.007935
0.002777
-0.009399
-0.009888
-0.016724
-0.006470
-0.007935
-0.004028
-0.002563
-0.016235
-0.011353
-0.016235
-0.005981
-0.011353
0.000824
0.001801
-0.005005
-0.005493
-0.003540
-0.010376
-0.004028
0.011078
0.009613
0.001801
0.007660
0.011566
0.020355
0.018890
0.019867
0.013519
0.015961
0.021332
0.023285
0.019867
0.025238
0.026703
0.032074
0.014984
0.000824
0.002289
0.009125
-0.000122
-0.014771
-0.035278
-0.045044
-0.057739
-0.057739
-0.030884
0.011078
0.077484
0.071625
0.019867
0.016449
-0.029907
-0.032349
-0.067993
-0.062622
0.039886
0.153656
0.180511
0.060883
0.006683
0.045258
0.102386
0.123383
0.121918
0.099457
0.058929
0.046722
0.024750
0.033539
0.065765
0.074554
0.063324
0.046234
0.015472
0.004730
-0.003052
-0.011841
-0.010864
-0.024536
-0.012329
-0.032837
-0.050415
-0.047485
-0.053345
-0.058716
-0.046997
-0.038208
-0.048950
-0.047485
-0.053833
-0.045532
-0.052856
-0.037231
-0.031860
-0.020142
-0.027954
-0.044067
-0.032349
-0.029907
-0.024536
-0.004028
-0.009888
-0.002075
-0.022583
0.001312
0.010590
0.008636
0.025238
0.002289
0.015472
0.013031
0.005707
0.022308
0.025726
0.025238
0.003754
-0.030884
-0.040649
-0.053345
-0.037720
-0.043579
-0.044556
-0.043091
-0.056274
-0.055786
-0.058716
-0.080688
-0.081665
-0.109497
-0.096313
-0.078247
-0.084595
-0.085571
-0.087524
-0.061157
-0.068481
-0.070435
-0.054321
-0.039185
-0.041138
-0.030396
-0.029907
-0.021606
-0.018677
-0.020142
-0.031372
-0.026978
-0.018677
-0.010376
-0.013794
-0.025513
-0.008911
-0.008423
-0.014282
-0.001099
-0.001099
-0.006958
0.005219
-0.005981
0.014984
0.000336
0.006683
0.011078
0.014984
0.007172
0.008636
0.011078
0.024750
0.020844
0.023773
0.005707
0.011566
0.017426
0.020844
0.025726
0.027191
0.017914
0.033539
0.014496
0.017914
0.020844
0.020844
0.024261
0.016449
0.023773
0.014496
0.019379
0.015961
0.020355
0.025238
0.010101
0.010101
0.017426
0.018890
0.012054
0.015472
0.013519
0.005219
0.017914
0.012543
0.015961
0.008148
0.023773
0.008148
0.011078
-0.000610
0.008636
-0.007446
-0.008911
-0.006470
-0.004028
0.015961
0.078949
0.161469
0.242035
0.217133
0.040375
-0.013306
0.014984
0.041840
0.106781
0.151703
0.161957
0.131683
0.085297
0.040863
0.015961
0.007172
-0.004517
0.014984
0.014496
-0.018188
-0.057739
-0.075806
-0.095825
-0.095337
-0.091431
-0.078735
-0.066528
-0.055786
-0.048462
-0.037231
-0.025513
-0.007935
-0.017700
-0.021118
-0.016724
-0.022583
-0.005981
-0.003540
0.005219
0.017914
0.014496
0.011566
0.023773
0.002289
-0.006470
-0.027954
-0.016235
-0.016724
-0.005005
-0.003540
-0.017700
-0.014282
-0.013306
-0.020630
-0.018677
-0.016235
-0.014771
-0.000610
-0.004517
-0.013306
-0.007446
0.001312
0.006683
0.008148
0.003754
0.000824
0.016449
0.032562
0.031586
0.019867
0.019867
0.019379
0.012054
0.018890
0.018402
0.001312
0.002289
0.006195
-0.010864
-0.002563
-0.014282
-0.016235
-0.008423
-0.019653
-0.006958
-0.012329
0.003265
0.011566
0.006683
0.004242
0.003265
-0.004028
-0.002075
-0.000610
-0.005981
-0.014771
-0.013794
-0.009888
-0.010864
0.005707
-0.008911
-0.014771
-0.027466
-0.033325
-0.044067
-0.053345
-0.048462
-0.064087
-0.054810
-0.072876
-0.069946
-0.043091
-0.042114
-0.034790
-0.047974
-0.055786
-0.056763
-0.041138
-0.051392
-0.035767
-0.023071
-0.021118
-0.023071
-0.022095
-0.021118
-0.016235
-0.010376
0.002777
-0.004028
-0.004517
-0.004028
-0.000122
0.010101
0.002289
0.013031
0.010590
0.003754
0.010101
0.004730
0.017426
0.016449
0.024750
0.024750
0.019867
0.038910
0.050140
0.104828
0.142426
0.159515
0.173187
0.136566
0.102386
0.065277
0.024261
0.005707
0.004730
0.013031
0.027679
0.046234
0.060394
0.056488
0.050629
-0.000610
-0.045532
-0.066528
-0.075317
-0.100220
-0.095337
-0.086060
-0.083618
-0.068970
-0.062134
-0.043091
-0.022095
-0.016724
-0.009888
-0.003052
0.005219
0.003265
0.012543
0.021820
0.028168
0.031097
0.022308
0.020355
0.016937
0.031586
0.045258
0.039886
0.041351
0.038422
0.042328
0.036469
0.016937
0.008636
0.014984
0.030121
0.030609
0.024750
0.029144
0.039398
0.040375
0.025726
0.012054
0.014984
0.005219
0.006683
0.007172
0.011566
0.000824
-0.003052
0.010101
0.001801
0.019867
0.017914
0.009613
0.003754
-0.010376
-0.010864
-0.013794
-0.009888
0.003265
-0.012329
-0.016724
-0.021118
-0.020630
-0.015747
-0.000122
-0.024048
-0.029419
-0.023071
-0.018188
-0.024048
-0.025024
-0.025024
-0.019653
-0.017700
-0.024536
-0.022583
-0.010864
-0.014282
0.001801
-0.009888
-0.020630
-0.016724
-0.019165
-0.013794
-0.008911
-0.017212
0.000336
-0.000122
-0.008911
-0.012329
-0.007935
-0.009888
-0.017700
-0.022583
-0.025513
-0.039185
-0.034790
-0.026001
-0.012329
-0.018677
-0.016235
-0.027954
-0.020630
-0.019653
-0.016724
-0.034790
-0.057739
-0.088989
-0.114868
-0.102173
-0.080200
-0.082642
-0.066040
-0.044067
0.006195
-0.005981
-0.026489
-0.040649
-0.030396
-0.047974
-0.057739
-0.054810
-0.027954
0.039886
0.110687
0.165863
0.133148
0.067719
-0.013306
-0.071899
-0.020630
0.034515
0.068695
0.053070
-0.009888
-0.101685
-0.146118
-0.091431
0.008148
0.048676
0.012543
-0.037231
-0.079224
-0.106079
-0.092896
-0.095825
-0.081665
-0.067505
-0.035767
-0.005005
0.020355
0.046234
0.040863
0.053070
0.056000
0.057953
0.080414
0.078949
0.057465
0.057953
0.072601
0.074066
0.086761
0.089691
0.069672
0.069672
0.062836
0.052094
0.054535
0.058441
0.080902
0.071625
0.073090
0.068207
0.066742
0.054535
0.046234
0.053070
0.040375
0.026703
0.025238
0.024261
0.043793
0.063324
0.063812
0.047699
0.058441
0.051117
0.037933
0.050629
0.046234
0.042328
0.048187
0.040863
0.043793
0.033051
0.027679
0.029633
0.034515
0.025238
0.022308
0.010590
0.015472
0.014984
-0.001587
-0.002075
-0.005981
-0.003540
-0.004028
-0.016235
-0.010376
-0.018188
-0.018677
-0.009888
-0.018677
-0.011841
-0.021606
-0.013306
-0.007935
-0.008911
-0.011841
-0.020142
-0.011353
-0.014771
-0.000122
-0.000122
-0.005493
-0.004517
-0.005005
-0.001099
-0.001099
-0.005493
0.004730
0.004242
0.009125
0.006683
-0.003540
-0.014771
0.011566
0.001312
0.007660
0.001312
-0.006958
-0.004517
-0.004028
-0.000610
-0.003540
-0.009888
-0.016724
-0.015747
-0.015747
-0.011353
-0.019165
-0.013794
-0.017212
-0.019165
-0.032349
-0.027954
-0.021118
-0.019653
-0.021118
-0.032837
-0.026001
-0.041138
-0.032349
-0.039185
-0.054810
-0.053345
-0.058228
-0.071411
-0.085571
-0.088013
-0.085083
-0.070435
-0.060669
-0.054810
-0.053345
-0.055298
-0.069458
-0.055786
-0.071411
-0.075317
-0.057251
-0.000122
0.029144
0.049652
0.017426
-0.010376
-0.018677
-0.069458
-0.143677
-0.219849
-0.188599
-0.059204
0.070160
0.133636
0.107758
0.006683
-0.051392
-0.043579
-0.037720
-0.045532
-0.042603
-0.035278
-0.009888
0.036469
0.059418
0.087738
0.100922
0.107269
0.093597
0.088715
0.071136
0.057465
0.053558
0.047699
0.049164
0.039398
0.037933
0.029633
0.017914
0.015472
0.012543
-0.002075
0.009125
-0.006958
0.008636
0.009125
-0.002075
-0.007935
-0.002563
0.001312
-0.009399
-0.001587
-0.000122
0.003265
0.005707
0.001801
0.005707
-0.007446
-0.001587
-0.008911
0.008636
-0.005493
0.008636
0.003754
0.004242
-0.006470
0.007660
-0.000610
0.004730
-0.000610
0.008148
0.004730
0.012543
-0.007935
0.005707
-0.000610
0.003754
-0.007935
-0.003052
-0.004517
0.000824
0.006683
0.003754
-0.004028
-0.014771
-0.001587
-0.000610
0.001312
-0.010376
0.003754
-0.008423
-0.005005
0.005707
-0.002075
0.004242
-0.009399
0.000824
-0.007446
-0.009399
-0.002563
-0.003052
0.000824
-0.006470
-0.008911
-0.001587
-0.008423
0.000336
0.002777
-0.003540
0.000336
-0.008423
0.001312
-0.005005
0.005219
-0.005981
0.006683
0.005219
-0.006958
-0.011353
0.014496
0.011078
0.021332
0.027679
0.018890
0.014008
-0.001099
0.000824
-0.002075
-0.005005
-0.012817
-0.024536
-0.009399
-0.015747
-0.011841
-0.022095
-0.006958
-0.030884
-0.025513
-0.039185
-0.036743
-0.041626
-0.039673
-0.031860
-0.040649
-0.051392
-0.040649
-0.026489
-0.026489
-0.024048
-0.022583
-0.021606
-0.010864
-0.010376
-0.000610
-0.005981
0.002289
0.004242
0.011566
0.004242
0.011566
0.018402
0.028168
0.036469
0.027679
0.052582
0.089203
0.134613
0.197601
0.249847
0.239594
0.173187
0.092621
-0.036743
-0.094849
-0.054321
0.021820
0.062347
0.096527
0.117035
0.086273
0.034515
-0.028442
-0.068970
-0.109009
-0.132446
-0.140259
-0.141724
-0.129028
-0.130981
-0.127075
-0.121704
-0.119751
-0.111450
-0.088501
-0.073853
-0.046509
-0.031372
-0.016235
-0.016235
-0.020142
-0.018188
-0.010376
-0.022583
-0.012329
-0.000610
0.007172
0.017426
0.020355
0.015472
0.018890
0.033051
0.037933
0.035980
0.038910
0.026215
0.042328
0.019379
0.012543
0.015472
0.007660
0.010590
0.012054
0.026215
0.011566
0.008636
0.009125
0.002777
0.014008
0.009125
0.014984
0.006195
0.016937
0.021332
0.010101
0.020355
0.015961
0.030121
0.030121
0.016937
0.010101
0.019867
0.031097
0.017914
0.017914
0.010101
0.012543
0.008148
0.019379
0.021820
0.029144
0.028656
0.024750
0.028168
0.013519
0.023773
0.034027
0.037933
0.035004
0.031097
0.032074
0.023285
0.029144
0.044769
0.033051
0.038422
0.033539
0.028656
0.027679
0.031097
0.021820
0.032074
0.031586
0.032074
0.026703
0.021820
0.030609
0.019379
0.004242
0.001801
-0.015747
-0.022095
-0.021118
-0.013794
-0.008423
-0.027466
-0.023560
-0.035278
-0.034790
-0.039185
-0.038696
-0.041138
-0.060669
-0.054321
-0.054321
-0.053833
-0.047974
-0.035278
-0.039185
-0.038208
-0.033325
-0.031860
-0.018677
-0.025513
-0.012817
-0.023560
-0.016235
-0.013794
-0.011841
0.011078
0.007172
-0.006470
0.007172
0.001312
0.009125
0.010101
0.007660
0.004730
0.016449
0.056000
0.081879
0.099457
0.109222
0.096039
0.050629
0.011566
-0.023071
-0.048950
-0.058716
0.003754
0.056000
0.074554
0.056976
0.026703
-0.007935
-0.039185
-0.044556
-0.050903
-0.061157
-0.063599
-0.057251
-0.067993
-0.040161
-0.041138
-0.037720
-0.033325
-0.027466
-0.033325
-0.018677
-0.018188
-0.017700
-0.020142
0.005707
0.000336
-0.001099
0.010101
0.000824
0.029633
0.014496
0.028656
0.044281
0.041351
0.035980
0.038422
0.029633
0.036957
0.050629
0.050629
0.053558
0.023285
0.029633
0.025238
0.016449
0.008148
0.004242
0.003265
0.009125
0.003265
-0.007446
-0.017700
-0.011841
-0.027466
-0.021118
-0.030884
-0.024536
-0.047485
-0.031860
-0.019165
-0.022583
-0.022583
-0.031372
-0.008911
-0.019653
-0.005005
-0.004028
-0.006470
-0.008423
-0.016724
-0.007935
-0.009399
-0.002563
-0.007446
0.002777
-0.005981
0.002289
0.000336
0.009613
0.006683
-0.004028
-0.005981
0.001312
0.005219
0.004730
0.008636
0.007172
0.008636
0.000824
0.005219
-0.009399
0.009125
0.002777
0.000824
0.010101
0.004242
-0.002563
-0.001587
-0.000610
-0.014282
-0.009399
-0.016235
-0.019165
-0.025024
-0.014771
-0.011353
-0.013306
-0.021606
-0.023560
-0.017212
-0.018188
-0.026489
-0.019653
-0.022583
-0.016724
-0.022583
-0.016724
-0.008911
-0.004028
-0.002075
-0.004517
-0.004517
0.006683
0.009613
0.014008
0.015961
0.013519
0.012543
0.006683
0.012054
-0.004517
-0.005493
0.004730
-0.021118
-0.015259
-0.016235
-0.007446
0.000336
-0.002075
0.008636
0.013519
-0.009399
-0.049438
-0.080688
-0.074341
-0.064087
-0.033325
0.023773
0.083832
0.101898
0.079437
0.018890
-0.027466
-0.047485
-0.027954
-0.011353
0.002289
0.013519
0.001801
0.011566
0.014984
0.004242
0.022308
0.034515
0.034027
0.027191
0.021332
0.007660
0.001801
-0.013306
-0.018677
-0.011353
0.006683
0.029633
0.032074
0.052094
0.065277
0.085785
0.084808
0.076996
0.069672
0.050140
0.030609
0.019867
0.014008
0.025726
0.024750
0.041840
0.028168
0.022797
0.008636
0.005707
-0.000122
-0.001587
-0.009888
-0.021118
-0.017700
-0.029907
-0.021606
-0.022583
-0.010376
-0.021606
-0.008423
-0.010376
-0.012817
-0.005981
-0.015747
-0.004517
0.007660
0.004242
-0.007935
-0.004517
0.010101
0.004242
0.013031
0.020844
0.019867
0.021332
0.021332
0.021820
0.037933
0.033539
0.029633
0.009613
0.020355
0.017426
0.021332
0.021332
0.030609
0.013519
0.024750
0.006195
0.010101
0.027191
0.021332
0.017914
0.011566
-0.001099
0.004242
-0.005005
-0.022095
-0.025024
-0.030396
-0.023560
-0.012329
-0.008423
-0.009399
-0.020142
-0.018677
-0.017212
-0.035278
-0.026978
-0.034302
-0.019653
-0.035278
-0.041138
-0.038696
-0.040649
-0.038696
-0.024536
-0.024536
-0.029419
-0.028931
-0.034302
-0.017700
-0.033813
-0.028442
-0.013794
-0.026001
-0.028442
-0.026001
-0.015259
-0.022095
-0.016235
-0.011841
-0.022583
-0.019165
-0.021606
-0.012817
-0.005005
-0.004028
-0.008911
-0.013306
-0.006470
-0.010864
-0.001099
-0.000122
0.020844
0.022308
0.008148
0.022797
0.014496
0.037445
0.042328
0.076996
0.136078
0.241058
0.327484
0.291840
0.059906
-0.135864
-0.135376
0.005219
0.077484
0.092133
0.110199
0.082855
0.042328
-0.003052
-0.067993
-0.132446
-0.176392
-0.190063
-0.174438
-0.177856
-0.162231
-0.133423
-0.126099
-0.121216
-0.117310
-0.123169
-0.102661
-0.082642
-0.040649
-0.014282
0.001801
0.008148
0.017914
0.023285
0.019867
0.036957
0.045746
0.042328
0.050629
0.043793
0.030121
0.014984
0.002289
-0.008911
-0.002563
-0.014282
-0.017212
-0.008423
-0.009399
-0.017212
-0.018677
-0.009399
0.006195
0.010590
0.018402
0.011566
0.017914
0.021820
0.022308
0.032562
0.034027
0.041351
0.033539
0.048187
0.053558
0.053558
0.046722
0.055511
0.063324
0.057465
0.046234
0.043793
0.053070
0.057953
0.047699
0.044769
0.050629
0.049164
0.046722
0.046234
0.039398
0.045258
0.030609
0.034515
0.028168
0.015472
0.019867
0.018402
0.016937
0.008148
-0.005493
0.008636
0.002289
0.002289
0.000336
-0.016724
-0.003540
-0.005005
-0.002563
0.005219
-0.000610
-0.009888
-0.019653
-0.004517
-0.004028
-0.006470
-0.008423
-0.006470
-0.007446
-0.010864
-0.008423
-0.006958
-0.004517
-0.008423
-0.015747
-0.012817
-0.008911
-0.024536
-0.005981
-0.025513
-0.018188
-0.017212
-0.016724
-0.016235
-0.015259
-0.030884
-0.025513
-0.016724
-0.026489
-0.017700
-0.027954
-0.025024
-0.013306
-0.008911
-0.018677
-0.024048
-0.016235
-0.016235
-0.014771
-0.008911
-0.009399
-0.006470
-0.016235
-0.020630
-0.007446
-0.005981
-0.013794
-0.006958
-0.003540
-0.012817
-0.007935
0.001312
-0.002563
0.001312
-0.001587
-0.004028
0.007172
0.023285
0.032074
0.050629
0.058929
0.092133
0.112640
0.145844
0.159515
0.167328
0.137543
0.100922
0.087738
0.105316
0.117523
0.131683
0.138031
0.086273
0.037933
0.013031
-0.014771
-0.012329
-0.012817
-0.021118
-0.021118
-0.011353
-0.016235
-0.055298
-0.092896
-0.132935
-0.129028
-0.120728
-0.114380
-0.105591
-0.073364
-0.065063
-0.038208
-0.026489
-0.032349
-0.034302
-0.042114
-0.062134
-0.069458
-0.080200
-0.074341
-0.072876
-0.067017
-0.067505
-0.051880
-0.065552
-0.046509
-0.051880
-0.046021
-0.045044
-0.045044
-0.023071
-0.016724
-0.016724
-0.010376
-0.005981
0.004730
0.001801
0.004730
-0.000122
0.006683
0.011566
0.008636
0.011566
0.005219
-0.001587
0.008636
0.004730
-0.000122
-0.001099
0.003754
0.002289
-0.006470
-0.003052
-0.020630
-0.002563
-0.005493
-0.003052
-0.011353
-0.004517
-0.002563
-0.013306
-0.005493
-0.005493
0.000336
-0.003540
-0.016235
-0.001587
-0.001587
0.003754
-0.000610
0.000824
0.003265
-0.001587
-0.004028
0.004242
0.007172
0.006195
0.006195
0.007660
0.005707
0.002289
0.005707
0.004730
-0.000122
0.007172
0.002777
0.003754
0.010101
0.010101
0.012543
0.000336
0.009613
0.010101
-0.005981
0.003265
0.006683
0.005707
0.003265
-0.002563
0.010590
-0.005981
-0.006470
0.006195
0.005707
-0.001587
0.003265
-0.014771
-0.007446
-0.015259
-0.005493
-0.002563
0.003754
-0.009888
-0.013306
-0.009399
-0.003540
-0.004028
-0.004028
-0.000122
0.000824
-0.014771
-0.003052
-0.005981
-0.002075
-0.005005
-0.019653
-0.015747
-0.001587
0.002777
0.006195
0.009125
0.003265
0.008148
0.015472
0.049652
0.130707
0.202972
0.278656
0.317719
0.281586
0.088226
-0.055786
-0.086060
-0.038696
0.049652
0.118988
0.153656
0.155121
0.135101
0.095062
0.051117
-0.000122
-0.056763
-0.098267
-0.109985
-0.122681
-0.109497
-0.105591
-0.091431
-0.082642
-0.072876
-0.048950
-0.034302
-0.020142
-0.032837
-0.030884
-0.024048
-0.029419
-0.030396
-0.016235
-0.014771
-0.014771
-0.027466
-0.038208
-0.030884
-0.035278
-0.013794
-0.024048
-0.035278
-0.036255
-0.034790
-0.036743
-0.028442
-0.027954
-0.035767
-0.020630
-0.019165
-0.025513
-0.023560
-0.012817
-0.003540
0.003754
-0.001099
-0.008423
0.000336
-0.012817
0.005707
-0.004517
0.004730
-0.000122
0.003265
-0.005493
-0.001587
0.014496
-0.001099
0.001312
0.003265
0.005219
-0.000610
0.003265
0.022797
0.017914
0.015472
0.005219
0.003754
0.003265
0.018402
0.020844
0.009613
0.008148
0.008148
0.010101
0.013031
0.011078
0.016449
0.014496
0.021332
0.004730
-0.004028
0.014496
0.011566
0.000336
0.010101
-0.004517
-0.000122
-0.010376
0.002289
-0.010376
-0.008423
-0.003540
-0.018188
-0.010864
-0.009888
-0.008423
-0.018188
-0.009399
-0.019165
-0.019165
-0.026978
-0.006958
-0.002075
0.004242
-0.013306
-0.015259
-0.002563
-0.003052
-0.016724
-0.009888
-0.009399
0.000824
0.005707
0.000336
0.005707
0.000336
-0.000122
-0.013794
-0.007935
-0.006470
-0.013794
-0.020142
-0.000122
-0.007446
-0.017212
-0.000610
-0.009399
-0.017212
-0.012817
0.008636
0.010590
0.006195
-0.014282
0.010590
0.075043
0.150238
0.229828
0.254242
0.223969
0.093109
0.032074
0.046234
0.094086
0.122894
0.198578
0.258636
0.289886
0.231781
0.187347
0.130707
0.043304
0.015961
-0.007935
-0.023071
-0.021606
-0.032837
-0.046021
-0.078735
-0.085571
-0.121216
-0.135864
-0.146118
-0.163208
-0.174438
-0.175415
-0.173462
-0.169556
-0.157837
-0.141235
-0.127075
-0.109497
-0.104126
-0.094849
-0.072388
-0.067505
-0.046509
-0.044067
-0.040649
-0.024048
-0.025024
0.000824
-0.004028
0.006195
0.008636
0.001801
0.010101
0.010101
0.005707
0.019867
0.003265
0.015472
-0.001587
-0.009399
0.006683
0.001312
-0.005981
-0.010864
0.000824
0.000336
-0.010864
-0.005005
-0.019653
-0.004028
-0.010864
-0.007935
-0.009399
-0.020142
-0.010864
-0.002563
-0.016235
-0.003052
-0.002563
-0.007446
-0.008911
-0.005005
-0.000122
-0.002075
-0.007935
-0.000610
-0.004517
-0.000122
-0.006470
-0.004028
0.010590
-0.004517
0.009613
0.012054
0.004242
0.009125
0.004730
0.004730
0.011566
0.001801
0.011078
0.004730
0.013031
0.009613
0.005707
0.010590
0.019867
0.007660
0.004242
-0.001587
0.006683
0.001312
0.010101
0.010590
0.000824
0.008148
-0.005005
0.001801
-0.001099
-0.000610
-0.005493
0.000336
-0.002075
0.005219
-0.004028
0.007660
-0.000122
-0.005493
-0.004517
-0.006958
-0.001099
-0.020630
-0.020630
-0.023071
-0.015259
-0.011353
-0.010864
-0.017212
-0.007446
-0.009888
-0.010376
-0.009399
-0.020142
-0.030884
-0.038696
-0.030396
-0.022095
-0.021118
-0.021118
-0.021118
-0.006958
-0.012817
0.015472
0.090179
0.160004
0.233246
0.235199
0.160492
0.061371
0.000824
0.014496
0.055511
0.081390
0.129242
0.143402
0.120453
0.092621
0.056976
0.046722
0.049164
0.000824
-0.035278
-0.055298
-0.061157
-0.074829
-0.080688
-0.086548
-0.106079
-0.102173
-0.090454
-0.089478
-0.085571
-0.087036
-0.094360
-0.082642
-0.054810
-0.045044
-0.020630
-0.025024
-0.030884
-0.025024
-0.018677
-0.027954
-0.029419
-0.014771
0.001801
0.006195
0.009125
0.028168
0.042816
0.055511
0.069672
0.068207
0.080902
0.081390
0.069183
0.069183
0.078461
0.070160
0.075043
0.064789
0.058441
0.044281
0.049164
0.045746
0.046234
0.021332
0.018402
0.008148
-0.008911
0.006683
0.002289
-0.023071
-0.023071
-0.024536
-0.029419
-0.019165
-0.030884
-0.028442
-0.032349
-0.021606
-0.025513
-0.026489
-0.026489
-0.020142
-0.036255
-0.020142
-0.038208
-0.020142
-0.018188
-0.027466
-0.021118
-0.027954
-0.033813
-0.032837
-0.032837
-0.020630
-0.019653
-0.030396
-0.028442
-0.028442
-0.029907
-0.023071
-0.023560
-0.032837
-0.012817
-0.025024
-0.029419
-0.029907
-0.019653
-0.015259
-0.019653
-0.021606
-0.019653
-0.013306
-0.017700
-0.013306
-0.013794
-0.016235
-0.016235
-0.030396
-0.014282
-0.021118
-0.013794
-0.015747
-0.012817
0.004242
-0.010376
-0.023071
-0.018677
-0.009399
0.001801
0.004242
-0.014282
-0.005493
-0.003052
0.012054
0.014984
0.043304
0.071136
0.084320
0.093109
0.085785
0.072601
0.082855
0.051605
0.105316
0.160980
0.227386
0.252289
0.232758
0.213715
0.148285
0.096527
0.038910
0.000336
0.002777
0.049652
0.057465
0.055511
0.023773
-0.013306
-0.051392
-0.078247
-0.115845
-0.124146
-0.148560
-0.172485
-0.178345
-0.160767
-0.153442
-0.145142
-0.125122
-0.119751
-0.106079
-0.104126
-0.073364
-0.069458
-0.052856
-0.047485
-0.033325
-0.037720
-0.029907
-0.021606
-0.023560
-0.012817
-0.002075
-0.011841
-0.008423
-0.010864
0.000824
0.000824
-0.011841
0.004730
0.004242
-0.000610
0.005219
-0.001587
0.012543
0.011566
0.012054
0.014496
0.014496
0.024750
0.023773
0.025238
0.030121
0.022308
0.015961
0.018890
0.013519
0.030609
0.019379
0.017914
0.024750
0.019867
0.018890
0.016937
0.015961
0.019379
0.014496
0.009613
0.008148
0.006195
0.014496
0.020355
0.015961
0.011566
0.005219
0.004730
0.011078
0.009125
-0.003052
0.007172
-0.003052
-0.004028
-0.002075
0.001312
-0.007446
0.001312
-0.013306
-0.034302
-0.030396
-0.020630
-0.000122
-0.007935
-0.014771
-0.011841
-0.009399
-0.007935
-0.001587
-0.005981
-0.024048
-0.023071
-0.022583
-0.013306
-0.013306
-0.011353
0.000824
0.007660
-0.009399
0.009125
0.010590
0.014496
0.003265
-0.000610
-0.002563
-0.005493
-0.002075
-0.005005
-0.013306
-0.019165
-0.005005
-0.004517
0.001312
0.010101
0.011566
-0.006470
0.007172
0.003754
-0.004517
-0.005493
-0.003052
0.015472
0.043304
0.070160
0.101898
0.113129
0.107758
0.084320
0.033051
-0.024536
-0.046997
-0.054810
0.052094
0.141937
0.225433
0.207855
0.099945
-0.005493
-0.064087
-0.078735
-0.045532
-0.014282
-0.002563
-0.026489
-0.005493
-0.031372
-0.039185
-0.051880
-0.066528
-0.063599
-0.082153
-0.067993
-0.064575
-0.067993
-0.067017
-0.073364
-0.076294
-0.062622
-0.065063
-0.060181
-0.050415
-0.048462
-0.044556
-0.034302
-0.040649
-0.038208
-0.043579
-0.034790
-0.029907
-0.033813
-0.038696
-0.048950
-0.030884
-0.029419
-0.038696
-0.028442
-0.042114
-0.032349
-0.033325
-0.022095
-0.032837
-0.033813
-0.028442
-0.014771
-0.029907
-0.026001
-0.023071
-0.010376
-0.013794
-0.015259
-0.009888
-0.006470
-0.007935
0.005707
0.004730
0.004242
0.002777
0.001801
0.015472
0.022308
0.013519
0.009613
0.021332
0.021332
0.022797
0.026703
0.016449
0.034027
0.040863
0.023285
0.026703
0.033539
0.018890
0.030121
0.033051
0.033051
0.035492
0.038422
0.032562
0.040375
0.040863
0.043304
0.044769
0.051605
0.046234
0.047699
0.056488
0.075043
0.085297
0.084808
0.069183
0.059906
0.053070
0.041840
0.041351
0.049164
0.048187
0.044281
0.038910
0.026703
0.032074
0.015472
0.009125
0.009613
-0.021118
-0.012329
-0.003052
-0.011841
-0.015259
-0.022095
-0.021606
-0.007935
-0.005981
0.003754
0.002289
0.000824
0.005219
0.011078
0.018890
0.014496
0.038910
0.047211
0.055023
0.045258
0.047211
0.037933
0.034027
0.039398
0.053558
0.044769
0.054535
0.047211
0.038910
0.044281
0.044281
0.035004
0.029633
0.019867
0.030121
0.027191
0.043793
0.040863
0.053558
0.076996
0.067230
0.092621
0.086761
0.087250
0.071136
0.053558
0.029144
0.005707
0.001312
0.001312
0.019379
0.005707
0.002777
-0.022583
-0.063110
-0.077271
-0.101685
-0.107544
-0.108521
-0.109497
-0.126099
-0.146118
-0.141235
-0.146118
-0.129517
-0.135864
-0.129028
-0.109009
-0.090942
-0.079712
-0.067505
-0.055786
-0.051880
-0.030396
-0.049438
-0.021118
-0.024048
-0.007935
-0.012817
0.001801
-0.000122
-0.005005
-0.001587
-0.001587
0.010590
0.002777
-0.001587
-0.003540
0.001801
0.005219
0.006683
-0.001587
0.003265
-0.004517
0.004242
0.005707
-0.001099
0.003265
0.010101
0.006195
0.015472
0.002289
-0.005005
0.014008
0.010101
0.020355
0.019379
0.011078
0.008636
0.035004
0.044281
0.044281
0.035492
0.024261
0.011078
0.010590
0.015961
0.018402
0.025726
0.013031
0.025238
0.009125
0.008148
0.010101
0.007660
0.005219
-0.006958
-0.020142
-0.014771
-0.018188
-0.013794
-0.018677
-0.015259
-0.017700
-0.016235
-0.014771
-0.024048
-0.011841
-0.012329
-0.008911
0.000336
-0.012817
-0.015259
-0.009399
0.013519
0.012543
0.004242
0.021820
0.062347
0.111176
0.143402
0.169769
0.140961
0.059418
-0.000122
-0.033325
-0.012329
0.030121
0.086273
0.111664
0.100922
0.070648
0.042816
0.009613
0.012543
-0.004028
-0.037720
-0.056763
-0.046509
-0.043091
-0.048462
-0.037231
-0.055786
-0.049438
-0.035767
-0.033813
-0.017700
-0.007446
0.015472
0.018890
0.019379
-0.013794
0.002777
-0.014282
-0.030884
-0.066528
-0.080688
-0.074341
-0.068970
-0.046509
-0.045044
-0.042603
-0.058716
-0.079224
-0.084106
-0.107056
-0.117310
-0.120728
-0.120239
-0.112427
-0.103149
-0.104614
-0.101685
-0.088013
-0.069458
-0.054321
-0.060669
-0.057251
-0.046997
-0.046021
-0.035278
-0.030396
-0.018188
-0.016724
-0.014771
-0.011841
-0.005005
-0.007935
0.002289
0.006683
0.010101
0.006195
0.002289
0.008148
0.024261
0.017914
0.009125
0.012054
0.023285
0.021332
0.027679
0.023773
0.012054
0.018890
0.016937
0.019867
0.012054
0.021332
0.021820
0.033051
0.022308
0.012543
0.015961
0.015961
0.025726
0.014008
0.016449
0.020355
0.020844
0.013519
0.009613
0.022797
0.026703
0.019379
0.016937
0.022308
0.025238
0.022797
0.024261
0.026215
0.021820
0.017914
0.016937
0.020355
0.008148
0.002777
0.006195
0.010101
0.010101
0.015472
0.001801
0.007660
0.007172
-0.006958
0.005219
-0.010864
-0.006470
-0.013306
-0.011841
-0.013306
-0.023560
-0.019653
-0.024048
-0.020142
-0.028931
-0.033325
-0.010864
-0.009888
0.002777
0.014496
0.006683
0.003265
0.003754
0.023773
0.027191
0.039398
0.059418
0.070160
0.084808
0.081390
0.093597
0.099457
0.132172
0.158539
0.196625
0.230316
0.247406
0.229340
0.209808
0.178070
0.139984
0.128754
0.133636
0.146332
0.147797
0.118500
0.096039
0.081390
0.069672
0.060394
0.023773
-0.008423
-0.046509
-0.072876
-0.094849
-0.113892
-0.112427
-0.120728
-0.130493
-0.123657
-0.133423
-0.128540
-0.135864
-0.124146
-0.122192
-0.107056
-0.108521
-0.091431
-0.099243
-0.098755
-0.102173
-0.080200
-0.090454
-0.079712
-0.070923
-0.060669
-0.048462
-0.029907
-0.038696
-0.028931
-0.058716
-0.045044
-0.038208
-0.044556
-0.043579
-0.039185
-0.031860
-0.029907
-0.029907
-0.026001
-0.028931
-0.029907
-0.023560
-0.016235
-0.026001
-0.030884
-0.029419
-0.017212
-0.021606
-0.014771
-0.011353
-0.005981
-0.001099
-0.002563
0.008636
0.014496
0.006683
0.013031
0.021820
0.018402
0.021332
0.027191
0.027679
0.020844
0.031586
0.033051
0.022308
0.029144
0.029633
0.037933
0.038422
0.033051
0.036957
0.028656
0.046722
0.033051
0.056976
0.052094
0.026703
0.040375
0.048187
0.046722
0.047699
0.058441
0.052094
0.036957
0.044281
0.038422
0.034515
0.049652
0.036957
0.029144
0.025238
0.017914
0.023773
0.038422
0.016937
0.010101
0.007660
-0.005981
-0.007446
-0.006958
0.003754
-0.000610
-0.003052
-0.010864
-0.012817
-0.008423
-0.001099
-0.016235
-0.008423
-0.014771
-0.024048
-0.018677
-0.034302
-0.039673
-0.060181
-0.049927
-0.059204
-0.068970
-0.045532
-0.005005
0.008636
0.006683
0.008636
0.009125
0.005707
0.051605
0.076019
0.064789
0.036469
0.013519
-0.014771
-0.005981
0.045258
0.094574
0.116547
0.120453
0.089691
0.086273
0.068695
0.049164
0.037445
0.032562
-0.024048
-0.121704
-0.167114
-0.254028
-0.213501
-0.118774
0.006683
0.061371
0.040375
-0.041626
-0.102661
-0.150024
-0.153442
-0.152954
-0.121704
-0.101196
-0.083618
-0.055786
-0.021118
0.010101
0.013519
0.014984
0.004730
0.012543
0.004242
0.009125
-0.009888
-0.010864
-0.020630
-0.031372
-0.023071
-0.014771
-0.018188
-0.022095
-0.019653
-0.028442
-0.030884
-0.045044
-0.029907
-0.029907
-0.026978
-0.025024
-0.027466
-0.033325
-0.023071
-0.024048
-0.017700
-0.002563
-0.013794
-0.015747
-0.015747
-0.014771
-0.004517
-0.003052
0.000824
-0.001099
0.003265
0.003265
0.005219
0.008636
0.007172
0.018402
0.002777
0.000336
0.008148
0.000824
0.011078
0.021332
0.008148
0.012543
0.013519
0.011566
0.010590
0.007172
0.008636
0.002777
0.004730
-0.005005
-0.003540
0.006683
-0.013794
0.003265
0.003754
-0.012329
-0.005981
-0.006958
-0.005493
-0.007935
-0.005981
-0.004028
-0.002563
0.002289
-0.011841
-0.004028
-0.001587
0.001312
-0.013794
-0.017212
-0.014282
0.001801
-0.003540
-0.005493
-0.003052
-0.005493
-0.001099
0.001312
0.008636
0.016449
0.014008
0.010590
0.015961
0.010101
0.014984
0.025726
0.032562
0.024261
0.021332
0.023285
0.058441
0.078461
0.079926
0.066742
0.055511
0.036469
0.043793
0.058929
0.087250
0.099457
0.101410
0.085297
0.077972
0.059906
0.065277
0.075531
0.077972
0.075043
0.072601
0.056488
0.066254
0.065277
0.056976
0.042328
0.038910
0.012054
0.021820
0.008636
0.005707
0.004730
-0.004517
-0.006470
-0.014282
-0.016724
-0.015747
-0.022583
-0.007935
0.015961
0.051605
0.084320
0.075531
-0.020630
-0.093384
-0.095825
-0.060181
-0.011841
0.017914
0.044769
0.027191
0.041351
-0.016724
-0.060181
-0.066040
-0.072876
-0.047974
-0.042603
-0.013794
-0.043579
-0.045044
-0.052368
-0.066040
-0.079712
-0.104126
-0.107056
-0.099731
-0.075806
-0.048462
-0.054321
-0.037231
-0.059204
-0.067505
-0.051392
-0.055786
-0.052856
-0.060669
-0.067505
-0.054810
-0.054321
-0.052856
-0.050903
-0.039673
-0.027466
-0.022583
-0.026489
-0.026978
-0.012817
-0.010376
-0.002075
-0.003540
-0.005981
-0.001587
-0.012817
0.002289
-0.011353
0.000336
0.005707
0.002289
0.009613
-0.007935
0.005219
0.005707
0.011566
0.009613
0.005707
0.003754
0.003265
0.000336
0.000336
0.002289
-0.001099
0.003265
0.009613
0.005707
-0.002563
-0.001587
0.003265
0.006195
0.014008
0.009125
-0.000610
0.005219
0.001312
0.004242
-0.000122
-0.004517
-0.004517
-0.024048
-0.010864
-0.015259
-0.020142
-0.014282
-0.006470
0.015472
0.023285
0.037933
0.056488
0.048187
0.053070
0.049652
0.046722
0.058441
0.065765
0.074066
0.073578
0.075043
0.086273
0.083832
0.093597
0.091644
0.082855
0.075531
0.057465
0.055023
0.039886
0.025726
0.016937
0.014496
0.009613
-0.002075
-0.002563
-0.003052
-0.007935
-0.020630
-0.010864
-0.008911
0.000824
0.001312
0.019379
0.029144
0.049652
0.055023
0.053070
0.058441
0.072601
0.078461
0.113617
0.119965
0.092621
0.050140
0.027191
0.023773
0.021332
0.011078
0.007660
0.012543
0.006683
0.011078
-0.022095
-0.050415
-0.055786
-0.054810
-0.066528
-0.067017
-0.092896
-0.104126
-0.106567
-0.108521
-0.096313
-0.083618
-0.075806
-0.065063
-0.051392
-0.043579
-0.045532
-0.048462
-0.063599
-0.073364
-0.077271
-0.073853
-0.067017
-0.073853
-0.063599
-0.072388
-0.067017
-0.067017
-0.064087
-0.056274
-0.050415
-0.056763
-0.055298
-0.048462
-0.039673
-0.038696
-0.039185
-0.022583
-0.017700
-0.002563
-0.002563
-0.009888
-0.000122
0.000336
0.005219
0.011566
-0.001099
0.019379
0.007660
0.010101
0.006195
0.011078
0.019379
0.019867
0.023285
0.014496
-0.001587
-0.001099
0.018402
0.009125
0.011078
0.006195
0.007172
0.003754
0.015961
0.024750
0.021820
0.027679
0.042816
0.040863
0.040375
0.048187
0.040863
0.068207
0.053070
0.039886
0.046234
0.068695
0.060394
0.065277
0.074066
0.075531
0.062347
0.070648
0.051117
0.055511
0.044769
0.050140
0.039398
0.042328
0.028168
0.022797
0.026215
0.019867
0.031586
0.011566
-0.023560
-0.029419
-0.023071
0.018402
0.076019
0.097015
0.155609
0.166840
0.140961
0.062347
0.015961
0.005219
0.029633
0.063324
0.091156
0.118500
0.112152
0.128265
0.097504
0.076996
0.059418
0.024750
0.035004
0.018890
0.002777
-0.014282
-0.018677
-0.027954
-0.028442
-0.025513
-0.021118
-0.022583
-0.010376
-0.002563
0.004730
0.011566
0.000336
-0.002075
-0.041138
-0.052856
-0.077759
-0.074829
-0.027954
0.012543
0.046722
0.046722
0.007660
-0.067505
-0.051392
-0.037231
-0.019165
-0.015747
-0.048462
-0.054810
-0.050415
-0.026489
-0.018188
-0.037231
-0.045044
-0.044556
-0.063599
-0.084106
-0.082153
-0.086060
-0.078247
-0.081665
-0.103638
-0.099731
-0.116821
-0.090942
-0.086548
-0.094849
-0.093384
-0.085083
-0.087524
-0.079224
-0.078735
-0.070435
-0.064575
-0.061157
-0.070435
-0.051880
-0.057251
-0.026978
-0.028442
-0.034790
-0.035278
-0.023071
-0.036743
-0.015747
-0.022095
-0.028931
-0.030884
-0.020630
-0.010376
-0.023071
-0.014282
-0.004517
0.002289
0.000824
-0.013794
-0.000610
-0.000122
0.017914
0.010590
0.010590
0.021820
0.021332
0.013519
0.013031
0.010101
0.031097
0.017426
0.014496
0.010101
0.002777
0.014984
0.005707
0.008148
0.015961
0.006195
0.013519
0.006683
0.010101
0.008636
0.005707
-0.004517
-0.008423
0.006683
0.005707
0.004242
0.006683
0.020844
0.013031
0.014008
0.028168
0.024261
0.014008
0.004730
0.004242
-0.003540
-0.011353
-0.010864
-0.005493
0.004730
0.022308
0.018890
0.037445
0.049652
0.065765
0.077972
0.096039
0.087250
0.080902
0.097504
0.088715
0.090179
0.073090
0.068207
0.068695
0.080414
0.075531
0.078949
0.072601
0.073578
0.069183
0.064789
0.037933
0.023773
0.007172
-0.008911
-0.012329
-0.013306
-0.015747
-0.008423
-0.009888
0.008148
0.000824
0.009125
0.013031
0.016449
0.006195
0.006683
0.007660
0.014008
0.006683
0.008636
-0.001099
-0.004028
-0.004517
-0.003052
0.001801
-0.001587
-0.005493
-0.006470
-0.016724
-0.013306
-0.008423
-0.009888
-0.012817
-0.016724
-0.008423
-0.017212
-0.019653
-0.012817
-0.005493
-0.010864
-0.018677
-0.014282
-0.020142
-0.016724
-0.013306
-0.018677
-0.016724
-0.016724
-0.017700
-0.011353
-0.020630
-0.020142
-0.012329
-0.019165
-0.022095
-0.004028
-0.013794
-0.019653
0.002289
-0.008911
0.002289
0.001801
0.001312
0.010101
0.023285
0.014496
-0.007446
-0.072876
-0.149536
-0.255005
-0.331665
-0.285767
-0.054321
0.150726
0.168304
0.072601
-0.060669
-0.141724
-0.159790
-0.149536
-0.128052
-0.092896
-0.041138
0.011078
0.037445
0.066254
0.077972
0.083832
0.074066
0.101898
0.094086
0.084320
0.079926
0.062347
0.044769
0.032074
0.032562
0.016449
0.020355
0.028656
0.017426
0.022308
0.004730
0.000336
-0.001099
-0.009888
0.002777
-0.014282
-0.019165
-0.030396
-0.023560
-0.026978
-0.044067
-0.037720
-0.038208
-0.037720
-0.029419
-0.040649
-0.044067
-0.044556
-0.039185
-0.049927
-0.036255
-0.042114
-0.031860
-0.041626
-0.038208
-0.040161
-0.048462
-0.031860
-0.007446
-0.020142
-0.015747
-0.012329
-0.024048
-0.012329
-0.020142
-0.010864
-0.005493
-0.004517
0.024750
0.052582
0.053070
0.037933
-0.024536
-0.058228
-0.037231
0.016937
0.067230
0.060883
0.059418
0.064301
0.046722
0.022308
0.002777
0.007172
0.011566
0.022308
0.014984
0.019379
0.034515
0.024750
0.009125
0.011566
0.002777
-0.003540
-0.001587
-0.015747
-0.016724
-0.016235
-0.016235
-0.015259
-0.012817
-0.011353
-0.015259
0.004730
-0.000610
-0.015259
-0.002075
-0.017212
0.001312
-0.002563
-0.001099
0.004242
-0.003052
-0.000610
0.005219
-0.005493
0.003754
-0.002563
-0.001587
0.004730
-0.005005
0.000824
-0.003540
0.004730
0.012054
0.002289
-0.012817
-0.003052
-0.005981
0.009125
0.009125
0.006195
-0.002563
0.004242
0.001312
-0.001587
0.000336
0.006195
0.007660
0.014008
0.004730
0.012543
0.014496
0.017914
0.020844
0.026703
0.020844
0.002777
0.022308
0.028168
0.027191
0.024261
0.038910
0.035980
0.038422
0.030121
0.042328
0.026215
0.006195
-0.028442
-0.057251
-0.084595
-0.098267
-0.097778
-0.050415
0.019379
0.038422
0.036957
-0.000610
-0.058716
-0.074341
-0.074829
-0.081665
-0.078247
-0.055786
-0.068481
-0.033325
-0.022095
-0.006470
-0.013306
-0.017700
-0.011353
-0.016235
-0.023560
-0.018677
-0.023071
-0.042114
-0.048950
-0.040649
-0.043091
-0.039673
-0.034302
-0.019165
-0.026489
-0.024536
-0.038208
-0.026978
-0.013794
-0.017700
-0.010864
-0.012329
-0.012817
-0.007446
-0.006958
0.001312
-0.007446
0.012054
0.003265
0.009125
0.024750
0.022308
0.023773
0.020355
0.031586
0.034027
0.030609
0.020844
0.038422
0.049652
0.035004
0.027191
0.030609
0.040863
0.040375
0.022797
0.013519
0.006683
0.008636
0.037445
0.081390
0.110199
0.167328
0.213226
0.228851
0.183929
0.108246
0.063812
0.043793
0.084320
0.120453
0.152679
0.173187
0.166351
0.161957
0.143890
0.119965
0.088226
0.043793
0.032074
0.004730
-0.019165
-0.029907
-0.024536
-0.043091
-0.050415
-0.046997
-0.054810
-0.059204
-0.054321
-0.039673
-0.050903
-0.057251
-0.052368
-0.046021
-0.034790
-0.035278
-0.028442
-0.036255
-0.044067
-0.036743
-0.028931
-0.021606
-0.029907
-0.030884
-0.034790
-0.028442
-0.024048
-0.019653
-0.026489
-0.015747
-0.030884
-0.029419
-0.022583
-0.021606
-0.021118
-0.015747
-0.019165
-0.018188
-0.027466
-0.013306
-0.020142
-0.010376
-0.014771
-0.019165
-0.017212
-0.011353
-0.022095
-0.008911
-0.003052
-0.012817
-0.014771
-0.012329
-0.005005
-0.010864
-0.004028
-0.009888
0.006195
0.012054
0.000824
0.027191
0.050140
0.116058
0.226898
0.369965
0.413422
0.241058
-0.107056
-0.281372
-0.168579
-0.004028
0.126801
0.190765
0.191254
0.134125
0.080414
0.026703
-0.016235
-0.054321
-0.077759
-0.084106
-0.114380
-0.119751
-0.105103
-0.109985
-0.087524
-0.078247
-0.066040
-0.035767
-0.052368
-0.033813
-0.035278
-0.033325
-0.050415
-0.056274
-0.080688
-0.077759
-0.087036
-0.087524
-0.081665
-0.070923
-0.064087
-0.054810
-0.060181
-0.070435
-0.069946
-0.091919
-0.082153
-0.068481
-0.065552
-0.054321
-0.052368
-0.040161
-0.045044
-0.043579
-0.028442
-0.005981
0.009125
0.004242
0.015961
-0.001587
-0.005005
-0.005005
0.014496
0.010101
0.014008
0.027679
0.031586
0.046234
0.056976
0.047699
0.056000
0.050140
0.027679
0.034515
0.034515
0.031586
0.032562
0.023285
0.025726
0.024750
0.010101
0.019379
0.008636
0.006195
-0.000610
-0.010376
-0.014282
-0.011841
-0.013306
-0.008911
-0.005005
-0.012817
-0.000122
-0.003052
0.000824
0.014496
0.011566
0.008636
0.008148
-0.000122
-0.001099
0.001801
0.012543
0.015472
0.001801
0.006195
0.003754
0.008148
-0.005493
-0.004028
-0.009888
-0.000610
-0.014771
-0.000610
-0.005005
-0.007446
-0.006470
-0.011841
-0.006470
-0.017700
-0.002563
-0.000610
-0.014771
0.001312
-0.003052
-0.003540
-0.004517
-0.007935
-0.002563
-0.004517
-0.002075
-0.001099
-0.008423
0.002777
0.011078
0.004242
-0.007935
-0.011353
0.001801
0.005707
0.000336
0.007172
-0.011353
0.011566
-0.003540
0.009613
0.000824
0.018890
0.045258
0.090668
0.154633
0.254730
0.384613
0.432953
0.348480
0.164886
-0.015747
-0.184204
-0.189087
-0.054321
0.110199
0.211761
0.225433
0.186371
0.073578
-0.011841
-0.099243
-0.162231
-0.202271
-0.224243
-0.223267
-0.220825
-0.207642
-0.178833
-0.170044
-0.141235
-0.131958
-0.125610
-0.093384
-0.080688
-0.072876
-0.066528
-0.061646
-0.050415
-0.050903
-0.034790
-0.042603
-0.028442
-0.036255
-0.027466
-0.031860
-0.032349
-0.035767
-0.023071
-0.031372
-0.024048
-0.032349
-0.028442
-0.024536
-0.022583
-0.017700
-0.015259
-0.026978
-0.014771
-0.016724
-0.004028
-0.007935
-0.002563
-0.003540
-0.009888
-0.010376
-0.000610
0.015961
0.024261
0.015961
0.014008
0.026703
0.021332
0.031586
0.028656
0.045746
0.051117
0.041840
0.035980
0.025726
0.016449
0.028656
0.056976
0.064301
0.043304
0.009613
-0.002075
-0.000610
-0.005005
0.000824
0.018402
0.009125
0.012543
0.034027
0.032562
0.035004
0.025726
0.024261
0.037933
0.040863
0.060883
0.082367
0.065277
0.083344
0.086761
0.085297
0.091156
0.102386
0.100433
0.092133
0.074554
0.066254
0.076508
0.066254
0.051605
0.053070
0.041840
0.029144
0.026215
0.012054
0.013519
0.018402
0.008636
0.001801
0.002289
0.003754
-0.006470
-0.004517
-0.005493
-0.004517
-0.009399
-0.020630
-0.021606
-0.011841
-0.016724
-0.007446
-0.014282
-0.022095
-0.024536
-0.027466
-0.022095
-0.017212
0.004242
0.035004
0.067230
0.133636
0.189789
0.245941
0.260101
0.227875
0.163422
0.059418
-0.029907
-0.073853
-0.027954
0.028656
0.100433
0.127289
0.123871
0.082855
0.023773
-0.036255
-0.091431
-0.148560
-0.166626
-0.185181
-0.190552
-0.185669
-0.172485
-0.161255
-0.136841
-0.141235
-0.107056
-0.093384
-0.080688
-0.071899
-0.064575
-0.058716
-0.061157
-0.042114
-0.041138
-0.043579
-0.038696
-0.033813
-0.024048
-0.032349
-0.026001
-0.019165
-0.023071
-0.015259
-0.023560
-0.027954
-0.026489
-0.029907
-0.024048
-0.037720
-0.034302
-0.031860
-0.038696
-0.042603
-0.043579
-0.037720
-0.043091
-0.047485
-0.051880
-0.054321
-0.058716
-0.046509
-0.050415
-0.032837
-0.040649
-0.040649
-0.042114
-0.030396
-0.028931
-0.012817
-0.019165
-0.000610
-0.010864
-0.004517
0.002289
0.009613
0.020844
0.027191
0.008148
0.012054
0.018890
0.021332
0.028656
0.022797
0.025726
0.022797
0.016937
0.024750
0.034027
0.035492
0.037445
0.035492
0.025238
0.022797
0.006683
0.022308
0.035492
0.034515
0.035004
0.028656
0.034027
0.022797
0.028656
0.039886
0.032562
0.028656
0.041840
0.036469
0.032562
0.039398
0.033051
0.040863
0.034515
0.035492
0.041351
0.041840
0.045258
0.038422
0.033051
0.019379
0.025726
0.026215
0.030609
0.031097
0.014008
0.006683
0.006195
-0.001099
-0.015747
-0.014771
-0.006470
-0.005981
-0.007935
-0.019653
-0.030396
-0.024048
-0.026001
-0.034302
-0.041138
-0.029419
-0.010864
0.041840
0.120453
0.249847
0.358734
0.346527
0.262054
0.086761
-0.086548
-0.194946
-0.146118
-0.022095
0.097992
0.171234
0.168793
0.141937
0.060394
-0.024536
-0.101196
-0.166138
-0.189575
-0.212524
-0.210571
-0.212036
-0.186157
-0.185669
-0.165649
-0.135864
-0.124634
-0.113892
-0.095337
-0.069458
-0.070923
-0.063599
-0.048950
-0.038696
-0.033813
-0.031860
-0.026978
-0.016724
-0.004517
-0.000610
0.004730
0.014984
-0.000610
0.004730
-0.005981
-0.011841
0.000336
0.009125
0.005707
0.014984
0.008148
0.004242
-0.004028
-0.000122
-0.000610
-0.004028
0.003754
-0.001099
-0.013306
-0.018188
-0.013306
-0.011353
-0.004517
-0.016235
-0.005981
-0.000610
-0.012329
-0.016724
-0.012817
-0.005005
0.000336
-0.004517
-0.004517
-0.004517
-0.002563
-0.006958
-0.001099
0.000336
-0.008911
-0.009399
-0.009399
-0.017700
-0.026978
-0.011353
0.003265
0.019867
0.026215
0.025238
0.026703
0.019379
0.020844
0.022308
0.017914
0.025726
0.033051
0.033051
0.046722
0.056488
0.035492
0.053070
0.052582
0.064789
0.062347
0.061859
0.051605
0.035004
0.015961
0.001312
0.026703
0.032074
0.029633
0.019379
0.008636
0.009125
-0.005493
-0.002563
-0.006470
0.003265
0.014984
0.004730
0.015961
-0.002075
-0.012817
-0.002075
-0.000122
0.000336
0.002777
0.001312
0.005219
0.009613
0.005707
0.002777
0.002777
-0.002563
-0.001099
-0.004028
0.001312
-0.004517
-0.010864
-0.014282
-0.014282
-0.015747
-0.015259
-0.005981
0.004242
0.031097
0.057465
0.103363
0.108734
0.141449
0.173676
0.209808
0.209320
0.168793
0.073090
-0.025024
-0.051880
-0.015747
0.029633
0.064301
0.087738
0.087250
0.054047
-0.008423
-0.038696
-0.079224
-0.105591
-0.145630
-0.165161
-0.167114
-0.148560
-0.139771
-0.131470
-0.104614
-0.087036
-0.078247
-0.062622
-0.053345
-0.035767
-0.031372
-0.019165
-0.017212
-0.009399
-0.007446
-0.003052
0.012054
-0.001587
-0.007446
0.011078
0.002289
-0.003540
0.001801
0.001801
0.005707
0.004730
-0.003540
0.001312
-0.008911
0.002777
-0.001099
0.013031
-0.005981
-0.005005
-0.001587
0.000824
-0.005005
0.002777
-0.010376
-0.007446
-0.004028
-0.004028
-0.002075
0.005707
-0.004517
-0.001099
-0.003540
0.006683
-0.002563
0.000336
0.003265
-0.000610
0.006683
-0.003052
-0.003052
0.002777
0.005219
0.002777
-0.008423
-0.004517
0.001312
0.000824
-0.016724
-0.016724
-0.009399
-0.010376
-0.010864
-0.019165
-0.014771
-0.012329
-0.021606
-0.021118
-0.019653
-0.029907
-0.010376
-0.010864
-0.017700
-0.004517
-0.011841
-0.002075
-0.007935
0.001312
0.005219
-0.002563
0.006195
0.011566
0.034515
0.062347
0.094086
0.126312
0.115570
0.110687
0.102386
0.093597
0.074554
0.067719
0.062347
0.076996
0.102875
0.111176
0.097504
0.090668
0.069672
0.056488
0.045258
0.023285
0.010101
-0.000610
-0.003540
-0.008423
-0.011353
-0.018677
-0.032349
-0.028442
-0.033325
-0.032349
-0.020630
-0.007446
-0.001099
0.015472
0.058441
0.086761
0.125336
0.131195
0.101410
0.051605
-0.012817
-0.016235
-0.013306
0.027191
0.047211
0.037445
0.022797
0.009125
0.007660
-0.020630
-0.062134
-0.089478
-0.112427
-0.111450
-0.108521
-0.124634
-0.135376
-0.132935
-0.134399
-0.120728
-0.111938
-0.101196
-0.091431
-0.081177
-0.074829
-0.053833
-0.059692
-0.055786
-0.059692
-0.036743
-0.031372
-0.034302
-0.026001
-0.032837
-0.022095
-0.022583
-0.025024
-0.017700
-0.017700
-0.010864
-0.011353
0.001312
-0.007935
-0.006470
0.001801
0.004242
-0.002563
-0.005981
-0.006958
0.002777
0.007660
0.005219
0.005707
-0.001587
-0.002075
0.003754
0.001312
0.010590
0.003754
0.002289
0.002289
-0.000122
0.002289
0.006195
0.003754
0.003265
-0.000122
0.003265
-0.003540
-0.004517
0.007660
0.008148
0.014008
-0.006470
-0.002075
0.003754
0.008148
0.014984
0.014984
0.011566
0.004730
0.009613
0.000336
-0.002075
0.015961
0.005219
0.005707
0.000824
0.003754
0.001801
0.014008
0.004730
0.005707
0.007660
-0.000122
-0.010864
0.000824
0.031097
0.019379
0.045258
0.045746
0.035492
0.041351
0.051117
0.060394
0.059906
0.038422
0.008636
-0.014771
-0.031372
-0.015259
-0.002563
0.002777
0.010590
0.013031
0.000336
-0.004517
-0.006470
-0.028442
-0.026978
-0.015747
-0.007935
0.013031
0.031097
0.048187
0.062347
0.056000
0.040863
0.046234
0.058929
0.068207
0.069672
0.085785
0.066254
0.056976
0.048187
0.073578
0.081390
0.088226
0.094086
0.097504
0.080414
0.053558
0.007660
-0.022095
-0.024048
-0.024536
-0.021118
-0.020142
0.003754
0.030609
0.031586
0.018402
0.012543
-0.028931
-0.046021
-0.065552
-0.088013
-0.083130
-0.089478
-0.077271
-0.069946
-0.067993
-0.074341
-0.069946
-0.074829
-0.072388
-0.058228
-0.060181
-0.061157
-0.062134
-0.073853
-0.043091
-0.050903
-0.047485
-0.046997
-0.043579
-0.035767
-0.035278
-0.032837
-0.031372
-0.027466
-0.027466
-0.027466
-0.018677
-0.020142
-0.017700
-0.013306
-0.025024
-0.005981
-0.003540
-0.013306
-0.012329
-0.006958
-0.005981
-0.006958
-0.007935
-0.009888
-0.010864
-0.004028
-0.004028
0.003265
0.001801
-0.008423
-0.006958
0.001801
-0.004028
-0.002563
0.007660
0.000824
-0.003052
-0.002075
-0.002075
0.001312
-0.005005
0.004730
0.002289
0.013031
-0.005005
-0.003540
0.005219
0.007660
0.000336
0.003754
0.002777
0.014984
0.006683
0.011566
0.007660
0.015472
0.012054
0.010590
0.024261
0.027191
0.047211
0.053070
0.062836
0.090179
0.085297
0.073578
0.064301
0.040375
0.052582
0.065765
0.087738
0.091644
0.088715
0.080414
0.065765
0.069183
0.048676
0.059906
0.087738
0.101898
0.109222
0.083832
0.058929
0.043793
0.037933
0.041840
0.049164
0.048676
0.078949
0.102875
0.091644
0.091644
0.081390
0.083832
0.079926
0.039398
0.001801
-0.013306
-0.035767
-0.026001
-0.006958
0.000336
0.001312
-0.054810
-0.085571
-0.100220
-0.093384
-0.112427
-0.136353
-0.133911
-0.154907
-0.183716
-0.181274
-0.178345
-0.156860
-0.135376
-0.106567
-0.129517
-0.128540
-0.134888
-0.125122
-0.119751
-0.103149
-0.091919
-0.077759
-0.060181
-0.058716
-0.036255
-0.028442
-0.006470
-0.008911
-0.013794
0.003265
0.005219
0.020355
0.028656
0.016937
0.016937
0.015961
0.009125
0.000824
0.005707
-0.004028
0.013031
-0.005493
-0.003540
0.002777
0.004242
-0.007446
0.004242
-0.001587
0.001312
-0.002563
-0.008423
0.000336
-0.001587
-0.002075
-0.000122
-0.011353
-0.004028
-0.001099
0.001312
0.002289
0.012543
0.012054
0.014984
0.005219
0.005707
0.006195
0.007660
0.009613
0.019379
-0.002075
0.016449
0.027191
0.025726
0.017914
0.032074
0.044769
0.057953
0.072601
0.069183
0.058441
0.024261
0.001801
0.014496
0.009125
0.020355
0.041840
0.048187
0.039398
0.042816
0.018890
0.005707
0.005707
0.008148
0.009613
0.013031
0.005707
0.001801
0.013519
0.008636
0.025238
0.026703
0.038910
0.022308
0.022308
0.026703
0.036469
0.052094
0.043304
0.033539
0.026215
0.031097
0.042816
0.045258
0.028168
0.033539
0.045258
0.084320
0.105804
0.143890
0.149261
0.117035
0.091156
0.081390
0.084320
0.095062
0.111176
0.156586
0.168793
0.156097
0.140472
0.093109
0.076996
0.076019
0.071625
0.062347
0.042816
0.023285
-0.002075
-0.005493
-0.011841
-0.025513
-0.044556
-0.058228
-0.080688
-0.089966
-0.100220
-0.099731
-0.088013
-0.096802
-0.107544
-0.109985
-0.101196
-0.099243
-0.091431
-0.088989
-0.083130
-0.093384
-0.091919
-0.085571
-0.077759
-0.075806
-0.070435
-0.060669
-0.058716
-0.049927
-0.055298
-0.042114
-0.041138
-0.042603
-0.039673
-0.041626
-0.028442
-0.017700
-0.024048
-0.026489
-0.015259
-0.012817
-0.026489
-0.021118
-0.036255
-0.009399
-0.019653
-0.030884
-0.035767
-0.044067
-0.027954
-0.013794
-0.025024
-0.021118
-0.021606
-0.033325
-0.010376
-0.023071
-0.013794
-0.032837
-0.022583
-0.023560
-0.033813
-0.025513
-0.024048
-0.034302
-0.039673
-0.061646
-0.050415
-0.029907
-0.017700
-0.020142
-0.021118
-0.037231
-0.051392
-0.041626
-0.033813
-0.036255
-0.036255
-0.020142
-0.031860
-0.013794
-0.019165
-0.018677
-0.004028
-0.006470
0.002289
-0.004517
-0.004517
-0.006470
-0.007935
0.004730
0.019867
0.015472
0.022797
0.038422
0.054535
0.073090
0.046722
0.024261
0.015472
0.028168
0.027679
0.016937
0.044769
0.049164
0.056000
0.050629
0.052094
0.032562
0.032562
0.038422
0.033051
0.009125
-0.000610
0.002289
0.008148
0.006195
0.008148
0.007660
-0.003052
0.010590
-0.001099
-0.005493
-0.009888
-0.010864
-0.012329
-0.023071
-0.023560
-0.033325
-0.017700
-0.013794
-0.001587
-0.001587
-0.009888
-0.014771
-0.004028
0.016449
0.048187
0.043304
0.058441
0.095551
0.102386
0.137054
0.139008
0.135101
0.133636
0.111176
0.118500
0.121429
0.138519
0.135101
0.139008
0.139984
0.129242
0.119476
0.101898
0.082855
0.074066
0.056000
0.041351
0.010590
-0.037720
-0.075806
-0.144653
-0.146118
-0.114380
-0.053345
-0.000122
0.001801
-0.044556
-0.068481
-0.086548
-0.089478
-0.097290
-0.101196
-0.089478
-0.084106
-0.063110
-0.056763
-0.039185
-0.028931
-0.036255
-0.008423
-0.019165
-0.033325
-0.032837
-0.034790
-0.022095
-0.046997
-0.042603
-0.040161
-0.040649
-0.031860
-0.036255
-0.036255
-0.033813
-0.028442
-0.014771
-0.024048
-0.024048
-0.019653
-0.019165
-0.017700
-0.027954
-0.013794
-0.011841
-0.018188
-0.013794
-0.016724
-0.013306
-0.008911
-0.011841
-0.008423
-0.016235
-0.017700
-0.011353
-0.010376
-0.004028
-0.013794
0.000336
-0.000610
-0.008911
-0.000610
-0.006958
-0.008911
-0.008423
0.000336
0.001312
-0.005005
-0.005981
0.005219
0.007172
0.003754
-0.016235
-0.005493
-0.011353
-0.013794
-0.005981
-0.008423
-0.002563
0.036469
0.051117
0.093109
0.122406
0.154144
0.149750
0.075043
0.016449
-0.033325
-0.035278
0.016937
0.052582
0.085785
0.055023
0.052582
0.029633
0.016937
-0.011353
-0.035767
-0.064575
-0.083130
-0.094849
-0.107544
-0.119263
-0.103149
-0.101685
-0.104614
-0.083130
-0.077271
-0.080200
-0.062134
-0.067505
-0.062622
-0.051880
-0.037231
-0.041138
-0.026489
-0.034790
-0.024048
-0.005493
0.016937
0.021820
0.020844
0.034027
0.026215
0.042328
0.032074
0.007660
-0.001099
0.001312
0.019867
0.029633
0.026703
0.039398
0.040375
0.029633
0.020355
0.013031
0.006683
-0.000122
-0.005005
-0.008911
-0.005493
-0.010376
-0.006958
-0.006470
-0.005981
-0.011841
-0.013306
-0.003052
0.007172
-0.008423
-0.011353
-0.010864
-0.017212
-0.004517
-0.008911
-0.014771
-0.012329
-0.035278
-0.014282
-0.008911
0.001801
0.008636
-0.004517
0.010101
-0.000610
0.011078
0.002289
0.016449
0.028168
0.036469
0.031586
0.044281
0.052094
0.057465
0.064301
0.074066
0.073578
0.067719
0.083832
0.076508
0.055511
0.042328
0.017914
-0.005493
-0.042603
-0.023071
0.010101
0.025726
0.014008
-0.018677
-0.033813
-0.058716
-0.061646
-0.055786
-0.069946
-0.065552
-0.072388
-0.059692
-0.056763
-0.041626
-0.041138
-0.029907
-0.018188
-0.025024
-0.014282
-0.019653
-0.008423
-0.004028
-0.004517
0.003265
0.001312
0.001312
0.002777
-0.002075
0.005219
0.000824
-0.008911
-0.006958
-0.001587
0.012543
0.019379
0.006195
-0.002075
0.003754
0.007660
0.017914
0.011078
0.004730
0.010590
0.007172
-0.000610
0.009613
0.012543
0.039886
0.084320
0.079437
0.109222
0.121429
0.125824
0.132660
0.085297
0.022308
-0.014771
0.008636
0.051117
0.066742
0.080414
0.096039
0.098969
0.082367
0.054047
0.026703
-0.004028
-0.010376
-0.019653
-0.020142
-0.026489
-0.026001
-0.023560
-0.017700
-0.014771
-0.006958
-0.001587
-0.019653
-0.012329
-0.005493
-0.010864
-0.001099
-0.007446
-0.002563
-0.008423
-0.015747
-0.021606
-0.020142
-0.023071
-0.017212
-0.023560
-0.016235
-0.017212
0.002777
-0.002075
-0.007935
-0.004028
-0.011353
-0.015259
-0.013306
0.013519
0.025726
0.038910
0.050629
0.048676
0.028168
-0.002563
-0.048462
-0.062622
-0.046509
-0.033813
0.011078
0.043304
0.052582
0.034515
0.001312
-0.023071
-0.038696
-0.038696
-0.027954
-0.022095
-0.010864
0.012543
0.009125
-0.003540
-0.010864
0.010101
0.023773
0.033539
0.041351
0.032074
0.039398
0.011566
0.021820
0.016937
0.014984
0.020844
0.011566
0.029633
0.014496
0.006195
0.006195
0.007172
0.012543
-0.007446
0.000824
-0.012817
-0.017212
-0.001099
-0.000122
0.006683
0.002289
-0.009888
-0.005981
-0.010864
-0.006958
-0.000122
0.001801
0.013519
0.012543
0.002777
0.002777
-0.005005
-0.007446
-0.021118
-0.018188
-0.005493
-0.009399
-0.010376
-0.006470
-0.010864
-0.014282
-0.011353
-0.030396
-0.018677
-0.020142
-0.020630
-0.026489
-0.020630
-0.022583
-0.028442
-0.028931
-0.014771
-0.006958
-0.011841
-0.032837
-0.019653
-0.017700
-0.012329
0.005707
-0.002563
0.012054
0.027679
0.035492
0.047699
0.066254
0.092621
0.088226
0.079437
0.055511
0.017426
-0.016235
-0.015259
-0.004517
0.029633
0.014496
0.005219
0.019379
0.014008
-0.006958
-0.040649
-0.064575
-0.100708
-0.102661
-0.106079
-0.116333
-0.106079
-0.100220
-0.078735
-0.087036
-0.087524
-0.077759
-0.052856
-0.035767
-0.059692
-0.057739
-0.023560
-0.028931
-0.028442
-0.031860
-0.028442
-0.023560
-0.011841
-0.010864
0.010101
0.010590
0.009613
0.019867
-0.005005
-0.017212
-0.021118
-0.001099
0.006195
0.016449
0.001312
0.007172
0.007660
0.009125
-0.005493
-0.001587
0.004242
-0.005005
-0.001099
-0.005981
0.003754
-0.020142
-0.027954
-0.031860
-0.015747
-0.001099
0.014496
0.019867
0.003754
0.001312
-0.013306
-0.023071
-0.035278
-0.029907
-0.010864
0.005707
0.007660
0.021820
0.008148
0.019379
0.005707
0.001312
-0.000610
0.000336
0.001312
-0.002563
-0.012817
-0.001099
-0.006470
0.001801
-0.000122
0.008636
0.003754
0.007660
0.003754
0.002777
0.013519
0.001801
0.006195
0.013031
0.013031
0.003265
0.010590
0.015472
0.011078
0.014496
0.014496
0.019867
0.026703
0.009125
0.011078
0.011566
0.012543
0.012543
0.022797
0.004730
0.018890
0.021820
0.030609
0.036469
0.035980
0.039886
0.036957
0.040375
0.036469
0.033051
0.037933
0.042328
0.049164
0.045746
0.036957
0.045746
0.034515
0.041351
0.037933
0.040375
0.045746
0.051605
0.056000
0.066742
0.082855
0.103851
0.113617
0.106293
0.078461
0.038910
-0.008911
-0.016724
-0.016235
0.013031
0.038910
0.080414
0.070160
0.037933
0.011566
-0.031860
-0.049438
-0.062134
-0.064575
-0.066528
-0.075806
-0.072876
-0.069458
-0.060669
-0.055786
-0.054321
-0.061646
-0.059692
-0.047485
-0.049438
-0.051880
-0.046997
-0.031860
-0.019653
0.002289
0.022797
0.053070
0.059906
0.060394
0.075043
0.089691
0.063812
0.060394
0.071625
0.087738
0.091156
0.087738
0.103363
0.093109
0.080902
0.058929
0.035980
0.035492
0.036469
0.041840
0.017426
-0.001099
-0.023071
-0.037720
-0.070923
-0.063110
-0.067505
-0.086060
-0.082153
-0.069946
-0.070923
-0.057251
-0.054321
-0.061646
-0.065552
-0.071411
-0.071411
-0.053833
-0.046021
-0.056763
-0.046997
-0.046509
-0.044556
-0.050903
-0.047485
-0.033325
-0.030396
-0.032349
-0.036743
-0.012817
-0.013794
-0.010376
-0.014282
-0.011841
-0.011841
-0.020630
-0.012329
-0.001587
-0.000122
0.017426
0.008148
-0.000610
-0.001099
-0.003052
0.000824
0.009125
-0.001099
-0.002075
-0.005981
-0.032349
-0.030884
-0.003540
0.019867
0.032074
0.026703
-0.001099
-0.019165
-0.022583
-0.006470
0.023773
0.011078
0.021332
0.023285
0.020844
0.046234
0.037933
0.027191
0.015472
0.026703
0.022308
0.025238
0.020355
0.015961
0.005707
0.004730
0.001312
0.006195
0.018890
0.039398
0.071136
0.073578
0.089691
0.068207
0.002777
-0.074341
-0.089478
-0.039673
-0.004028
0.044769
0.071136
0.068695
0.047699
0.042328
0.007660
-0.009888
-0.007935
-0.023071
-0.023071
-0.004028
-0.006958
-0.004517
0.001801
-0.007446
-0.021606
-0.019165
-0.003052
0.004242
0.023773
0.011566
0.002289
-0.014282
-0.025024
-0.023560
-0.016724
-0.018677
-0.015747
-0.014771
0.003754
0.009613
0.006683
0.012054
0.001312
0.008636
0.019379
0.017426
0.017914
0.012054
0.001801
0.017914
0.019379
0.030609
0.025238
0.032074
0.028656
0.022797
0.028656
0.012054
0.008636
0.009125
0.003265
-0.001099
0.010101
0.020844
0.025238
0.026215
0.015472
0.003754
-0.003052
-0.008911
-0.020142
-0.007446
-0.002563
0.001312
0.002289
0.000336
-0.016724
-0.008423
-0.011353
0.004730
0.007660
0.007172
0.002777
0.011566
0.003754
0.004242
0.016449
0.016449
0.000824
0.013519
0.003754
0.013031
0.006195
0.015961
0.014984
0.003754
-0.016235
-0.012329
-0.001099
0.001801
0.000336
-0.007935
-0.012817
-0.018677
-0.016235
-0.007446
-0.005981
0.006195
0.011566
0.041351
0.064789
0.122406
0.160004
0.088715
-0.048950
-0.171021
-0.173950
-0.115356
0.002777
0.082367
0.090668
0.041351
-0.007446
-0.059204
-0.073853
-0.083618
-0.082642
-0.083130
-0.080200
-0.081177
-0.070923
-0.075317
-0.057251
-0.046509
-0.029907
-0.037720
-0.033813
-0.035767
-0.026001
-0.023071
-0.013306
-0.020142
-0.024536
-0.024048
-0.030884
-0.027466
-0.021606
-0.021606
-0.028442
-0.024048
-0.026978
-0.021606
-0.032837
-0.019653
-0.016724
-0.032349
-0.027466
-0.026978
-0.028442
-0.020142
-0.019165
0.008148
0.029144
0.046234
0.077972
0.096039
0.109222
0.080414
-0.003540
-0.056763
-0.075806
-0.070435
0.007660
0.050140
0.066254
0.062347
0.016937
-0.025024
-0.046509
-0.052368
-0.076294
-0.074341
-0.079712
-0.091919
-0.087524
-0.071411
-0.068481
-0.061646
-0.053345
-0.055298
-0.064575
-0.041626
-0.024536
-0.013794
-0.009399
0.000824
0.004242
0.000824
-0.014771
-0.005981
0.012543
0.020355
0.028168
0.022797
0.040375
0.033539
0.027191
0.032562
0.037933
0.039886
0.032074
0.030609
0.029633
0.040375
0.034515
0.028656
0.038910
0.029633
0.031586
0.035980
0.035004
0.031097
0.034027
0.034515
0.038422
0.029144
0.041840
0.031586
0.041840
0.043793
0.033051
0.041351
0.031586
0.035004
0.047699
0.031586
0.023285
0.039398
0.023285
0.021820
0.022308
0.019867
0.013519
0.014008
0.015961
0.003754
0.004730
0.005707
0.002777
0.005707
0.012543
0.001312
-0.002563
0.006683
0.001312
-0.006958
0.000824
0.000336
0.006683
0.000336
-0.003540
0.006683
0.009125
0.003754
-0.000122
-0.001099
0.001801
-0.008911
-0.002563
0.005219
0.002777
0.005707
-0.005005
0.003754
0.014008
0.024261
0.066742
0.119965
0.181488
0.212738
0.150238
0.051605
-0.062134
-0.100708
-0.068970
0.004730
0.062836
0.077484
0.054535
0.002777
-0.034790
-0.064575
-0.099243
-0.119751
-0.138794
-0.131958
-0.141235
-0.122681
-0.122681
-0.113403
-0.104614
-0.097290
-0.090454
-0.069458
-0.069458
-0.054321
-0.057739
-0.056274
-0.042114
-0.040161
-0.024048
-0.005493
-0.004028
-0.002075
0.000336
0.012543
0.028656
0.035492
0.042816
0.031586
0.030609
-0.001099
0.000336
0.019867
0.048676
0.061859
0.051117
0.041351
0.020844
-0.001587
0.003754
-0.010864
0.004242
0.003265
-0.009399
-0.017212
-0.024048
-0.025024
-0.026978
-0.026978
-0.016235
-0.021606
-0.020630
-0.008911
0.010101
0.005219
-0.005493
-0.013794
-0.010864
-0.010864
0.015472
0.021820
0.010101
0.009125
-0.012329
-0.019165
-0.013306
-0.021606
-0.009399
-0.030396
-0.024048
-0.035278
-0.034790
-0.023560
-0.018188
-0.007446
-0.024536
-0.029419
-0.016724
-0.011841
-0.005005
-0.011841
0.000336
0.007172
0.004242
0.012054
0.009125
0.030121
0.039398
0.038422
0.050629
0.031586
0.038910
0.037933
0.030609
0.038910
0.035492
0.034027
0.027191
0.031586
0.047211
0.032562
0.042328
0.034515
0.033539
0.036469
0.042328
0.034515
0.041840
0.044281
0.039398
0.032074
0.038910
0.035004
0.035492
0.039398
0.033051
0.022797
0.033051
0.021332
0.021820
0.015961
0.027191
0.018402
0.005219
-0.001587
0.000824
0.001312
0.007172
0.009613
-0.005005
-0.003052
-0.011353
-0.008911
-0.006470
-0.005005
0.002777
0.017914
0.041840
0.076508
0.165375
0.274261
0.346039
0.271820
0.007660
-0.273071
-0.317505
-0.155396
0.026215
0.150238
0.169769
0.134613
0.062347
-0.035278
-0.089966
-0.118286
-0.141235
-0.131470
-0.124146
-0.132446
-0.123657
-0.104614
-0.096802
-0.079224
-0.078247
-0.065063
-0.044556
-0.048462
-0.035278
-0.027954
-0.008423
-0.012817
-0.028442
-0.022583
-0.034302
-0.038208
-0.033813
-0.036743
-0.027466
-0.039185
-0.036255
-0.042603
-0.029907
-0.017700
-0.030884
-0.017700
-0.011353
-0.009888
0.001312
0.004242
0.001801
0.022797
0.018402
0.022308
0.028168
0.034515
0.036957
0.024750
0.033539
0.027191
0.039398
0.025726
0.038422
0.045746
0.040863
0.040375
0.037933
0.039398
0.041840
0.034515
0.031097
0.036469
0.032074
0.015961
0.026703
0.027191
0.035980
0.014496
0.031586
0.021332
0.015961
0.017914
0.022308
0.022308
0.007172
0.007172
0.013519
0.008148
0.015472
0.016937
0.009125
0.009613
0.004730
0.002289
0.002777
0.009613
0.008148
-0.007446
-0.002563
-0.017700
-0.017700
-0.025024
-0.018677
-0.026489
-0.031372
-0.035278
-0.039673
-0.047485
-0.047485
-0.064087
-0.079224
-0.074829
-0.086060
-0.079712
-0.067017
-0.056763
-0.058716
-0.049438
-0.041138
-0.055786
-0.041138
-0.045532
-0.028931
-0.036255
-0.030396
-0.019653
-0.000610
-0.001099
0.007660
0.019867
0.020844
0.035492
0.022308
0.011078
0.020844
0.027191
0.021820
0.015961
0.002289
0.018402
0.005707
-0.001099
0.015472
0.004242
0.003754
-0.007446
-0.000610
-0.003052
0.000824
0.007172
-0.005005
-0.009888
-0.014771
-0.016724
-0.005493
-0.010864
-0.005981
0.037933
0.055511
0.099457
0.202484
0.303070
0.410004
0.393890
0.160980
-0.112915
-0.251587
-0.210571
-0.085571
0.050140
0.180023
0.198578
0.143402
0.037933
-0.037720
-0.118774
-0.158813
-0.197876
-0.225220
-0.209595
-0.225220
-0.200806
-0.182739
-0.143677
-0.122192
-0.109985
-0.089966
-0.060181
-0.047974
-0.019653
-0.010864
-0.009888
0.005219
-0.003540
0.014008
0.016449
0.019379
0.041351
0.029633
0.041840
0.047211
0.023773
0.014008
0.006683
0.024261
0.014496
0.030121
0.027191
0.027679
0.023285
0.015961
0.018402
0.003265
0.011566
0.011566
0.003265
-0.010376
0.005707
-0.006958
0.004730
-0.003052
-0.003540
-0.003052
-0.000610
0.002289
0.010101
0.002289
0.009613
-0.006470
-0.003540
0.000824
0.006195
0.002777
0.004242
0.013519
0.005707
0.017426
0.014008
0.008148
0.018402
0.004242
-0.002075
0.018890
0.013031
0.012054
0.013031
0.003754
0.007172
0.002289
0.014496
0.015472
0.022308
0.016937
0.018890
0.014008
0.010101
0.026215
0.031586
0.015472
0.021820
0.022308
0.026215
0.036957
0.014984
0.023285
0.013031
0.015961
0.008636
0.017914
0.003754
0.001801
0.003265
0.004730
-0.001099
-0.015259
-0.005981
-0.013306
-0.013794
-0.020142
-0.007446
-0.014282
-0.015259
-0.001587
-0.010376
-0.019165
-0.011841
-0.008911
-0.012817
-0.019165
-0.006958
-0.013306
-0.014282
-0.014771
-0.015259
-0.000122
-0.013794
-0.020142
-0.017700
-0.011841
-0.016724
-0.009888
-0.009399
-0.005005
-0.015747
-0.015747
-0.010864
-0.006958
0.019379
0.031586
0.098480
0.136078
0.157074
0.127777
0.084808
0.068695
0.052094
0.034515
0.040375
0.067719
0.098969
0.145844
0.141449
0.104828
0.060883
0.012054
-0.010864
-0.039185
-0.059204
-0.068970
-0.052856
-0.046509
-0.050415
-0.033813
-0.070923
-0.077759
-0.095825
-0.105103
-0.091431
-0.076782
-0.061646
-0.052368
-0.033325
-0.024536
-0.032837
-0.041626
-0.035767
-0.027466
-0.022583
-0.015747
-0.016724
-0.021118
-0.018677
-0.007446
-0.012817
0.000824
-0.000610
-0.002563
-0.003540
0.005219
0.004730
-0.002563
0.003265
-0.001587
0.008148
0.010590
0.005707
0.011078
0.007660
0.016449
0.007660
0.000824
-0.000610
0.003754
0.001801
0.007172
-0.001099
-0.007446
-0.008423
-0.009888
0.000336
-0.006958
0.001312
-0.007446
0.001801
-0.019165
-0.010376
-0.008911
-0.011841
0.003265
-0.001099
-0.009399
-0.012329
-0.005005
-0.005005
0.000824
-0.000122
0.005219
-0.003052
-0.004517
0.003265
0.004242
0.014496
0.008636
0.007660
0.010101
0.012543
0.016937
0.022797
0.029144
0.029144
0.014496
0.023773
0.024750
0.024750
0.031097
0.023285
0.028656
0.024750
0.024261
0.021332
0.017426
0.017426
0.023773
0.012543
0.003754
0.001801
-0.000610
0.004242
0.006195
0.008636
-0.009399
0.002289
-0.006470
-0.005981
0.005707
-0.015259
-0.000610
-0.008911
-0.004517
-0.005493
-0.016724
0.005707
-0.015747
0.004242
-0.006958
-0.014282
-0.010376
-0.014771
-0.009399
-0.005005
-0.009888
0.010590
0.048676
0.122894
0.230804
0.308441
0.286957
0.133636
-0.026001
-0.087036
-0.117798
-0.046509
0.033051
0.085785
0.078949
0.050140
0.028656
0.002289
-0.038208
-0.089966
-0.113403
-0.147583
-0.170044
-0.177368
-0.183228
-0.178345
-0.149048
-0.148071
-0.128540
-0.115845
-0.074829
-0.075317
-0.047974
-0.034790
-0.022095
-0.026489
-0.017700
-0.009399
0.000336
0.012543
0.011566
0.023773
0.027679
0.032074
0.041840
0.022308
0.028656
0.018402
0.033051
0.032562
0.042328
0.047699
0.022308
0.009125
-0.008423
-0.016235
0.007172
-0.000610
0.002289
0.000336
-0.014282
-0.019653
-0.033813
-0.035767
-0.027954
-0.029907
-0.035278
-0.025513
-0.026489
-0.030884
-0.035278
-0.020142
-0.004028
0.004242
-0.007446
0.002777
0.001312
0.002777
0.021820
0.031586
0.026215
0.025726
0.010590
0.026215
0.027679
0.035004
0.047699
0.049652
0.033051
0.015961
0.008636
0.000336
0.001312
-0.003052
0.003265
-0.005493
0.000336
-0.006470
-0.003052
-0.011841
-0.020142
-0.027466
-0.034790
-0.030396
-0.020142
-0.024536
-0.022583
-0.027954
-0.018188
-0.018188
-0.011841
0.007172
0.006195
-0.000610
-0.005981
-0.009888
-0.004517
-0.001099
-0.006470
0.006195
-0.006470
0.001801
0.005707
0.001312
0.012543
-0.004028
0.005219
0.005707
-0.002563
-0.004517
0.006683
0.006195
0.008636
-0.000122
-0.000610
0.001312
-0.005005
-0.004517
0.001312
0.005707
0.015472
0.006683
-0.002563
0.010101
0.004730
0.027191
0.044281
0.046722
0.045258
0.073578
0.079926
0.105804
0.141449
0.185394
0.197113
0.162933
0.087738
0.041840
0.005219
0.011078
0.072601
0.085297
0.095062
0.086761
0.067230
0.015961
-0.001099
-0.026001
-0.036743
-0.076782
-0.086548
-0.093384
-0.104126
-0.112915
-0.110474
-0.104614
-0.099243
-0.078735
-0.067017
-0.061646
-0.058228
-0.062134
-0.069946
-0.065552
-0.067505
-0.058716
-0.062622
-0.062622
-0.051880
-0.057739
-0.050415
-0.045044
-0.034790
-0.026978
-0.023560
-0.017700
-0.026489
-0.007935
-0.018188
-0.005005
-0.005981
0.004242
0.011566
0.005219
-0.000610
0.004242
0.013031
0.008636
0.015961
0.007172
0.009125
0.014496
0.020844
0.007660
0.010590
0.012054
0.003754
0.012054
0.016449
0.023773
0.020844
0.014984
0.014984
0.034027
0.012054
0.021820
0.025726
0.022797
0.041840
0.030121
0.023285
0.020355
0.033539
0.021332
0.016449
0.017914
0.028656
0.008636
0.014496
0.017426
0.016937
0.008636
0.013519
0.003265
0.006683
0.004242
-0.005493
-0.001099
-0.001099
-0.005493
-0.014771
-0.014282
-0.014282
-0.011353
-0.011841
-0.008423
-0.018188
-0.015259
-0.019165
-0.033813
-0.014282
-0.023071
-0.018677
-0.013306
-0.017212
-0.028931
-0.021606
-0.017700
-0.021118
-0.022583
-0.039673
-0.033325
-0.033813
-0.045044
-0.062134
-0.042603
-0.033325
-0.040161
-0.045532
-0.051880
-0.034790
-0.036255
-0.010376
-0.011353
0.001801
-0.007935
-0.031372
-0.006470
-0.022095
-0.032837
0.010101
0.027191
0.044769
0.023773
-0.015259
-0.026489
0.037445
0.072113
0.082855
0.061859
0.063812
0.082367
0.095062
0.115082
0.099457
0.068207
0.042328
0.045258
0.046234
0.066742
0.081390
0.057465
0.053070
0.044769
0.046234
0.050140
0.037933
0.033539
0.018402
-0.009888
-0.015259
-0.028931
-0.023560
-0.009399
-0.012817
-0.025024
-0.018677
-0.009399
0.004242
-0.000122
0.020355
0.024750
0.015472
0.015961
0.017426
0.026703
0.031097
0.022797
0.025726
0.012543
0.011566
0.010101
0.021332
0.021820
0.018890
-0.002563
0.014008
0.000336
0.000824
0.006195
-0.001099
0.002289
-0.001587
-0.009399
-0.002075
-0.007935
0.000336
-0.009888
-0.004028
-0.006958
-0.023560
-0.019653
-0.020142
-0.008911
-0.007446
-0.005493
-0.012329
-0.014282
-0.016724
-0.014771
-0.008423
-0.002563
-0.008911
-0.005981
-0.004517
-0.005005
-0.002075
-0.001587
-0.002075
-0.007446
-0.014282
-0.003540
0.007660
-0.000122
0.002777
-0.008911
-0.008911
-0.007446
-0.006958
-0.014771
-0.004517
-0.003052
-0.008423
-0.023071
-0.019165
-0.024048
-0.014771
-0.017700
-0.019653
-0.014282
-0.019653
-0.016724
-0.009888
-0.014771
-0.004517
-0.013794
-0.016724
-0.015747
-0.005981
-0.011841
-0.005005
-0.010376
-0.003052
-0.006470
-0.009888
-0.015747
-0.000610
0.001801
-0.003540
-0.014771
-0.012329
-0.016235
-0.003052
0.010590
-0.002075
-0.001587
-0.010376
0.002289
0.010590
0.012543
0.009613
0.010590
0.002777
-0.001587
-0.002563
-0.007935
0.009613
0.021820
0.033051
0.014984
0.014984
0.001312
0.019867
0.016449
0.004730
-0.004028
-0.007935
0.006683
-0.003540
-0.025513
-0.021606
0.003265
-0.006958
-0.015747
-0.003540
-0.019653
-0.020630
-0.043579
-0.026001
0.000336
-0.007935
0.021820
0.008148
-0.022583
-0.006958
-0.000122
-0.005005
0.002777
0.018890
0.025238
0.041351
0.046234
0.023773
0.038422
0.036957
0.024750
0.017426
0.010101
-0.008423
-0.038208
-0.055786
-0.063110
-0.042114
-0.036255
-0.035278
-0.043091
-0.055786
-0.078247
-0.083618
-0.090942
-0.095337
-0.075317
-0.084595
-0.077759
-0.075806
-0.066040
-0.054321
-0.039185
-0.039185
-0.040161
-0.028931
-0.026489
-0.013794
-0.011353
-0.012329
0.000824
-0.004517
-0.009399
-0.003540
0.000824
0.016449
0.002289
0.000336
0.007660
0.000824
0.001801
-0.000610
0.019867
0.015472
0.015961
0.008148
0.014008
0.011078
0.016937
0.006195
0.015472
0.010590
0.008636
0.014984
0.008636
0.007172
0.018402
0.012543
0.006683
0.014984
0.009613
0.004730
0.014984
0.017426
0.009125
0.017914
0.009125
0.012543
0.007660
0.004730
0.008636
0.007172
0.006195
0.006195
0.003265
-0.002075
0.006195
0.009613
-0.002075
0.003754
0.006683
-0.003052
0.002777
-0.000610
0.001312
0.005219
-0.003540
0.001801
0.002777
0.002777
0.001801
0.001801
0.008148
0.005219
-0.001587
0.007172
0.005219
0.002289
0.008636
0.006683
-0.001587
0.002777
-0.000122
0.009125
-0.005005
-0.012329
-0.012329
-0.004517
0.008148
0.005707
-0.005981
0.050629
0.091156
0.113129
0.109711
0.096527
0.068695
0.053558
0.023773
0.029144
0.040375
0.044769
0.069183
0.070648
0.076996
0.076508
0.058929
0.037445
0.023773
0.007660
-0.007446
-0.026978
-0.029419
-0.022583
-0.019165
-0.033813
-0.023071
-0.012329
-0.002075
-0.005005
-0.024536
-0.012817
-0.026489
-0.017700
0.015472
0.039398
0.042328
0.048187
0.038910
0.027191
0.026215
0.037445
0.056488
0.080414
0.079437
0.083344
0.079437
0.060883
0.037445
0.029144
0.029144
0.041840
0.034515
0.036469
0.023773
0.021332
0.014008
0.015472
-0.006958
-0.029907
-0.059204
-0.080200
-0.086060
-0.085083
-0.086548
-0.080688
-0.067017
-0.071411
-0.076782
-0.070923
-0.075317
-0.068481
-0.072388
-0.049927
-0.051392
-0.045044
-0.044556
-0.038208
-0.027466
-0.028442
-0.021606
-0.012817
-0.017212
-0.014282
-0.016724
-0.009888
-0.012817
-0.012329
0.003754
-0.010376
-0.010864
-0.009888
-0.009399
-0.005981
-0.005005
-0.020142
-0.013794
-0.000122
-0.013306
-0.016235
-0.003540
-0.009399
-0.005005
0.002289
-0.006470
-0.014771
0.005219
0.000336
-0.001587
-0.006470
0.006195
0.001312
0.000824
-0.006958
-0.005981
-0.008911
0.005219
0.013519
0.008148
-0.005493
-0.009888
0.010101
0.005707
0.003265
-0.007935
0.001312
0.011078
0.009125
0.000336
-0.004517
0.001801
0.003265
-0.001587
-0.014771
-0.025513
-0.017700
-0.012329
-0.012817
-0.023560
-0.003052
-0.000610
0.052582
0.106293
0.118011
0.094086
0.072601
0.056488
0.028656
0.012543
0.054535
0.074554
0.082367
0.102875
0.105316
0.097992
0.092133
0.101898
0.082367
0.076019
0.060394
0.026703
0.020844
0.010101
0.012543
0.011566
-0.004028
-0.021606
-0.031372
-0.018188
-0.005493
0.013031
0.028656
0.011566
-0.056763
-0.097290
-0.106567
-0.100220
-0.086548
-0.081665
-0.078735
-0.066040
-0.054321
-0.065063
-0.087036
-0.108032
-0.097778
-0.072388
-0.081665
-0.093872
-0.090454
-0.085083
-0.074829
-0.051880
-0.052368
-0.044556
-0.039673
-0.032349
-0.020142
-0.019165
-0.010864
-0.005493
-0.012329
-0.014282
-0.012817
-0.012817
-0.007446
-0.008911
-0.012817
-0.026489
-0.028442
-0.034302
-0.008423
-0.003540
-0.005005
-0.010376
-0.016235
-0.014282
-0.004028
0.000336
-0.014282
-0.013794
-0.013306
0.008636
0.014008
0.019867
0.032074
0.037933
0.026215
0.026703
0.024750
0.032562
0.044281
0.061371
0.052094
0.043793
0.057465
0.053558
0.050140
0.043793
0.045746
0.049164
0.040863
0.025726
0.046722
0.044769
0.048676
0.052582
0.043793
0.043304
0.041351
0.025238
0.041351
0.039398
0.030609
0.022308
0.014984
0.014008
0.016937
0.016937
0.003265
0.003265
0.006683
-0.003540
-0.002075
-0.003540
-0.003052
-0.010376
-0.012817
-0.007446
-0.015747
-0.012817
-0.008423
-0.005981
-0.013794
-0.019165
-0.020142
-0.021118
-0.002563
-0.005493
-0.012817
-0.011841
-0.011841
-0.006470
-0.011353
-0.005493
-0.005005
-0.005981
-0.009399
-0.003052
-0.011353
-0.004517
-0.001587
-0.008423
-0.000610
-0.001587
-0.011353
-0.014771
-0.012817
-0.005981
-0.000610
-0.003052
-0.000610
0.011566
0.025238
0.025238
0.064789
0.101410
0.120453
0.098480
0.066254
0.057465
0.109711
0.146820
0.097015
0.039886
0.042328
0.080902
0.099457
0.106293
0.084808
0.050140
0.011566
0.002289
0.003265
0.000336
0.003754
-0.000122
-0.017700
-0.031860
-0.057251
-0.033325
-0.043091
-0.028442
-0.026001
-0.019653
-0.018677
-0.008423
-0.001099
-0.001099
-0.008423
-0.017212
-0.030396
-0.031860
-0.052368
-0.055298
-0.037231
-0.030396
-0.026978
-0.039185
-0.063110
-0.053345
-0.066040
-0.064087
-0.060181
-0.051880
-0.054321
-0.062134
-0.044556
-0.042603
-0.051392
-0.039673
-0.027954
-0.023560
-0.015747
-0.020630
-0.000610
0.000336
-0.000122
0.003754
0.001312
0.016937
0.007172
0.022308
0.027191
0.030121
0.024750
0.016937
-0.004028
-0.015259
-0.023560
-0.002075
0.005219
0.001312
0.000336
-0.007446
0.001801
-0.014282
-0.023071
-0.025513
-0.036743
-0.037720
-0.036255
-0.025024
-0.029419
-0.029419
-0.029419
-0.022583
-0.019165
-0.026001
-0.007446
-0.017700
-0.003540
-0.016724
-0.000610
-0.000122
-0.000610
0.003265
0.002289
0.001312
0.007660
-0.006958
0.006195
-0.000122
0.012543
-0.002075
-0.006958
0.000824
-0.004028
-0.004517
-0.007935
0.005219
0.003265
0.012054
-0.005981
-0.010376
-0.002075
-0.005005
0.002289
-0.005493
-0.015259
-0.000610
0.000824
-0.001587
0.003754
0.003265
0.007172
0.007172
0.007172
0.003754
0.006683
0.011566
0.009125
0.010101
-0.002075
0.012543
0.005219
0.002289
0.003754
0.013031
0.005707
0.018890
0.029144
0.022797
0.030609
0.031586
0.040375
0.051605
0.069672
0.090668
0.078949
0.066254
0.067719
0.049652
0.044281
0.046722
0.066254
0.082855
0.097015
0.122894
0.144379
0.174164
0.180511
0.146332
0.084808
0.049652
0.052094
0.049164
0.050629
0.038910
0.031586
0.022797
0.006195
0.002777
0.000824
-0.020142
-0.045532
-0.068481
-0.090454
-0.111938
-0.128052
-0.141724
-0.146118
-0.148560
-0.150513
-0.147583
-0.133911
-0.128540
-0.126587
-0.118774
-0.110474
-0.093872
-0.092407
-0.078735
-0.071899
-0.079224
-0.065552
-0.058228
-0.055786
-0.048462
-0.038696
-0.041626
-0.044067
-0.030884
-0.025024
-0.020142
-0.022095
-0.029419
-0.027466
-0.020142
-0.017700
-0.013794
-0.004028
-0.003540
0.005707
-0.001099
-0.003540
-0.010376
-0.008911
-0.003540
0.000824
0.010101
0.015961
0.013031
0.002289
0.000336
0.005219
0.014008
0.012054
0.013519
0.006195
0.009613
0.006683
0.008148
0.027191
0.020355
0.018890
0.022797
0.012543
0.007172
0.013031
0.018402
0.011078
0.000824
0.006683
0.010101
0.006195
0.012543
0.013031
0.006683
0.002777
-0.002075
-0.005005
0.004730
-0.001099
-0.005981
-0.005981
-0.011353
-0.005005
-0.000610
0.006683
0.000824
0.008148
0.008148
0.012543
0.010590
0.014496
0.013031
0.033539
0.026215
0.020355
0.024261
0.023285
0.024261
0.026215
0.030121
0.027679
0.030609
0.040375
0.060883
0.075043
0.079437
0.065765
0.030121
0.004730
-0.020142
-0.020142
-0.032349
-0.025024
-0.005493
0.017426
0.034515
0.039398
0.022308
0.011566
0.006683
-0.007935
-0.026001
-0.026489
-0.034790
-0.026001
-0.009399
0.015472
0.021332
0.023773
0.028656
0.037933
0.040863
0.056976
0.052582
0.048676
0.050629
0.048187
0.027191
0.022797
0.033539
0.030609
0.025238
0.028168
0.025238
0.029144
0.039398
0.025726
0.030121
0.010590
0.014008
0.001312
0.005707
0.001312
-0.009888
-0.009888
-0.015747
-0.012329
-0.006470
-0.016235
-0.009399
-0.005981
-0.013794
-0.011353
-0.022583
-0.012817
-0.000610
-0.003052
-0.013794
-0.006958
-0.014771
-0.001099
-0.016724
-0.009888
-0.015747
-0.005981
-0.021606
-0.023071
-0.023560
-0.017212
-0.020142
-0.028931
-0.024536
-0.026489
-0.020630
-0.010376
-0.012817
-0.019653
-0.017212
-0.013306
-0.013794
-0.023560
-0.005981
-0.005005
-0.004028
-0.013794
-0.007935
-0.005981
0.003265
0.000336
0.007660
-0.001587
-0.015259
-0.001587
-0.003052
-0.005493
-0.006470
-0.011353
-0.015747
-0.033813
-0.030396
-0.028442
-0.024048
-0.038208
-0.028931
-0.035767
-0.051880
-0.032349
-0.042114
-0.041626
-0.033325
-0.046021
-0.040649
-0.042114
-0.037231
-0.040649
-0.034790
-0.032349
-0.025513
-0.038208
-0.038208
-0.043091
-0.036255
-0.007935
-0.021606
0.018402
0.017914
0.007660
-0.010376
-0.020630
-0.018188
-0.014282
0.001312
0.008636
0.014984
0.005707
0.011078
-0.001099
0.001312
0.004242
-0.008423
0.000824
0.041351
0.130219
0.239594
0.368500
0.476898
0.527679
0.419769
0.137054
-0.279419
-0.455200
-0.203735
0.164886
0.344086
0.389008
0.300629
0.177094
0.052094
-0.043091
-0.108521
-0.134399
-0.144653
-0.145142
-0.144653
-0.139282
-0.132935
-0.120239
-0.095337
-0.081177
-0.053833
-0.027954
-0.024536
-0.011353
-0.003052
0.000336
-0.009399
0.001801
-0.000122
-0.007935
-0.020630
-0.019165
-0.022095
-0.022095
-0.026001
-0.028442
-0.022095
-0.035767
-0.026489
-0.024048
-0.016724
-0.008911
-0.008911
0.013031
-0.004028
0.004730
0.019379
-0.005493
0.012054
0.006195
0.007172
0.017914
0.027191
0.037933
0.024750
0.014984
0.009613
0.009125
-0.001587
-0.009399
-0.011353
-0.015747
-0.015747
-0.005005
-0.000122
-0.001099
-0.018677
-0.012817
-0.029419
-0.032837
-0.049927
-0.040161
-0.038208
-0.032349
-0.030396
-0.036255
-0.038696
-0.047485
-0.049927
-0.057251
-0.055298
-0.042603
-0.038696
-0.045044
-0.044556
-0.052368
-0.049438
-0.054810
-0.039673
-0.044067
-0.050415
-0.037231
-0.021606
-0.033813
-0.032349
-0.022583
-0.009399
0.001312
-0.018188
-0.007935
-0.005981
-0.008423
-0.007446
-0.003052
-0.007446
-0.004517
0.008148
-0.000122
-0.017700
-0.005981
-0.005493
0.000824
-0.003540
-0.014771
-0.009888
-0.020142
0.000824
-0.018677
-0.001587
-0.004517
-0.017212
0.002289
-0.000610
-0.010376
-0.014282
-0.022583
-0.026978
-0.038696
-0.041626
-0.026978
-0.031372
-0.019165
-0.012329
-0.029419
-0.020142
-0.014771
-0.011841
-0.014282
-0.018188
0.004730
0.009125
0.045258
0.088715
0.148285
0.156097
0.117035
0.085785
0.047211
0.075043
0.104828
0.152679
0.179535
0.167816
0.167328
0.155609
0.151703
0.118988
0.107269
0.092133
0.083832
0.079437
0.063324
0.059418
0.045258
0.050629
0.042816
0.031097
0.026215
0.020355
0.020844
0.021332
0.020844
0.021332
0.002289
0.004730
0.014496
0.010590
0.016937
0.008148
-0.001099
-0.009888
-0.011841
-0.027954
-0.027466
-0.016235
-0.035767
-0.040161
-0.053345
-0.059204
-0.057251
-0.060181
-0.051880
-0.057739
-0.070923
-0.065063
-0.075806
-0.077271
-0.067505
-0.064575
-0.057739
-0.055298
-0.055786
-0.046997
-0.041138
-0.033325
-0.035278
-0.040161
-0.027466
-0.023071
-0.020142
-0.022583
-0.016724
0.003754
-0.006470
-0.000122
-0.008423
-0.008911
0.002777
-0.000610
0.000336
-0.003540
-0.006470
-0.007935
-0.001099
0.008148
-0.012329
0.002777
-0.001099
-0.014771
-0.005493
-0.021606
-0.001099
-0.012329
-0.008911
-0.026001
-0.020142
-0.009888
-0.014771
-0.016235
-0.015747
-0.007446
-0.018188
-0.022095
-0.021118
-0.006470
-0.004028
-0.007935
-0.013794
-0.016235
-0.016724
-0.018677
-0.004028
-0.009888
-0.017700
-0.012817
-0.015259
-0.016235
-0.012817
-0.022095
-0.014771
-0.009888
-0.018677
-0.007446
-0.005493
-0.001099
0.006195
0.019379
0.032562
0.011078
-0.000122
-0.024536
-0.017212
-0.002075
0.024750
0.045746
0.118988
0.159515
0.116547
0.056000
0.018890
-0.007446
-0.015259
-0.001587
0.031586
0.038422
0.048676
0.048187
0.046722
0.028656
0.002777
-0.006470
-0.004028
-0.008911
-0.016724
-0.017700
-0.022583
-0.029907
-0.037720
-0.041138
-0.027954
-0.023071
-0.017212
-0.028442
-0.023071
-0.010376
-0.007446
-0.000122
-0.003540
-0.011841
-0.026001
-0.030884
-0.023071
-0.013306
-0.019653
-0.017700
-0.022095
-0.018677
-0.012329
-0.005005
-0.014771
0.003754
-0.004028
-0.015747
-0.005493
-0.006470
-0.003052
0.003265
0.006195
0.007660
-0.001587
0.003754
0.004242
0.011078
0.015472
0.005707
0.013031
0.008636
0.009125
0.019379
0.011078
0.018890
0.000824
0.005707
0.008636
0.013519
0.017426
0.013031
0.006195
0.011078
0.002289
-0.004517
0.011078
0.009125
0.015472
0.002777
-0.007446
-0.003540
0.007172
0.008148
0.005219
-0.004028
-0.000610
-0.009399
-0.012817
-0.003540
-0.013306
0.000336
-0.003540
-0.012329
-0.016724
-0.011353
-0.001587
0.003265
-0.007935
-0.006958
-0.017700
-0.008911
-0.014771
-0.017212
-0.006470
-0.012817
-0.012817
-0.011841
-0.004517
-0.008423
-0.018188
-0.002563
-0.015747
-0.021606
-0.007935
-0.019653
-0.007935
-0.018188
-0.006958
-0.007935
-0.011841
-0.022095
-0.010376
-0.009888
0.028168
0.080902
0.117523
0.120941
0.059906
-0.031860
-0.056763
-0.008911
0.058929
0.143402
0.172211
0.173676
0.128754
0.094086
0.065277
0.050629
0.036469
0.039398
0.056976
0.048187
0.057953
0.045746
0.037933
0.036957
0.036957
0.009613
-0.011841
-0.014282
-0.037231
-0.026489
-0.029419
-0.026001
-0.034302
-0.028442
-0.031860
-0.023560
-0.019165
-0.024048
-0.024048
-0.020142
-0.028442
-0.024048
-0.019165
-0.024048
-0.015259
-0.023071
-0.021118
-0.023071
-0.012817
-0.023071
-0.033813
-0.024536
-0.027466
-0.021606
-0.031372
-0.034790
-0.042114
-0.032837
-0.024048
-0.027954
-0.030884
-0.033325
-0.027954
-0.037231
-0.035278
-0.030396
-0.031860
-0.031372
-0.028931
-0.026001
-0.027466
-0.031860
-0.024536
-0.022583
-0.012817
-0.017700
-0.019653
-0.016235
-0.022583
-0.012817
-0.020142
-0.011841
-0.010864
-0.016724
-0.008911
-0.012817
-0.014282
-0.009399
-0.010376
0.001801
-0.005493
-0.002075
-0.005005
-0.012817
-0.006470
-0.005981
0.003265
0.009613
-0.003052
0.004242
0.010101
0.007172
0.013031
0.013031
0.009125
0.007172
0.010101
0.016449
0.017426
0.024750
0.015472
0.013519
0.018890
0.022797
0.031586
0.030609
0.017426
0.035492
0.022308
0.036469
0.039886
0.035492
0.035492
0.040863
0.029144
0.023773
0.022308
0.016449
0.018890
-0.002075
-0.005981
-0.011841
0.004730
0.000336
-0.008423
-0.009888
0.009613
0.018890
0.010101
0.003754
-0.003052
-0.006470
-0.012329
0.004242
0.001801
0.006195
0.016449
0.039886
0.047211
0.042816
0.008148
-0.000122
0.012054
0.025726
0.020844
0.044769
0.033051
0.030121
0.020355
0.011078
0.002777
0.016937
0.038910
0.036469
0.030121
0.016937
-0.015747
-0.026489
-0.015747
0.001312
0.010101
0.028168
0.030609
0.015472
-0.009888
-0.010864
-0.010376
-0.006470
-0.001587
-0.001099
-0.021118
-0.011841
-0.018677
0.000824
-0.005005
-0.007446
-0.009888
-0.015747
-0.004028
-0.001099
-0.022583
-0.016235
-0.028931
-0.026001
-0.029419
-0.030884
-0.018677
-0.032349
-0.027466
-0.025024
-0.035278
-0.049438
-0.043579
-0.039185
-0.037720
-0.034302
-0.025513
-0.027954
-0.042114
-0.037720
-0.028931
-0.028931
-0.020630
-0.023071
-0.025513
-0.028442
-0.016724
-0.010864
-0.013306
-0.005005
-0.008911
0.002289
-0.017212
-0.005981
0.000336
-0.005981
-0.008911
-0.012329
-0.018677
-0.011353
-0.024536
-0.005493
-0.009888
-0.015259
-0.017212
-0.022583
-0.004517
-0.017212
-0.018677
-0.014282
-0.021606
-0.014282
-0.009399
-0.010376
0.000824
-0.001099
0.008636
-0.007446
-0.002075
-0.001099
-0.004028
0.009125
0.011078
0.017426
0.034027
0.040375
0.031586
0.042328
0.034515
0.034515
0.019379
0.017426
0.027191
0.031097
0.032074
0.023773
0.046722
0.042328
0.063324
0.056488
0.031097
0.037445
0.030609
0.027679
0.007660
0.013031
0.041351
0.048187
0.068695
0.065277
0.057465
0.040863
-0.012817
-0.100220
-0.130981
-0.066528
0.002777
0.035004
0.042816
0.000336
-0.025513
-0.042603
-0.055298
-0.052856
-0.063110
-0.067505
-0.064087
-0.045044
-0.032349
-0.031372
-0.022583
-0.005981
-0.003540
-0.006958
0.001801
0.017426
0.004242
0.012543
0.006683
-0.003052
-0.002563
0.000824
0.013031
0.019379
0.012543
0.015472
0.009125
0.028656
0.038422
0.047699
0.046722
0.066742
0.056000
0.059906
0.056976
0.056488
0.065277
0.057953
0.048676
0.028168
0.024261
0.038422
0.036469
0.025726
0.035492
0.017426
0.005219
0.007660
0.000824
-0.009399
-0.014771
-0.026978
-0.029907
-0.033325
-0.033325
-0.032837
-0.030396
-0.031372
-0.026978
-0.033813
-0.044067
-0.020630
-0.017700
-0.018188
-0.024536
-0.020142
-0.017700
-0.024536
-0.012817
0.000824
-0.005005
0.001801
-0.010376
-0.008423
-0.005981
-0.012817
-0.022095
-0.038696
-0.046509
-0.070435
-0.054321
-0.021606
-0.007935
-0.008423
-0.023071
-0.027954
-0.038696
-0.047485
-0.054321
-0.025513
-0.026001
-0.023071
-0.028931
-0.018677
-0.010864
-0.006470
0.016937
0.009613
0.022797
0.014496
0.001312
0.019867
0.026703
0.019379
0.027679
0.030609
0.028656
0.028168
0.020844
0.017426
0.027679
0.015961
0.020844
0.010101
0.013519
0.044281
0.084320
0.135101
0.168793
0.169769
0.142426
0.104340
0.063812
0.016937
-0.023071
-0.026978
-0.018677
0.034027
0.072113
0.078949
0.057953
0.026215
-0.044556
-0.067993
-0.082642
-0.105591
-0.109985
-0.109009
-0.102661
-0.105103
-0.091919
-0.078247
-0.063110
-0.054810
-0.048950
-0.036255
-0.038208
-0.020142
-0.025513
-0.019653
-0.023071
-0.014771
-0.002563
-0.008423
-0.004028
-0.002563
0.005219
0.017426
0.009613
0.005219
0.025726
0.031097
0.047699
0.066742
0.076996
0.080902
0.048187
0.050629
0.033051
0.000824
-0.007935
-0.008911
0.022797
0.018890
0.026703
0.009613
-0.003540
-0.014771
-0.036743
-0.050903
-0.065552
-0.071899
-0.068481
-0.075317
-0.075806
-0.067017
-0.058228
-0.050903
-0.055298
-0.044067
-0.037231
-0.027954
-0.010376
0.021332
0.024261
0.014008
0.015961
0.011078
0.012054
0.016937
0.014984
0.017914
0.023285
0.034027
0.040375
0.030609
0.028168
0.031586
0.022797
0.033539
0.025238
0.026215
0.028656
0.017914
0.011566
0.023773
0.023773
0.020355
0.027191
0.026215
0.032074
0.034515
0.042816
0.034515
0.028168
0.032074
0.020844
0.018402
0.006195
0.017914
0.032074
0.052582
0.062836
0.084320
0.095062
0.071625
0.079926
0.082367
0.067230
0.039886
0.012543
0.023285
0.034515
0.058929
0.068695
0.077484
0.073090
0.049652
0.028168
-0.000610
-0.015747
-0.012817
-0.009888
-0.021606
-0.032837
-0.029419
-0.039185
-0.037231
-0.024536
-0.026978
-0.028931
-0.020630
-0.013794
-0.007935
-0.003540
-0.005005
-0.008423
-0.007446
-0.009888
-0.019165
-0.009399
-0.008911
0.011566
0.061859
0.119476
0.166840
0.132172
-0.028442
-0.146606
-0.160278
-0.075317
-0.019653
0.006195
0.020844
0.041840
-0.003540
-0.026001
-0.051880
-0.078247
-0.110474
-0.114868
-0.130005
-0.114868
-0.106079
-0.106567
-0.093384
-0.087524
-0.074829
-0.071411
-0.068481
-0.066040
-0.052856
-0.053345
-0.055786
-0.050415
-0.048950
-0.043579
-0.030884
-0.035767
-0.031860
-0.028931
-0.022095
-0.023071
-0.014771
-0.022095
-0.012817
-0.016235
-0.020630
-0.018677
-0.020630
-0.024048
-0.007935
0.000824
0.007660
-0.006470
0.015961
0.015961
-0.003540
-0.008423
-0.014282
-0.002075
-0.004028
0.004242
0.004242
0.014008
0.012054
0.017426
0.008148
0.002777
0.003754
0.002289
0.004242
0.001312
0.006195
-0.008423
0.001312
0.009613
0.008148
0.016449
0.018890
0.017914
0.014984
0.022797
0.024750
0.028168
0.024750
0.027191
0.025726
0.029144
0.022308
0.027679
0.028656
0.030609
0.026703
0.006683
0.015472
0.012054
0.015472
0.005707
-0.003052
-0.000122
-0.012817
-0.011841
-0.014771
-0.028931
-0.033325
-0.004517
0.008636
0.011078
-0.010376
-0.013306
-0.022095
0.003754
-0.002563
0.005707
0.009613
0.008636
0.015472
0.032562
0.052582
0.055511
0.074554
0.080902
0.071625
0.061859
0.040375
0.046234
0.046722
0.035980
0.049164
0.051605
0.073578
0.050629
0.040863
0.015961
0.021820
0.021820
0.015961
0.008636
0.009613
-0.000122
-0.007446
-0.004028
0.003265
-0.006470
-0.005005
0.005707
-0.002075
-0.012329
0.016937
0.036469
0.063812
0.102875
0.143402
0.184906
0.190277
0.174164
0.133636
0.139008
0.138031
0.104340
0.100433
0.121918
0.150726
0.155609
0.148773
0.135590
0.091156
0.066742
0.040375
0.015472
0.008148
-0.022095
-0.054810
-0.080688
-0.091431
-0.096802
-0.092896
-0.099731
-0.101196
-0.104614
-0.102173
-0.100220
-0.095337
-0.091431
-0.083130
-0.070435
-0.065552
-0.065063
-0.069458
-0.059692
-0.047974
-0.054810
-0.060669
-0.057739
-0.057251
-0.041138
-0.039185
-0.031372
-0.030396
-0.034790
-0.042603
-0.033325
-0.034790
-0.023560
-0.031372
-0.021606
-0.025513
-0.041626
-0.039673
-0.026978
-0.026978
-0.013306
-0.032837
-0.027466
-0.022583
-0.023560
-0.021118
-0.020630
-0.013306
-0.010376
-0.014771
-0.016235
-0.015259
-0.004517
-0.014282
-0.019165
-0.007446
-0.006958
-0.009888
-0.011841
-0.002563
-0.002075
-0.002563
-0.004517
-0.000610
-0.004028
0.005219
0.003265
-0.000122
-0.005493
-0.003052
0.004242
0.004730
-0.005005
0.012054
0.009125
0.038422
0.027191
0.034515
0.033539
0.038422
0.015472
0.011078
0.010590
0.016449
0.021820
0.029144
0.035004
0.024261
0.038422
0.031097
0.017914
0.018890
0.008148
-0.007446
-0.005005
-0.012329
-0.028931
-0.009888
-0.010376
-0.011841
-0.014282
-0.022095
-0.023560
-0.029419
-0.024048
-0.020630
-0.010376
-0.010376
-0.001587
0.003754
0.007172
-0.004028
-0.014771
-0.001099
-0.012817
0.008636
0.015961
0.052094
0.132172
0.215668
0.241058
0.124847
-0.086060
-0.238892
-0.240356
-0.108521
-0.013794
0.047211
0.057465
0.045746
0.008148
-0.025024
-0.075317
-0.088989
-0.102661
-0.131470
-0.140747
-0.144653
-0.121216
-0.099731
-0.081177
-0.068970
-0.054321
-0.046021
-0.048462
-0.046021
-0.030396
-0.048950
-0.040649
-0.054810
-0.051392
-0.064575
-0.060669
-0.063110
-0.052368
-0.037231
-0.053833
-0.053833
-0.045532
-0.034790
-0.014282
-0.026001
-0.018188
-0.017700
-0.002563
0.001801
-0.003540
-0.001099
0.001801
0.001312
0.021332
0.012054
0.025726
0.022308
0.031586
0.046722
0.057953
0.044281
0.043304
0.044769
0.049164
0.036469
0.046234
0.062836
0.056000
0.051605
0.055511
0.059418
0.049164
0.051605
0.042816
0.040375
0.030609
0.030609
0.024261
0.031586
0.014984
0.009125
0.018402
0.012543
0.006683
0.006683
0.004730
0.006195
-0.003052
-0.012817
-0.005493
-0.002075
-0.014771
0.000824
-0.005005
-0.006958
-0.016724
-0.023560
-0.002563
-0.004517
-0.010864
-0.013306
-0.011353
-0.005005
-0.006470
-0.015259
-0.013306
-0.013794
-0.011353
-0.016724
-0.014771
-0.017700
-0.013794
-0.013306
-0.013794
-0.018188
-0.011353
-0.011353
-0.008423
-0.013306
-0.019653
-0.012817
-0.014771
0.001312
-0.023560
-0.020630
-0.019653
-0.017212
-0.016724
-0.026001
-0.027954
-0.040649
-0.044067
-0.028442
-0.042603
-0.027466
-0.022583
0.022797
0.092133
0.129730
0.142914
0.135590
0.111176
0.083344
0.055511
0.068695
0.090668
0.144867
0.195648
0.209320
0.211273
0.199066
0.179047
0.163910
0.135101
0.098480
0.088715
0.079926
0.082367
0.054535
0.031586
0.030121
0.010590
0.005707
-0.007935
-0.013794
-0.019653
-0.030884
-0.035278
-0.050903
-0.053833
-0.056274
-0.057739
-0.052368
-0.057739
-0.050903
-0.061157
-0.057739
-0.050903
-0.072388
-0.067505
-0.072876
-0.061646
-0.069458
-0.056763
-0.060669
-0.068481
-0.065063
-0.063110
-0.066528
-0.068970
-0.076294
-0.071411
-0.069946
-0.064087
-0.063599
-0.076782
-0.077759
-0.077271
-0.061646
-0.072876
-0.074341
-0.070923
-0.065552
-0.048462
-0.055786
-0.064575
-0.060181
-0.050415
-0.046021
-0.036743
-0.044556
-0.048950
-0.028931
-0.023071
-0.022095
-0.025513
-0.010376
-0.016235
-0.011841
-0.017212
-0.007446
0.005219
-0.004517
-0.002075
-0.002075
0.003265
-0.000122
0.007660
0.009613
0.010590
0.015961
0.010590
0.015472
0.016937
0.015961
0.020355
0.020355
0.020844
0.029633
0.011566
0.024261
0.022308
0.019867
0.025726
0.020844
0.023773
0.017426
0.018402
0.019867
0.025238
0.033539
0.013031
0.022308
0.022308
0.025238
0.022308
0.024750
0.046722
0.040863
0.056976
0.072601
0.098969
0.081879
0.068695
0.029144
0.012054
-0.001099
0.017914
0.013519
0.012543
0.039398
0.069183
0.127777
0.154633
0.099457
-0.019653
-0.069946
-0.040161
0.025726
0.055511
0.053070
0.051117
0.051605
0.039886
0.037445
0.056000
0.029144
0.030609
0.019867
0.019867
0.015472
0.008148
-0.000610
0.014008
0.007172
0.007172
-0.004028
-0.012817
-0.040649
-0.042603
-0.042603
-0.026001
-0.026978
-0.026978
-0.028931
-0.030884
-0.025024
-0.028442
-0.014771
-0.003540
-0.001099
-0.002563
0.009125
0.012054
0.029633
0.039886
0.055023
0.044281
0.024261
0.008636
0.010101
0.024261
0.022797
0.013031
-0.000610
-0.012329
-0.009888
-0.015747
-0.020142
-0.030396
-0.048462
-0.051392
-0.059204
-0.061157
-0.064575
-0.067505
-0.060181
-0.061157
-0.067505
-0.060181
-0.052856
-0.041626
-0.052856
-0.055786
-0.030396
-0.028931
-0.027466
-0.028931
-0.034302
-0.022095
-0.020630
-0.027466
-0.016235
-0.016235
-0.013794
-0.009888
-0.005493
0.001801
-0.007446
-0.005493
-0.015259
-0.002563
-0.003052
0.002777
0.007172
-0.012817
-0.001099
0.001801
0.003754
0.009125
-0.002075
0.006683
-0.003052
0.002289
-0.001099
0.001801
-0.001099
-0.000610
-0.008423
0.001801
-0.009399
-0.000122
0.005707
0.006195
-0.007935
-0.014282
-0.006958
-0.001587
0.001801
0.002289
0.001801
-0.007935
-0.005493
-0.002563
-0.007446
-0.004028
-0.007935
-0.006470
-0.015747
-0.026001
-0.023560
-0.016235
-0.018677
-0.012329
-0.011353
-0.000610
0.039398
0.044769
0.069672
0.072601
0.029633
0.006683
-0.017212
0.008636
0.028168
0.065277
0.080414
0.099945
0.111664
0.090179
0.017914
-0.056274
-0.118286
-0.119263
-0.087524
-0.003052
-0.007446
-0.032349
-0.052368
-0.085571
-0.095825
-0.121704
-0.129517
-0.121216
-0.117310
-0.108521
-0.109009
-0.092896
-0.074829
-0.078247
-0.065063
-0.042603
-0.028931
-0.015747
-0.015747
0.003754
0.009125
0.012054
0.019867
0.009613
0.010101
0.020844
0.028656
0.040375
0.042328
0.056000
0.057953
0.067230
0.063812
0.057465
0.070648
0.068207
0.066742
0.058441
0.043304
0.044281
0.043793
0.041351
0.054535
0.052582
0.037933
0.035980
0.023285
0.012054
-0.002563
0.011078
0.006195
-0.002075
-0.009888
-0.009399
-0.002563
-0.000122
-0.015747
-0.002563
-0.009888
-0.002563
0.003265
-0.003540
-0.013794
-0.005981
0.002289
0.006195
0.005707
0.001801
-0.005005
0.005219
0.004242
0.013519
0.017914
0.023285
0.032562
0.035004
0.023285
0.022797
-0.006958
0.000824
0.003265
0.004242
0.012054
0.010101
0.007172
0.011078
0.008148
0.002777
-0.001587
-0.008911
-0.011353
-0.008423
-0.014771
-0.016724
-0.015747
-0.010376
-0.011353
-0.014771
-0.021118
-0.017212
-0.009888
-0.003540
-0.014282
-0.007446
-0.006470
-0.009399
-0.004517
-0.003052
-0.003052
-0.005005
-0.009888
-0.002563
-0.007935
-0.007935
-0.004028
0.011078
-0.007446
-0.009399
-0.003052
-0.018188
0.003265
-0.010864
-0.009399
-0.000610
-0.000122
0.004242
0.038422
0.066742
0.112640
0.207855
0.289886
0.291840
0.222992
0.108734
0.021332
0.005219
0.043793
0.062836
0.097992
0.128265
0.152679
0.161469
0.130707
0.080414
0.006683
-0.064575
-0.100708
-0.107056
-0.126587
-0.114868
-0.087036
-0.058228
-0.059692
-0.038208
-0.015747
-0.030396
-0.031372
-0.036743
-0.028442
-0.001587
0.007172
0.030609
0.035492
0.030121
0.045258
0.035004
0.012543
-0.013306
-0.034790
-0.032837
-0.025513
-0.021118
-0.033325
-0.040161
-0.039673
-0.051880
-0.067993
-0.060669
-0.069946
-0.060669
-0.070923
-0.073364
-0.067993
-0.065063
-0.071899
-0.053345
-0.059692
-0.043579
-0.042603
-0.047485
-0.029419
-0.031860
-0.024536
-0.018188
-0.007935
-0.015747
-0.006958
-0.002563
-0.009888
-0.000610
-0.008423
-0.005005
0.003754
-0.003052
0.002777
-0.001587
0.014008
0.007660
0.009613
0.014984
0.015961
0.007660
0.000824
0.005219
0.012054
0.004242
0.000336
-0.001587
0.005219
0.009125
0.009125
0.005219
0.008148
0.005707
-0.000610
0.001312
0.006683
-0.002075
0.008148
0.004242
0.002777
0.002289
-0.002563
-0.000122
0.010101
0.003265
0.003265
-0.005981
-0.005493
0.002777
-0.002563
0.008636
-0.001587
-0.003052
-0.002563
0.003754
-0.004028
-0.003540
-0.001587
0.005219
-0.000122
0.004242
-0.009888
-0.004517
0.008636
0.014496
0.014496
0.015472
0.018890
0.032562
0.032562
0.019867
0.026215
0.021820
0.006195
0.018890
0.009125
0.010590
0.015472
0.016937
0.021332
0.010590
-0.011841
-0.004517
-0.012329
-0.038696
-0.065552
-0.079224
-0.083130
-0.070435
-0.081177
-0.052368
-0.004028
-0.004517
-0.003052
0.019379
0.074066
0.098969
0.106293
0.033539
-0.044556
-0.064087
-0.009399
0.059418
0.119476
0.130219
0.135590
0.107269
0.072601
0.051605
0.042328
0.038910
0.009613
-0.005005
-0.018188
-0.037231
-0.041626
-0.037720
-0.050903
-0.036743
-0.054321
-0.059692
-0.066528
-0.071899
-0.062622
-0.055786
-0.062134
-0.069946
-0.071411
-0.068481
-0.071411
-0.070435
-0.071411
-0.065552
-0.063110
-0.064087
-0.060669
-0.052368
-0.052368
-0.046509
-0.044556
-0.040161
-0.047485
-0.043579
-0.033325
-0.026978
-0.021606
-0.009888
-0.028442
-0.013794
-0.021118
-0.010376
-0.006470
0.006683
-0.011353
-0.007935
0.000336
-0.006470
0.006195
0.010590
0.008148
-0.001587
0.000824
-0.001587
0.009613
0.002777
-0.000122
0.011566
-0.002563
0.003265
-0.011353
-0.002563
0.005219
-0.000122
-0.006958
-0.004028
-0.003540
-0.008911
-0.013794
-0.000122
-0.000122
-0.005005
-0.013306
-0.023071
-0.002075
-0.005005
0.002777
-0.009399
-0.009399
-0.000122
-0.001099
-0.005005
-0.003540
0.005707
0.000824
-0.010864
-0.011841
0.001801
0.004730
0.003754
0.005707
0.005707
-0.002075
0.007660
0.023773
0.018402
0.012054
0.006683
0.009125
0.008636
0.017426
0.021332
0.028656
0.016937
0.009613
0.023285
0.025238
0.017914
0.028656
0.021820
0.019379
0.014496
0.012543
0.019379
0.012543
0.030609
0.035980
0.011566
0.022797
0.037445
0.063812
0.096527
0.137054
0.152191
0.194183
0.210785
0.201508
0.153656
0.121918
0.106781
0.106781
0.092621
0.089203
0.078461
0.077972
0.081879
0.100922
0.084808
0.047699
-0.014771
-0.056763
-0.067017
-0.086548
-0.113892
-0.148560
-0.148560
-0.135376
-0.139282
-0.134399
-0.114868
-0.079224
-0.072876
-0.095825
-0.082642
-0.048950
-0.020142
-0.007935
0.007172
-0.010376
-0.036743
-0.056274
-0.046021
-0.038208
-0.031860
-0.024536
-0.001587
0.007660
-0.002075
-0.000610
-0.012817
-0.018188
-0.025513
-0.048462
-0.039673
-0.046997
-0.032349
-0.040649
-0.045532
-0.041626
-0.021118
-0.020142
-0.019165
-0.025513
-0.017700
-0.007935
-0.004517
0.001312
-0.017212
-0.019165
-0.008911
-0.009399
0.001312
-0.003540
0.001801
-0.001587
0.000824
0.000824
-0.003540
0.003754
-0.000610
0.004242
-0.000122
0.003265
0.005219
-0.008423
0.005219
0.008636
-0.001587
-0.004028
0.006683
0.009613
0.003754
0.004730
-0.001099
0.000336
0.003265
0.002289
-0.010864
0.003265
-0.001099
0.005219
-0.003052
0.003754
-0.004028
-0.005005
0.001312
0.003754
0.001801
0.004730
0.013519
0.003754
-0.000610
0.012543
0.013519
0.004730
0.000336
0.003754
0.019867
0.005707
0.015472
0.016449
0.013031
0.003754
0.004730
-0.002075
0.011566
0.013519
0.009125
0.006195
0.006195
0.010590
0.016937
0.014008
0.017426
0.030609
0.052582
0.097015
0.136078
0.170746
0.193695
0.180023
0.114594
0.056488
0.009125
-0.006470
0.016937
0.089691
0.125824
0.134125
0.115082
0.078949
0.026703
-0.034302
-0.072876
-0.102661
-0.137817
-0.153931
-0.167114
-0.154907
-0.129028
-0.130493
-0.120728
-0.130981
-0.131470
-0.143677
-0.130493
-0.125610
-0.111450
-0.096802
-0.074341
-0.063110
-0.051880
-0.050415
-0.037720
-0.011353
-0.005981
-0.001587
-0.005981
0.018890
0.023285
0.025238
0.044769
0.025726
0.022797
0.029633
0.026703
0.038422
0.042328
0.050629
0.036957
0.039886
0.051605
0.043304
0.054535
0.073578
0.073090
0.064789
0.059418
0.063324
0.049164
0.042328
0.027191
0.015961
0.003754
0.022308
0.040375
0.035004
0.033051
0.018402
0.002289
-0.006958
-0.013794
-0.015259
-0.019165
-0.009888
-0.022583
-0.033813
-0.025513
-0.026978
-0.039673
-0.032837
-0.022583
-0.022583
-0.020630
-0.011353
-0.018677
-0.022583
-0.023071
-0.026978
-0.024048
-0.022583
-0.026978
-0.016724
-0.013794
-0.006958
-0.017212
-0.019165
-0.010864
-0.009888
-0.002075
0.008636
0.014008
0.009125
0.003754
-0.001099
0.007172
0.017426
0.016937
0.007660
0.003265
-0.005981
0.010590
0.005707
0.006195
0.017426
0.007172
-0.002075
-0.003052
0.010101
0.002777
0.013519
0.010101
-0.006958
-0.007446
-0.004028
0.002777
0.001312
0.004730
0.004242
-0.008423
-0.007935
-0.009888
-0.004028
-0.000122
-0.002563
-0.006470
-0.003540
0.014984
0.052582
0.069672
0.109222
0.117035
0.076508
-0.013306
-0.077271
-0.065063
-0.031860
0.014496
0.056488
0.076996
0.087250
0.062836
0.036957
-0.002075
-0.048950
-0.061157
-0.080688
-0.092407
-0.108521
-0.092407
-0.087036
-0.062622
-0.047974
-0.039185
-0.033813
-0.046509
-0.039673
-0.046997
-0.051392
-0.038696
-0.029907
-0.022095
-0.012329
0.003754
0.007172
0.033539
0.031097
0.044281
0.040375
0.059418
0.069672
0.076019
0.067719
0.058441
0.069672
0.073090
0.075043
0.085785
0.084808
0.088715
0.080902
0.050629
0.040375
0.047699
0.051605
0.083344
0.068695
0.074066
0.071625
0.063324
0.066742
0.051605
0.039398
0.030121
0.018402
0.022797
0.030121
0.029633
0.031097
0.031097
0.022308
0.017426
0.010101
-0.003540
-0.000122
0.001312
-0.007935
-0.017212
-0.021606
-0.022583
-0.020630
-0.026489
-0.030884
-0.029907
-0.038208
-0.040161
-0.033325
-0.028442
-0.035767
-0.037720
-0.035767
-0.054321
-0.055786
-0.037231
-0.053833
-0.048462
-0.041138
-0.042114
-0.032837
-0.031372
-0.026001
-0.034790
-0.015747
-0.024536
-0.028931
-0.021606
-0.027954
-0.037231
-0.027954
-0.016724
-0.016235
-0.018677
-0.017212
-0.022095
-0.022095
-0.020142
-0.022095
-0.032349
-0.031860
-0.026001
-0.025513
-0.021606
-0.033813
-0.023560
-0.025513
-0.018188
-0.024048
-0.022095
-0.017212
-0.016235
-0.016235
-0.020142
-0.015259
-0.018188
-0.018188
-0.008423
-0.005005
0.001312
0.015961
0.013519
0.017426
0.006683
0.022797
0.065765
0.095551
0.141937
0.173676
0.153168
0.116547
0.056000
0.036957
0.023773
0.077484
0.136566
0.155609
0.159515
0.146332
0.099945
0.072601
0.021332
0.012543
-0.015747
-0.026001
-0.034302
-0.039185
-0.033813
-0.045044
-0.049438
-0.036743
-0.052368
-0.045532
-0.054810
-0.040649
-0.029907
-0.023071
-0.015259
-0.016724
-0.005493
0.000336
0.008636
0.009125
0.011566
0.008636
0.018402
0.023285
0.021820
0.021332
0.015961
0.022308
0.010101
0.004730
-0.002563
-0.011841
-0.013794
-0.021118
-0.000610
-0.005981
-0.010376
0.003754
0.002777
0.000824
0.005707
-0.010376
-0.005493
0.011078
0.007660
0.014496
0.018890
0.016937
0.008636
0.001801
0.006195
0.010590
0.010590
0.004242
0.010590
0.002289
0.012543
-0.002075
-0.000122
0.004242
-0.009888
0.006195
-0.002563
0.002777
0.006683
-0.004517
-0.007935
-0.011353
-0.005493
-0.010376
-0.013306
-0.009399
-0.007446
-0.010864
-0.017700
-0.020142
-0.006470
-0.016724
-0.021606
-0.010376
-0.012817
-0.019653
-0.017212
-0.010864
-0.010864
-0.010376
-0.013306
-0.017700
-0.009399
-0.015259
-0.009888
0.000336
-0.010864
-0.007446
-0.010864
-0.026978
-0.010376
-0.011353
-0.002563
-0.005981
-0.015259
-0.012329
-0.009399
-0.005005
0.004730
-0.008911
-0.010864
-0.008911
-0.007935
-0.018188
-0.003052
-0.004028
-0.012329
-0.016235
-0.020630
-0.017212
-0.014771
-0.015747
-0.004517
-0.019165
-0.026001
-0.030884
-0.031372
-0.016235
-0.016724
-0.010376
-0.020630
-0.034302
-0.036255
-0.027954
-0.031860
-0.012817
-0.005005
0.021820
0.088226
0.231293
0.379242
0.496918
0.400726
0.072601
-0.273560
-0.413696
-0.211060
0.087738
0.228851
0.249359
0.173187
0.102875
0.018402
-0.065552
-0.125610
-0.160767
-0.164673
-0.185181
-0.201782
-0.227661
-0.207642
-0.191528
-0.174927
-0.153931
-0.150513
-0.107544
-0.074341
-0.052368
-0.029419
-0.030884
-0.043091
-0.058228
-0.048950
-0.039185
-0.025513
-0.019165
-0.017700
-0.006470
-0.007935
-0.001099
-0.000122
0.020844
0.022308
0.019379
0.019867
0.014984
0.002777
0.012054
0.022308
0.009613
0.007172
0.007172
0.009125
0.006683
0.001801
0.020355
0.011078
0.007172
0.007660
0.008148
0.001312
-0.007935
0.000336
0.003754
0.005707
-0.007446
-0.005981
0.001801
0.001801
-0.003052
-0.005005
-0.001587
-0.007935
-0.004517
0.000336
-0.000610
0.000336
-0.002563
0.000336
0.000824
0.004242
-0.000122
0.006683
0.005707
0.013519
0.003265
-0.009399
-0.003540
0.012543
0.005707
0.018402
-0.000122
0.005707
-0.002563
-0.002075
0.008636
0.000824
0.010101
0.008148
-0.006470
-0.008911
0.000336
0.006195
0.008148
0.004730
-0.001099
-0.005005
0.020355
0.002777
0.010101
0.014496
0.004242
0.014984
-0.000122
0.001801
0.006195
0.008636
0.017426
0.011566
0.004730
-0.002075
0.006195
0.005707
0.005707
-0.000122
-0.002075
-0.011841
-0.001099
-0.005981
-0.005005
-0.001587
-0.006470
-0.007935
-0.022583
-0.017700
-0.013794
-0.013306
-0.017700
-0.023560
-0.012329
-0.018677
-0.027954
-0.018677
-0.018188
-0.018677
-0.018677
-0.029419
-0.023560
-0.026001
-0.012817
-0.033813
-0.018677
-0.019165
-0.030884
-0.023560
-0.028931
-0.023071
-0.026978
-0.025024
-0.024048
-0.018677
-0.016724
0.005219
0.069672
0.176605
0.258636
0.342133
0.315277
0.181976
0.065277
0.060883
0.076019
0.067230
0.062836
0.108246
0.182465
0.253265
0.239105
0.197601
0.112152
0.032074
-0.019653
-0.036743
-0.060181
-0.078735
-0.091919
-0.081665
-0.069458
-0.041626
-0.018677
-0.020630
-0.019165
0.007172
0.016449
0.013519
-0.005493
0.000824
-0.011841
0.008148
0.006683
0.017426
0.019379
0.015472
0.011566
-0.019653
-0.033325
-0.015747
-0.024536
-0.058716
-0.063110
-0.021606
0.032562
0.068695
0.043304
0.026703
-0.009888
-0.056763
-0.076782
-0.072388
-0.039185
-0.015259
0.019379
0.015472
0.014496
0.006195
-0.011841
-0.025024
-0.055298
-0.055298
-0.069946
-0.080200
-0.070435
-0.065552
-0.065063
-0.070923
-0.066040
-0.056274
-0.051880
-0.039673
-0.046997
-0.045532
-0.039673
-0.027466
-0.028442
-0.013306
-0.022583
-0.012329
-0.005493
-0.000610
-0.006958
-0.005005
-0.002563
0.005707
0.006683
0.000336
0.010101
-0.001587
0.006195
0.008636
0.011566
0.014008
0.012543
0.016937
0.013519
0.013519
0.022308
0.021332
0.015961
0.008148
0.022308
0.025726
0.035980
0.026703
0.016449
0.023773
0.020355
0.020844
0.027191
0.021332
0.013519
0.008636
0.019867
0.019379
0.017914
0.019379
0.016449
0.011078
0.010101
0.013031
0.011566
0.004242
0.001801
0.007172
0.015472
0.003754
0.005707
0.004242
0.001312
0.005219
0.001801
-0.003052
0.000824
-0.004517
0.002777
-0.005493
-0.010864
0.005219
0.018402
0.032562
0.025726
0.041351
0.062347
0.071625
0.045746
0.008148
-0.036743
-0.053345
-0.008911
-0.028442
-0.044556
-0.043579
-0.066040
-0.056763
-0.001587
-0.009888
-0.066528
-0.094360
-0.111938
-0.126099
-0.135864
-0.130005
-0.116821
-0.104126
-0.091919
-0.046021
-0.041138
-0.052368
-0.060181
-0.030884
-0.025024
-0.030884
-0.025024
-0.024048
-0.019653
-0.039673
-0.051880
-0.018188
0.026703
0.066742
0.082855
0.053070
0.031097
0.002289
-0.007935
0.019379
0.019379
0.019379
0.037445
0.053070
0.060394
0.041351
0.051117
0.042816
0.042816
0.028168
0.017426
0.023773
0.029633
0.014008
0.002289
-0.004028
-0.012329
-0.007446
-0.020630
-0.005981
-0.018188
-0.014282
-0.015747
-0.025024
-0.031372
-0.023071
-0.015747
-0.012817
-0.025024
-0.019165
-0.024048
-0.018188
-0.009888
-0.020142
-0.006958
-0.018677
-0.009888
-0.015747
-0.019165
-0.014282
-0.009399
-0.009399
-0.007446
-0.005981
-0.005493
-0.005493
-0.008911
-0.005005
0.008636
-0.005493
-0.012817
0.003265
0.005707
-0.001587
-0.006958
-0.003540
-0.006958
-0.013306
-0.013306
-0.007935
0.005219
-0.007935
-0.002075
-0.004517
-0.002075
0.014008
0.023285
0.043304
0.013519
-0.023071
-0.007446
-0.001587
0.004730
0.005707
0.014008
0.022308
0.015961
0.007660
0.020355
0.008636
0.010590
0.004730
-0.005005
-0.006470
-0.006470
0.009613
0.005219
0.007660
0.007660
-0.006958
-0.001587
0.005707
0.005219
0.009125
0.012543
0.007660
0.016937
0.015472
-0.001587
0.003754
0.021332
0.012054
0.007172
0.014008
0.011078
0.017914
0.025238
0.033051
0.039886
0.033051
0.025726
0.018402
0.016937
0.024750
0.041840
0.079926
0.107758
0.143402
0.140961
0.139984
0.081390
0.033051
0.034027
0.027191
0.044281
0.024750
0.006683
-0.013306
0.005707
0.048187
0.044281
0.021332
-0.016724
-0.015259
-0.047485
-0.055298
-0.034302
-0.032837
-0.020630
-0.008911
0.003754
0.000336
0.010101
0.016937
0.033539
0.059418
0.061859
0.056000
0.061859
0.041351
0.027679
0.032562
0.034515
0.031097
0.018402
0.005219
-0.014282
-0.021606
-0.028931
-0.038696
-0.038208
-0.040649
-0.044067
-0.042603
-0.042114
-0.044067
-0.039673
-0.032349
-0.028931
-0.053833
-0.039185
-0.031860
-0.029907
-0.031372
-0.020630
-0.018677
-0.021606
-0.006470
-0.019165
-0.004517
-0.006470
-0.013794
-0.012817
-0.016724
-0.015747
0.000824
-0.002075
-0.002075
-0.008911
-0.006958
-0.007935
-0.014771
-0.012329
-0.005493
-0.005981
0.007660
-0.002563
-0.008423
-0.009888
-0.005981
-0.000122
-0.003540
0.006683
0.004242
-0.005493
-0.000610
0.003265
0.002289
0.014496
0.006683
0.000336
-0.001099
0.004730
0.011566
0.005219
0.010101
0.008148
-0.000122
0.004730
0.008636
0.013519
0.009125
0.014984
0.016449
0.001312
-0.002075
0.016449
0.037933
0.026703
0.012543
0.011078
0.001312
-0.004028
-0.014282
-0.013306
-0.011353
0.006683
-0.018188
-0.019653
-0.027466
-0.029419
-0.041626
-0.056274
-0.047974
-0.055786
-0.045532
-0.048462
-0.050903
-0.043579
-0.048462
-0.058716
-0.046021
-0.038208
-0.023560
-0.021118
-0.012329
-0.010376
0.000336
-0.003052
0.001801
0.008636
0.002289
-0.002563
0.009613
0.014496
0.018890
0.013031
0.031097
0.058929
0.017914
-0.022095
0.017914
0.098969
0.131683
0.128265
0.019867
-0.096313
-0.162231
-0.145630
-0.066528
0.021332
0.076508
0.064301
0.040375
-0.022583
-0.062134
-0.053833
-0.056763
-0.068970
-0.063599
-0.054810
-0.019653
-0.019653
-0.002563
0.009125
0.006195
-0.004517
0.000824
0.022308
0.012543
-0.021118
-0.026978
-0.019165
-0.024048
0.005219
0.002289
0.013519
0.013519
-0.024048
-0.025513
-0.010864
-0.011841
-0.023071
0.004242
0.015961
0.035492
0.042328
0.048187
0.060394
0.055023
0.063812
0.067719
0.092133
0.082367
0.081879
0.094574
0.090668
0.101410
0.092133
0.098969
0.094574
0.082367
0.072601
0.076508
0.056976
0.049652
0.055023
0.047699
0.042816
0.038910
0.030609
0.020355
0.013519
0.014008
0.010590
0.010101
0.000824
0.006683
-0.000610
0.003265
0.005707
0.002289
-0.004028
-0.002563
0.000336
-0.007935
-0.000610
-0.002563
-0.002563
-0.006470
-0.008423
-0.007935
0.003265
-0.013306
-0.003052
-0.014282
-0.018677
-0.004028
-0.017700
-0.007935
-0.018677
-0.011353
-0.012817
-0.023071
-0.019165
-0.019653
-0.015747
-0.017212
-0.018188
-0.022095
-0.016724
-0.007446
-0.012817
-0.015259
-0.006470
-0.008423
-0.008911
-0.006470
-0.031860
-0.043091
-0.027954
-0.022095
-0.033813
-0.058716
-0.064575
-0.042603
-0.040649
-0.052856
-0.026489
-0.046509
-0.059204
-0.061157
-0.058228
-0.069946
-0.062622
-0.056274
-0.046509
-0.046997
-0.049438
-0.042603
-0.035278
-0.028931
-0.029907
-0.023560
-0.018188
-0.014771
-0.014282
-0.011353
-0.008423
-0.009399
-0.007935
-0.023560
-0.018677
-0.013306
-0.004517
-0.013306
-0.006470
-0.010864
-0.017700
-0.023071
-0.026978
-0.032837
-0.035767
-0.049438
-0.048950
-0.071899
-0.099243
-0.088013
-0.055298
-0.016724
0.010101
0.031097
0.019379
-0.016724
-0.025024
-0.020142
-0.011841
0.004242
0.009125
0.004242
0.006683
0.043793
0.091156
0.128754
0.113617
0.101898
0.071136
0.067230
0.061371
0.046722
0.046722
0.062347
0.054535
0.053558
0.062836
0.063324
0.065277
0.059418
0.049652
0.055511
0.056000
0.065765
0.049164
0.051117
0.044281
0.030609
0.030121
0.036957
0.033539
0.031097
0.035004
0.033051
0.018402
0.021820
0.020355
0.027191
0.040863
0.045746
0.013519
0.004730
0.006195
0.006195
0.014496
0.015961
0.017914
0.004730
0.006683
-0.016724
-0.010376
-0.010376
-0.015259
-0.034302
-0.028442
-0.001587
0.014984
-0.005981
-0.030884
-0.037720
-0.045044
-0.038208
-0.044556
-0.030396
-0.029907
-0.016235
-0.020630
-0.014771
-0.025513
-0.018677
-0.018188
-0.009888
-0.011841
-0.009888
-0.011353
-0.019653
-0.011353
-0.015259
-0.002075
-0.008911
-0.006958
-0.010376
-0.007446
-0.011841
0.001801
0.003265
0.006195
-0.003052
0.003265
0.005707
-0.009399
0.006683
0.000336
-0.008423
-0.019165
-0.025024
-0.022583
-0.026001
-0.020142
-0.029419
-0.017212
-0.022095
-0.036255
-0.027466
-0.027954
-0.022095
-0.035278
-0.031372
-0.003540
0.009125
0.006195
-0.029419
-0.061157
-0.061157
-0.037231
-0.035767
0.008148
0.014984
0.026215
0.006195
-0.001099
-0.023071
-0.034302
-0.029419
-0.022095
-0.009888
-0.009399
-0.007935
0.003265
0.006195
-0.001587
-0.017700
-0.014282
-0.011353
-0.001587
0.006195
0.010101
0.007660
0.002289
0.017426
0.016937
0.029144
0.023285
0.029633
0.023285
0.008636
0.007172
0.007172
0.013031
0.012543
0.038422
0.029144
0.024261
0.000824
0.003265
0.005219
0.012543
0.018890
0.010101
0.015961
0.003265
0.006683
-0.005005
-0.000610
0.009125
0.017426
0.003754
0.004730
0.008148
0.007172
0.022308
0.024261
0.028168
0.029633
0.028656
0.014496
0.006683
0.010590
0.041351
0.032562
0.028656
0.029144
0.027679
0.018402
0.000824
0.003265
0.012054
0.014008
0.018890
0.021820
0.017426
0.012054
0.008148
-0.005981
-0.007935
-0.006470
-0.004028
-0.000122
-0.000610
-0.001099
-0.005493
-0.022095
-0.030884
-0.013794
-0.011353
-0.002075
-0.012329
-0.006958
-0.009888
-0.017700
0.004242
0.005707
0.005707
0.009125
-0.008423
0.010590
0.012054
0.012543
0.016449
0.017914
0.013519
0.023773
0.012054
0.018890
0.012543
0.012054
0.005219
-0.005981
-0.001099
-0.004028
0.014496
-0.003052
0.003265
-0.005981
-0.023560
-0.016235
-0.033813
-0.026489
-0.028442
-0.016235
-0.032837
-0.024536
-0.022583
-0.026489
-0.035278
-0.028442
-0.018677
-0.030884
-0.025024
-0.028442
-0.028442
-0.023560
-0.031860
-0.024048
-0.036743
-0.017700
-0.024048
-0.019165
-0.014282
-0.025513
-0.017212
-0.010864
0.002777
-0.005005
-0.009888
-0.005493
-0.008423
0.003265
-0.007935
0.001801
0.006195
0.010590
0.008148
0.001312
0.013519
0.059418
0.099945
0.082855
0.056488
-0.038208
-0.085083
-0.038696
0.016937
0.039398
0.043793
0.035980
0.023773
-0.005981
-0.021118
-0.028931
-0.021606
-0.012817
0.001801
0.003265
-0.002075
0.003265
0.000824
0.009125
0.010590
0.018890
0.015961
0.031097
0.037445
0.057465
0.043793
0.055511
0.053070
0.062347
0.063324
0.059418
0.063812
0.060394
0.049652
0.047699
0.042816
0.045258
0.035492
0.041351
0.042328
0.023773
0.010590
0.024750
0.043793
0.049164
0.051117
0.050629
0.052582
0.039398
0.034515
0.023773
0.012543
0.025726
0.033051
0.036957
0.040375
0.038422
0.047211
0.033051
0.045258
0.032074
0.006195
0.006683
0.002289
-0.001099
0.008148
-0.005005
0.001801
0.009613
-0.007446
-0.003540
-0.006470
0.007172
-0.004517
0.009125
0.007172
0.004242
-0.005005
-0.002563
-0.002563
-0.008911
0.004242
-0.000122
0.014984
0.002289
-0.012329
-0.016724
-0.027954
-0.032837
-0.035278
-0.032349
-0.034302
-0.038208
-0.036255
-0.050415
-0.049927
-0.050415
-0.058228
-0.056274
-0.064575
-0.072388
-0.072388
-0.070435
-0.059204
-0.067017
-0.057739
-0.066040
-0.066528
-0.070435
-0.050415
-0.050903
-0.054321
-0.056274
-0.055298
-0.046509
-0.038696
-0.041626
-0.035278
-0.028442
-0.020142
-0.032349
-0.034302
-0.029419
-0.022095
-0.019165
-0.018188
-0.006958
-0.008423
-0.008423
-0.016724
0.002777
0.022797
-0.013794
-0.036255
-0.020142
-0.015747
-0.017700
-0.009399
0.010590
0.007660
0.006683
-0.017212
-0.024048
-0.014771
-0.016235
-0.011841
-0.013306
-0.014282
-0.011841
-0.015747
-0.005005
-0.002075
-0.011841
-0.012817
-0.005981
-0.013306
-0.010376
-0.023560
-0.005493
-0.010376
-0.005981
-0.005493
-0.017700
0.020844
0.027679
0.041351
0.055511
0.022797
0.013031
-0.007935
-0.025024
-0.044067
-0.003052
0.066742
0.102386
0.083344
0.056488
0.036957
0.034515
0.040375
0.023285
-0.001587
-0.000610
0.018402
0.035980
0.033051
0.032074
0.033051
0.041840
0.025238
0.027191
0.022308
0.029633
0.021332
0.008636
-0.000122
-0.002563
0.005707
0.015961
-0.006470
-0.015259
-0.013794
-0.005493
0.000336
-0.000122
0.004242
-0.010864
-0.021606
-0.026001
-0.032349
-0.028931
-0.024536
-0.033325
-0.027466
-0.030396
-0.028442
-0.022095
-0.031372
-0.005981
-0.011841
-0.007446
-0.013794
-0.008423
-0.010864
-0.004517
0.007660
0.008636
0.019379
0.021820
0.017426
0.030609
0.033539
0.042816
0.061371
0.076019
0.057953
0.029144
0.004730
0.023285
0.009613
0.000824
0.000824
-0.007935
0.004730
0.007172
0.008636
-0.022583
-0.026978
-0.041626
-0.056274
-0.057739
-0.057251
-0.067993
-0.052368
-0.066040
-0.058228
-0.051880
-0.044556
-0.032349
-0.024536
-0.024048
-0.023560
-0.027954
-0.001099
-0.005981
-0.003052
0.004730
0.003265
0.009613
0.004730
0.013519
0.012054
0.024750
0.018890
0.008148
0.004730
0.005707
0.003754
0.021820
0.014496
0.008148
0.017426
-0.001587
0.016449
0.016449
0.014984
-0.009888
-0.065552
-0.092896
-0.088501
-0.046021
0.036469
0.056976
0.058929
0.027191
-0.027466
-0.042603
-0.041138
-0.018188
-0.004517
0.007172
0.012054
0.018402
0.039886
0.043793
0.040375
0.047699
0.039398
0.035492
0.032074
0.033051
0.022308
0.018402
0.004730
0.011566
-0.000610
0.013031
0.013519
0.012543
0.023285
0.013031
0.014984
-0.002563
-0.007446
0.008636
0.004730
-0.003540
-0.018188
-0.019653
0.002289
0.016937
0.031586
0.019379
0.016449
0.008636
0.007172
0.021820
0.014496
0.029633
0.028656
0.029144
0.034515
0.039398
0.046234
0.050629
0.045258
0.056488
0.050140
0.067719
0.054047
0.063812
0.060883
0.075531
0.061371
0.062347
0.061371
0.047699
0.050629
0.055511
0.063324
0.055023
0.060394
0.037933
0.033539
0.030121
0.029144
0.008636
0.027679
0.011078
0.013519
0.016449
0.007660
0.005707
-0.000610
-0.004028
-0.004028
-0.012817
-0.010864
-0.009888
-0.008423
-0.003540
-0.023071
-0.026489
-0.020142
-0.012817
0.002289
0.000336
-0.002075
-0.015259
-0.018188
-0.036255
-0.042114
-0.043579
-0.033325
-0.029907
-0.036255
-0.030396
-0.036255
-0.036743
-0.038208
-0.042603
-0.053833
-0.060181
-0.053833
-0.051880
-0.042603
-0.042114
-0.053345
-0.047974
-0.066040
-0.052856
-0.051392
-0.049927
-0.036255
-0.036255
-0.021606
-0.029907
-0.045044
-0.025024
-0.035278
-0.024048
-0.027954
-0.016724
-0.017212
-0.017212
-0.001099
-0.001099
0.007660
0.004242
0.010101
0.012543
0.027679
0.015961
0.009125
-0.004028
-0.038696
-0.091919
-0.105591
-0.109985
-0.110474
-0.077271
-0.019653
0.014008
-0.013306
-0.014771
-0.004517
-0.017212
-0.055786
-0.054321
-0.056763
-0.039185
-0.014282
0.006195
0.025726
0.045746
0.055511
0.063324
0.055511
0.043304
0.032562
0.019379
0.023285
0.036469
0.028656
0.020355
0.022308
0.017914
0.014984
0.001312
0.005219
0.007660
0.011566
0.011078
0.032074
0.027679
0.036957
0.027679
0.024261
0.035004
0.033539
0.033051
0.035492
0.039886
0.039886
0.035492
0.033539
0.008636
0.014496
0.028168
0.016937
0.025726
0.019379
0.029633
0.028168
0.024750
0.027679
0.017914
0.012543
0.011566
0.027191
0.016937
0.027191
0.021332
0.035492
0.028656
0.028656
0.026215
0.029633
0.042816
0.031097
0.037933
0.022797
0.013031
0.025238
0.028656
0.030609
0.033539
0.032074
0.043304
0.032074
0.026703
0.000336
0.001801
0.000336
-0.013794
-0.017700
-0.019165
-0.018677
-0.027466
-0.035767
-0.020142
-0.035278
-0.036743
-0.054810
-0.048950
-0.048950
-0.038696
-0.038208
-0.042603
-0.052856
-0.050903
-0.062622
-0.049927
-0.028442
-0.023560
-0.035278
-0.033813
-0.033813
-0.026489
-0.026489
-0.042114
-0.041138
-0.045532
-0.036255
-0.020142
-0.015747
-0.024048
-0.038208
-0.048950
-0.056763
-0.059204
-0.046509
-0.047974
-0.036255
-0.002563
-0.008423
-0.023071
-0.030396
-0.017212
-0.010376
-0.001099
-0.008423
-0.006958
0.012054
0.012543
0.018890
0.030121
0.039398
0.038422
0.046234
0.047211
0.047699
0.030609
0.038422
0.023773
0.028168
0.025726
0.022308
0.026703
0.047211
0.036469
0.025726
0.015472
0.012543
0.016449
0.020355
0.021332
0.012543
0.009125
-0.003540
-0.025024
-0.005005
0.028168
0.039398
0.037933
0.017914
0.010590
-0.007935
-0.009399
0.009125
-0.002075
0.011078
0.006683
0.008636
0.010101
0.000336
0.009125
0.011566
0.021332
0.017914
-0.003052
0.000336
0.005219
0.014496
0.007660
0.006195
-0.004517
0.004242
-0.002563
0.005219
0.010101
0.000824
0.014008
0.008148
-0.002075
0.002777
-0.000610
0.000824
0.003265
-0.007446
-0.002075
-0.001587
0.005219
-0.001587
0.021332
0.012054
0.015472
-0.001099
-0.005005
0.003265
0.001312
-0.002075
0.006683
0.002289
0.012543
0.012543
0.024261
0.042328
0.033539
0.012543
0.007172
0.011078
0.026703
0.037445
0.045258
0.031586
0.012543
0.017426
-0.004517
-0.004517
-0.005493
0.006683
0.008148
0.003754
0.001312
-0.004028
-0.018188
-0.026978
-0.029419
-0.032837
-0.052368
-0.051880
-0.047974
-0.048462
-0.040161
-0.045044
-0.046509
-0.055786
-0.041138
-0.030884
-0.032349
-0.038696
-0.024536
-0.053833
-0.053345
-0.070923
-0.076294
-0.067505
-0.065552
-0.057739
-0.073364
-0.067993
-0.058716
-0.061646
-0.050903
-0.050415
-0.056763
-0.058716
-0.064575
-0.056274
-0.056763
-0.055786
-0.031860
-0.028931
-0.009888
-0.008911
0.003754
0.030609
0.043304
0.067719
0.086273
0.118011
0.147797
0.184418
0.212738
0.156586
0.075043
-0.008911
-0.038696
0.002289
0.065277
0.114594
0.134125
0.101410
0.068207
0.028168
-0.026489
-0.062622
-0.091431
-0.098267
-0.087524
-0.086060
-0.067993
-0.055298
-0.068970
-0.078735
-0.054321
-0.043091
-0.037231
-0.026001
0.006683
0.011566
0.021332
0.037933
0.054535
0.044281
0.054535
0.054047
0.070160
0.070648
0.069183
0.063812
0.073090
0.062836
0.051117
0.046722
0.049652
0.046234
0.037445
0.028168
0.043304
0.028656
0.026215
0.023285
0.029144
0.006683
0.004242
-0.000610
0.001801
-0.004028
-0.005005
-0.004028
-0.002075
-0.000610
-0.005981
-0.011353
-0.014282
-0.018677
-0.025024
-0.021118
-0.008911
-0.027954
-0.013306
-0.021118
-0.016724
-0.016724
-0.027466
-0.022095
-0.007446
-0.006958
-0.001587
-0.003540
-0.004517
-0.019653
-0.021606
-0.021118
-0.017700
-0.014771
-0.036743
-0.017700
-0.025513
-0.018188
-0.007935
-0.016235
-0.027466
-0.028931
-0.047485
-0.024048
-0.016235
-0.021118
-0.015747
-0.014771
-0.005981
-0.002075
-0.004517
0.015961
0.008148
-0.006470
-0.002075
0.020844
0.024261
0.019379
0.029633
0.023285
0.012543
0.017914
0.013031
0.011078
0.020355
0.015472
0.015961
0.029144
0.020844
0.029144
0.022308
0.029633
0.020355
0.023773
0.020355
0.019379
0.025726
0.029144
0.025238
0.042816
0.028656
0.027191
0.028656
0.028656
0.024750
0.017426
0.014008
0.007660
0.008148
0.020355
0.008148
-0.000610
0.003754
0.002777
0.001801
-0.002563
-0.009399
-0.013306
-0.008423
-0.005005
-0.005493
-0.004028
-0.002563
-0.000610
0.004730
0.000824
0.009613
0.008636
0.019379
0.037445
0.022308
0.017914
0.001801
-0.016724
-0.000122
0.035980
0.057465
0.077972
0.113617
0.095062
0.086273
0.038910
0.008636
-0.011353
-0.021118
-0.031372
-0.003540
0.015472
0.050629
0.063812
0.036469
-0.005981
-0.030396
-0.060181
-0.072876
-0.070923
-0.066040
-0.066040
-0.053345
-0.061646
-0.053833
-0.058228
-0.060181
-0.056763
-0.042603
-0.047974
-0.042603
-0.037231
-0.034790
-0.025024
-0.025513
-0.028442
-0.019165
-0.016235
-0.002075
0.005219
-0.005981
-0.014771
-0.005005
-0.016235
-0.006958
-0.001099
-0.011841
0.008148
-0.007935
-0.003540
-0.006470
-0.007446
-0.003540
-0.003540
-0.015747
-0.014771
-0.009888
-0.009399
-0.011841
-0.013794
-0.019165
-0.006470
-0.019653
-0.017700
-0.007935
-0.010376
-0.009888
-0.000122
-0.002563
-0.019653
-0.005493
-0.002563
-0.007446
0.001312
-0.006470
-0.011841
-0.006470
-0.005493
0.003265
0.005707
-0.003540
-0.002075
-0.006958
-0.005005
-0.003052
-0.010376
-0.005981
-0.003540
-0.012817
-0.014282
-0.026001
-0.009888
-0.015259
-0.004517
-0.012817
-0.019165
-0.021606
-0.025513
-0.010376
-0.009399
-0.008423
-0.005005
-0.020142
-0.011841
-0.015747
-0.010376
0.003754
0.002289
-0.000610
-0.008423
-0.010864
-0.004028
0.010101
0.013031
0.009613
-0.000610
-0.001587
-0.001587
-0.004517
-0.005981
0.000824
-0.002075
-0.000610
0.007172
0.002289
-0.008911
-0.000610
0.002777
0.008636
-0.011841
-0.003540
0.003265
-0.002075
0.006195
0.021820
0.006683
0.006683
0.007660
0.004242
0.004730
0.006683
0.006683
0.004242
0.012543
0.006683
-0.001587
0.013519
0.047699
0.080414
0.114594
0.133148
0.155121
0.136078
0.115082
0.051605
-0.010376
-0.046509
-0.051392
-0.006470
0.049164
0.085297
0.102386
0.073090
0.047699
-0.000122
-0.039185
-0.067017
-0.088013
-0.088013
-0.093872
-0.072388
-0.084106
-0.067505
-0.052856
-0.043579
-0.034790
-0.021606
-0.014282
-0.011841
-0.000610
-0.008423
-0.007935
-0.000122
0.001801
0.009125
0.005219
0.026215
0.034027
0.015472
0.012543
0.004242
0.014008
0.014496
0.017914
0.012543
0.004242
-0.007935
-0.010864
-0.013306
0.005219
-0.008911
-0.012817
-0.017700
-0.021606
-0.023071
-0.031372
-0.011841
-0.006958
-0.018188
-0.025513
-0.036743
-0.014282
-0.012329
-0.008911
-0.005005
-0.014282
0.003265
-0.002075
-0.005981
0.004242
0.002777
-0.001099
0.008636
0.001312
-0.007446
-0.002075
0.010590
0.011078
0.016937
0.014008
0.007660
0.006195
0.022797
0.021332
0.025238
0.018402
0.003754
0.011078
0.002289
0.006683
0.013031
0.010101
0.010590
0.014496
-0.002563
-0.001587
-0.011841
0.003265
-0.027954
-0.019653
-0.019653
-0.030884
-0.019653
-0.029419
-0.027954
-0.032349
-0.032349
-0.023560
-0.025513
-0.029907
-0.032349
-0.033325
-0.024536
-0.029907
-0.028931
-0.028931
-0.035767
-0.016235
-0.020630
-0.018677
-0.017700
-0.015259
-0.012817
0.001312
-0.009888
-0.014771
-0.002563
-0.005005
0.000824
0.010590
0.001312
0.011078
0.002777
0.013031
-0.000122
-0.000610
0.009125
0.013031
0.009125
-0.001587
-0.000610
-0.003540
0.007172
0.003754
0.007172
0.022797
0.020844
0.025726
0.022797
0.052582
0.093597
0.147308
0.182465
0.174164
0.108246
-0.005493
-0.055786
-0.059692
-0.030396
0.055023
0.108246
0.099457
0.082855
0.035004
-0.005493
-0.031372
-0.042603
-0.071411
-0.081177
-0.068970
-0.080688
-0.065552
-0.054321
-0.031372
-0.040161
-0.038208
-0.027466
-0.003052
-0.009888
0.005219
-0.002075
0.002289
0.005219
0.011566
0.009613
0.008636
0.016937
0.019379
0.013519
0.011566
0.010101
0.001801
0.009613
-0.003540
-0.010376
-0.011841
-0.012329
-0.004028
-0.013794
-0.013306
0.002289
-0.000122
-0.013306
-0.017212
-0.018677
-0.034790
-0.024048
-0.035278
-0.045532
-0.050903
-0.056274
-0.050415
-0.056274
-0.033813
-0.038208
-0.053345
-0.053833
-0.052856
-0.052856
-0.059204
-0.055298
-0.055786
-0.047485
-0.053345
-0.043091
-0.043579
-0.035278
-0.019165
-0.027954
-0.015259
-0.012329
-0.010864
-0.007446
0.001801
0.000336
-0.005005
0.004730
0.013031
0.007172
0.003754
0.014984
0.016937
0.021332
0.015961
0.019379
0.007172
0.010590
0.012543
0.014496
0.011078
-0.000610
0.001312
-0.002563
0.005707
-0.002075
-0.001099
0.009125
0.014496
-0.001099
-0.030884
-0.024048
-0.005493
0.036469
0.042816
0.024750
-0.001587
-0.051392
-0.049438
-0.022583
0.029633
0.036957
0.048187
0.046234
0.041351
0.033539
0.021820
0.024261
0.019379
0.028168
0.028656
0.056488
0.088226
0.096039
0.118988
0.106781
0.112152
0.105804
0.103851
0.137543
0.129242
0.150726
0.172211
0.160980
0.143890
0.124847
0.124359
0.122406
0.092133
0.075043
0.028168
-0.005493
-0.004028
-0.026978
-0.056274
-0.088013
-0.084595
-0.094360
-0.139282
-0.140259
-0.152954
-0.164673
-0.171021
-0.178833
-0.177368
-0.175415
-0.151489
-0.142212
-0.132935
-0.124634
-0.088501
-0.076294
-0.061646
-0.035767
-0.025513
-0.008911
-0.006470
0.010101
0.013519
0.028168
-0.004517
-0.003540
0.008148
0.020355
0.035492
0.035492
0.030609
0.032562
0.023773
0.001312
-0.005493
0.002289
0.010101
0.014496
0.017426
0.004242
-0.008911
-0.007446
0.001312
0.007660
0.004730
0.000336
0.009125
0.010101
0.005219
0.011078
0.018890
0.025726
0.016449
0.016449
0.019867
0.021820
0.033051
0.022797
0.032074
0.027191
0.034515
0.040863
0.035004
0.052582
0.044769
0.037933
0.039398
0.034027
0.053070
0.042816
0.038910
0.057953
0.057465
0.041351
0.046722
0.050140
0.059418
0.039886
0.054535
0.036957
0.030609
0.037445
0.032562
0.030121
0.028168
0.026215
0.013031
0.016937
0.016937
0.010590
0.015472
0.008636
0.002777
-0.011353
-0.015747
-0.026001
-0.024536
-0.037231
-0.057739
-0.076782
-0.093872
-0.083130
-0.076294
-0.037720
-0.030396
-0.008423
0.034515
0.037933
0.004242
-0.038208
-0.040161
-0.025513
-0.017212
-0.001587
0.026215
0.075531
0.126312
0.144379
0.142426
0.113617
0.089691
0.090179
0.081879
0.080902
0.079926
0.076508
0.093109
0.090668
0.067719
0.043793
0.002289
-0.012817
-0.031372
-0.020630
-0.033325
-0.019165
-0.005005
-0.031860
-0.048950
-0.082153
-0.086548
-0.089966
-0.077271
-0.074829
-0.079712
-0.067993
-0.059204
-0.074829
-0.053345
-0.047485
-0.032837
-0.034790
-0.020630
-0.016235
-0.014282
-0.016235
-0.010376
-0.005981
-0.000122
-0.005493
-0.006958
0.006195
0.009613
0.026703
0.040375
0.036957
0.035980
0.022308
0.004730
0.000336
0.013031
0.002777
-0.005493
-0.003540
-0.005493
-0.009399
-0.011841
-0.014771
-0.025024
-0.031372
-0.030396
-0.028931
-0.022583
-0.020630
-0.034790
-0.026489
-0.035278
-0.035278
-0.025024
-0.027954
-0.018677
-0.008911
0.005219
-0.000122
-0.003052
-0.002563
0.013519
0.011566
0.011078
0.005219
0.011078
0.001312
0.014984
-0.000122
0.003754
0.004242
0.010101
-0.000610
-0.006470
-0.006470
0.005219
0.011566
0.004242
-0.007935
0.002777
0.001312
-0.006470
0.002289
0.011078
-0.006470
0.012054
0.015472
0.011566
0.013519
0.018890
0.014008
0.012543
0.027679
0.030121
0.011566
-0.025024
-0.024536
-0.055298
-0.067505
-0.086548
-0.056274
-0.052368
-0.062622
-0.062134
-0.071899
-0.091919
-0.139282
-0.162720
-0.160278
-0.166138
-0.133423
-0.125122
-0.124634
-0.140747
-0.129517
-0.117310
-0.123657
-0.112427
-0.083618
-0.077271
-0.070923
-0.068481
-0.056763
-0.055298
-0.047974
-0.043091
-0.039673
-0.027466
-0.003052
-0.007446
0.013031
0.029633
0.050140
0.040375
0.012054
0.010590
0.011566
0.016449
0.025726
0.037445
0.042328
0.041840
0.046234
0.045258
0.052582
0.042816
0.047211
0.057953
0.051117
0.070160
0.059906
0.043793
0.034515
0.047699
0.046722
0.057953
0.069183
0.080902
0.074066
0.055023
0.035492
0.024750
0.036469
0.042816
0.041351
0.037933
0.025238
0.014984
0.025726
0.004242
0.016449
0.021820
0.018402
0.023773
0.013031
0.018402
0.025726
0.023285
0.026215
0.025238
0.030609
0.032074
0.040863
0.051605
0.045258
0.042328
0.044281
0.039886
0.037445
0.030609
0.035980
0.030121
0.030609
0.008636
0.015961
0.014496
0.004730
-0.005493
0.004730
-0.010376
-0.024048
-0.025024
-0.020142
-0.028442
-0.026978
-0.028442
-0.021606
-0.025024
-0.028442
-0.026001
-0.025024
-0.018677
-0.021606
-0.005981
-0.022583
-0.005005
-0.003540
-0.001587
-0.001587
-0.004028
0.001801
0.008636
0.009613
0.005707
-0.004517
0.008148
0.004242
0.010101
0.018890
0.007172
0.009125
0.011566
0.014008
0.020844
0.022308
0.016449
0.026215
0.016449
0.026215
0.016449
0.021820
0.025238
0.027191
0.016937
0.017914
0.017914
0.021820
0.022797
0.016937
0.024750
0.011566
-0.000122
0.010101
0.010590
0.006195
0.006683
0.003265
-0.004517
0.006195
-0.013306
-0.018188
-0.016724
-0.007446
-0.021118
-0.024048
-0.036255
-0.013794
0.000824
0.064789
0.117523
0.143402
0.136566
0.124359
0.068207
0.014008
0.011566
0.085785
0.152679
0.168304
0.130219
0.013519
-0.039673
-0.005981
0.009613
0.009613
0.025726
-0.000122
-0.028931
-0.050415
-0.085571
-0.111450
-0.138794
-0.142212
-0.124634
-0.127075
-0.113403
-0.081665
-0.077759
-0.047974
-0.035767
-0.019165
-0.026001
-0.029907
-0.043579
-0.032837
-0.036255
-0.022095
-0.024048
0.005219
-0.022583
-0.010376
-0.019165
-0.017700
-0.010864
-0.002563
-0.024048
-0.030884
-0.031860
-0.014282
0.006683
0.014008
0.004730
0.007660
0.012543
0.014008
0.006195
0.006195
0.013519
0.015472
0.024750
0.017426
0.011566
0.004730
0.001801
0.002289
-0.009888
-0.011841
-0.015747
-0.023071
-0.017212
-0.014771
-0.021118
-0.011353
-0.028931
-0.020142
-0.026489
-0.004028
-0.013794
-0.014771
-0.006958
-0.013306
-0.005493
-0.006958
-0.001587
-0.003540
-0.000122
0.000336
0.000336
0.002289
-0.008911
0.003265
0.004730
0.014496
0.013031
0.010101
-0.003052
0.008636
0.011078
0.000336
0.002777
-0.003052
0.002289
-0.004028
-0.009399
0.006195
-0.005493
-0.004517
-0.008423
-0.008911
-0.011841
-0.009888
-0.003540
-0.014771
-0.011353
-0.015259
-0.012817
-0.013794
-0.014771
-0.007446
-0.012817
-0.015747
-0.024048
-0.010376
-0.005981
-0.003540
-0.003052
-0.001099
0.005219
0.002777
0.004242
0.012543
0.014496
0.002289
0.015961
0.016937
0.020355
0.022308
0.035980
0.018890
0.032562
0.023285
0.024750
0.021332
0.023285
0.030121
0.029633
0.026215
0.022308
0.013519
0.013519
0.010101
0.024750
0.027679
0.033539
0.025238
0.016937
0.009613
0.023285
0.018890
0.014496
0.003265
-0.005005
0.000824
-0.012817
0.044769
0.183929
0.336761
0.401703
0.372894
0.303070
0.254242
0.216156
0.208832
0.095062
-0.007446
-0.029419
-0.047974
0.069672
0.137543
0.181976
0.144379
0.048676
-0.040649
-0.124634
-0.201294
-0.253540
-0.290649
-0.300903
-0.296021
-0.275024
-0.241821
-0.207642
-0.191528
-0.168579
-0.146606
-0.121704
-0.101685
-0.080200
-0.088013
-0.070435
-0.061646
-0.052856
-0.062622
-0.062134
-0.044067
-0.035767
-0.052368
-0.035278
-0.044556
-0.039185
-0.033813
-0.016235
-0.012329
-0.011841
-0.007446
0.000824
-0.007446
-0.000610
0.013031
0.020355
0.018402
0.011566
0.025726
0.021820
0.030121
0.031097
0.030121
0.031586
0.021332
0.023285
0.024261
0.023773
0.021820
0.023285
0.024750
0.022797
0.008636
0.016937
0.026215
0.020355
0.013519
0.023773
0.012543
0.013519
0.011078
0.017914
0.011566
0.008148
0.014008
0.009613
0.017914
0.003754
0.019379
0.010590
0.012054
0.008636
0.004242
0.013031
0.012054
0.007172
0.015472
0.006683
0.013031
0.001801
-0.001099
0.005219
0.014496
0.002289
-0.000610
0.004730
0.003265
0.001801
-0.003540
0.005707
-0.003052
0.002777
-0.001099
0.008636
-0.002563
-0.002563
0.003754
-0.015747
0.007660
-0.004028
-0.001587
0.002777
-0.001587
0.009613
0.000336
-0.010376
-0.009399
-0.011841
0.002289
-0.001099
-0.000610
-0.007935
-0.009399
0.001801
0.003265
-0.008423
-0.005005
-0.001587
-0.009888
0.001801
-0.006470
-0.000610
0.005707
-0.008423
-0.002563
0.004242
-0.007935
-0.004517
-0.008423
-0.006958
-0.006958
-0.005005
0.002777
-0.000122
-0.005493
0.002777
0.004730
0.028168
0.073090
0.135101
0.257172
0.411469
0.535004
0.449554
0.181000
-0.129517
-0.153931
-0.013306
0.160980
0.279144
0.273285
0.219086
0.125336
0.035004
-0.037720
-0.082642
-0.104126
-0.143188
-0.180786
-0.210571
-0.227661
-0.233521
-0.254028
-0.259888
-0.246216
-0.221802
-0.168091
-0.150024
-0.133423
-0.135376
-0.133911
-0.127075
-0.100708
-0.072876
-0.061646
-0.053833
-0.038208
-0.031860
-0.036743
-0.030884
-0.035278
-0.032349
-0.027954
-0.034790
-0.026489
-0.026001
-0.025024
-0.021606
-0.019653
-0.017700
-0.012329
-0.010376
-0.004517
0.003754
-0.003052
-0.001587
0.002777
-0.002563
0.007660
0.004730
0.020355
0.016449
0.010590
0.011566
0.016937
0.016449
0.019379
0.016937
0.018402
0.013519
0.009125
0.018402
0.020355
0.013519
0.018890
0.022308
0.008148
0.009613
0.018402
0.023285
0.004730
0.009613
0.017914
0.012054
0.014984
0.006195
0.007660
0.016449
0.005707
0.005707
0.004730
-0.005493
0.025726
0.013031
0.004242
0.010590
0.000336
0.006683
0.015472
0.006195
0.017426
-0.002563
0.008636
0.005707
0.008148
0.010101
0.017426
0.014984
0.014496
0.004242
0.001801
0.000336
0.010590
0.012543
0.014008
0.001312
0.004242
0.011566
-0.000122
0.017914
0.014008
0.007172
-0.001099
0.005707
0.002289
0.003265
0.000336
0.007172
0.002289
0.002289
-0.006958
0.004242
0.003265
0.007660
-0.006958
-0.005005
-0.016235
0.001801
-0.009399
-0.002563
-0.019165
-0.006470
-0.016724
-0.017212
-0.021118
-0.023071
-0.017212
-0.019165
-0.023560
-0.019165
-0.020630
-0.024048
-0.011353
-0.023071
-0.019653
-0.039673
-0.038696
-0.035767
-0.042114
-0.044067
-0.034790
-0.012329
0.005219
0.037445
0.076508
0.188324
0.351410
0.522308
0.602386
0.423187
0.087738
-0.161255
-0.235474
-0.086060
0.144379
0.286469
0.322113
0.274261
0.192719
0.108246
0.012054
-0.082153
-0.137329
-0.182739
-0.220337
-0.227661
-0.226196
-0.196411
-0.180298
-0.155884
-0.138306
-0.118774
-0.105103
-0.077271
-0.073853
-0.057739
-0.051392
-0.026489
-0.014771
-0.001099
0.007660
0.020355
0.012543
0.002777
-0.015747
0.005219
-0.003052
0.006683
0.005219
-0.006958
-0.002563
-0.002075
0.000824
-0.002075
-0.006958
-0.001099
-0.004517
-0.003052
-0.005493
-0.000610
0.003754
-0.000610
-0.001099
-0.007935
-0.008911
0.002289
0.001312
-0.010864
0.001312
-0.009888
0.002289
-0.014771
-0.000122
-0.005005
-0.008423
-0.005493
-0.009399
-0.005493
-0.011353
-0.009399
-0.006470
-0.009888
-0.008423
0.001801
-0.002075
-0.000610
0.002289
0.010101
0.001312
-0.004028
-0.008423
-0.001587
0.007172
0.004242
-0.001099
-0.001099
0.011078
0.004242
0.004730
0.015472
0.017426
0.014496
0.025726
0.029144
0.024261
0.014496
0.018402
0.023773
0.007660
0.011078
0.009125
0.008636
0.018402
0.018402
0.017914
0.021820
0.010101
-0.001587
0.001312
-0.006470
0.003265
-0.002563
-0.011841
-0.019653
-0.005493
-0.012329
-0.002563
-0.008911
-0.006470
-0.013306
-0.020142
-0.015747
-0.008911
-0.004028
-0.005981
-0.013794
-0.012817
-0.010864
-0.011841
-0.010864
-0.006470
-0.013306
-0.019653
-0.026001
-0.019653
-0.028442
-0.019653
-0.004517
0.006683
0.031586
0.057465
0.113129
0.181976
0.223480
0.257172
0.240082
0.213715
0.129242
0.061371
0.024261
0.051605
0.085785
0.114594
0.150238
0.183441
0.155121
0.105316
0.031586
-0.017212
-0.056274
-0.100708
-0.137329
-0.187134
-0.197388
-0.199829
-0.215454
-0.209595
-0.188110
-0.171021
-0.149048
-0.129517
-0.115356
-0.122192
-0.127563
-0.121216
-0.129517
-0.108032
-0.089478
-0.076782
-0.067017
-0.054321
-0.034302
-0.017700
-0.019653
-0.007446
0.002289
0.011078
0.002289
-0.005493
0.000824
0.007660
0.014008
0.001312
-0.009888
-0.002075
-0.004028
-0.008911
-0.009399
-0.008911
-0.013794
-0.023560
-0.009399
-0.018188
-0.010376
-0.017700
-0.006958
-0.005005
-0.007935
-0.015747
-0.005493
-0.006958
0.003265
0.003265
0.007172
0.011566
-0.012329
0.006195
0.016937
0.016937
0.010101
-0.000122
0.012054
0.014984
0.005707
0.020844
0.021820
0.016449
0.021820
0.021332
0.017914
0.017426
0.029633
0.026215
0.026703
0.022797
0.019867
0.020844
0.028656
0.028168
0.018890
0.022308
0.027679
0.025238
0.019867
0.026215
0.021332
0.026215
0.023773
0.025726
0.022308
0.022308
0.021332
0.009125
0.015472
0.021332
0.016937
0.020844
0.016449
0.014496
-0.004517
0.014984
0.024750
0.022797
0.004730
0.009613
0.009613
0.009125
0.016449
0.014984
0.004730
0.005219
-0.005005
-0.000610
0.019379
0.041840
0.077972
0.148285
0.210297
0.212250
0.146332
0.063324
0.042816
0.031586
0.034027
0.021332
0.005219
0.004242
-0.002075
0.008636
0.024750
0.017914
-0.004028
-0.037231
-0.090454
-0.120728
-0.125122
-0.155884
-0.150513
-0.149048
-0.136841
-0.129028
-0.112915
-0.084595
-0.062622
-0.030396
-0.031372
-0.004517
-0.006470
-0.016235
-0.006958
-0.004517
-0.000122
0.001312
-0.003540
0.011078
0.001312
0.017426
0.017426
0.009613
-0.007446
-0.011841
-0.009888
-0.008911
-0.013794
-0.016235
-0.012817
-0.007935
0.002289
0.013031
0.008148
0.008148
0.001312
-0.007446
0.007660
-0.004028
-0.007935
-0.007935
-0.002075
0.008636
-0.007935
0.009613
-0.006958
-0.000610
-0.010376
-0.014282
-0.005005
-0.000610
-0.004028
-0.009399
-0.009399
-0.010864
-0.017212
-0.006958
-0.001587
-0.004517
0.005219
-0.006470
0.012543
0.007172
-0.006470
0.007660
0.007172
0.017914
0.009125
-0.003540
0.005219
0.000824
0.005707
0.009125
0.008636
0.006195
-0.003052
0.007172
0.001801
0.006195
-0.004517
-0.000122
-0.005005
-0.003540
-0.006958
-0.003052
-0.000122
-0.003052
-0.003052
-0.013794
-0.004028
-0.014282
-0.003052
-0.013306
-0.017700
-0.014282
-0.019653
-0.020142
-0.018188
-0.017212
-0.017212
-0.009888
-0.023071
-0.017212
-0.022095
-0.011841
-0.014771
-0.012817
-0.014282
-0.021118
-0.009399
-0.013794
-0.005493
0.001312
0.019379
0.014008
0.001312
-0.013306
0.008148
0.009613
0.035492
0.057953
0.080902
0.137543
0.193695
0.287445
0.333344
0.322601
0.231781
0.141449
0.021332
-0.088501
-0.132935
-0.046997
0.068695
0.141937
0.138519
0.102875
0.037445
-0.033325
-0.093384
-0.152466
-0.183228
-0.194946
-0.194946
-0.187622
-0.173462
-0.131958
-0.120728
-0.126587
-0.094360
-0.060669
-0.015747
0.007172
0.035980
0.043304
0.054535
0.035004
0.046234
0.056976
0.070160
0.093109
0.081879
0.062836
0.043304
0.042816
0.050140
0.053558
0.051117
0.039886
0.047211
0.041840
0.027191
0.025238
0.005707
0.002777
-0.018677
-0.009399
-0.016724
-0.012817
-0.012817
-0.026001
-0.025513
-0.030396
-0.027954
-0.024536
-0.023560
-0.025024
-0.015747
-0.025513
-0.010376
-0.015259
-0.015259
-0.013306
-0.009399
-0.009888
-0.006470
-0.010376
-0.003052
-0.017700
0.001312
-0.007935
-0.015259
-0.005981
-0.003540
-0.018188
-0.007935
0.004730
0.007660
-0.002563
-0.010376
-0.018677
-0.005981
0.001312
0.000336
0.005219
0.010101
-0.012817
-0.000610
-0.006958
0.003265
-0.000610
-0.002075
0.000336
-0.004028
-0.006470
0.006683
0.003754
0.003265
0.003754
0.005707
0.003265
0.002777
0.010590
0.005707
0.009125
0.012054
-0.005493
-0.013794
-0.012329
-0.004517
0.008148
-0.002563
0.000336
-0.005493
-0.010864
-0.026489
-0.018677
-0.025024
-0.035278
-0.032349
-0.032349
-0.032837
-0.018188
-0.023560
-0.020630
-0.024536
-0.018677
-0.026001
-0.034790
-0.025024
-0.023071
-0.028931
-0.014771
-0.018188
-0.018188
-0.004028
-0.008911
-0.005005
-0.013306
-0.021118
0.001312
0.017914
0.035004
0.046722
0.056000
0.080414
0.114105
0.187836
0.278168
0.260101
0.129730
-0.007446
-0.027954
-0.008911
0.039886
0.092621
0.140472
0.128754
0.111176
0.078461
0.028168
-0.026978
-0.049438
-0.057739
-0.066040
-0.088989
-0.077759
-0.082153
-0.079712
-0.083130
-0.084106
-0.063599
-0.057251
-0.038696
-0.025513
-0.002075
0.001801
0.000336
0.006683
0.015961
0.018890
0.023773
0.015472
0.018402
0.018402
0.011566
0.010590
0.006195
-0.004517
0.000824
-0.000610
0.004242
-0.000610
-0.005493
-0.013794
-0.023560
-0.015747
-0.019165
-0.025513
-0.029419
-0.038696
-0.045044
-0.028442
-0.031860
-0.033813
-0.045532
-0.026001
-0.032837
-0.032837
-0.026978
-0.033325
-0.024536
-0.018188
-0.017212
-0.031860
-0.027954
-0.020630
-0.020630
-0.027466
-0.023071
-0.018677
-0.021606
-0.014282
-0.022583
-0.019653
-0.018677
-0.014282
-0.019653
-0.016724
-0.007935
-0.008423
-0.011841
-0.014771
-0.010864
-0.009888
-0.013306
-0.006470
-0.011841
-0.005005
-0.005493
-0.007935
0.004730
-0.010864
-0.000122
-0.002563
0.003754
0.002777
-0.002075
0.000336
-0.004517
-0.007935
-0.002075
0.003265
-0.000610
0.001801
0.001312
0.013031
0.008148
0.000336
0.001801
0.014496
-0.001099
0.004730
0.003754
0.003265
0.011078
0.020844
0.007660
0.020844
0.010590
0.018402
0.023773
0.015472
0.014008
0.014008
0.017914
0.014984
0.017914
0.014008
0.021332
0.034027
0.046234
0.041351
0.067719
0.066742
0.070648
0.082367
0.046722
0.020355
-0.009399
-0.029419
-0.036743
-0.023560
-0.025513
0.014496
0.039886
0.012543
-0.007935
-0.029419
0.018890
0.055511
0.089203
0.105804
0.081390
0.062347
0.072601
0.016449
-0.059692
-0.073364
-0.033325
-0.014282
0.029633
0.067230
0.054535
0.035004
0.009613
-0.040649
-0.067017
-0.084595
-0.103149
-0.125610
-0.132446
-0.131470
-0.118774
-0.114380
-0.090454
-0.081665
-0.065063
-0.053345
-0.044556
-0.036255
-0.026978
-0.021118
-0.030396
-0.014282
-0.011841
-0.006470
-0.012817
-0.009888
-0.002075
-0.014282
0.000336
-0.008423
0.002777
0.004730
-0.003540
0.004242
0.004242
0.000824
0.005707
0.007660
-0.003052
0.006683
-0.006470
0.007172
0.008636
-0.000122
-0.007446
-0.005493
-0.000122
0.001312
-0.002075
0.001312
-0.006470
-0.005981
-0.006470
-0.000122
-0.004028
-0.005005
-0.008911
-0.009888
-0.004028
-0.005493
-0.012817
-0.010864
-0.007446
-0.006470
-0.020142
-0.013794
-0.013306
-0.016235
-0.008423
-0.008911
-0.007446
-0.005005
-0.017212
-0.006958
-0.002075
-0.002075
-0.004517
0.000824
-0.009888
-0.000610
0.002289
0.010590
0.009613
0.000336
0.003754
0.005219
0.009613
0.004242
0.013519
0.010101
0.015472
0.009613
0.009613
0.010101
0.014984
0.018890
0.008148
0.018402
0.015472
0.015961
0.015472
0.014984
0.022308
0.030121
0.032562
0.016449
0.029144
0.028656
0.024750
0.031586
0.016937
0.022308
0.025238
0.024261
0.037933
0.028656
0.033051
0.023285
0.023285
0.015961
0.017426
0.022308
0.019379
0.017914
0.010590
0.006683
0.015961
0.013031
0.010590
0.009613
0.005219
-0.003052
0.003265
0.022308
0.066254
0.156097
0.315277
0.458832
0.401703
0.077972
-0.173950
-0.175903
-0.098755
-0.020630
0.059906
0.072113
0.037445
0.079437
0.121918
0.083344
-0.011841
-0.099731
-0.167114
-0.185181
-0.186157
-0.168091
-0.143677
-0.117310
-0.084106
-0.064087
-0.066528
-0.051392
-0.035767
-0.026978
-0.013306
0.001801
0.017914
0.030609
0.044769
0.043793
0.038422
0.004730
-0.000610
-0.003052
-0.001587
-0.002563
0.010590
0.047699
0.053558
0.056976
0.060394
0.056976
0.058929
0.055023
0.055511
0.060883
0.048676
0.061859
0.054535
0.055511
0.056000
0.030609
0.024261
0.030121
0.024750
0.013519
0.002777
0.000824
-0.004517
-0.015747
-0.015259
-0.017212
-0.022583
-0.024536
-0.033813
-0.030396
-0.035767
-0.028442
-0.025024
-0.012329
-0.016235
-0.012817
-0.018677
-0.019653
-0.006470
-0.014282
-0.003540
-0.004517
-0.007446
-0.004517
-0.010376
0.006195
-0.000122
0.006683
-0.013794
-0.007935
-0.008911
-0.000610
-0.008911
0.000336
0.000824
-0.008423
-0.001587
-0.012329
-0.009888
-0.003052
0.003265
0.003265
-0.004517
-0.015259
-0.012329
0.004242
0.003754
-0.000610
-0.012329
0.001312
0.004242
-0.002075
0.007172
0.007660
0.002289
-0.006470
-0.006470
-0.005005
-0.006958
-0.007446
-0.006470
-0.007446
-0.005005
-0.010376
-0.016235
-0.016724
-0.007446
-0.019165
-0.016724
-0.022583
-0.006470
-0.002563
-0.006470
-0.014771
-0.000122
-0.012329
-0.007935
0.003754
-0.004517
-0.000610
0.010101
0.002289
-0.002075
0.000824
0.021820
0.002777
0.014496
0.020355
0.032562
0.034515
0.046234
0.053558
0.041351
0.003754
-0.048950
-0.108032
-0.115356
-0.037720
0.003265
0.008636
-0.026489
-0.016724
-0.025513
-0.064575
-0.068481
-0.065552
-0.050415
-0.059204
-0.039673
-0.030396
-0.032349
-0.051392
-0.092407
-0.109985
-0.051392
0.019867
0.071625
0.108246
0.091156
0.094086
0.086761
0.093109
0.069183
0.041351
0.043304
0.041840
0.051605
0.072113
0.081879
0.085297
0.089691
0.074554
0.045746
0.037933
0.024261
0.006195
-0.017700
-0.048462
-0.046509
-0.047485
-0.044556
-0.046509
-0.049927
-0.046997
-0.049927
-0.041626
-0.049438
-0.042114
-0.043091
-0.033813
-0.025024
-0.039185
-0.040649
-0.026978
-0.026489
-0.021606
-0.013794
-0.008911
0.003754
-0.011841
-0.006958
-0.008911
-0.006470
-0.001587
-0.005005
-0.008423
0.000824
-0.002563
-0.006958
-0.015747
-0.007446
-0.001099
-0.016724
-0.004517
-0.008911
-0.005493
-0.005981
-0.009399
-0.008423
-0.018188
-0.013306
-0.007446
0.001312
0.013031
0.008148
0.008636
-0.003052
-0.005493
-0.007935
-0.003052
0.006195
0.002777
0.003265
0.014984
0.000336
0.006683
0.005707
0.005219
-0.003540
-0.005005
-0.001587
-0.000122
-0.009399
-0.012329
-0.014771
-0.007935
-0.026489
-0.030396
-0.040649
-0.047485
-0.046997
-0.071899
-0.071411
-0.066528
-0.056763
-0.062622
-0.061157
-0.073364
-0.082642
-0.099243
-0.098755
-0.101685
-0.093872
-0.088013
-0.093872
-0.078735
-0.087524
-0.094849
-0.082153
-0.071899
-0.061646
-0.053833
-0.037231
-0.032837
-0.040649
-0.034302
-0.047485
-0.045532
-0.018677
-0.001099
0.006683
0.005707
0.006195
0.008636
0.006683
0.022308
0.032562
0.044281
0.055511
0.095062
0.137543
0.123383
0.115570
0.096039
0.098480
0.103363
0.088715
0.073090
0.074066
0.099457
0.119965
0.135101
0.138031
0.121429
0.089203
0.063812
0.030609
0.032074
0.032074
0.022797
0.036469
0.035004
0.033051
0.029633
0.010101
0.014496
0.011078
0.017914
0.009125
0.011078
0.005219
0.007660
0.006195
0.014496
0.017426
0.021820
0.017426
0.002777
0.010590
-0.006470
0.006683
0.000824
0.007172
0.005219
-0.012329
-0.019165
-0.005493
-0.014282
-0.002563
-0.006470
-0.005493
-0.004517
-0.018188
-0.020630
-0.010376
0.009613
-0.011841
-0.013794
-0.017700
-0.028931
-0.010376
-0.012817
-0.009888
-0.003052
-0.014771
0.001312
-0.002075
-0.004517
-0.009399
0.001801
-0.003052
-0.004028
-0.020142
-0.004517
0.002777
0.010590
0.007660
0.003754
-0.005493
-0.006470
0.002289
0.020844
0.008148
0.013519
-0.002075
0.001801
-0.000122
0.007172
0.008148
0.005707
0.002777
0.015472
0.005219
-0.004517
-0.003540
0.013519
0.004242
0.012054
0.007172
0.003754
0.008148
0.009125
-0.002563
-0.005493
-0.005981
-0.004028
-0.001587
-0.009399
-0.003052
0.000824
0.009613
0.008148
-0.001587
0.000336
0.005707
0.018890
0.007172
0.022308
0.020355
0.034027
0.035980
0.030609
0.043304
0.067719
0.099457
0.147797
0.138519
-0.028931
-0.184692
-0.139771
0.022797
0.082855
0.104828
0.098969
0.078461
0.020355
-0.032349
-0.069946
-0.085571
-0.074829
-0.092896
-0.096313
-0.028442
-0.030884
-0.029907
-0.063110
-0.078735
-0.076782
-0.056763
-0.052856
-0.046509
-0.044556
-0.039185
-0.038208
-0.040161
-0.045044
-0.040649
-0.032349
-0.028931
-0.026489
-0.014771
-0.012817
-0.004517
-0.000122
-0.000610
-0.002075
-0.003052
0.008148
0.010101
0.011078
0.004730
-0.002075
0.006683
0.023773
0.024750
0.021820
0.042816
0.035492
0.024750
0.023773
0.034027
0.041351
0.054535
0.034515
0.033051
0.043793
0.040863
0.050140
0.050629
0.055511
0.051117
0.053558
0.029144
0.038422
0.036469
0.032562
0.024261
0.036469
0.020844
0.011566
0.015961
0.011566
0.018402
0.016937
0.006195
0.010101
0.009125
0.001312
0.000824
-0.004028
-0.000122
-0.001099
0.002289
0.005707
0.029144
0.032074
0.026703
0.031097
0.035004
0.027191
0.029144
0.039886
0.043304
0.034515
0.023773
0.020355
0.030121
0.021820
0.016449
0.023773
0.016449
0.002777
-0.010376
-0.023560
-0.010376
-0.018188
-0.031372
-0.038208
-0.044067
-0.046997
-0.044556
-0.050903
-0.044067
-0.041138
-0.043579
-0.046997
-0.047974
-0.042114
-0.035767
-0.026001
-0.021118
-0.030884
-0.024536
-0.027466
-0.014771
-0.019653
0.000336
-0.005981
-0.007446
-0.011353
-0.004517
0.002289
-0.002563
0.000824
-0.001099
0.010101
0.010101
0.005707
0.009613
0.014984
0.005707
0.008636
0.014984
0.013031
0.036957
0.047211
0.024750
-0.013794
-0.056763
-0.067993
-0.048950
-0.002075
0.011078
0.024750
0.037933
0.054535
0.052094
0.065765
0.041840
0.030609
0.032562
0.028168
0.042816
0.062347
0.115570
0.145355
0.150238
0.132660
0.076508
0.033539
0.027191
0.036469
0.066254
0.068207
0.061371
0.018890
-0.014282
-0.053833
-0.085083
-0.095825
-0.101196
-0.107056
-0.111938
-0.129028
-0.130005
-0.133423
-0.139771
-0.130005
-0.140259
-0.121704
-0.117798
-0.111450
-0.101685
-0.092407
-0.077759
-0.075317
-0.056274
-0.061646
-0.056763
-0.033325
-0.026001
-0.023071
-0.022095
-0.008423
-0.004517
-0.003052
-0.000122
0.002777
-0.001587
0.011078
0.016937
0.002777
0.011566
0.011078
0.024261
0.009613
0.019867
0.024261
0.011566
0.018890
0.010590
0.014984
0.019379
0.019867
0.021820
0.014984
0.013031
0.016937
0.020355
0.021332
0.028656
0.015472
0.017914
0.024261
0.022797
0.020355
0.025238
0.017426
0.013519
0.022797
0.021820
0.025238
0.015961
0.009125
0.028168
0.010590
0.016449
0.010590
0.015472
0.021332
0.018402
0.011566
0.007660
-0.003540
-0.005981
0.007172
-0.001587
0.006195
-0.005493
-0.025513
-0.016724
-0.013794
-0.013306
-0.014282
-0.001099
-0.011841
-0.026489
-0.020142
-0.037720
-0.026978
-0.017212
-0.012329
-0.016724
-0.020630
-0.025024
-0.024536
0.007660
0.019379
0.034027
0.041840
0.038910
0.041840
0.030121
0.008148
0.010101
0.012543
0.033539
0.035004
0.039886
0.066254
0.089691
0.117523
0.107269
0.077484
0.080902
0.085785
0.072113
0.073090
0.057953
0.036469
0.026703
0.034515
0.027191
0.038910
0.035980
0.004730
-0.021606
-0.016724
0.023773
0.041351
-0.001099
-0.035278
-0.052368
-0.055298
-0.047974
-0.031372
-0.055298
-0.064575
-0.054321
-0.030396
0.004242
-0.009888
-0.019653
-0.021118
-0.005493
0.019867
0.021332
0.020844
0.025726
0.021820
0.020844
0.021820
0.013519
0.016937
0.022308
0.027191
0.028656
0.014496
0.015472
-0.000122
-0.002075
-0.000610
-0.013306
-0.018677
-0.015259
-0.031860
-0.040649
-0.060181
-0.045532
-0.052856
-0.057251
-0.061157
-0.058228
-0.063110
-0.057251
-0.058716
-0.046997
-0.027954
-0.028931
-0.033325
-0.018677
-0.022095
-0.020142
-0.011353
-0.001587
0.005707
0.001801
-0.001587
-0.004028
-0.005005
0.013031
0.006195
0.003754
-0.001099
-0.002563
-0.004028
0.002289
0.015472
-0.001587
0.014008
0.009125
0.003754
-0.016235
-0.002563
0.006195
0.013031
0.008636
-0.002563
-0.016235
-0.001099
-0.004517
0.010101
0.001312
0.000336
-0.002563
0.001801
-0.003540
0.001312
0.012054
0.012054
0.005707
0.015472
0.000824
0.002289
-0.016235
-0.016235
-0.020142
-0.009399
-0.024048
-0.007935
0.000824
0.016449
0.019867
0.027679
0.055511
0.074554
0.074066
0.048676
-0.011841
-0.097290
-0.136841
-0.098755
-0.064575
-0.022583
0.017426
0.022308
0.002777
-0.028442
-0.070435
-0.091431
-0.090942
-0.097290
-0.095337
-0.113892
-0.107544
-0.097290
-0.087524
-0.091431
-0.080688
-0.075806
-0.080200
-0.092407
-0.088989
-0.090942
-0.069946
-0.070923
-0.061646
-0.046021
-0.053833
-0.057251
-0.055298
-0.062622
-0.046021
-0.037720
-0.038696
-0.033813
-0.009399
-0.002075
0.000336
0.024261
0.030121
0.043793
0.037445
0.046722
0.069183
0.052582
0.058929
0.053558
0.055511
0.065277
0.067230
0.078461
0.079926
0.068207
0.061859
0.069672
0.070648
0.064301
0.069672
0.063812
0.065765
0.063324
0.049164
0.062836
0.068695
0.077484
0.075043
0.070648
0.062836
0.061371
0.073578
0.074066
0.072601
0.064789
0.056000
0.082855
0.085297
0.082367
0.084808
0.087250
0.088226
0.072601
0.091156
0.074066
0.067230
0.064301
0.051605
0.050140
0.039886
0.045258
0.043304
0.033051
0.029144
0.015961
0.008636
-0.001099
-0.009399
-0.011841
-0.014282
-0.028931
-0.027466
-0.040649
-0.036743
-0.027954
-0.027954
-0.033325
-0.022095
-0.019653
-0.027466
-0.017700
-0.012329
-0.010376
-0.022583
0.001312
0.027191
0.006683
0.000336
-0.012817
-0.023560
-0.028931
-0.028931
-0.025513
-0.023071
-0.010376
-0.010864
-0.024536
-0.033325
-0.045532
-0.057251
-0.067505
-0.061646
-0.068481
-0.065552
-0.062622
-0.050415
-0.055786
-0.077271
-0.059692
-0.053833
-0.044556
-0.048462
-0.053833
-0.028442
-0.036255
-0.034302
-0.024048
0.003754
0.011078
0.011566
0.001801
-0.013306
-0.032837
-0.022583
-0.003052
0.015961
0.051605
0.051605
0.049164
0.061371
0.095062
0.117035
0.185394
0.259613
0.254242
0.168304
0.038910
-0.045044
-0.088013
-0.036255
0.043304
0.107758
0.124359
0.123871
0.079437
0.036469
-0.015259
-0.069946
-0.091431
-0.107056
-0.122681
-0.116333
-0.112427
-0.107056
-0.094360
-0.067993
-0.072388
-0.080688
-0.061157
-0.033813
-0.037231
-0.025024
-0.014771
-0.007446
-0.012329
-0.013794
-0.003052
-0.004028
0.002777
0.016937
0.025726
0.006683
-0.008423
-0.005005
0.000824
0.000824
0.019379
0.029144
0.026703
0.022308
0.026215
0.016449
0.002289
0.003265
-0.001587
-0.005981
0.012054
0.005219
-0.007446
-0.007446
-0.011841
-0.009399
-0.015259
-0.012329
-0.013794
-0.011353
-0.020142
-0.018188
-0.018188
-0.009888
-0.022095
-0.004028
-0.016235
-0.010864
-0.011353
-0.015259
-0.009888
-0.009399
-0.006958
-0.013306
-0.005493
-0.014771
-0.004517
0.002289
0.008636
-0.010376
-0.009888
-0.015747
-0.000610
0.009125
-0.000610
0.004242
-0.008911
-0.000610
0.002777
-0.006470
0.004242
0.009125
0.011566
-0.005005
-0.003052
0.001312
0.005219
0.011566
0.006683
0.009613
0.004242
0.007172
0.010101
0.012543
0.012543
0.011078
0.003754
-0.000610
0.010590
0.000336
0.015961
0.013031
0.004242
0.004730
-0.000610
-0.000610
0.007172
-0.000610
-0.001099
0.005707
-0.006958
-0.017212
-0.014282
-0.012817
-0.010864
-0.009888
-0.010376
-0.007446
-0.031860
-0.034302
-0.039673
-0.042603
-0.032349
-0.036255
-0.039673
-0.029419
-0.023560
-0.025024
-0.006958
-0.005493
-0.008911
-0.006470
0.004730
0.039398
0.070648
0.107758
0.131195
0.136566
0.126801
0.110199
0.033051
-0.026489
-0.053833
-0.006958
0.074554
0.103851
0.103851
0.057953
0.021820
-0.021118
-0.067993
-0.065063
-0.082153
-0.090454
-0.071899
-0.073853
-0.067993
-0.080688
-0.074341
-0.046509
-0.040649
-0.031372
-0.016235
-0.023071
-0.005981
-0.005493
0.011078
0.010101
0.016449
0.027679
0.027191
0.041351
0.030121
0.040375
0.046234
0.037933
0.038910
0.043304
0.030121
0.037445
0.047211
0.051117
0.043793
0.039398
0.034515
0.029144
0.030121
0.032562
0.030609
0.039398
0.036469
0.042816
0.046722
0.025238
0.033539
0.028656
0.004242
0.002777
0.000336
0.014008
0.019867
0.019867
0.014496
0.002289
0.005219
-0.004517
-0.012329
-0.011841
-0.013794
-0.019165
-0.026489
-0.029907
-0.029907
-0.038696
-0.035278
-0.030396
-0.024536
-0.036743
-0.039673
-0.045044
-0.035767
-0.031372
-0.035278
-0.038208
-0.038208
-0.034790
-0.041138
-0.033813
-0.035767
-0.026978
-0.028442
-0.036255
-0.025024
-0.034790
-0.027954
-0.016235
-0.020630
-0.024048
-0.016724
-0.013306
-0.010376
-0.012329
-0.001099
-0.009888
-0.007935
-0.020142
-0.021606
-0.015259
0.000336
0.001801
0.007660
0.004730
-0.005005
-0.000122
-0.007935
0.001801
-0.008423
-0.014771
-0.015259
-0.009399
0.001312
-0.002075
0.006195
0.012054
0.014008
0.011078
0.011078
0.014496
0.027679
0.018402
0.032562
0.013519
0.021820
0.027191
0.034027
0.033051
0.033539
0.046722
0.051117
0.051605
0.071136
0.085297
0.099945
0.165863
0.226898
0.278168
0.269379
0.159515
-0.046021
-0.152466
-0.154907
-0.057251
0.040863
0.109222
0.143402
0.094574
0.047211
-0.013306
-0.081665
-0.099243
-0.130493
-0.145142
-0.147095
-0.164185
-0.155396
-0.128052
-0.112915
-0.098755
-0.077271
-0.060669
-0.055786
-0.056274
-0.052856
-0.052368
-0.058716
-0.041138
-0.051392
-0.056763
-0.046021
-0.020142
0.001312
0.025238
0.034027
0.037445
0.035004
0.014008
0.007660
0.010101
0.025238
0.034515
0.047211
0.052094
0.044769
0.038422
0.030121
0.023773
0.023773
0.007172
0.005707
0.001801
-0.009888
-0.018188
-0.013306
-0.022095
-0.019165
-0.025024
-0.031372
-0.023071
-0.022095
-0.022095
-0.013306
-0.016724
-0.015259
-0.022095
-0.004517
-0.002563
-0.002075
-0.017700
-0.009888
0.011078
-0.002563
-0.003052
0.004242
0.001312
-0.002563
0.004730
0.002777
-0.006470
0.004242
0.000336
0.008636
-0.001099
-0.001099
-0.000610
-0.002075
0.005219
0.003754
0.002777
-0.000122
0.005707
0.004730
0.013031
0.003265
0.000824
0.001312
0.008148
-0.001587
0.014496
0.008636
0.012543
0.014008
0.026215
0.035492
0.026703
0.023285
0.023285
0.024261
0.014984
0.009613
0.016937
0.020355
0.018890
0.014984
0.004730
-0.003052
-0.005493
-0.021118
-0.035278
-0.045532
-0.033325
-0.041138
-0.055298
-0.055298
-0.062134
-0.057739
-0.053833
-0.041626
-0.033813
-0.015747
-0.011353
-0.010864
-0.017212
-0.000122
0.018402
0.028656
0.011566
-0.006470
-0.002563
0.005219
0.015961
0.008636
0.004730
0.024750
0.050140
0.062347
0.089691
0.097992
0.079437
-0.002563
-0.064087
-0.088501
-0.094849
-0.058716
0.037933
0.065277
0.052582
0.019867
0.003754
-0.007446
-0.020630
-0.025024
-0.027954
-0.025513
-0.017212
-0.022095
-0.007446
-0.021606
-0.015747
-0.017212
-0.002075
-0.005005
-0.009888
-0.012817
-0.009399
-0.012817
-0.017212
-0.006470
-0.005005
-0.013794
-0.004517
-0.010376
-0.004028
-0.001099
-0.006958
0.001312
0.001312
0.003754
0.010590
0.027679
0.035980
0.008636
0.014984
0.013519
0.018890
0.014984
0.027191
0.027191
0.030121
0.022797
0.004242
0.015961
0.014984
0.014008
0.020844
0.017426
0.013031
0.014008
-0.000610
-0.003540
-0.003052
-0.001099
-0.007935
-0.011353
-0.007446
-0.015259
-0.014771
-0.012817
-0.010864
-0.024536
-0.001099
-0.010864
-0.006470
-0.017700
-0.012817
-0.016724
-0.006958
-0.019653
-0.032349
-0.021606
-0.005493
-0.005493
-0.000610
-0.013306
-0.003052
-0.004028
-0.009888
0.003754
0.009613
0.003754
0.003754
-0.001099
0.004242
0.000824
0.009613
0.002289
0.000336
0.004242
0.002289
0.006195
0.010101
-0.002563
0.002777
0.007660
0.002289
0.007660
-0.001099
0.009613
0.010101
0.018402
0.015961
0.022308
0.015472
0.012543
0.013031
0.016937
0.033539
0.012054
0.017914
0.025238
0.029633
0.035980
0.033051
0.018890
0.011078
0.024261
0.014984
0.008148
-0.008423
-0.013794
-0.036743
-0.041626
-0.049438
-0.077759
-0.087036
-0.074829
-0.058228
-0.047485
-0.025024
-0.021606
-0.007446
-0.013794
-0.047974
-0.055298
-0.049438
-0.042603
-0.021118
-0.004517
0.013031
0.038422
0.034515
0.010590
-0.010864
0.017914
0.064789
0.088226
0.087738
0.047211
0.004242
-0.018677
-0.013306
0.002289
0.012054
0.019867
0.015472
0.009613
-0.002075
0.009613
0.023285
0.020355
0.033539
0.034515
0.026703
0.014984
0.015472
0.014008
0.003754
-0.021606
-0.023071
-0.012329
0.005707
0.013519
-0.001587
0.000336
-0.005493
0.000824
-0.026978
-0.037231
-0.020142
0.010590
0.028168
0.020844
-0.002075
-0.012329
-0.005005
0.002289
0.014008
0.025726
-0.006470
0.005219
0.004730
0.001312
0.001801
0.000824
0.002777
-0.017700
-0.027466
-0.020630
-0.025024
-0.028442
-0.039673
-0.042114
-0.039185
-0.034302
-0.021606
-0.014771
-0.013306
-0.009399
-0.005981
0.004242
0.006195
0.027679
0.022797
0.017426
0.016449
0.014008
0.021332
0.029633
0.027191
0.019867
0.022797
0.019379
0.003754
0.017914
0.012543
0.012543
0.021820
0.006195
0.018890
0.011078
0.017914
0.023773
0.011566
0.021820
0.015472
0.024750
0.021332
0.031586
0.028168
0.044769
0.041351
0.041351
0.038422
0.022308
0.034027
0.046234
0.038422
0.030121
0.025726
0.037445
0.031097
0.034027
0.034515
0.041351
0.042328
0.037933
0.055511
0.053558
0.047211
0.033051
0.023773
0.022308
0.000824
-0.009399
-0.015747
-0.004028
0.007172
-0.014771
-0.016724
-0.016235
-0.032349
-0.024536
-0.043579
-0.056763
-0.073364
-0.073853
-0.067505
-0.071899
-0.076294
-0.058716
-0.055298
-0.045532
-0.045532
-0.047485
-0.052368
-0.045044
-0.036743
-0.041138
-0.027466
-0.019653
-0.018188
-0.015259
-0.019653
0.004242
0.024261
0.002289
-0.009399
-0.002075
-0.005493
-0.004028
0.005707
0.016937
0.015961
0.011078
0.003754
-0.017212
-0.025024
-0.023071
-0.013794
-0.000610
0.009613
0.012543
0.000824
-0.002563
-0.007935
-0.003052
0.009613
-0.003540
0.005219
0.016449
0.018402
0.025238
0.033539
0.021820
0.036957
0.038910
0.036957
0.021820
0.015961
0.026215
0.019867
0.017426
0.017426
0.026703
0.003754
-0.003052
-0.006958
-0.018677
-0.026001
-0.014771
-0.025024
-0.022583
-0.026001
-0.034790
-0.029419
-0.032837
-0.040649
-0.035767
-0.020630
-0.014282
-0.012817
-0.026978
-0.036743
-0.027466
-0.038696
-0.048950
-0.034790
-0.024536
-0.010864
-0.002075
-0.008911
-0.014282
-0.015747
-0.015259
-0.011841
-0.006958
-0.017212
-0.015747
0.000824
0.007172
-0.000122
0.008148
0.006195
0.013031
0.014496
0.001312
0.006683
0.005219
-0.004517
0.009125
0.006195
0.007660
-0.007446
0.004242
0.000336
0.001801
-0.001587
-0.004028
-0.000610
-0.004517
0.002777
0.005707
-0.005005
-0.001099
-0.009888
0.003265
0.002777
-0.008423
-0.002563
-0.005981
-0.001587
0.001801
-0.004028
0.005707
0.002289
-0.003540
0.002289
-0.002075
-0.005005
-0.003540
-0.001587
0.011078
0.001312
-0.000122
0.005707
0.004242
0.019379
0.023773
0.014496
0.011078
0.016449
0.028168
0.014984
0.008636
0.012054
0.003754
0.001312
-0.014771
-0.017700
-0.016724
-0.002075
0.016937
0.018402
0.021332
0.029633
0.034027
0.004730
-0.029419
-0.053833
-0.013794
-0.004517
0.008636
0.018890
0.034027
0.038422
0.037445
0.018402
-0.002075
-0.006470
0.005707
0.002777
-0.030396
-0.063110
-0.064087
-0.034790
-0.018677
-0.007935
0.000824
-0.019653
-0.026978
-0.027466
-0.033813
-0.031860
-0.012817
0.006683
0.037933
0.038910
0.030121
0.014984
0.006195
0.012543
0.024261
0.042328
0.056488
0.051605
0.045258
0.042816
0.019379
0.011566
-0.000610
0.008636
-0.001099
0.011566
0.013031
0.019379
0.014496
-0.007935
-0.011841
-0.015259
-0.016724
-0.006958
0.001801
0.013519
0.000336
0.005219
0.015472
0.016449
0.010101
0.007660
-0.003052
0.000336
-0.006470
0.000336
-0.000122
-0.004517
-0.001587
0.000336
-0.001099
0.007172
0.000824
0.010590
0.003754
0.011078
0.009125
0.003265
-0.003052
-0.000122
0.001801
-0.008423
-0.002563
-0.003540
-0.007935
-0.000610
-0.013794
-0.009399
-0.010864
-0.026489
-0.026489
-0.025024
-0.027466
-0.010864
-0.021118
-0.019653
-0.018677
-0.025513
-0.015259
-0.018677
-0.021606
-0.004517
-0.003052
-0.016724
-0.010864
-0.013794
-0.004517
0.010590
0.005707
-0.013794
-0.008911
-0.001099
0.002289
0.002289
0.003754
0.011078
-0.002563
0.007172
-0.003540
0.008636
0.009125
0.016449
0.021820
0.011078
0.009613
0.013519
0.009125
0.021820
0.022308
0.011566
0.012543
0.016937
0.016449
0.016937
0.025238
0.017914
0.011078
0.013519
0.010590
0.008636
0.016937
0.007660
-0.003540
0.002777
-0.004028
-0.001099
-0.024048
-0.007935
-0.001099
-0.003540
-0.003540
0.009125
0.025726
0.055023
0.079437
0.140961
0.190277
0.224945
0.145355
-0.030884
-0.131958
-0.128540
-0.079712
0.008148
0.085297
0.079437
0.035980
-0.008911
-0.063110
-0.135376
-0.146118
-0.161743
-0.193970
-0.192017
-0.181274
-0.166138
-0.152954
-0.140259
-0.123169
-0.106567
-0.083130
-0.092407
-0.096802
-0.087036
-0.067993
-0.046021
-0.020630
0.002777
0.023773
0.018890
0.019867
0.028168
0.012054
0.017426
0.023773
0.018402
0.030609
0.016449
0.032562
0.051605
0.055023
0.057465
0.054535
0.059418
0.057465
0.069672
0.075531
0.074066
0.076019
0.059418
0.078461
0.088226
0.088226
0.089203
0.085297
0.066742
0.053558
0.042816
0.047699
0.055023
0.043793
0.046234
0.043793
0.032074
0.010590
0.002777
0.004242
0.007660
0.023285
0.003754
0.002777
0.004242
0.011078
-0.003540
-0.005493
-0.005493
0.004242
0.000336
0.000336
-0.001587
0.007172
0.011078
0.018890
0.011078
-0.003052
0.012543
0.021820
0.012543
0.012054
0.003265
-0.004028
0.014008
0.006195
0.010590
0.005219
0.010101
0.008148
0.005219
0.003265
0.001312
-0.007935
-0.005005
0.001312
0.001312
-0.009888
-0.010864
-0.010864
-0.008423
-0.005981
-0.008423
-0.010376
-0.011353
-0.001099
-0.013794
-0.010864
-0.010864
-0.005493
-0.007446
-0.011841
-0.008423
-0.010864
-0.009399
-0.010376
-0.013306
-0.011841
-0.016235
-0.013794
-0.004028
-0.002075
-0.020142
-0.004517
-0.011353
-0.009888
-0.015747
-0.002563
-0.000610
0.002777
0.014008
0.011078
0.025238
0.037933
0.053070
0.068695
0.076996
0.084808
0.091156
0.107269
0.132660
0.145355
0.156097
0.142426
0.108734
0.091156
0.088715
0.082367
0.067719
0.047211
0.020844
-0.005005
-0.050415
-0.082153
-0.102173
-0.067993
-0.037231
-0.041138
-0.055298
-0.089966
-0.117798
-0.137329
-0.145630
-0.127075
-0.114380
-0.080200
-0.064575
-0.032349
0.003265
0.011566
0.007660
0.014496
0.009613
0.006195
0.009613
0.015472
0.015961
0.003754
-0.005493
-0.016724
-0.014771
-0.024048
-0.034790
-0.040161
-0.056763
-0.056763
-0.053833
-0.051392
-0.055786
-0.062622
-0.056763
-0.040649
-0.053833
-0.069946
-0.065063
-0.054321
-0.051392
-0.039673
-0.036743
-0.046997
-0.026489
-0.028442
-0.020142
-0.020142
-0.023071
-0.015259
-0.017212
-0.024536
-0.015259
-0.010864
-0.006470
-0.010864
-0.012329
-0.011353
-0.010376
0.000824
-0.010864
-0.017700
-0.004028
-0.007935
-0.005005
-0.006470
-0.009888
-0.008911
-0.007446
0.000336
-0.001099
-0.005981
-0.013306
-0.001587
-0.000610
0.005707
0.015472
-0.003540
0.003265
0.000336
0.008148
0.013031
0.007660
0.014496
0.003265
0.006683
0.011078
0.013519
0.021820
0.019867
0.012543
0.008148
0.017914
0.002777
0.010590
0.016449
0.014008
0.016449
-0.000122
0.012054
0.011078
0.007172
0.002777
0.007172
0.011566
0.010590
0.012543
0.005707
0.009125
0.006683
0.011566
0.005707
-0.003540
0.009613
0.007660
0.005219
0.012054
-0.001587
-0.002075
0.007660
-0.002563
0.000336
-0.003052
-0.001099
-0.000122
-0.001587
-0.005981
-0.003052
0.000336
0.006683
-0.015259
-0.005493
-0.008911
-0.008911
-0.013306
-0.009399
0.003265
0.003754
0.004242
0.010101
0.019379
0.027679
0.074554
0.118988
0.175140
0.242035
0.280609
0.276703
0.149261
-0.083130
-0.280884
-0.283813
-0.107544
0.114105
0.201996
0.185394
0.096039
0.015961
-0.070923
-0.117310
-0.167603
-0.181763
-0.179321
-0.167603
-0.126587
-0.101685
-0.100708
-0.099243
-0.081177
-0.055298
-0.035278
-0.019653
-0.011353
0.003754
-0.005005
-0.023071
-0.031372
-0.026978
-0.023071
-0.026001
-0.020142
-0.028931
-0.003540
-0.008911
-0.008423
-0.026978
-0.034302
-0.028931
-0.026978
-0.011841
-0.003540
-0.002075
-0.001587
-0.004517
0.008636
0.010101
0.011078
0.013031
0.014496
0.013519
0.012054
0.005707
0.014496
0.020844
0.024261
0.010101
0.003754
-0.004517
0.008636
0.009613
0.009613
0.000336
-0.004517
0.001312
-0.000122
0.002777
0.003265
-0.006958
-0.008911
-0.009888
-0.011353
-0.013306
-0.011353
-0.006470
-0.002075
-0.008423
-0.011841
-0.020630
-0.011353
-0.009888
-0.006958
-0.014771
-0.017212
-0.016724
-0.009399
-0.012817
-0.006958
-0.018677
-0.011353
-0.027466
-0.023071
-0.019165
-0.017700
-0.011841
-0.011353
-0.016235
-0.012817
-0.018677
-0.010864
-0.015259
-0.001587
-0.002075
-0.012329
-0.005981
-0.006958
-0.000610
0.003754
0.003754
0.014984
0.002777
0.014496
0.013031
0.008148
0.022797
0.027679
0.021820
0.023773
0.014008
0.029144
0.021820
0.026215
0.035980
0.033539
0.022797
0.026215
0.030121
0.034515
0.026703
0.025238
0.017426
0.019867
0.002777
0.020355
0.033539
0.046722
0.045258
0.057953
0.068695
0.060394
0.064789
0.077972
0.093109
0.102386
0.085785
0.053070
0.042328
0.067230
0.107758
0.117035
0.106293
0.107758
0.093597
0.069183
0.074066
0.054535
0.051117
0.041351
0.038422
0.032074
0.011566
0.011078
0.011078
0.010101
-0.005493
-0.014771
-0.009888
-0.010376
-0.007446
-0.000122
-0.002075
-0.005981
-0.007446
-0.036255
-0.050415
-0.047485
-0.051392
-0.030884
-0.022583
-0.020630
-0.015747
-0.024536
-0.006958
-0.013794
-0.011353
-0.006470
0.009613
0.003265
-0.032349
-0.022583
-0.005493
-0.018188
-0.034790
-0.031372
-0.038208
-0.053345
-0.034790
-0.009399
-0.024536
-0.045532
-0.049927
-0.068481
-0.083130
-0.090454
-0.083130
-0.080688
-0.073853
-0.073853
-0.075806
-0.065063
-0.061157
-0.063110
-0.047974
-0.056274
-0.043091
-0.036743
-0.035767
-0.035767
-0.040649
-0.027954
-0.021118
-0.031860
-0.019165
-0.016235
-0.020630
-0.015747
-0.014282
-0.021118
-0.031372
-0.012329
-0.022583
-0.019165
-0.015747
-0.018677
-0.015747
-0.005493
-0.009888
-0.009399
0.005219
0.001312
-0.005005
-0.004028
-0.001099
0.003754
0.012054
0.015472
0.006683
0.004730
0.001801
0.011566
0.018402
0.011566
0.015472
0.000824
0.020844
0.024750
0.014008
0.014496
0.012543
0.019379
0.014496
0.015961
0.019379
0.013519
0.008148
0.012543
0.014496
0.016449
0.000336
0.016937
0.028168
0.012543
0.025238
0.035492
0.040375
0.025726
0.013519
0.029633
0.050140
0.053558
0.070648
0.076019
0.076019
0.079926
0.090179
0.089691
0.060394
0.019379
0.006683
0.054047
0.105316
0.112640
0.087738
0.055023
0.052582
0.040863
0.023773
0.018402
0.001312
-0.004028
0.004242
-0.018188
-0.012817
-0.048462
-0.045532
-0.018677
0.006683
0.003265
-0.016724
-0.031860
-0.028442
-0.038696
-0.037231
-0.031372
-0.023560
-0.028442
-0.039673
-0.036255
-0.016235
-0.009888
-0.003540
-0.003540
-0.001587
0.002777
-0.001587
0.018402
0.012054
0.001312
-0.008911
0.001312
0.009613
0.031097
0.027191
0.033539
0.031586
0.025238
0.016449
0.014008
0.014496
0.004730
0.016449
0.019379
0.020844
0.029633
0.020355
0.031586
0.018890
0.016449
0.008148
-0.000610
0.004730
0.019379
0.023773
0.028656
0.036957
0.034027
0.022797
0.010101
0.022797
0.020844
0.027679
0.035492
0.024750
0.027191
0.025726
0.020355
0.000824
-0.038696
-0.096802
-0.140259
-0.161743
-0.135864
-0.085083
-0.029419
-0.028931
-0.065063
-0.107056
-0.120239
-0.147583
-0.136841
-0.127075
-0.113892
-0.099243
-0.083130
-0.062134
-0.040161
-0.040161
-0.040649
-0.025024
-0.017700
-0.014282
-0.012329
-0.010376
-0.003540
-0.002563
-0.000610
-0.007446
0.000336
0.000336
-0.001099
0.003265
0.001801
0.000336
-0.008911
0.001801
0.000336
0.016937
0.010101
0.010101
-0.001587
0.008636
0.013519
0.019379
0.022797
0.019867
0.010101
0.001801
0.006195
0.010590
0.016449
0.027191
0.014496
0.021820
0.015961
0.014008
0.015472
0.001312
0.001801
0.012543
-0.001587
0.007660
0.005707
-0.001099
0.016449
0.016449
0.001801
-0.003540
0.021820
0.037445
0.055023
0.089691
0.095551
0.079437
0.045746
0.030609
0.036957
0.057953
0.057953
0.041840
0.042816
0.045746
0.035492
0.027679
0.022797
0.042816
0.035492
0.021820
0.022797
0.003754
-0.010376
-0.018188
-0.019165
-0.020630
-0.016235
-0.012329
-0.006958
0.013031
0.013519
0.018890
0.018890
0.013031
0.028656
0.017914
0.022797
0.032562
0.031586
0.026703
0.031586
0.036957
0.059906
0.061859
0.045258
0.051117
0.038422
0.038422
0.037445
0.047211
0.039398
0.047211
0.046722
0.052582
0.046234
0.029144
0.032562
0.032074
0.023285
0.023285
0.001801
0.003754
-0.015259
-0.033813
-0.040649
-0.048950
-0.040649
-0.043579
-0.043579
-0.037231
-0.033813
-0.046997
-0.057251
-0.062134
-0.063599
-0.069458
-0.056274
-0.038208
-0.044067
-0.047485
-0.049438
-0.046509
-0.038208
-0.035278
-0.035767
-0.021606
-0.021606
-0.017700
-0.018677
-0.012817
-0.009888
-0.014282
-0.010864
-0.003052
-0.000122
-0.005493
0.003265
0.003265
0.006683
0.009125
0.019867
0.012054
0.018890
0.023773
0.018890
0.016937
0.018402
0.017426
0.013031
0.010590
0.022797
0.019867
0.034027
0.035492
0.044281
0.046722
0.044281
0.011566
0.008636
0.015961
0.052582
0.035492
0.059418
0.086273
0.037445
-0.018188
-0.055298
-0.064575
-0.023071
-0.002563
0.004730
0.013519
0.000824
-0.014282
-0.043579
-0.065552
-0.064575
-0.063110
-0.068481
-0.068970
-0.059204
-0.061646
-0.044067
-0.040649
-0.029419
-0.028931
-0.028442
-0.036743
-0.061646
-0.088013
-0.063599
-0.045532
-0.033813
-0.032349
-0.031860
-0.037720
-0.046997
-0.081177
-0.088501
-0.078735
-0.041138
0.015961
0.043793
0.028168
-0.001587
-0.008911
-0.009399
-0.008911
0.008636
0.025726
0.040375
0.066742
0.074066
0.083832
0.084320
0.082855
0.063324
0.057465
0.072601
0.061371
0.060394
0.044769
0.048187
0.043793
0.026703
0.026215
0.025238
0.023773
0.019867
0.012054
0.013519
0.010590
0.014984
-0.001099
-0.003540
-0.012329
-0.005493
-0.011841
-0.002563
-0.000610
0.003265
-0.004028
-0.000610
0.015961
0.008148
-0.001587
-0.006470
0.012543
0.033539
0.022797
0.022797
0.020844
0.032074
0.024750
0.011078
0.009125
0.009613
0.000336
0.008148
-0.008423
-0.003052
-0.007446
-0.007935
-0.007935
-0.021118
-0.028931
-0.022095
-0.021118
-0.026978
-0.037720
-0.034790
-0.026978
-0.017212
-0.016724
-0.025513
-0.022583
-0.020142
-0.017700
-0.016724
-0.010376
-0.007446
-0.001587
-0.007446
-0.000610
-0.002563
0.001312
0.004242
0.019379
0.002777
-0.004517
-0.005005
0.004242
0.007660
0.004730
0.015472
0.012054
0.002289
-0.002563
0.006195
0.005707
0.003265
0.012543
0.007172
0.002777
-0.002075
0.002777
0.005219
0.014008
0.020355
0.003754
0.009125
0.001801
0.011566
0.016937
0.006683
0.012054
0.002289
0.010101
0.015472
0.010101
0.010101
0.010590
0.006683
0.014496
0.005219
-0.003540
0.003265
0.011078
0.011566
0.013031
0.019867
0.020844
0.041840
0.037445
0.050629
0.085297
0.092621
0.048676
-0.024048
-0.054321
-0.020142
0.000824
-0.002075
-0.025513
-0.054810
-0.031860
-0.012817
-0.007446
-0.045532
-0.062134
-0.103149
-0.121216
-0.114868
-0.091431
-0.047974
-0.047974
-0.045532
-0.054321
-0.055786
-0.039673
-0.006470
0.021820
0.025726
0.030609
0.030121
0.028168
0.039886
0.036957
0.042816
0.044281
0.043793
0.031097
0.043304
0.032562
0.033051
0.031097
0.030609
0.030609
0.023773
0.003754
-0.010376
-0.013794
-0.013306
-0.000610
0.002777
0.003265
-0.008911
-0.005981
-0.012817
-0.001099
-0.004028
-0.006470
0.010590
-0.008423
0.003754
-0.002075
-0.003052
-0.004517
0.003754
0.016937
0.010101
0.014496
0.014984
0.012543
0.010590
0.014008
0.015961
0.022308
0.029633
0.018890
0.013031
0.009125
0.008148
0.005707
0.000336
0.003265
-0.009399
-0.004517
-0.021118
-0.013794
-0.022095
-0.016235
-0.016235
-0.031372
-0.029419
-0.031860
-0.040649
-0.029419
-0.032349
-0.039673
-0.045532
-0.036743
-0.031860
-0.043091
-0.028931
-0.037231
-0.036743
-0.038696
-0.037231
-0.036255
-0.025024
-0.026489
-0.023560
-0.028931
-0.032837
-0.018677
-0.016724
-0.008423
-0.006958
-0.011353
-0.006470
-0.009399
-0.014771
0.000336
0.009125
0.024750
0.014496
0.014984
0.004730
0.005219
0.017426
0.020844
0.027191
0.018890
0.011566
0.024261
0.014008
0.034515
0.024261
0.035980
0.021820
0.030609
0.031586
0.031586
0.039398
0.038910
0.039398
0.030609
0.035004
0.042328
0.042328
0.034027
0.048187
0.036469
0.029633
0.026215
0.016449
0.045258
0.055511
0.123871
0.169281
0.181488
0.152679
0.086761
-0.001587
-0.081665
-0.088989
-0.027466
0.052094
0.123871
0.134613
0.099457
0.042816
-0.008911
-0.062622
-0.089966
-0.102661
-0.089478
-0.071411
-0.069458
-0.068481
-0.077271
-0.081177
-0.090454
-0.092896
-0.067993
-0.069458
-0.057251
-0.060181
-0.051392
-0.039673
-0.030884
-0.020630
-0.024048
-0.015747
-0.009399
-0.013306
-0.008911
0.004730
0.018402
0.018402
0.021332
0.025726
0.013031
0.012543
0.025238
0.033539
0.038422
0.036957
0.031586
0.023285
0.018402
0.027191
0.025238
0.025726
0.029144
0.030121
0.030121
0.035980
0.027679
0.038910
0.035980
0.005707
-0.006470
-0.002563
0.008148
0.000336
0.021820
0.031097
0.040375
0.034027
0.030121
0.019379
0.007660
-0.002075
-0.012329
-0.007935
-0.003540
0.004242
0.001312
-0.002563
0.008636
-0.015259
-0.018188
-0.025024
-0.024048
-0.022583
-0.028442
-0.038696
-0.033813
-0.029907
-0.046021
-0.024048
-0.034790
-0.020142
-0.025513
-0.036255
-0.019165
-0.015747
-0.017700
-0.013306
-0.012329
0.001801
0.002289
-0.013794
0.006683
-0.011353
-0.000610
-0.003052
-0.008911
-0.001099
0.002289
-0.002075
-0.003540
-0.002563
-0.002563
-0.004517
0.007660
0.000336
-0.000610
-0.000610
0.009125
-0.002563
0.008148
0.008148
0.010590
0.017914
0.011078
0.017426
0.018402
0.034515
0.035980
0.025726
0.035004
0.040375
0.041840
0.040863
0.038910
0.027679
0.027191
0.023285
0.027191
0.014984
-0.022583
-0.047974
-0.075317
-0.081665
-0.063110
-0.057739
-0.055298
-0.066528
-0.059692
-0.046021
-0.029907
-0.018188
-0.037231
-0.045044
-0.054810
-0.049438
-0.053833
-0.054321
-0.011353
0.042328
0.059418
0.053070
0.023773
0.031586
0.048187
0.052582
0.036957
0.027191
0.019867
0.004730
-0.005981
-0.003540
0.004730
0.013031
0.026215
0.015472
0.010590
0.001801
0.014984
0.014008
0.013519
0.014496
0.024261
0.012054
0.023773
0.024750
0.027191
0.009613
0.010101
0.002777
0.011566
0.016449
0.004730
0.011078
0.017426
0.004730
0.014496
0.004242
0.000336
0.006683
-0.005493
-0.012329
-0.002563
-0.011841
-0.019165
-0.021118
-0.019165
-0.019653
-0.007446
-0.005981
-0.009888
-0.017212
-0.014282
-0.008423
0.007172
-0.002563
0.000824
-0.011353
0.020355
0.008636
0.012543
0.010590
0.016449
0.033051
0.021820
0.011078
0.022797
0.018402
0.022308
0.024261
0.026703
0.011078
0.012543
0.016449
0.018890
0.003754
0.006195
-0.005493
-0.005005
-0.010864
-0.009399
-0.008423
-0.016235
-0.007935
-0.011841
-0.011353
-0.011841
-0.016235
-0.009888
-0.005981
-0.019165
-0.017700
-0.028442
-0.005493
-0.000610
-0.005981
-0.013794
-0.015259
-0.026978
-0.011841
-0.007446
-0.011841
0.000336
-0.010864
-0.011353
-0.015259
-0.007935
-0.008423
0.002289
0.001312
-0.008423
-0.003052
-0.001587
0.013031
-0.004517
-0.002563
0.003265
-0.004517
-0.008911
-0.001587
-0.000610
0.007660
0.005219
-0.001587
0.002289
0.002289
-0.002075
-0.003540
-0.003540
-0.000610
-0.015259
-0.015747
-0.016724
-0.013794
-0.015747
-0.018677
-0.019653
-0.032349
-0.020630
-0.022583
-0.027466
-0.020142
-0.033813
-0.043579
-0.032349
-0.026978
-0.018677
-0.009888
0.014496
0.020844
0.016937
0.019379
0.074066
0.135590
0.174652
0.108734
-0.003052
-0.105103
-0.124634
-0.051392
0.027679
0.095062
0.097504
0.071625
0.024750
-0.000610
-0.046021
-0.072876
-0.088989
-0.126587
-0.152954
-0.123169
-0.081665
-0.035767
-0.049438
-0.069946
-0.074341
-0.072388
-0.055298
-0.033813
-0.023560
-0.027466
-0.045044
-0.036255
-0.012329
0.014008
0.013031
0.010590
0.034027
0.039398
0.023773
0.009613
0.020844
0.056000
0.061859
0.053070
0.028168
0.010101
0.009125
0.001801
-0.016235
-0.008911
0.007660
0.016937
0.022797
0.022797
0.012054
-0.000122
-0.003540
-0.003540
0.013519
0.030609
0.011078
0.022797
0.027191
0.012054
0.017426
0.024261
0.016937
0.018402
0.016937
0.036957
0.024261
0.029144
0.017914
0.017914
0.013031
0.010101
-0.000122
0.002777
-0.002075
0.004242
0.000336
0.002289
0.011566
-0.000610
0.014008
0.013519
0.014496
0.018890
0.027679
0.020844
0.021332
0.019379
0.025726
0.024261
0.015472
0.020355
0.030121
0.021332
0.015472
0.015961
0.007172
0.024750
0.014984
0.014984
0.007660
0.008148
0.009613
0.004242
-0.004028
0.013519
0.007660
0.000336
-0.007935
0.001801
-0.009888
0.002777
-0.003052
-0.005981
0.001801
-0.015259
-0.003540
0.001801
-0.011353
-0.015259
-0.013794
-0.012329
-0.019165
-0.020142
-0.018677
-0.020630
-0.018677
-0.022095
-0.026978
-0.024048
-0.034790
-0.025024
-0.019165
-0.027466
-0.032349
-0.035278
-0.034790
-0.037720
-0.030396
-0.018188
-0.026489
-0.032349
-0.021606
-0.026489
-0.009399
0.002777
0.009613
-0.006470
-0.002075
0.012543
0.017914
0.042816
0.047699
0.056000
0.075043
0.077972
0.093109
0.126801
0.160492
0.205902
0.197113
0.097992
-0.037231
-0.098755
-0.052856
0.008636
0.053070
0.056000
0.036469
0.025726
-0.011841
-0.044067
-0.066528
-0.082153
-0.098267
-0.094849
-0.077759
-0.071411
-0.048950
-0.023071
-0.013794
-0.013794
0.003754
0.002777
0.024750
0.024750
0.048187
0.021332
-0.032837
-0.042114
-0.009888
0.064789
0.106781
0.092133
0.040375
-0.022583
-0.036255
-0.042114
-0.042114
-0.023071
-0.002075
0.010101
0.014984
0.031097
0.031097
0.027191
0.049652
0.039398
0.035492
0.042328
0.027191
0.025238
0.036469
0.043793
0.047211
0.038422
0.034515
0.033539
0.027191
0.021332
0.045258
0.033051
0.021332
0.007172
-0.003052
-0.016235
-0.019165
-0.005005
-0.001099
0.001312
-0.005493
-0.010864
-0.013794
-0.021606
-0.023560
-0.032349
-0.026489
-0.021118
-0.016724
-0.005981
-0.024048
-0.017700
-0.013306
-0.016724
0.001801
-0.005493
0.009613
-0.002075
0.005219
0.010101
0.001801
0.005219
0.007660
0.002777
0.011078
0.001312
-0.004028
0.010101
-0.001587
-0.006470
-0.011353
0.003265
-0.005493
0.008148
-0.004028
-0.006958
-0.005493
-0.003540
-0.004028
-0.007935
-0.007446
-0.000122
0.002289
-0.003540
-0.005005
-0.005981
-0.006958
-0.003540
-0.001099
-0.011841
-0.008911
0.003754
-0.010376
-0.002075
-0.017212
-0.020142
-0.013306
-0.018677
-0.012817
-0.020630
-0.017212
-0.020630
-0.010376
-0.000610
0.005219
0.011566
-0.009399
-0.037231
-0.058716
-0.068481
-0.064575
-0.049438
-0.080688
-0.092407
-0.062134
-0.025024
0.005707
0.030609
0.055023
0.000824
-0.012329
-0.035278
-0.110474
-0.098267
-0.064575
-0.037720
-0.014771
0.014008
0.005219
-0.003540
-0.031372
-0.024536
-0.034302
-0.048462
-0.049927
-0.046509
-0.063599
-0.076294
-0.091919
-0.088013
-0.087524
-0.072388
-0.061157
-0.065063
-0.060181
-0.042603
-0.027466
-0.022095
-0.014282
-0.002075
0.000336
-0.003052
0.011566
0.018402
0.017426
0.039886
0.041351
0.038422
0.057953
0.050629
0.054047
0.056488
0.063812
0.058929
0.046234
0.055023
0.045258
0.049652
0.045746
0.037445
0.032562
0.035004
0.028168
0.037933
0.035980
0.024750
0.034515
0.036957
0.038422
0.035004
0.032562
0.034515
0.020355
0.025238
0.014008
0.000824
0.009125
0.011566
0.019867
-0.002075
-0.004028
-0.005005
-0.004028
0.006195
-0.006958
-0.006958
-0.020630
-0.027466
-0.005493
-0.005005
-0.004028
-0.007935
-0.010376
-0.008423
-0.003540
-0.017700
0.001801
0.001801
0.003265
0.007172
-0.001099
-0.014282
0.005219
0.002289
-0.017700
-0.001099
-0.015747
-0.021118
-0.017212
-0.005493
-0.006958
-0.000610
-0.019653
-0.014282
-0.015259
-0.005493
0.008636
0.001801
0.000336
-0.000122
0.001801
0.014984
0.022308
0.022797
0.021820
0.011078
0.012054
0.007172
0.014984
0.014008
0.029633
0.022308
0.023285
0.017914
0.011078
0.004730
0.017914
0.007172
0.019379
-0.000122
-0.006958
-0.003052
-0.013794
-0.002563
-0.004517
-0.023560
-0.010864
-0.026001
-0.016235
-0.018188
-0.006470
-0.012817
-0.026001
-0.019165
-0.036743
-0.036255
-0.040161
-0.032837
-0.035278
-0.033813
-0.016724
0.008148
0.045258
0.048676
0.062347
0.062347
0.057465
0.052094
0.043793
0.043793
0.063324
0.089203
0.085297
0.058441
0.027679
0.035004
0.043304
0.041840
0.037933
0.038910
0.038422
0.051605
0.027679
-0.011841
-0.022583
-0.029907
-0.022095
-0.020142
-0.022583
-0.026489
-0.009399
-0.002563
0.007660
0.011566
0.017426
0.021820
0.037933
0.043304
0.042816
0.027191
0.029144
0.036469
0.053070
0.055511
0.065765
0.068207
0.049164
0.038422
0.035004
0.040863
0.045258
0.051605
0.045746
0.048187
0.025238
0.016937
0.024750
0.013519
0.013519
0.009613
-0.003052
-0.005493
-0.009399
-0.017212
-0.021118
-0.026001
-0.018677
-0.023560
-0.008911
-0.012817
-0.013306
0.001801
-0.003540
-0.007935
-0.016724
-0.011841
-0.006958
-0.003540
-0.005981
-0.004028
-0.007446
-0.002563
-0.013794
-0.001099
0.001312
-0.009888
-0.006958
-0.019653
-0.021118
-0.008911
-0.015747
-0.020630
-0.018677
-0.022095
-0.029907
-0.014771
-0.004517
-0.001099
-0.004028
-0.010864
-0.029419
-0.043091
-0.045532
-0.049438
-0.050903
-0.041626
-0.029907
-0.028931
-0.028931
-0.043091
-0.038208
-0.046997
-0.060181
-0.062622
-0.065063
-0.068481
-0.051880
-0.055298
-0.040161
-0.066040
-0.080688
-0.091431
-0.070923
-0.067993
-0.038696
-0.048462
-0.045044
-0.051392
-0.070923
-0.083618
-0.070923
-0.075806
-0.071899
-0.084106
-0.093872
-0.069458
-0.045044
-0.044556
-0.034790
-0.011841
-0.006470
-0.000122
0.012054
0.009613
0.024261
0.026703
0.061371
0.093597
0.076508
0.053558
0.064789
0.076508
0.071625
0.074066
0.074554
0.077484
0.091156
0.069672
0.058929
0.034515
0.018402
0.008148
-0.004517
-0.004517
0.000824
0.003754
-0.010376
-0.003540
-0.009888
-0.007935
0.003265
0.000336
0.020844
0.004730
-0.002563
-0.005005
0.009613
0.019379
0.006683
0.021332
0.037445
0.045258
0.031097
0.027679
0.011078
0.013519
0.015472
0.017914
0.001801
0.014496
0.020844
0.020844
0.019379
0.018402
0.017426
0.014496
0.008636
-0.001587
0.005219
0.006195
0.003754
0.006683
0.011566
0.003265
-0.017700
-0.011353
-0.014282
-0.000122
-0.006470
-0.014771
-0.010376
-0.009399
-0.012329
-0.012329
-0.018677
-0.016724
-0.024536
-0.025024
-0.027954
-0.020630
0.003754
-0.014282
-0.000122
-0.004517
-0.011841
-0.008423
0.006683
0.005219
-0.003540
0.007660
-0.004028
0.010101
0.005707
0.002777
0.021820
0.021332
0.027679
0.045746
0.039398
0.033539
0.030609
0.004242
0.006683
-0.007446
-0.007935
-0.026978
-0.017700
-0.023560
-0.028931
-0.027466
-0.028931
-0.034790
-0.061157
-0.056763
-0.038696
-0.036743
-0.052368
-0.061157
-0.074341
-0.078735
-0.057739
-0.057251
-0.036743
-0.029907
-0.016724
-0.014771
-0.014771
-0.019653
-0.004028
-0.015259
-0.008911
-0.003052
0.006683
-0.017212
-0.021118
-0.025024
-0.020630
-0.009399
-0.015259
-0.018677
-0.031372
-0.026001
-0.010376
-0.013306
-0.009399
-0.009888
-0.008423
-0.020630
-0.012817
0.004242
0.018890
0.005707
0.007660
-0.001587
-0.005493
0.013519
0.014984
0.026703
0.017914
0.001312
0.011566
0.024750
0.020355
0.016937
0.017914
0.007660
-0.000610
-0.008423
-0.016724
-0.008423
-0.010376
-0.020142
0.004242
0.004242
0.009125
0.001801
0.022308
0.014984
0.011566
0.005219
0.015961
0.032074
0.039398
0.044769
0.041351
0.046234
0.044769
0.051117
0.049652
0.050629
0.069183
0.062836
0.056000
0.048187
0.043793
0.047699
0.048676
0.040375
0.043793
0.033051
0.031097
0.017914
0.019379
0.021332
0.035004
0.020844
0.009125
0.011566
0.001801
0.014984
0.006683
0.014008
-0.005493
-0.006958
-0.011353
-0.005005
-0.001099
-0.002075
-0.006958
-0.002563
-0.010376
-0.018677
-0.004517
-0.006470
-0.004028
-0.009399
-0.012817
-0.002075
-0.012817
0.012054
0.010101
0.014496
0.009125
0.015472
0.019379
0.019379
0.030609
0.036469
0.047699
0.053070
0.054047
0.091156
0.074554
0.078949
0.059418
0.072113
0.064789
0.056488
0.029633
0.025238
0.040375
0.058929
0.058929
0.033051
0.014008
0.014496
0.027191
0.006195
-0.007446
-0.024536
-0.037231
-0.032837
-0.031372
-0.044067
-0.028931
-0.032349
-0.026978
-0.025024
-0.018188
-0.009399
-0.016724
-0.005005
-0.012817
-0.017212
-0.015259
0.004242
0.004242
0.017426
0.013519
-0.025513
-0.047485
-0.043579
-0.044556
-0.055298
-0.058228
-0.064575
-0.045044
-0.016235
0.007660
0.008148
-0.032349
-0.044067
-0.067993
-0.066040
-0.059692
-0.043579
-0.024536
-0.016724
-0.025024
-0.037720
-0.033813
-0.029419
-0.030396
-0.040649
-0.077271
-0.078247
-0.050415
-0.008911
0.005707
-0.014282
-0.018677
-0.043579
-0.057739
-0.055298
-0.046021
-0.033813
-0.014282
-0.006958
0.002289
0.006195
0.006683
0.022308
0.024261
0.034027
0.033051
0.031097
0.046234
0.040863
0.044281
0.027191
0.035492
0.044281
0.056976
0.056976
0.043793
0.060883
0.053070
0.028656
0.014984
0.021332
0.018890
0.026703
0.029633
0.026703
0.026215
0.012054
0.010101
-0.000122
-0.016235
-0.015259
-0.030884
-0.018188
-0.011841
-0.018188
-0.019165
-0.001587
0.037445
0.040863
0.040863
0.038910
0.028168
0.017426
0.006195
-0.003540
-0.000610
0.014008
0.012543
0.021332
0.034515
0.051605
0.046234
0.038910
0.018890
0.018402
0.018890
0.005219
-0.012817
-0.061157
-0.081177
-0.090942
-0.068481
-0.019653
0.028168
0.055511
0.051605
0.004242
-0.057251
-0.093872
-0.125122
-0.117310
-0.116333
-0.121216
-0.086060
-0.056763
-0.055786
-0.070435
-0.083130
-0.088013
-0.099731
-0.106567
-0.121704
-0.108521
-0.120728
-0.120239
-0.110962
-0.098267
-0.093384
-0.077759
-0.058228
-0.043579
-0.023071
-0.026001
-0.015259
-0.014282
-0.010376
-0.000122
0.006195
0.023285
0.028168
0.035004
0.035492
0.050140
0.057465
0.058929
0.075043
0.067230
0.063324
0.071136
0.064301
0.065277
0.067719
0.062836
0.055511
0.054535
0.050140
0.047699
0.040863
0.037933
0.031097
0.020844
0.022797
0.016937
0.017914
0.006195
0.001801
0.003754
0.000336
-0.000122
0.005219
-0.002563
-0.007935
-0.005981
-0.004028
-0.006958
-0.013306
-0.002563
-0.002563
-0.012817
-0.010864
-0.012817
-0.007446
-0.005005
-0.007446
-0.014282
-0.012329
-0.002563
-0.002563
-0.002075
-0.009399
-0.007935
0.001801
-0.012329
-0.001099
-0.007935
-0.025513
-0.011353
-0.012329
-0.015747
0.005219
0.064301
0.137054
0.180023
0.188812
0.088226
-0.029419
-0.121704
-0.109009
-0.045044
0.018402
0.059906
0.058441
0.064789
0.073578
0.046234
0.007660
-0.040161
-0.070435
-0.088501
-0.085083
-0.093384
-0.052856
-0.042603
-0.040649
-0.033813
-0.014771
0.006195
0.002289
0.022308
0.022308
0.022308
0.039886
0.053558
0.038422
0.023773
0.015472
0.001801
0.020355
0.027679
0.021820
0.031097
0.041351
0.029633
0.035004
0.029633
0.036469
0.028656
0.044281
0.042816
0.040863
0.048676
0.043304
0.044281
0.028656
0.038422
0.027191
0.035980
0.047211
0.035004
0.042328
0.041351
0.027679
0.031097
0.023285
0.012054
-0.006958
-0.003052
-0.009399
-0.005981
-0.007935
-0.016235
-0.019653
-0.019165
-0.024048
-0.018188
-0.010376
-0.006958
-0.003052
0.001801
-0.007446
-0.009399
-0.008423
-0.008911
-0.005005
-0.002075
-0.017212
-0.024048
-0.020142
-0.006958
-0.013794
0.000824
-0.002075
-0.028442
-0.022095
-0.028442
-0.025024
-0.036743
-0.042603
-0.015259
-0.007446
-0.018677
-0.021606
-0.013306
-0.008911
-0.017212
-0.018677
-0.015747
-0.016235
-0.006958
0.003754
0.001801
0.010590
0.008636
0.001312
0.003754
0.008636
0.012543
0.002289
0.019379
-0.003540
-0.008911
-0.000122
0.005219
0.016449
-0.001099
0.004242
0.002777
-0.006958
0.004730
0.000824
0.006683
0.002777
-0.012329
-0.010376
-0.005493
-0.005005
0.002777
0.002777
-0.002563
-0.006958
-0.015259
0.005219
-0.004028
0.002289
0.012054
-0.008911
-0.006958
-0.001587
-0.001099
0.000336
0.004242
0.003265
-0.005493
-0.005493
-0.000122
0.006195
0.006195
-0.005493
-0.007935
0.000824
-0.003540
0.009613
0.007172
0.006683
0.001312
0.016449
0.033539
0.076508
0.126801
0.143890
0.114105
0.051117
-0.003052
-0.035278
-0.046997
-0.020142
0.024750
0.043793
0.049652
0.033051
0.028656
0.030609
0.016937
-0.006470
-0.019165
-0.028931
-0.040649
-0.039185
-0.054810
-0.051880
-0.014771
-0.006958
0.003265
0.004242
-0.000122
-0.011841
-0.014771
-0.006470
-0.004517
0.002289
0.000824
0.001801
-0.017212
-0.048462
-0.029907
-0.044556
-0.050903
-0.038696
-0.032837
-0.034790
-0.032349
-0.026489
-0.029419
-0.036255
-0.040161
-0.023071
-0.034790
-0.023560
-0.024048
-0.009888
0.001312
0.006195
0.000336
0.014984
0.009613
-0.002563
-0.002563
0.027679
0.011078
-0.002075
-0.012329
-0.016235
-0.000610
0.005707
-0.001587
0.007660
-0.001099
-0.005493
-0.004028
-0.017212
-0.018188
-0.016724
-0.020630
-0.031860
-0.019165
-0.024536
-0.017212
-0.020142
-0.026001
-0.016235
-0.013794
-0.009399
-0.000610
-0.008423
-0.016235
-0.012817
-0.005005
-0.007446
-0.008911
-0.011841
-0.011841
-0.013306
-0.012329
-0.009888
-0.011353
-0.016724
-0.012817
-0.022095
-0.009399
-0.017700
-0.019165
-0.011841
-0.015259
-0.011841
-0.026001
-0.018677
-0.019653
-0.008423
-0.005005
-0.014282
-0.002075
-0.004028
0.024750
0.052094
0.117523
0.178070
0.227875
0.195160
0.025726
-0.126587
-0.115845
-0.023560
0.047211
0.105316
0.122894
0.103363
0.056976
0.008148
-0.016724
-0.035767
-0.048950
-0.052368
-0.069458
-0.056763
-0.073364
-0.065063
-0.058716
-0.056763
-0.035278
-0.037231
-0.032837
-0.020630
-0.022095
-0.007446
0.003754
0.028168
0.034515
0.041351
0.036469
0.028168
0.041351
0.032562
0.043304
0.044769
0.052094
0.048187
0.063324
0.058441
0.064789
0.060394
0.057953
0.064789
0.058929
0.068207
0.056488
0.068207
0.068695
0.049652
0.042328
0.031586
0.036469
0.040863
0.052094
0.041840
0.034027
0.032562
0.025238
0.017426
0.018890
0.017914
0.023285
0.033051
0.016937
0.016937
0.007172
-0.007446
-0.021118
-0.022583
-0.028442
-0.009888
-0.012817
-0.019653
-0.025024
-0.022583
-0.024536
-0.027954
-0.020630
-0.024536
-0.033813
-0.036255
-0.026978
-0.029907
-0.024536
-0.018188
-0.022583
-0.009399
-0.016235
-0.026489
-0.013306
-0.016235
-0.017212
-0.019653
-0.025024
-0.013794
-0.035278
-0.023560
-0.015259
-0.024536
-0.025024
-0.043579
-0.037231
-0.031372
-0.031860
-0.030884
-0.033325
-0.020142
-0.022095
-0.023071
-0.031372
-0.024048
-0.023560
-0.011353
-0.027466
-0.014282
-0.015747
-0.007446
-0.012817
-0.003052
-0.013794
-0.016235
0.004242
-0.002075
-0.006470
-0.015747
-0.000122
-0.003052
-0.009399
-0.010376
-0.005005
-0.008911
-0.008423
-0.005005
-0.011353
-0.005981
-0.007935
-0.021606
-0.011841
-0.008423
-0.010864
-0.009888
-0.013794
-0.012329
-0.001587
-0.003540
0.003265
0.014984
0.045258
0.070648
0.101898
0.139496
0.163422
0.162445
0.128754
0.056000
-0.014282
-0.047485
-0.034790
-0.012817
0.007660
0.020355
-0.018677
-0.027954
-0.030884
-0.051880
-0.077271
-0.108521
-0.144653
-0.171509
-0.181763
-0.189575
-0.183228
-0.164185
-0.145142
-0.105103
-0.100220
-0.080200
-0.060669
-0.043579
-0.025513
-0.020630
-0.007935
0.005219
0.004242
-0.000122
0.014984
0.024261
0.015472
0.022797
0.034515
0.031097
0.027679
0.033051
0.021332
0.018402
0.018890
0.010590
0.020355
0.031586
0.019379
0.028656
0.021332
0.017426
0.010590
0.012054
0.003754
0.011078
0.016449
0.015472
0.007172
0.010590
0.018402
0.020355
0.013519
-0.000610
0.016449
0.001312
0.007172
0.020355
0.014008
0.020844
0.009613
0.003754
-0.000122
0.007660
0.013031
0.000336
-0.000122
-0.007935
-0.002075
0.005219
0.000336
0.001312
0.003754
-0.004517
-0.011353
-0.010376
0.010101
0.009613
0.010101
-0.003540
0.001801
-0.007446
0.006683
-0.006958
-0.003052
-0.004517
-0.010864
-0.024048
-0.028442
-0.027954
-0.017700
-0.007935
-0.009888
-0.000610
0.003754
-0.008423
-0.009888
-0.010864
-0.009888
-0.011353
-0.001587
-0.009399
0.000336
0.004242
0.014984
0.024750
0.028656
0.021820
0.012543
0.012543
0.020355
0.009125
0.022797
0.018402
0.010101
0.011566
0.013031
0.020355
0.019379
0.021332
0.038422
0.022797
0.017914
0.015472
0.017426
0.011078
0.016449
0.010590
0.019379
0.017426
0.064789
0.083344
0.123871
0.156586
0.132660
0.108734
0.063812
0.037445
0.023773
0.045258
0.072601
0.065765
0.061859
0.048676
0.026215
0.006195
-0.006958
-0.024048
-0.049927
-0.067017
-0.076294
-0.081177
-0.091919
-0.096313
-0.101685
-0.106567
-0.109497
-0.099731
-0.098755
-0.076782
-0.073364
-0.065552
-0.051392
-0.049927
-0.041138
-0.009888
-0.007935
-0.000122
-0.005005
-0.004028
0.006683
0.008148
0.028656
0.026215
0.022797
0.004730
-0.007446
0.001801
0.003754
0.008636
0.021332
0.028656
0.024750
0.001801
-0.002563
0.009613
0.003754
0.005219
-0.005493
-0.011353
-0.011353
0.000336
0.001312
-0.000610
-0.005493
-0.010376
-0.008911
-0.002563
-0.012329
0.003754
0.003754
-0.000610
0.004730
-0.005005
0.010101
0.013519
-0.005005
0.006195
0.001801
0.003265
0.009125
0.006195
0.014984
-0.001587
0.021332
0.016449
0.010590
0.006195
0.022308
0.014008
0.026215
0.030121
0.025238
0.025238
0.020355
0.027191
0.018890
0.023773
0.022797
0.016449
0.016937
0.020355
0.015472
0.019379
0.019379
0.017914
0.008636
-0.000122
0.005707
0.005219
0.001312
-0.002563
-0.008911
-0.017212
-0.006470
-0.009399
-0.015259
-0.016235
-0.015259
-0.020630
-0.022095
-0.014771
-0.017212
-0.016724
-0.017212
-0.014771
-0.019165
-0.018677
-0.001099
0.011078
0.021820
0.026215
0.000824
-0.014771
-0.001099
0.016449
0.039398
0.081879
0.131195
0.185394
0.214203
0.157562
0.075043
-0.044067
-0.114868
-0.105591
-0.046997
-0.003052
0.021820
0.029144
0.024261
-0.000610
-0.024048
-0.082153
-0.109985
-0.138306
-0.153442
-0.167114
-0.191528
-0.188110
-0.169556
-0.141724
-0.126099
-0.126099
-0.106567
-0.053833
-0.057251
-0.061646
-0.046509
-0.033813
-0.006958
-0.011353
-0.022583
-0.044556
-0.042603
-0.023071
0.014496
0.022308
0.054535
0.075531
0.104340
0.091156
0.118011
0.100433
0.072601
0.045746
0.057465
0.056000
0.057953
0.070160
0.090668
0.102386
0.093109
0.087738
0.084808
0.046722
0.033051
0.036469
0.038422
0.030609
0.009125
0.028168
0.016449
0.029633
0.015961
0.013031
0.012054
0.005219
0.010590
-0.002075
-0.006958
-0.000122
0.008148
0.003265
-0.002075
0.003754
-0.005981
-0.000122
-0.001587
-0.004517
-0.001587
0.003754
0.003754
-0.001099
-0.005493
-0.001099
0.002777
0.005219
-0.006470
-0.004028
0.000824
-0.003052
-0.008911
-0.005493
-0.002563
-0.021606
-0.005005
-0.010376
-0.007935
-0.003052
-0.006958
-0.007446
-0.005493
-0.012329
-0.000122
-0.007446
-0.005005
0.007660
-0.004028
0.002289
0.002777
0.004242
-0.002075
0.012054
0.014984
-0.000122
0.002777
0.010101
0.007660
0.011078
0.005707
0.005219
0.008148
-0.005981
-0.000610
0.004730
0.009125
0.005707
0.002777
-0.002075
0.006683
-0.001587
-0.003540
0.001801
0.009613
0.005219
0.009613
-0.002563
0.001312
0.001312
0.012054
0.007660
0.004730
-0.003540
-0.010864
0.001801
0.005707
0.004730
0.002289
0.007660
0.007660
-0.005493
-0.000610
-0.001099
0.007660
0.005707
0.002289
0.012543
0.019379
0.030121
0.031097
0.036957
0.069672
0.111176
0.159027
0.226898
0.255219
0.141937
-0.039185
-0.130493
-0.190552
-0.132935
-0.016235
0.071136
0.114105
0.077484
0.021820
-0.060669
-0.122192
-0.186157
-0.216431
-0.209595
-0.199341
-0.178833
-0.148560
-0.113892
-0.095337
-0.094849
-0.079712
-0.067993
-0.057739
-0.037231
-0.021606
-0.013794
0.011566
0.016937
0.027679
0.024750
0.026703
0.034515
0.034027
0.024261
0.042816
0.031097
0.024261
0.028656
0.021332
0.010590
-0.005981
-0.023560
-0.015747
-0.020142
-0.006958
0.006195
0.000336
-0.009399
-0.009399
-0.014282
-0.018188
-0.009399
-0.010864
0.000824
-0.005981
-0.000122
-0.007935
-0.007446
0.008148
0.012054
0.006195
0.020844
0.010101
0.002777
0.007660
0.010101
0.007660
0.014984
0.011078
0.014496
0.008636
0.008636
0.014008
0.024261
0.028656
0.022308
0.034027
0.029633
0.029144
0.026215
0.017914
0.031097
0.011078
0.012543
0.008636
0.022308
0.028656
0.019379
0.013031
0.005707
0.009613
0.008636
-0.005493
0.008148
-0.004028
-0.021118
-0.008423
-0.012329
-0.010376
-0.006470
-0.016724
-0.003052
-0.006958
-0.010376
-0.014771
-0.015259
-0.004517
-0.004028
0.001312
-0.006958
-0.009888
-0.010376
-0.002563
0.002289
-0.007935
-0.003052
-0.012329
-0.001099
0.002289
0.010590
0.011078
-0.003540
-0.008911
-0.005005
0.002289
-0.007935
0.009125
0.006683
-0.002075
-0.004028
-0.007935
-0.008423
0.006195
-0.002563
-0.009399
-0.017700
-0.043091
-0.023560
-0.020142
-0.009888
-0.001099
-0.004517
-0.016724
-0.014771
-0.032837
-0.035278
-0.053345
-0.045532
-0.041626
-0.047974
-0.043091
-0.011353
-0.002075
0.027191
0.032562
0.047211
0.066254
0.076996
0.085785
0.109711
0.129242
0.128265
0.126312
0.084320
0.097992
0.094086
0.077484
0.097992
0.086273
0.084808
0.083832
0.068695
0.048187
0.017426
-0.004517
-0.031372
-0.047485
-0.073364
-0.078735
-0.076782
-0.071411
-0.082642
-0.066040
-0.074341
-0.062134
-0.067017
-0.045044
-0.041626
-0.036255
-0.027466
-0.028442
-0.014282
0.001312
-0.001587
-0.007935
-0.001587
-0.014282
-0.012817
-0.007935
-0.023560
-0.013306
-0.019653
-0.020142
-0.019165
-0.019165
-0.017212
-0.017700
-0.018188
-0.026489
-0.022095
-0.022583
-0.032837
-0.032349
-0.016235
-0.021118
-0.020630
-0.030396
-0.026001
-0.015747
-0.001587
-0.020142
-0.012817
-0.004028
-0.000610
-0.011353
-0.007935
-0.008911
-0.010864
-0.005005
-0.009888
0.007172
-0.013794
-0.010864
-0.002563
-0.009888
-0.003052
-0.004517
-0.000610
0.000336
0.003754
-0.006470
-0.004028
0.004242
-0.001099
-0.003540
0.011078
-0.003540
0.004730
-0.001587
0.008636
-0.002075
0.002289
0.006195
0.007172
0.005707
-0.001587
-0.008423
0.008148
0.010590
0.003754
0.002289
-0.002563
0.001312
0.008636
-0.003052
0.012543
-0.007935
0.005219
0.001312
0.009125
-0.003052
-0.007446
0.000336
0.002289
0.003754
0.006683
0.010590
-0.000122
0.010101
0.005219
0.006683
0.015961
0.019867
0.049652
0.066742
0.075531
0.042328
0.019867
0.025238
0.078461
0.120941
0.146332
0.104340
0.033051
-0.038208
-0.061157
-0.032349
0.011078
-0.012329
-0.044067
-0.064087
-0.055786
0.004730
0.023285
-0.010376
-0.085083
-0.133423
-0.140259
-0.156860
-0.142700
-0.097778
-0.056763
-0.007935
0.003754
0.007172
0.010590
0.014984
0.029144
0.035492
0.035492
0.004242
0.012543
0.055511
0.037445
0.021820
0.052582
0.033051
0.003754
-0.016235
-0.000122
0.017914
0.017426
0.002289
-0.000122
-0.029419
-0.063110
-0.058228
-0.032837
-0.009399
-0.014771
-0.029907
-0.021606
-0.029419
-0.033325
-0.027466
-0.021118
-0.012817
0.006683
-0.000610
0.003754
0.001312
0.011078
0.003265
0.013031
-0.003540
0.005219
0.008148
0.016449
0.025726
0.019379
0.021820
0.025726
0.016449
0.028168
0.027191
0.023773
0.023773
0.015961
0.011566
0.015961
0.014984
0.012543
0.010101
0.008636
0.009125
-0.003540
0.009613
0.011078
0.010590
0.013031
0.006683
0.014008
0.000336
0.014008
0.025726
0.007172
0.014008
0.014496
0.004730
0.018890
0.020355
0.014496
0.017426
0.020355
0.007172
0.014496
0.012054
0.010101
0.005707
0.013031
0.007172
0.009613
0.011078
0.016937
0.008148
0.015472
0.012543
0.006195
-0.004028
0.001801
0.010590
0.015961
0.007660
-0.000122
0.004730
-0.015747
0.000824
-0.000610
-0.006470
-0.006470
-0.008423
0.001312
0.005219
0.002777
-0.004028
-0.024536
-0.018677
0.000824
0.004242
0.006195
0.009125
0.006683
-0.013794
-0.007935
-0.017212
0.021820
0.067719
0.129242
0.203949
0.271332
0.214691
0.048187
-0.107056
-0.152466
-0.150024
-0.124146
-0.050903
0.055023
0.097015
0.091644
0.044281
-0.020630
-0.096802
-0.160278
-0.190552
-0.212524
-0.192505
-0.186157
-0.170044
-0.150513
-0.171997
-0.167603
-0.135864
-0.106079
-0.059204
-0.058228
-0.039673
-0.076294
-0.085571
-0.098267
-0.093872
-0.067505
-0.044067
-0.022583
0.004242
0.019379
0.018402
0.028656
0.043304
0.057953
0.059418
0.081390
0.093109
0.102386
0.127777
0.131683
0.162445
0.173676
0.167816
0.192719
0.195160
0.194672
0.207367
0.209320
0.175629
0.145355
0.128265
0.139984
0.117523
0.114105
0.107758
0.097992
0.079926
0.057953
0.036957
0.014984
0.003265
-0.011841
-0.035767
-0.046997
-0.051880
-0.058228
-0.058716
-0.061646
-0.064087
-0.059692
-0.050415
-0.047974
-0.043579
-0.039185
-0.049927
-0.056274
-0.044556
-0.036255
0.014008
0.026703
0.043793
0.040375
0.025726
0.011078
-0.016235
-0.019653
-0.024048
-0.023071
-0.006470
-0.000122
-0.001099
0.014496
0.022797
0.006683
-0.008911
-0.023071
-0.034790
-0.046997
-0.043091
-0.039185
-0.039673
-0.038208
-0.044556
-0.030396
-0.028931
-0.023560
-0.016724
-0.018677
-0.004028
-0.021118
-0.000610
-0.004517
-0.003540
0.021820
0.020355
0.010590
0.009613
0.004730
0.007660
0.012543
0.012054
0.001801
-0.000122
-0.009888
-0.015747
-0.011353
-0.017212
-0.014282
-0.010864
-0.022583
-0.024536
-0.032837
-0.037720
-0.032837
-0.048462
-0.040161
-0.046021
-0.054321
-0.043579
-0.035278
-0.038696
-0.028442
-0.046997
-0.043091
-0.029907
-0.011841
-0.005493
0.004242
0.023285
0.051605
0.074066
0.046722
-0.058228
-0.115356
-0.091431
-0.034790
-0.005005
0.029144
0.037933
0.043793
0.025238
0.009613
-0.020630
-0.005493
-0.016235
-0.000610
-0.004028
0.006683
-0.000610
-0.035278
-0.048462
-0.030396
0.010101
0.049652
0.064301
0.025726
-0.013794
-0.023071
-0.016235
-0.022095
-0.031372
-0.020142
-0.016724
-0.021118
-0.024048
-0.013306
-0.013306
-0.010376
-0.010864
-0.006470
0.001801
0.000824
-0.005005
-0.001099
0.009613
0.026215
0.025238
0.021332
-0.005005
-0.011841
0.011566
0.016449
0.041840
0.039398
0.040863
0.025726
0.017426
0.005219
0.005219
0.013519
0.014008
0.014008
0.009125
0.007172
0.011078
0.009125
0.009125
-0.007935
-0.002075
-0.004028
-0.000122
-0.010376
-0.007935
-0.005005
-0.009399
-0.010376
0.000824
-0.011353
-0.015747
-0.008423
-0.008423
-0.005493
-0.017212
-0.007935
-0.000122
-0.008911
-0.001099
-0.000122
0.006683
0.006683
0.012543
0.004730
0.011566
0.011566
0.007660
0.011078
0.011078
0.024261
0.018890
0.014984
0.021820
0.021820
0.019867
-0.000122
0.012054
0.024261
0.026703
0.037445
0.052094
0.045258
0.054047
0.044769
0.044281
0.029633
0.011566
0.000336
-0.000610
0.010590
0.001312
-0.000610
-0.003540
0.014496
0.011078
0.006195
-0.001099
-0.017700
-0.014282
-0.019165
-0.029907
-0.032837
-0.035278
-0.030396
-0.019165
-0.026001
-0.013306
-0.006470
0.014496
0.011078
0.016937
0.017914
0.007172
0.015472
-0.022095
-0.041138
-0.034302
-0.011353
-0.009888
-0.015747
0.008148
0.002289
-0.031860
-0.016724
0.002777
-0.015747
-0.029907
-0.014282
-0.005981
-0.010864
-0.014282
-0.000610
0.005707
0.019379
0.023773
0.015961
0.024261
0.012054
0.020844
0.009613
-0.018677
-0.036255
-0.034790
-0.032349
-0.003052
0.016937
0.019867
0.005219
-0.013794
-0.019653
-0.019653
-0.017700
-0.006470
0.002289
-0.003540
0.006683
0.004730
0.016937
0.015472
0.024750
0.033051
0.035004
0.029144
0.032562
0.033539
0.035004
0.032562
0.041351
0.025726
0.014496
0.004730
-0.013794
-0.006470
-0.005005
-0.008423
-0.014771
-0.016724
-0.013794
-0.004517
-0.022095
-0.008911
-0.013794
-0.028931
-0.015259
0.005707
0.023773
0.037445
0.046234
0.056000
0.037933
0.016449
0.013519
0.044769
0.051117
0.056976
0.042816
0.044769
0.053558
0.043793
0.042328
0.040375
0.031097
0.018402
-0.002075
-0.004028
-0.016724
-0.029419
-0.025024
-0.026489
-0.044067
-0.042603
-0.044067
-0.039185
-0.033813
-0.040161
-0.031372
-0.016235
-0.014282
-0.005981
-0.016235
-0.020630
-0.038208
-0.029907
-0.027954
-0.035278
-0.005981
-0.007935
-0.006470
-0.023071
-0.020142
-0.042603
-0.038696
-0.026489
-0.029419
-0.020142
-0.012329
-0.021118
-0.018188
-0.018677
0.001312
-0.009399
-0.003052
-0.013306
0.008636
0.020844
0.028168
0.048676
0.045746
0.057465
0.027679
0.021820
0.026215
0.013519
0.030609
0.023773
0.023285
0.025238
0.009125
0.007172
0.008148
0.012054
0.021332
0.000824
0.012054
0.020844
0.020355
0.018402
0.042328
0.037445
0.015961
0.017914
0.018890
0.014496
0.018890
0.028168
0.027679
0.016937
-0.005981
0.000336
0.014008
0.024750
0.015472
-0.011841
-0.007446
-0.032837
-0.037720
-0.031860
-0.024536
-0.007446
-0.013794
-0.019653
-0.013306
-0.001587
-0.002075
0.006195
0.003265
0.018402
0.002777
0.009613
0.017426
0.030609
0.036957
0.026703
0.025726
0.021332
0.027679
0.039398
0.028168
0.023773
0.002777
-0.006958
0.010101
0.023285
0.030121
0.019867
0.017914
-0.001587
-0.024048
-0.021606
-0.010376
-0.017700
-0.009399
-0.016724
-0.025024
-0.024536
-0.036255
-0.027954
-0.031372
-0.033813
-0.039673
-0.046509
-0.045044
-0.051392
-0.035767
-0.043579
-0.038208
-0.040649
-0.040161
-0.050903
-0.053345
-0.033813
-0.039673
-0.036255
-0.030396
-0.040649
-0.030884
-0.023560
-0.023071
-0.014771
-0.017700
-0.005981
-0.000122
0.011078
0.019867
0.016449
0.033051
0.033539
0.050629
0.068207
0.083344
0.061371
0.051605
0.043304
0.003265
-0.019653
-0.066040
-0.122681
-0.100220
0.000824
0.061859
0.042328
0.013519
-0.023071
-0.047485
-0.066040
-0.074341
-0.073364
-0.078247
-0.054810
-0.044067
-0.013306
-0.013794
0.018402
0.025726
0.040375
0.032562
0.037933
0.039886
0.026703
0.026215
0.013031
0.016449
0.022308
0.015472
0.015472
0.011566
0.012054
0.003754
0.001312
0.017426
0.015472
0.028168
0.030121
0.022308
0.025238
0.007660
0.013031
0.013031
0.015472
0.006683
0.004242
0.011566
0.008148
0.002777
-0.008423
-0.002075
0.015961
0.015472
0.022308
0.019379
0.002777
0.003265
-0.006470
-0.007935
0.011078
0.020355
0.016937
0.021820
0.017914
0.030121
0.030609
0.028656
0.010101
0.024750
0.018402
0.035980
0.033539
0.006683
-0.010864
-0.009399
-0.004028
0.017914
0.019379
0.019379
0.009613
-0.002563
0.000824
0.004730
0.008148
-0.009399
-0.027954
-0.022583
-0.027954
-0.020142
-0.006470
0.000824
-0.005005
0.006195
-0.022095
-0.015259
-0.026489
-0.030396
-0.035767
-0.027466
-0.029907
-0.034790
-0.028931
-0.030396
-0.023560
-0.021606
-0.022583
-0.011841
-0.022583
-0.020142
-0.029419
-0.030884
-0.020630
-0.025513
-0.019165
-0.026978
-0.021118
-0.027954
-0.031860
-0.022095
-0.016235
-0.023560
-0.027954
-0.034790
-0.023071
-0.032349
-0.017700
-0.019653
-0.020630
-0.016235
-0.017700
-0.010864
-0.022095
-0.013306
-0.005005
-0.006958
-0.018188
-0.016724
-0.009888
-0.008911
-0.000122
-0.003540
-0.011353
0.009125
0.026215
0.037445
0.040863
0.034027
0.027191
0.011078
0.022308
0.027191
0.028656
0.046234
0.058441
0.062836
0.051117
0.023773
0.021820
0.006195
0.009125
0.017426
0.026703
0.025238
0.000336
-0.012817
-0.005981
-0.018188
-0.015747
-0.022583
-0.026978
-0.031860
-0.026978
-0.028442
-0.023560
-0.028442
-0.028442
-0.028931
-0.023560
-0.032837
-0.027954
-0.038208
-0.031372
-0.030396
-0.046997
-0.051392
-0.041138
-0.039673
-0.033813
-0.029419
-0.033813
-0.033813
-0.022583
-0.018677
-0.018188
-0.006470
-0.016235
-0.002075
0.011078
0.011078
0.017426
0.025238
0.023285
0.037445
0.045746
0.036469
0.038910
0.045746
0.064301
0.052094
0.041840
0.052094
0.051605
0.046234
0.051117
0.042816
0.048676
0.050629
0.054047
0.051605
0.047699
0.057953
0.037445
0.029144
0.019867
0.023773
0.025726
0.021820
0.030609
0.009613
0.015472
-0.005493
-0.008423
-0.015747
-0.004028
-0.019165
-0.019165
-0.026001
-0.029419
-0.035767
-0.031860
-0.026978
-0.009888
-0.010864
-0.029419
-0.038696
-0.028442
-0.052368
-0.055786
-0.049438
-0.027954
-0.028931
-0.030884
-0.019165
-0.016235
-0.025513
-0.035767
-0.045044
-0.046021
-0.055786
-0.037231
-0.031860
-0.024536
-0.026001
-0.020630
-0.034302
-0.009888
-0.015259
-0.003052
0.000824
0.000336
0.012054
0.000336
0.015961
0.029144
0.022797
0.039398
0.024261
0.032074
0.030121
0.027191
0.026703
0.035492
0.037445
0.040863
0.031097
0.036957
0.043304
0.054047
0.089203
0.088226
0.104828
0.109711
0.118500
0.110687
0.100433
0.054047
0.041351
0.054047
0.095551
0.133636
0.147797
0.119476
0.093597
0.065765
0.049652
0.066254
0.072113
0.080414
0.058441
0.024261
0.005219
-0.010864
-0.000122
0.004730
-0.018677
-0.023071
-0.034302
-0.042114
-0.062622
-0.059204
-0.054321
-0.061157
-0.051392
-0.066528
-0.082153
-0.068481
-0.080688
-0.072388
-0.066528
-0.061646
-0.052856
-0.066040
-0.045044
-0.034790
-0.035278
-0.026001
-0.030884
-0.017700
-0.001587
-0.012329
-0.009399
0.002777
0.001312
-0.003052
0.007172
-0.001099
0.007660
-0.000122
0.011078
0.014496
0.002289
-0.001099
0.003265
0.008636
0.005707
0.019867
0.005707
0.015472
0.016449
0.012054
0.015472
0.024750
0.027679
0.019379
0.003754
-0.006470
0.005219
0.014984
0.015961
0.017914
0.005707
-0.005005
0.004242
-0.003052
-0.003052
-0.022095
-0.017700
-0.020142
-0.014771
-0.013306
-0.024536
-0.018677
-0.018677
-0.015747
-0.010376
-0.015747
-0.007446
0.007172
0.013519
0.009125
-0.005981
-0.003052
0.016937
0.012054
0.025238
0.040375
0.036469
0.037445
0.025726
0.035980
0.024261
0.036957
0.029144
0.011078
-0.005493
-0.012329
-0.010864
-0.028442
-0.023071
-0.025513
-0.026001
-0.032837
-0.054321
-0.058228
-0.070435
-0.067993
-0.062622
-0.076294
-0.074829
-0.073364
-0.064087
-0.062622
-0.067993
-0.069458
-0.046997
-0.055786
-0.057251
-0.046021
-0.041138
-0.036743
-0.041138
-0.030396
-0.026978
-0.032349
-0.015747
-0.025513
-0.017700
-0.008423
-0.014282
-0.003540
-0.011353
-0.005005
0.001312
-0.009888
-0.005493
-0.005981
-0.005981
-0.000610
0.003265
-0.005005
0.008636
0.000336
-0.003540
0.004242
-0.000122
-0.004028
0.004730
0.014008
-0.004517
0.002777
-0.001587
-0.004517
-0.002075
-0.008423
-0.004517
-0.004517
0.000336
0.000336
0.009125
0.007660
-0.004028
0.004242
-0.002075
0.012543
0.012543
0.005219
0.004242
0.014496
0.014984
0.007172
0.010590
0.029633
0.026215
0.035980
0.039886
0.031097
0.048187
0.062347
0.034515
0.000824
-0.097778
-0.266724
-0.453735
-0.531372
-0.315552
-0.038208
0.189789
0.235687
0.133148
-0.029907
-0.152466
-0.198364
-0.194946
-0.148560
-0.074341
-0.005981
0.067230
0.112152
0.169769
0.197601
0.210785
0.232269
0.243011
0.250824
0.217621
0.162445
0.129730
0.101898
0.075531
0.052094
0.054047
0.071136
0.066742
0.049164
0.035492
0.033051
0.026215
0.016937
0.006195
0.009613
0.002777
0.004242
0.019867
0.010101
0.006195
-0.014771
0.004730
0.015961
0.022308
0.008148
0.003265
0.014008
0.011566
-0.006470
0.009125
-0.006470
0.011566
0.002777
-0.014282
-0.016235
-0.016235
-0.000610
-0.007935
-0.017212
-0.015259
-0.017700
-0.017212
-0.014282
-0.018188
-0.007446
-0.009399
-0.010376
-0.010376
-0.021606
-0.004517
-0.005005
0.005219
-0.000610
-0.020630
-0.008911
-0.010376
-0.011353
-0.006958
-0.005493
-0.019165
-0.022583
-0.015259
-0.018677
-0.022095
-0.019165
-0.017212
-0.011841
-0.020142
-0.022095
-0.020630
-0.019165
-0.014771
-0.010376
-0.025513
-0.011841
-0.010376
-0.015747
-0.005981
-0.005005
-0.005981
-0.012329
-0.003540
0.002777
0.003754
-0.002563
0.005707
0.005219
0.001312
-0.002075
0.007172
-0.005981
0.006195
0.007172
0.005707
0.004242
0.008636
0.006683
0.018890
0.007172
-0.000122
0.002777
0.002777
-0.004028
0.005219
0.004242
0.007172
-0.005005
-0.013794
-0.007935
-0.011353
0.002777
0.004242
-0.001099
-0.010864
-0.010376
-0.000122
0.003754
-0.002563
0.001312
-0.002075
-0.010376
-0.013794
0.001312
0.013031
-0.000122
0.002289
0.009613
0.003265
-0.000122
0.007660
0.017914
0.014496
0.010590
0.013031
0.015472
0.021332
0.029144
0.041840
0.054047
0.036469
0.041351
0.041351
0.048676
0.054047
0.050629
0.052094
0.055511
0.055511
0.056976
0.060883
0.056000
0.064789
0.059418
0.038910
0.013519
-0.007935
-0.039673
-0.045044
-0.031860
-0.020630
-0.019165
-0.017212
-0.045044
-0.044067
-0.043091
-0.048950
-0.050415
-0.077759
-0.083130
-0.077759
-0.074829
-0.044067
-0.022095
0.021332
0.055511
0.061859
0.042816
0.005707
0.014984
-0.001587
-0.013794
0.014008
0.062836
0.103851
0.086761
0.058441
0.003265
-0.032837
-0.037231
-0.021118
0.001801
0.007660
-0.016235
-0.045532
-0.056274
-0.075317
-0.074829
-0.058716
-0.049927
-0.033325
-0.027466
-0.030396
-0.034302
-0.046021
-0.061646
-0.045532
-0.023560
-0.026978
0.000336
0.002777
0.007660
0.015472
0.018890
0.027191
-0.008911
-0.008423
-0.017700
-0.003052
-0.016235
0.003265
-0.002563
-0.001099
-0.006958
0.009613
-0.001587
-0.011353
-0.008911
-0.011841
-0.017700
-0.015259
-0.018677
-0.008423
-0.011353
-0.000122
-0.005005
-0.001587
-0.008423
0.001312
0.013031
0.005219
-0.003540
-0.005005
0.004730
0.007172
0.003265
0.004730
0.000824
0.012054
0.007172
0.002289
-0.002075
0.000336
0.011566
0.011078
0.002777
-0.012817
-0.001587
0.011078
0.010590
-0.000610
-0.001587
-0.005981
0.002289
-0.006958
-0.000610
0.000824
0.003265
0.010101
-0.000122
-0.005005
-0.007446
0.003754
0.000336
0.006195
-0.003540
-0.004028
-0.008423
0.007660
0.000336
0.002289
-0.002563
0.008148
-0.004028
-0.001587
0.000824
0.003754
0.007660
0.008636
0.002777
-0.002075
0.005219
0.005707
0.004242
0.020355
0.004730
0.005707
0.002777
0.000824
-0.000610
0.000336
0.005219
0.009613
0.005219
0.004730
0.015472
0.029144
0.032074
0.054047
0.032074
0.042328
0.046234
0.060394
0.064789
0.086273
0.138031
0.152679
0.107269
0.035492
-0.082642
-0.132935
-0.105103
-0.030396
0.017914
0.058929
0.035492
0.001312
-0.027466
-0.067505
-0.088989
-0.114868
-0.112915
-0.117310
-0.115845
-0.113403
-0.107544
-0.113403
-0.102173
-0.077759
-0.075806
-0.071899
-0.060181
-0.046021
-0.048950
-0.055786
-0.051880
-0.052856
-0.033813
-0.038208
-0.029907
-0.033813
-0.024536
-0.008423
0.001312
0.017426
0.014496
0.034515
0.039398
0.071136
0.069672
0.069672
0.066742
0.067230
0.098969
0.097015
0.079926
0.049164
0.031097
0.014984
0.033051
0.041351
0.042328
0.033051
0.042328
0.029144
0.014984
0.007172
0.010101
0.013031
0.002289
0.008636
0.009613
0.014984
0.017426
0.018402
0.019379
0.021332
0.028168
0.032074
0.028168
0.019867
0.021332
0.027191
0.033051
0.031586
0.010590
0.023773
0.008636
0.013519
0.005219
-0.005005
-0.003052
-0.005005
-0.015259
-0.010864
-0.007935
-0.018677
-0.005981
-0.008911
-0.002563
-0.003052
-0.007446
-0.000610
-0.000122
-0.003052
-0.002563
0.007660
0.001801
-0.001587
0.005219
-0.003052
0.008148
0.003265
-0.006958
-0.005493
0.004242
0.006683
0.002777
0.005219
0.004730
0.004730
0.000824
-0.004028
0.001312
0.007660
0.007660
0.005707
0.001312
-0.003540
-0.007446
-0.002075
0.007660
0.006683
0.011078
-0.005005
-0.002075
0.009125
-0.000610
0.002777
-0.006470
0.005219
0.003754
0.002289
0.007172
-0.000122
-0.000122
0.009613
0.007660
-0.003052
0.001312
-0.011841
-0.001587
-0.004028
0.001312
-0.001099
0.000824
0.009125
0.034027
0.099457
0.201508
0.299652
0.381683
0.281586
0.007172
-0.212036
-0.275024
-0.211548
-0.026978
0.115082
0.161469
0.120941
0.036469
-0.060181
-0.124146
-0.173462
-0.214478
-0.226685
-0.225220
-0.206665
-0.202759
-0.195923
-0.173950
-0.157837
-0.128540
-0.111450
-0.083618
-0.057251
-0.038208
-0.020630
-0.014771
-0.000122
0.023773
0.012054
0.035004
0.034027
0.038910
0.060394
0.064301
0.060883
0.058441
0.066254
0.077484
0.065765
0.083832
0.068695
0.062347
0.066254
0.060394
0.069672
0.062347
0.060883
0.065277
0.054047
0.043793
0.035980
0.044769
0.079437
0.093109
0.099945
0.096039
0.076996
0.067230
0.048187
0.025238
0.003265
-0.002563
0.012054
0.026215
0.033051
0.032074
0.030609
0.006683
0.002777
-0.013306
-0.029907
-0.033325
-0.054321
-0.061646
-0.072876
-0.066528
-0.066040
-0.057739
-0.053345
-0.043091
-0.028931
-0.042114
-0.037720
-0.038208
-0.022095
-0.028442
-0.024536
-0.009399
-0.015259
-0.003540
-0.007446
0.006683
-0.004517
-0.008423
-0.009399
-0.004028
-0.006470
-0.009399
0.001312
-0.004517
-0.006958
-0.009399
0.001312
0.000336
0.006195
0.007660
-0.009399
0.003754
0.001801
0.007172
-0.001099
0.006683
0.002777
0.009613
0.010101
0.010590
0.009613
0.013519
0.012054
0.001801
0.005707
0.005219
-0.001099
-0.001099
0.003265
0.016449
-0.008423
-0.009888
-0.001587
-0.007446
0.003265
0.005219
-0.006470
0.002289
-0.002075
-0.011353
-0.005981
0.001801
0.000336
-0.010376
-0.016235
-0.000122
-0.011353
0.005219
-0.005493
-0.007446
-0.001587
0.006195
0.025238
0.036957
0.050629
0.078949
0.097504
0.121918
0.125336
0.108246
0.094086
0.062347
0.032074
0.019867
0.023773
0.028656
0.063812
0.042328
-0.031372
-0.080688
-0.084595
-0.058228
-0.042114
-0.042603
-0.082153
-0.117798
-0.141235
-0.152466
-0.161255
-0.131958
-0.121704
-0.103638
-0.083618
-0.079712
-0.065552
-0.038208
-0.018188
0.007660
0.020355
0.032562
0.014008
0.003265
0.020844
0.036469
0.038422
0.039398
0.029144
0.022797
0.032562
0.028656
0.022308
0.040863
0.045746
0.029633
0.009613
-0.012329
-0.028931
-0.011841
-0.014282
-0.006470
-0.016724
-0.007446
-0.014771
-0.018677
-0.010864
-0.025024
-0.025513
-0.022583
-0.022583
-0.027954
-0.020630
-0.020142
-0.011841
-0.017700
-0.014282
-0.012329
-0.002563
-0.000122
-0.000122
-0.008911
0.004242
0.000824
0.008636
0.006195
0.015961
0.007660
0.016937
0.010590
0.010590
0.002777
0.012543
0.013519
0.027191
0.018402
0.012054
0.005707
0.014496
0.017426
0.014008
0.020844
0.016449
0.006683
0.018890
0.009125
0.012543
0.007660
0.013519
0.020844
0.004730
0.004242
-0.003052
0.020844
0.017426
-0.000122
0.006195
0.001801
0.011566
0.020355
0.018890
0.009613
0.004730
0.000824
0.015472
0.010590
0.017426
0.023285
0.014984
0.014496
0.007660
0.003754
0.006683
0.002777
0.014496
0.009613
0.011566
0.004242
0.003754
0.011566
-0.000122
0.010590
0.008636
0.012543
-0.004517
-0.005981
0.007172
0.000824
-0.002075
0.000824
-0.002075
-0.000122
-0.011353
-0.005981
-0.005981
0.013519
0.003265
0.015472
0.029633
0.069672
0.088715
0.141937
0.195160
0.252289
0.274750
0.201508
0.067719
-0.053345
-0.086548
-0.048462
0.015961
0.063324
0.113617
0.101898
0.045258
-0.000122
-0.061157
-0.117310
-0.160278
-0.176880
-0.203735
-0.202271
-0.204224
-0.193970
-0.181274
-0.171021
-0.153442
-0.131470
-0.117310
-0.098267
-0.082153
-0.056763
-0.031860
-0.011353
-0.000122
-0.003052
0.008148
0.003754
0.023773
0.040863
0.065765
0.074066
0.077972
0.070648
0.063812
0.055511
0.041351
0.045258
0.041351
0.043304
0.038422
0.022797
0.021820
0.012054
0.007660
-0.004517
-0.018188
-0.039185
-0.044067
-0.046021
-0.047974
-0.043091
-0.040649
-0.039673
-0.040649
-0.054321
-0.045044
-0.036255
-0.030396
-0.041626
-0.026489
-0.033325
-0.029907
-0.020142
-0.012329
-0.011353
-0.008423
-0.009399
-0.008423
0.000336
-0.012329
-0.005981
-0.009888
-0.005493
0.011566
0.013519
0.001312
0.002777
-0.002563
-0.003052
0.010590
-0.000122
0.005707
0.004242
0.018890
0.011566
0.015472
0.003265
0.007660
0.005219
0.010590
0.001801
0.001312
0.011078
0.015961
0.011566
0.010101
0.006683
0.005219
0.017914
0.009613
0.012543
0.004730
0.011566
0.012054
0.002289
0.005219
-0.000610
0.001312
0.005707
0.004242
-0.004517
-0.008911
-0.005981
-0.006958
-0.008423
-0.016724
-0.019165
-0.024536
-0.019653
-0.023560
-0.016235
-0.026489
-0.030396
-0.031372
-0.023071
-0.029419
-0.030396
-0.022583
-0.013306
-0.022583
-0.026001
-0.015747
-0.026001
-0.020630
-0.017700
-0.015747
-0.023560
-0.020630
0.008636
0.059418
0.146332
0.241058
0.299652
0.261566
0.070160
-0.124634
-0.235962
-0.193481
-0.046997
0.101898
0.158051
0.179535
0.154144
0.080902
0.013031
-0.051392
-0.084595
-0.105103
-0.107056
-0.084106
-0.059692
-0.052368
-0.022583
-0.006958
0.006195
0.033539
0.035004
0.051605
0.060883
0.081390
0.089203
0.123871
0.123871
0.133636
0.137054
0.132660
0.102875
0.081390
0.061859
0.072113
0.094086
0.093109
0.101410
0.094086
0.066742
0.049164
0.039886
0.028168
0.014984
-0.003052
-0.019165
-0.018677
-0.026978
-0.024536
-0.024536
-0.018677
-0.009888
-0.016724
-0.013794
-0.025513
-0.027954
-0.026978
-0.025024
-0.020630
-0.022583
-0.020142
-0.015259
-0.009399
-0.009399
-0.009888
-0.011353
-0.025024
-0.011353
-0.014771
-0.028931
-0.021606
-0.011353
-0.019165
-0.022583
-0.026978
-0.020630
-0.011841
-0.020630
-0.026001
-0.015747
-0.019653
-0.009399
-0.015259
-0.007446
-0.025513
-0.025024
-0.018188
-0.019653
-0.008423
-0.028442
-0.009399
-0.015747
-0.023071
-0.015747
-0.021606
-0.010864
-0.022095
-0.015747
-0.019653
-0.021118
-0.020630
-0.019165
-0.014771
-0.010864
-0.025024
-0.018677
-0.007935
-0.014771
-0.010864
-0.002075
-0.011841
-0.004517
-0.003540
-0.001099
-0.007446
-0.005981
0.003265
-0.001099
-0.012329
-0.008911
-0.021118
-0.009399
-0.005005
0.000336
-0.010376
-0.012817
-0.026489
-0.025024
-0.015747
-0.010864
-0.010376
-0.016235
-0.025513
-0.018188
-0.004028
-0.008423
-0.008423
0.006195
-0.000122
-0.002563
-0.002075
-0.007935
0.012543
0.023773
0.018402
0.013031
0.007172
0.019867
0.034515
0.010101
0.018890
0.012054
0.007660
0.014496
0.004730
0.008148
0.013031
0.013031
-0.003540
-0.011841
-0.005981
0.001312
-0.000122
0.010101
0.010590
0.016937
0.014496
-0.010864
-0.039673
-0.035767
-0.005005
0.047211
0.116547
0.150726
0.114594
-0.026978
-0.164185
-0.150513
-0.052856
0.040375
0.067230
0.052094
0.042816
0.027191
-0.007446
-0.042114
-0.077271
-0.120239
-0.113892
-0.069946
0.007172
0.033051
0.002289
-0.043579
-0.073364
-0.068481
-0.043579
-0.013794
-0.001587
-0.020142
-0.035278
-0.015747
0.006683
0.011078
0.014008
0.007660
0.034027
0.037445
0.026215
0.035004
0.022797
0.012054
0.007172
-0.011353
-0.004028
0.008636
0.015961
0.028168
0.005707
0.012054
-0.003540
-0.000610
-0.008423
0.005219
-0.006958
-0.021606
-0.020142
-0.015259
-0.017700
-0.007446
-0.006958
-0.012817
-0.006958
-0.006958
-0.010376
0.001312
-0.011353
-0.014282
-0.016235
-0.014771
-0.001587
0.004730
0.003265
-0.003052
-0.007935
-0.009888
-0.002563
-0.006470
0.000336
0.017426
0.008636
-0.005005
0.001801
0.003265
0.001312
0.006195
0.002777
0.005707
0.008636
-0.005981
-0.008423
-0.002563
-0.001099
-0.007446
-0.000122
-0.008423
0.000336
0.005219
-0.015259
0.002777
-0.003540
-0.003052
-0.009399
-0.018677
-0.011841
-0.005981
-0.006958
-0.002075
-0.009888
-0.010376
-0.020142
-0.008911
-0.012817
-0.015747
-0.008423
-0.015259
-0.023071
-0.019653
-0.006470
-0.017212
0.003754
-0.017700
-0.009399
-0.009888
-0.022095
-0.016235
-0.004517
-0.008911
-0.003052
-0.006470
-0.011841
-0.010864
-0.011841
-0.006470
0.001801
-0.010864
-0.001587
-0.000610
-0.003540
-0.010376
0.001312
0.004242
0.009613
0.001801
0.004242
-0.002075
0.007660
0.014984
0.002777
0.019867
0.004242
0.010590
0.014496
0.007660
0.024750
0.020844
0.019379
0.033539
0.019867
0.035492
0.041840
0.033051
0.029144
0.019867
0.035492
0.029144
0.026703
0.038910
0.031097
0.030121
0.024261
0.028168
0.008148
0.014496
0.015961
0.023773
0.054047
0.125824
0.213715
0.248383
0.181488
-0.009888
-0.133423
-0.125122
-0.049927
0.048187
0.107269
0.123383
0.091644
0.037445
-0.022583
-0.068481
-0.081665
-0.082642
-0.085083
-0.083618
-0.099243
-0.089478
-0.104614
-0.107544
-0.098267
-0.091919
-0.076294
-0.073364
-0.061157
-0.050903
-0.033813
0.001801
0.004242
0.020844
0.026703
0.029633
0.017426
0.002289
0.002289
-0.002563
0.000336
0.017914
0.003265
0.016937
0.009125
0.001801
0.001312
-0.007446
-0.010864
-0.011353
-0.025513
-0.021118
-0.018188
-0.009888
-0.017212
-0.022095
-0.004028
-0.010864
-0.013794
-0.005005
0.006195
0.010101
0.002289
0.008148
-0.007935
0.001801
0.021332
0.020844
0.009613
-0.001099
-0.019165
-0.030884
-0.019653
-0.015747
0.003265
0.016937
0.019379
0.025238
0.015961
0.004730
-0.001099
0.000336
0.001801
0.010101
0.014008
0.030609
0.036957
0.055511
0.047211
0.050629
0.045746
0.047699
0.053070
0.041840
0.057953
0.056488
0.049652
0.041840
0.042328
0.023285
0.032074
0.026703
0.021820
0.017426
0.014008
0.021332
0.014496
0.016449
-0.000122
-0.007935
-0.015259
-0.008911
-0.010376
-0.018677
-0.022095
-0.021606
-0.018188
-0.019653
-0.026001
-0.025024
-0.026489
-0.022583
-0.015747
-0.017700
-0.028931
-0.018677
-0.012329
-0.015747
-0.011841
-0.018677
-0.018677
-0.018677
-0.021118
-0.029907
-0.018188
-0.010376
-0.015259
-0.017700
-0.008911
-0.011841
-0.003540
-0.013794
0.000336
-0.015747
-0.014771
-0.012329
-0.018188
0.006195
0.011078
-0.005005
-0.008423
-0.009888
0.002289
-0.007446
0.004730
0.010101
0.006195
-0.003052
-0.025024
-0.013794
0.001801
0.020355
0.069183
0.154633
0.220062
0.226898
0.116058
-0.003540
-0.059204
-0.073364
-0.026001
-0.003052
0.002289
0.011078
0.025238
0.017426
-0.001099
-0.017212
-0.040649
-0.067505
-0.097778
-0.126587
-0.142700
-0.142700
-0.129028
-0.109985
-0.100220
-0.076294
-0.051392
-0.037231
-0.022095
-0.007446
0.014496
0.003265
0.015961
0.038910
0.059418
0.058441
0.033539
0.030121
0.022797
0.025238
0.056488
0.038910
0.037933
0.023773
-0.001099
0.000336
-0.005005
0.006683
0.014984
0.015472
0.001801
0.003754
-0.010864
0.004730
-0.000122
-0.001587
-0.003052
0.012054
0.028168
0.024750
0.024261
0.015961
0.017426
0.012543
0.022308
0.032562
0.025726
0.039398
0.044281
0.042328
0.032074
0.013031
0.017914
0.006195
0.001312
-0.013306
-0.010864
-0.012817
-0.005981
-0.012817
-0.018677
-0.013794
-0.025024
-0.011353
-0.027954
-0.022095
-0.025513
-0.024536
-0.017700
-0.020142
-0.024048
-0.026978
-0.018188
-0.018677
-0.023071
-0.023560
-0.028442
-0.030884
-0.030396
-0.025024
-0.011841
-0.021606
-0.018188
-0.021118
-0.035278
-0.014771
-0.022583
-0.009888
-0.018677
-0.009888
-0.017212
-0.023071
-0.016724
-0.005981
-0.009399
0.003754
-0.005981
-0.017212
0.000336
-0.001587
0.005219
-0.002563
0.000336
0.005707
-0.005493
0.001312
0.004730
0.000824
0.012543
0.013031
0.000824
-0.003540
-0.000122
0.003754
0.018890
0.013031
0.009613
-0.003540
0.005707
0.011078
0.012543
0.020844
0.036957
0.035980
0.064789
0.132172
0.227386
0.292328
0.300140
0.216644
0.045746
-0.131470
-0.169556
-0.055786
0.088715
0.163422
0.163422
0.109222
0.029144
-0.041626
-0.072876
-0.108032
-0.130493
-0.141235
-0.133423
-0.149048
-0.135864
-0.127563
-0.114868
-0.103149
-0.096802
-0.082153
-0.062134
-0.057739
-0.037231
-0.035278
-0.026001
-0.013794
-0.005981
0.000336
0.015472
0.009125
0.005707
-0.009888
0.006195
0.020844
0.013031
0.024750
0.030121
0.014984
0.029633
0.031586
0.036469
0.035492
0.046234
0.040863
0.041840
0.037445
0.023285
0.026215
0.014496
0.026215
0.015961
0.010101
0.015472
0.002289
0.003754
0.001312
-0.007935
-0.013794
-0.011353
-0.031860
-0.023560
-0.028931
-0.026001
-0.031860
-0.033813
-0.033325
-0.042114
-0.046021
-0.017700
-0.028442
-0.028442
-0.039673
-0.041138
-0.047485
-0.044067
-0.058716
-0.052368
-0.050415
-0.034302
-0.040161
-0.019165
0.003265
0.000336
0.006683
-0.002563
-0.026978
-0.013794
-0.004517
0.008148
0.015472
0.022797
0.020844
0.032562
0.031586
0.042328
0.032562
0.033539
0.032074
0.030609
0.028656
0.025726
0.021820
0.021332
0.024261
0.021820
0.017914
0.020844
0.004730
0.003754
0.007660
0.014496
0.013519
0.007660
0.002777
0.014984
0.019379
0.011078
0.020844
0.015961
0.014008
0.018890
0.014008
0.021332
0.026215
0.014984
0.024750
0.037445
0.032562
0.032562
0.028656
0.040375
0.024750
0.027679
0.033539
0.037933
0.046722
0.055511
0.073090
0.084808
0.114105
0.147797
0.180511
0.185883
0.160004
0.125824
0.054047
-0.049927
-0.048462
-0.047485
0.006195
0.054535
0.074066
0.076019
0.037445
-0.006958
-0.047485
-0.084595
-0.102173
-0.128540
-0.122192
-0.119263
-0.104614
-0.089478
-0.079712
-0.051880
-0.032349
-0.037231
-0.016724
-0.005005
0.006195
0.000824
-0.002563
0.019379
0.023773
0.014008
0.021332
0.018890
0.028656
0.009613
-0.008911
-0.017212
-0.018188
-0.020142
-0.024536
-0.012817
-0.019165
-0.012817
-0.028931
-0.031860
-0.036743
-0.035278
-0.052368
-0.048950
-0.043091
-0.052368
-0.038208
-0.038696
-0.033325
-0.039185
-0.035767
-0.023071
-0.037720
-0.030884
-0.032349
-0.030884
-0.024536
-0.025513
-0.026978
-0.018677
-0.016724
-0.023560
-0.025513
-0.008911
-0.010864
-0.017212
-0.010864
-0.011841
-0.009888
-0.008423
-0.017212
-0.001587
-0.004517
-0.008423
-0.007935
-0.003052
-0.012329
-0.009888
0.013519
-0.007446
-0.007935
-0.007446
-0.008911
-0.007446
-0.013306
-0.004517
-0.003540
-0.018677
-0.009399
-0.015259
-0.019653
-0.007935
-0.003052
-0.004517
-0.009888
-0.022583
-0.010864
-0.000610
0.004730
-0.011353
-0.021606
-0.015259
-0.026978
-0.022095
-0.017700
0.001801
-0.009888
-0.012817
-0.011841
-0.010376
-0.010864
-0.005005
0.004730
-0.005981
-0.008423
-0.002563
0.010590
0.004242
0.017914
0.016449
0.009125
0.011078
0.017426
0.023285
0.016449
0.019379
0.016937
0.014496
0.009613
0.013519
0.009125
0.010101
0.003754
-0.006470
-0.019653
-0.014282
-0.019165
-0.009888
-0.009888
-0.020630
-0.014282
-0.002075
0.023773
0.043304
0.053558
0.071136
0.091156
0.100433
0.122894
0.163910
0.199066
0.186859
0.155121
0.054047
-0.021606
-0.040649
-0.009888
0.039398
0.075043
0.086761
0.091156
0.058441
0.011566
-0.041138
-0.088989
-0.123169
-0.140747
-0.130981
-0.130981
-0.133423
-0.101685
-0.093384
-0.083130
-0.051392
-0.059692
-0.051392
-0.046509
-0.023560
-0.026978
-0.030396
-0.021606
-0.027466
-0.025513
-0.038696
-0.026001
-0.025024
-0.032837
-0.027466
-0.026001
-0.037720
-0.035278
-0.027954
-0.024048
-0.012329
-0.025513
-0.034790
-0.027466
-0.012817
-0.015747
-0.011841
-0.021118
-0.020630
-0.021606
-0.011353
-0.005005
-0.009399
-0.002563
0.003265
-0.007935
-0.005981
0.001801
-0.001587
-0.004028
-0.004028
-0.006958
0.000336
-0.010376
0.003265
0.013031
-0.004517
0.004242
0.006683
0.000824
-0.001099
0.004730
0.004242
0.008636
-0.005005
0.007660
-0.002563
0.013519
0.010590
0.013519
0.012054
0.008148
0.005707
-0.003052
0.016937
0.013519
0.019379
0.012054
-0.005005
0.009613
0.009613
0.017914
0.012543
0.007660
0.012054
0.001312
0.001801
-0.008911
-0.010864
-0.003052
0.006195
0.000824
0.005219
0.001312
0.000824
0.003754
-0.004028
-0.003540
-0.010376
-0.026001
-0.008911
-0.005005
-0.008423
-0.005493
0.008148
0.005219
-0.005493
-0.006470
-0.003540
-0.015259
-0.022095
-0.021118
-0.015259
-0.019653
-0.000610
0.011078
0.000824
-0.000122
-0.006958
-0.013794
-0.015747
0.001312
-0.006470
0.008636
0.006683
0.001801
0.000336
0.016449
0.015472
0.017426
0.023773
0.016937
0.021332
0.022308
0.035004
0.040863
0.046234
0.075531
0.108734
0.137054
0.145355
0.165863
0.170746
0.150238
0.139496
0.136566
0.130219
0.176117
0.222015
0.204437
0.148773
0.056488
0.009613
0.051605
0.079926
0.100922
0.090179
0.043793
-0.010864
-0.034302
-0.069458
-0.087036
-0.096313
-0.110962
-0.092896
-0.097290
-0.097778
-0.099731
-0.087036
-0.078735
-0.069458
-0.073853
-0.055298
-0.054810
-0.058716
-0.045532
-0.042114
-0.040649
-0.029907
-0.036743
-0.028442
-0.025513
-0.026489
-0.014771
-0.019165
-0.018677
-0.025024
-0.009888
-0.013794
-0.011353
-0.015747
-0.018188
-0.015747
-0.018188
-0.008423
-0.005493
-0.003052
-0.017700
-0.011841
-0.013794
-0.012817
-0.000610
-0.004028
-0.003540
0.000336
-0.015259
0.000336
-0.005005
-0.009399
-0.003052
-0.004517
0.004242
-0.004028
-0.014771
-0.008423
0.008148
0.005219
-0.007935
-0.003052
-0.001099
-0.000610
0.006195
-0.001587
-0.003052
0.002777
0.000336
0.000336
-0.003540
0.001801
0.007660
-0.000122
0.006683
-0.010376
-0.002563
0.001801
-0.002563
0.000824
-0.000122
-0.002075
-0.009399
-0.003540
-0.008911
-0.002075
-0.008423
-0.011353
-0.003052
-0.020142
-0.009888
-0.005493
0.001801
-0.002075
-0.005005
-0.013794
-0.008911
-0.008911
-0.010864
-0.005005
-0.011841
-0.010376
0.007660
-0.002075
0.002777
-0.011841
-0.009888
-0.004028
-0.001587
0.003265
0.002777
-0.003052
-0.000610
0.008148
0.004730
0.003265
0.007172
-0.005493
-0.000122
0.001801
-0.006470
0.004242
0.007172
-0.000610
0.000336
0.015961
0.027679
0.011566
0.024750
0.035980
0.063324
0.099945
0.128265
0.145355
0.141937
0.147797
0.144379
0.104828
0.085297
0.072601
0.053558
0.068695
0.087250
0.129242
0.172699
0.190277
0.138031
0.017426
-0.098755
-0.169556
-0.200317
-0.172485
-0.113403
-0.093872
-0.088013
-0.097290
-0.119751
-0.146606
-0.178345
-0.180786
-0.186646
-0.183228
-0.159302
-0.135864
-0.124634
-0.109009
-0.084106
-0.072876
-0.065063
-0.056763
-0.036743
-0.042114
-0.033813
-0.015259
-0.026001
-0.025513
-0.016724
-0.009888
-0.017212
-0.017212
-0.013794
-0.010376
-0.000610
-0.000610
0.006683
-0.009888
-0.007446
-0.006958
-0.000122
0.016449
0.006683
0.009125
0.006195
0.004730
0.002289
0.005219
0.018402
0.009613
0.010590
0.021820
0.006683
0.011078
0.004242
0.020355
0.016937
0.024261
0.016449
0.015961
0.014984
0.015961
0.019379
0.022308
0.011566
0.014984
0.019867
0.015472
0.014984
0.018890
0.014008
0.019379
0.005707
0.009613
0.014496
0.021332
0.019379
0.014496
0.012054
0.008636
0.014984
0.023773
0.023773
0.024750
0.016449
0.012543
0.012054
0.008148
0.014496
0.021332
0.015472
0.006195
0.010590
0.015472
0.013519
0.014496
0.018402
0.015961
0.002289
0.004730
0.000336
0.006195
0.007172
0.002289
0.000336
-0.004517
-0.005005
-0.000610
-0.017212
-0.008911
-0.026489
-0.035278
-0.043091
-0.038696
-0.047974
-0.040161
-0.022095
-0.010376
-0.009888
0.006683
-0.007446
-0.017212
-0.002075
0.023285
0.063324
0.110687
0.123871
0.113129
0.121918
0.126801
0.130707
0.123871
0.141449
0.155609
0.186371
0.170746
0.149261
0.148773
0.153168
0.142914
0.126801
0.128265
0.113617
0.086273
0.064301
0.046234
0.011078
0.000336
-0.003052
-0.018188
-0.030884
-0.026001
-0.033325
-0.039673
-0.043579
-0.043579
-0.067505
-0.090454
-0.105103
-0.108032
-0.099243
-0.105591
-0.100708
-0.094849
-0.089478
-0.099731
-0.102173
-0.099243
-0.082642
-0.081665
-0.076294
-0.079224
-0.088989
-0.080688
-0.067505
-0.058716
-0.046997
-0.064575
-0.053833
-0.057739
-0.049438
-0.042603
-0.041626
-0.039673
-0.025024
-0.036743
-0.036255
-0.028931
-0.016235
-0.003540
-0.011841
-0.013306
-0.013794
-0.012329
0.000824
0.009613
0.015961
0.011566
0.012054
0.001801
0.007172
-0.000122
0.019867
0.023773
0.028168
0.016937
0.009613
0.011566
0.010590
0.010590
0.027191
0.015961
0.006683
0.012543
-0.002563
0.014984
0.014984
0.002777
0.010101
0.009125
0.001801
0.008636
0.022797
0.017426
0.017914
0.014984
0.019379
0.014008
0.018890
0.029144
0.029144
0.028168
0.014984
0.025726
0.021332
0.027191
0.024750
0.028168
0.023773
0.025726
0.020355
0.014984
0.007172
0.026703
0.015961
0.013031
0.014496
0.002289
0.002777
0.013031
0.008636
0.004242
0.008148
0.000336
0.003754
-0.001587
0.006195
0.003265
-0.014771
-0.014282
-0.016724
-0.018677
-0.008911
0.003265
0.003754
-0.010864
-0.023071
-0.028931
-0.022583
-0.009888
0.005219
-0.015747
-0.023071
-0.014282
-0.005981
0.005219
-0.001099
0.004730
-0.005493
-0.032349
-0.016724
-0.005981
-0.017700
-0.007935
-0.008911
-0.025513
-0.026001
-0.034302
-0.026978
-0.014282
-0.011841
-0.020142
-0.023560
0.022797
0.263031
0.624847
0.849945
0.690765
0.213715
-0.268677
-0.416138
-0.242798
0.011566
0.220551
0.322113
0.325531
0.278656
0.159515
0.033051
-0.075806
-0.174438
-0.258911
-0.289673
-0.310669
-0.312134
-0.301392
-0.293091
-0.271606
-0.234009
-0.225708
-0.185181
-0.164673
-0.143188
-0.135376
-0.102661
-0.098755
-0.076782
-0.075806
-0.059692
-0.049438
-0.050415
-0.037720
-0.043579
-0.027466
-0.026001
-0.020630
-0.028442
-0.015747
-0.011353
-0.014771
-0.016724
-0.015259
-0.010864
-0.012329
-0.018188
-0.003540
-0.005981
-0.006958
-0.010864
-0.000610
-0.009888
-0.015259
-0.009399
-0.005493
-0.009399
-0.004028
-0.000122
-0.005493
-0.005493
-0.003540
0.004730
-0.004028
0.005219
0.001801
-0.001099
-0.007935
-0.005493
-0.001099
0.006195
0.011078
0.004730
-0.003540
-0.000610
0.009125
0.021820
-0.000610
0.002289
