# Supplementary material for: Kolmogorov Complexity of Coronary Sinus Atrial Electrograms Before Ablation Predicts Termination of Atrial Fibrillation After Pulmonary Vein Isolation
Source: Entropy (Basel). 2019 Oct 4;21(10):970. doi: 10.3390/e21100970 (PMC7514301; doi:10.3390/e21100970)
Supplement: Supplementary file 1 [file entropy-21-00970-s001.zip › suppMat/DataS1/more than PVI/09 30 SEC BASELINE.txt]

0.199890
0.155457
0.064636
0.003601
-0.056427
-0.090118
-0.080353
-0.076935
-0.104767
-0.098907
-0.077423
-0.057892
-0.079865
-0.224884
-0.272247
-0.135529
-0.063263
-0.067657
-0.091583
-0.103790
-0.097443
-0.102325
-0.113556
-0.096466
-0.102325
-0.099396
-0.089630
-0.087189
-0.061798
-0.051056
-0.030060
-0.010040
-0.000275
-0.000275
0.007019
0.006042
0.013855
0.019714
0.024597
0.017761
0.015808
0.021667
0.027039
0.020691
0.030945
0.030457
0.024109
0.033875
0.015808
0.014832
0.016785
0.023621
0.018738
0.022644
0.007019
0.007019
0.010437
0.008484
0.003113
0.001160
0.009460
0.008484
0.008972
-0.001251
-0.001740
0.007507
-0.001251
0.005554
0.001648
0.005066
-0.005646
-0.006622
0.007996
0.001160
0.001648
-0.011993
-0.006622
0.013855
0.005066
0.013367
0.007507
0.007507
0.003601
0.014343
0.006042
0.015320
0.003601
0.007019
0.009460
0.007019
0.013855
0.012390
0.015808
0.011902
0.011902
0.007996
0.020203
0.011414
0.012390
0.020691
0.010925
0.014832
0.013367
0.008484
0.010437
0.015808
0.016785
0.014832
0.017273
0.013367
0.007507
0.001160
0.019714
0.009460
0.001160
0.007507
0.010437
0.015320
0.012878
0.005554
0.009949
0.010925
0.018250
0.004578
0.010925
0.011414
0.024597
0.012390
0.007019
0.006531
0.009949
0.013367
0.009460
0.002625
0.008972
0.008484
0.015808
0.009949
0.003601
0.012390
-0.001740
0.002136
-0.001740
-0.007599
-0.011993
-0.011505
-0.027130
-0.016388
-0.001740
-0.006622
-0.003204
-0.033478
-0.041779
-0.019806
-0.025665
-0.032501
-0.016388
-0.011505
-0.013947
-0.024200
-0.010040
-0.015411
-0.014923
-0.020782
-0.028595
-0.016876
0.014343
0.031921
0.053894
0.070984
0.038757
-0.016876
-0.033478
-0.018829
-0.051056
0.019714
0.263855
0.407898
0.287781
-0.018341
-0.071075
0.085632
-0.067657
-0.249298
-0.115509
0.194031
0.307312
0.293640
0.144714
0.039734
-0.013458
-0.067169
-0.165314
-0.327423
-0.273224
-0.164337
-0.054962
-0.038361
-0.052521
-0.094025
-0.146271
-0.162872
-0.179962
-0.176544
-0.172638
-0.166290
-0.153107
-0.127228
-0.108185
-0.085724
-0.064728
-0.048615
-0.034454
-0.016876
-0.005157
0.005554
0.010437
0.013367
0.025085
0.025085
0.036316
0.024597
0.040710
0.034363
0.035828
0.030457
0.038269
0.024109
0.029480
0.027039
0.035828
0.023132
0.018250
0.026062
0.030945
0.026550
0.017761
0.013855
0.022644
0.020691
0.022644
0.012878
0.017761
0.010925
0.013855
0.012878
0.016296
0.012878
0.011902
0.019226
0.008484
0.009949
0.003601
0.005066
0.011902
0.016296
0.009949
0.008972
0.025085
0.012390
0.015320
0.003601
0.008972
0.011902
0.018250
0.007507
0.001648
0.012390
0.018250
0.004578
0.020203
0.009460
0.014832
0.015320
0.018738
0.014343
0.003601
0.001160
0.019226
0.011414
0.001648
0.011902
0.010437
0.019226
0.019226
0.007507
0.007019
0.009460
0.008484
0.011414
0.008972
0.005066
0.003113
0.008972
0.015808
0.011902
0.001160
0.001160
0.015320
0.015808
0.002625
-0.004181
-0.000275
0.002136
0.010437
0.008484
-0.001251
0.006531
0.007507
0.001160
-0.000763
-0.002716
-0.001740
0.004578
0.003601
0.004578
0.009949
0.005066
0.005554
0.005554
0.002136
-0.011993
0.004578
0.015808
0.001160
-0.002716
0.002136
0.004089
-0.002716
0.007019
0.007996
0.006042
0.004578
0.014832
0.024109
0.014832
0.023621
0.012390
0.012390
0.007996
-0.014435
-0.060333
-0.129181
-0.173126
-0.135529
-0.013947
0.075867
0.089539
0.045105
-0.034943
-0.094025
-0.117950
-0.044708
0.005066
-0.022736
-0.034943
-0.120880
-0.178009
-0.015411
0.513367
0.998718
0.516296
-0.191681
-0.382599
-0.343536
0.107117
0.268250
0.285828
0.282410
0.235535
0.132507
0.049011
0.013855
-0.010529
-0.017853
-0.042755
-0.070099
-0.087677
-0.106232
-0.109161
-0.113556
-0.106720
-0.102814
-0.101837
-0.100861
-0.091583
-0.084747
-0.072052
-0.075470
-0.062286
-0.054474
-0.043732
-0.046661
-0.045685
-0.035431
-0.028595
-0.014923
-0.019806
-0.014435
-0.017853
-0.017365
-0.006622
-0.009064
-0.007111
-0.002228
0.001160
0.005066
-0.000275
-0.005157
-0.000275
0.003113
0.008972
0.006531
0.007019
-0.004181
0.007996
0.005066
0.002136
-0.004181
0.005066
0.001160
-0.002228
0.003113
0.006531
-0.002228
-0.001251
-0.002716
-0.005646
0.004578
-0.003693
-0.003204
0.006042
0.008972
0.002625
-0.007599
-0.006622
0.006042
0.000183
-0.001740
-0.003204
-0.007111
0.000671
-0.004181
0.002625
-0.008087
-0.006622
-0.005646
0.002136
-0.010040
-0.002716
0.002625
0.009460
0.006042
-0.008575
-0.009552
-0.000763
0.005066
-0.005157
-0.001251
-0.003693
-0.004181
0.004089
-0.002228
0.005554
0.001160
0.003601
-0.000763
0.001160
-0.005646
-0.006622
-0.006134
-0.007599
-0.003204
-0.001251
-0.012970
-0.010040
-0.003693
0.004089
-0.009552
-0.003693
0.005066
0.004578
0.003113
-0.001740
0.001160
0.003113
-0.004181
0.000671
0.001648
-0.002716
-0.003693
0.006531
0.006531
0.001648
-0.011017
-0.011993
0.009460
-0.003693
-0.012970
-0.010529
-0.013458
-0.004181
0.000183
-0.015411
-0.001740
0.017273
0.043152
-0.050079
-0.254669
-0.194611
-0.062775
-0.054962
0.102234
0.102722
-0.073517
-0.176544
-0.154572
-0.150665
-0.107208
-0.028107
0.000671
0.063660
-0.034943
-0.122833
-0.095490
-0.164337
-0.136505
0.091980
-0.001251
-0.106232
-0.106232
0.117859
0.222351
0.102722
-0.045197
-0.100861
-0.044220
0.006042
0.027527
0.018250
0.023621
0.055847
0.066589
0.071472
0.073425
0.072937
0.085144
0.055359
0.055359
0.049988
0.045105
0.048523
0.047058
0.039246
0.045593
0.048523
0.046082
0.043640
0.034851
0.035828
0.028992
0.030457
0.026062
0.011902
0.005066
0.005066
0.010437
0.015808
0.000183
-0.000275
0.001648
-0.002228
-0.012970
-0.004181
-0.000763
-0.016388
-0.007111
0.009949
-0.011505
-0.008087
-0.006134
-0.007599
0.003601
-0.006134
-0.018341
-0.003204
0.004089
-0.002228
-0.005157
-0.010040
0.006531
0.001648
-0.002716
-0.001740
0.001160
-0.009552
0.002136
-0.003204
0.001648
-0.002716
-0.005157
-0.002716
-0.001740
-0.000275
-0.011017
0.005066
0.004578
-0.003204
-0.000763
-0.004181
-0.003693
0.009460
0.000671
-0.005646
-0.000763
-0.001251
-0.005157
0.004578
0.000671
0.004578
-0.006134
0.000183
-0.002716
-0.000763
0.001160
0.004578
0.012390
-0.006134
-0.006134
0.007019
-0.006622
-0.004669
0.003601
0.005066
0.002625
-0.005646
-0.003693
0.013855
0.010925
0.001160
0.002136
0.006042
0.007507
0.008972
-0.002228
0.005554
0.011414
0.008484
-0.003204
0.013855
0.010925
0.000671
0.010437
0.001160
0.002625
0.007996
-0.000275
0.001160
0.006042
0.003601
0.003601
0.010437
-0.002228
0.002625
0.007507
-0.012970
0.000671
-0.006622
0.003601
0.004578
0.005066
-0.012482
-0.009064
0.003113
0.006042
-0.003693
-0.008087
-0.003204
-0.001740
-0.001740
-0.002716
-0.007599
-0.006134
-0.011017
-0.009552
-0.007599
-0.006134
-0.008087
-0.008087
-0.008575
-0.013947
-0.016876
-0.026154
-0.014435
-0.006622
-0.021271
-0.036407
-0.030548
-0.027618
-0.056427
-0.078400
-0.113068
-0.155060
-0.236603
-0.213654
0.761902
0.998718
0.875183
-0.164825
-0.863068
-0.690216
-0.241974
0.143250
0.362976
0.480652
0.533875
0.386902
0.164246
0.053894
-0.028595
-0.060333
-0.068634
-0.156525
-0.211212
-0.249786
-0.251740
-0.186310
-0.140900
-0.135529
-0.131134
-0.149200
-0.146271
-0.153107
-0.151154
-0.144806
-0.147736
-0.135529
-0.122345
-0.101349
-0.086212
-0.086212
-0.056427
-0.051056
-0.039825
-0.024689
-0.017365
-0.008575
-0.007599
-0.011017
0.004578
0.007996
0.011902
0.001648
0.014343
0.010437
0.012878
0.007019
0.015808
0.020203
0.028015
0.009949
0.006531
0.011414
0.010925
0.012390
0.008484
0.010437
0.018738
0.010925
0.007507
0.013367
0.025085
0.002625
0.017761
0.017761
0.012390
-0.001740
0.009460
0.015320
0.015808
0.016785
0.005066
0.009460
0.018250
0.009460
0.015320
0.007019
0.009460
0.020691
0.013855
0.008972
0.019714
0.007019
0.020203
0.012390
0.007507
0.016296
0.015320
0.006042
0.021667
0.012878
0.007019
0.011414
0.013367
0.016785
0.011414
0.012390
0.005066
0.007019
0.012878
0.015808
0.006531
0.007996
-0.003204
-0.002716
0.006042
0.007996
0.002625
0.002136
0.006531
0.001160
0.001160
-0.001740
-0.003204
0.007507
-0.005646
-0.004669
-0.000275
0.009460
0.001648
-0.001251
-0.007599
-0.008087
0.001648
-0.003693
-0.005157
-0.006134
-0.009064
-0.006622
0.009460
-0.004669
-0.015411
-0.006622
-0.010040
-0.011505
-0.000275
-0.016388
-0.012970
-0.001740
0.001648
-0.016876
-0.013947
-0.010040
-0.007111
-0.001740
-0.023712
-0.022247
-0.011993
-0.014435
-0.018829
-0.030060
-0.029572
-0.030060
-0.038361
-0.052032
-0.073029
-0.098907
-0.140411
-0.199982
-0.278595
0.263855
0.998718
0.968933
0.321472
-0.288849
-0.591095
-0.564240
-0.209747
0.181824
0.314148
0.296570
0.215027
0.165222
0.101257
0.024109
-0.037384
-0.131134
-0.206818
-0.227325
-0.195587
-0.151642
-0.119415
-0.102325
-0.081329
-0.064728
-0.045197
-0.026642
0.001648
0.000183
0.016296
0.032410
0.031921
0.025574
-0.050568
-0.140411
-0.145782
-0.081818
-0.062286
-0.059357
-0.051056
-0.030548
-0.032501
-0.056915
-0.094513
-0.125763
-0.124786
-0.118439
-0.112091
-0.110626
-0.086700
-0.079865
-0.068634
-0.060333
-0.056427
-0.045197
-0.023712
-0.029572
-0.017853
-0.001740
-0.004181
0.002136
0.022644
0.006531
0.029968
0.016785
0.029968
0.023621
0.035828
0.033386
0.030457
0.028503
0.034363
0.040710
0.025085
0.034851
0.040222
0.029968
0.033386
0.037781
0.033875
0.036804
0.040710
0.030945
0.033875
0.024597
0.033875
0.034851
0.035828
0.023621
0.021667
0.022156
0.037781
0.025574
0.024109
0.016785
0.030945
0.027527
0.013855
0.016296
0.016785
0.017761
0.023132
0.014343
0.008972
0.014343
0.014343
0.016296
0.012878
0.017761
0.004089
0.010925
0.011414
0.006042
0.013367
0.000671
0.013855
0.013367
0.002136
0.010437
-0.001251
0.011414
0.003113
0.010437
0.005554
0.006531
-0.004669
0.010437
0.001648
0.001648
0.003601
0.003113
0.007019
-0.002716
0.007996
-0.011505
0.010925
0.007019
-0.002716
0.006531
-0.011505
0.001160
0.006042
-0.002228
0.000671
-0.010040
-0.015411
-0.005646
0.003113
-0.013458
-0.018829
-0.011505
-0.011993
-0.020782
-0.034454
-0.031525
-0.047638
-0.061798
-0.095001
-0.147736
-0.251251
-0.260529
0.550476
0.998718
0.868347
0.174500
-0.398224
-0.624298
-0.449982
-0.055450
0.174011
0.357605
0.404968
0.432312
0.304871
0.100281
0.005554
-0.079376
-0.103790
-0.120880
-0.133087
-0.109650
-0.105743
-0.110626
-0.089142
-0.098419
-0.066681
-0.055939
-0.042755
-0.039337
-0.019806
-0.028107
-0.005646
0.004089
0.010437
-0.011017
-0.050079
-0.162872
-0.254181
-0.147736
-0.004181
0.033386
0.020203
-0.028595
-0.082794
-0.094513
-0.091583
-0.104279
-0.106720
-0.085236
-0.069611
-0.058868
-0.043243
-0.033478
-0.016388
-0.019806
-0.002716
0.003601
0.004578
0.012390
0.003601
0.017273
0.009460
0.012878
0.006531
0.001648
0.007996
0.005066
-0.010529
0.003113
-0.003204
-0.006134
0.004578
0.008972
0.003601
-0.002228
0.012390
0.010437
0.004578
0.004089
-0.001251
0.000671
0.019226
0.008484
0.009460
0.003113
0.008484
0.017761
0.012878
0.013855
0.007019
0.015320
0.016296
0.010437
0.021179
0.012878
0.015808
0.013855
0.012390
0.001648
0.012878
0.007507
0.019226
0.011902
0.015808
0.013367
0.006531
0.009460
0.009949
0.019226
0.014832
0.011414
0.007019
0.007507
0.004089
0.017273
-0.001251
-0.001740
0.008484
0.006042
0.000183
-0.003204
0.003113
0.003601
0.002625
-0.000275
-0.010529
-0.008087
-0.017365
0.000183
-0.003693
-0.014435
-0.022247
-0.011505
-0.002716
-0.006622
-0.018341
-0.018829
-0.010529
-0.006134
-0.017853
-0.026154
-0.016388
-0.021271
-0.016876
-0.017365
-0.014923
-0.016876
-0.017853
-0.011017
-0.012970
-0.029083
-0.021759
-0.039825
-0.037384
-0.026154
-0.035431
-0.035431
-0.058868
-0.067169
-0.090118
-0.134064
-0.182404
-0.188263
0.173035
0.998718
0.998718
0.427917
-0.221466
-0.761017
-0.559357
-0.127716
0.157410
0.318542
0.324890
0.261902
0.180847
0.100769
0.046082
-0.006134
-0.012482
-0.095001
-0.172150
-0.185333
-0.114044
-0.082794
-0.111603
-0.167267
-0.161896
-0.120880
-0.053986
-0.008087
0.026062
0.031921
0.050964
0.011414
-0.025665
-0.060822
-0.056915
-0.051056
-0.062286
-0.058868
-0.058868
-0.046661
-0.050568
-0.046661
-0.045685
-0.031525
-0.031525
-0.040802
-0.033966
-0.043243
-0.046661
-0.046661
-0.032990
-0.034454
-0.044708
-0.046173
-0.047150
-0.034943
-0.037384
-0.044708
-0.044220
-0.046173
-0.039337
-0.037872
-0.036896
-0.033478
-0.036896
-0.039337
-0.032013
-0.023712
-0.007111
-0.020782
-0.010040
0.002625
-0.012482
-0.009552
0.009949
0.028503
0.022644
0.028992
0.027527
0.039246
0.042664
0.044128
0.042664
0.042664
0.052429
0.062683
0.050476
0.057800
0.057312
0.052917
0.067078
0.061218
0.059265
0.053406
0.042175
0.048035
0.035339
0.037781
0.045593
0.044128
0.043640
0.041687
0.035828
0.036804
0.035828
0.030457
0.030945
0.035339
0.024597
0.026550
0.023132
0.030945
0.026550
0.018738
0.021667
0.007507
0.007019
0.018738
0.007019
0.006042
0.009949
0.000671
0.000671
0.000183
0.007507
-0.002716
-0.001740
0.000183
0.000671
0.009949
0.004578
0.000671
0.013855
0.004089
0.001648
0.011902
0.018738
0.019714
-0.001251
0.020203
0.018250
0.022644
0.016296
0.016296
0.019226
0.021667
0.011902
0.008972
0.007996
0.002136
-0.006622
-0.019318
-0.045685
-0.096466
-0.204376
-0.253693
0.142761
0.436707
0.627136
0.547058
0.190125
-0.055450
-0.184357
-0.166290
-0.149689
-0.039825
0.121277
0.249207
0.263367
0.254578
0.174011
0.109558
0.070496
-0.051056
-0.149689
-0.191193
-0.156036
-0.106232
-0.117462
-0.112091
-0.099396
-0.093536
-0.096466
-0.084747
-0.063263
-0.065704
-0.044220
-0.035919
-0.038849
-0.048126
-0.032990
-0.026642
-0.022247
-0.008087
-0.011993
-0.016388
0.015808
0.021179
-0.069611
-0.150177
-0.107697
-0.085236
-0.086212
-0.044708
-0.018341
-0.031036
-0.059845
-0.082794
-0.095490
-0.108185
-0.110138
-0.106232
-0.088165
-0.091583
-0.084259
-0.074005
-0.058380
-0.052521
-0.044708
-0.035919
-0.036896
-0.022247
-0.026154
-0.018829
-0.009064
-0.012970
-0.009064
0.005554
0.004578
0.004578
0.007996
-0.004669
0.009460
0.013855
-0.005646
0.010437
0.004089
0.011414
-0.001740
0.008484
0.009460
0.008484
-0.001251
0.001648
0.014343
0.004089
0.009460
0.007507
0.011902
0.003601
0.005554
0.000671
0.014832
0.006531
0.008972
0.007996
0.004578
0.007507
0.011902
0.008972
0.000671
0.004089
0.005554
0.000671
0.007996
0.009949
0.012390
0.002136
0.015808
0.010437
0.009460
-0.005646
0.003601
0.015808
0.008972
-0.001740
0.004578
0.009460
0.010437
0.004089
0.009460
0.004578
0.011414
0.008484
0.004089
0.005066
-0.005157
0.004578
0.008484
0.008972
0.008484
0.001648
0.013367
0.012878
0.014343
-0.005157
0.014343
0.018250
0.011414
0.007507
0.005554
0.006531
0.017761
0.008972
0.008972
0.002625
-0.004181
0.001160
-0.008087
0.010925
0.006042
0.001648
0.016785
0.016296
0.006042
-0.010040
-0.036407
-0.052521
-0.097931
-0.112091
-0.084259
-0.033966
0.017273
0.023621
0.016296
-0.014923
-0.039825
-0.033966
-0.025177
-0.014435
0.003113
0.019226
0.029968
0.028503
0.027527
0.012878
-0.019318
-0.083771
-0.175568
-0.055450
0.311218
0.711121
0.355164
-0.145782
-0.173615
-0.135040
0.098816
0.059265
0.102234
0.126648
0.113464
0.089539
0.056335
0.046082
0.062195
0.038269
0.002136
-0.024200
-0.043732
-0.045685
-0.054474
-0.074005
-0.073029
-0.082306
-0.076447
-0.102814
-0.084259
-0.086700
-0.082794
-0.061798
-0.065216
-0.067169
-0.053986
-0.061310
-0.032013
-0.044220
-0.028595
-0.030060
-0.028595
-0.017365
-0.018829
-0.018829
-0.018341
-0.001740
-0.004181
-0.018341
0.000671
-0.008087
-0.005646
0.004578
-0.008575
-0.002716
0.007507
0.002625
0.017761
0.006042
0.007507
0.008972
0.011414
0.023132
0.009949
0.004578
0.012878
0.018738
0.017273
0.014343
0.012878
0.010925
0.018738
0.016785
0.012390
0.017761
0.017273
0.012390
0.010925
0.015808
0.010925
0.009460
0.013367
0.011902
0.011414
0.007996
0.010925
0.012878
0.008484
0.011902
-0.002228
0.005554
0.014832
0.014832
0.000671
0.010925
0.006042
-0.001251
0.010925
0.011414
0.001648
0.002136
0.001160
0.006531
0.002136
0.003113
0.000671
-0.007599
0.001160
-0.005646
-0.004181
0.002625
-0.008575
-0.002228
-0.001740
-0.001251
-0.003204
-0.009064
-0.001740
0.001160
0.004578
-0.005646
-0.010529
-0.007111
-0.002716
-0.003693
0.000671
-0.004669
-0.018341
-0.004181
-0.003693
-0.011993
-0.011017
-0.003693
0.007019
-0.001251
-0.011505
-0.009064
0.003601
-0.001251
-0.006134
-0.013458
-0.002228
-0.003693
-0.005646
-0.019806
-0.019318
-0.014923
-0.006134
-0.019318
-0.017365
-0.020782
-0.019806
-0.013458
-0.018341
-0.032501
-0.029572
-0.067657
-0.058868
-0.057892
-0.104767
-0.169708
-0.182404
-0.080841
0.055847
0.122253
0.068542
-0.005646
-0.056915
-0.088165
-0.085724
-0.082306
-0.062286
-0.049103
-0.055939
-0.116974
-0.258087
0.121765
0.998718
0.976257
0.276062
-0.375763
-0.662384
-0.388458
0.025574
0.288269
0.368835
0.354675
0.237976
0.119812
-0.047638
-0.077911
-0.034454
-0.042755
-0.099884
-0.220978
-0.102814
-0.045685
-0.095978
-0.140900
-0.151642
-0.138947
-0.131134
-0.123322
-0.091583
-0.100861
-0.099884
-0.082794
-0.070587
-0.054474
-0.053497
-0.042267
-0.031036
-0.022247
-0.017853
0.004578
-0.002228
0.006531
0.015808
0.019714
0.011902
0.020203
0.016785
0.022644
0.025085
0.028015
0.033386
0.031433
0.027039
0.027527
0.027527
0.033875
0.024597
0.023132
0.032898
0.023132
0.018738
0.019226
0.024109
0.023132
0.030457
0.026062
0.004578
0.021179
0.024597
0.019226
0.014832
0.026062
0.017761
0.015808
0.009949
0.017273
0.016296
0.017761
-0.000763
0.012878
0.014832
0.015808
0.003601
0.007996
0.006042
0.013367
0.009460
0.005554
0.010437
0.005554
0.000671
0.007507
0.013855
0.007996
0.003113
0.007019
0.003113
0.000183
0.008484
0.000183
0.007019
-0.003693
-0.006622
0.006042
0.000671
0.007019
-0.009064
-0.011993
-0.003204
-0.004669
0.000183
-0.006134
-0.000275
0.006042
-0.009064
-0.004669
0.002136
-0.005157
-0.002716
0.004578
-0.008575
-0.002716
0.002625
-0.001740
-0.002716
0.006531
0.003601
-0.004669
0.009949
0.002136
-0.004669
-0.002716
0.000671
0.001648
0.002625
0.005066
0.003113
-0.007599
-0.009064
-0.001251
0.002136
0.001160
-0.005157
-0.003693
-0.008575
-0.005646
-0.013947
-0.032013
-0.016876
-0.011017
-0.032501
-0.034454
-0.045197
-0.049103
-0.059357
-0.099884
-0.144806
-0.186798
-0.121368
0.485046
0.998718
0.762878
0.262390
-0.290802
-0.534454
-0.433868
-0.162384
0.159851
0.311218
0.342957
0.283875
0.165710
0.008484
-0.059845
-0.056427
-0.029572
-0.041779
-0.090118
-0.159943
-0.223907
-0.212677
-0.137970
-0.090118
-0.043732
-0.014923
0.020203
0.019714
0.012390
0.016785
0.011414
-0.002716
-0.014435
-0.023224
-0.025665
-0.022736
-0.021759
-0.010040
-0.006622
-0.000275
-0.001740
0.019226
0.027039
0.025574
0.034851
0.043152
0.055359
0.013855
-0.047638
-0.089142
-0.106232
-0.052032
0.010925
-0.000275
-0.002228
-0.042267
-0.077911
-0.100861
-0.104767
-0.103302
-0.107208
-0.103790
-0.096466
-0.105255
-0.103790
-0.089630
-0.074005
-0.059357
-0.055939
-0.050568
-0.034943
-0.023224
-0.015900
-0.020782
-0.014923
-0.002228
0.001160
0.012390
0.004089
0.000671
0.004578
0.007019
0.010925
0.015808
0.015320
0.011902
0.016296
0.032410
0.006042
0.021667
0.025085
0.020691
0.027039
0.013855
0.022644
0.011902
0.024597
0.018738
0.026062
0.021179
0.020203
0.018250
0.028015
0.023132
0.019226
0.021179
0.024109
0.028992
0.023132
0.022156
0.020203
0.027039
0.025085
0.036804
0.024109
0.021179
0.014832
0.029968
0.017273
0.016785
0.022644
0.021667
0.032898
0.020691
0.027039
0.015320
0.023132
0.029968
0.020691
0.011414
0.018738
0.022156
0.022156
0.012878
0.004089
0.004578
0.018250
0.015808
0.005554
0.013855
0.008972
0.009460
0.013855
0.002625
0.004089
0.012390
0.007507
0.003601
-0.011505
-0.012482
-0.004669
-0.011017
0.008972
-0.002228
0.008972
0.034363
0.061707
0.079773
0.070984
0.061707
0.023621
-0.003204
-0.028107
-0.057404
-0.082306
-0.123322
-0.108185
0.029480
0.382996
0.877136
0.597839
-0.107208
-0.542267
-0.537872
-0.192657
0.022644
0.138855
0.166199
0.148132
0.106140
0.049500
-0.011505
-0.081818
-0.136505
-0.148224
-0.134064
-0.099396
-0.077423
-0.073029
-0.053986
-0.049591
-0.028595
-0.002228
0.008484
0.027039
0.064636
0.069031
0.021179
-0.133087
-0.123322
-0.068146
-0.034454
0.020691
0.022644
0.018250
0.003113
-0.033966
-0.062775
-0.097931
-0.106720
-0.114044
-0.097931
-0.089142
-0.069122
-0.065216
-0.061310
-0.047638
-0.026154
-0.028107
-0.034454
-0.025665
-0.006622
0.002136
-0.006622
0.001160
0.001160
0.000183
0.007996
0.005554
0.004089
0.000183
-0.003204
0.006042
-0.005157
-0.011017
-0.012970
-0.013458
0.005066
0.000183
-0.016388
-0.017365
-0.011017
-0.008575
-0.012970
-0.005157
-0.001740
-0.009064
0.000671
-0.004669
-0.009064
-0.002716
-0.003693
-0.008575
0.001648
0.001648
0.005066
0.004578
0.008484
0.007996
0.006531
0.003113
0.020691
0.005066
0.020203
0.014343
0.015808
0.014343
0.009460
0.025085
0.014832
0.013855
0.007507
0.014343
0.016785
0.010437
0.011414
0.018738
0.014832
0.019226
0.009949
0.016785
0.015808
0.002136
0.015320
0.022644
0.015320
0.018738
0.008972
0.020203
0.024109
0.008484
0.013367
0.016785
0.014832
0.017761
0.010437
0.014343
0.008972
0.016296
0.016296
0.034851
0.028015
0.014343
0.015808
0.016785
0.029968
0.035339
0.037292
0.037781
0.032410
0.020203
-0.006134
-0.013947
-0.011017
0.000671
0.009949
0.019226
0.024597
-0.005157
-0.017365
-0.047638
-0.051544
-0.051056
-0.081818
-0.114044
-0.164337
-0.191193
-0.144806
0.307312
0.885925
0.578308
-0.006134
-0.438751
-0.506622
-0.328888
-0.047638
0.154968
0.209656
0.234070
0.216980
0.114929
0.035828
-0.032501
-0.112091
-0.157990
-0.123322
-0.084259
-0.104767
-0.088165
-0.040314
-0.027130
0.000183
0.039734
0.048035
-0.090118
-0.161407
-0.074982
-0.019318
0.005554
0.009460
0.007996
-0.011993
0.013367
0.001648
-0.034943
-0.056427
-0.074005
-0.063751
-0.055939
-0.050079
-0.053009
-0.061310
-0.058868
-0.041290
-0.036896
-0.030060
-0.035431
-0.033966
-0.018341
-0.022247
-0.023224
-0.020294
-0.009064
-0.022247
-0.004669
-0.011993
-0.008575
-0.009064
-0.010529
-0.004669
-0.018829
-0.011993
-0.007111
0.009949
0.001160
0.016296
-0.001740
0.009949
0.007019
0.024109
0.017761
0.019714
0.019226
0.036316
0.042175
0.037292
0.047546
0.036804
0.041199
0.054382
0.049011
0.049988
0.050964
0.040710
0.057800
0.060242
0.049500
0.035828
0.051453
0.042664
0.040222
0.028503
0.015808
0.021667
0.019226
0.005066
0.022644
0.006531
0.000183
0.008484
0.000183
-0.005646
-0.011993
-0.003693
-0.013458
-0.007599
-0.005157
-0.022736
-0.013458
-0.000275
-0.001251
-0.002228
-0.010040
0.000671
0.002625
0.000183
0.005066
0.002136
0.007019
0.002136
0.003113
0.008972
0.001648
0.001648
-0.006134
0.005554
0.002625
-0.004181
0.005554
0.010437
0.018250
-0.008087
-0.011017
-0.014923
0.002625
-0.016388
-0.032013
-0.033478
-0.014923
0.018250
0.034851
0.045105
0.008972
0.003601
0.006042
-0.016388
-0.007599
-0.012970
0.023132
0.032410
0.021667
0.023621
0.013367
0.020691
0.025574
0.009460
-0.021759
-0.055450
-0.083771
-0.114532
-0.121368
0.103699
0.509949
0.934265
0.430359
-0.242950
-0.593048
-0.429962
-0.077911
0.142273
0.219421
0.228210
0.205261
0.159363
0.078796
0.003113
-0.065704
-0.100861
-0.133087
-0.127716
-0.108185
-0.099884
-0.085236
-0.087189
-0.072540
-0.039825
-0.022247
-0.016876
0.023132
0.035828
0.031921
-0.047150
-0.199493
-0.186798
-0.079865
0.004578
0.009949
0.001160
-0.020782
-0.049591
-0.070587
-0.071564
-0.077911
-0.093048
-0.090607
-0.082794
-0.061798
-0.056915
-0.044220
-0.039825
-0.027130
-0.019318
-0.005646
-0.002716
0.007507
0.003113
0.019714
0.030945
0.021179
0.016785
0.015320
0.024597
0.020203
0.008972
0.006531
0.018250
0.007507
0.006042
0.005554
-0.001251
0.010437
0.006531
0.013367
-0.000275
0.009949
0.005554
0.009949
-0.004669
0.002625
-0.002228
0.000671
0.007996
-0.004669
0.006042
-0.004181
0.003113
0.007996
0.001160
0.005554
0.001648
-0.001740
0.009460
-0.002228
-0.002228
0.002136
0.000183
0.004578
-0.003204
-0.002228
-0.004669
-0.007111
0.009460
0.004089
-0.001740
-0.004669
-0.000763
-0.004669
0.006531
-0.005157
-0.007111
-0.010529
0.002625
0.005066
-0.016876
-0.002228
0.001648
0.002625
-0.002228
0.005066
0.000671
0.005554
0.016296
0.021179
0.004578
0.013855
-0.020782
-0.021759
-0.027618
-0.038361
-0.026642
-0.004181
0.012390
0.000183
0.003113
-0.004669
-0.025665
-0.029572
0.004578
0.004089
-0.005157
-0.010040
0.007019
0.006042
0.022156
0.030457
0.009949
0.014832
0.013855
0.026062
0.031921
0.042664
0.049988
0.038757
0.045593
0.034851
0.036804
0.038269
0.019226
0.001160
-0.001251
-0.019318
-0.029572
-0.090607
-0.201935
0.039734
0.594910
0.617859
0.347351
-0.118927
-0.448517
-0.389923
-0.081818
0.144226
0.159363
0.153015
0.179382
0.098328
0.039246
-0.002716
-0.070587
-0.100372
-0.099884
-0.117462
-0.101837
-0.088654
-0.042755
-0.026154
-0.057404
-0.185333
-0.198029
-0.145782
-0.103790
-0.068146
-0.042267
-0.065704
-0.067657
-0.087677
-0.081329
-0.081818
-0.077423
-0.082794
-0.066681
-0.062775
-0.055939
-0.053497
-0.040314
-0.033478
-0.015900
-0.011993
-0.020294
-0.011993
0.009949
0.014343
0.014832
0.011414
0.012878
0.028992
0.023621
0.027039
0.021179
0.020691
0.022644
0.023621
0.021179
0.028503
0.019226
0.027527
0.022644
0.023132
0.026550
0.010925
0.025085
0.035828
0.022644
0.022644
0.014832
0.033386
0.020691
0.020203
0.019714
0.013367
0.023132
0.010925
0.023132
0.018738
0.016296
0.009460
0.019226
0.028992
0.015808
0.015808
0.010437
0.021667
0.007019
0.004089
0.007507
0.022156
0.022644
0.016785
0.008972
0.010437
0.018738
0.013367
0.007507
0.013855
0.009460
0.019714
0.015808
0.021179
0.017273
0.004578
0.017273
0.006042
0.007996
0.009949
0.009460
0.011414
-0.003693
0.008972
-0.001251
0.018250
0.004089
0.000671
0.005066
0.014832
-0.001251
0.000671
0.007996
0.005066
0.006531
0.003113
0.006042
0.002136
0.012390
0.002136
0.008484
-0.000763
0.020203
0.010925
0.004089
0.010925
0.006042
0.002625
0.014343
0.026062
0.014343
0.000183
-0.000763
-0.003693
-0.007111
-0.020294
-0.023224
-0.016876
0.007996
0.014343
0.015320
-0.006134
-0.012482
0.000671
0.009460
0.016296
0.005554
-0.011993
-0.016388
0.005066
0.029968
0.023621
0.011902
-0.015900
-0.030060
-0.039825
-0.052521
0.120789
0.329285
0.298035
0.362488
0.145203
-0.115021
-0.272736
-0.286407
-0.053497
0.120789
0.169128
0.211609
0.153503
0.060242
-0.027130
-0.088654
-0.066681
-0.094025
-0.161896
-0.171661
-0.131134
-0.110626
-0.105743
-0.104279
-0.105255
-0.095978
-0.112091
-0.096954
-0.095978
-0.104767
-0.084259
-0.078400
-0.074982
-0.061310
-0.054962
-0.044220
-0.032501
-0.032501
-0.027618
-0.024689
-0.014435
-0.011017
-0.001251
-0.000275
-0.005157
0.006042
0.016785
0.013855
0.017273
0.024109
0.007507
0.013367
0.027527
0.021179
0.021667
0.017761
0.018738
0.021667
0.028503
0.019226
0.017761
0.030457
0.025574
0.022156
0.019714
0.028992
0.032898
0.019714
0.019714
0.025574
0.026062
0.027527
0.028992
0.024597
0.019714
0.017761
0.021179
0.024597
0.025574
0.021667
0.021179
0.026062
0.028015
0.015320
0.008972
0.010925
0.014832
0.010925
0.022156
0.015808
0.009460
0.014343
0.017761
0.014343
0.009949
0.007507
0.007019
0.005554
0.021667
0.012390
0.014832
0.007996
0.017273
0.006531
0.002625
-0.001740
0.016785
0.023621
0.011902
0.007507
-0.004669
0.006042
0.011414
0.012390
-0.001740
-0.004181
0.006042
0.005554
0.007507
0.001648
-0.009552
-0.005646
0.008484
-0.003693
-0.000763
-0.004181
0.007996
-0.007599
-0.001740
-0.001251
-0.005157
0.003113
-0.003204
0.001648
-0.003204
-0.008087
0.000671
-0.002228
-0.003693
-0.001740
-0.005157
-0.005157
0.006042
-0.006622
-0.001251
-0.006622
-0.007599
-0.008087
0.000671
-0.006134
-0.008575
-0.001740
-0.001740
-0.001251
-0.005157
-0.004669
-0.006134
-0.004669
0.003113
-0.011505
-0.011993
-0.005157
-0.008575
0.006531
-0.003693
-0.008087
0.004578
0.003601
0.002136
-0.002228
0.007996
0.013367
0.010437
0.007996
0.004089
0.002136
0.003601
0.008972
0.005066
0.007507
0.004578
-0.020294
-0.058380
-0.131134
-0.212189
-0.191193
-0.118927
-0.036896
0.007019
-0.027618
-0.083771
-0.110138
-0.164337
-0.250763
-0.351837
-0.197540
0.178894
0.998718
0.857117
-0.098419
-0.629669
-0.401642
0.028015
0.255066
0.324402
0.254089
0.172546
0.152039
0.114441
0.071472
0.041199
-0.010040
-0.035431
-0.048126
-0.079376
-0.103790
-0.114044
-0.115997
-0.113068
-0.109161
-0.098907
-0.100861
-0.086700
-0.077423
-0.052032
-0.057404
-0.037872
-0.021271
-0.004181
-0.011017
0.006042
0.007996
0.002136
0.009949
0.024597
0.029968
0.015320
0.010925
0.023132
0.045593
0.037292
0.016296
0.026550
0.033875
0.027527
0.032410
0.028015
0.019714
0.025574
0.034363
0.022644
0.022644
0.028992
0.015320
0.026062
0.028015
0.010925
0.015808
0.014343
0.027039
0.016296
0.012390
0.009949
0.014343
0.021667
0.007507
0.019226
0.014832
0.013367
0.010437
0.000671
0.017273
0.004578
0.000183
0.008972
0.007019
0.014343
-0.003204
0.008484
0.008972
0.014832
-0.003693
0.003113
0.007996
0.007019
0.007507
-0.006622
0.007507
-0.003693
-0.003204
-0.002228
-0.002716
-0.000763
-0.004181
-0.009064
-0.000763
-0.005646
-0.010040
-0.001251
0.003113
-0.006134
-0.002716
-0.009552
-0.005157
0.006042
-0.016876
-0.005646
0.001160
-0.007111
-0.010529
-0.012970
-0.007111
-0.008087
-0.004181
-0.005646
0.002625
-0.009552
-0.012970
-0.015411
0.002136
-0.004669
-0.001251
-0.017853
-0.004669
-0.004181
-0.007111
-0.012970
-0.006622
-0.005157
-0.009064
-0.009064
-0.005157
-0.015900
-0.015411
-0.004181
-0.011505
-0.006134
-0.008575
-0.016876
-0.006622
-0.007111
0.002136
-0.012970
-0.007599
-0.000763
-0.003693
-0.013947
-0.001740
0.000183
-0.006622
-0.015900
-0.006622
-0.009552
-0.000275
-0.009064
-0.006134
-0.012482
-0.006622
-0.000763
-0.002228
-0.011017
-0.008575
-0.020782
-0.004181
-0.016388
-0.017853
-0.035919
-0.025177
-0.027130
-0.030548
-0.029572
-0.045197
-0.060333
-0.087677
-0.125275
-0.165802
-0.199005
-0.020782
0.770203
0.998718
0.728699
-0.037872
-0.706329
-0.756134
-0.420685
0.048523
0.294128
0.375183
0.343933
0.293640
0.200867
0.039246
-0.096954
-0.157990
-0.230255
-0.248322
-0.217560
-0.164825
-0.117462
-0.063263
-0.010040
-0.001251
-0.076935
-0.168732
-0.172638
-0.146271
-0.121857
-0.095490
-0.002716
0.046570
0.036316
-0.004181
-0.044220
-0.061310
-0.080353
-0.076447
-0.081329
-0.056427
-0.036896
-0.027130
-0.012482
-0.008575
0.007996
0.017761
0.018250
0.025085
0.033386
0.024109
0.023132
0.026062
0.029480
0.019714
0.019226
0.026550
0.012390
0.020203
0.011902
0.014343
0.012878
0.010437
0.007507
0.014832
0.024597
0.008972
0.010925
0.018738
0.020691
0.018250
0.015808
0.007019
0.018738
0.009460
0.014343
0.022156
0.015808
0.006042
0.013367
0.009949
0.008484
0.007507
0.004578
0.014343
0.011414
-0.004669
0.007996
0.009949
0.003601
0.005066
0.000183
-0.000763
0.004089
0.005066
-0.001251
0.011902
0.000671
-0.004181
0.007996
0.005554
-0.003693
0.001160
-0.003693
0.013367
0.002136
0.000183
-0.009064
0.000671
0.007019
0.004578
0.006042
-0.006622
0.000671
0.000183
0.007019
0.004089
-0.000763
0.005066
-0.004669
0.005554
-0.001740
0.000671
0.001160
0.005554
0.009460
-0.002228
-0.003693
-0.006622
0.014832
-0.000275
-0.002716
0.004089
0.007996
0.003113
0.009949
0.006531
-0.006134
-0.001740
0.002136
0.006531
0.001648
0.002625
0.000183
0.006531
0.008484
0.004578
-0.007599
0.000671
0.003601
0.001160
0.003113
0.003113
-0.004669
0.001160
0.009460
-0.004669
-0.004181
-0.003204
-0.003693
0.002136
0.010437
0.005554
0.004578
0.002136
-0.009064
-0.012482
-0.027130
-0.015900
-0.015411
-0.011017
-0.015900
-0.037872
-0.051544
-0.079865
-0.139923
-0.237091
-0.297638
-0.097443
0.900085
0.998718
0.564636
-0.100861
-0.926056
-0.661896
-0.127716
0.317078
0.529968
0.608093
0.456726
0.241882
0.004578
-0.082794
-0.051544
0.019226
0.060730
0.057312
0.035339
-0.022247
-0.076935
-0.118439
-0.127228
-0.117950
-0.136993
-0.126740
-0.103302
-0.117950
-0.109161
-0.117462
-0.112579
-0.125275
-0.128693
-0.134552
-0.110626
-0.111115
-0.108673
-0.100372
-0.092072
-0.074982
-0.069122
-0.063751
-0.050079
-0.047150
-0.046173
-0.045197
-0.031525
-0.017365
-0.019806
-0.014435
-0.011505
-0.001740
-0.003204
0.001160
-0.016876
0.007996
0.009949
-0.003204
0.001648
0.004578
0.006531
0.010437
0.009460
0.007019
0.008484
0.012390
0.020203
0.003601
0.002136
0.003113
0.014343
0.024597
0.004578
0.003113
0.012390
0.006042
0.021667
0.004578
0.006042
-0.001251
0.011902
0.016296
0.005066
-0.003204
0.006042
0.007996
0.010437
0.013367
0.006042
0.006531
0.008972
0.008972
0.010925
0.003113
0.007507
0.004578
0.023621
0.002625
0.004089
0.003601
0.014343
-0.019806
-0.040314
-0.031036
0.006042
0.029480
0.009460
0.004089
0.000183
-0.011017
-0.014435
-0.004181
-0.007599
-0.016388
-0.008087
-0.000275
0.022644
0.006531
0.012390
-0.000763
0.015808
0.014343
0.015320
0.011414
0.021179
0.028015
0.012878
0.015808
0.002136
0.012390
0.006531
0.004578
0.013855
-0.008087
-0.003204
0.002136
0.005554
-0.004669
-0.001251
0.007996
-0.007111
0.002625
-0.003693
-0.007111
-0.000275
-0.007599
-0.007599
-0.002228
0.000183
-0.018341
-0.028107
-0.048615
-0.085236
-0.160431
-0.169708
-0.014435
0.249207
0.273132
0.218445
0.169128
0.232605
0.091492
-0.136993
-0.251740
-0.176056
-0.030060
0.077820
0.113953
0.182800
0.178894
0.081238
0.025085
-0.010040
-0.052032
-0.086212
-0.077423
-0.051544
-0.076935
-0.077423
-0.047638
-0.042755
-0.113556
-0.166290
-0.123322
-0.082306
-0.058380
-0.056915
-0.051544
-0.047638
-0.041290
-0.084259
-0.088654
-0.093048
-0.115021
-0.114532
-0.105255
-0.095001
-0.090607
-0.075470
-0.061798
-0.045197
-0.036896
-0.025177
-0.008575
0.013367
0.007019
0.019714
0.009949
0.032898
0.039246
0.032410
0.028992
0.044617
0.040222
0.031921
0.019714
0.050476
0.035828
0.039246
0.023132
0.030945
0.037292
0.025574
0.019714
0.030457
0.022644
0.019226
0.023621
0.030457
0.025574
0.019226
0.018738
0.011902
0.024597
0.007996
0.010437
0.015808
0.016785
0.009460
0.009949
0.008972
0.021667
0.010925
0.000183
0.009460
0.007019
0.016296
0.014343
0.012390
0.025574
0.012878
0.012390
0.011902
0.006042
0.012878
0.013367
0.000671
0.024109
0.015808
0.019226
0.005554
0.010437
0.019714
0.019226
0.014832
0.017761
0.023621
0.027527
0.023132
0.033875
0.036316
0.023621
0.030457
0.011902
0.012878
0.011414
0.025574
0.011414
0.017761
0.015808
0.004578
0.013367
0.018250
0.006042
-0.005157
-0.014435
-0.021271
-0.023712
-0.028107
-0.045197
-0.057404
-0.084747
-0.072540
-0.067657
-0.057404
0.057312
0.269714
0.300476
0.030457
0.096863
0.177917
0.094421
0.017761
-0.006622
0.025574
0.103699
0.151550
0.165710
0.145691
0.111023
0.094910
0.064148
0.025085
0.007019
-0.014923
-0.036407
-0.061798
-0.080841
-0.121857
-0.152618
-0.119415
-0.080841
-0.056915
-0.060333
-0.076935
-0.092560
-0.083771
-0.063751
-0.049103
-0.033478
-0.032501
-0.032501
-0.037384
-0.032013
-0.038849
-0.036407
-0.035431
-0.020294
-0.015900
-0.007599
0.009949
0.059265
0.006042
-0.279572
-0.342072
-0.135040
0.030457
0.073425
0.011902
-0.090118
-0.124298
-0.160431
-0.154083
-0.129181
-0.099884
-0.085724
-0.099396
-0.085236
-0.065704
-0.062775
-0.056427
-0.036407
-0.019318
-0.008087
-0.005646
0.007019
0.007996
0.015320
0.022156
0.012390
0.019714
0.026550
0.025574
0.022156
0.035339
0.019714
0.029480
0.020203
0.036804
0.024597
0.012390
0.024109
0.029480
0.023132
0.015808
0.020691
0.023132
0.009949
0.019714
0.016785
0.016785
0.016785
0.017761
0.026062
0.023621
0.012390
0.013855
0.015808
0.020203
0.015808
0.010925
0.015808
0.017273
0.020203
0.008972
0.019226
0.020203
0.024109
0.019226
0.018250
0.014343
0.007996
0.014343
0.022644
0.027527
0.004578
0.017761
0.018738
0.019226
0.016785
0.009949
0.019714
0.009460
0.026550
0.020203
0.027527
0.022156
0.018250
0.009949
-0.000275
0.004089
0.002625
0.009460
0.002136
0.007019
-0.012970
-0.033966
-0.061310
-0.121857
-0.225372
-0.337677
0.149109
0.537781
0.983093
0.903015
0.054871
-0.403107
-0.633575
-0.482208
-0.119904
0.224792
0.383972
0.373230
0.278015
0.163757
0.060242
-0.023712
-0.081818
-0.106720
-0.109161
-0.117462
-0.127228
-0.122833
-0.145782
-0.140900
-0.138458
-0.116486
-0.068146
-0.030548
-0.022247
-0.016876
-0.016388
-0.019318
-0.032501
-0.027618
-0.047638
-0.029572
-0.040802
-0.024689
-0.026642
-0.038849
-0.027130
-0.019806
-0.012482
-0.007599
-0.020782
-0.011017
0.002136
-0.009552
-0.005646
-0.007599
-0.010040
-0.012482
-0.009552
0.000183
-0.005157
0.004578
0.002136
-0.009064
0.003601
-0.005157
-0.000275
-0.000275
0.015320
0.012878
0.003113
0.009460
0.015808
0.016785
0.016296
0.019714
0.014343
0.024597
0.020691
0.018738
0.031433
0.021179
0.030457
0.025574
0.025574
0.018250
0.026062
0.032410
0.051453
0.058289
0.034851
0.036804
0.019714
-0.011993
-0.025177
-0.008087
0.004089
0.026062
0.001160
-0.013947
-0.005646
-0.000763
-0.025177
-0.022736
-0.027618
-0.038849
-0.042267
-0.041779
-0.031036
-0.033966
-0.040314
-0.039825
-0.027618
-0.021271
-0.015900
-0.025177
-0.019806
-0.007599
-0.012970
-0.006134
-0.027618
-0.014923
-0.007111
-0.001251
-0.007599
-0.005157
-0.008087
-0.008575
-0.008575
-0.008575
0.000671
-0.009064
-0.000275
0.005066
-0.014435
-0.007111
-0.014923
0.002625
-0.001251
-0.006134
-0.007111
0.005554
0.010925
-0.004181
0.001648
-0.001251
-0.001251
0.000183
-0.000275
0.000671
0.003601
-0.002228
-0.005157
0.002625
-0.001740
0.001160
0.005066
0.003601
0.005554
0.007019
0.005554
0.003113
0.010437
0.003601
0.018738
0.007507
0.001160
-0.008575
-0.006134
0.023132
0.001648
-0.010040
-0.011017
0.001648
-0.015411
-0.095978
-0.090607
-0.001251
0.030945
0.019714
-0.012970
0.045105
0.099304
0.007019
-0.032990
-0.096466
-0.104279
-0.018829
-0.027618
0.006042
0.174500
0.262390
0.101746
-0.080841
-0.081329
-0.077423
0.004089
0.017273
0.016296
0.022644
0.018738
-0.009552
-0.032501
-0.042755
-0.039337
-0.046661
-0.053497
-0.050079
-0.049103
-0.034943
-0.035919
-0.044708
-0.038849
-0.033478
-0.028595
-0.021271
-0.026642
-0.011017
-0.019806
-0.017365
-0.018341
-0.007599
-0.011017
-0.005157
0.002625
0.002625
0.000183
0.000183
0.001648
0.001648
0.010925
0.001160
0.005066
0.015808
0.008972
0.011902
0.003601
-0.000275
0.015808
0.008484
0.002136
0.002136
0.009460
0.001648
0.009949
0.006531
0.004578
-0.000275
0.004089
0.002136
0.008484
0.008484
0.002136
-0.000763
0.009460
0.011902
-0.008087
0.004578
-0.002716
0.012878
-0.000763
0.010437
0.009460
0.008484
0.012878
0.005066
0.009460
0.009460
0.003601
0.005066
0.015320
0.007507
0.009949
0.008484
0.005554
0.008484
0.010925
0.009460
0.003601
0.004089
0.012878
-0.005157
0.011902
0.007019
0.007019
0.001648
0.014343
0.006531
-0.001251
0.003601
0.005554
0.012878
-0.003204
-0.003204
0.007019
-0.002228
0.006042
-0.011505
-0.008575
-0.000763
-0.003693
0.003113
-0.013458
-0.011993
-0.011993
-0.007111
-0.008087
-0.014435
-0.010040
-0.004181
-0.010040
-0.012482
-0.011017
-0.026154
-0.009064
0.003601
-0.010529
-0.015411
-0.017365
-0.002716
0.000671
0.001648
-0.003204
-0.007111
0.008484
0.007507
0.017761
0.007507
0.019714
0.025574
0.028503
0.032410
0.031921
0.031921
0.033875
0.030945
0.036316
0.028015
0.048035
0.049500
0.055847
0.057800
0.059265
0.066101
0.073425
0.040222
0.024597
-0.006134
-0.016876
-0.005157
0.017761
0.045105
0.045105
0.026062
0.016785
0.020203
-0.009064
-0.093048
-0.158478
-0.106232
0.105652
0.241882
0.229675
0.274109
0.701355
0.150085
-0.344025
-0.513947
-0.329376
-0.129181
0.096375
0.286316
0.265320
0.187195
0.080750
-0.013947
-0.128204
-0.193146
-0.209747
-0.192169
-0.176056
-0.161407
-0.154572
-0.128204
-0.109161
-0.092560
-0.091583
-0.080353
-0.073029
-0.059357
-0.053986
-0.059845
-0.046661
-0.051056
-0.049591
-0.029572
-0.029572
-0.030060
-0.035919
-0.022736
-0.025177
-0.021271
-0.030548
-0.027130
-0.018341
-0.019318
-0.021759
-0.010529
-0.008087
-0.014923
-0.019318
-0.002716
-0.005157
-0.008087
-0.007111
-0.007599
0.001160
-0.000763
0.006042
-0.000763
0.008972
0.003113
-0.011017
-0.011505
0.003113
0.016296
0.004578
-0.001251
-0.008087
0.010437
0.005554
-0.003693
0.000671
-0.001740
-0.003204
0.004578
-0.005157
-0.004669
0.000671
0.000183
0.006531
0.005066
-0.001251
0.001160
0.001648
0.002136
0.004578
0.003601
0.002625
0.003601
0.001160
-0.001740
0.011414
0.001160
0.005554
-0.004669
0.005554
0.002625
0.010437
0.002136
0.011902
0.001160
0.008972
0.011414
0.000183
-0.001251
0.005066
0.014832
0.013855
0.005554
0.009949
0.003113
0.007507
0.010437
0.002625
0.011902
0.006042
0.008484
0.007019
0.010437
-0.000763
0.013367
0.009460
0.008484
0.003113
0.019714
0.003601
0.016785
0.020691
0.013367
-0.000275
0.011414
0.025085
0.028503
0.003113
0.007507
0.016785
0.013855
0.012390
0.013855
0.012878
0.020203
0.004089
0.012878
0.008972
0.011902
0.007996
0.017761
0.011414
0.003601
-0.000763
-0.005157
0.002136
-0.001740
-0.005646
-0.017365
-0.020782
-0.019318
-0.059357
-0.103790
-0.130157
-0.054962
0.132507
0.194519
0.571472
0.819519
0.334656
-0.001251
-0.549591
-0.552032
-0.174103
0.177917
0.280945
0.297546
0.261414
0.176453
0.103699
0.051453
-0.022247
-0.110138
-0.179962
-0.218536
-0.215118
-0.165314
-0.131134
-0.095490
-0.086700
-0.089142
-0.073029
-0.066681
-0.057404
-0.045197
-0.024200
-0.014923
-0.000763
-0.011017
0.000671
0.019714
0.024597
0.016296
0.027527
0.031921
0.035828
0.018738
0.007996
-0.020782
-0.019806
-0.041779
-0.037872
-0.004181
0.022644
0.020691
-0.004669
-0.021759
-0.048615
-0.059845
-0.059357
-0.045685
-0.052521
-0.052032
-0.039337
-0.029083
-0.039337
-0.027618
-0.021759
-0.014923
-0.013458
-0.018829
0.002136
-0.007111
-0.003693
0.005066
0.002625
0.014832
-0.000275
-0.002228
0.001648
0.001160
0.006531
0.007019
-0.005646
-0.005157
0.014343
0.001160
-0.002228
0.000671
0.001160
0.005554
0.004089
-0.002228
-0.012970
-0.010040
-0.016876
-0.005157
-0.010040
-0.008087
-0.013458
-0.016876
-0.015900
-0.017365
-0.010529
-0.015900
-0.013947
-0.021271
-0.022247
-0.012482
-0.018829
-0.019806
-0.013947
-0.003204
-0.019806
-0.009064
-0.006622
-0.002228
-0.002716
-0.003204
-0.000275
0.000183
0.008484
0.006531
-0.000763
-0.002228
0.012390
0.013367
0.005554
-0.003204
0.010437
0.006042
0.006531
0.009949
0.014343
0.010925
0.011902
0.016296
0.014832
0.010925
0.003601
0.004578
0.015320
0.006531
0.010925
0.018738
0.025085
0.027039
0.013367
0.004089
0.012878
0.004089
-0.001251
-0.002228
-0.002716
0.005066
0.013367
0.000671
-0.005157
-0.023712
-0.037384
-0.071564
-0.090118
-0.054962
0.117859
0.289246
0.209656
0.311218
0.468933
-0.053986
-0.168732
-0.279572
-0.216583
-0.033478
0.149597
0.246277
0.255554
0.112488
-0.039825
-0.125275
-0.142365
-0.151154
-0.134064
-0.107208
-0.085236
-0.094025
-0.083282
-0.084259
-0.098419
-0.111603
-0.104279
-0.085236
-0.060822
-0.028595
0.013855
0.024597
0.039734
0.045105
0.029968
-0.045197
-0.098419
-0.094513
-0.067657
-0.014435
-0.008575
-0.008575
-0.019806
-0.038361
-0.043243
-0.058380
-0.063263
-0.061798
-0.069122
-0.062286
-0.055939
-0.042267
-0.042755
-0.039337
-0.027130
-0.007111
-0.005646
0.007996
0.018738
0.014832
0.022156
0.018738
0.035339
0.032410
0.034851
0.036316
0.034851
0.047058
0.041687
0.031433
0.042664
0.048523
0.042175
0.036804
0.046082
0.037781
0.027039
0.040222
0.032410
0.038269
0.025085
0.023621
0.034851
0.032410
0.012390
0.018738
0.024597
0.035828
0.021179
0.014343
0.012878
0.024597
0.019226
0.013855
0.018738
0.009460
0.007019
0.019226
0.012878
0.014832
0.002625
0.005066
0.014343
0.010925
0.018250
-0.007111
0.008484
0.024109
0.017273
-0.004181
0.015808
0.008484
0.015320
0.026550
0.016296
0.018250
0.016785
0.009949
0.024109
0.013855
0.018250
0.008484
0.023132
0.020691
0.012390
0.015808
0.015320
0.021179
0.025085
0.017273
0.010437
0.015320
0.011902
-0.018341
-0.049103
-0.054962
-0.011017
0.043152
0.018738
0.003601
-0.016876
-0.018341
0.001648
0.004089
-0.024689
-0.041290
-0.068634
-0.075470
-0.060333
0.070984
0.299011
0.277039
0.434265
0.568542
0.128601
-0.255646
-0.469513
-0.271271
0.050476
0.302917
0.343933
0.265808
0.136414
-0.000763
-0.083282
-0.109650
-0.109161
-0.087189
-0.069611
-0.070587
-0.080841
-0.104279
-0.148224
-0.153107
-0.135040
-0.124786
-0.068634
-0.037384
-0.029083
-0.039337
-0.044220
-0.037384
-0.046661
-0.060822
-0.053497
-0.068146
-0.063751
-0.059357
-0.063751
-0.060333
-0.057892
-0.053497
-0.054474
-0.048615
-0.052521
-0.045197
-0.049103
-0.032990
-0.032990
-0.040314
-0.022736
-0.024689
-0.007599
-0.011993
-0.011505
-0.008087
-0.001740
-0.010040
-0.003204
-0.000275
0.000183
0.002136
0.011414
0.008484
0.007996
0.010437
-0.002228
0.008484
0.013855
0.007507
0.010437
0.011414
0.013855
0.017761
0.012390
0.014343
0.007019
0.024109
0.023621
0.018250
0.013855
0.018738
0.026550
0.018250
0.028503
0.011414
0.018738
0.027527
0.025085
0.020691
0.011414
0.025574
0.028992
0.015808
0.021179
0.019714
0.028015
0.012390
0.016785
0.016785
0.015808
0.011414
0.018250
0.020691
0.017273
0.003601
0.009460
0.020691
0.020203
0.016296
0.017273
0.008972
0.022644
0.017273
0.017761
0.017761
0.000183
0.005066
0.014832
0.011902
0.003601
0.009460
0.002136
0.012878
0.011902
0.012390
0.009949
0.015808
0.011902
0.017761
0.010437
0.013855
0.006042
-0.004669
0.004578
0.000183
0.000183
-0.003693
0.000183
-0.003693
-0.009064
-0.002228
0.000183
-0.009064
-0.016876
-0.026154
-0.025665
-0.047638
-0.054474
-0.060822
-0.078888
-0.096466
-0.112579
-0.138947
-0.065704
0.363464
0.931335
0.818542
0.251648
-0.324005
-0.637482
-0.453400
-0.073517
0.204285
0.305847
0.296570
0.251160
0.187195
0.084167
-0.011993
-0.041290
-0.070099
-0.084747
-0.058380
-0.043732
-0.068634
-0.076447
-0.070587
-0.146759
-0.316193
-0.260529
-0.041779
0.071960
0.085632
0.038757
-0.020782
-0.061798
-0.088165
-0.123322
-0.122345
-0.135040
-0.131134
-0.116974
-0.102325
-0.085724
-0.072540
-0.056427
-0.053986
-0.050079
-0.030060
-0.034943
-0.021759
-0.025177
-0.020782
-0.012482
-0.011505
-0.012482
-0.002228
0.003601
-0.003204
-0.003693
0.010437
-0.005646
0.000183
-0.004669
0.001648
0.010437
0.009460
-0.008087
-0.011505
-0.016876
-0.006622
0.005554
0.022644
0.011902
0.001648
-0.012970
-0.000763
0.002136
-0.003693
0.005066
0.002136
0.013367
-0.006622
0.000671
-0.013458
-0.001251
-0.001251
0.006042
0.005066
0.009949
0.010437
-0.004669
-0.000275
-0.001740
0.005066
-0.001740
-0.003204
0.003601
0.001648
-0.004669
-0.008575
0.004578
0.003113
0.005554
-0.007111
0.004089
0.000183
0.002136
0.013855
0.018738
0.006042
0.007019
-0.009552
0.005554
0.023132
0.011414
0.009949
0.009949
0.020203
0.019226
0.016785
0.000671
0.015320
0.006042
0.022644
0.008484
0.006531
0.011414
0.008972
0.004578
-0.004181
-0.001740
0.001648
0.004578
0.006531
0.009460
0.002625
0.001160
0.008484
0.004578
0.010437
-0.010040
-0.005646
-0.005157
-0.016876
-0.014923
-0.011505
-0.013947
-0.015900
-0.011505
-0.014435
-0.019318
-0.033966
-0.041779
-0.045197
-0.065216
-0.143341
-0.256622
-0.388947
0.154968
0.713074
0.826355
0.812683
0.047058
-0.429474
-0.474396
-0.298615
-0.091583
0.178894
0.384460
0.464539
0.410339
0.260925
0.106628
0.009460
-0.012482
0.004578
0.022644
-0.004669
-0.082794
-0.112579
-0.130157
-0.104279
-0.070099
-0.047150
-0.007599
0.006531
-0.015411
-0.032013
-0.039825
-0.053986
-0.062775
-0.059845
-0.074005
-0.072052
-0.074982
-0.064728
-0.073517
-0.056915
-0.041779
-0.035431
-0.052032
-0.058380
-0.035919
-0.035919
-0.044708
-0.038361
-0.011017
-0.021759
-0.013458
0.002136
0.022156
0.047546
0.054871
-0.003693
-0.048126
-0.099884
-0.144806
-0.178009
-0.119415
0.013855
0.045105
0.007019
-0.051056
-0.095978
-0.113556
-0.111603
-0.106720
-0.112579
-0.103302
-0.081329
-0.074493
-0.056915
-0.042755
-0.023224
-0.017365
-0.009064
-0.001740
0.003601
0.003113
0.024109
0.007019
0.028015
0.019714
0.008972
0.030945
0.027527
0.022644
0.019714
0.016296
0.028015
0.017761
0.013855
0.013855
0.020691
0.028503
0.025574
0.021179
0.013855
0.014343
0.024597
0.015808
0.020691
0.028503
0.028503
0.018250
0.028503
0.021179
0.019714
0.017761
0.036804
0.017761
0.013855
0.021667
0.023132
0.025085
0.035828
0.023132
0.019714
0.016785
0.030457
0.027527
0.020203
0.019226
0.022156
0.028015
0.026062
0.030457
0.024597
0.016296
0.024109
0.029480
0.010925
0.014343
0.005554
0.025574
0.020691
0.024109
0.013855
0.033875
0.032898
0.024597
0.000183
-0.010529
-0.019806
-0.028107
-0.030060
-0.021759
-0.021759
-0.018829
-0.026642
-0.027130
-0.054962
-0.071075
-0.085236
-0.066681
-0.050079
-0.054474
-0.081329
-0.125763
-0.202423
-0.195587
0.091492
0.525574
0.706238
0.389343
0.182312
-0.200470
-0.394806
-0.313751
-0.022247
0.226257
0.342957
0.325867
0.228699
0.135925
0.046570
-0.014923
-0.015411
-0.031525
-0.023712
-0.051544
-0.078400
-0.123810
-0.142365
-0.134552
-0.088165
-0.044708
-0.028107
-0.026642
-0.018829
-0.006622
-0.001251
-0.009064
-0.018341
-0.015900
0.000183
-0.004669
-0.020294
-0.006134
-0.005157
-0.000763
-0.011505
-0.005157
-0.006134
0.001648
-0.002716
0.008484
0.008484
-0.011993
0.001648
0.006531
-0.001740
-0.001740
-0.003693
0.005554
-0.002716
0.009949
-0.003204
0.003601
0.012390
0.018250
0.013855
0.009460
0.000183
0.007507
-0.008087
-0.001740
-0.010040
-0.001740
0.002136
0.005066
0.004089
-0.004181
-0.014923
-0.013458
-0.007599
-0.010529
-0.019806
-0.023224
-0.031525
-0.017853
-0.024689
-0.019806
-0.029083
-0.018829
-0.020782
-0.012482
-0.019806
-0.019318
-0.013458
-0.026154
-0.006134
-0.011993
-0.020782
-0.011505
0.001160
-0.013947
-0.005157
-0.024689
-0.009064
-0.003693
-0.005646
-0.013947
-0.001251
-0.007111
0.002625
0.005554
0.000183
0.008484
-0.001740
-0.007111
0.005066
0.001648
-0.002716
0.010925
0.000671
0.007507
0.006531
-0.000275
0.029480
-0.000275
-0.090118
-0.073029
-0.054962
-0.069122
-0.039337
-0.045197
-0.042267
-0.042755
-0.047150
-0.054962
-0.080353
-0.066681
-0.070099
-0.051056
-0.040314
-0.042267
-0.050568
-0.041779
-0.024689
-0.014923
0.002625
0.035339
0.041199
0.022644
0.015320
0.007996
-0.000763
-0.036407
-0.078400
-0.096466
-0.116974
-0.128693
-0.023224
0.196472
0.239441
0.343445
0.849304
0.563660
-0.136993
-0.491974
-0.466095
-0.173126
0.208679
0.394226
0.384460
0.293152
0.175964
0.055359
-0.000275
-0.052032
-0.093536
-0.108673
-0.093536
-0.067657
-0.076447
-0.091583
-0.116974
-0.169220
-0.182892
-0.147247
-0.090118
-0.051056
-0.049103
-0.033478
-0.032990
-0.040802
-0.028107
-0.027130
-0.017365
-0.019806
-0.017365
-0.013458
-0.000275
-0.002228
-0.002228
0.000183
0.009949
-0.001740
0.010437
0.024597
0.010437
0.025085
0.015808
0.032898
0.029968
0.028992
0.030945
0.028503
0.032898
0.021179
0.021179
0.031921
0.036804
0.018250
0.014343
0.026550
0.026062
0.013367
0.008972
0.014832
0.011414
0.009949
0.012390
0.010437
0.003601
0.005066
0.009949
0.011902
0.003113
0.008972
0.004578
0.011414
0.011902
0.004089
-0.010529
0.005066
0.008484
0.012390
0.002625
-0.000763
-0.001740
0.000183
0.003113
-0.004181
-0.003693
-0.007599
-0.001740
-0.004669
0.000183
-0.007111
-0.004669
-0.009064
-0.001251
-0.009064
-0.019318
-0.000275
0.005554
0.001648
-0.009064
-0.013947
-0.006134
-0.006134
-0.003204
0.006042
-0.001740
-0.009064
-0.001251
-0.005157
-0.005157
-0.009552
-0.009064
0.001648
-0.000275
-0.011505
-0.011017
0.002136
-0.003693
-0.002228
-0.007111
-0.004181
-0.003693
0.000183
0.000671
-0.001251
-0.000275
-0.009064
-0.000763
0.002625
0.002625
0.004578
0.004578
-0.009552
0.004578
0.005554
0.005554
-0.004181
-0.000275
0.005066
0.022156
0.022644
0.021667
0.019714
0.015808
0.007507
0.002136
0.023621
0.017761
0.026550
0.018738
0.022156
0.014832
0.010925
0.021179
0.010925
0.005554
-0.007599
-0.022247
-0.036407
0.000183
0.085632
0.194519
0.306335
0.162292
-0.229279
-0.218048
-0.015900
-0.021759
0.095886
-0.050568
-0.061310
-0.148712
-0.135529
0.029968
0.057800
-0.058868
-0.159454
-0.204376
-0.196564
-0.168243
-0.161896
-0.147736
-0.141876
-0.118927
-0.117950
-0.107208
-0.087677
-0.081329
-0.054474
-0.045197
-0.029083
-0.021759
-0.006134
-0.009552
0.011414
-0.000763
0.007019
0.011902
0.028992
0.029968
0.018250
0.020203
0.033875
0.025085
0.023621
0.025085
0.024109
0.027527
0.029480
0.021179
0.023621
0.027527
0.028503
0.028015
0.027527
0.021179
0.029480
0.026550
0.029480
0.029968
0.022644
0.023132
0.024597
0.046570
0.016785
0.021179
0.025574
0.032410
0.028015
0.024597
0.031921
0.027039
0.015320
0.024597
0.028015
0.026062
0.012878
0.018738
0.024597
0.018738
0.019226
0.022644
0.021179
0.019714
0.020691
0.024109
0.016296
0.012878
0.021667
0.018250
0.019714
0.021667
0.017273
0.019714
0.016785
0.012390
0.009949
0.007019
0.016785
0.017273
0.014343
0.012878
0.005066
0.015808
0.018738
0.017761
0.017761
0.014343
-0.003204
0.016296
0.015808
0.012878
0.015320
0.015320
0.014832
0.012878
0.015320
0.003601
0.013367
0.020203
0.011414
0.004089
0.010437
0.011414
0.010437
0.002625
0.000671
0.008972
0.003113
0.009949
0.007507
0.012390
-0.003204
0.004089
0.007019
0.009949
0.004089
-0.006622
0.013855
0.012390
0.010437
0.007996
0.000183
0.004578
0.000671
-0.003693
0.014832
-0.001740
-0.007599
0.004578
0.009460
0.008484
0.007019
0.007996
0.003601
0.004578
0.005066
-0.003204
0.004578
0.003601
0.011414
0.010925
0.013855
0.015808
0.011414
0.005554
0.009949
0.012390
0.004578
0.013367
0.015808
0.017761
0.017761
-0.004669
0.003601
0.005554
-0.009552
-0.028595
-0.034943
-0.067169
-0.108185
0.023132
0.326355
0.289246
0.108093
0.175964
-0.168243
-0.282501
0.023621
0.107605
0.088074
0.138855
0.111023
0.068054
0.011902
-0.006134
0.029968
0.033386
-0.061798
-0.244904
-0.169220
-0.037384
-0.051056
-0.100372
-0.140900
-0.113068
-0.129669
-0.167267
-0.176056
-0.157501
-0.135040
-0.110626
-0.100861
-0.101837
-0.084259
-0.069611
-0.065704
-0.051056
-0.036896
-0.034454
-0.018341
-0.020294
-0.016876
-0.008087
0.008484
0.009460
0.004578
0.005554
0.010437
0.016296
0.015808
0.018738
0.012878
0.022644
0.015808
0.029968
0.021667
0.016296
0.023132
0.025085
0.030457
0.030457
0.023621
0.022644
0.024597
0.022644
0.014343
0.027527
0.030457
0.026550
0.024597
0.016785
0.020203
0.023621
0.017273
0.018738
0.020691
0.015320
0.004578
0.020203
0.015808
0.019714
0.000183
0.012390
0.016785
0.012390
0.013367
0.002625
0.013855
0.016785
0.006531
0.000183
-0.001251
0.004089
0.012390
-0.000275
0.015320
0.009460
-0.001740
0.007019
0.004089
0.011414
0.001160
0.006531
0.004578
0.005554
0.004578
-0.000763
-0.000763
0.015808
0.000183
-0.005646
0.000671
0.003113
0.007507
0.002136
0.004578
0.001160
0.001160
0.005066
0.008484
0.007507
0.010437
-0.002716
0.000671
0.011902
0.011414
0.002136
0.003113
0.007507
0.011902
0.003601
-0.000763
0.015320
0.008972
0.002625
0.005066
0.004578
0.005554
0.001648
0.010437
0.014343
0.005554
0.004089
0.008484
0.007996
0.006531
0.004089
0.003113
0.017273
0.003113
0.016296
0.008484
0.009460
-0.004669
0.009949
0.003601
0.002136
0.006531
0.009460
0.011414
0.012390
0.011414
0.004578
0.008972
0.018250
0.015808
0.019714
0.009949
0.007507
0.005554
0.014343
0.017761
0.019714
0.008972
0.009949
0.018738
0.025085
0.018738
0.005554
0.006042
0.016785
0.026062
0.000183
0.001648
0.023621
0.026550
0.045593
0.025574
0.009460
-0.002228
-0.018341
-0.013458
-0.007111
-0.005157
-0.003204
-0.015411
-0.011017
-0.034454
-0.073517
-0.127228
-0.202911
-0.094513
0.424011
0.546082
0.311707
0.481140
-0.023224
-0.459259
-0.405060
-0.110138
0.162292
0.232605
0.244324
0.228699
0.089539
-0.151642
-0.273712
-0.222443
-0.157990
-0.182404
-0.169220
-0.215607
-0.273712
-0.299103
-0.317657
-0.300079
-0.287384
-0.277130
-0.253204
-0.233673
-0.197052
-0.159454
-0.132111
-0.115021
-0.082794
-0.068146
-0.044708
-0.020782
0.000671
0.001160
0.016296
0.037781
0.035339
0.037781
0.043152
0.048035
0.052917
0.046082
0.053894
0.048523
0.042664
0.049988
0.051453
0.051941
0.031433
0.040710
0.048035
0.042175
0.043152
0.042175
0.034363
0.034851
0.044128
0.034851
0.031921
0.029480
0.037781
0.036316
0.034851
0.040222
0.028503
0.038757
0.038757
0.045105
0.029480
0.032410
0.039734
0.044128
0.049500
0.043640
0.044128
0.061707
0.055847
0.049988
0.044617
0.044617
0.056824
0.049500
0.049500
0.041199
0.046082
0.057312
0.047058
0.041687
0.038757
0.041687
0.039246
0.028503
0.029968
0.017761
0.023132
0.029968
0.028503
0.019714
0.009949
0.022156
0.019226
0.008972
0.004578
0.008484
0.003113
0.011902
0.015808
0.013855
0.017761
0.005066
0.004089
0.008484
0.009460
0.009949
0.015320
0.010437
0.009949
0.011414
0.001648
0.003113
0.028015
0.013367
0.007507
0.005066
0.006042
0.007996
0.007996
0.001160
0.003113
0.009949
0.009949
0.018738
0.005554
-0.002228
-0.005157
0.006531
0.008484
0.005554
-0.006134
-0.006134
0.010925
0.011902
0.002625
-0.007599
-0.001251
0.016296
0.009949
0.001160
0.008972
-0.005157
0.004089
0.007507
0.010925
0.007996
0.013367
0.008484
0.005554
0.006531
0.003601
-0.001740
0.010925
0.003113
0.005554
-0.009552
0.001648
0.002625
0.002625
0.003113
0.002625
0.008972
0.002136
0.017761
0.010437
-0.000275
-0.019318
-0.011505
-0.017365
-0.041779
-0.101349
-0.164337
-0.013458
0.573425
0.756042
0.042175
-0.564728
-0.707794
-0.375275
0.014832
0.234558
0.197449
0.097351
0.043640
-0.045197
-0.109161
-0.180939
-0.242462
-0.238556
-0.187286
-0.156036
-0.178009
-0.168732
-0.156036
-0.144318
-0.121857
-0.102325
-0.051056
-0.018341
-0.015411
-0.004669
0.002625
0.005066
0.019714
0.031433
0.031921
0.031921
0.039734
0.045593
0.046570
0.047546
0.037292
0.042175
0.036804
0.029480
0.031921
0.031433
0.019714
0.022644
0.019226
0.028992
0.012390
0.010925
0.014832
0.016296
0.016296
0.018738
0.013855
0.013855
0.016296
0.014343
0.009460
0.003113
0.012878
0.011902
0.016296
0.014832
0.010925
0.005066
0.012390
0.010925
0.014832
0.002625
0.005554
0.016296
0.012878
0.005066
-0.001740
0.013855
0.018250
0.010925
0.007996
0.008484
0.019226
0.014343
0.001160
0.008484
0.011414
0.006042
0.005066
0.019714
0.000671
-0.000763
0.009460
0.002136
0.007507
0.009949
0.007996
-0.000275
-0.001740
0.007507
0.002625
0.004578
0.011902
0.006531
0.006042
0.012878
0.008972
0.003113
0.000671
0.001160
0.008972
0.009949
-0.000275
0.009460
0.011902
0.004578
0.002136
0.010925
0.012390
0.010925
0.007019
0.008972
0.003113
0.015320
0.012390
0.006531
0.010437
0.007996
0.016296
0.011902
0.002625
0.014343
0.016296
0.019226
0.009460
0.004578
0.000183
0.000671
0.004578
0.013367
0.003601
-0.005646
0.002625
0.001648
0.010437
-0.009064
-0.001251
-0.002228
-0.006622
-0.003204
-0.003693
-0.008575
0.001160
0.006531
-0.004669
-0.006134
-0.012970
-0.008087
-0.007111
-0.003204
-0.004669
0.003601
0.026550
0.042175
0.076355
0.153503
0.215027
0.036316
-0.345490
-0.360626
-0.313263
-0.098419
0.497742
0.294128
-0.021759
-0.115021
-0.157990
-0.146271
-0.115997
-0.074982
-0.054474
-0.063263
-0.082794
-0.097931
-0.100861
-0.108185
-0.076935
-0.048126
-0.020782
0.004089
0.007019
-0.021759
-0.039337
-0.057892
-0.063263
-0.048615
-0.029083
-0.014923
-0.009064
0.003601
0.010925
0.005066
0.006531
0.020203
0.006531
0.006531
0.005066
0.019226
0.028503
0.021179
0.019714
0.014343
0.020691
0.031433
0.030945
0.027039
0.029968
0.031921
0.022156
0.034851
0.033386
0.026062
0.035339
0.028015
0.033875
0.024597
0.022644
0.023132
0.026550
0.023132
0.016296
0.016785
0.022156
0.016785
0.013367
0.010925
0.009460
0.000183
0.000671
0.012390
0.007019
0.008972
0.004578
0.009949
0.012878
0.003601
-0.000763
0.000671
0.001648
0.001160
-0.002716
0.000671
0.007019
0.002136
0.000671
0.001648
0.007019
0.000183
-0.005646
-0.006134
-0.005157
-0.006622
-0.003204
-0.007111
-0.004181
-0.002228
0.000183
-0.001251
-0.008087
-0.005646
0.002136
0.001648
-0.011505
-0.009064
-0.012482
-0.003204
0.003113
-0.012482
0.000671
-0.004181
-0.004181
0.004578
-0.001251
-0.001251
-0.004669
-0.001251
0.000671
0.000183
0.006042
-0.002716
-0.008087
-0.005157
0.006042
-0.000275
0.005066
0.008972
0.011414
-0.007599
0.000183
-0.003204
-0.000275
0.001648
-0.005646
-0.004669
0.001160
0.004578
0.008484
0.014832
0.008972
-0.009064
-0.018829
-0.048615
-0.210724
-0.122345
0.093445
0.141296
0.040710
-0.133575
-0.143341
-0.061798
-0.009552
-0.002228
-0.034454
-0.075958
-0.026154
0.040222
0.038269
0.042175
-0.118439
-0.294708
-0.153107
-0.045685
0.054382
0.113953
-0.055939
-0.017853
0.175964
0.161316
-0.008575
0.060242
0.171082
0.022156
-0.080353
-0.056915
0.041199
0.066589
0.090027
0.088074
0.070984
0.078308
0.081726
0.071472
0.052429
0.021667
-0.021271
-0.035919
-0.057404
-0.081329
-0.070587
-0.079865
-0.038849
-0.039337
-0.042267
-0.026154
-0.016388
0.005554
-0.002228
-0.011505
-0.009064
-0.004181
-0.001251
-0.000275
0.007507
0.009949
0.008484
0.014832
0.018250
0.007996
0.021179
0.027527
0.020203
0.034363
0.022156
0.022644
0.019714
0.020691
0.025574
0.016296
0.023621
0.024109
0.026062
0.029968
0.019226
0.025574
0.025085
0.009949
0.020691
0.020691
0.014343
0.013367
0.021179
0.025574
0.017761
0.017273
0.013367
0.007019
0.016296
0.014343
0.020691
0.013367
0.010925
0.009949
0.007996
0.007507
0.008484
0.003601
0.007996
0.009460
-0.004669
-0.003204
0.009460
0.007996
0.004578
-0.008087
-0.006134
-0.005646
-0.000275
0.003601
-0.011993
0.000671
-0.011017
0.001160
-0.000763
-0.007599
-0.010040
-0.008087
-0.012970
-0.008575
-0.007111
-0.016876
-0.023224
0.001160
-0.008087
-0.010529
-0.023712
-0.013458
-0.008575
-0.009552
-0.017853
-0.014923
-0.020782
-0.011993
-0.011017
-0.015411
-0.008087
-0.016876
-0.001251
-0.008087
-0.007599
-0.019806
-0.016388
-0.002716
-0.000275
-0.002228
-0.024200
-0.008575
0.004578
-0.000763
-0.017853
-0.005646
-0.003204
-0.008575
-0.005157
-0.012482
-0.009064
-0.005157
-0.009552
-0.010040
0.007019
-0.011993
-0.010040
0.000183
-0.000763
-0.008575
-0.008575
-0.003204
0.007507
-0.000275
0.006531
0.006042
0.009460
0.015320
0.008484
0.007996
0.006042
0.012878
0.002136
0.005554
0.006042
0.008972
0.001160
-0.003693
0.009460
0.001160
-0.002716
-0.008575
-0.012970
0.001160
-0.000763
-0.016876
-0.014923
-0.037872
-0.045685
-0.064240
-0.116486
-0.124786
0.005066
0.244812
0.343933
0.082703
-0.243439
-0.206818
-0.100861
0.176453
0.099792
0.041199
-0.103790
-0.048126
-0.096954
-0.178009
-0.121857
-0.099884
-0.130157
-0.120392
-0.091095
-0.100372
-0.115997
-0.152130
-0.199982
-0.206329
-0.181427
-0.157501
-0.135040
-0.100372
-0.084747
-0.062286
-0.028595
0.003113
0.004578
0.032410
0.042664
0.049500
0.045593
0.063660
0.059265
0.063171
0.070496
0.065125
0.067566
0.071472
0.061707
0.056335
0.066101
0.070984
0.049011
0.053894
0.049988
0.058289
0.049988
0.041687
0.049500
0.047546
0.048035
0.030945
0.044128
0.036316
0.042175
0.030457
0.032898
0.037292
0.031921
0.031921
0.031433
0.033875
0.031921
0.025574
0.028503
0.031921
0.034363
0.030945
0.028992
0.021179
0.024597
0.031433
0.024597
0.022644
0.015808
0.028992
0.022644
0.021667
0.016785
0.016785
0.008972
0.014832
0.014832
0.002625
0.002625
0.024597
0.013855
0.002625
0.012390
0.012390
0.011414
0.008484
0.003601
0.004089
0.003113
0.000183
0.010437
0.005066
0.005554
0.003113
-0.001251
0.006042
0.005066
0.002625
-0.008575
0.012390
0.009949
0.003601
-0.004181
0.003601
0.008972
0.002136
-0.000275
-0.001251
0.002136
0.000671
0.007996
-0.002716
0.002136
-0.007599
-0.003204
-0.002716
0.003113
-0.001740
-0.011017
0.003601
0.000671
-0.000275
-0.006622
-0.003693
0.002136
0.002625
0.007507
-0.003204
0.002136
0.000183
0.006531
0.004089
-0.005646
-0.003693
-0.006134
0.007507
-0.001251
0.000183
0.001648
0.000183
0.006531
-0.006134
0.002625
-0.004669
-0.000763
-0.000275
0.002625
-0.001251
0.000671
0.004089
0.005554
-0.000763
0.005066
0.009460
0.001160
-0.002228
0.015320
0.011902
0.009460
0.005554
0.014832
0.018250
0.023132
0.026550
0.007507
0.007507
-0.012970
-0.024689
-0.048615
-0.082794
-0.037872
0.035828
0.030945
-0.059357
-0.210724
-0.537384
-0.337189
0.563660
0.808289
0.765808
0.124695
-0.509064
-0.749786
-0.559357
-0.105255
0.267761
0.361023
0.258972
0.132996
0.042664
-0.017365
-0.052032
-0.076935
-0.084259
-0.093536
-0.099396
-0.095978
-0.082306
-0.089630
-0.082794
-0.073029
-0.052032
-0.040314
-0.039825
-0.042267
-0.033478
-0.027130
-0.021759
-0.012970
-0.016388
-0.008575
-0.009064
-0.008087
-0.005646
0.001160
0.002136
0.004578
-0.000763
-0.002716
-0.003204
0.002625
0.001648
0.010437
0.000671
0.007507
-0.002228
-0.004669
0.002625
0.008484
0.003113
0.004089
-0.000275
0.018250
0.004089
0.008972
0.002136
0.011414
0.008972
0.002136
-0.003204
0.001160
0.007507
0.019714
0.013855
0.005066
0.005554
-0.007111
0.007996
0.012390
0.009460
0.005554
0.001160
0.012390
0.014832
0.001648
0.005066
0.013855
0.014343
0.013367
0.001648
-0.002716
0.007507
0.018250
0.007507
0.002625
0.016296
0.008972
-0.000275
0.003113
0.017273
0.009949
0.000183
0.014832
0.008484
0.013367
0.007019
0.009949
0.005066
0.008972
0.005066
0.002136
0.004578
0.013367
0.006042
0.007019
0.008972
0.006042
0.002625
-0.001251
0.015320
-0.001740
0.001160
0.014343
0.008484
-0.000763
-0.005646
0.007507
0.012390
0.007019
0.000671
-0.003204
0.000671
0.003113
0.006531
0.000183
0.002625
-0.001740
0.007996
0.000671
-0.000275
-0.006622
0.013855
0.007996
0.004578
-0.000763
-0.009552
0.010437
0.006042
0.005066
0.006042
-0.001740
0.006042
-0.000763
0.007507
0.010925
0.005554
0.005554
0.005066
0.007996
0.018738
0.015808
0.009460
-0.003204
0.007996
0.011902
0.011414
0.004089
0.017273
0.011414
0.015808
0.002136
0.011902
0.010437
0.016785
0.013855
0.001648
0.007019
0.014832
0.022156
0.025085
0.021179
0.015808
0.022156
0.004578
0.006531
0.006531
0.005554
0.004578
0.010925
0.006531
-0.001251
-0.014923
-0.024689
-0.038361
-0.086700
-0.186310
-0.307404
0.134949
0.879089
0.942078
0.627625
-0.222931
-0.856720
-0.710236
-0.131622
0.275085
0.344421
0.240906
0.055847
0.037781
0.007019
-0.097443
-0.115021
-0.190704
-0.315704
-0.262970
-0.208282
-0.240997
-0.247345
-0.259064
-0.224884
-0.206818
-0.183868
-0.146759
-0.139435
-0.121368
-0.105255
-0.077911
-0.061798
-0.048615
-0.037872
-0.020294
-0.014435
-0.003204
-0.001251
0.005066
0.016296
0.022156
0.020691
0.021179
0.029480
0.033875
0.030457
0.036804
0.033386
0.022644
0.038269
0.039246
0.033386
0.034363
0.035339
0.022156
0.036316
0.041199
0.028992
0.028015
0.026062
0.034851
0.035828
0.031921
0.027039
0.017761
0.024109
0.035828
0.027039
0.017273
0.023132
0.027527
0.024109
0.025574
0.025085
0.015808
0.014343
0.026550
0.024109
0.019226
0.012878
0.017273
0.019714
0.018738
0.015808
0.008484
0.021667
0.016296
0.013855
0.014343
0.004089
0.003113
0.014832
0.009949
0.015320
0.003601
0.010437
0.009460
0.014343
0.004578
-0.002228
0.010925
0.001648
0.002136
-0.001740
0.015808
0.011902
0.000671
0.015808
0.015320
0.004089
-0.000275
0.012390
0.012390
0.006531
0.017761
-0.000275
0.008484
0.013855
0.007996
-0.000763
0.005066
0.006042
0.007996
0.007996
0.004578
0.003113
0.001160
0.003113
0.003601
-0.000275
-0.004669
-0.006134
-0.000763
0.005554
-0.008575
-0.006134
0.005554
0.001648
-0.005646
0.003113
-0.005157
0.003113
-0.002716
0.006531
0.002625
-0.003693
-0.005646
-0.002228
0.004578
-0.002716
-0.003693
-0.000763
-0.004669
0.007507
0.010437
0.008972
0.008972
0.000671
-0.001251
-0.007111
0.004089
0.007019
0.014343
0.019226
0.015320
0.022156
0.008484
0.005554
0.007996
0.007019
-0.011993
-0.009064
0.001648
0.004578
-0.010040
-0.005646
-0.007111
-0.012482
-0.028595
-0.061798
-0.095490
-0.150177
-0.127228
0.207214
0.419617
0.246277
0.586121
0.246765
-0.292267
-0.401154
-0.307892
-0.035919
0.214050
0.273132
0.227234
0.117859
0.036316
-0.000275
0.001648
-0.002716
-0.020294
-0.013947
-0.028595
-0.070099
-0.137482
-0.220978
-0.191681
-0.111603
-0.093048
-0.112579
-0.100861
-0.057404
-0.054474
-0.060333
-0.087189
-0.119415
-0.124298
-0.107697
-0.109650
-0.114044
-0.106232
-0.090607
-0.079376
-0.069611
-0.074005
-0.047150
-0.049103
-0.023712
-0.016876
-0.006622
-0.000763
0.008972
0.020691
0.016296
0.031433
0.035828
0.035828
0.043640
0.038269
0.034363
0.041687
0.028992
0.047546
0.047058
0.037781
0.043152
0.041687
0.035339
0.037781
0.035828
0.035339
0.026550
0.031921
0.035339
0.034363
0.028503
0.021179
0.016785
0.029968
0.015808
0.021667
0.015320
0.025574
0.022156
0.024109
0.014832
0.018250
0.012878
0.016296
0.014343
0.012390
0.007507
0.013367
0.011414
0.018250
0.017273
0.009949
0.017761
0.021667
0.008972
0.004578
0.007996
0.017273
0.025085
0.019226
0.005554
0.011902
0.011414
0.010437
0.023621
0.026062
0.013855
0.018250
0.018250
0.022644
0.023621
0.006042
0.009949
0.017273
0.019714
0.010437
0.008484
0.010437
0.013855
0.013855
0.001160
0.001160
0.006042
-0.000763
0.000671
-0.003204
-0.004181
0.001160
-0.012970
-0.004669
-0.009064
-0.008087
-0.007111
-0.002716
-0.004669
-0.015411
-0.014923
-0.019318
0.000671
-0.011017
-0.019806
-0.011505
-0.006134
-0.019318
-0.017365
-0.014923
-0.020294
-0.011017
-0.015411
-0.010040
-0.019806
-0.021271
-0.019318
-0.012482
-0.006622
-0.028107
-0.012970
-0.016388
-0.008087
-0.009552
-0.013458
-0.008087
-0.007599
-0.006622
-0.006622
-0.001740
-0.009064
-0.007599
-0.003204
-0.001740
-0.003693
-0.009552
-0.011505
-0.007111
0.000671
-0.004181
0.005554
-0.002716
0.010925
-0.000275
0.003113
0.007507
0.009949
0.012390
0.006042
0.002625
0.013367
-0.011505
-0.021271
-0.023224
-0.022247
0.156921
0.375183
0.360535
0.166199
-0.077911
0.081238
0.357605
0.350281
-0.209747
-0.771271
-0.383087
0.193054
0.320007
0.250183
0.117371
-0.036407
-0.138458
-0.219513
-0.247833
-0.245880
-0.241486
-0.208771
-0.194122
-0.170685
-0.144318
-0.120392
-0.099884
-0.069122
-0.054962
-0.032990
-0.009552
-0.010040
-0.000763
0.011902
0.011902
0.021179
0.015808
0.024597
0.020691
0.028992
0.032898
0.030945
0.022156
0.025085
0.034363
0.020691
0.034851
0.033875
0.024109
0.027039
0.022644
0.029968
0.020691
0.036804
0.030457
0.026062
0.024597
0.021667
0.016296
0.030457
0.024109
0.009949
0.014832
0.017273
0.017761
0.016785
0.015320
0.029480
0.016785
0.006042
0.012390
0.017273
0.009460
0.010437
0.007996
0.010925
0.012878
0.014343
0.012878
0.012878
0.010925
0.011414
-0.006622
0.019714
0.012390
0.025085
0.006531
0.001160
0.005066
0.004089
0.008972
0.004578
0.015320
0.004089
0.002136
0.013855
0.010437
-0.002228
-0.000763
0.015808
0.011902
0.007996
0.006531
0.010925
0.006042
0.007507
-0.003693
0.001648
0.014343
0.007996
0.010437
0.007019
-0.000763
0.006531
0.002136
0.012390
0.001648
0.007996
-0.002228
0.008484
0.016785
0.010925
0.000183
0.005066
0.004578
0.014343
0.007507
0.006531
0.007019
0.001648
0.006042
0.005066
-0.003204
0.000183
0.004089
0.005066
-0.011017
-0.011017
-0.011017
-0.003693
-0.005646
-0.014923
-0.021759
-0.022736
-0.009552
-0.016876
-0.029572
-0.032013
-0.013458
-0.015900
-0.013458
-0.006622
-0.001251
0.002136
-0.013458
-0.011993
-0.013947
-0.007599
0.000671
0.002625
0.000183
0.007507
-0.001740
-0.008575
0.005066
0.004089
0.006042
-0.001251
-0.006622
0.007507
-0.005157
-0.015900
-0.013947
-0.017365
-0.022736
-0.037872
-0.032501
-0.032990
-0.055450
-0.074982
-0.123322
-0.171173
-0.208771
0.029480
0.854675
0.678894
0.242859
-0.175079
-0.613556
-0.509064
-0.173126
0.106628
0.299011
0.316101
0.225769
0.151062
0.098328
0.098816
-0.044220
-0.441681
-0.431427
-0.180450
-0.094513
-0.080353
-0.118439
-0.126740
-0.155548
-0.163849
-0.154083
-0.163361
-0.161407
-0.159454
-0.150665
-0.111603
-0.094513
-0.077423
-0.051544
-0.044708
-0.014923
-0.011505
0.010437
0.018738
0.018250
0.031921
0.028992
0.053894
0.043152
0.047058
0.052917
0.046570
0.048035
0.047058
0.051941
0.037292
0.041199
0.042175
0.042664
0.043152
0.038269
0.025574
0.024597
0.028992
0.030457
0.030457
0.024109
0.023621
0.028015
0.014832
0.022644
0.021667
0.021667
0.009949
0.014343
0.021667
0.015320
0.015320
0.019226
0.023621
0.020691
0.014343
0.015320
0.025085
0.014832
0.003113
0.019714
0.011902
0.020203
0.010437
0.010437
0.008972
0.015320
0.009460
0.016296
0.026062
0.010437
0.008972
0.013855
0.012878
0.011414
0.017273
0.001160
0.010437
0.025085
0.004089
0.007507
0.012390
0.016296
0.015808
0.011902
0.013855
0.007507
0.010437
0.010437
0.013367
0.011414
0.003601
0.013855
0.014343
0.019226
0.011414
0.008484
0.018738
0.023621
0.012878
0.012390
0.015320
0.010437
0.011414
0.008972
0.013855
0.007996
0.007507
0.015320
0.004578
0.005066
0.005066
-0.005157
0.015320
0.007019
-0.007111
-0.004181
0.007996
0.007507
-0.005646
0.001648
0.002136
-0.001740
0.003113
-0.001740
-0.007599
0.002625
0.003601
0.009949
-0.002716
0.002136
0.002625
0.002625
-0.006134
0.009460
0.005066
-0.004181
-0.000275
0.013855
0.003601
-0.001251
-0.000763
0.014343
0.012390
0.019714
0.019714
0.032898
0.037292
0.017273
0.021667
0.024109
0.020203
0.015320
0.011902
0.006042
0.017273
0.007996
0.031433
0.034363
0.014343
0.002136
-0.018829
-0.030060
-0.053009
-0.060822
-0.098419
-0.078400
-0.038849
0.123230
0.055847
-0.137482
-0.051544
0.186218
0.032898
0.058289
0.023621
-0.042267
-0.025177
-0.021271
0.032410
0.043152
-0.131134
-0.109161
0.023132
0.052917
0.034851
0.015808
0.001648
-0.053497
-0.084747
-0.131134
-0.159943
-0.144318
-0.106232
-0.082794
-0.074493
-0.073517
-0.058380
-0.059357
-0.036896
-0.045685
-0.036896
-0.028107
-0.019806
-0.021759
-0.015900
-0.008087
-0.005157
0.000671
0.000183
-0.001251
0.005554
0.017273
0.020691
0.011902
0.016785
0.013855
0.013855
0.014832
0.022156
0.011414
0.015808
0.028992
0.021179
0.014343
0.017273
0.021667
0.030457
0.019226
0.009460
0.019714
0.021179
0.018738
0.024597
0.016785
0.014343
0.014343
0.017761
0.019714
0.018738
0.006531
0.018738
0.016785
0.022156
0.013367
0.010925
0.018738
0.007507
0.011902
0.014832
0.003113
0.007996
0.008484
0.005554
0.017761
0.018738
0.010925
0.006531
0.007996
0.013367
0.018250
-0.000763
0.005554
0.015808
0.008484
0.006042
0.008484
0.004578
0.012390
0.022644
0.002136
0.007507
0.019226
0.002136
0.010437
0.017273
0.015320
0.013855
0.010925
0.012390
0.019714
0.005554
0.004578
0.006042
0.007996
0.015320
0.007019
0.006531
-0.000763
0.002136
0.010437
-0.003204
0.002625
-0.002716
-0.005157
0.013855
0.005554
-0.007111
0.001160
-0.000275
0.002625
-0.000763
0.002136
-0.002716
0.004089
-0.001251
-0.003693
0.011902
0.004089
0.005554
0.007019
0.004089
-0.001740
0.002136
0.000671
0.005554
0.005554
-0.007599
0.006531
0.001648
-0.001251
0.000671
-0.002228
0.003601
0.006042
0.002625
0.001160
0.000671
-0.006622
-0.005646
0.010437
0.009460
0.011414
0.003113
0.000183
0.008484
0.007507
0.005554
-0.009552
-0.006134
0.000183
0.004089
-0.008575
-0.006134
0.008484
0.025574
0.002625
-0.009552
-0.020294
-0.044220
-0.025177
-0.024200
-0.015900
-0.008575
-0.027130
-0.031525
-0.077423
-0.153595
-0.241974
-0.116974
0.314148
0.711121
0.795593
0.183777
-0.386017
-0.638947
-0.429962
-0.045197
0.298035
0.402527
0.295105
0.135437
0.027039
-0.024689
-0.048126
-0.046173
-0.075958
-0.126740
-0.236115
-0.276642
-0.241486
-0.198517
-0.162872
-0.175079
-0.175568
-0.160919
-0.176544
-0.187286
-0.179962
-0.163361
-0.157990
-0.149200
-0.125763
-0.113068
-0.087189
-0.060822
-0.036896
-0.026154
-0.017853
0.003601
0.027039
0.027039
0.031433
0.034363
0.042664
0.061218
0.061707
0.053894
0.050476
0.054871
0.059265
0.048523
0.053406
0.054871
0.054871
0.050476
0.054871
0.043640
0.042664
0.036316
0.046570
0.042664
0.035339
0.033386
0.036804
0.036804
0.040710
0.037292
0.027527
0.009949
0.026550
0.030945
0.022156
0.024109
0.020203
0.028015
0.030945
0.019226
0.015808
0.017761
0.021667
0.019714
0.013367
0.004578
0.015320
0.028503
0.021179
0.009949
0.015320
0.008972
0.021667
0.006531
0.010925
0.015808
0.012390
0.015808
0.009460
0.014343
0.019714
0.011414
0.015320
0.013855
0.011902
0.014832
0.010437
0.009949
0.019226
0.003601
0.001160
0.014832
0.007996
-0.003693
-0.001740
0.007019
0.004578
0.010437
0.003113
0.004089
0.005066
-0.012970
-0.000275
-0.003693
0.002625
-0.006134
-0.008087
0.006042
0.002136
-0.009064
-0.010040
-0.009064
0.003601
0.001648
-0.008087
-0.000275
0.004578
-0.005157
-0.007111
-0.001251
-0.004669
0.009949
0.013367
0.004578
0.000183
0.005066
-0.004181
0.006042
0.023132
0.002625
0.002136
-0.007599
0.002136
-0.010040
-0.012970
-0.020294
-0.012482
-0.011505
-0.013947
-0.026642
-0.021271
-0.023224
-0.021271
-0.025177
-0.029572
-0.081329
-0.158966
-0.272247
-0.103790
0.401550
0.647156
0.459656
0.270203
0.048523
-0.174103
-0.295685
-0.210724
-0.029572
0.156433
0.286316
0.282898
0.247742
0.197449
0.127625
0.047058
-0.009552
-0.032501
-0.037384
-0.016388
-0.006622
0.015808
0.034363
-0.001251
-0.041290
-0.056427
-0.040802
0.003113
0.019714
0.028503
0.047058
0.067078
0.074402
0.062195
0.043152
0.025574
-0.044220
-0.254669
-0.318146
-0.170197
-0.075470
-0.057892
-0.063751
-0.074982
-0.129669
-0.161896
-0.194122
-0.185822
-0.179962
-0.170197
-0.151642
-0.143829
-0.130646
-0.127716
-0.116974
-0.104767
-0.100372
-0.073029
-0.073029
-0.044220
-0.032013
-0.027618
-0.030060
-0.015900
-0.009064
0.001648
-0.004181
0.009949
0.001648
0.013855
0.005066
0.017273
0.027527
0.018250
0.032410
0.027527
0.034363
0.030945
0.022644
0.045105
0.032898
0.028992
0.030457
0.030945
0.024597
0.034851
0.035339
0.033386
0.024597
0.022156
0.029480
0.033875
0.026062
0.030457
0.031921
0.026550
0.028015
0.029480
0.019714
0.020203
0.032898
0.030945
0.015808
0.017761
0.024597
0.026062
0.026062
0.026550
0.018250
0.020691
0.023621
0.017761
0.011902
0.010437
0.012878
0.010437
0.010437
0.003601
0.005066
0.002136
0.007507
0.002625
0.007019
0.010925
-0.001740
0.014832
0.008484
0.015320
0.014343
0.017273
0.006042
0.009949
0.016785
0.006042
0.011414
0.015808
0.022156
0.021667
0.014343
0.013367
0.004089
0.012390
-0.012482
-0.008575
0.040710
0.079773
0.053406
-0.033478
-0.045685
-0.027130
-0.008087
-0.002228
-0.051056
-0.116974
-0.205353
0.112000
0.569031
0.422058
0.175964
0.009460
-0.089142
-0.171173
-0.148712
-0.041779
0.089050
0.176453
0.229187
0.282410
0.304871
0.224304
0.059753
-0.047150
-0.134552
-0.164825
-0.147247
-0.069611
-0.012482
0.018738
0.007019
-0.047638
-0.054962
-0.075470
-0.095490
-0.106720
-0.095001
-0.099884
-0.088654
-0.113556
-0.120880
-0.118927
-0.095490
-0.081329
-0.055939
-0.053497
-0.051544
-0.056915
-0.053009
-0.056915
-0.072540
-0.071075
-0.068146
-0.059357
-0.063751
-0.071564
-0.062775
-0.049591
-0.042755
-0.050079
-0.057892
-0.053009
-0.035919
-0.038361
-0.034454
-0.034943
-0.033966
-0.033966
-0.026642
-0.011017
-0.015411
-0.019806
-0.011017
-0.001251
-0.006134
-0.017853
-0.018829
0.007996
0.003601
0.003113
0.007996
0.015320
0.009949
0.000183
-0.000763
0.004578
0.008484
0.010925
0.016785
0.017761
0.011902
0.001648
0.006531
0.004578
0.029480
0.006531
0.006042
0.007019
0.010437
0.005066
0.012390
-0.001251
0.002625
-0.000763
0.008484
0.009460
0.010925
0.006042
0.009949
0.002625
-0.005646
0.006531
-0.003693
0.006531
0.015808
0.007507
0.008484
0.006042
0.008484
0.013855
0.017761
0.013367
0.004578
0.000671
-0.000275
0.016296
0.005554
0.007996
0.008484
0.016296
0.019226
0.018738
0.012390
0.013855
0.027039
0.010437
0.010437
0.015808
0.014343
0.025574
0.037781
0.034363
0.022644
0.004089
-0.003204
0.001160
0.000671
-0.023224
-0.019318
-0.016388
-0.025665
-0.068146
-0.133087
-0.224396
-0.179962
0.062683
0.407410
0.270691
0.091003
0.101746
0.107117
0.044128
-0.030548
-0.053009
-0.004669
0.128113
0.174500
0.157898
0.161804
0.166687
0.170593
0.146179
0.093445
0.081726
0.057800
0.017761
-0.015411
-0.039337
-0.043243
-0.026642
-0.019318
-0.031525
0.002625
-0.010529
-0.010040
-0.019318
-0.017853
-0.029083
-0.016388
-0.010529
0.017273
-0.016388
-0.191193
-0.231232
-0.161407
-0.077423
-0.040802
-0.027618
-0.057404
-0.083282
-0.093536
-0.127716
-0.116486
-0.120392
-0.101349
-0.095490
-0.085724
-0.067169
-0.050568
-0.031036
-0.022736
-0.013947
-0.019318
-0.013458
0.000183
0.001160
-0.002716
0.002136
0.000183
0.003601
0.015320
0.000183
0.003113
-0.000275
0.002136
0.004089
-0.003204
0.000183
-0.006622
-0.003204
0.009949
0.003601
-0.006134
-0.010529
0.001160
0.006531
0.000671
-0.006134
-0.002228
-0.002228
0.000671
-0.000275
-0.001740
0.002625
0.006042
0.008972
-0.004181
0.005066
-0.000275
0.006042
0.000671
0.009949
0.004089
0.003601
0.004089
0.012878
0.008484
-0.000763
0.002136
0.010925
0.019226
0.007507
-0.001740
0.001160
0.015320
0.010925
0.017761
0.006531
0.011414
0.007507
-0.001251
0.015808
-0.001740
-0.007111
0.006042
0.014343
0.000183
-0.003204
-0.003693
0.000183
0.000183
-0.010529
-0.013947
-0.003204
-0.013458
-0.008575
-0.023712
-0.004181
0.001648
-0.009064
0.019226
0.025085
0.024109
-0.007111
-0.014923
-0.013947
-0.005646
0.005066
0.014343
0.032898
0.039246
0.028992
0.009460
0.012390
0.000671
0.005554
-0.020782
-0.011505
-0.006622
-0.007599
0.001160
0.026550
0.026062
0.019714
0.007019
-0.008575
-0.037872
-0.048615
-0.053986
-0.076935
-0.132111
-0.141876
-0.107697
0.248230
0.913757
0.761902
0.202820
-0.467560
-0.703400
-0.424103
-0.055939
0.250671
0.352234
0.244324
0.109070
0.044128
-0.002716
-0.067657
-0.109650
-0.118439
-0.138458
-0.134552
-0.140900
-0.122833
-0.104279
-0.096466
-0.080353
-0.067657
-0.053497
-0.029083
-0.032990
-0.010529
0.004089
0.003113
0.002136
0.002625
0.009460
0.007507
0.007019
0.009460
-0.000763
0.004578
0.017273
0.008484
0.012878
-0.005646
-0.000763
-0.008575
-0.009552
-0.012482
-0.022736
-0.010529
-0.017365
-0.008575
-0.013947
-0.011017
-0.011017
-0.015411
-0.017365
-0.024200
-0.008575
-0.008575
-0.007599
-0.026642
-0.005157
-0.014435
-0.016876
-0.007111
-0.002228
-0.004669
-0.011505
-0.008575
0.000183
-0.005646
-0.000275
-0.009064
-0.001740
0.004578
0.003601
-0.010040
-0.000275
-0.003204
-0.008087
0.009949
-0.001251
0.000671
-0.005157
0.001160
0.007996
-0.008087
-0.003204
-0.001251
0.014832
0.004578
0.006531
0.001160
0.008972
0.006042
0.012390
0.003601
0.008484
0.013855
0.009460
0.004578
0.005066
0.013367
0.003113
0.007996
0.018738
-0.001740
-0.000275
0.007996
-0.003693
0.005066
-0.002228
0.004578
-0.001740
0.012878
-0.009064
0.002625
0.000183
0.003113
-0.005646
0.007507
0.012878
0.000183
-0.008087
-0.010040
0.005066
0.006042
-0.002228
0.013855
0.011902
0.008484
0.008484
0.002136
0.002625
0.012390
-0.005157
-0.013947
-0.007111
-0.005646
-0.002228
-0.002716
-0.003204
-0.016876
0.002136
-0.029083
-0.045685
-0.044708
-0.011505
0.045593
0.094910
-0.070587
-0.324005
-0.163361
0.013367
0.089050
0.089539
0.061707
-0.053986
-0.186310
-0.267853
-0.158478
0.181335
0.327332
0.127136
0.042664
0.234558
0.049988
0.007996
-0.036407
-0.086212
-0.011017
0.079285
0.111023
0.126160
0.114929
0.075867
0.034851
0.007019
-0.034943
-0.049103
-0.063263
-0.077423
-0.093048
-0.099396
-0.096954
-0.085236
-0.084747
-0.077911
-0.066681
-0.061310
-0.053986
-0.040314
-0.046173
-0.044220
-0.019318
-0.016876
-0.020782
-0.014923
-0.002228
-0.002228
0.002625
-0.005157
-0.011505
0.003113
0.004089
0.007507
0.004578
0.004089
0.007507
0.006531
0.011902
0.006042
0.013367
0.008972
0.009949
0.012878
0.010925
0.002136
0.014832
0.016296
0.023132
0.009460
0.014832
0.013367
0.016785
0.014343
0.010925
0.019226
0.024109
0.007996
0.016296
0.013367
0.009460
0.005066
0.018250
0.016785
0.018250
0.008484
0.002136
0.018250
0.020691
0.005554
0.002136
0.014343
0.010925
0.020203
0.016785
0.012390
0.007996
0.013367
0.015320
0.013855
0.003113
0.003113
0.011414
0.019226
0.014832
0.008972
0.008972
0.008972
0.019226
0.015808
-0.001740
0.004578
0.007507
0.017273
-0.003693
0.008484
0.017273
0.008484
0.005554
-0.006134
0.006042
0.013367
0.001160
0.008484
0.015808
0.009949
0.015808
0.005554
0.003601
0.005066
0.011902
0.017273
0.005554
0.002136
0.004089
0.009460
0.005066
-0.008087
0.005554
0.004089
0.004089
-0.005157
-0.005157
-0.015411
-0.008087
-0.013458
-0.014435
-0.019806
-0.016388
-0.011017
-0.022247
-0.035431
-0.050568
-0.082306
-0.132599
-0.204376
-0.251251
0.010437
0.768738
0.759460
0.357605
-0.118439
-0.399689
-0.412872
-0.255157
-0.017853
0.147156
0.195496
0.226746
0.249207
0.269226
0.209656
0.130554
0.006531
-0.113068
-0.196564
-0.193146
-0.102814
-0.001251
0.080261
0.108093
0.091003
0.075378
0.049011
-0.002716
-0.129669
-0.199493
-0.117462
-0.022247
-0.003204
-0.008087
-0.026154
-0.054474
-0.088165
-0.113556
-0.115997
-0.126740
-0.122833
-0.110138
-0.092072
-0.095490
-0.092072
-0.084259
-0.066193
-0.057892
-0.047150
-0.041290
-0.046173
-0.038849
-0.023224
-0.021759
-0.012970
-0.004181
-0.013947
-0.006622
-0.000275
0.007507
-0.009552
-0.002228
0.004578
0.003601
0.007507
-0.005157
-0.000275
0.009460
-0.001251
0.001160
0.005066
0.000183
0.002625
0.015808
0.001648
-0.000275
0.017273
0.010925
0.002625
0.011902
0.003601
0.004089
0.009460
0.010925
0.010437
0.002625
0.010925
0.011414
0.014343
0.002625
0.009460
0.017761
0.019226
0.014832
0.009460
0.016785
0.010925
0.012390
0.012390
0.016785
0.021179
0.016296
0.015320
0.016785
0.021667
0.016785
0.012878
0.011414
0.018738
0.005554
-0.000275
0.011414
0.013367
0.011902
0.007996
-0.000763
0.016296
0.013367
-0.002228
0.008972
0.008484
-0.000763
0.012390
0.025574
0.040222
0.032410
-0.052521
-0.131622
-0.019318
0.033875
0.016785
0.009949
0.007507
-0.008575
-0.023224
-0.025177
-0.020782
-0.011017
-0.015900
-0.021271
-0.007111
-0.003204
-0.022247
-0.036896
-0.024689
0.014343
0.049011
0.060242
0.043152
0.002136
-0.055939
-0.022736
0.013855
0.031433
-0.045685
-0.008575
0.369812
0.897644
0.496277
-0.114044
-0.457306
-0.393341
-0.074982
0.135925
0.201355
0.199890
0.163757
0.097839
0.058289
-0.010040
-0.054962
-0.080841
-0.101349
-0.122345
-0.129181
-0.119904
-0.097443
-0.067657
-0.047638
-0.045197
-0.035431
-0.034943
-0.048126
-0.044708
-0.049103
-0.046661
-0.038849
-0.017365
-0.014923
-0.011017
-0.033966
-0.031525
-0.046661
-0.047150
-0.062286
-0.058380
-0.058380
-0.039825
-0.050079
-0.038849
-0.028107
-0.020294
-0.001740
0.003601
0.019714
0.003601
-0.008575
0.001648
0.005066
0.024109
0.030945
0.041199
0.028503
0.025574
0.007996
-0.006134
0.011414
0.011902
0.002625
0.006042
-0.009064
-0.006134
-0.020294
-0.017853
-0.022247
-0.020294
-0.024200
-0.035919
-0.032013
-0.032990
-0.026642
-0.024200
-0.026642
-0.019318
-0.032013
-0.024689
-0.021759
-0.030548
-0.028595
-0.027618
-0.003693
-0.008575
-0.019318
-0.025177
-0.008087
-0.003204
-0.010529
-0.012482
-0.016876
-0.013458
-0.000763
-0.008575
-0.008575
-0.002228
0.002625
0.001648
0.001160
-0.000275
-0.005157
-0.002228
-0.003204
0.003601
-0.003693
-0.019318
-0.011993
-0.002228
-0.006622
-0.004669
-0.018829
-0.008575
-0.006134
-0.022247
-0.024689
-0.016876
-0.020294
-0.022247
-0.018341
-0.024689
-0.015411
-0.015900
-0.012970
-0.015900
-0.015900
-0.012482
-0.005157
0.012390
0.007996
-0.002228
0.000183
-0.008575
-0.006622
0.002625
-0.000275
0.004578
0.009460
0.010925
-0.011505
-0.043732
-0.064728
-0.130157
-0.108673
0.046082
0.370300
0.424500
0.367859
0.268250
0.089050
-0.081329
-0.095978
-0.056427
0.076843
0.237488
0.303894
0.315613
0.311218
0.275085
0.168640
0.029968
-0.027618
-0.090607
-0.056427
-0.050568
-0.047150
-0.074493
-0.091583
-0.109650
-0.123322
-0.137970
-0.153107
-0.156036
-0.153595
-0.158478
-0.153595
-0.144806
-0.136993
-0.127716
-0.119415
-0.102814
-0.080353
-0.067657
-0.070099
-0.058380
-0.053497
-0.043732
-0.049103
-0.046173
-0.031036
-0.022247
-0.019806
-0.015900
-0.008575
-0.011993
-0.012970
-0.009064
0.006531
0.010925
0.003601
0.004089
0.011414
-0.002716
0.000183
0.006531
0.019714
0.016785
-0.048126
-0.073517
-0.007111
0.042664
0.014343
-0.029572
-0.055450
-0.016388
-0.011017
0.008972
0.021179
-0.004181
-0.022736
-0.022736
-0.020294
-0.013947
-0.003693
-0.011993
-0.004669
0.007507
0.016296
0.014343
0.008484
0.008972
0.010925
-0.005157
0.014832
0.008972
0.001648
-0.006622
-0.003204
0.018250
0.003113
-0.008575
-0.002228
-0.001251
-0.004181
0.006042
0.001160
0.006042
0.002136
-0.000763
0.004578
0.014343
0.000183
0.008972
0.002136
0.012878
0.015320
0.010437
0.024109
0.025085
0.021667
0.000671
0.005554
0.011414
0.005554
0.014832
0.013855
0.011902
0.018738
0.015320
0.019226
0.008484
0.017761
0.003113
0.006042
0.005066
-0.005157
0.000671
-0.013947
-0.012482
-0.042755
-0.052521
-0.044220
-0.032501
-0.019806
-0.014923
-0.021271
-0.034943
-0.046173
-0.045197
0.172546
0.456726
0.760437
0.392273
-0.060333
-0.240997
-0.271759
-0.105255
0.087585
0.233093
0.321960
0.301453
0.243835
0.207703
0.132507
0.032410
-0.065216
-0.133575
-0.163849
-0.130646
-0.088654
-0.068634
-0.076935
-0.064240
-0.073517
-0.077423
-0.076447
-0.055450
-0.043243
-0.061798
-0.067657
-0.049103
-0.030548
-0.041290
-0.025665
-0.018341
-0.004181
-0.004669
-0.008575
-0.019806
-0.006134
-0.005646
0.008484
-0.008087
-0.004181
-0.002716
-0.002716
0.003113
-0.011993
-0.004181
0.006531
0.004578
0.006531
-0.000763
-0.002716
0.007507
-0.002228
0.007507
-0.002228
0.002136
0.003601
0.005066
-0.001740
0.002625
0.007019
0.006531
0.003113
-0.006134
-0.010040
-0.004181
0.001160
0.000183
0.005554
-0.008087
-0.004669
-0.001740
-0.001251
0.002625
-0.006134
0.001160
0.006531
0.005066
0.001648
0.007996
0.002136
0.010437
0.028992
0.018738
0.023621
0.016296
0.007019
0.004578
-0.002228
-0.016876
-0.010529
-0.033966
-0.023224
-0.022736
-0.026642
-0.038849
-0.041779
-0.040314
-0.042267
-0.067169
-0.060333
-0.070099
-0.057892
-0.067657
-0.060822
-0.056915
-0.046173
-0.040802
-0.045685
-0.028107
-0.028595
-0.026154
-0.030548
-0.023224
-0.011017
-0.019806
-0.026154
-0.016388
-0.008087
-0.001251
-0.013947
-0.022247
-0.016876
-0.006622
-0.023712
-0.018341
-0.021271
-0.016876
-0.010529
-0.007599
-0.012482
-0.031036
-0.056915
-0.090118
-0.008087
0.082703
-0.011017
-0.177032
-0.164825
0.106140
0.619324
0.648621
0.318054
-0.235626
-0.440216
-0.299103
-0.037872
0.140320
0.226746
0.251648
0.202820
0.122742
0.056335
0.007996
-0.017853
-0.030548
-0.035919
-0.031525
-0.036896
-0.056427
-0.081329
-0.075958
-0.072540
-0.040314
-0.022736
-0.010040
-0.002716
0.007996
-0.004181
-0.016876
-0.017853
-0.033966
-0.031525
-0.035431
-0.024689
-0.037872
-0.022736
-0.021271
-0.032013
-0.011993
-0.017365
-0.026154
-0.028595
-0.023224
-0.019318
-0.029083
-0.025177
-0.015411
-0.024200
-0.025177
-0.019318
-0.006622
-0.016388
-0.018829
-0.010040
-0.012482
-0.014435
-0.007599
-0.003204
0.003113
-0.017365
-0.013458
0.010437
0.002136
-0.011017
-0.007111
0.003113
0.001648
-0.002228
0.002625
-0.001740
-0.001740
0.005554
0.009949
0.005066
0.010925
0.007507
0.012390
-0.000763
0.007019
0.015808
0.006531
0.008972
0.015320
0.013855
-0.001740
0.004089
0.012878
0.013855
0.005554
0.002625
0.006531
0.009949
0.008484
0.008972
0.011902
0.002625
0.017761
0.026550
0.042664
-0.024689
-0.107697
-0.099396
-0.061310
-0.066681
-0.065704
-0.057892
-0.010040
0.015808
-0.002716
-0.071075
-0.097931
-0.090607
-0.087189
-0.061310
-0.064240
-0.044220
-0.026642
-0.021271
-0.012970
-0.005157
-0.004669
-0.004669
0.005554
-0.006134
0.010437
0.008484
0.002625
-0.004181
-0.003204
0.008484
0.007019
0.010925
0.016785
0.003113
-0.011505
-0.038361
-0.106720
-0.204865
-0.110138
0.264343
0.242371
0.117371
0.214539
0.289734
0.225769
0.105652
0.014343
0.043152
0.061707
0.119324
0.145691
0.170105
0.184265
0.227722
0.273132
0.231628
0.113464
0.051453
-0.002228
-0.046173
-0.042755
-0.048615
-0.044708
-0.033478
-0.036407
-0.041779
-0.045685
-0.043243
-0.050079
-0.055450
-0.051544
-0.062286
-0.060822
-0.055939
-0.034943
-0.054962
-0.033478
-0.042267
-0.028595
-0.032013
-0.031036
-0.025665
-0.042755
-0.030060
-0.021759
-0.034454
-0.021271
-0.030060
-0.036896
-0.013947
-0.024200
-0.021271
-0.018829
-0.010529
-0.010529
-0.013947
-0.012482
-0.013947
-0.014435
-0.009552
-0.009064
-0.002228
-0.014435
-0.008575
0.003113
-0.003204
-0.016876
-0.002228
-0.000763
-0.002716
-0.006134
-0.003204
-0.001740
0.002136
-0.011993
0.005066
0.002136
-0.009064
-0.003693
0.007507
0.003113
-0.002228
-0.009552
-0.004669
0.005066
0.000183
-0.001740
0.002625
-0.004669
-0.000275
0.003601
0.006531
-0.011505
0.000671
0.007507
-0.001251
-0.000763
-0.008575
-0.002716
0.008972
-0.002228
-0.004181
-0.013458
-0.001251
0.008484
-0.000275
0.007507
-0.007111
-0.000275
-0.001251
-0.004669
0.000183
0.006042
0.000671
-0.008087
0.005066
-0.002716
0.007019
0.007996
0.002136
0.003113
0.013367
-0.005646
-0.006622
0.005554
0.008484
-0.005157
-0.013947
-0.008087
0.007996
0.009460
0.003601
0.009949
0.031921
0.028015
0.023621
0.014343
-0.003693
-0.003204
0.003601
0.011414
0.025085
0.034851
0.035339
-0.001251
-0.114044
-0.344025
-0.452911
-0.218048
0.451843
0.608582
0.088562
-0.023712
-0.046661
-0.181915
-0.247345
-0.224396
-0.091583
0.029480
0.119812
0.175476
0.164734
0.115417
0.057800
0.002136
-0.017853
-0.037384
-0.044220
-0.041290
-0.027618
-0.018341
-0.024200
-0.032990
-0.027618
-0.053497
-0.069611
-0.078888
-0.082306
-0.070587
-0.071564
-0.065704
-0.064728
-0.066681
-0.062775
-0.046661
-0.034943
-0.041779
-0.042755
-0.032990
-0.022247
-0.024200
-0.018829
-0.025665
-0.007599
0.000671
-0.006134
0.001648
-0.002228
0.002625
0.010925
0.005066
0.017761
0.018738
0.005066
0.003601
0.016785
0.020203
0.008972
0.019714
0.018250
0.011414
0.013367
0.023621
0.018738
0.016785
0.016785
0.019226
0.010437
0.012390
0.021179
0.014832
0.009949
0.008972
0.020203
0.009460
0.012390
0.019226
0.012390
0.007019
0.011414
0.003601
0.012878
0.008972
0.002136
0.007019
0.005066
0.019226
0.001160
0.017761
0.016296
0.000183
0.018738
0.009949
0.007019
0.018250
0.014832
0.011414
-0.005157
0.016296
0.019226
0.009949
0.009460
0.022156
0.012878
0.001648
0.009460
0.009460
0.018738
0.010925
0.018250
0.006042
0.007019
0.013855
0.006531
0.009460
0.017273
0.011414
0.008972
0.017273
0.014832
0.004089
0.019714
0.008484
0.009460
0.025085
0.019226
0.019226
0.030457
0.026550
0.016296
0.026550
0.025085
0.018738
0.016296
0.025085
0.019226
0.022156
0.020691
0.020203
0.017761
0.015808
0.023132
0.020691
0.013855
0.017761
0.019226
0.033875
0.027527
0.011902
0.019226
0.028503
0.014343
0.012390
0.021667
0.020203
0.019714
0.021667
0.023132
0.021179
0.021667
0.033875
0.022644
0.022156
0.019714
0.022644
0.020203
0.024597
0.030945
0.020203
0.010925
0.017761
0.058289
0.088562
0.144714
0.257507
0.292175
-0.115509
-0.785919
-0.944611
-0.413849
0.431335
0.465027
0.193054
-0.064728
-0.217072
-0.282013
-0.280548
-0.267853
-0.233673
-0.214142
-0.174591
-0.111115
-0.061310
-0.018829
-0.012970
0.014343
0.021179
0.021179
0.022644
0.028503
0.033875
0.039246
0.038269
0.036316
0.038269
0.043152
0.043152
0.037292
0.040710
0.032410
0.034851
0.043152
0.043640
0.049011
0.042175
0.055847
0.049500
0.046082
0.049500
0.046082
0.057800
0.057800
0.047546
0.048035
0.057312
0.049500
0.051453
0.047058
0.045593
0.047058
0.037292
0.041199
0.038757
0.043152
0.019226
0.030945
0.019714
0.014832
0.007019
0.001648
0.013855
0.013367
0.008484
0.006531
0.005554
0.008484
0.003113
0.007019
0.008972
-0.006622
0.002136
0.007996
-0.003204
0.019714
0.003113
0.007507
0.005554
0.006042
0.001648
0.010925
0.016296
0.008484
0.007996
0.007996
0.011414
0.007507
0.007019
0.010437
0.010437
0.004089
-0.004181
0.008484
0.007507
0.010925
0.000671
0.006042
0.003113
0.011902
0.007507
-0.004669
0.009460
0.010437
0.006531
-0.000275
-0.006622
0.010437
0.004578
0.003601
0.002625
0.006531
-0.004669
-0.012970
-0.007599
-0.002716
-0.012482
-0.014435
-0.011993
-0.005646
-0.010529
-0.023712
-0.020782
-0.012482
-0.028595
-0.034943
-0.034943
-0.017853
-0.016876
-0.026642
-0.013458
-0.023224
-0.032990
-0.024689
-0.015900
-0.010040
0.008972
-0.008575
-0.045197
-0.048126
0.014832
0.063660
0.121765
0.074890
-0.104767
-0.227814
-0.224884
-0.154083
-0.090118
0.034363
0.052429
0.022644
0.012878
-0.083771
0.209656
0.400574
0.158386
-0.095978
-0.246368
-0.297638
-0.162384
0.083191
0.204773
0.185242
0.163269
0.114929
0.084167
0.096375
0.012878
-0.073517
-0.109161
-0.110138
-0.119415
-0.111115
-0.099396
-0.081818
-0.086212
-0.083282
-0.080841
-0.063263
-0.059845
-0.056915
-0.048126
-0.041290
-0.055939
-0.030548
-0.032501
-0.020782
-0.026154
-0.017853
-0.010529
0.001160
-0.005157
-0.008087
-0.009064
0.018250
0.008484
0.008972
0.003113
0.013367
0.007019
0.007996
0.010437
0.003601
0.011902
0.012878
0.011902
0.011414
0.004578
0.007996
0.012390
0.011902
0.018738
0.007019
0.001648
0.009460
0.019714
0.005066
-0.000275
0.007996
0.009460
0.005066
0.013855
0.004089
0.010437
0.002625
0.011902
0.011414
-0.001740
0.004578
0.010437
0.010925
0.015320
0.007996
0.004089
0.008484
0.008972
0.003601
0.007507
0.011902
0.013367
0.011414
0.007019
0.006042
0.007996
0.007019
0.005066
0.012390
0.006531
0.008484
0.013855
0.019226
0.017273
0.009949
0.013855
0.014343
0.011414
0.006531
0.010437
0.007019
0.007996
0.018250
0.009949
0.019226
0.021179
0.010925
0.001648
-0.008087
-0.015900
-0.006134
-0.009064
-0.012482
-0.008575
-0.014923
-0.013458
-0.007599
-0.000763
-0.018341
-0.021759
-0.028595
-0.029083
-0.036896
-0.042267
-0.052521
-0.055939
-0.087189
-0.118439
-0.064728
0.070007
0.161316
0.137878
0.055847
0.019226
0.070984
0.208191
0.275574
0.151550
0.023621
-0.003204
0.020203
0.086121
0.156921
0.167664
0.146667
0.120300
0.089050
0.058289
0.037781
0.005554
-0.023224
-0.043243
-0.038849
-0.037384
-0.071564
-0.101349
-0.114532
-0.083771
-0.078400
-0.092560
-0.076447
-0.034454
-0.019318
-0.032990
0.011902
0.089539
-0.189728
-0.322052
-0.154572
-0.101349
-0.031525
-0.033966
-0.022736
-0.075470
-0.151642
-0.180450
-0.164825
-0.123810
-0.098907
-0.098419
-0.095978
-0.074982
-0.074005
-0.071075
-0.061798
-0.040314
-0.040314
-0.029572
-0.016876
-0.024689
0.005554
0.005066
0.006531
0.013367
0.018250
0.025574
0.031433
0.028992
0.023132
0.018738
0.027039
0.025574
0.024109
0.026062
0.017273
0.026062
0.013367
0.018738
0.025085
0.023132
0.016296
0.017273
0.015320
0.023132
0.019226
0.016296
0.019714
0.011902
0.020691
0.012878
0.001648
0.012390
0.015808
0.013855
0.014343
0.009460
0.022156
0.024597
0.019226
0.026062
0.006042
0.028015
0.024597
0.011902
0.029968
0.023621
0.018250
0.025085
0.025085
0.017273
0.017761
0.012390
0.016785
0.023621
0.023621
0.015808
0.014832
0.022644
0.017273
0.017761
0.020691
0.013367
0.012390
0.010437
0.009949
0.002136
0.004578
0.009460
0.010437
0.005066
0.003601
0.001160
0.004578
0.000671
-0.008575
-0.027130
-0.032501
-0.035919
-0.058868
-0.092072
-0.144318
-0.128204
0.045593
0.194519
0.591003
0.366882
0.109558
0.044617
-0.163361
-0.174591
-0.063751
0.102722
0.212585
0.257996
0.235535
0.173523
0.124695
0.069519
0.032898
0.007507
0.005554
-0.014435
-0.014923
-0.019806
-0.027130
-0.050079
-0.082306
-0.078400
-0.073517
-0.076935
-0.050568
-0.021759
-0.011993
-0.001740
-0.006622
-0.012482
-0.026154
-0.020782
-0.021271
-0.023712
-0.023224
-0.026154
-0.027130
-0.018829
-0.012970
-0.016388
-0.009064
-0.014435
-0.011993
-0.021759
-0.006622
-0.021759
-0.018829
-0.019318
-0.021271
-0.018341
-0.024689
-0.015900
-0.021759
-0.018341
-0.015411
-0.025665
-0.031525
-0.019318
-0.015411
-0.018341
-0.018341
-0.016876
-0.019806
-0.019318
-0.025665
-0.032501
-0.022736
-0.020294
-0.020294
-0.024689
-0.017365
-0.011017
-0.021271
-0.009552
-0.020294
-0.010529
-0.009064
-0.014435
-0.004669
-0.001740
0.000183
-0.010040
-0.011017
-0.003693
0.007019
-0.007599
0.003601
0.001160
0.002625
-0.005646
0.002136
0.007996
0.007996
0.013855
0.020203
0.040710
0.061218
0.116394
0.262390
0.333679
-0.036896
-0.615021
-1.000763
-0.449493
0.266296
0.424011
0.308777
0.109558
-0.108673
-0.282990
-0.324982
-0.295197
-0.223907
-0.173615
-0.114044
-0.067169
-0.028595
0.002136
0.023621
0.037781
0.051941
0.065613
0.067566
0.071960
0.073914
0.061707
0.056824
0.057800
0.059753
0.058289
0.049500
0.042664
0.031433
0.037781
0.026062
0.007996
0.009460
0.005066
0.008484
-0.011017
-0.020294
-0.032013
-0.072052
-0.096466
-0.131622
-0.159454
-0.072540
0.374695
0.654968
0.383484
0.088562
-0.127228
-0.157990
-0.054474
0.107117
0.216003
0.258972
0.263855
0.239929
0.197449
0.157898
0.119812
0.101257
0.094421
0.074402
0.081238
0.065125
0.023132
-0.018341
-0.072052
-0.098907
-0.096466
-0.065216
-0.022247
-0.014435
-0.034454
-0.047150
-0.043243
-0.047638
-0.052032
-0.053986
-0.060822
-0.057404
-0.057404
-0.046661
-0.036896
-0.046173
-0.045197
-0.041290
-0.028595
-0.036896
-0.035431
-0.035919
-0.032013
-0.030060
-0.031036
-0.031036
-0.013458
-0.023224
-0.018829
-0.014923
-0.009064
-0.011017
-0.012482
0.002136
0.001160
-0.008575
-0.013458
0.008484
-0.002228
0.001160
-0.000763
0.006042
-0.003693
0.004089
0.005554
0.003113
0.001648
-0.000763
0.011414
0.004578
0.007507
0.000671
0.000183
0.008484
0.012390
0.007507
-0.001740
0.000671
0.003113
0.004578
-0.006134
-0.000275
-0.001251
-0.009064
0.000183
-0.001251
-0.003693
-0.004181
-0.005646
-0.010529
-0.000763
-0.008087
-0.012482
-0.006622
0.000183
0.003601
-0.009552
-0.010040
-0.010040
-0.006134
0.001648
-0.009064
-0.003204
-0.000275
-0.009552
0.004578
-0.007111
0.002136
-0.010040
-0.003204
-0.005157
0.002136
-0.004669
-0.007599
0.010437
0.001648
-0.012482
0.002625
-0.000275
-0.001740
-0.003693
0.001160
0.001160
-0.008575
-0.010040
-0.000763
-0.013947
-0.004181
-0.012970
-0.012970
-0.001251
-0.009552
0.000183
-0.020782
-0.033966
-0.111115
-0.254181
-0.367462
-0.455353
-0.316193
0.280945
0.886414
0.799988
0.019714
-0.359161
-0.205841
-0.125275
-0.342072
-0.400177
-0.087189
0.112000
0.239441
0.242859
0.204285
0.145203
0.043640
-0.031036
-0.117950
-0.161407
-0.178009
-0.150665
-0.131622
-0.120880
-0.103790
-0.083282
-0.075470
-0.068634
-0.052521
-0.051544
-0.056427
-0.057892
-0.058380
-0.057892
-0.066193
-0.023712
0.007507
0.003113
0.001648
0.000671
-0.013947
-0.035919
-0.037872
-0.021271
0.017273
0.035828
0.048035
0.037292
0.048523
0.033386
0.049988
0.051941
0.039246
0.034363
0.031921
0.049011
0.035828
0.038269
0.023621
0.042175
0.034851
0.036316
0.032898
0.038269
0.030945
0.028503
0.030457
0.026062
0.028015
0.021667
0.028992
0.029480
0.020203
0.014343
0.017761
0.017273
0.017761
0.010925
0.002625
0.005066
0.015320
0.014832
0.008484
-0.005646
0.007019
0.003113
0.013367
0.001160
-0.000275
0.014343
0.005066
0.005066
0.001648
0.000671
0.003601
0.003113
0.010437
0.011414
0.002136
0.002625
0.005066
0.009460
0.004089
0.000671
0.003113
0.009460
0.005554
0.003113
0.006042
0.002625
0.002136
0.003113
0.006531
0.006531
0.002625
0.005554
0.012390
0.004578
0.007996
0.000671
0.012390
0.013367
0.006531
0.005554
0.012878
0.010437
0.010925
0.014343
0.011902
0.016296
0.006531
0.009949
0.010437
0.005554
0.006531
0.010437
0.009460
0.003113
0.007996
-0.001251
0.000183
-0.004181
-0.008087
-0.007111
0.006531
0.003601
0.002136
-0.013947
-0.012970
-0.006134
-0.000763
-0.014923
-0.006134
0.002625
-0.001740
-0.000275
-0.006134
0.010437
0.005554
0.006531
0.000183
0.009949
0.012878
0.007507
0.008972
0.017273
0.023132
0.009460
0.013367
0.019226
0.037781
0.032898
0.030945
0.034363
0.042664
0.026062
0.040710
0.019226
0.040222
0.029480
0.019714
0.036316
0.024597
0.009460
0.016785
0.018250
0.018738
0.004578
0.019714
0.018738
0.033386
0.035339
0.047058
0.064636
0.064636
0.081726
0.087585
0.057800
-0.329376
-0.788849
-1.000763
-0.661896
0.529480
0.831726
0.270691
-0.185333
-0.357697
-0.347931
-0.290802
-0.221954
-0.156036
-0.114532
-0.060822
-0.011505
0.039246
0.079773
0.113464
0.135437
0.149597
0.138855
0.157898
0.162781
0.136902
0.118835
0.091003
0.042664
0.033386
0.019714
0.026550
0.037292
0.028503
0.025574
0.013855
0.019226
0.013855
0.012390
-0.004669
-0.005157
0.002136
0.000671
-0.006622
-0.011017
-0.001740
-0.003204
0.006531
-0.000275
0.002625
0.006531
-0.000275
0.010437
0.016785
0.011414
0.012878
0.024597
0.014343
0.018250
0.016785
0.024109
0.030945
0.019226
0.021179
0.024597
0.017273
0.030945
0.020691
0.024109
0.010437
0.022156
0.019714
0.027527
0.017273
0.013367
0.016296
0.020691
0.017761
0.019226
0.017761
0.015320
0.022644
0.020203
0.019226
0.017273
0.027039
0.016785
0.009460
0.009949
0.013855
0.015320
0.003601
0.016296
0.016296
0.006531
0.009460
0.014343
0.007019
0.010437
0.004578
-0.004181
-0.003204
-0.002716
0.005554
-0.008087
0.001648
0.000671
-0.004669
0.000183
-0.004669
-0.009552
0.000183
0.001160
-0.009552
-0.006134
-0.002716
-0.003204
-0.004181
-0.001740
-0.003693
0.001648
0.004578
0.005554
-0.004669
-0.007599
0.009460
0.002625
0.000671
-0.001740
-0.000763
0.016296
0.006531
-0.002716
-0.008575
-0.008575
-0.007599
-0.010529
-0.002228
-0.005157
-0.007599
-0.005157
-0.012970
0.000671
-0.012970
-0.009552
-0.013458
-0.007599
-0.015900
-0.016876
-0.017365
-0.011993
-0.007599
-0.013458
-0.013947
-0.009552
-0.017365
-0.007599
-0.007599
-0.010529
-0.018341
-0.021271
-0.011017
-0.012482
-0.004669
-0.014435
-0.024689
-0.005646
-0.008575
-0.009064
-0.015411
-0.002716
-0.002228
-0.014923
-0.013458
-0.017365
-0.001740
-0.008575
-0.011017
-0.001740
-0.004181
-0.010040
-0.011993
-0.006134
-0.008575
-0.005157
-0.011505
-0.006134
-0.013947
-0.003204
0.002136
0.006042
-0.011505
-0.032013
-0.057892
-0.048126
0.007996
0.032410
-0.032990
-0.157013
-0.210724
0.006042
0.070984
-0.039337
-0.146271
-0.378204
0.216003
0.071472
-0.086700
-0.118439
-0.118439
-0.095978
-0.072540
-0.048126
-0.037872
-0.016388
-0.007599
-0.005646
-0.018341
-0.007599
-0.002228
-0.003204
0.008972
0.005554
0.004578
0.001648
-0.000275
0.013855
0.011902
0.007019
0.005066
0.010437
0.010437
0.012390
0.010437
0.007019
0.017761
0.012878
0.010925
0.012390
0.006531
0.007507
0.008972
0.018250
0.007507
0.009460
0.014343
0.007507
0.010437
0.013855
0.007507
0.013367
0.009460
0.011902
0.004578
0.011414
0.021179
0.019714
0.012390
0.001648
0.013367
0.012390
0.016296
0.017273
0.008972
0.008972
0.019714
0.010437
0.021179
0.008972
0.003601
0.009460
0.019714
0.011902
0.005554
0.007019
0.017761
0.009460
0.007019
0.007507
0.015320
0.008484
0.013367
0.019714
0.002136
0.013855
0.008972
0.014832
0.007507
0.005066
0.017761
0.005066
0.019714
0.012390
0.003113
0.007507
0.014343
0.012878
0.008484
0.008972
0.011414
0.011414
0.004089
0.009949
0.011902
0.005066
0.014832
0.005554
0.011902
-0.000763
-0.003204
0.003113
0.005066
0.005554
-0.002228
0.004578
0.009949
0.016296
0.010437
-0.000275
0.006531
0.007507
0.001648
-0.011505
-0.010529
0.006531
0.006042
0.004089
0.003113
0.001160
-0.007599
-0.000763
0.000671
-0.007111
-0.005157
-0.010040
0.004089
0.008972
-0.004181
0.000671
0.009949
0.026062
0.037292
0.030945
0.035339
0.029968
0.020203
0.012878
0.007019
0.015808
0.002625
-0.003693
-0.009064
-0.017853
-0.050079
-0.072540
-0.092560
0.017273
0.204773
0.263855
0.174988
0.196960
0.135437
-0.117462
-0.157013
-0.154083
-0.017853
0.077332
0.135437
0.126648
0.123718
0.150085
0.144714
0.088074
0.019714
0.014832
0.090515
0.106628
0.025085
-0.213165
-0.526154
-0.390411
-0.053986
0.034363
0.023132
-0.002716
-0.077911
-0.129181
-0.176544
-0.204376
-0.211212
-0.209259
-0.198029
-0.161407
-0.149200
-0.132599
-0.099884
-0.075470
-0.052032
-0.046173
-0.034454
-0.014435
-0.007111
-0.004181
0.003601
0.003113
0.019226
0.028015
0.021179
0.026550
0.021667
0.018738
0.026550
0.027527
0.019714
0.027527
0.016785
0.029480
0.024109
0.017273
0.028015
0.030945
0.018250
0.013367
0.014832
0.022644
0.025574
0.035828
0.023621
0.020203
0.020691
0.035339
0.022644
0.027039
0.018738
0.016785
0.028992
0.028992
0.019226
0.026062
0.020203
0.025574
0.042664
0.022644
0.021179
0.021179
0.012878
0.023132
0.016296
0.020203
0.015808
0.022156
0.010437
0.013367
0.015320
0.007996
0.009460
0.024109
0.020203
0.003601
0.003113
0.017273
0.014832
-0.004181
0.000671
-0.006134
0.009949
0.011414
0.000671
-0.002716
0.011414
0.011902
-0.005157
0.008972
0.003601
-0.000275
-0.000275
0.007019
0.000183
0.014832
0.042664
0.049011
0.046570
0.033386
-0.004181
-0.043243
-0.069122
-0.087677
-0.084747
-0.088165
-0.057404
-0.015411
0.062195
0.239441
0.284363
0.136414
-0.023712
-0.076935
-0.012482
0.006531
0.017761
0.047058
0.107605
0.131042
0.148132
0.131531
0.106140
0.087585
0.064148
0.021179
-0.003693
-0.009064
-0.021759
-0.019806
-0.074493
-0.108185
-0.095978
-0.067657
-0.036407
-0.066681
-0.067169
-0.046173
-0.051056
-0.026642
-0.010529
0.018250
0.035339
0.006042
0.036804
0.077820
-0.055939
-0.266388
-0.167267
0.048035
0.074890
0.132996
0.024597
-0.046661
-0.074982
-0.070099
-0.084747
-0.088654
-0.083282
-0.087189
-0.076935
-0.072052
-0.056915
-0.067657
-0.046173
-0.033966
-0.025665
-0.033478
-0.029083
-0.017365
-0.014435
-0.011993
-0.008575
-0.016876
-0.007599
-0.006134
-0.011017
-0.012482
-0.008575
0.009949
0.003113
0.013855
0.003113
0.002625
0.008972
0.017273
0.010437
0.018738
0.011414
0.010437
0.028503
0.020691
0.014832
0.018250
0.024597
0.027527
0.024597
0.019714
0.027039
0.019714
0.029968
0.022644
0.028503
0.021667
0.029968
0.022644
0.021667
0.028992
0.026550
0.022156
0.034363
0.025574
0.011902
0.026062
0.026550
0.019714
0.021179
0.017761
0.020691
0.017761
0.012390
0.015808
0.016785
0.012390
0.015320
0.018250
0.018250
0.016785
0.013855
0.015320
0.004089
0.014832
0.002625
0.010437
0.007507
0.005066
0.003113
-0.003204
0.008484
0.016296
0.004578
0.001160
0.015320
0.008484
0.025085
0.035339
0.039246
0.040222
0.009460
-0.022247
-0.030060
0.005554
0.029480
0.027039
0.018250
-0.005157
-0.039337
-0.058380
-0.082794
-0.134552
-0.176056
-0.114044
0.414246
0.955261
0.415222
-0.283966
-0.654572
-0.428009
-0.083771
0.070007
0.134949
0.140320
0.101746
0.063171
0.016785
-0.027618
-0.057404
-0.069122
-0.114044
-0.131134
-0.144318
-0.160431
-0.144318
-0.134064
-0.115997
-0.106232
-0.107697
-0.101837
-0.095978
-0.059357
-0.051056
-0.022736
-0.033478
-0.041290
-0.053497
-0.036407
-0.007111
0.019714
0.023621
0.021667
0.030945
0.023132
0.027527
0.025085
0.034851
0.050476
0.061218
0.053894
0.045593
0.065125
0.074402
0.074402
0.054871
0.041687
0.029968
0.036316
0.038757
0.036316
0.028015
0.027527
0.035339
0.040710
0.030945
0.041199
0.039246
0.040222
0.056824
0.074402
0.102722
0.126648
0.112488
0.037781
-0.128204
-0.261017
-0.203888
-0.128204
-0.032501
0.003113
-0.022247
-0.040802
-0.091583
-0.145782
-0.189728
-0.203400
-0.194611
-0.183868
-0.164337
-0.142365
-0.113068
-0.091095
-0.083771
-0.052521
-0.037872
-0.016388
-0.006622
0.002136
0.007996
0.023132
0.035828
0.027527
0.042664
0.047058
0.053894
0.070984
0.060730
0.061707
0.072449
0.068054
0.073425
0.070007
0.066101
0.069031
0.077820
0.074402
0.067566
0.067566
0.064148
0.061707
0.063660
0.057800
0.043152
0.053406
0.042175
0.040222
0.033386
0.025574
0.032410
0.033386
0.024597
0.026550
0.012390
0.019714
0.015808
0.028503
0.011902
0.009460
0.014832
0.019714
0.016296
0.008484
0.014343
0.015808
0.018250
0.014343
0.014343
0.013855
0.009460
0.003601
0.005554
-0.002716
-0.008575
-0.006622
-0.017365
-0.012482
-0.036896
-0.050568
-0.052032
-0.077423
-0.103302
-0.181915
-0.290802
-0.039337
0.100281
0.103210
0.254578
0.181824
0.163757
0.105652
-0.137970
-0.278107
-0.184357
0.028015
0.164246
0.257996
0.255066
0.192078
0.152039
0.110535
0.098328
0.111023
0.064636
-0.062775
-0.021271
0.095398
0.094910
0.017761
-0.093536
-0.124298
-0.077423
-0.058868
-0.032013
0.000183
-0.007111
-0.035919
-0.045197
-0.076447
-0.082794
-0.072540
-0.071564
-0.070099
-0.067657
-0.052521
-0.040314
-0.032013
-0.024200
-0.010529
-0.002228
0.016296
0.024109
0.016296
0.020203
0.013855
0.031921
0.025085
0.024597
0.028015
0.024109
0.023621
0.030457
0.021667
0.010925
0.017761
0.021179
0.005554
0.004578
-0.001251
-0.003204
-0.013458
-0.011017
-0.002716
-0.011993
-0.017365
-0.014923
-0.010529
-0.015900
-0.031525
-0.019806
-0.002228
-0.015411
-0.017365
-0.018341
-0.029572
-0.018829
-0.008575
-0.023712
-0.011017
-0.014435
-0.016388
-0.016388
-0.010529
-0.005646
-0.012482
-0.020782
-0.010040
-0.012970
-0.015411
-0.014923
-0.006134
0.001648
-0.017853
-0.011017
-0.000275
-0.005646
-0.010529
-0.018341
-0.005646
0.003601
-0.011017
-0.002228
-0.012482
-0.004181
0.005554
-0.011993
-0.006134
-0.011505
-0.012482
0.000183
-0.003204
-0.004181
-0.009552
-0.021271
0.000183
0.003601
-0.003693
-0.013947
0.002625
-0.006622
-0.002228
-0.001740
-0.001740
-0.002716
-0.009064
-0.008575
-0.004181
0.005554
-0.009064
-0.009064
-0.002228
0.002136
-0.002228
-0.006622
-0.014435
0.000183
0.003113
-0.004669
-0.007599
-0.004181
0.003601
0.004089
-0.013458
0.003113
0.010437
0.001648
0.001160
-0.007111
-0.000275
-0.000763
-0.005157
0.002136
-0.020782
-0.042755
-0.028107
-0.027618
-0.028595
-0.011017
-0.003204
0.002136
-0.010529
-0.030060
-0.033966
-0.032501
-0.039337
-0.035919
-0.043243
-0.043732
-0.022736
-0.064240
-0.083282
-0.156525
-0.291779
0.134949
0.998718
0.796082
0.059265
-0.531525
-0.621857
-0.190216
0.108582
0.200378
0.263367
0.280457
0.214050
0.133972
0.047058
-0.019318
-0.031525
-0.036407
-0.065216
-0.144806
-0.377228
-0.250275
-0.081818
-0.030548
-0.012970
-0.058868
-0.088654
-0.122345
-0.128693
-0.132599
-0.114044
-0.098419
-0.082306
-0.062775
-0.049591
-0.023712
0.009460
0.004089
-0.001251
0.012878
0.021667
0.021667
0.019714
0.024597
0.043152
0.026550
0.030457
0.033386
0.030945
0.037781
0.029968
0.034363
0.027039
0.032898
0.033875
0.038269
0.029968
0.021667
0.028503
0.042664
0.037781
0.031921
0.028992
0.024109
0.029480
0.022644
0.020691
0.026550
0.023132
0.023132
0.018250
0.018250
0.028992
0.007507
0.006531
0.023621
0.013855
0.007019
0.004089
0.011414
0.000671
0.005066
0.005554
0.000183
0.000183
-0.001251
0.007507
-0.000275
0.000671
0.007019
0.008484
0.004578
0.005554
-0.002716
-0.001251
0.002136
0.007507
0.011414
-0.011505
-0.001251
0.001648
0.006531
0.000183
-0.001251
-0.003693
0.007019
0.007019
-0.001251
-0.001251
0.004089
0.002136
-0.001740
0.005066
-0.004181
-0.002716
0.012390
0.003113
0.000671
-0.000275
-0.002716
0.000183
-0.007111
0.001648
-0.011993
0.003601
-0.007599
0.005554
-0.006134
0.005066
-0.000763
-0.002228
-0.007599
-0.001740
-0.003693
-0.018829
-0.012970
-0.000763
-0.006134
-0.010529
-0.020782
-0.007111
0.000671
-0.015411
-0.008575
-0.011993
0.003113
-0.009064
-0.005157
-0.020294
-0.019318
-0.020782
-0.015411
-0.010529
-0.016876
-0.022247
-0.017853
-0.025665
-0.021759
-0.036896
-0.017853
0.009460
0.036804
-0.012970
-0.119415
0.064148
0.537292
0.584167
0.290710
0.020203
-0.205841
-0.314240
-0.157501
0.045105
0.189636
0.219910
0.254578
0.213074
0.107605
-0.005646
-0.085724
-0.093536
-0.076935
-0.059845
-0.079376
-0.079376
-0.077423
-0.058380
-0.054474
-0.032990
-0.003693
0.036316
0.059265
0.074890
0.076843
0.015320
-0.058380
-0.125275
-0.154572
-0.085236
-0.015900
0.004089
-0.008575
-0.036407
-0.059357
-0.072052
-0.067657
-0.081329
-0.102814
-0.124786
-0.128693
-0.108185
-0.093048
-0.057892
-0.053009
-0.024200
-0.018829
-0.010529
0.000671
-0.007599
-0.009552
-0.006134
-0.002716
-0.003204
-0.018341
-0.011993
-0.022736
-0.016876
-0.026642
-0.026154
-0.039825
-0.028107
-0.021759
-0.025177
-0.018829
-0.017365
-0.026642
-0.011505
-0.018829
-0.012482
-0.011017
-0.018341
-0.005646
0.005554
-0.001740
-0.003204
0.006042
0.014343
0.010925
0.017273
0.022156
0.016785
0.011902
0.016296
0.026550
0.031921
0.019226
0.017761
0.018738
0.035828
0.028992
0.019714
0.035828
0.021179
0.041199
0.026062
0.025574
0.027527
0.024597
0.023621
0.028015
0.022156
0.028992
0.018250
0.022156
0.028015
0.011414
0.018250
0.009949
0.031921
0.007507
0.015808
0.014832
0.014832
0.016785
0.011902
0.007019
0.005066
0.002625
0.009460
0.012878
0.004578
-0.000275
0.003113
0.011414
0.012878
0.009949
-0.014435
-0.003204
0.007996
-0.002228
-0.004181
0.006042
-0.001251
-0.003204
-0.004181
-0.019318
-0.007111
-0.007111
-0.015411
-0.018341
-0.029083
-0.032990
-0.032990
-0.045685
-0.070587
-0.089142
-0.112091
-0.168243
-0.206818
0.157410
0.807800
0.714050
0.384949
0.036804
-0.233185
-0.255157
-0.125763
0.033875
0.130066
0.195984
0.199890
0.191101
0.261902
0.200378
0.083679
0.010925
-0.070099
-0.105743
-0.132599
-0.130646
-0.136017
-0.129669
-0.110138
-0.075470
-0.061310
-0.047150
-0.046661
-0.023712
-0.014435
-0.010529
-0.006622
0.000183
0.035828
0.050964
0.078308
-0.055939
-0.489532
-0.436798
-0.042267
0.108093
0.095886
0.005066
-0.064728
-0.129669
-0.169220
-0.190704
-0.170685
-0.139923
-0.092560
-0.061798
-0.054962
-0.032501
-0.028107
-0.020294
-0.017365
-0.013947
-0.002716
-0.005157
0.007019
0.017273
0.015320
0.002625
0.010437
0.026062
0.022156
0.009949
0.015808
0.021667
0.021667
0.023132
0.023621
0.026550
0.029968
0.033386
0.025085
0.023132
0.038269
0.020203
0.027527
0.034851
0.034363
0.028015
0.028503
0.037292
0.042175
0.026062
0.023621
0.020203
0.034363
0.028015
0.025574
0.026062
0.028015
0.025574
0.033875
0.023621
0.021667
0.022644
0.026550
0.035339
0.021667
0.016296
0.022644
0.028015
0.024109
0.005066
0.000183
0.004089
0.004089
0.010925
-0.005157
0.001160
0.003113
0.003601
0.003601
-0.005646
-0.015411
-0.007599
-0.021759
-0.011993
-0.014923
-0.019318
-0.019806
-0.005157
-0.012970
-0.018341
-0.018341
-0.009064
-0.004181
-0.011017
-0.013458
-0.003693
-0.004181
0.004578
-0.010040
0.001160
-0.010529
-0.007111
-0.005157
-0.002716
0.010925
-0.000275
0.001160
-0.006134
0.005066
-0.002716
-0.017853
-0.014435
-0.006134
-0.015900
-0.029572
-0.015411
-0.008575
-0.004669
-0.034943
-0.048126
-0.039337
-0.061798
-0.083771
-0.100372
-0.071564
-0.050568
-0.084259
-0.147247
-0.213654
0.124207
0.672058
0.602234
0.281433
-0.094025
-0.366974
-0.331818
-0.075958
0.093933
0.169128
0.306824
0.229675
0.111511
0.056335
0.023621
-0.006134
-0.032501
-0.040314
-0.049103
-0.041779
-0.046173
-0.034943
-0.040314
-0.042755
-0.037384
-0.017365
0.015808
0.024109
0.028015
0.034363
0.030945
0.034851
0.036316
0.027039
0.024109
0.020691
0.028015
0.013367
0.008972
0.027039
0.032410
0.028015
0.025574
0.029968
0.030945
0.021667
0.006042
-0.001740
-0.005646
0.003601
0.018250
0.008972
0.007507
-0.000763
0.004578
-0.000763
-0.011017
-0.018341
-0.036407
-0.025665
-0.025665
-0.032990
-0.025177
-0.036407
-0.032990
-0.037872
-0.028107
-0.037384
-0.027618
-0.030548
-0.028107
-0.019318
-0.022247
-0.032013
-0.022247
-0.021759
-0.012482
-0.022247
-0.023712
-0.011505
-0.015900
-0.011017
-0.009552
-0.014435
-0.013458
-0.007599
-0.013458
-0.002228
-0.008575
-0.006622
-0.007111
-0.005157
-0.012970
-0.001251
-0.007111
-0.001740
-0.010529
-0.000275
-0.010040
-0.007599
-0.005157
-0.007111
-0.007111
-0.014923
-0.002716
-0.005646
-0.004669
-0.015411
-0.004669
-0.010040
-0.011017
-0.012482
-0.013947
-0.002228
-0.014923
-0.002716
-0.003204
-0.009064
-0.017365
-0.022247
-0.010040
0.001160
-0.018341
-0.028595
-0.022736
-0.016876
-0.021271
-0.021271
-0.018829
-0.014923
-0.004669
-0.016388
-0.053497
-0.085724
-0.076935
-0.067169
-0.040802
-0.029572
-0.021759
-0.033966
-0.033478
-0.034454
-0.060333
-0.065704
-0.060333
-0.059845
-0.042755
-0.020294
-0.003693
0.006531
0.004578
-0.006622
-0.011017
-0.053009
-0.273224
-0.297150
-0.240021
-0.107697
0.055359
0.053406
-0.081818
-0.163849
-0.206818
-0.239044
-0.292755
-0.334747
0.320007
0.718445
0.360535
0.002625
-0.303986
-0.313263
-0.171661
0.030945
0.201355
0.310730
0.324890
0.262878
0.174011
0.144714
0.092957
0.064636
0.029480
0.007019
-0.011993
-0.003693
-0.010040
-0.026154
-0.028107
-0.030060
-0.018829
-0.018341
-0.016876
-0.030548
-0.014923
-0.011017
-0.011505
-0.007111
-0.002228
-0.017365
-0.005157
0.006531
0.007996
0.003601
0.004089
0.014343
0.022156
0.013855
0.012390
0.014343
0.026062
0.024597
0.025574
0.024109
0.024597
0.031921
0.021179
0.039734
0.025574
0.027039
0.024597
0.030945
0.040222
0.013367
0.028015
0.019226
0.028992
0.023621
0.026062
0.016785
0.023621
0.019226
0.021179
0.022156
0.012878
0.017273
0.023132
0.020691
0.014832
0.020203
0.019714
0.025574
0.028992
0.020203
0.020203
0.018738
0.025574
0.013855
0.013855
0.021179
0.026062
0.021667
0.012878
0.006531
0.017761
0.014343
0.014343
0.010925
0.007996
0.009460
0.008972
-0.000275
0.005554
0.007507
0.005066
0.003601
0.010437
0.009460
0.000671
-0.002228
-0.000275
-0.002228
-0.004181
-0.001740
0.002136
-0.000763
-0.017365
-0.005646
-0.024689
-0.027130
-0.035919
-0.040802
-0.037384
-0.029572
-0.012482
-0.018829
-0.000275
-0.013458
-0.042267
-0.040314
-0.044220
-0.032990
-0.027130
-0.024200
-0.037872
-0.023224
-0.014435
0.002136
0.007507
-0.002716
-0.032990
-0.029572
-0.017365
-0.020782
-0.005646
-0.016876
-0.016876
-0.024689
-0.034943
-0.040314
-0.040314
-0.042755
-0.036896
-0.033966
-0.037384
-0.039825
-0.035431
-0.033966
-0.034454
-0.044708
-0.069122
-0.080841
-0.093048
-0.112579
-0.167267
-0.142365
0.263367
0.645691
0.512390
0.201355
-0.118927
-0.299591
-0.279083
-0.098419
0.070984
0.215027
0.244812
0.247742
0.210632
0.084656
0.033875
0.050476
0.094910
0.089050
0.050964
-0.057892
-0.265900
-0.389923
-0.391388
-0.216583
-0.047638
-0.020782
-0.053986
-0.090607
-0.256134
-0.337677
-0.296173
-0.243439
-0.195099
-0.194611
-0.194611
-0.208771
-0.184357
-0.167267
-0.138947
-0.117950
-0.074493
-0.055939
-0.021759
0.001160
0.019714
0.045105
0.054382
0.063171
0.074890
0.078796
0.082703
0.085632
0.086609
0.087585
0.089539
0.086609
0.097351
0.106140
0.097839
0.088074
0.086609
0.099304
0.101746
0.088074
0.083191
0.086609
0.092468
0.087097
0.073914
0.080750
0.073914
0.075867
0.077820
0.072449
0.060242
0.049988
0.050476
0.053894
0.048035
0.047546
0.040710
0.050964
0.046570
0.044128
0.037292
0.039734
0.039734
0.036804
0.031433
0.036316
0.029480
0.041199
0.035339
0.038757
0.026550
0.032410
0.035339
0.032898
0.028992
0.015320
0.022156
0.027039
0.030945
0.028015
0.014832
0.008484
0.016296
0.025574
0.005066
0.019226
0.019226
0.018738
0.000183
0.010925
0.011902
-0.000763
0.007996
0.006531
0.002625
-0.004181
-0.013458
-0.000275
0.007019
-0.006622
-0.003693
-0.010040
-0.007599
0.002625
0.014832
0.025085
0.029480
0.031433
0.026062
-0.015900
-0.048126
-0.073517
-0.039337
0.001160
-0.008087
-0.001740
0.007507
-0.018829
-0.012970
-0.041779
-0.102325
-0.196075
-0.164337
0.147644
0.175964
0.229675
0.271179
0.163757
0.047058
-0.054474
-0.082794
-0.055450
0.029968
0.101746
0.127625
0.146667
0.154968
0.111023
0.091003
0.075867
0.017273
-0.062775
-0.056427
-0.047150
-0.048615
-0.023224
-0.053009
-0.064728
-0.058380
-0.045685
-0.026154
-0.024689
-0.021759
0.002625
0.011414
0.011902
0.007996
0.005554
0.004089
-0.001251
-0.002716
-0.004181
-0.003693
-0.011505
-0.002716
-0.011993
-0.013458
-0.022247
-0.019806
0.007507
0.071472
0.031433
-0.353302
-0.633087
-0.250763
0.071472
0.121765
0.059753
-0.049103
-0.146759
-0.222931
-0.245880
-0.233185
-0.218048
-0.169708
-0.130157
-0.101349
-0.094025
-0.082306
-0.079376
-0.062286
-0.061310
-0.047150
-0.042267
-0.039337
-0.022247
-0.011505
-0.014435
-0.004181
0.012390
0.014832
0.028015
0.029968
0.040710
0.048035
0.050964
0.043152
0.049988
0.060730
0.056824
0.055847
0.067566
0.070984
0.060242
0.079773
0.068054
0.073425
0.066589
0.058289
0.055359
0.049500
0.048035
0.044128
0.039246
0.046570
0.034363
0.049500
0.032898
0.034363
0.035339
0.042175
0.051941
0.028503
0.012390
0.020691
0.021179
0.037781
0.028503
0.025085
0.043640
0.032410
0.031921
0.030945
0.022156
0.030945
0.020691
0.024109
0.019714
0.012390
0.012390
0.009460
0.018738
-0.005646
0.001648
0.002625
0.013367
-0.004181
-0.012482
0.002136
0.001160
-0.007111
-0.018341
-0.015411
-0.023712
-0.064728
-0.120880
-0.198517
-0.226349
-0.061798
0.159851
0.115417
0.019226
-0.069611
-0.084259
-0.085724
-0.014435
-0.030060
-0.044708
-0.002716
0.019226
0.014832
0.027039
0.023132
0.031433
0.017273
0.058777
0.090027
0.089050
0.055359
0.023621
0.012878
0.011902
0.017761
0.023621
0.037292
0.052429
0.053406
0.030457
0.009460
0.026550
0.032898
0.042175
0.025085
0.031921
0.033386
0.020691
0.021667
0.027039
0.005066
0.011902
0.002136
0.005554
-0.015900
-0.006134
-0.016876
-0.011993
-0.013458
-0.019806
-0.017365
-0.013458
-0.021759
-0.008087
-0.023712
-0.021759
-0.015411
-0.018829
-0.011993
-0.007599
-0.005646
-0.000763
0.008972
0.014832
0.026062
0.038269
0.030945
0.041199
0.023621
0.013855
0.003601
0.006531
0.006531
-0.022736
-0.019806
-0.049103
-0.101837
-0.065216
-0.030548
-0.033966
-0.056427
-0.074982
-0.081818
-0.103302
-0.113068
-0.119904
-0.120392
-0.103790
-0.087677
-0.076935
-0.078400
-0.052521
-0.051056
-0.037872
-0.033966
-0.013947
-0.013947
-0.006622
0.015808
0.008972
0.008972
0.014832
0.019714
0.016296
0.028992
0.013367
0.019226
0.028503
0.021179
0.025085
0.012878
0.005066
0.014832
0.018738
0.022644
0.002625
0.016296
0.013367
0.004578
0.014832
0.014343
0.011414
0.004578
0.015808
0.001648
0.011902
0.010925
-0.003204
0.019714
0.013367
0.002136
0.007019
0.003601
0.014832
0.010437
0.005554
0.016785
0.009949
0.011902
-0.000275
0.009460
0.011414
0.010437
-0.001740
0.014832
0.014343
0.013855
0.013367
0.006042
0.017761
0.004578
0.009460
0.014832
0.014832
0.006531
0.005554
0.019714
0.007019
0.008484
0.017273
0.016785
0.005066
0.002136
-0.004669
0.012878
0.007019
0.005554
-0.006134
-0.013947
-0.002228
-0.008575
-0.008087
-0.017365
-0.012970
-0.031036
-0.028107
-0.015411
0.101746
0.077820
0.005066
-0.058380
-0.011505
0.059265
-0.134552
-0.131134
-0.006134
0.048035
0.042175
0.020691
-0.010529
0.023621
0.009949
-0.006134
-0.011993
-0.022247
-0.029572
-0.032013
-0.005646
0.001160
0.002136
0.015808
0.003601
0.005554
0.002136
0.021179
0.000183
0.004089
-0.003693
-0.004181
0.006042
-0.008575
0.007507
-0.006622
-0.007111
-0.012970
-0.012970
-0.007111
-0.007111
-0.006134
-0.005157
-0.014435
0.006042
-0.010040
-0.008087
0.003601
0.000183
-0.000275
-0.006622
-0.008087
0.005554
0.006042
0.009949
0.007996
-0.001251
0.001648
-0.002228
0.006531
0.009460
0.008484
0.003601
0.004089
0.011414
0.005066
0.009949
0.005066
0.007019
0.002136
0.011414
0.005554
0.007996
0.007507
-0.000275
0.007996
0.006531
0.007996
0.014343
0.007507
-0.002228
0.002136
0.011414
0.004089
0.015320
0.003601
0.012878
0.009460
0.015320
0.002136
-0.004669
0.011902
0.011414
0.015320
0.010437
0.001648
0.007996
0.004089
0.008972
0.009949
-0.006134
0.008972
0.008972
0.001648
-0.003204
0.007507
0.007507
-0.000763
-0.000763
0.010925
-0.002228
-0.004181
0.003113
0.001648
0.007996
-0.003693
-0.003204
0.013367
-0.008575
0.003113
0.004089
-0.006134
-0.003693
0.011414
0.008972
-0.008087
-0.003693
-0.005646
-0.002716
0.001160
-0.005646
0.000671
-0.007111
0.007019
0.007019
-0.015900
-0.004669
-0.003693
0.010437
0.002136
-0.006134
-0.003693
0.003113
-0.000275
-0.006134
-0.007599
-0.001251
0.002136
-0.010529
0.000671
-0.003693
0.001648
-0.004181
0.004089
-0.001251
0.005066
-0.005157
-0.000275
0.005554
0.001648
-0.005157
0.005554
0.004578
0.013855
0.004578
-0.001740
0.000183
0.011414
-0.001740
0.004089
-0.012482
-0.007111
-0.003693
-0.001740
-0.002716
-0.005646
-0.006134
-0.032013
-0.036407
-0.051056
-0.074005
-0.030060
0.047058
0.103699
0.080750
-0.085236
-0.271759
-0.350861
-0.198029
-0.069122
0.020691
-0.027130
-0.014435
0.046082
0.006042
-0.019806
-0.040802
-0.074982
-0.235138
-0.337189
-0.197540
0.008484
0.081238
0.179871
0.147644
0.038757
-0.022247
-0.017365
-0.021271
-0.026642
0.012878
0.029968
0.035339
0.043640
0.044128
0.041687
0.032410
0.032410
0.034851
0.026062
0.027039
0.019226
0.019226
0.009460
0.020691
0.014832
0.016785
0.006042
0.001648
0.015320
0.019714
0.012878
0.005066
0.005066
0.015320
0.019226
0.003601
0.001648
0.018250
0.015808
0.016296
0.012878
0.016785
0.012878
0.002136
0.019714
0.007507
0.021179
0.002625
0.011902
0.015320
0.002136
0.005066
0.007019
0.011902
0.010437
0.012878
0.008484
0.003601
0.007507
0.001648
0.000671
0.022156
0.002625
0.003113
0.002136
0.000671
0.002136
-0.002716
0.000183
0.005554
0.006042
-0.002228
-0.006622
0.010437
0.007507
-0.005157
-0.009064
0.005554
0.003113
0.002625
-0.006134
-0.001740
-0.004181
-0.003204
0.005554
-0.000763
0.001160
-0.004669
-0.010040
0.006531
0.007019
-0.007599
-0.008575
0.002625
0.004578
0.007507
-0.001740
-0.001251
-0.009064
-0.007599
-0.004669
-0.003693
-0.000763
-0.011505
-0.007111
0.004578
-0.002716
-0.015411
-0.003204
0.002625
0.007507
-0.005646
-0.008575
-0.004669
0.007019
-0.000275
-0.000275
0.000183
-0.002228
-0.001251
-0.003693
-0.009064
0.000183
0.000183
-0.003693
0.010925
0.005554
-0.011993
-0.000763
0.005554
0.005554
-0.011993
-0.001251
0.004089
0.005554
0.010437
0.000183
0.005066
0.011414
0.002625
0.007507
0.005066
0.012878
0.012878
0.018250
0.015808
0.015320
0.021667
0.010925
0.014343
0.016296
0.012390
0.004578
0.019714
0.007507
0.028015
0.010925
0.007019
0.018250
0.005554
0.012390
0.007996
0.012390
0.013367
0.009460
0.011414
0.001648
0.003113
0.009949
0.014343
0.014832
0.011902
0.021667
0.025085
0.069031
0.130066
0.226746
0.237976
-0.066193
-0.747345
-1.000763
-0.904572
-0.310333
0.881042
0.998718
0.395203
-0.255157
-0.520294
-0.507599
-0.385040
-0.235138
-0.096466
0.011414
0.069519
0.112976
0.133484
0.139832
0.085144
0.064148
0.049500
0.045593
0.053894
0.056824
0.044617
-0.002228
-0.019806
-0.010529
-0.046173
-0.063263
-0.063751
-0.057404
-0.053986
-0.042755
-0.033478
-0.015900
-0.012482
-0.029083
-0.010040
-0.015900
0.007996
-0.001251
-0.002228
0.002136
0.013367
0.015808
0.002136
0.008972
0.007507
0.017761
0.016296
0.026550
0.017273
0.020203
0.022644
0.019714
0.028503
0.024109
0.018738
0.016785
0.030457
0.028015
0.029480
0.022644
0.026550
0.019714
0.030457
0.024597
0.020203
0.024597
0.014343
0.017273
0.020203
0.023132
0.007507
0.025085
0.025085
0.014832
0.007507
-0.000763
0.017273
0.001648
0.007019
-0.002228
-0.002228
-0.000275
0.001160
-0.007111
-0.006134
-0.006622
-0.017853
-0.008087
0.006531
-0.003204
-0.014923
-0.004181
-0.006622
-0.004669
0.006531
-0.007599
0.001160
-0.002228
-0.003693
0.005554
0.007019
0.007019
0.004089
0.008972
0.025574
0.019714
0.014832
0.027039
0.035828
0.028992
0.019226
0.018738
0.027527
0.030457
0.032410
0.024597
0.029968
0.040222
0.027527
0.028992
0.028992
0.010925
0.023132
0.024597
0.010925
0.005066
0.006531
0.008484
0.006042
0.009949
0.004089
-0.001740
-0.002716
-0.003204
-0.000763
0.005554
-0.000275
-0.009552
-0.014923
-0.003693
0.006531
0.005066
0.003113
0.009460
0.000671
0.009460
0.008484
0.002625
0.006531
0.015808
0.026062
0.019226
0.008484
0.015320
0.023621
0.020203
0.027039
0.031433
0.032410
0.053406
0.074890
0.085632
0.073914
0.056824
0.054871
0.043152
0.044617
0.060730
0.091492
0.083679
-0.076935
-0.311310
-0.352814
-0.326447
-0.240997
-0.063263
0.358093
0.404968
0.004578
-0.150665
-0.280060
-0.262482
-0.225372
-0.162384
-0.098419
-0.027618
0.024109
0.057312
0.067078
0.068542
0.071472
0.063171
0.053894
0.049500
0.041199
0.018738
0.001648
-0.007599
-0.015900
-0.017853
-0.000275
0.000183
0.002136
0.007019
0.002136
0.007507
-0.002228
-0.008087
-0.008087
-0.011017
-0.019318
-0.015411
-0.011993
-0.006622
0.007019
0.018250
0.035828
0.053406
0.036316
-0.008575
-0.042755
-0.034454
-0.003693
0.021667
0.056824
0.059753
0.054382
0.046082
0.038757
0.028015
0.026062
0.011902
0.028015
0.028015
0.045105
0.022156
0.021179
0.014343
0.025085
0.007996
0.005554
0.004578
-0.003693
-0.010529
-0.029083
-0.013458
-0.019318
-0.029083
-0.033966
-0.017365
-0.031036
-0.039337
-0.027618
-0.027618
-0.024200
-0.025177
-0.032501
-0.031525
-0.028595
-0.031036
-0.021759
-0.033966
-0.022736
-0.020294
-0.017853
-0.026154
-0.022247
-0.024200
-0.031525
-0.014923
-0.013458
-0.021759
-0.026642
-0.019806
-0.014923
-0.022247
-0.022247
-0.013947
-0.003204
-0.009064
-0.015411
-0.021759
-0.011017
-0.004181
-0.014435
-0.008575
-0.016388
-0.007111
-0.011017
-0.014435
-0.003204
-0.004669
-0.001251
-0.012482
-0.006622
-0.006134
-0.012482
-0.013458
-0.004669
-0.002228
-0.004669
-0.005157
-0.005157
-0.000275
-0.002228
0.003113
-0.005646
0.003601
0.003113
0.016785
0.021667
0.025085
0.067566
0.132507
0.174500
-0.011017
-0.398712
-0.558868
-0.354279
-0.010040
0.109070
0.084167
0.005066
-0.057404
-0.076447
-0.102814
-0.194122
-0.471954
-0.407990
-0.282990
-0.071075
0.304871
0.322449
0.186707
-0.097931
-0.119415
-0.058868
-0.036896
0.049500
0.085144
0.135437
0.153503
0.163269
0.141296
0.107117
0.097839
0.090515
0.108093
0.081238
0.057312
0.050476
0.020203
-0.002716
-0.011505
-0.010040
-0.012970
-0.011017
-0.000763
-0.002228
0.013367
0.011902
0.001160
-0.003204
-0.023712
-0.006622
0.013855
0.015808
0.020203
0.017273
0.021667
0.024597
0.038757
0.027527
0.019226
0.016785
0.014832
0.014832
0.016785
0.028992
0.019226
0.015808
0.020203
0.006042
0.005554
0.007996
0.006531
0.013367
0.014343
0.012390
-0.001740
0.003113
0.007996
0.000183
0.007996
0.006042
0.006531
0.007019
0.003601
0.003601
0.002136
0.003601
0.009949
-0.000763
0.018250
0.004089
0.005066
0.017273
0.015808
0.005066
0.001160
0.006042
0.007507
0.006531
0.011414
-0.000763
0.018738
0.014343
0.002136
0.018738
0.007507
0.005066
0.003601
0.002625
0.008484
0.007019
0.007019
-0.001251
0.009949
0.004089
-0.004181
0.005066
0.006042
-0.002716
0.000183
-0.001251
-0.004669
0.006042
-0.012970
0.001160
0.003601
-0.000275
-0.000275
-0.003204
-0.007111
-0.006134
0.004578
-0.026154
-0.131134
-0.147736
-0.022247
0.073425
0.071960
0.017273
-0.013458
-0.041290
-0.033966
-0.032501
-0.036896
-0.021759
-0.005157
0.016296
0.018250
0.035828
0.029480
0.036316
0.052917
0.049988
0.070007
0.074890
0.104187
0.142273
0.176941
0.149109
0.082703
0.010925
0.010437
-0.078888
-0.299103
-0.243927
-0.210236
-0.234161
-0.038849
0.132019
0.039246
-0.088654
-0.129181
-0.139435
-0.176056
-0.256134
-0.294220
-0.223419
-0.138947
-0.093048
-0.041779
-0.034454
-0.002228
0.039246
0.053406
0.027527
0.021179
0.017273
0.017273
0.028992
0.032898
0.044617
0.043152
0.031921
-0.017365
-0.015900
-0.004669
0.009949
0.019226
0.029968
0.024109
0.023621
0.036804
0.049988
0.033875
0.035828
0.028015
0.047058
0.046082
0.026550
0.033386
0.035339
0.042175
0.034851
0.035339
0.037781
0.040222
0.035828
0.037292
0.039246
0.047058
0.028503
0.025085
0.030945
0.036316
0.025574
0.020691
0.033875
0.025574
0.023132
0.021667
0.022156
0.019714
0.020203
0.013367
0.018738
0.008972
0.007019
0.012878
0.008972
0.007019
0.007996
0.007996
0.009460
0.016296
-0.003204
-0.000275
0.005554
0.013367
-0.002716
-0.000275
0.007507
0.004578
0.004578
-0.001251
-0.001251
-0.001251
0.007507
-0.003693
0.010437
-0.002228
-0.006622
-0.003693
0.004089
0.000671
0.006531
-0.001251
0.006042
-0.003693
0.004089
0.015320
-0.000763
0.001160
-0.002716
0.004578
0.006531
0.007996
-0.000763
0.002136
0.001648
0.000183
-0.006622
-0.006134
0.002136
-0.005157
0.002625
-0.005646
-0.006622
0.004578
-0.004181
-0.010040
0.010437
-0.002716
-0.013458
-0.005157
0.000183
0.006042
0.004089
0.001160
0.009460
0.007996
0.000183
0.008972
0.001648
0.008972
0.001648
0.010437
0.006042
0.017273
0.002136
0.011902
0.010437
0.000671
0.011902
0.028992
0.060242
0.101746
0.173523
0.158875
-0.096954
-0.577911
-0.965607
-0.428009
0.307800
0.732605
0.475281
0.110046
-0.069122
-0.218536
-0.295685
-0.254181
-0.164825
-0.079865
-0.015411
0.023621
0.070984
0.107117
0.130066
0.115417
0.066589
0.047058
0.022156
-0.006134
0.005066
0.024109
0.042664
0.032898
0.039734
0.039734
0.016785
0.006042
0.009460
0.021179
-0.000275
-0.007599
0.011902
0.033875
0.028992
0.020203
0.012878
-0.004181
-0.004669
-0.024200
-0.027130
-0.030548
-0.026154
-0.023712
-0.037384
-0.030060
-0.026642
-0.024689
-0.012482
-0.009552
-0.015411
-0.019318
-0.001740
0.001648
-0.000763
-0.005646
-0.012482
-0.001251
0.013367
0.000671
0.007019
0.005066
0.007507
0.012390
-0.009064
0.001648
0.005066
0.008484
-0.005157
0.005554
0.003601
0.005066
0.013855
0.003601
0.002136
0.006042
0.006531
0.004089
0.007996
-0.006134
-0.005157
0.009460
0.009949
0.015320
0.003601
-0.003693
0.013367
0.006531
-0.001251
0.001648
0.002625
0.006531
-0.000763
0.011414
0.001648
0.005066
-0.003693
-0.000275
0.002136
0.010437
0.000183
0.002136
0.002625
0.009460
-0.002716
-0.011017
0.011414
0.002136
-0.006622
0.001648
-0.003693
0.003601
-0.003204
0.005554
0.006531
0.003113
-0.003204
-0.002228
-0.001740
0.006531
-0.011993
-0.001740
-0.001740
-0.010529
-0.006134
-0.007111
-0.000275
0.008972
-0.004669
-0.003204
0.000671
-0.004669
-0.019318
-0.011505
-0.015900
-0.016876
-0.023224
-0.015411
-0.006134
-0.010040
-0.009064
-0.015411
-0.003204
-0.019318
-0.011505
-0.006622
-0.011993
-0.005646
-0.008087
-0.007599
-0.011993
-0.003693
-0.005157
-0.000275
0.010925
-0.000275
-0.009552
0.004578
0.012878
0.000671
-0.004669
0.001160
0.007507
0.020691
0.035339
0.027039
0.025085
-0.003693
-0.079865
-0.171661
-0.216583
-0.176056
0.269714
0.525085
0.209167
0.070984
0.244812
0.138855
-0.246857
-0.226349
-0.092072
0.046082
0.140808
0.178894
0.166199
0.109070
0.065125
0.015808
-0.028107
-0.053009
-0.082306
-0.075958
-0.093536
-0.105255
-0.110626
-0.120392
-0.097443
-0.061798
0.007019
0.027527
0.033386
0.033386
0.021179
0.008484
0.000183
-0.008087
0.019226
0.078308
0.094910
0.074402
0.026550
0.022644
0.035828
0.051941
0.042664
0.022644
0.021179
-0.004669
-0.006134
-0.026642
-0.029083
-0.032990
-0.038849
-0.037384
-0.029083
-0.033478
-0.026154
-0.026642
-0.025177
-0.011993
-0.015900
-0.005646
-0.014435
-0.013458
-0.003693
-0.005157
-0.011993
-0.010529
-0.014435
-0.004181
-0.009552
-0.009064
-0.017365
-0.002716
-0.018341
-0.020782
-0.011017
-0.009064
-0.012970
-0.013947
-0.012970
-0.009552
-0.018829
-0.011993
-0.007111
-0.024689
-0.018341
-0.021271
-0.014435
-0.012970
-0.012482
-0.015411
-0.019806
-0.020294
-0.015900
-0.010529
-0.017853
-0.018829
-0.002716
-0.019318
-0.018829
-0.011505
-0.013947
-0.020782
-0.015900
-0.011505
-0.008575
-0.018341
-0.028595
-0.004669
-0.004181
-0.019318
-0.020782
-0.018829
-0.014435
-0.009064
-0.010529
-0.014923
-0.012482
-0.002716
-0.010040
-0.009552
-0.022736
-0.013947
-0.004669
-0.002228
-0.007599
-0.007111
-0.013458
0.004089
-0.001251
-0.010529
-0.018341
-0.003693
-0.005157
0.003113
0.002136
-0.013947
-0.000275
-0.009064
-0.008087
-0.004181
0.002625
-0.010529
0.002625
-0.004181
0.000671
-0.003693
-0.005646
-0.005646
0.007019
-0.003693
-0.015900
-0.010040
0.001648
0.002136
-0.004669
-0.003693
0.002625
-0.008575
0.001648
0.001160
-0.001251
-0.008087
0.011414
0.015808
0.006531
-0.007111
0.002136
0.013367
0.014832
0.025574
0.013855
0.019226
0.043640
0.070496
0.123718
0.227234
0.222839
-0.204376
-0.802521
-0.669220
-0.026642
0.149109
0.214539
0.168640
-0.066193
-0.309845
-0.242950
-0.202911
-0.206329
0.039734
0.029968
-0.095490
-0.119904
-0.100372
-0.038361
0.044128
0.132019
0.176453
0.179382
0.140808
0.115906
0.127625
0.152039
0.130554
0.090027
0.064148
0.060242
0.062195
0.058777
0.040222
0.032410
0.026062
0.029480
0.008484
-0.009064
-0.018341
-0.010040
0.000671
-0.012482
-0.010040
-0.004669
0.001648
0.008484
0.020691
0.024109
0.028503
0.034363
0.019714
0.025574
0.037781
0.026550
0.025085
0.038757
0.033386
0.027527
0.028015
0.028992
0.021667
0.016785
0.021667
-0.002716
-0.004181
-0.006134
-0.015411
-0.019806
-0.011017
-0.015411
-0.018829
-0.016876
-0.024689
-0.020782
-0.027618
-0.023224
-0.025177
-0.012482
-0.033966
-0.024689
-0.019318
-0.013458
-0.013947
-0.019318
-0.018341
-0.013947
-0.001251
-0.001251
-0.012970
-0.024200
-0.001740
-0.010529
-0.008087
-0.006622
-0.005157
-0.004669
0.000671
-0.003204
0.001160
-0.010529
-0.001740
-0.009064
-0.011993
-0.003204
-0.000763
0.007507
-0.006622
-0.004669
0.007019
-0.005157
-0.009552
-0.014923
0.006531
0.000671
-0.009552
-0.004669
-0.004181
0.000183
0.001648
-0.007111
-0.008575
0.002136
-0.003204
-0.004669
0.000183
-0.003693
-0.008575
-0.006622
-0.001251
-0.004669
-0.002228
-0.004669
0.001160
0.001160
-0.005157
-0.008087
0.002136
-0.001251
-0.007111
0.010437
0.014832
0.011414
0.014343
0.008484
0.002136
0.003601
0.004089
0.008484
0.013367
0.014343
0.016296
0.008972
0.010437
0.017761
0.008484
0.014343
0.012390
0.008972
0.009949
0.010925
0.004578
0.002136
0.004578
0.020203
0.012878
0.009460
0.001160
0.007507
0.018250
0.015808
0.011902
0.008484
0.016296
0.012878
0.006531
-0.009552
-0.000275
-0.012970
-0.018829
-0.022736
-0.035919
-0.017365
-0.028107
-0.037872
-0.029083
-0.006622
0.094910
0.152527
0.043152
-0.078888
-0.215118
-0.319611
-0.351349
-0.191681
0.109070
0.416687
0.374695
-0.180450
-0.545685
-0.008087
0.203308
-0.162872
-0.191193
-0.151642
-0.046661
0.007019
0.037292
0.033386
0.025574
0.024597
0.003113
-0.005646
-0.016388
0.008972
0.010925
0.005066
0.002625
0.011414
0.009460
0.019714
0.002136
0.018738
0.012878
0.003601
0.012878
0.005554
0.015808
-0.005157
0.004578
0.007507
0.012390
0.004089
-0.002228
0.010925
0.001648
-0.001740
-0.001251
0.001648
0.007996
0.011414
-0.000275
0.002625
0.002625
0.014832
0.006042
0.012878
0.001160
0.014343
0.006042
0.019714
0.018738
0.014832
0.008484
0.016296
0.017761
0.012390
0.018250
0.013855
0.013855
0.018250
0.011414
0.007507
0.010925
0.026550
0.008484
0.013855
0.023132
0.018250
0.012390
0.014832
0.016785
0.009460
0.010925
0.017761
0.016296
0.004578
0.005066
0.016785
0.016785
0.013855
0.003113
0.015320
0.013367
0.007996
0.006531
-0.000763
0.012878
0.002625
0.016785
0.003113
0.004089
0.015320
-0.003204
0.011902
-0.000763
-0.002228
0.005554
0.001648
0.005066
-0.002716
0.004578
0.009949
0.009460
0.012878
-0.000275
-0.001740
0.007019
-0.005646
-0.000275
0.002136
-0.000763
0.004578
-0.000763
0.004089
0.007507
0.005554
-0.008087
-0.006622
0.006042
0.004578
-0.002228
0.001160
0.004578
0.014832
0.000671
0.005554
-0.004669
0.003601
0.007996
-0.002716
0.005554
0.000671
-0.002716
0.002625
0.004578
0.006042
-0.005646
0.002136
0.003113
-0.005646
0.001648
-0.007111
-0.001740
-0.005157
-0.003693
0.005554
0.003113
0.013367
-0.006622
0.002625
-0.003204
0.012878
0.005554
0.007507
0.016296
0.012878
0.015808
0.013855
0.020691
0.022156
0.018738
0.028015
0.022156
0.014343
0.023132
0.027039
0.041199
0.056824
0.072937
0.096863
0.092468
0.053406
0.003601
-0.075470
-0.114532
-0.095001
-0.048615
-0.007111
-0.015900
-0.093536
-0.222931
-0.246368
0.054382
0.308777
0.355652
0.779480
0.023132
-0.780548
-0.687286
-0.423126
0.076355
0.238464
0.195007
0.119812
0.085144
0.045593
-0.011505
-0.061310
-0.092072
-0.108185
-0.110138
-0.116486
-0.099396
-0.089142
-0.079865
-0.074982
-0.052521
-0.046173
-0.039337
-0.029083
-0.023712
0.004578
-0.012482
-0.007111
-0.006134
0.008484
0.007507
0.001648
0.006042
0.018250
0.010437
0.009949
0.009460
0.010925
0.010925
0.009460
0.018738
0.005066
0.020691
0.017273
0.009949
0.020203
0.015808
0.002625
0.004578
0.018250
0.023132
0.007996
0.002625
0.008484
0.015320
0.009460
0.014832
0.014343
0.010437
0.010925
0.021667
0.008484
0.001160
0.008484
0.008972
0.014832
0.002136
0.006042
0.004089
0.014343
0.013855
0.000183
-0.006134
0.012390
0.015320
0.014343
0.005066
0.007996
0.016785
0.007019
0.005066
0.011902
0.010925
0.007996
0.007019
0.012390
0.004578
0.009949
0.007996
0.008972
0.016296
0.006531
0.004578
0.012878
0.013855
0.010925
0.004578
0.010925
0.006042
0.006531
0.012390
0.017273
0.006531
0.009949
-0.000275
0.013855
0.006531
-0.006134
0.001160
0.012390
0.012390
-0.001251
-0.003204
0.001648
0.010925
0.009949
0.002625
-0.004181
0.011414
0.007996
0.003601
0.004578
-0.005646
0.010437
0.003601
-0.001740
-0.000275
0.003601
-0.003693
0.002625
0.000671
0.007019
0.000671
0.007019
0.001648
0.003601
-0.007111
-0.004181
0.006042
0.009949
-0.009064
0.002136
0.005066
-0.001740
-0.002716
0.015808
0.006042
0.007019
0.007019
0.009460
0.013367
0.011902
0.006042
0.013367
0.011902
0.023132
0.008484
0.012878
0.016785
0.025085
0.026062
0.031921
0.019714
-0.008575
-0.002716
-0.001251
0.009949
0.011902
0.005554
0.006042
-0.011505
-0.036896
-0.065704
-0.115997
-0.188263
-0.087189
0.355652
0.398132
0.383484
0.559265
-0.093536
-0.397247
-0.397247
-0.159454
0.089050
0.222351
0.224304
0.196960
0.155945
0.090515
0.018738
-0.040802
-0.033478
-0.024689
-0.148224
-0.284454
-0.207794
-0.178497
-0.177521
-0.183380
-0.140900
-0.095490
-0.142853
-0.185333
-0.181915
-0.170197
-0.158478
-0.141876
-0.140411
-0.133087
-0.114044
-0.103302
-0.082794
-0.078400
-0.056427
-0.040802
-0.023712
-0.011017
0.000183
0.003113
0.016785
0.020691
0.032410
0.037292
0.036804
0.042664
0.043640
0.051453
0.050476
0.043640
0.046570
0.045593
0.052429
0.042664
0.047546
0.043152
0.046570
0.046082
0.037781
0.030457
0.043640
0.038269
0.036804
0.040710
0.036804
0.032410
0.035339
0.037781
0.028015
0.020691
0.023132
0.030457
0.030457
0.028015
0.020203
0.020203
0.028015
0.025085
0.021667
0.014343
0.013855
0.011902
0.023132
0.019714
0.011414
0.019714
0.012390
0.014832
0.015320
0.009460
0.010437
0.014832
0.011902
-0.000763
0.019714
0.008972
0.011902
0.009460
0.004578
0.013367
0.009460
0.001160
0.012390
0.015808
0.007507
-0.003693
0.006042
0.006531
0.016296
0.004089
0.003113
0.003113
0.014832
0.010437
-0.005646
0.008972
0.006042
0.013855
0.014343
0.014343
-0.000763
0.007507
0.007996
0.006042
0.007019
0.000671
0.011902
0.010925
0.008972
0.006531
0.008972
0.003601
0.006042
-0.000275
0.004578
-0.000763
0.013367
0.019226
0.009949
-0.005646
0.002136
0.007996
0.006531
0.017273
0.011414
0.010437
0.011414
0.010437
0.008484
0.015808
0.012390
0.015808
0.019714
0.007996
-0.003693
0.000671
0.000183
0.007019
0.007996
0.004089
0.027527
0.028015
0.048035
0.027527
0.013855
-0.007599
-0.020294
-0.011017
-0.007599
-0.001740
-0.002716
0.009949
0.014832
-0.011993
-0.036896
-0.071564
-0.110138
-0.192169
-0.303497
-0.062775
0.882996
0.957703
0.440613
-0.054962
-0.575958
-0.546661
-0.121368
0.214050
0.315613
0.266785
0.174011
0.132996
0.100769
0.089050
0.052429
0.008484
-0.088165
-0.330353
-0.383087
-0.330841
-0.270294
-0.204376
-0.108673
-0.064240
-0.109161
-0.184357
-0.235138
-0.257111
-0.242950
-0.205841
-0.179962
-0.111115
-0.106232
-0.071075
-0.056427
-0.039337
-0.032501
-0.022736
-0.011017
-0.008575
-0.013458
-0.005157
0.017761
0.011902
0.022156
0.019226
0.027527
0.033386
0.038757
0.047546
0.038757
0.048035
0.060242
0.051941
0.044128
0.049011
0.052917
0.068054
0.057312
0.062683
0.058777
0.064148
0.070007
0.077332
0.069519
0.065613
0.061218
0.058289
0.063171
0.072449
0.062195
0.066101
0.064636
0.068542
0.063660
0.047058
0.046082
0.057312
0.048523
0.040710
0.033875
0.027039
0.028503
0.020203
0.021179
0.010437
0.010437
0.014343
0.014343
0.004089
0.005066
0.001160
-0.001740
0.008484
-0.009064
-0.005646
0.003601
0.006531
-0.011017
0.003113
-0.000763
-0.003693
0.002625
-0.006134
-0.008087
0.002136
-0.008087
-0.002716
-0.003204
0.002625
-0.000275
-0.006134
0.002625
-0.000763
-0.006622
-0.010529
0.003601
-0.003693
-0.001251
-0.002228
-0.010040
0.002625
-0.006134
-0.003693
0.000671
0.000671
-0.002228
-0.001251
0.005554
0.007996
-0.004669
-0.002228
-0.000763
-0.000275
0.015320
0.002136
0.007507
0.003113
-0.000275
-0.004181
0.003113
0.006531
0.010437
0.004578
0.011414
0.002136
-0.002716
0.005554
-0.006134
0.003113
0.000671
0.002625
-0.005157
0.004089
0.009460
0.000671
0.007019
0.003601
0.006042
0.015808
0.006042
0.016785
0.005066
-0.004669
0.007507
0.023132
0.018250
0.006531
0.017273
0.037781
0.016785
-0.006622
-0.017365
-0.004181
-0.001251
-0.006134
-0.009064
-0.019318
-0.005646
-0.007599
-0.021759
-0.048126
-0.070099
-0.078888
-0.110138
-0.168243
-0.243439
-0.193634
0.306335
0.918152
0.661804
0.246277
-0.426056
-0.663849
-0.458282
-0.086700
0.228210
0.336121
0.263855
0.180847
0.112976
0.071960
0.021667
-0.026642
-0.050079
-0.133575
-0.269318
-0.242950
-0.211700
-0.181915
-0.146759
-0.173615
-0.100372
-0.097931
-0.126740
-0.169708
-0.189240
-0.184357
-0.172638
-0.140900
-0.126740
-0.129181
-0.116486
-0.097931
-0.079865
-0.080353
-0.055450
-0.053009
-0.032013
-0.014435
-0.011017
-0.006134
0.015808
0.013367
0.023621
0.025574
0.021667
0.038269
0.030457
0.051453
0.041199
0.045593
0.043152
0.047058
0.051941
0.047058
0.049500
0.051453
0.047058
0.048523
0.051941
0.047546
0.045593
0.042664
0.043640
0.044128
0.038269
0.034851
0.043152
0.038757
0.032410
0.028015
0.038269
0.031921
0.035339
0.032898
0.024597
0.023621
0.023621
0.028992
0.026550
0.024109
0.021179
0.020203
0.018250
0.027039
0.021667
0.013855
0.015320
0.030457
0.021667
0.016296
0.010437
0.022156
0.021179
0.008972
0.009949
0.003113
0.004089
0.021667
0.007019
0.004578
0.007507
0.003601
0.012390
0.017761
0.008484
-0.000275
0.006042
0.010925
0.002625
0.005066
0.007996
0.011414
0.007019
0.002625
0.004089
0.002625
0.003113
0.001160
0.014832
0.012390
0.006531
0.004578
0.017761
0.011414
0.006531
0.007507
0.004089
0.008972
0.020691
0.010925
0.014832
0.010437
0.016296
0.008972
0.005066
-0.007111
0.002625
0.003601
0.003601
0.007996
0.000671
-0.001740
0.002625
0.010437
0.001160
-0.019806
-0.018341
-0.015411
-0.013458
-0.020782
-0.023712
-0.011017
-0.008087
-0.017853
-0.029083
-0.062775
-0.117950
-0.183380
-0.127228
0.127625
0.343933
0.579773
0.452332
0.079773
-0.230255
-0.425568
-0.197540
0.092468
0.254089
0.281433
0.212097
0.105652
0.053894
0.032898
0.021179
0.049988
0.062683
0.045105
-0.019806
-0.141876
-0.351349
-0.344513
-0.111603
-0.133087
-0.137970
-0.002228
-0.030548
-0.052032
-0.095978
-0.123322
-0.162872
-0.177032
-0.140900
-0.101837
-0.076447
-0.053497
-0.046661
-0.033966
-0.027130
-0.006622
0.001160
-0.007111
-0.002228
0.000183
-0.001251
0.006531
0.007019
0.013367
0.002136
0.006042
0.018738
0.019226
0.015320
0.011902
0.011902
0.022156
0.018250
0.023132
0.012878
0.021667
0.020691
0.010925
0.013855
0.020203
0.025574
0.013855
0.015808
0.013855
0.015320
0.029480
0.009460
0.026062
0.019714
0.028992
0.022644
0.012878
0.014343
0.015808
0.013855
0.027527
0.012878
0.016296
0.019226
0.015320
0.019714
0.024597
0.018738
-0.001740
0.014832
0.008484
0.011902
0.022644
0.013367
0.010925
0.013367
0.021667
0.023132
0.015808
0.010437
0.007019
0.028992
0.015808
0.011902
0.012878
0.011902
0.014343
0.011414
0.008972
0.019714
0.020203
0.008484
0.027039
0.012878
0.015320
0.010437
0.014343
0.020691
0.008484
0.017761
0.014343
0.013367
0.019714
0.012878
0.004578
0.009949
0.015808
0.018738
0.006531
0.007019
0.012878
0.006042
0.010925
0.009460
0.013367
-0.002228
0.012878
0.020691
0.010437
-0.003693
-0.002228
0.005554
0.010437
0.003601
0.004578
0.012390
0.013855
0.009949
-0.004181
-0.004181
-0.003204
-0.003204
-0.016876
-0.011017
-0.018829
-0.017365
-0.033966
-0.082794
-0.123810
-0.153595
0.019714
0.245300
0.508484
0.565613
0.202820
-0.103302
-0.368439
-0.301544
-0.042755
0.152039
0.231628
0.229187
0.148621
0.073914
0.015808
-0.027618
-0.036407
-0.035919
-0.048126
-0.069122
-0.093536
-0.115509
-0.132599
-0.143829
-0.133575
-0.091583
-0.048615
0.006531
0.036316
0.017761
-0.048126
-0.158478
-0.261505
-0.241974
-0.084259
0.035828
0.022156
-0.029083
-0.058868
-0.089142
-0.105743
-0.116974
-0.130646
-0.124298
-0.122833
-0.101349
-0.093048
-0.062775
-0.061310
-0.041290
-0.020782
-0.021271
-0.008087
-0.006134
0.003601
0.007996
0.007996
0.007019
0.017761
0.017273
0.023132
0.016785
0.024597
0.015320
0.012878
0.022644
0.033386
0.032898
0.017273
0.024597
0.029480
0.031921
0.025574
0.017761
0.035339
0.028992
0.028015
0.027039
0.012390
0.008484
0.017761
0.009949
0.018250
0.023132
0.010437
0.005554
0.014832
0.024109
0.005066
0.004089
0.014343
0.008972
0.009949
0.018250
0.026062
0.012878
0.016296
0.011902
0.012390
0.012390
0.015320
0.010437
0.025085
0.017761
0.012390
0.014832
0.013367
0.009460
0.011902
0.008484
0.021667
0.006531
0.008484
0.016296
0.017273
0.007507
0.007996
0.004089
0.017761
0.013367
0.000671
0.004578
0.008972
0.017273
0.012390
0.009460
0.003601
0.007507
0.004578
0.009949
0.002136
0.012878
0.018250
0.011414
0.009949
0.003601
0.001648
0.018250
0.017273
0.030945
0.011902
0.016785
0.026550
0.026062
0.014343
0.003113
0.010925
0.009949
0.009460
0.023621
0.025085
0.020691
0.024597
0.008972
-0.053986
-0.087677
-0.052521
0.049011
0.070496
0.016785
-0.045685
-0.348907
-0.398224
-0.112091
0.021179
-0.017365
-0.121368
-0.192169
-0.226837
-0.058380
0.187683
0.060242
0.330750
0.116882
-0.183868
-0.211700
-0.138947
0.016296
0.142273
0.180847
0.151062
0.115906
0.096375
0.078796
0.061707
0.088562
0.113953
0.082214
0.012878
-0.064240
-0.126740
-0.110138
-0.102814
-0.071075
-0.058868
-0.030548
-0.013947
-0.022247
-0.037384
-0.037872
-0.045197
-0.028595
-0.022736
-0.000275
0.004578
0.005066
0.004089
0.014832
0.022156
0.021667
0.031433
0.024597
0.035828
0.029480
0.028992
0.037292
0.030457
0.025085
0.032410
0.023621
0.021179
0.019226
0.027039
0.034363
0.027039
0.012390
0.017761
0.029480
0.035339
0.018738
0.011902
0.011902
0.026062
0.021667
0.026062
0.019714
0.014343
0.009460
0.023132
0.015808
0.018250
0.011902
0.019714
0.024109
0.022156
0.028503
0.008972
0.019714
0.021179
0.015808
0.002136
0.024597
0.011414
0.012390
0.007019
0.014343
0.006531
0.003113
0.006531
0.005554
-0.001251
0.003113
0.000671
0.007996
0.002136
0.000183
-0.005646
0.002136
0.005066
-0.001251
-0.011505
-0.004181
-0.000763
-0.000763
-0.014435
-0.009552
-0.008575
-0.001251
-0.001251
-0.000275
-0.008575
-0.005646
-0.001740
-0.006622
-0.003693
-0.005646
-0.013947
-0.010040
-0.000275
0.005066
-0.002228
-0.004181
-0.002228
0.004578
-0.004181
-0.006134
-0.000275
0.004578
0.007507
-0.005157
-0.010040
-0.011017
0.004578
0.000183
0.006042
-0.002228
0.001160
-0.001251
0.015808
0.000183
0.008484
-0.004181
0.007996
0.013367
0.005554
-0.006134
0.011902
0.009949
0.017273
0.003113
0.006042
0.016785
0.009949
0.019226
0.016785
0.005554
-0.008575
-0.012970
0.001648
-0.008087
-0.001251
-0.004669
-0.003693
-0.006622
-0.000763
-0.000275
-0.001251
0.002136
-0.015411
-0.030060
-0.036407
-0.036896
-0.038849
-0.024689
-0.019806
-0.021271
-0.017365
-0.031036
-0.045197
-0.057404
-0.085236
-0.117950
-0.196564
-0.277618
-0.147247
0.358093
0.795593
0.659851
0.164246
-0.347443
-0.655548
-0.342560
0.031433
0.223816
0.240417
0.160339
0.020691
-0.048615
-0.061310
-0.048126
-0.093536
-0.095001
-0.209259
-0.299591
-0.294220
-0.193634
-0.214630
-0.217072
-0.210724
-0.200470
-0.176544
-0.137482
-0.139923
-0.130157
-0.108185
-0.073517
-0.070587
-0.060333
-0.029083
0.004578
0.013855
0.033386
0.030945
0.021667
0.029480
0.028503
0.030457
0.040710
0.025574
0.036804
0.039246
0.052429
0.050476
0.039246
0.049011
0.055847
0.061707
0.048035
0.059753
0.064636
0.055847
0.056335
0.053894
0.054871
0.048523
0.049011
0.051453
0.049011
0.039734
0.049011
0.048523
0.041199
0.041199
0.029968
0.044128
0.048523
0.047546
0.019226
0.022644
0.036804
0.031433
0.031433
0.031433
0.024597
0.024109
0.033875
0.035339
0.026550
0.017273
0.025574
0.018738
0.022156
0.023621
0.017273
0.015320
0.022644
0.024597
0.018738
0.014343
0.017273
0.022644
0.023132
0.010437
0.017273
0.008484
0.010437
0.026550
0.018738
0.003113
0.009460
0.017273
0.023132
0.016296
0.008972
0.009949
0.017273
0.006531
0.013367
0.008972
0.009949
0.014343
0.014832
0.003113
0.002625
0.013367
0.002625
0.000671
0.003113
0.002136
0.005554
0.002136
0.006531
0.004089
-0.017853
-0.007599
0.003113
-0.000275
-0.005646
-0.010529
-0.006622
0.003601
-0.009064
-0.006134
-0.021271
-0.008087
-0.008575
-0.027130
-0.020294
-0.010529
-0.015411
-0.015900
-0.013458
-0.015900
-0.017365
-0.023224
-0.021271
-0.023712
-0.015411
-0.012970
-0.012482
-0.007599
-0.008575
-0.016876
-0.012970
-0.011993
-0.013458
0.013367
-0.002716
0.000183
-0.015411
-0.008575
-0.003204
0.002625
-0.011993
-0.033478
-0.073029
-0.158478
-0.258575
0.003113
0.413269
0.615906
0.610046
0.383972
0.019714
-0.164825
-0.180450
-0.103790
0.069031
0.259460
0.228210
0.112976
0.104675
0.100769
0.127136
0.119324
0.070007
0.003601
-0.111115
-0.206329
-0.265411
-0.290314
-0.254181
-0.120392
-0.018341
0.010437
-0.137970
-0.332306
-0.183868
-0.024200
-0.010040
-0.033478
-0.047150
-0.108673
-0.093536
-0.079376
-0.070587
-0.058380
-0.046173
-0.052032
-0.045685
-0.026154
-0.024689
-0.030548
-0.030060
-0.013458
-0.024200
-0.005157
0.003113
0.001648
0.015808
0.012878
0.017273
0.032410
0.029968
0.013367
0.018250
0.026550
0.026550
0.032898
0.031433
0.022156
0.021179
0.025574
0.017761
0.017273
0.015808
0.024109
0.018738
0.021667
0.021667
0.013367
0.020203
0.017761
0.025085
0.028015
0.004578
0.008972
0.019714
0.011902
0.005554
0.010437
0.014832
0.005554
0.018738
0.015320
0.006531
0.005554
0.010925
0.009460
0.010437
0.011902
0.003113
0.007019
0.004578
0.008972
0.001160
-0.000275
0.005066
0.004089
0.002625
0.002625
0.009460
0.001160
0.005554
-0.002716
-0.002228
0.001160
-0.000763
0.013367
0.007019
-0.003693
-0.004181
0.011414
0.004089
0.002136
-0.002716
-0.008087
0.001160
0.007996
-0.000763
-0.003693
-0.004669
0.001160
0.006531
-0.011993
-0.003693
0.004089
-0.003204
-0.005646
-0.009552
-0.002228
-0.008575
-0.007599
-0.002228
0.002136
-0.027618
-0.004181
-0.002228
-0.003204
-0.013947
-0.015411
-0.008087
0.000671
-0.007599
-0.011017
-0.010040
-0.015900
-0.017853
-0.010040
-0.012970
-0.023224
-0.022736
-0.010529
-0.018341
-0.016388
-0.022247
-0.023712
-0.015411
-0.017365
-0.016388
-0.018341
0.001648
0.013367
0.012878
-0.001251
-0.000275
-0.013947
-0.059357
-0.115021
-0.213165
-0.243439
0.288757
0.899109
0.710144
0.380066
-0.053986
-0.481232
-0.470978
-0.240509
0.117371
0.332214
0.362976
0.265808
0.167664
0.051453
-0.027130
-0.081329
-0.091095
-0.041779
-0.032990
-0.048615
-0.155548
-0.258575
-0.231720
-0.198517
-0.247345
-0.175079
-0.076447
-0.047150
-0.065704
-0.129181
-0.168243
-0.151154
-0.151154
-0.157501
-0.154083
-0.145294
-0.114532
-0.100861
-0.078888
-0.071564
-0.048615
-0.051544
-0.027618
-0.021759
-0.014923
-0.013458
-0.010529
0.005554
0.021667
0.010925
0.016296
0.025574
0.031433
0.023621
0.029480
0.030457
0.045105
0.034851
0.045593
0.036804
0.037781
0.042175
0.030457
0.036804
0.039734
0.038757
0.025574
0.036804
0.032898
0.036804
0.018250
0.028503
0.023132
0.026550
0.024597
0.021667
0.019226
0.026550
0.011902
0.016785
0.025085
0.010925
0.017273
0.012878
0.018738
0.009460
0.014832
0.016296
0.015320
0.019714
0.010925
0.004089
0.010925
0.021179
0.004089
0.005066
0.009460
0.016785
0.008484
0.009949
0.009460
0.008972
0.002625
0.011414
0.010925
0.001648
0.004578
0.016785
0.011902
0.008972
-0.007599
0.017273
0.014343
0.013367
0.009949
0.014832
0.003113
0.009949
0.003113
0.013367
0.012390
0.009460
0.004089
-0.002716
0.008484
0.013855
0.007996
0.006531
0.013855
0.024109
0.005066
0.007019
0.001648
0.010925
-0.001251
0.008972
0.000671
-0.000275
0.003601
0.012878
-0.002228
-0.005157
-0.002716
-0.001251
-0.007599
-0.004669
-0.017365
-0.003204
-0.001251
-0.004181
-0.005157
-0.010529
-0.004669
-0.004669
0.003113
0.019714
0.002625
-0.007599
-0.019318
0.059753
0.144226
0.191101
0.147156
-0.428009
-0.802032
-0.029083
0.980652
0.935730
0.233093
-0.298615
-0.377228
-0.263458
-0.170197
-0.023712
0.121277
0.160339
0.144714
0.089050
0.030945
-0.026154
-0.092072
-0.146759
-0.143829
-0.112091
-0.099396
-0.090607
-0.079376
-0.076447
-0.070587
-0.081329
-0.073517
-0.068146
-0.054474
-0.053497
-0.038361
-0.027618
-0.021759
-0.028595
-0.019806
0.002136
-0.003693
-0.008575
-0.003204
-0.006622
0.008484
0.002136
0.003113
-0.000763
-0.000275
0.004089
0.016785
-0.001740
0.007996
0.006042
0.015320
0.009460
0.011414
0.016296
0.001160
0.016296
0.025574
0.014832
0.007996
0.011902
0.016785
0.019714
0.028992
0.000183
0.014343
0.022156
0.008484
0.012878
0.004578
0.017761
0.017761
0.013367
0.008484
0.007019
0.011902
0.010437
0.012878
0.013855
0.009949
0.002625
0.013367
0.013855
0.004578
0.010925
0.001648
0.010437
0.004578
0.013367
0.011902
0.013367
0.017761
-0.002716
0.008972
0.004089
0.016785
0.011902
0.007996
0.007507
0.008484
-0.002716
0.018250
0.005554
0.008972
0.002136
0.008484
0.014343
0.013367
0.000671
-0.004669
0.010925
0.019226
0.007507
0.000183
-0.003204
0.004089
0.000671
0.005554
0.008972
-0.000275
-0.000275
0.008972
0.005066
0.003113
-0.009064
-0.002716
0.002625
0.012390
0.010437
-0.001740
0.000183
0.004089
0.005554
-0.002716
0.001160
0.005554
0.007507
0.004578
-0.001251
0.008484
0.001648
0.012390
0.004089
0.005066
0.003601
0.004578
0.008972
-0.001740
0.006531
-0.019318
0.001160
0.014343
-0.000763
0.000671
-0.008087
-0.005157
-0.003693
-0.003204
-0.009064
-0.004181
-0.013947
-0.017365
-0.012482
-0.011017
-0.011017
-0.012970
-0.015900
-0.020294
-0.006622
-0.004669
0.014832
0.019226
0.010437
0.016785
0.003601
-0.020294
-0.058868
-0.135040
-0.215118
-0.046173
0.515320
0.872253
0.538757
-0.045685
-0.394318
-0.330841
-0.177032
-0.006134
0.157898
0.271667
0.266785
0.204773
0.080750
-0.053497
-0.240509
-0.260040
-0.242462
-0.201447
-0.181915
-0.150177
-0.157501
-0.223907
-0.231232
-0.196564
-0.204865
-0.191681
-0.187775
-0.162384
-0.135040
-0.125763
-0.092560
-0.051544
-0.039337
-0.027618
-0.012482
0.014343
0.031921
0.031433
0.037781
0.051941
0.046082
0.040222
0.057800
0.049011
0.049011
0.042664
0.031921
0.049500
0.036316
0.039246
0.029480
0.033875
0.030457
0.030457
0.024597
0.034363
0.027527
0.019714
0.013367
0.034363
0.024597
0.009949
0.017273
0.022644
0.019226
0.008484
0.009949
0.012390
0.028503
0.026550
0.012878
0.003113
0.010925
0.007996
0.012878
0.023621
0.009460
0.016296
0.013367
0.018738
0.010925
0.008972
0.008972
0.017273
0.010925
0.014343
0.008484
0.008484
0.010437
0.013367
0.007996
0.013855
0.013855
0.012390
0.013855
0.011902
0.011414
0.012390
0.014343
0.014832
0.012878
0.006531
0.010437
0.003601
0.005066
0.010437
-0.002228
0.009949
0.009949
0.011902
0.005554
0.004089
0.013855
0.007507
0.006042
0.000671
0.014343
-0.005157
0.007507
0.008484
0.003113
0.001648
0.004089
0.004578
0.005554
0.006042
-0.005646
0.004089
0.011414
0.006531
-0.000763
-0.000763
0.007019
-0.000763
0.000671
-0.007111
0.004089
0.006531
0.000183
-0.002228
0.010925
-0.010040
0.001648
0.004089
-0.005646
-0.005646
-0.012482
-0.006622
-0.008087
-0.006134
-0.016876
-0.017853
-0.005646
-0.011505
-0.016388
-0.022247
-0.020782
-0.007599
-0.022736
-0.027618
-0.017853
-0.027618
-0.026154
-0.027130
-0.023224
-0.027618
-0.026154
-0.029572
-0.016388
-0.002716
-0.000763
0.008484
-0.006134
0.000183
-0.004669
0.009460
0.027039
0.016785
-0.126251
-0.291290
0.143738
0.838562
0.662292
0.202820
-0.063751
-0.423126
-0.387482
-0.109650
0.196472
0.197449
0.154968
0.124695
0.098816
0.092957
0.051941
-0.058380
-0.142853
-0.186310
-0.206329
-0.169708
-0.115997
-0.098419
-0.100372
-0.098907
-0.090118
-0.080841
-0.071564
-0.070099
-0.052521
-0.053986
-0.042755
-0.045685
-0.036407
-0.018341
-0.023224
-0.015900
-0.009552
-0.002716
-0.009552
0.005554
0.004578
-0.002716
0.010437
0.014343
0.008484
0.003113
0.021667
0.011902
0.005554
0.023132
0.011902
0.009949
0.012390
0.014832
0.003113
0.012390
0.012390
0.004578
0.018738
0.014832
0.014832
-0.001251
0.016785
0.007996
0.014832
0.003601
0.009949
0.007996
-0.006134
0.012878
0.004089
0.005554
-0.003693
0.002136
0.017761
0.002136
-0.005157
-0.001740
0.013367
0.007507
0.003113
0.003113
0.012878
0.006042
0.016785
0.008484
0.006042
0.007507
0.008484
0.014343
0.013367
0.015808
0.007996
0.012878
0.009460
0.012390
0.005554
0.003113
0.007507
0.002136
0.002136
-0.003693
-0.005646
-0.004669
-0.005157
-0.007599
-0.003204
-0.007599
-0.014923
-0.010040
-0.013458
-0.004669
-0.011017
-0.011017
-0.007111
-0.010529
-0.005646
-0.006622
-0.007111
-0.005646
-0.010040
-0.001740
-0.000275
0.003113
0.002136
0.005066
0.006531
0.007507
-0.003693
0.006042
0.014343
0.021667
0.028503
0.015808
0.025574
0.025085
0.025085
0.030457
0.020691
0.017761
0.030457
0.028992
0.044617
0.036804
0.030945
0.030945
0.025574
0.024109
0.017761
0.023132
0.018250
0.009460
-0.005646
0.001648
0.005066
0.007019
0.021667
0.011902
0.025574
0.020691
0.015808
0.024597
0.022644
0.023621
0.011902
-0.002228
-0.012482
-0.039825
-0.100861
-0.200470
-0.222443
0.034851
0.646667
0.841980
0.544128
0.200378
-0.344025
-0.490997
-0.277618
-0.009552
0.186707
0.257507
0.230652
0.250183
0.217957
0.122253
0.046082
-0.069611
-0.292267
-0.371368
-0.218536
-0.177521
-0.153107
-0.153595
-0.219025
-0.220978
-0.246368
-0.238556
-0.222931
-0.227814
-0.220001
-0.198029
-0.182404
-0.164825
-0.142365
-0.121368
-0.106232
-0.096954
-0.069122
-0.054962
-0.037384
-0.022247
-0.013458
-0.003693
0.000183
0.011414
0.015808
0.022644
0.034851
0.024109
0.029968
0.042664
0.037292
0.036804
0.041687
0.030457
0.047058
0.040222
0.030945
0.022644
0.030457
0.042175
0.037292
0.037292
0.020691
0.034363
0.031921
0.029968
0.026062
0.028992
0.019714
0.023621
0.028015
0.026062
0.017273
0.022156
0.029480
0.014343
0.012878
0.006042
0.015808
0.025085
0.014832
0.016785
-0.001251
0.003601
0.013367
0.003113
0.012390
-0.006134
-0.002228
0.007019
0.003601
0.006042
0.008484
-0.000763
0.009460
0.003601
0.000671
-0.001740
0.007019
0.014343
0.002136
0.004578
-0.004181
0.013367
0.021667
0.012878
0.001648
0.003113
0.020691
0.011902
0.010925
0.006531
-0.002716
0.005066
0.016296
0.017273
0.010437
0.003601
0.011902
0.012390
0.012390
0.008484
-0.000763
0.004578
0.019714
0.007996
-0.002716
0.003113
0.009460
0.007019
0.004089
0.004089
-0.007599
-0.007599
-0.015900
-0.008087
0.000183
-0.020294
-0.010529
-0.007111
-0.013458
-0.023224
-0.029083
-0.050079
-0.098419
-0.077911
-0.031525
0.039734
0.024597
-0.005157
-0.045685
-0.062286
-0.088165
-0.120392
0.003113
0.247253
0.257996
0.428894
0.516296
0.098816
-0.122345
-0.177521
-0.058868
0.165710
0.314148
0.302429
0.239441
0.164734
0.103210
0.054871
0.022644
0.024109
0.018738
0.012390
-0.001740
-0.003693
-0.032990
-0.103790
-0.132111
-0.130157
-0.071564
-0.039337
0.028015
0.008484
-0.199982
-0.259552
-0.116974
-0.041290
-0.050079
-0.068634
-0.072540
-0.084259
-0.108185
-0.131134
-0.137482
-0.142853
-0.133087
-0.143341
-0.140411
-0.114532
-0.107208
-0.086700
-0.082306
-0.070099
-0.068146
-0.048126
-0.032990
-0.032501
-0.024200
-0.015900
-0.016388
-0.002716
-0.000275
-0.005646
0.007996
-0.007599
0.010437
0.015808
0.006531
0.007996
0.021179
0.011414
0.018738
0.012878
0.019714
0.017273
0.019226
0.018250
0.023621
0.013855
0.019714
0.028992
0.020203
0.018250
0.009949
0.022156
0.025574
0.016785
0.010437
0.013855
0.016296
0.019226
0.020203
0.018738
0.018250
0.014343
0.016785
0.010925
0.020203
0.017273
0.015808
0.011902
0.014832
0.015320
0.017273
0.013855
0.013367
0.010925
0.013367
0.017761
0.007996
0.014832
0.013367
0.017273
0.015320
0.014832
0.017761
0.006042
0.004578
-0.000275
0.007019
0.004089
0.009460
0.006042
0.007019
0.002136
0.004578
0.012878
0.009460
0.005066
0.008972
0.006531
0.020691
0.014832
0.009949
0.001160
0.016785
0.007507
0.016785
0.017273
0.014343
0.018250
0.020203
0.023132
0.011902
0.015808
0.023621
0.022644
0.009949
0.002625
0.021179
0.019226
0.015320
0.006531
0.012878
0.019226
0.017273
0.014832
0.008972
0.028015
0.029968
0.020203
0.028503
0.020691
0.003113
0.005554
0.000183
0.007507
0.002625
-0.003693
-0.022247
-0.032990
-0.055939
-0.123322
-0.211212
-0.180450
0.223328
0.426453
0.274109
0.557800
0.102722
-0.220490
-0.128693
0.028503
0.120789
0.106140
0.075867
0.075867
0.141785
0.207703
0.225281
0.156433
0.010925
-0.144318
-0.109161
-0.070587
-0.162872
-0.253204
-0.186310
-0.169220
-0.127228
-0.190216
-0.212189
-0.170197
-0.134064
-0.137970
-0.173126
-0.195587
-0.175079
-0.138947
-0.105743
-0.074493
-0.067657
-0.070099
-0.061798
-0.043732
-0.052521
-0.049591
-0.031036
-0.024200
-0.015411
-0.011993
-0.004181
-0.004669
0.004578
0.008972
0.011902
0.013367
0.027527
0.013855
0.017273
0.022644
0.023621
0.026062
0.024597
0.022644
0.031921
0.042175
0.026550
0.028992
0.022644
0.028992
0.027039
0.030945
0.019226
0.026062
0.035828
0.038269
0.034851
0.019226
0.035828
0.028992
0.038757
0.032410
0.021179
0.028015
0.026062
0.030945
0.028503
0.023621
0.031433
0.034851
0.019226
0.019714
0.020203
0.028503
0.021179
0.028503
0.023621
0.017761
0.013855
0.019226
0.023132
0.024109
0.013367
0.006531
0.024597
0.012390
0.028503
0.007996
0.014832
0.019714
0.004578
0.014343
0.023132
0.014343
0.002136
0.004089
0.005554
0.013855
0.004089
0.001160
0.007996
0.008484
0.008972
0.006042
-0.003204
0.009460
0.006042
0.009460
0.010925
0.005554
-0.001740
0.012390
0.026062
0.020691
0.009460
0.012390
0.030457
0.027039
0.028015
0.002136
0.011414
0.009949
0.014832
0.011414
0.014832
0.022156
0.016296
0.021179
0.018250
0.006531
0.012390
0.014832
0.026550
0.013855
0.008484
-0.003204
-0.012482
-0.019318
-0.013458
-0.005646
0.016785
0.013855
0.001160
0.002136
-0.012970
-0.020294
-0.036896
-0.042755
-0.094513
-0.153107
-0.191193
-0.012970
0.299500
0.489441
0.570496
0.227722
-0.167267
-0.355255
-0.233673
0.014343
0.161316
0.186218
0.186218
0.153992
0.118347
0.098816
0.066101
0.066589
0.018738
-0.065216
-0.213165
-0.333282
-0.274689
-0.240509
-0.273224
-0.157501
-0.047150
-0.072052
-0.146271
-0.223907
-0.210236
-0.192657
-0.179962
-0.177032
-0.159943
-0.133575
-0.102814
-0.073029
-0.056427
-0.035919
-0.024200
-0.013458
-0.003204
0.010437
0.001160
0.004089
0.016296
0.008484
0.014343
0.003601
0.011902
0.011902
0.017273
0.008484
0.001648
0.012878
0.008484
0.007019
0.003601
0.010437
0.004578
0.006531
0.007996
0.020203
0.008972
0.013367
0.002136
0.008972
0.016785
0.002136
0.016785
0.013367
0.011414
0.011414
0.019226
0.016785
0.025085
0.017273
0.019226
0.020691
0.017273
0.014343
0.012878
0.020203
0.022644
0.017273
0.021179
0.013367
0.025085
0.011902
0.015808
0.017273
0.023621
0.023621
0.009460
0.015320
0.023132
0.016296
0.024109
0.020691
0.014343
0.018738
0.023621
0.013855
0.022156
0.017761
0.011414
0.025085
0.007996
0.017273
0.016296
0.008484
0.021667
0.025085
0.013367
0.007507
0.007019
0.025574
0.010925
0.014343
0.006531
0.016296
0.010925
0.019226
0.010437
0.006531
-0.001251
0.014343
0.019226
0.005066
-0.000763
0.006531
0.013855
0.012390
0.006531
0.002136
0.011414
0.017761
0.007019
0.016785
0.005554
0.014343
0.007996
0.007507
0.005554
0.004089
0.010437
0.015808
0.022644
0.027039
0.034363
0.031921
0.019714
0.017273
0.017761
-0.008575
-0.017853
-0.012970
-0.016388
-0.015900
-0.003693
-0.011993
-0.034943
-0.050079
-0.070099
-0.091095
-0.092560
-0.126740
-0.151642
-0.075958
0.119812
0.391785
0.852234
0.560242
-0.057404
-0.537384
-0.512970
-0.244415
0.088562
0.265320
0.310242
0.276550
0.249695
0.151550
0.044128
-0.083771
-0.155548
-0.170197
-0.163849
-0.161407
-0.096954
-0.093048
-0.124786
-0.167267
-0.188263
-0.146759
-0.124298
-0.093536
-0.074005
-0.081329
-0.080353
-0.086700
-0.089630
-0.074493
-0.053497
-0.051056
-0.052521
-0.044220
-0.043732
-0.021271
-0.022247
-0.012482
-0.009552
-0.007599
0.005066
0.010925
0.007019
0.008972
0.027039
0.009460
0.018250
0.015808
0.020691
0.012390
0.023132
0.017761
0.024109
0.008484
0.011902
0.016296
0.009949
0.012878
0.006042
0.009460
0.014343
0.007507
0.011902
0.008484
0.009460
0.005554
0.007996
0.013855
0.010925
0.013367
0.012390
0.018738
0.015320
0.018250
0.020203
0.029968
0.026550
0.026062
0.041199
0.024597
0.041199
0.033386
0.039734
0.042664
0.028992
0.033386
0.039734
0.029968
0.040222
0.037292
0.036316
0.038757
0.024109
0.021179
0.029480
0.024597
0.014832
0.007019
0.015320
0.017761
0.019226
0.003601
0.000671
0.004578
0.003601
0.009949
0.006042
0.003601
0.009949
0.003601
0.006531
0.006531
0.000183
0.009460
0.006042
0.002136
0.012390
0.007996
0.003113
0.014343
0.019226
0.007996
0.007507
0.008484
0.012390
-0.000275
0.000183
0.011902
0.009460
-0.003204
0.010925
0.001648
0.003113
-0.004181
-0.009064
-0.005646
-0.000275
-0.007599
-0.007111
-0.002716
-0.009064
-0.002228
-0.016876
-0.020294
-0.035431
-0.047638
-0.062286
-0.072540
-0.086212
-0.125763
-0.197540
-0.223419
0.191589
0.448914
0.407410
0.183777
-0.036896
-0.087189
-0.004181
0.048523
0.107117
0.087097
0.146667
0.270691
0.279968
0.262390
0.213562
0.135437
0.060730
0.015320
-0.004669
-0.008087
0.020203
0.041199
0.020691
-0.109650
-0.315216
-0.317657
-0.154572
-0.068146
-0.073517
-0.169708
-0.264435
-0.285919
-0.227325
-0.203400
-0.211700
-0.185822
-0.178497
-0.184845
-0.166779
-0.157501
-0.146759
-0.129181
-0.134064
-0.101837
-0.089142
-0.073517
-0.044708
-0.054962
-0.029083
-0.010040
-0.004181
-0.007599
0.005066
0.026062
0.010925
0.008484
0.029968
0.014343
0.037781
0.024597
0.027039
0.023132
0.024597
0.027039
0.030457
0.036316
0.025574
0.027527
0.036804
0.037292
0.033875
0.024597
0.025574
0.037292
0.037292
0.025574
0.035828
0.039734
0.022644
0.032898
0.031921
0.031433
0.028015
0.029480
0.025085
0.020203
0.027527
0.022156
0.031433
0.036316
0.022644
0.008972
0.018250
0.021179
0.028992
0.015808
0.007996
0.020691
0.014832
0.005554
0.010437
0.012878
0.004578
0.006042
0.007019
0.005066
0.012390
-0.000763
0.013855
0.002625
0.005554
0.001160
0.006042
0.010925
0.002625
0.010925
0.008972
0.020691
0.016785
0.008484
0.007507
0.009460
0.011414
0.007996
0.023132
0.023621
0.010925
0.000671
-0.007599
-0.029572
-0.039337
-0.020294
0.003601
0.009949
0.011902
-0.013458
-0.019318
-0.014435
-0.021759
-0.031525
-0.021759
-0.019318
-0.026154
-0.014923
-0.012970
-0.011017
-0.034454
-0.048126
-0.040802
-0.039337
-0.060333
-0.074005
-0.127716
-0.227325
-0.129181
0.251160
0.641296
0.656921
0.255554
-0.002716
-0.148712
-0.130646
-0.057892
0.012390
0.114929
0.252136
0.284363
0.283875
0.238464
0.141296
0.049988
-0.016876
-0.053986
-0.083771
-0.082306
-0.115021
-0.119415
-0.112091
-0.109650
-0.115021
-0.098419
-0.091583
-0.084259
-0.065704
-0.044220
-0.021271
-0.015411
0.011414
0.049500
0.070007
0.071472
-0.030060
-0.121857
-0.148712
-0.092072
-0.045197
-0.034943
-0.008575
0.006042
-0.030548
-0.069122
-0.096466
-0.116486
-0.133575
-0.141876
-0.119415
-0.122345
-0.107697
-0.100861
-0.088165
-0.078400
-0.065704
-0.048126
-0.037384
-0.031036
-0.018341
-0.007599
-0.004181
0.014832
0.010925
0.008972
0.019714
0.025085
0.019226
0.025085
0.030457
0.022156
0.021179
0.026550
0.025574
0.022644
0.019714
0.025085
0.020691
0.026550
0.016785
0.020691
0.024597
0.017273
0.028503
0.021667
0.014832
0.019714
0.027527
0.022644
0.016296
0.027527
0.012390
0.032898
0.018250
0.019714
0.018250
0.024109
0.027527
0.023621
0.024597
0.015320
0.025085
0.031433
0.032898
0.012390
0.016296
0.024597
0.022156
0.019226
0.020203
0.029968
0.028992
0.031433
0.021667
0.019714
0.007996
0.019226
0.024597
0.019226
0.027039
0.012390
0.009460
0.027527
0.011414
0.015320
0.012878
0.012878
0.008484
0.007996
0.009460
0.002136
-0.002716
0.003601
-0.011993
0.002136
-0.011505
-0.017853
-0.018829
-0.010040
0.004578
0.008484
0.012878
0.021667
0.018738
0.007019
-0.015411
-0.046661
-0.074982
-0.043732
-0.043732
0.038757
0.274597
0.305847
0.221375
0.055359
0.070984
0.116882
0.048035
0.012390
0.025574
0.037781
0.072449
0.104675
0.114441
0.123230
0.114441
0.075378
-0.015900
-0.125275
-0.187286
-0.203888
-0.147247
-0.123810
-0.112091
-0.126251
-0.131134
-0.154083
-0.143341
-0.136017
-0.150177
-0.149689
-0.097931
-0.120392
-0.130646
-0.100861
-0.093536
-0.055450
-0.040314
-0.042755
-0.062775
-0.053009
-0.020782
-0.018829
-0.012482
-0.010529
-0.013947
0.001648
0.010437
0.014343
0.003601
0.009949
0.013855
0.024109
0.033386
0.026062
0.035339
0.042175
0.042175
0.045593
0.044128
0.052917
0.037292
0.040222
0.040710
0.048035
0.028503
0.037781
0.024597
0.035339
0.038269
0.028992
0.013855
0.023132
0.024597
0.028503
0.021667
0.013367
0.025574
0.019226
0.019714
0.014832
0.014343
0.012878
0.005554
0.019226
0.018738
0.021179
0.002625
0.009460
0.012878
0.010437
0.003113
0.004578
0.006042
0.015320
0.009460
0.012390
0.011902
0.013367
0.014343
-0.000275
0.017761
0.007507
-0.000275
0.015808
0.020691
-0.001740
0.000671
0.006042
0.007507
0.001648
-0.004669
0.007507
-0.002716
0.000183
-0.006134
-0.005646
-0.004669
-0.011505
-0.003204
-0.003204
-0.016388
-0.012970
-0.008087
-0.014923
-0.002716
-0.009064
-0.016388
-0.007599
-0.011505
-0.005646
-0.007111
-0.014435
-0.006622
-0.017853
-0.031525
-0.048615
-0.072052
-0.128204
-0.156036
0.005066
0.140320
0.056335
0.022156
0.055847
0.133972
0.161316
0.136414
0.062195
0.033386
0.039246
0.065125
0.117371
0.153992
0.170105
0.131531
0.092957
0.118347
0.131531
0.106628
0.096375
0.068542
0.000671
-0.026154
-0.040314
-0.042267
-0.041290
-0.054962
-0.084259
-0.078400
-0.065216
-0.060333
-0.063263
-0.065216
-0.063751
-0.065704
-0.066193
-0.074493
-0.067169
-0.057892
-0.054962
-0.049591
-0.044708
-0.036896
-0.021271
-0.035919
-0.034454
-0.053986
-0.053986
-0.055450
-0.057892
-0.042267
-0.001740
0.017273
0.019226
-0.014923
-0.031525
-0.043243
-0.125275
-0.195099
-0.152130
-0.070587
-0.032013
-0.046661
-0.082794
-0.099396
-0.107208
-0.143341
-0.123810
-0.128693
-0.154083
-0.179962
-0.128693
-0.069122
-0.024689
-0.031525
-0.058380
-0.063263
-0.048126
-0.048126
-0.024689
-0.011993
0.004578
0.023621
0.031433
0.039246
0.041687
0.055359
0.050476
0.054382
0.062683
0.052429
0.049500
0.052917
0.062683
0.056335
0.050964
0.038757
0.044617
0.050964
0.033875
0.028503
0.034363
0.042175
0.033386
0.033386
0.019226
0.028992
0.028992
0.018250
0.005554
0.012390
0.003113
0.011414
0.013367
0.008972
0.006042
-0.019318
-0.024200
-0.004181
0.061218
0.053894
0.039734
0.033386
0.032410
0.020691
0.040222
0.054382
0.028503
0.014343
0.027527
0.052429
0.144226
0.328796
0.270691
0.099792
0.022156
0.027039
0.030945
0.001648
0.056335
0.086609
0.103210
0.112488
0.094910
0.079285
0.038269
0.005066
-0.029083
-0.032501
-0.042267
-0.036896
-0.057892
-0.056427
-0.062286
-0.053009
-0.043243
-0.041290
-0.047638
-0.038849
-0.044708
-0.053009
-0.056915
-0.040802
-0.032013
-0.028595
-0.013458
0.013855
0.041199
0.062683
0.078308
0.072937
0.055359
0.030945
0.000671
-0.036407
-0.039825
0.011902
0.042664
0.058777
0.055847
0.003601
-0.015900
-0.011017
-0.006622
0.013367
0.044128
-0.009552
-0.228790
-0.251251
-0.139923
-0.097931
-0.052521
-0.108185
-0.210724
-0.223907
-0.194611
-0.132111
-0.092072
-0.094025
-0.142853
-0.165802
-0.176056
-0.172638
-0.179962
-0.151154
-0.117462
-0.083771
-0.057892
-0.048126
-0.034454
-0.024689
-0.015900
-0.001251
-0.012482
0.013855
0.010925
0.011414
0.010437
0.020203
0.013855
0.023621
0.006042
0.022644
0.018738
0.020203
0.018250
0.017273
0.019714
0.020691
0.029480
0.023621
0.018738
0.028992
0.022644
0.035339
0.047546
0.040222
0.028992
0.035828
0.031921
0.041199
0.041199
0.043152
0.036316
0.041687
0.040710
0.038269
0.050476
0.026062
0.032410
0.035339
0.041199
0.031433
0.022644
0.016296
0.035828
0.021667
0.020691
0.023132
0.015320
0.018250
0.015808
0.016785
0.010437
0.010437
0.009949
0.008484
0.021667
0.004089
0.005554
0.010437
0.018250
0.005554
-0.008575
0.004089
0.015808
0.016296
0.014343
0.000671
-0.004181
-0.001740
-0.008087
-0.007111
0.004578
0.019714
0.009949
0.013367
-0.003693
-0.060333
-0.067169
-0.074005
-0.050568
-0.017365
-0.026642
-0.074493
-0.078400
0.005554
0.232605
0.335144
0.150574
0.273621
0.189148
0.097351
0.049500
-0.105743
0.036804
0.095886
0.123230
0.172546
0.216003
0.192566
0.156433
0.102722
0.031921
-0.020782
-0.032990
-0.042267
-0.039825
-0.046173
-0.044220
-0.062286
-0.112091
-0.120880
-0.108673
-0.111115
-0.093048
-0.067169
-0.034943
-0.022736
-0.014435
-0.023224
-0.024689
-0.039337
-0.066681
-0.081329
-0.077911
-0.084747
-0.059357
-0.066193
-0.067657
-0.077911
-0.074493
-0.054962
-0.037384
-0.036896
-0.050568
-0.049591
-0.035919
-0.051056
-0.043243
-0.054962
-0.045685
-0.039825
-0.049103
-0.046661
-0.020782
-0.033478
-0.020294
-0.023224
-0.033478
-0.011993
-0.002716
0.004578
0.006042
0.029968
0.057800
0.065613
-0.071075
-0.153595
-0.070099
-0.018829
0.023132
0.055359
0.063171
0.037781
0.007996
-0.012970
-0.024200
-0.031525
-0.014435
-0.003204
0.010925
0.020203
0.021667
0.024597
0.029968
0.041199
0.036804
0.030945
0.044128
0.037292
0.048523
0.034851
0.025574
0.027527
0.022644
0.028503
0.018738
0.012390
0.003601
0.000183
0.016296
0.013367
-0.006134
0.003601
0.003113
0.004089
-0.009552
0.005066
-0.005157
0.001648
0.007507
-0.004181
0.017273
-0.002228
0.008484
0.008484
0.006531
0.001160
0.004578
0.011902
0.007996
0.003601
0.010437
0.011414
0.010437
0.008972
0.003113
-0.000275
0.007996
0.011902
0.008972
-0.004181
0.007507
0.006531
0.009460
0.008484
0.010437
-0.000763
0.011414
0.017273
0.024597
-0.000763
0.006531
0.023132
0.016785
0.017273
0.019714
0.013855
0.010925
-0.009064
-0.014923
-0.025665
-0.035919
-0.013458
0.002625
0.009460
-0.000275
-0.020782
-0.022736
-0.006134
-0.016876
-0.023712
-0.047638
-0.073517
-0.093536
-0.070587
0.022644
0.241882
0.346863
0.226746
0.452332
0.300476
-0.160919
-0.144318
0.001160
0.123230
0.121277
0.104675
0.106628
0.106140
0.139832
0.070007
-0.011017
-0.081329
-0.074005
-0.095001
-0.107697
-0.149689
-0.183868
-0.189728
-0.183380
-0.179962
-0.137970
-0.117950
-0.107697
-0.091095
-0.087677
-0.072052
-0.063751
-0.033478
-0.031036
-0.032013
-0.025177
-0.021271
-0.009064
-0.017853
-0.027618
-0.012482
-0.015900
-0.018341
-0.014923
-0.013947
-0.013947
-0.004181
-0.017365
-0.023712
-0.018341
-0.019318
-0.026154
-0.019318
-0.006622
-0.022736
-0.023224
-0.023224
-0.015411
-0.020294
-0.020294
-0.023224
-0.015900
-0.021759
-0.011505
-0.028107
-0.022736
-0.012970
-0.021271
-0.004181
-0.022247
-0.019318
-0.013947
-0.006134
0.002136
-0.017365
-0.011017
-0.003204
0.006042
0.000671
-0.006622
-0.010529
0.010437
0.007019
-0.007111
0.002136
-0.001251
-0.000275
0.011414
0.005554
0.001160
-0.000275
0.001648
0.003601
0.014343
0.001648
-0.008087
0.004578
-0.007111
0.010437
-0.001740
-0.001740
-0.004181
0.005066
-0.002716
-0.011993
-0.006134
-0.005157
0.004578
0.002625
-0.000275
-0.002228
0.001160
-0.007111
0.010437
0.007507
0.000671
-0.001740
0.010437
-0.002716
-0.003693
-0.002228
0.011902
0.002136
0.004578
0.001648
-0.010529
0.002136
0.005066
0.005554
0.003113
0.000671
-0.002228
0.004089
0.008972
-0.007599
-0.009064
-0.006622
-0.003204
0.007996
-0.006622
-0.017853
-0.003693
-0.007599
-0.010529
-0.028107
-0.057892
-0.088165
-0.163361
-0.214142
0.012390
0.261414
0.248718
0.206726
0.135437
0.077332
0.030945
-0.018341
0.026062
0.106140
0.099304
0.075867
0.065125
0.041687
0.043152
0.080261
0.121765
0.107117
0.104187
0.069519
-0.007599
-0.101837
-0.138458
-0.133087
-0.104279
-0.072540
-0.062775
-0.056915
-0.054962
-0.040314
-0.028595
-0.019806
-0.012482
-0.005157
0.016785
-0.004669
-0.000763
0.006531
0.009460
0.005066
0.038269
0.054871
0.087585
0.024109
-0.103302
-0.160919
-0.144318
-0.142853
-0.009552
0.043152
-0.022247
-0.101349
-0.114532
-0.163361
-0.164825
-0.170197
-0.164337
-0.142365
-0.128204
-0.118927
-0.106720
-0.090118
-0.066681
-0.055450
-0.057404
-0.038849
-0.030060
-0.024200
-0.011993
-0.005646
0.005554
0.006042
0.007019
0.025574
0.016785
0.020691
0.027527
0.024109
0.028992
0.017761
0.019226
0.025574
0.022156
0.028503
0.008484
0.023132
0.027039
0.020691
0.019226
0.014832
0.022156
0.016785
0.009460
0.014832
0.012390
0.021667
0.022156
0.012390
0.019226
0.024109
0.013855
0.016785
0.009949
0.014832
0.026062
0.026062
0.017273
0.015320
0.028992
0.028015
0.019714
0.023132
0.019226
0.022644
0.023621
0.025574
0.017761
0.027039
0.020691
0.013855
0.027527
0.028992
0.028015
0.027527
0.012878
0.034851
0.017761
0.021667
0.018738
0.015808
0.024597
0.020691
0.020203
0.016785
0.023621
0.015808
0.010437
0.015808
0.022644
0.014343
0.010437
0.023621
0.013855
0.016785
0.006042
0.010925
0.019714
0.014832
0.006531
0.012390
0.023621
0.012878
0.009460
0.003601
0.008972
0.020203
0.016785
0.000183
0.012878
0.012878
0.017273
0.012390
0.012878
0.015320
0.001160
0.009949
0.013855
0.004089
-0.003204
-0.010529
-0.021759
-0.023224
-0.055939
-0.087189
-0.130157
-0.088654
0.041199
0.131531
0.388367
0.493347
0.034363
-0.202423
-0.163849
0.042664
0.153503
0.189636
0.162292
0.133972
0.104187
0.097839
0.100281
0.144226
0.162292
0.112976
0.010437
-0.063751
-0.111603
-0.164825
-0.201935
-0.134064
-0.043243
-0.030548
-0.037384
-0.091583
-0.149689
-0.167267
-0.164825
-0.131134
-0.115021
-0.092560
-0.065704
-0.047150
-0.049103
-0.033478
-0.029083
-0.027618
-0.012970
-0.006134
-0.002716
-0.001251
0.004578
0.007996
-0.002228
0.011902
0.006531
0.007019
0.011414
0.016785
0.009460
0.005554
0.011902
0.010925
0.005066
0.000671
0.006531
0.005066
0.014832
0.013367
0.007507
0.003601
0.012390
0.019226
0.010437
0.018250
0.015320
0.008484
0.015808
0.012390
0.019226
0.002625
0.018250
0.019226
0.025085
0.014343
0.010925
0.020691
0.021179
0.011414
0.014343
0.016296
0.014343
0.013855
0.007996
0.014343
0.008484
0.010925
0.007507
0.013367
0.012878
0.003601
-0.000275
0.011902
0.009949
0.006042
0.003601
0.006531
0.012390
0.008484
-0.001251
-0.000763
-0.002228
-0.003693
-0.001740
-0.004181
0.000183
0.005554
-0.005646
-0.009552
-0.005157
-0.003693
-0.006622
-0.001251
-0.001251
-0.017853
-0.011017
0.000671
-0.004669
0.002625
-0.000275
0.004089
-0.014435
-0.005646
0.001160
0.002136
-0.008575
-0.009064
-0.004669
-0.004181
-0.001251
-0.007111
-0.012482
-0.002228
-0.010529
-0.001251
-0.002716
-0.007599
-0.012482
-0.018341
-0.005157
0.002136
-0.007111
-0.012970
-0.013458
-0.005646
-0.007111
-0.008575
-0.008575
-0.002716
-0.006134
-0.008087
-0.014923
-0.015411
-0.010529
0.000183
-0.008087
-0.011505
-0.010529
-0.007111
-0.013458
-0.003693
-0.010040
-0.017853
-0.017853
-0.000275
-0.006622
-0.015900
-0.012482
-0.003693
-0.001740
-0.012970
-0.004669
-0.003204
-0.002228
0.003113
-0.002716
-0.002228
0.002136
-0.017853
-0.011505
-0.022247
-0.032013
-0.056915
-0.086212
-0.101837
-0.112579
-0.165802
-0.080841
0.372253
0.599304
0.169128
0.238953
0.215515
-0.201935
-0.290802
-0.468048
-0.449005
-0.043243
0.224792
0.174988
0.141785
0.035828
-0.064240
-0.088654
-0.147736
-0.217560
-0.266876
-0.300568
-0.266388
-0.220978
-0.175079
-0.137970
-0.098419
-0.055450
-0.037872
-0.033966
-0.006622
0.002625
0.003113
0.027527
0.016785
0.027527
0.026550
0.030945
0.044617
0.042664
0.035828
0.031433
0.046082
0.038269
0.037292
0.032410
0.026062
0.046082
0.045105
0.042664
0.041199
0.038757
0.034363
0.037781
0.042175
0.039246
0.039734
0.039246
0.036804
0.043640
0.042175
0.027527
0.026550
0.043640
0.043152
0.026062
0.025085
0.030945
0.040710
0.030457
0.026550
0.023621
0.027527
0.030457
0.017761
0.027039
0.025574
0.019226
0.017761
0.022644
0.021667
0.014343
0.013855
0.017761
0.016296
0.009460
0.021179
0.007996
0.028015
0.011414
0.003601
0.008972
0.021179
0.007996
0.009949
0.000671
0.015808
0.003601
0.003113
0.003601
0.002625
0.006531
0.004089
0.008484
0.011902
0.012390
-0.004181
-0.005157
0.011902
0.009460
0.000671
-0.002228
0.008972
0.008972
-0.004181
-0.001740
0.005066
0.000183
0.004578
0.002625
0.005554
0.000183
0.000671
-0.009064
0.007507
-0.005157
-0.005157
-0.001251
0.009460
0.003601
-0.000275
-0.009552
0.007507
0.003601
0.003601
-0.001251
0.003601
-0.001251
0.000183
0.000671
-0.001740
-0.002716
0.005066
0.000671
-0.004669
-0.000275
0.009949
0.001648
0.006042
0.002625
-0.005646
-0.001740
0.010437
0.001648
0.006042
-0.004181
-0.006134
0.006042
0.003601
0.005066
0.000671
-0.002716
0.000671
0.004089
0.009949
-0.003204
-0.005157
-0.013947
-0.011017
-0.010040
-0.026642
-0.041779
-0.046661
-0.028595
-0.019318
-0.020294
-0.004669
-0.001251
0.003601
-0.009064
-0.016388
-0.023224
-0.015900
-0.025665
-0.047638
-0.068634
-0.096954
-0.163361
-0.235626
-0.185822
0.317566
0.617859
0.463074
0.299988
0.034851
-0.248322
-0.430939
-0.310822
0.014832
0.225769
0.297546
0.264343
0.158875
0.093445
0.061707
0.077332
0.045593
-0.024689
-0.101349
-0.182404
-0.186310
-0.149689
-0.140900
-0.147247
-0.116486
-0.076935
-0.082794
-0.098907
-0.131622
-0.137482
-0.138947
-0.136017
-0.129181
-0.130646
-0.110626
-0.078888
-0.073517
-0.051056
-0.039337
-0.022247
-0.019806
-0.000275
0.003601
0.016785
0.025574
0.027527
0.052429
0.050476
0.044617
0.036804
0.061218
0.057800
0.054382
0.060730
0.069031
0.074890
0.069519
0.059753
0.066589
0.067566
0.069519
0.059265
0.044617
0.060730
0.052917
0.051453
0.050964
0.049011
0.041687
0.044128
0.030457
0.036316
0.013367
0.009460
0.010925
0.014832
0.007996
0.006531
-0.000275
-0.004181
0.010925
0.003113
-0.003693
-0.006622
-0.002716
0.001160
-0.001740
0.004089
-0.005646
0.005066
-0.002228
0.006531
0.012390
0.001160
-0.002716
0.009460
0.012390
0.005066
-0.003204
0.007996
0.010925
-0.002716
0.017273
-0.009064
0.009949
0.005066
0.008972
0.014343
-0.001251
0.003601
-0.000275
0.007507
0.006531
-0.008575
0.002625
0.006042
-0.006622
-0.005157
-0.007599
0.001648
0.001160
-0.003204
-0.008087
-0.012482
-0.005646
-0.008087
-0.014435
-0.003204
-0.008087
-0.005157
-0.002228
-0.017365
-0.017853
-0.006134
-0.005157
-0.007599
-0.013458
-0.013947
-0.014435
-0.011017
-0.003204
-0.008087
-0.018341
-0.016876
-0.006134
-0.019318
-0.004181
-0.007599
-0.018341
-0.011017
-0.009064
-0.002228
-0.007599
-0.012970
-0.011505
-0.006622
-0.010040
-0.004669
-0.010529
-0.016388
0.002136
-0.000763
-0.019318
-0.017853
-0.003204
-0.004181
-0.011017
-0.012970
-0.015411
-0.003204
-0.009552
-0.007111
-0.000275
-0.011505
-0.015900
-0.017365
-0.001251
-0.009552
-0.022247
-0.004181
-0.009552
-0.007111
-0.023224
-0.017365
-0.008087
-0.009064
-0.018829
-0.022736
-0.020782
-0.018341
-0.018829
-0.024200
-0.007599
-0.014435
-0.020782
-0.021271
-0.017853
-0.018341
-0.026642
-0.033966
-0.038849
-0.026642
-0.032990
-0.054474
-0.047638
-0.038849
-0.036896
-0.068146
-0.074493
-0.083282
-0.076447
-0.113068
-0.126740
0.452820
0.422546
-0.871857
-0.535919
0.139832
0.488464
0.232605
-0.042267
-0.144318
-0.121857
-0.057892
0.019714
0.056824
0.064148
0.057800
0.040222
0.030945
0.030945
0.030945
0.030457
0.017761
0.009460
0.025574
0.010437
0.019226
0.005066
0.004578
0.012390
0.016296
0.021667
0.006531
0.012878
0.008484
0.004578
0.012878
0.017761
0.007507
0.017273
0.000183
0.013367
0.007996
0.005554
0.007019
0.016296
0.011414
0.020203
0.010925
0.013367
0.011902
0.005554
0.011902
0.018250
0.020203
0.008972
0.006531
0.018250
0.018738
0.013855
0.007507
0.020691
0.009949
0.018250
0.007996
0.008484
0.013855
0.016296
0.008484
0.006042
0.006531
0.008972
0.004578
0.002136
0.006042
-0.000763
0.005066
0.010925
-0.001251
0.000671
-0.002228
0.002625
0.003601
-0.000275
-0.002716
-0.005157
0.003113
0.012390
-0.003204
-0.004181
-0.002228
0.006531
0.004089
-0.004181
0.000183
-0.001740
-0.001740
0.000183
-0.006134
0.003601
-0.003693
0.002625
0.003601
-0.002716
-0.008575
-0.016388
0.007996
-0.004669
0.000183
-0.014435
0.001648
0.004578
-0.010529
0.001160
0.003113
-0.008087
-0.015900
-0.003693
-0.002716
-0.012482
-0.008087
-0.007599
0.004578
-0.000275
-0.011017
-0.023224
-0.008087
0.003601
-0.009552
-0.012482
-0.009552
-0.013947
-0.005646
-0.011017
-0.010040
-0.004669
-0.010529
-0.008087
-0.009552
-0.015900
-0.017853
-0.010040
-0.013458
-0.013458
-0.017853
-0.019806
-0.013947
-0.006622
-0.015900
-0.015411
-0.015900
-0.013947
-0.010040
-0.020782
-0.024689
-0.015900
-0.007111
-0.017365
-0.010529
-0.025665
-0.016388
-0.014923
-0.026642
-0.040314
-0.030060
-0.037384
-0.042267
-0.039337
-0.060822
-0.084259
-0.107697
-0.124786
-0.169220
-0.224396
0.144226
0.998718
0.954773
0.269226
-0.321075
-0.592072
-0.461212
-0.118439
0.171082
0.347351
0.371765
0.304871
0.241882
0.163757
0.049011
-0.049103
-0.055939
-0.040314
-0.041290
-0.150177
-0.315704
-0.277618
-0.183868
-0.091095
-0.110138
-0.124298
-0.110626
-0.097443
-0.109161
-0.131622
-0.141876
-0.145294
-0.141388
-0.132111
-0.117462
-0.100372
-0.084259
-0.067169
-0.047638
-0.047638
-0.040802
-0.022247
-0.009552
-0.013947
0.003601
0.011902
0.006042
0.008484
0.019226
0.022156
0.012878
0.010437
0.008484
0.022156
0.020203
0.015320
0.012390
0.019226
0.019714
0.023132
0.013855
0.020203
0.028503
0.037292
0.027527
0.029480
0.028503
0.033875
0.034851
0.028015
0.028992
0.032410
0.037781
0.040710
0.030457
0.019714
0.020203
0.036804
0.034851
0.030945
0.024597
0.023621
0.028503
0.023621
0.016785
0.024597
0.015320
0.021179
0.029480
0.017273
0.010925
0.016785
0.017273
0.019714
0.009949
0.025085
0.010437
0.003601
0.017761
0.020203
0.014343
0.010925
0.008972
0.009949
0.009949
0.011414
0.011414
0.014343
0.007019
0.004578
0.004578
0.006531
-0.002716
0.014832
0.004089
-0.011505
0.008484
0.006531
0.010925
0.003113
0.000183
-0.003204
0.005066
0.005066
0.002625
-0.001740
0.000671
0.005066
0.008972
-0.004669
0.001648
-0.003204
-0.001740
0.004578
0.007507
-0.005646
-0.003204
0.008972
0.001160
-0.001740
-0.007599
0.000183
0.008972
-0.004669
-0.013947
-0.012482
-0.019806
-0.017853
-0.024689
-0.024689
-0.012482
-0.010040
-0.021759
-0.025177
-0.030548
-0.023224
-0.018829
0.012390
0.035828
0.030457
-0.012970
-0.099396
-0.147247
-0.198029
-0.305450
-0.153107
0.801941
0.983582
0.340027
-0.187775
-0.433868
-0.393829
-0.149689
0.112488
0.229187
0.240417
0.227234
0.179871
0.070007
-0.005646
-0.015411
-0.024689
-0.028595
-0.022736
-0.024689
0.000671
0.026550
-0.114044
-0.325958
-0.269806
-0.053009
0.039734
0.007507
-0.040802
-0.070099
-0.125763
-0.129181
-0.099884
-0.097443
-0.074982
-0.075958
-0.065216
-0.057404
-0.057892
-0.069611
-0.053986
-0.031036
-0.020294
-0.012970
-0.006622
0.000671
0.014343
0.018250
0.021179
0.023132
0.025574
0.025085
0.031433
0.025085
0.035828
0.023621
0.025574
0.025574
0.040710
0.028503
0.019714
0.032898
0.029480
0.034363
0.030945
0.033875
0.042175
0.039734
0.040222
0.038757
0.041687
0.034851
0.038269
0.031921
0.035339
0.039734
0.026550
0.032898
0.032410
0.029480
0.023132
0.010925
0.014343
0.017761
0.015320
0.014343
0.005554
0.008484
0.006042
-0.008087
-0.005157
-0.005646
-0.004669
0.000183
-0.004669
-0.006622
-0.011017
0.006042
-0.001740
-0.000763
-0.004181
-0.013458
0.011902
0.003113
-0.004181
-0.000763
0.007019
0.004578
0.005066
0.002625
0.001648
-0.002716
-0.000275
-0.000763
0.007019
-0.005646
-0.004669
0.005066
0.005066
-0.001740
-0.012482
-0.002228
-0.000275
-0.000763
0.004578
0.009949
0.006042
0.003113
-0.017853
-0.029083
-0.018341
-0.008575
-0.008575
-0.012482
-0.002228
-0.006622
-0.016876
-0.014435
-0.015411
-0.014435
-0.019806
-0.022247
-0.042755
-0.032501
-0.035919
-0.034454
-0.043732
-0.041290
-0.023224
-0.011505
-0.019806
-0.019806
-0.020782
-0.026642
-0.020782
-0.010040
-0.042267
-0.047638
-0.021759
-0.009552
0.011902
0.004089
0.006042
-0.006622
0.008484
-0.011017
0.008484
0.007019
0.016785
0.007019
-0.012482
-0.009552
-0.030548
-0.040802
-0.094513
-0.133575
-0.136505
0.112488
0.673035
0.998718
0.319519
-0.396759
-0.727325
-0.405060
-0.030548
0.165710
0.310730
0.343445
0.245789
0.122742
0.016785
-0.031525
-0.069611
-0.047638
0.020691
0.112488
0.059753
-0.184845
-0.247345
-0.128204
-0.066193
-0.057404
-0.037384
-0.014923
-0.021271
-0.043732
-0.081329
-0.098907
-0.127716
-0.144806
-0.133087
-0.142365
-0.127716
-0.125275
-0.121368
-0.098419
-0.097443
-0.091583
-0.075470
-0.047638
-0.037872
-0.033478
-0.031036
-0.023224
-0.010040
-0.008575
-0.010040
-0.004181
0.009460
0.009460
0.017273
0.011902
0.017273
0.006042
0.019226
0.034851
0.013855
0.014343
0.023621
0.023621
0.026550
0.017761
0.016785
0.019714
0.038269
0.027039
0.029968
0.024597
0.033386
0.028503
0.031921
0.035339
0.029480
0.030457
0.030457
0.046082
0.032410
0.028015
0.034851
0.034851
0.036804
0.031921
0.018738
0.035828
0.028015
0.037292
0.024109
0.017273
0.016296
0.015808
0.011414
0.005066
0.013367
0.006531
0.008972
0.019714
0.005554
0.008484
0.002136
0.009460
0.006042
-0.002228
-0.010529
-0.029572
-0.057404
-0.078400
-0.062286
-0.008575
0.013855
0.003113
0.008484
-0.007599
-0.031525
-0.038361
-0.017365
0.004089
-0.005157
-0.020782
-0.006134
0.019226
0.011902
0.007507
0.019226
0.014832
0.027039
0.041199
0.032410
0.033386
0.028992
0.016785
0.009460
0.003601
0.000671
0.011902
0.004089
0.007019
0.020691
0.014832
0.000183
-0.001251
0.001160
-0.009552
-0.020294
-0.014435
0.001160
-0.013947
-0.020782
-0.017365
-0.035431
-0.059845
-0.065216
-0.096466
-0.139923
-0.201935
-0.131622
0.464539
0.648621
0.464050
0.135925
-0.155548
-0.277618
-0.218048
-0.040314
0.146179
0.214539
0.192566
0.169617
0.149109
0.130554
0.136902
0.113953
0.034363
-0.016876
-0.095001
-0.108185
-0.091583
-0.085236
-0.056915
-0.061798
-0.026642
-0.003693
-0.006622
-0.007111
-0.009552
-0.006134
-0.003204
-0.002228
-0.004669
-0.000275
0.004578
0.013367
0.017273
0.042664
0.073425
0.017761
-0.169708
-0.212677
-0.093048
-0.014923
0.009949
-0.003693
-0.047638
-0.059357
-0.085236
-0.092072
-0.094025
-0.124786
-0.133087
-0.120880
-0.110626
-0.088165
-0.089142
-0.079376
-0.061310
-0.041779
-0.049591
-0.036896
-0.017365
-0.028107
-0.011505
-0.007599
-0.003693
0.000671
0.002625
0.018738
0.030457
0.025085
0.011414
0.037292
0.036316
0.033875
0.032410
0.049988
0.037781
0.037781
0.039734
0.028503
0.039246
0.026062
0.034363
0.029480
0.038757
0.032898
0.019714
0.028015
0.020691
0.026550
0.012878
0.021179
0.014832
0.025574
0.012878
0.007507
0.016296
0.013367
0.011902
0.017761
0.004089
0.004578
-0.003693
-0.002228
0.007019
0.001160
0.004578
0.002136
0.008484
-0.003204
0.007019
-0.011017
-0.003204
0.002625
-0.026154
-0.013458
-0.012482
-0.011017
-0.018341
-0.006622
-0.029083
-0.036407
-0.055939
-0.074982
-0.103302
-0.141388
-0.206818
-0.181915
-0.087189
0.050476
0.120789
0.080261
0.030457
-0.037384
-0.086212
-0.086700
-0.024200
0.013855
0.049011
0.076355
0.105164
0.125183
0.120300
0.121277
0.121765
0.117859
0.119324
0.101257
0.094910
0.083679
0.064636
0.064636
0.040222
0.031433
0.010925
-0.010529
-0.002716
-0.027130
-0.073517
-0.179474
-0.055939
0.438660
0.416199
0.290710
0.066589
-0.219025
-0.279572
-0.117950
-0.000763
0.080261
0.147644
0.195496
0.155945
-0.004669
-0.091583
-0.041779
0.060730
0.033875
-0.125275
-0.087189
0.070007
0.085632
-0.075470
-0.243439
-0.253204
-0.151642
-0.059845
0.012878
0.012390
-0.020782
-0.033966
-0.069122
-0.092560
-0.103790
-0.091583
-0.064240
-0.068146
-0.066193
-0.079376
-0.082306
-0.060333
-0.059845
-0.060333
-0.045685
-0.052521
-0.042755
-0.051056
-0.050568
-0.046661
-0.030548
-0.043732
-0.040802
-0.032990
-0.021759
-0.029572
-0.031036
-0.025665
-0.007599
-0.011993
-0.012970
-0.012482
-0.015411
-0.000763
-0.003204
-0.004669
0.006042
-0.000763
0.012878
0.013855
0.014343
0.015320
0.016785
0.025574
0.021179
0.021667
0.028992
0.019714
0.021179
0.034851
0.031433
0.024109
0.029480
0.034363
0.028503
0.015808
0.023132
0.024597
0.020203
0.031433
0.027039
0.019226
0.018250
0.038269
0.038269
0.026062
0.021179
0.019714
0.028503
0.025574
0.019714
0.017273
0.024597
0.035828
0.021179
0.030457
0.023132
0.025085
0.018738
0.028992
0.020203
0.016296
0.017761
0.016785
0.019226
0.016296
0.013367
0.013367
0.020691
0.016296
0.012878
0.005066
0.016785
0.018250
0.008972
0.012390
0.012878
0.015808
0.008972
0.001648
0.014343
0.010437
0.012390
0.005066
0.009460
0.017273
0.005554
0.008972
-0.003693
0.019714
0.007019
-0.003204
0.012878
0.000671
0.013367
0.002136
-0.004181
0.011414
-0.006622
0.012878
-0.004181
0.000671
0.000183
-0.003693
0.001160
-0.001740
-0.014435
-0.040802
-0.101349
-0.162384
-0.195099
-0.180450
-0.096954
0.024597
0.098328
0.067566
-0.007599
-0.053009
-0.079376
-0.088654
-0.059357
-0.013458
0.017273
0.022644
0.054871
0.070496
0.084167
0.088562
0.086609
0.087585
0.087585
0.082214
0.056335
0.046082
0.032898
0.015808
-0.000275
-0.011017
-0.052032
-0.039825
-0.043243
-0.067657
0.071960
0.332214
0.512390
-0.019806
-0.274689
-0.196075
-0.046173
0.102234
0.122253
0.144714
0.098328
-0.145294
-0.124298
0.052917
0.034851
-0.017853
-0.021759
-0.039337
-0.091583
-0.133087
-0.161407
-0.176056
-0.166779
-0.142365
-0.120880
-0.097931
-0.075958
-0.065704
-0.058380
-0.043732
-0.034454
-0.031036
-0.020782
-0.015411
-0.002716
0.000671
-0.004181
0.013367
0.007507
0.020203
0.021179
0.015808
0.033386
0.033386
0.023621
0.041199
0.030945
0.037781
0.033386
0.034851
0.037781
0.032898
0.035828
0.036316
0.042664
0.030945
0.029480
0.016785
0.028503
0.034363
0.021667
0.015808
0.014832
0.027039
0.012390
0.017273
0.008972
0.003601
0.014343
0.009949
0.011414
0.004089
0.007019
-0.000763
0.007019
0.015808
0.004578
0.005066
0.004578
0.014343
0.007507
0.005554
-0.005157
0.000671
0.008484
0.007996
-0.002716
-0.004181
0.001160
0.003113
0.008484
-0.003204
-0.005157
-0.005646
0.004578
-0.003204
-0.007111
-0.010529
0.001648
0.005554
-0.001251
-0.004181
-0.015411
-0.001740
0.003601
0.008972
-0.016876
-0.012970
0.000183
-0.004181
-0.006134
-0.004669
-0.012482
-0.002716
-0.002716
-0.010529
-0.000275
-0.006134
-0.011505
-0.010040
-0.004669
-0.011505
-0.008575
-0.013947
-0.002228
-0.001251
-0.004669
-0.005646
-0.000275
0.000671
-0.008087
-0.011993
-0.006134
-0.007111
0.003601
0.003601
-0.011993
-0.008087
0.010437
-0.008087
-0.007599
-0.002228
-0.010529
0.005066
0.001160
-0.005157
-0.002228
-0.001740
0.004089
0.001160
0.002625
-0.008087
0.002136
0.012390
0.002625
-0.003693
-0.002228
0.000183
-0.002228
0.008972
-0.006622
-0.002716
-0.016876
-0.004669
-0.020782
-0.043243
-0.086212
-0.148712
-0.192657
-0.194122
-0.130157
-0.001251
0.076355
0.075867
0.003113
-0.061310
-0.106232
-0.114044
-0.110626
-0.108673
-0.081329
-0.074005
-0.171173
-0.292755
0.234558
0.998718
0.802429
0.035339
-0.347931
-0.258087
-0.055450
0.062683
0.216492
0.225769
0.179871
0.097839
0.054382
-0.003204
-0.079376
-0.091095
0.032898
0.015808
-0.106232
-0.172638
-0.191193
-0.185333
-0.172638
-0.160431
-0.150665
-0.116486
-0.114532
-0.101837
-0.077911
-0.051544
-0.035431
-0.025177
-0.014435
-0.003693
0.014343
0.017761
0.033875
0.034851
0.037781
0.038269
0.051453
0.049500
0.037292
0.046082
0.035828
0.038757
0.049011
0.042175
0.046570
0.037781
0.047058
0.042175
0.032410
0.037292
0.045105
0.035828
0.028992
0.032410
0.022156
0.027039
0.020691
0.035339
0.027039
0.017273
0.017273
0.018250
0.023132
0.013855
0.016785
0.016296
0.015320
0.007507
0.014343
0.014832
0.003113
0.010925
0.003113
0.013855
0.009460
0.002136
-0.008575
0.006042
0.007507
0.001648
-0.001251
0.002136
0.002136
0.003601
0.002136
0.003601
0.001160
0.001648
0.000671
0.002136
0.004089
-0.005646
-0.000275
0.007507
-0.001251
-0.003693
0.005554
-0.001740
0.011902
-0.003204
-0.010040
0.001160
-0.000763
0.000183
0.000671
-0.007599
-0.003693
-0.000275
0.001648
0.004089
-0.005157
-0.008575
-0.000763
-0.008575
-0.002228
-0.010529
-0.005157
-0.001740
-0.013458
-0.005157
-0.005157
0.000671
-0.007111
-0.001251
-0.008575
-0.008575
0.000183
-0.007111
-0.001251
-0.006134
-0.004669
-0.010040
-0.014923
-0.004669
-0.011993
-0.014923
-0.017365
-0.008575
-0.005157
0.001648
-0.007599
-0.008087
-0.002716
-0.003204
0.000671
-0.005157
-0.003693
-0.011017
-0.010529
0.011414
-0.008575
-0.009552
-0.000275
-0.005157
-0.002228
-0.015411
-0.013947
-0.007111
-0.009064
-0.012970
-0.012970
-0.019806
-0.032013
-0.053009
-0.072052
-0.110138
-0.171173
-0.281036
-0.117462
0.676941
0.928894
0.529968
0.011902
-0.379181
-0.461212
-0.235626
0.041199
0.182800
0.292664
0.330261
0.238953
0.113953
0.035339
0.008484
-0.013458
-0.022247
-0.004669
-0.060333
-0.257111
-0.329376
-0.273224
-0.240509
-0.202423
-0.067657
-0.022247
-0.073517
-0.140900
-0.205353
-0.191681
-0.188263
-0.169220
-0.135040
-0.099396
-0.079865
-0.075470
-0.053009
-0.055450
-0.034943
-0.011993
-0.009064
-0.003204
0.013855
0.017273
0.027527
0.032898
0.043152
0.040222
0.037781
0.044617
0.051453
0.042175
0.044617
0.061218
0.055359
0.047546
0.049500
0.047546
0.044128
0.033386
0.048035
0.044128
0.048523
0.039246
0.037781
0.042175
0.039734
0.034363
0.028503
0.040710
0.040710
0.035339
0.030945
0.029480
0.039734
0.038757
0.027039
0.021667
0.031921
0.037781
0.031921
0.018250
0.030945
0.023621
0.014343
0.016296
0.022156
0.025574
0.018738
0.013367
0.023132
0.016296
0.007507
0.013367
0.006531
0.017273
0.013367
0.004089
0.010925
0.012878
0.010925
0.003113
-0.000763
0.007507
0.006531
0.000183
0.012390
0.006042
0.002136
-0.004181
0.011414
0.004089
0.002625
-0.006134
0.013855
0.005066
-0.010040
-0.009552
-0.003693
0.017273
-0.000275
-0.005157
-0.007111
-0.000275
0.000183
0.006042
0.001648
0.001160
-0.000763
-0.008575
-0.002716
0.003113
-0.009064
-0.005646
0.007507
-0.003693
-0.004669
-0.005157
-0.008575
0.004089
0.004578
-0.006134
-0.006134
-0.012482
-0.007599
0.006042
0.012878
0.002625
-0.004181
-0.006134
-0.010040
0.003601
0.004578
-0.008575
-0.011505
0.001160
-0.003693
0.000183
0.011902
-0.010529
-0.016388
-0.028107
-0.032501
-0.029572
-0.015900
-0.014435
-0.002716
0.012878
-0.004181
-0.013458
-0.009064
-0.013947
-0.032013
-0.032013
-0.048615
-0.065216
-0.095490
-0.135040
-0.200470
0.118347
0.954773
0.998718
0.553406
0.019714
-0.337677
-0.325470
-0.065704
0.089539
0.213562
0.416687
0.364929
0.264343
0.171082
0.094421
0.046082
-0.028595
-0.079376
-0.095490
-0.172150
-0.328888
-0.423126
-0.405548
-0.320099
-0.239532
-0.193146
-0.174591
-0.183868
-0.205353
-0.220490
-0.237091
-0.211700
-0.196564
-0.180939
-0.154572
-0.122345
-0.100861
-0.076935
-0.059845
-0.048126
-0.020782
-0.016876
-0.013947
-0.004669
-0.004669
0.006042
0.002625
0.008484
0.018250
0.010437
0.004089
0.019226
0.015320
0.013367
0.018738
0.010925
0.013855
0.022156
0.028015
0.019226
0.006042
0.024597
0.014343
0.026550
0.017273
0.023132
0.018250
0.020691
0.027039
0.020691
0.023132
0.025574
0.027039
0.025574
0.020691
0.022644
0.033386
0.021667
0.029968
0.015320
0.028503
0.019226
0.021179
0.023621
0.020691
0.033875
0.013855
0.014343
0.028503
0.010925
0.026062
0.008484
0.012878
0.018738
0.019714
0.021179
0.017273
0.018250
0.007996
0.014343
0.014343
0.016785
0.005554
0.014832
0.006042
0.007019
0.007996
0.005066
0.024597
0.004089
0.009460
-0.001740
0.004089
0.012390
0.003113
-0.001251
0.004578
-0.000763
0.007996
0.007019
0.003601
0.006042
0.005066
0.000183
0.000183
-0.000763
0.000671
0.002136
0.007507
0.006531
0.002136
-0.007599
-0.000275
0.017761
0.011414
-0.005157
0.006531
0.001648
0.006042
-0.003693
0.006042
0.008972
-0.007599
0.005066
-0.000763
-0.001740
0.005554
0.000183
0.002625
0.005066
0.001648
-0.001251
-0.000275
0.007019
-0.000763
0.008972
0.007996
0.006042
-0.005646
-0.002716
-0.003204
0.004578
-0.000763
-0.002716
-0.011017
-0.013947
-0.007111
-0.020782
-0.017853
-0.017365
-0.025177
-0.049103
-0.042755
-0.048615
-0.020294
-0.125763
-0.492950
-0.413361
0.339050
0.831238
0.753113
0.226257
-0.247833
-0.300568
-0.318634
-0.243927
-0.013947
0.221375
0.252625
0.239441
0.195984
0.128601
0.072449
0.002136
-0.059357
-0.087677
-0.116486
-0.111603
-0.101837
-0.108185
-0.106720
-0.085236
-0.089142
-0.075958
-0.089142
-0.079865
-0.063751
-0.053497
-0.048126
-0.050079
-0.042755
-0.043732
-0.035919
-0.019806
-0.026642
-0.030060
-0.033478
-0.009064
-0.023224
-0.010040
-0.013947
-0.011017
-0.010529
-0.007599
-0.006134
-0.006134
0.000671
0.003601
0.018250
0.015808
0.009949
0.022156
0.011414
0.022156
0.029480
0.033875
0.036804
0.037292
0.046082
0.040222
0.046082
0.050964
0.047058
0.046082
0.050964
0.054871
0.046570
0.052917
0.050476
0.048523
0.056824
0.050476
0.047058
0.034363
0.045593
0.028992
0.035828
0.028992
0.022644
0.026062
0.024597
0.023621
0.020691
0.002625
0.018738
0.006531
0.008972
0.009949
0.002136
0.010925
0.015320
0.004578
-0.000763
0.011414
0.007019
0.008972
-0.001740
0.008972
0.003113
0.001160
0.002625
0.006042
0.006531
-0.000763
-0.006622
-0.004181
-0.006622
-0.007599
0.001160
0.004578
0.003601
0.002136
-0.013947
-0.011017
0.000671
0.001160
-0.000763
-0.011993
0.004089
-0.010529
-0.009552
-0.002716
-0.002228
-0.005157
-0.004669
-0.007599
-0.012482
-0.007599
-0.021271
-0.004669
-0.001251
-0.012970
-0.019806
-0.024689
-0.015411
-0.012482
-0.015411
-0.019806
-0.018829
-0.026642
-0.002716
-0.014923
-0.015900
-0.012970
-0.020782
-0.008087
-0.017365
-0.007111
-0.014435
-0.016388
-0.004181
-0.011505
-0.013947
-0.005157
-0.006134
-0.015900
0.003601
-0.010529
-0.019806
-0.003204
0.019226
0.083191
0.125671
0.154968
0.159851
0.152527
0.123718
-0.074982
-0.060333
-0.218536
-0.282501
-0.148224
0.111023
0.250671
0.103699
-0.054962
-0.128204
-0.126740
-0.120392
-0.090607
-0.046661
-0.065704
-0.089142
-0.165802
-0.176056
-0.138458
-0.057892
0.028503
0.061707
0.062195
0.071960
0.065125
0.039734
0.026550
0.025574
0.030945
0.046082
0.037781
0.045593
0.053894
0.047058
0.031433
0.026550
0.020203
0.024109
0.024597
0.013367
0.004578
0.012878
0.009949
-0.000275
-0.004669
-0.000275
-0.012482
-0.008087
-0.003693
-0.008575
-0.010529
-0.018341
-0.011993
-0.013947
-0.018829
-0.011017
-0.022736
-0.014435
-0.013458
-0.010040
-0.004181
-0.011017
-0.014435
-0.012970
-0.011993
-0.002228
-0.017853
-0.002228
-0.007111
-0.008575
-0.018341
-0.015900
-0.002228
-0.002228
-0.007599
-0.020294
-0.007599
-0.000763
-0.006134
-0.015411
-0.011017
-0.007599
-0.010529
-0.013947
-0.005157
-0.014923
-0.014923
-0.003204
-0.005157
-0.004669
-0.015411
-0.009064
-0.013458
-0.002716
-0.009064
-0.006622
-0.020782
-0.002228
-0.004669
-0.004181
-0.006622
-0.003204
-0.013458
-0.004669
-0.003204
-0.004669
-0.020782
-0.000763
-0.006134
-0.000275
-0.008087
-0.013947
-0.015900
-0.011017
-0.004669
-0.005157
0.002625
-0.008575
-0.012970
-0.010040
-0.007599
-0.005157
-0.004669
-0.002228
-0.003204
0.002136
-0.005157
-0.002228
-0.014923
0.005554
0.000183
0.006531
-0.007599
-0.002716
0.000183
0.007507
-0.005157
-0.007111
0.000671
0.005066
0.013367
-0.000275
-0.001740
-0.008087
0.002136
-0.000275
0.000671
0.002625
-0.007599
0.000183
0.003601
0.003113
-0.006622
-0.004181
0.011414
0.008972
0.010925
-0.003204
-0.003204
-0.003204
0.005554
0.009460
0.004578
0.003601
-0.001251
0.005554
-0.003204
-0.001251
-0.003693
-0.004181
0.007019
-0.007111
0.003113
-0.001251
-0.001251
-0.003204
-0.005157
-0.006134
0.002625
-0.002228
0.037781
0.088562
-0.073029
-0.351837
-0.272736
-0.029572
0.140808
0.106140
-0.043243
-0.034454
-0.038361
-0.554962
-0.820099
0.256531
0.600281
0.644714
0.320496
-0.085724
-0.281036
-0.300568
-0.173615
0.033386
0.192078
0.216003
0.228210
0.233582
0.190125
0.113953
0.081726
0.054382
0.020691
0.008484
-0.003204
-0.010529
-0.028107
-0.029083
-0.028595
-0.033478
-0.033478
-0.045197
-0.029083
-0.026642
-0.029572
-0.037384
-0.018341
-0.016876
-0.016876
-0.018341
-0.019806
-0.023712
-0.006622
-0.005646
-0.004181
-0.007111
-0.003204
-0.002228
0.005554
0.007019
0.004089
-0.002228
0.006531
0.007019
0.003601
0.012878
-0.000763
0.014343
0.014343
0.008972
0.006042
0.002136
0.008484
0.010437
0.006531
0.010925
0.002136
0.012390
0.010925
0.002625
-0.000763
-0.001740
0.003601
0.012878
0.005066
0.000671
-0.000763
0.010437
0.007996
0.000671
-0.004181
0.001648
0.012878
0.002136
-0.004669
0.001648
0.009949
0.003601
-0.000763
0.003601
-0.003204
0.001160
0.009460
0.000671
0.000671
0.008972
-0.009064
0.003113
0.008484
0.001160
0.001160
-0.010040
0.005554
0.006531
0.006042
-0.003204
0.004578
0.009949
0.000671
-0.007599
-0.005157
-0.004669
0.006531
-0.004181
0.005554
-0.010040
-0.008575
-0.004181
0.004089
-0.000763
-0.001251
-0.010529
0.004089
0.008484
-0.000763
-0.006134
0.003113
0.003113
0.005066
-0.005157
-0.005157
0.003113
0.006531
0.000183
0.001648
-0.000275
-0.006134
0.002136
0.006531
0.005554
0.007507
0.005066
0.008484
0.012878
0.004089
0.000671
0.004089
0.004578
0.007996
0.004578
-0.004669
0.010925
0.009949
-0.005646
0.010925
0.009949
0.007996
0.003601
0.002625
0.001648
-0.009064
-0.008575
-0.002716
0.012878
-0.000763
-0.014435
-0.008087
-0.002228
-0.003204
-0.006622
-0.015900
-0.002228
-0.005157
-0.011505
-0.015411
-0.015900
-0.011993
-0.005157
-0.016876
-0.014435
-0.020782
-0.022247
-0.019806
-0.022247
-0.030548
-0.047150
-0.074982
-0.113068
-0.236603
-0.334259
0.065125
0.998718
0.998718
0.576843
0.024109
-0.345978
-0.417755
-0.179474
-0.051544
-0.023224
0.154968
0.301941
0.295105
0.217468
0.031433
-0.056427
-0.121857
-0.191681
-0.244415
-0.272247
-0.262482
-0.251251
-0.270294
-0.307404
-0.288361
-0.213654
-0.159454
-0.117950
-0.075958
-0.059845
-0.045685
-0.037384
-0.031525
-0.032501
-0.023224
-0.017853
-0.005646
-0.006622
-0.001251
0.007019
0.008484
0.010925
0.006531
0.019714
0.026062
0.033386
0.030457
0.021179
0.022156
0.030945
0.021667
0.032410
0.025085
0.033875
0.024597
0.023132
0.019226
0.011902
0.032410
0.026550
0.024597
0.019714
0.016296
0.019714
0.024597
0.029480
0.022644
0.016785
0.010437
0.021667
0.017273
0.009949
-0.000763
0.028015
0.020691
0.012878
0.011414
0.009460
0.001648
0.009949
-0.000275
0.017273
0.010925
0.001160
0.011414
0.000183
0.011902
-0.001740
-0.000763
-0.001251
0.005554
-0.002228
-0.002716
0.009460
0.007019
0.002625
-0.006134
-0.000763
0.006531
0.003113
0.001648
0.001160
0.000183
0.004089
0.010437
0.017761
0.003601
-0.006134
0.010925
0.013855
0.020203
0.012878
0.005554
0.007996
0.024109
0.007996
0.010437
0.011414
0.011902
0.010925
0.024109
0.013367
0.012390
0.001648
0.017761
0.007507
0.014832
-0.002228
-0.001251
0.007996
0.000671
0.006531
-0.008087
-0.002716
0.011414
0.007019
-0.002228
-0.003693
0.001648
-0.003204
-0.000763
0.002625
0.006042
-0.012970
-0.001740
0.006042
-0.002228
-0.001251
-0.006134
-0.009552
-0.000275
0.009949
-0.012970
-0.008575
-0.001740
-0.001740
-0.000763
-0.000275
-0.018341
-0.000275
-0.014923
-0.008575
-0.004181
-0.015900
-0.018341
-0.019806
-0.015900
-0.027618
-0.049103
-0.072052
-0.096954
-0.118439
-0.199005
-0.291779
0.237976
0.998718
0.822937
0.293640
-0.174591
-0.364532
-0.256622
-0.033966
0.179871
0.270203
0.286804
0.273621
0.185242
0.142761
0.133484
0.085144
0.098328
0.099304
-0.141388
-0.404572
-0.329865
-0.211212
-0.159943
-0.099396
-0.127228
-0.140411
-0.160431
-0.128693
-0.129181
-0.132111
-0.169220
-0.174591
-0.156525
-0.100372
-0.080841
-0.059357
-0.041779
-0.034943
-0.024200
-0.022736
-0.011017
0.007507
0.005554
0.002136
0.015808
0.042175
0.036316
0.030945
0.028503
0.033386
0.037781
0.033875
0.038269
0.037781
0.034851
0.022644
0.022644
0.022644
0.012878
0.014832
0.011414
0.021179
0.005066
0.006042
0.011414
0.007507
0.002625
-0.004669
0.011902
0.001648
0.008972
0.004578
0.008484
0.020691
-0.008087
-0.004181
0.000183
0.016296
0.023621
0.001648
0.012878
0.006531
0.011414
0.007996
0.005554
0.011902
0.007019
0.008484
0.012390
0.010925
0.013855
-0.005157
0.007019
0.005066
0.000671
-0.001740
0.005554
0.002136
-0.000275
-0.001740
0.007019
0.002136
-0.000763
-0.010040
0.007996
-0.004669
-0.013947
0.001648
0.002625
0.004578
-0.001251
-0.005157
-0.000275
-0.003204
-0.003693
-0.007599
-0.005157
0.015808
0.006042
0.000183
-0.000763
0.008484
0.003601
0.007996
0.006531
0.001160
0.003601
0.007996
0.018250
0.001160
0.008484
0.004089
0.005554
0.005066
0.007996
0.005066
-0.012482
-0.000763
0.003113
-0.012482
-0.005157
0.001648
-0.010529
-0.003693
-0.001251
-0.005646
-0.012970
-0.017853
-0.009552
-0.002228
-0.007599
-0.020294
-0.015411
-0.006134
-0.017365
-0.010040
-0.021271
-0.021271
-0.000275
-0.012970
-0.016388
-0.003204
-0.009552
-0.004669
-0.009064
-0.012970
-0.012970
0.001648
-0.011505
-0.016388
-0.020782
-0.036896
-0.078400
-0.106232
-0.139923
-0.202423
0.241882
0.998718
0.932312
0.343445
-0.239044
-0.554962
-0.445099
-0.115509
0.242371
0.362488
0.340515
0.293640
0.187683
0.088074
-0.011993
-0.071075
-0.100861
-0.102814
-0.100372
-0.111115
-0.109650
-0.080353
-0.049591
-0.114044
-0.228302
-0.277130
-0.297150
-0.223419
-0.133575
-0.075470
-0.052521
-0.045197
-0.107697
-0.165802
-0.242462
-0.239532
-0.192657
-0.161407
-0.170685
-0.162384
-0.173615
-0.141876
-0.126740
-0.109650
-0.089142
-0.068146
-0.042755
-0.040802
-0.027618
-0.026642
-0.015411
0.019714
0.023621
0.036316
0.041199
0.045593
0.054382
0.066101
0.065613
0.059753
0.060242
0.064148
0.070496
0.068542
0.064148
0.061707
0.066589
0.062683
0.052429
0.051941
0.051453
0.060730
0.055359
0.057800
0.063171
0.062195
0.055847
0.061218
0.049500
0.051453
0.058777
0.046570
0.062683
0.057800
0.050476
0.052429
0.049988
0.050476
0.046570
0.039246
0.030945
0.037781
0.022156
0.031433
0.019226
0.012390
0.016785
0.016296
0.011902
0.003113
-0.008087
-0.004181
-0.000275
-0.006622
-0.008575
-0.004669
-0.000763
-0.008575
0.002136
-0.012970
0.000671
0.006531
0.004578
0.004089
0.000671
0.007019
0.011902
0.009460
0.007996
0.011902
0.014832
0.008972
0.010437
0.020691
0.028015
0.009949
0.014832
0.028503
0.033386
0.019714
0.016785
0.024597
0.020203
0.010925
0.010925
0.015320
0.004089
0.005066
0.006042
0.011902
0.010925
-0.000763
0.007996
-0.003693
-0.004669
-0.005157
-0.008575
-0.003204
-0.009064
-0.000763
-0.011505
-0.001740
-0.003693
-0.015411
-0.008087
-0.004181
-0.006134
-0.011505
-0.017853
0.004578
-0.012970
-0.016876
-0.030548
-0.012482
-0.014435
-0.028107
-0.034943
-0.053497
-0.072540
-0.111603
-0.195587
-0.188263
0.393250
0.866394
0.654480
0.318542
-0.006134
-0.205353
-0.187775
-0.188263
-0.056427
0.249695
0.424500
0.306335
0.217957
0.135437
0.098816
0.058777
-0.043243
-0.217072
-0.376251
-0.279572
-0.145294
-0.109650
-0.119904
-0.150177
-0.178497
-0.167755
-0.187775
-0.168732
-0.152130
-0.145294
-0.155548
-0.116974
-0.076447
-0.046173
-0.041779
-0.038361
-0.035919
-0.036896
-0.039825
-0.035919
-0.051056
-0.050568
-0.040802
-0.028107
-0.030548
-0.033478
-0.030060
-0.018829
-0.013458
-0.019806
-0.019318
-0.018829
-0.004181
-0.006134
-0.002716
-0.003693
-0.001251
0.011414
0.014343
0.009949
0.015320
0.004578
0.014343
0.017761
0.016785
0.020203
0.016785
0.026062
0.026550
0.019714
0.026550
0.024109
0.027039
0.029968
0.011902
0.033386
0.024109
0.020691
0.030457
0.029480
0.023132
0.029480
0.012390
0.033386
0.020691
0.019226
0.017273
0.022644
0.025574
0.020691
0.007507
0.016785
0.013367
0.017761
0.011414
0.011902
0.019226
0.012390
0.017273
0.008484
0.013855
0.001648
0.007019
0.017761
0.006042
0.007019
0.002625
-0.002716
0.010925
0.007996
-0.000275
0.001648
0.011902
0.009949
0.000671
0.002136
-0.000763
0.001648
0.004089
-0.001251
-0.000275
0.002136
-0.005646
0.006531
-0.003204
0.002625
0.000183
0.002136
0.001648
0.010925
-0.001740
-0.000275
-0.007111
-0.008575
-0.009552
-0.011505
-0.003693
-0.005646
0.008972
0.000183
0.000671
-0.003204
-0.011505
-0.000275
-0.012970
-0.013458
-0.011505
-0.010040
-0.009064
-0.005646
-0.012970
-0.021271
-0.004181
-0.011017
-0.014923
-0.018341
-0.004669
-0.002716
-0.008575
-0.023224
-0.015900
-0.011017
-0.012970
-0.008575
-0.004181
-0.013947
-0.040802
-0.051544
-0.055450
-0.080353
-0.118439
-0.198029
-0.283966
0.207214
0.998718
0.957214
0.343445
-0.160919
-0.467072
-0.458771
-0.194611
0.080261
0.262878
0.400574
0.374207
0.247253
0.131531
0.039246
-0.005157
-0.026642
-0.041290
-0.099396
-0.187286
-0.356720
-0.436798
-0.358673
-0.292755
-0.156036
-0.080353
-0.100372
-0.143829
-0.204376
-0.224884
-0.220978
-0.226837
-0.208771
-0.194122
-0.157501
-0.121857
-0.087189
-0.072052
-0.053986
-0.021759
0.003601
0.016785
0.035828
0.042175
0.047058
0.049011
0.048523
0.061218
0.062195
0.051453
0.052917
0.068054
0.064636
0.059753
0.042664
0.055847
0.051941
0.051941
0.049011
0.031433
0.038757
0.040222
0.038757
0.026550
0.031921
0.028992
0.035339
0.030945
0.035828
0.019226
0.023132
0.026550
0.031921
0.021179
0.020691
0.018250
0.018738
0.025085
0.017761
0.019226
0.017273
0.020691
0.018738
0.018250
0.019714
0.019714
0.016296
0.025574
0.016785
0.019714
0.014832
0.016296
0.022156
0.014343
0.014832
0.011414
0.017761
0.014343
0.014832
0.015320
0.011414
0.019714
0.019714
0.010437
-0.000275
0.000183
0.020203
0.012878
0.006531
0.004578
0.005554
0.007019
0.013855
0.007019
-0.001740
0.003113
0.005554
0.007996
0.011414
0.003113
0.004089
0.009949
0.008972
0.007019
0.012878
0.001160
0.002625
-0.003693
0.005066
0.006042
0.008972
0.002625
0.008484
0.007019
-0.002228
-0.002228
0.005066
0.000671
0.004089
-0.000275
-0.001740
-0.003204
0.001160
0.011902
0.001648
-0.008087
0.000183
-0.001251
0.006531
0.007019
0.000183
-0.009064
0.005554
-0.007111
-0.006134
-0.007599
-0.003204
-0.000275
-0.002716
-0.014435
-0.022247
-0.022736
-0.021271
-0.062775
-0.119904
-0.207306
-0.278107
0.091492
0.411316
0.472839
0.365906
0.071960
-0.097443
-0.028107
0.072449
0.233093
0.388855
0.265320
0.069031
-0.041290
-0.003204
0.132507
0.192078
0.209167
0.198914
0.073914
-0.147736
-0.221954
-0.136993
-0.124786
-0.239532
-0.232697
-0.199005
-0.160919
-0.121368
-0.138458
-0.134064
-0.146271
-0.182404
-0.194122
-0.140411
-0.080841
-0.035431
-0.020294
-0.012970
-0.017365
-0.008575
-0.016876
-0.021271
-0.017853
-0.017853
-0.002716
-0.013458
-0.004669
-0.002716
-0.004669
0.004089
0.006531
0.008484
0.001648
0.008972
0.010925
0.017761
0.014832
0.015808
0.012878
0.018738
0.018250
0.021179
0.016785
0.020691
0.011414
0.014832
0.025085
0.020203
0.025085
0.010437
0.022156
0.021667
0.013367
0.015320
0.020203
0.014832
0.017273
0.018738
0.017273
0.024109
0.017273
0.015808
0.027039
0.018250
0.017761
0.022156
0.014832
0.028503
0.009949
0.021667
0.019226
0.016785
0.023132
0.009949
0.027039
0.022644
0.023132
0.020203
0.017761
0.024597
0.024597
0.028503
0.017761
0.021667
0.021179
0.011414
0.019226
0.008484
0.017273
0.029968
0.015320
0.016296
0.019714
0.010437
0.005554
0.022644
0.018250
-0.000763
0.008484
0.013855
0.005066
0.004578
0.012878
-0.002228
0.001160
0.000671
0.001160
0.003113
0.003113
-0.001740
-0.007599
-0.010529
-0.002228
-0.003204
-0.005646
0.000671
-0.001740
0.001648
-0.007599
-0.012970
-0.009552
-0.006134
-0.007111
-0.004181
-0.007599
-0.009064
-0.003693
-0.013947
-0.012970
-0.016388
-0.021271
-0.014923
-0.023712
-0.024200
-0.034943
-0.029572
-0.050079
-0.048615
-0.054962
-0.058380
-0.093048
-0.127716
-0.147736
-0.205353
-0.132599
0.546570
0.778503
0.462585
0.065613
-0.243927
-0.334259
-0.202423
-0.021271
0.149109
0.234558
0.237000
0.215515
0.203308
0.147156
0.092957
0.051453
0.005554
-0.040314
-0.066681
-0.105255
-0.102814
-0.091095
-0.068634
-0.042267
-0.035431
-0.005157
0.030457
0.055359
0.075867
0.066101
-0.037384
-0.240021
-0.297150
-0.169708
-0.029572
0.001648
-0.010529
-0.047638
-0.073029
-0.109161
-0.135040
-0.142365
-0.144318
-0.153595
-0.170197
-0.159454
-0.131134
-0.096954
-0.073517
-0.073029
-0.113068
-0.125275
-0.029572
0.003113
-0.019806
-0.028107
-0.033966
-0.021271
-0.011505
-0.008087
-0.019806
-0.021271
0.001648
0.006042
0.013855
0.004578
0.013855
0.017761
0.024597
0.020203
0.025085
0.022644
0.028503
0.024109
0.020203
0.023621
0.020691
0.027039
0.026550
0.011414
0.026550
0.017761
0.028015
0.026062
0.024109
0.017273
0.014343
0.029968
0.019226
0.023132
0.024109
0.018738
0.028015
0.027039
0.022644
0.021179
0.016785
0.023132
0.029968
0.020691
0.014343
0.011902
0.023621
0.023621
0.016296
0.006531
0.014832
0.021179
0.017273
0.010925
0.002136
-0.000275
0.006531
0.021667
0.003601
0.010925
0.009460
0.011902
0.007507
0.003113
0.008484
0.003601
0.003601
0.008484
0.007996
0.011414
0.006531
0.012390
0.009949
0.001160
0.001160
0.011414
0.013855
0.004578
0.001160
0.005066
-0.000763
0.008972
0.004089
-0.000763
0.007996
-0.002228
0.003601
-0.007111
-0.009552
-0.013458
-0.018341
-0.021271
-0.022736
-0.022736
-0.045197
-0.057404
-0.066681
-0.083282
-0.116486
-0.148224
-0.197052
-0.119904
0.395203
0.667175
0.505554
0.352234
-0.023712
-0.271271
-0.232208
-0.065216
0.073914
0.151062
0.257019
0.339539
0.299500
0.143250
0.107117
0.048523
-0.027618
-0.045197
-0.058868
-0.030548
-0.026154
-0.121857
-0.293243
-0.312286
-0.165314
0.033875
0.015808
-0.075958
-0.089630
-0.053497
-0.059845
-0.106720
-0.055939
-0.029572
-0.007599
-0.036407
-0.038361
-0.041290
-0.039337
-0.031525
-0.031525
-0.011993
-0.017365
-0.013458
-0.016388
-0.011017
-0.013947
-0.010040
-0.031525
-0.022247
-0.026642
-0.027618
-0.025665
-0.030060
-0.022736
-0.011993
-0.013947
-0.002228
-0.006134
-0.010040
-0.005157
0.012878
0.001160
0.011902
0.000671
0.003113
0.006531
0.013367
0.010925
0.004089
0.020203
0.016785
0.017273
0.009949
0.018250
0.003601
0.012878
0.016785
0.016296
0.018250
0.006531
0.013855
0.013855
0.013367
0.003601
0.012878
0.018738
0.019714
0.011414
0.003113
0.012390
0.013367
0.005066
0.003113
0.013855
-0.000275
-0.000275
0.013855
0.011414
0.005066
0.000183
0.009949
0.026550
0.002625
0.011902
0.010437
-0.001251
0.019226
0.006531
0.005554
-0.004669
0.010437
0.000183
0.006042
0.006042
-0.000275
0.008972
0.000671
0.014832
-0.001740
-0.021759
-0.018829
-0.011993
-0.016388
-0.010040
-0.003693
-0.007599
-0.023224
-0.018341
-0.016876
-0.018829
-0.019806
-0.011505
-0.020782
-0.031036
-0.026154
-0.009552
-0.019806
-0.020782
-0.021759
-0.015411
-0.025177
-0.021759
-0.023224
-0.020294
-0.021759
-0.016388
-0.008087
-0.014923
-0.018341
-0.013458
-0.011993
-0.002228
-0.021759
0.005554
0.013367
0.016785
0.011902
0.008484
-0.023712
-0.036407
-0.019806
-0.008575
-0.006622
-0.026642
-0.037872
-0.047638
-0.054962
-0.021759
-0.010529
-0.023712
-0.034943
-0.049591
-0.086700
-0.140900
-0.220490
-0.271759
0.095398
0.355652
0.302429
0.265320
0.155457
-0.048615
-0.278107
-0.259064
-0.048615
0.139343
0.183777
0.169128
0.139343
0.128601
0.119324
0.129089
0.133484
0.122253
0.133972
-0.002228
-0.284943
-0.433868
-0.337677
-0.109161
-0.049103
-0.008087
-0.026642
-0.114532
-0.160919
-0.188263
-0.208771
-0.229279
-0.240509
-0.215607
-0.199005
-0.178986
-0.152618
-0.132599
-0.099884
-0.069611
-0.052032
-0.039825
-0.019318
-0.003693
0.013367
0.028015
0.032410
0.043152
0.046570
0.052917
0.058289
0.059753
0.069519
0.068054
0.072937
0.075867
0.076843
0.064148
0.066589
0.075867
0.073914
0.064636
0.064148
0.064636
0.061707
0.062683
0.063171
0.062195
0.051941
0.050476
0.060730
0.047546
0.041687
0.043640
0.046082
0.053894
0.036804
0.029480
0.027527
0.033875
0.034851
0.039246
0.026062
0.035339
0.026550
0.028503
0.022644
0.027527
0.022644
0.026062
0.022644
0.028015
0.018738
0.016785
0.015320
0.024109
0.027039
0.007996
0.010925
0.004578
0.006042
0.016296
0.008972
0.007019
0.013855
-0.002716
0.015808
0.000183
-0.001740
0.008484
0.013855
-0.003204
0.013855
-0.004181
-0.004181
0.013367
0.006531
0.003113
0.000183
0.013855
0.001160
0.006531
0.007996
0.005554
-0.006134
-0.009552
0.002625
0.007996
0.007507
-0.012970
-0.020782
-0.003693
-0.005157
-0.012970
-0.029572
-0.028595
-0.025665
-0.026154
-0.019318
-0.023712
-0.031036
-0.018829
-0.011017
-0.010040
-0.013458
-0.022736
-0.018341
-0.010529
-0.008087
0.004089
0.021179
0.027527
0.050476
0.045593
0.019226
0.020691
-0.015411
-0.038849
-0.032990
-0.008087
-0.026154
-0.013458
0.008484
0.037781
0.032898
-0.004669
-0.028107
-0.070587
-0.108185
-0.166779
-0.265900
-0.131622
0.509949
0.733093
0.334656
-0.051544
-0.285431
-0.239532
-0.077423
-0.028595
0.110046
0.220886
0.267273
0.173523
0.104187
0.058289
0.031921
0.026062
0.019714
-0.015900
-0.121857
-0.204865
-0.100372
-0.043243
-0.121857
-0.093048
-0.018341
-0.080353
-0.060333
-0.073029
-0.102814
-0.085236
-0.070099
-0.062286
-0.062286
-0.054962
-0.053009
-0.036896
-0.036407
-0.022247
-0.017853
-0.011993
-0.001251
0.009949
-0.004669
-0.003204
0.013367
0.011414
0.011902
0.009460
0.003601
0.009460
0.005554
0.005066
0.012878
-0.000763
-0.001251
0.007996
0.016785
0.012878
-0.005157
0.005066
0.007996
0.006042
0.000671
-0.003204
0.001648
0.011902
-0.003693
-0.002716
0.002136
0.004089
-0.000275
0.008972
0.005066
0.002625
-0.000763
0.004089
0.004089
0.010925
0.002136
0.012878
0.012390
0.006531
0.008484
0.006531
0.017761
0.006531
0.015808
0.007996
0.018738
0.017761
0.014832
0.014832
0.002136
0.007996
0.012390
0.014343
0.010437
0.007507
0.009460
0.016296
0.009460
0.017273
0.006042
0.004578
-0.013947
-0.034454
-0.030548
-0.003693
0.017761
0.013367
0.003601
-0.006622
-0.014923
-0.014923
-0.017853
-0.011017
0.000671
-0.011993
-0.027130
-0.024200
-0.027130
-0.050568
-0.022247
-0.007599
-0.003693
-0.013458
-0.026642
-0.024689
-0.017365
-0.022247
-0.019806
-0.017365
-0.020294
-0.022247
-0.002716
-0.011993
-0.000763
0.001160
-0.002716
0.004089
0.007996
0.012878
0.008972
-0.006622
0.007019
0.005554
0.002625
-0.000763
-0.017853
-0.032990
-0.031525
-0.061798
-0.083771
-0.142365
-0.149689
-0.081329
0.044128
0.357605
0.565125
0.433289
0.273132
0.050964
-0.124298
-0.157501
-0.141388
0.004578
0.183777
0.247253
0.262878
0.194519
0.136414
0.095886
0.046082
-0.020782
-0.074005
-0.108673
-0.142365
-0.145782
-0.165802
-0.148224
-0.127716
-0.083771
-0.053497
-0.024689
0.010925
-0.024689
-0.207306
-0.428497
-0.388458
-0.119415
-0.088165
-0.089142
-0.060333
-0.088165
-0.142853
-0.184357
-0.215118
-0.231720
-0.214630
-0.195099
-0.170685
-0.134552
-0.108185
-0.070587
-0.049103
-0.023712
-0.001251
0.012878
0.038269
0.046570
0.050964
0.057312
0.063660
0.080261
0.078308
0.071960
0.079285
0.085632
0.078796
0.079285
0.073425
0.080750
0.071472
0.080261
0.078796
0.070984
0.064636
0.070496
0.063171
0.059265
0.062683
0.059265
0.054382
0.054871
0.052429
0.040710
0.046082
0.045105
0.038757
0.042175
0.042175
0.037781
0.029480
0.030457
0.030945
0.026550
0.027039
0.030457
0.021667
0.021179
0.024597
0.019226
0.022156
0.023621
0.018738
0.017273
0.018738
0.022644
0.028503
0.015320
0.015808
0.015320
0.012390
0.009949
0.008484
0.010925
0.009949
0.011414
0.006531
0.015808
0.009460
0.007019
0.004578
0.012390
0.015320
0.000183
0.007019
0.005554
0.013367
0.007996
0.000183
0.003113
0.014832
0.007996
-0.000275
0.003601
0.011414
0.008972
0.006531
0.002136
0.007996
0.004578
0.008972
0.002136
0.007507
0.012878
0.000671
-0.002716
0.010437
-0.002716
0.000183
0.012390
0.012878
0.011902
0.008484
0.002625
0.016785
0.004089
0.008972
0.013367
0.008972
0.005066
0.012390
0.010925
0.010437
0.001160
-0.000275
0.013367
0.028015
0.014343
0.023132
0.046082
0.071960
0.030945
-0.058868
-0.163361
-0.271759
-0.285919
-0.174103
-0.165802
-0.197052
-0.089630
0.243347
0.298523
0.045105
0.086609
-0.225861
-0.523224
-0.093048
0.165222
0.329773
0.339539
0.256531
0.115417
-0.036896
-0.056427
0.062683
0.171082
0.249695
0.234070
0.173523
0.098816
0.049011
0.001160
-0.035919
-0.068146
-0.090118
-0.102814
-0.094513
-0.096954
-0.098419
-0.096954
-0.084747
-0.082794
-0.092560
-0.090607
-0.075958
-0.066193
-0.057892
-0.058380
-0.047150
-0.040802
-0.032013
-0.028595
-0.031525
-0.016388
-0.021759
-0.024200
-0.014435
-0.013947
-0.006134
-0.008575
0.002625
0.002625
0.002625
0.008972
0.011902
0.013367
0.019714
0.019226
0.022156
0.029480
0.022156
0.029480
0.024109
0.035828
0.030945
0.030945
0.029968
0.024597
0.026062
0.036804
0.026550
0.040222
0.023621
0.028503
0.025085
0.021667
0.027527
0.027039
0.021667
0.024597
0.022644
0.031921
0.013367
0.012878
0.023621
-0.000763
0.010437
0.022156
0.006531
0.009949
0.012878
0.006042
0.008484
-0.002716
0.003601
-0.003693
0.012878
-0.003693
-0.004181
0.001648
-0.003204
0.004578
-0.004181
-0.003204
-0.007111
0.002136
-0.005157
-0.003693
-0.003204
-0.011017
-0.009064
-0.003204
-0.008087
-0.011017
-0.003693
-0.016388
-0.006622
-0.015411
-0.005646
-0.001740
-0.008575
-0.012482
-0.002716
-0.013458
-0.014435
-0.016388
-0.011993
-0.005646
-0.008575
-0.012970
-0.017365
-0.013947
-0.018829
-0.019806
-0.007111
-0.021271
-0.019318
-0.010040
-0.010529
-0.022736
-0.033478
-0.028107
-0.023224
-0.018341
-0.025665
-0.026642
-0.030060
-0.023712
-0.007599
-0.021271
-0.026642
-0.022247
-0.008575
-0.008087
-0.006622
-0.005157
-0.017365
-0.007111
-0.002716
-0.006622
-0.003204
0.002625
0.001648
-0.004669
0.005066
-0.008575
-0.013947
0.005554
0.002625
0.006042
-0.011505
-0.006134
-0.003693
-0.008087
-0.016876
-0.017365
-0.011017
-0.031525
-0.033966
-0.049591
-0.048126
-0.087677
-0.117950
-0.129181
-0.139923
0.278015
0.990906
0.725769
0.223816
-0.166779
-0.200470
-0.131622
-0.169708
0.025574
0.250671
0.461121
0.589539
0.575867
-0.075470
-0.761505
-0.380646
-0.026642
0.021667
-0.047638
-0.140411
-0.216583
-0.288849
-0.332794
-0.330841
-0.319611
-0.314728
-0.275177
-0.240509
-0.193146
-0.161407
-0.134064
-0.099396
-0.071075
-0.045685
-0.035919
-0.029572
-0.011505
0.016785
0.022156
0.025574
0.032898
0.029968
0.036316
0.041199
0.041687
0.045105
0.036316
0.036316
0.041199
0.041199
0.032898
0.031433
0.037292
0.031433
0.031921
0.029968
0.018738
0.011414
0.019714
0.033386
0.024109
0.009460
0.005066
0.022644
0.012390
0.017761
0.007019
0.012390
0.007019
0.020203
-0.004669
0.008972
0.002136
0.006042
-0.001251
0.009949
0.011902
0.011902
0.005066
0.009460
-0.004181
0.000183
0.003113
0.010437
0.016785
-0.001251
-0.002716
0.010437
0.000671
0.011902
0.000671
0.004089
0.001648
0.009949
0.005066
0.000183
-0.007599
0.009460
-0.006134
0.011414
0.001648
-0.001251
0.001648
0.000671
-0.005157
0.004578
-0.003693
0.006531
0.007507
0.003113
-0.008087
-0.003693
0.004089
0.004089
-0.013458
0.002136
0.002136
-0.006134
0.006042
-0.001251
0.001160
-0.004181
-0.003693
0.003601
0.002625
-0.002228
-0.003693
-0.008575
0.010437
-0.003204
-0.007111
0.000671
0.000183
0.000671
-0.007111
0.001648
0.002136
0.006042
0.004578
0.005066
0.008484
0.008484
0.008972
0.006042
0.005066
0.011902
0.001160
0.010437
0.018250
0.003113
-0.002716
0.008484
-0.000275
0.002625
0.004089
0.000183
0.002136
-0.005646
-0.018341
-0.013458
-0.011505
-0.015900
-0.034454
-0.045197
-0.063263
-0.101837
-0.196075
-0.352814
-0.236603
0.736023
0.763367
0.493347
-0.145782
-0.461700
-0.284454
-0.026154
0.150574
0.203308
0.229187
0.237976
0.218933
0.153015
0.081238
0.027039
-0.038849
-0.036407
-0.039337
-0.008087
0.003601
0.016296
0.024597
-0.009064
-0.126251
-0.275177
-0.223907
-0.148224
-0.102325
-0.057892
-0.063751
-0.110138
-0.140411
-0.124298
-0.111603
-0.126740
-0.122345
-0.124786
-0.118927
-0.126251
-0.118927
-0.106720
-0.084259
-0.067657
-0.072052
-0.056915
-0.044220
-0.043243
-0.035431
-0.032013
-0.023712
-0.016388
-0.014435
0.003113
-0.017853
-0.025177
-0.000763
0.004578
0.013367
0.013367
0.004578
0.016296
0.008972
-0.001740
0.002136
-0.009064
0.001160
0.012390
0.015320
0.024109
0.015808
0.010925
0.003113
0.017273
0.016296
0.014832
0.017273
0.026550
0.033386
0.020691
0.030457
0.026062
0.031433
0.016785
0.033386
0.030457
0.032410
0.035828
0.021667
0.027039
0.029968
0.022644
0.027527
0.032410
0.026550
0.014343
0.021667
0.031433
0.025085
0.023621
0.021667
0.024597
0.028015
0.024109
0.023132
0.031433
0.016785
0.021179
0.025085
0.014343
0.016296
0.013367
0.014343
0.014832
0.025085
0.011902
0.009949
0.016296
0.019714
0.013367
0.002136
0.013367
0.018738
0.011902
0.009949
0.007996
0.013367
0.013367
0.016296
0.013367
0.010437
0.007996
0.005554
0.015320
0.015320
0.011902
0.003113
0.018738
0.011414
0.012390
0.008972
0.015320
0.013367
0.021179
0.011902
0.005066
0.015808
0.007507
0.005066
0.004578
0.008972
0.004578
0.010925
0.006042
0.007996
-0.000763
-0.000275
0.008972
0.008972
-0.013458
-0.003204
0.005554
0.000671
-0.007111
-0.012482
-0.001251
0.005066
0.002625
-0.007599
0.007507
-0.001740
0.002136
0.006042
0.015320
0.015808
0.016296
0.020203
0.020203
0.017761
0.000671
-0.002716
0.005066
0.019226
0.014343
0.009460
0.004089
0.012878
0.009460
0.017761
-0.001740
0.003601
0.011902
0.028992
0.024597
-0.015900
-0.088165
-0.143829
0.118347
0.476746
0.124695
-0.001251
-0.034943
-0.464630
-0.308380
-0.041779
0.115906
0.159363
0.098328
0.019714
-0.033966
-0.072052
-0.102325
-0.133575
-0.116974
-0.095490
-0.095001
-0.076447
-0.057404
-0.042267
-0.041779
-0.036407
-0.032013
-0.018829
-0.018829
-0.024200
-0.026642
-0.021759
-0.013947
-0.021759
-0.016388
-0.003693
-0.013947
-0.011993
-0.008575
-0.014435
-0.006622
-0.002716
-0.002716
0.003601
-0.008575
0.001648
-0.004181
-0.001251
0.013855
0.005554
0.001160
-0.003204
0.005066
0.011902
-0.000275
0.003113
0.005066
0.007996
0.013855
0.006042
0.015808
0.002625
0.010437
0.013855
0.008972
0.012390
0.011902
0.007507
0.017273
0.007507
0.017761
0.019714
0.011902
0.008972
0.018738
0.019226
0.023132
0.006042
0.008972
0.016296
0.027039
0.017273
0.006042
0.017761
0.027527
0.018738
0.009460
0.012390
0.010925
0.023132
0.021179
0.008972
0.011414
0.010925
0.010925
0.020203
0.016785
0.009949
0.008972
0.014832
0.018738
0.004089
0.004089
0.004578
0.019226
0.007507
-0.000763
0.000671
0.004089
0.004089
-0.000275
-0.001251
0.007507
-0.004669
-0.008575
0.000183
-0.003693
-0.007599
-0.001251
-0.006622
0.005554
-0.004181
-0.012970
-0.008087
0.003113
-0.006622
-0.007111
-0.010529
-0.007111
-0.006134
0.004089
-0.017853
-0.001251
-0.002716
-0.014923
0.003601
-0.003693
-0.019806
-0.011505
-0.004181
0.001648
-0.013458
-0.019806
-0.001251
0.000671
-0.002228
-0.016876
-0.011993
-0.005646
-0.009552
-0.005157
-0.002716
-0.010040
-0.006134
0.008484
0.000671
-0.003693
-0.008575
-0.006622
0.005554
0.019714
0.006531
-0.003693
0.004089
0.015808
0.023621
0.007019
0.013367
-0.007599
-0.004669
0.007019
0.004089
0.000671
0.013855
0.008484
0.019714
0.019714
0.009949
-0.005157
-0.022247
-0.027130
-0.024689
-0.018829
-0.012970
0.003601
-0.005157
-0.040314
-0.080353
-0.108673
-0.161407
-0.178497
-0.049591
0.353210
0.903503
0.616882
-0.011505
-0.486603
-0.572052
-0.364532
-0.060822
0.233093
0.279480
0.104187
-0.010040
0.002136
-0.024689
-0.041779
-0.132599
-0.182404
-0.205353
-0.213165
-0.193634
-0.177032
-0.163361
-0.174591
-0.145294
-0.121857
-0.099884
-0.070099
-0.052032
-0.036896
-0.016876
-0.008575
-0.000275
-0.009064
0.012878
0.015808
0.017273
0.006042
0.022644
0.022156
0.014343
0.024597
0.020203
0.022644
0.029480
0.016785
0.017761
0.023132
0.023132
0.020203
0.019714
0.011902
0.010925
0.022644
0.024109
0.026550
0.006042
0.017761
0.022156
0.014343
0.012390
0.012878
0.016785
0.022644
0.014343
0.016296
0.007507
0.020203
0.022644
0.016296
0.009460
0.009949
0.018738
0.011902
0.023132
0.016785
0.022644
0.006042
0.020691
0.025574
0.014832
0.014832
0.013367
0.013855
0.020691
0.015808
0.009460
0.003601
0.012390
0.013367
0.009949
0.020691
-0.000275
0.008972
0.008484
0.009460
0.007996
-0.003204
0.012390
0.012878
0.007507
0.003601
0.014832
0.013855
0.004578
-0.001740
-0.000275
0.008972
0.007507
0.001160
0.005066
0.000671
0.001160
-0.006134
0.001648
0.009460
0.004089
0.006042
-0.005646
-0.002228
-0.000763
-0.010040
0.004089
0.002625
0.008484
0.008972
-0.005646
0.010925
-0.009064
-0.008087
-0.003204
-0.007599
0.003601
-0.005157
0.008972
-0.001740
0.007019
-0.001740
0.000671
0.005066
0.002625
-0.007599
0.005066
0.007996
0.000183
0.001160
0.007019
0.003601
0.000183
0.003113
0.004578
0.006042
0.013855
0.001160
0.013367
0.014343
0.010437
0.021179
-0.000275
0.012390
0.017761
0.024109
0.016296
0.029968
0.008484
0.022644
0.023621
0.026062
0.028015
0.001648
0.020691
0.025574
0.031433
0.017273
0.023132
0.035828
0.033875
0.009460
-0.006622
-0.022247
-0.032501
-0.044220
-0.085236
-0.136017
-0.096466
0.133972
0.409363
0.301453
0.170105
0.390320
-0.049103
-0.239044
-0.307404
-0.061310
0.151062
0.194031
0.186218
0.160339
0.135437
0.120789
0.103210
0.035828
-0.017853
-0.056915
-0.070099
-0.052521
-0.018829
-0.013458
-0.069122
-0.156525
-0.143341
-0.097931
-0.075958
-0.091095
-0.078888
-0.066681
-0.087677
-0.099396
-0.115509
-0.123322
-0.109650
-0.111115
-0.118927
-0.116486
-0.115997
-0.099884
-0.086700
-0.080353
-0.067657
-0.062286
-0.056427
-0.041290
-0.017853
-0.019806
-0.018341
-0.009064
-0.000275
0.013855
-0.003204
0.002625
0.002625
0.008484
0.007507
0.015320
0.003113
0.010925
0.007507
0.014343
0.026062
0.007996
0.012878
0.009949
0.021667
0.017273
0.010925
0.013367
0.017761
0.020203
0.001648
0.008484
0.004089
0.018738
0.012878
-0.005646
-0.001251
0.002625
-0.000275
0.006042
0.001160
-0.002228
-0.001251
0.006531
-0.002228
-0.011017
-0.015411
-0.002228
-0.008087
-0.001251
-0.005646
-0.024689
0.001648
0.002625
-0.002716
-0.003693
0.005066
0.006042
0.000183
0.007019
0.002625
0.006042
0.010437
0.015320
0.028992
0.013855
0.014832
0.006531
0.035828
0.032898
0.028992
0.029968
0.037781
0.053406
0.044617
0.025574
0.031433
0.038757
0.035339
0.040710
0.038269
0.033386
0.027527
0.028992
0.030945
0.031433
0.014343
0.015320
0.006531
0.010437
-0.007599
-0.023712
-0.003693
-0.001740
-0.007599
-0.016388
-0.009552
-0.016876
-0.009552
-0.017853
-0.014923
-0.019318
-0.011017
-0.006622
-0.011993
0.002625
-0.008575
-0.002228
0.005554
0.013855
0.005554
-0.005157
0.002625
-0.000763
0.007019
0.006042
0.001160
0.010437
0.021667
0.014832
0.015808
0.014343
0.010437
-0.005646
0.004089
0.001648
-0.008575
-0.011505
-0.003693
-0.004181
-0.002228
-0.017365
-0.023224
-0.026154
-0.057892
-0.086700
-0.133575
-0.198029
-0.200470
0.090027
0.746277
0.814148
0.570496
-0.156525
-0.712189
-0.611115
-0.258087
0.158875
0.338562
0.269714
0.163269
0.071960
0.003601
-0.044708
-0.074005
-0.096466
-0.109650
-0.122833
-0.183380
-0.280060
-0.227325
-0.090607
-0.084747
-0.105255
-0.114044
-0.081818
-0.069122
-0.074493
-0.105255
-0.111115
-0.129181
-0.097931
-0.080841
-0.074005
-0.073517
-0.064240
-0.059357
-0.046661
-0.041779
-0.025177
-0.014923
-0.004669
-0.010529
0.001160
0.001648
0.022644
0.027527
0.025574
0.025085
0.031921
0.030945
0.032898
0.026550
0.033875
0.034363
0.033875
0.032410
0.023132
0.027039
0.026550
0.030457
0.027527
0.036316
0.034363
0.023621
0.034363
0.032898
0.028503
0.019226
0.031433
0.028503
0.027039
0.006531
0.013367
0.021667
0.021179
0.022644
0.014832
0.012878
0.012390
0.017761
0.021667
0.019226
0.007019
0.004089
0.016785
0.016296
0.004089
0.015320
0.011902
0.017761
0.015320
0.008484
0.003113
0.007019
0.011902
0.011414
-0.001251
0.008484
0.012390
0.014832
0.015808
0.010437
0.008484
0.004089
0.010437
0.015320
0.006042
0.002625
0.009460
0.008484
0.011902
0.003601
0.002625
0.004578
0.000671
-0.000275
0.003601
0.012390
0.004089
-0.002228
0.007996
0.012878
0.010437
0.008484
0.005554
0.015320
0.006531
0.000671
0.005066
0.013367
0.009460
0.018738
0.006042
0.016296
0.020691
0.003601
-0.000763
0.009460
0.006531
0.022156
0.017761
0.023621
0.006042
0.014343
0.021179
0.014343
0.006531
-0.017853
-0.004669
-0.000275
0.007507
-0.002228
0.010437
0.005066
-0.010529
-0.015900
-0.040802
-0.068634
-0.106232
-0.167755
-0.283966
-0.381134
0.303406
0.963074
0.774109
0.413757
-0.098907
-0.602325
-0.604279
-0.226349
0.050476
0.291199
0.347351
0.318054
0.212585
0.083679
-0.029083
-0.075958
-0.077423
-0.065704
-0.060822
-0.068146
-0.105255
-0.148712
-0.128693
-0.072540
-0.035919
-0.028107
-0.004669
0.011902
0.019714
0.014832
-0.025177
-0.114532
-0.182892
-0.078888
-0.007111
0.009949
-0.009552
-0.025177
-0.064728
-0.090118
-0.086212
-0.104279
-0.096954
-0.105743
-0.104279
-0.095001
-0.090607
-0.067169
-0.057404
-0.058868
-0.034943
-0.032013
-0.023712
-0.018341
-0.015900
-0.008087
0.004089
0.002136
0.009460
0.016296
0.000671
0.000671
0.014832
0.021179
0.014343
0.007996
0.011902
0.026550
0.025085
0.028015
0.009460
0.023132
0.022644
0.018250
0.017273
0.018250
0.015808
0.030945
0.016785
0.017761
0.018250
0.014832
0.016296
0.014832
0.025085
0.018738
0.013367
0.016785
0.026062
0.021179
0.009949
0.008484
0.025085
0.019226
0.020691
0.022156
0.020691
0.012390
0.021667
0.018738
0.013855
0.015808
0.018250
0.015320
0.017761
0.020691
0.014832
0.015320
0.020203
0.018250
0.003601
0.018738
0.015320
0.009460
0.009460
0.014832
0.016785
0.010437
0.005066
0.004089
0.020203
0.004578
0.005554
-0.001740
0.010437
0.016296
0.011902
0.007019
0.007996
0.011414
0.013367
0.008972
0.009460
0.011902
0.007507
0.002625
0.017273
0.014343
0.005066
0.009949
0.015808
0.023132
0.010437
0.007996
0.023132
0.019714
-0.023712
-0.044708
-0.036896
0.010925
0.053406
0.032410
-0.006134
-0.013947
-0.007111
-0.024689
-0.047150
-0.117462
-0.191193
-0.004181
0.591492
0.629089
0.510925
0.094910
-0.322540
-0.354767
-0.197052
0.043152
0.219421
0.260437
0.194031
0.124695
0.056824
0.013855
0.003601
-0.023224
-0.060822
-0.112091
-0.135529
-0.138947
-0.136993
-0.128204
-0.079865
-0.039825
0.004578
-0.005157
-0.039337
-0.092072
-0.076447
-0.035919
-0.003693
-0.001740
-0.024689
-0.014435
-0.019806
-0.007599
-0.011505
-0.032013
-0.053497
-0.048126
-0.055939
-0.054962
-0.064240
-0.064240
-0.066681
-0.048615
-0.056915
-0.059357
-0.062775
-0.045685
-0.043732
-0.029083
-0.040802
-0.037872
-0.030060
-0.027130
-0.032990
-0.025177
-0.024200
-0.021271
-0.024200
-0.014923
-0.015900
-0.020782
-0.011993
-0.012970
-0.006134
-0.012482
-0.006134
-0.006134
-0.004669
-0.004181
-0.009064
0.005554
0.008972
0.004089
0.010437
0.013855
0.005066
0.007507
0.010925
0.025085
0.010925
0.004578
0.008972
0.015320
0.024109
0.010437
0.020691
0.009949
0.018250
0.012390
0.012390
0.020691
0.011902
0.018738
0.015808
0.019714
0.016785
0.012878
0.025085
0.032898
0.020203
0.020203
0.024597
0.025085
0.018738
0.019226
0.017273
0.026062
0.028503
0.021667
0.020691
0.012390
0.026062
0.016296
0.019226
0.013367
0.009949
0.021179
0.017761
0.012878
0.007019
-0.000275
0.006042
0.007996
0.007996
0.000183
-0.003693
-0.000275
0.000671
0.009460
-0.001740
-0.006622
0.000671
-0.008575
0.001648
0.001160
0.005554
-0.000763
0.003601
0.005554
0.009460
0.003601
0.001648
0.012878
0.014343
0.002136
0.004089
0.008972
0.023621
0.020691
0.000183
-0.002228
0.007019
0.011414
0.001648
0.001648
-0.008087
-0.034454
-0.089142
-0.106232
0.045105
0.277527
0.371765
0.201843
-0.019806
0.190125
-0.029083
-0.108185
-0.117462
-0.040802
0.054382
0.130554
0.170105
0.167664
0.119324
0.033875
-0.001740
-0.010040
0.015320
-0.121368
-0.411896
-0.249786
-0.033966
-0.026642
-0.088654
-0.163849
-0.170685
-0.151642
-0.153107
-0.155060
-0.145782
-0.131134
-0.115997
-0.108673
-0.106720
-0.104279
-0.088165
-0.055450
-0.057892
-0.021271
-0.025177
-0.013947
-0.016388
-0.018829
-0.013458
-0.000275
0.002625
0.002625
0.012390
0.017273
0.005554
0.019714
0.022644
0.009949
0.013367
0.029480
0.023621
0.018738
0.023132
0.013367
0.036804
0.031433
0.023621
0.027039
0.027039
0.031921
0.039734
0.024109
0.025085
0.031921
0.024597
0.033875
0.041687
0.027527
0.029968
0.039246
0.037781
0.025574
0.023621
0.020691
0.028992
0.031433
0.024597
0.010437
0.021179
0.023132
0.028015
0.016296
0.015808
0.023132
0.024597
0.014832
0.019714
0.012878
0.020203
0.027039
0.025085
0.015320
0.009460
0.019714
0.023132
0.016296
0.015320
0.010437
0.020691
0.018738
0.016785
0.014343
0.014832
0.013367
0.010925
0.010925
0.014832
0.013367
0.012390
0.013855
0.017761
0.008484
0.011414
-0.000763
0.021179
0.012878
0.008972
0.000183
0.014343
0.008484
0.009949
0.009460
0.004578
0.016296
0.002136
0.007019
0.006042
0.005066
0.010925
0.006042
0.019226
0.009460
0.018738
0.006531
0.006042
0.010437
0.006042
0.010925
0.006531
0.009460
-0.005157
0.001160
0.005554
0.002136
0.005066
-0.004669
0.002136
-0.002228
0.001160
-0.005646
-0.012970
-0.008087
0.002136
-0.012482
-0.006134
0.001648
-0.007599
-0.015900
-0.013458
-0.008087
0.001648
-0.003693
-0.004669
-0.009552
0.004578
0.008972
-0.009064
-0.010040
-0.022736
-0.026642
-0.003204
-0.004669
0.000183
-0.004669
0.007019
0.009460
0.015320
0.008972
0.009949
0.021179
0.026550
0.022156
0.020203
0.033875
0.018250
-0.015900
-0.063263
-0.054474
-0.036896
0.007996
0.046082
0.059753
0.035339
-0.009064
-0.058380
-0.100372
-0.079865
-0.048126
-0.011505
-0.094025
-0.080353
0.137878
0.019714
-0.463654
0.059265
0.124207
-0.122345
-0.096954
-0.107208
-0.078888
-0.098907
-0.087189
-0.068146
-0.070587
-0.063263
-0.061798
-0.074982
-0.080353
-0.085724
-0.063263
-0.054962
-0.053497
-0.043732
-0.037872
-0.015900
-0.009064
-0.015411
-0.002716
0.001648
0.011902
0.013855
0.025085
0.008484
0.022156
0.024109
0.032410
0.034851
0.033386
0.029480
0.041199
0.047058
0.041687
0.028503
0.048523
0.048035
0.051941
0.043640
0.040710
0.048035
0.043152
0.048035
0.037292
0.050476
0.047546
0.046570
0.049500
0.045105
0.041687
0.045105
0.037292
0.048523
0.041687
0.026550
0.028015
0.030945
0.030945
0.021667
0.028503
0.017761
0.014343
0.023621
0.017273
0.015320
0.011414
0.002625
-0.000275
0.007507
0.014343
-0.007599
0.003601
0.012390
0.010925
0.001160
0.007019
0.001648
0.003601
0.006531
0.007507
0.007996
0.010925
-0.002716
0.011902
0.011414
0.014832
0.008484
0.011902
0.023132
0.021667
0.024597
0.014343
0.016785
0.033386
0.027039
0.025085
0.022156
0.019714
0.030945
0.033875
0.026550
0.028992
0.029968
0.029968
0.023132
0.021667
0.026550
0.018250
0.015808
0.006042
0.007507
-0.002228
0.004578
0.016785
0.001648
0.000183
0.005066
-0.004181
-0.013947
-0.001740
-0.001251
-0.010040
-0.021271
-0.007599
-0.001740
0.004089
-0.015900
-0.016876
-0.002716
0.007507
-0.002716
-0.015411
-0.005157
-0.007599
0.003601
0.000183
-0.008575
0.001648
0.005554
-0.000275
-0.009064
-0.007599
0.005066
0.001160
0.013367
0.008972
0.013367
0.002625
0.016785
0.018250
0.005066
-0.000763
-0.002228
0.001160
0.016785
0.014832
0.013367
0.027039
0.008972
-0.012482
-0.011505
-0.000763
0.017273
0.029480
0.028015
0.030945
0.016296
-0.003693
-0.022736
-0.053986
-0.091583
-0.101349
-0.053009
0.017761
0.011902
-0.006622
-0.045685
-0.072540
-0.085724
-0.095978
-0.107697
0.064636
0.701355
0.642761
-0.037872
-0.405060
-0.639435
-0.293243
0.012878
0.237488
0.292175
0.234558
0.113953
0.012390
-0.034943
-0.090607
-0.123322
-0.122833
-0.131134
-0.121368
-0.124786
-0.099884
-0.089630
-0.078888
-0.084747
-0.063751
-0.057404
-0.067169
-0.049591
-0.036896
-0.035919
-0.039337
-0.034454
-0.029083
-0.013947
-0.017365
-0.016876
-0.022247
-0.011017
-0.007599
-0.001740
-0.004181
-0.002228
-0.007111
0.001648
-0.004669
0.004578
-0.011017
0.007996
0.003601
0.015320
-0.003204
0.011902
-0.000275
0.011902
0.014343
0.003601
0.003113
0.002625
0.014832
0.006531
0.005554
0.008484
0.007507
0.008972
0.007507
0.009460
0.007507
0.009949
0.014343
0.014832
0.004089
0.005554
0.010925
0.017273
0.009949
-0.002716
0.010925
0.012878
0.018250
0.006042
-0.001740
0.005066
0.007996
0.018738
0.014343
0.013855
0.007996
0.004578
0.003113
0.007996
0.010437
0.006531
0.007507
0.006531
0.006531
-0.003204
0.006531
0.001648
0.009949
0.004089
0.001160
-0.001251
-0.002228
0.006042
0.007507
0.005066
0.005066
-0.000763
0.004578
0.001648
0.000183
0.000183
-0.001251
0.011902
0.001648
-0.007599
-0.004181
0.007996
0.001160
-0.000275
-0.005157
0.006531
0.000671
0.001648
-0.002716
-0.000763
-0.002716
-0.010040
-0.005646
-0.001740
0.002625
0.005066
-0.004669
-0.001251
0.006042
-0.004181
-0.006622
-0.003204
-0.000763
-0.005157
0.001648
-0.005646
-0.006134
-0.000763
0.007507
0.004089
0.008972
-0.011993
0.006042
0.023621
0.011414
0.019226
0.013855
0.024109
0.026062
0.023621
0.026550
0.023132
0.004578
-0.032013
-0.038849
0.014832
0.160339
0.401550
0.314636
-0.091583
-0.181915
-0.053497
0.008972
0.157410
0.300476
0.297546
0.157898
-0.021759
-0.103790
-0.084259
-0.068146
-0.060822
-0.103790
-0.065216
0.037292
0.038757
-0.038849
-0.094025
-0.169220
-0.204376
-0.205841
-0.193634
-0.140411
-0.106232
-0.084747
-0.090607
-0.077911
-0.067657
-0.045685
-0.024200
-0.024200
0.003601
0.024597
0.023132
0.020203
0.036804
0.026550
0.030945
0.032410
0.041199
0.035828
0.036804
0.020691
0.033386
0.032410
0.034851
0.017273
0.017273
0.027039
0.022156
0.000671
0.010925
0.014343
0.007019
0.009949
0.006042
0.002625
0.006531
0.003113
-0.000763
0.004089
-0.003204
-0.009064
0.006042
0.006531
-0.005646
-0.005157
-0.004669
-0.004669
0.000671
0.003601
-0.006622
-0.010529
-0.007599
0.007019
-0.001740
-0.003204
-0.000275
-0.009552
0.008972
-0.003204
0.000183
-0.002228
-0.002716
-0.000275
0.002136
-0.011017
-0.003204
-0.000763
-0.007111
-0.006622
-0.006622
-0.002228
0.001160
-0.007599
-0.005646
-0.008575
-0.005157
-0.009552
-0.009552
-0.007599
-0.000763
-0.015411
-0.002716
-0.004181
0.000183
-0.015411
-0.007111
-0.004669
-0.012970
-0.009064
-0.003693
-0.011505
-0.003693
-0.011505
-0.006134
-0.010529
0.001648
-0.010040
-0.011017
-0.010040
0.000183
-0.017853
-0.012970
-0.004669
-0.004181
-0.014923
-0.011505
-0.009552
0.006042
-0.004181
-0.009064
-0.002716
-0.012970
-0.008087
-0.007599
-0.006622
-0.015411
-0.002716
-0.009552
-0.001251
-0.011993
-0.019806
-0.009064
-0.004181
0.006042
-0.000763
-0.011505
-0.003204
0.002625
0.014343
-0.001740
0.013855
0.044128
0.073914
0.109070
0.180847
0.320007
0.353699
-0.612579
-1.000763
-0.992950
0.188171
0.998718
0.991882
0.299500
-0.168732
-0.402618
-0.400665
-0.302521
-0.174103
-0.067169
0.015808
0.085144
0.136902
0.156921
0.153992
0.168640
0.160339
0.157898
0.135925
0.108093
0.077332
0.059753
0.056824
0.036804
0.000671
-0.016388
-0.023224
-0.022247
0.002625
0.032410
0.049011
0.067078
0.021179
-0.049591
-0.081818
-0.087189
-0.061798
-0.043243
-0.036407
-0.014435
-0.010040
-0.017853
-0.011993
-0.028107
-0.036407
-0.048126
-0.052032
-0.052032
-0.043243
-0.031525
-0.031525
-0.032013
-0.027130
-0.005157
-0.006134
-0.001740
0.001160
0.000671
0.001160
0.002625
0.009460
0.007019
0.022644
0.019226
0.017761
0.017761
0.017761
0.012878
0.020203
0.019714
0.007019
0.019226
0.020203
0.007996
0.018738
0.020203
0.009949
0.010925
0.009949
0.019714
0.020691
0.002136
0.009460
0.015808
0.005554
0.008484
0.000183
0.010437
-0.001251
0.004089
0.004089
0.002625
0.003601
0.000183
0.005554
0.007996
0.014343
0.001648
0.001648
0.015320
0.010437
0.001648
-0.003204
-0.000275
0.011902
0.011902
0.010437
-0.001740
0.006042
0.003601
0.001160
0.000183
0.001648
0.006042
0.006531
0.016785
0.004089
-0.001740
-0.004669
0.005066
0.005554
-0.001251
0.005066
-0.010040
0.009949
-0.004181
-0.003204
0.000183
0.000671
0.002136
0.000671
-0.016876
-0.005646
-0.011993
-0.012482
-0.006134
-0.011993
-0.011017
-0.021759
-0.004181
-0.011017
-0.009064
-0.010529
-0.011993
-0.005157
-0.002716
-0.007599
-0.009552
-0.012482
0.002136
0.001648
0.000183
0.012390
0.022156
0.031921
0.046570
0.081238
0.105164
0.096375
-0.006134
-0.041290
-0.057404
-0.067657
-0.077423
-0.043243
-0.011017
0.033386
0.103699
0.154480
0.191101
0.158875
-0.051056
-0.125763
-0.122833
-0.071075
-0.019806
0.021179
0.047058
0.046570
0.050476
0.063660
0.057800
0.024109
-0.006134
-0.014435
-0.009064
-0.024689
-0.048126
-0.044708
-0.037872
-0.035431
-0.057892
-0.043732
-0.024200
0.014832
0.029480
0.029968
0.012390
-0.023712
-0.048615
-0.027618
-0.011017
0.001160
0.003601
0.026062
0.022156
0.014343
0.008484
-0.002716
0.004578
0.000671
-0.015900
-0.020294
-0.014923
-0.018341
-0.022247
-0.022247
-0.011993
-0.022736
-0.009552
-0.012970
-0.002228
-0.011505
-0.007111
-0.008087
0.004578
-0.001740
0.005066
-0.004669
0.012390
0.002625
-0.001251
-0.002716
-0.001251
0.009460
0.000183
-0.005157
-0.001740
-0.002228
0.006531
0.008972
0.000183
0.002136
-0.013458
-0.005646
-0.000275
-0.001740
-0.006622
-0.021759
0.003113
0.000183
-0.005157
-0.017853
-0.004669
-0.011993
-0.012970
-0.014923
-0.017365
-0.006134
-0.011017
-0.011017
-0.013947
-0.013458
-0.011017
-0.015411
-0.005157
-0.011017
-0.013458
-0.016876
0.001160
-0.003204
-0.020782
-0.021271
-0.008087
0.003601
-0.007111
-0.005646
0.005554
-0.001251
0.001648
0.007996
0.015320
0.012878
0.004578
0.001648
0.005066
0.003601
0.003601
0.001648
0.011414
0.018250
0.014343
0.002625
0.003601
-0.005646
-0.009552
0.002625
0.011414
0.001648
0.000671
-0.003693
-0.000275
-0.007111
-0.011993
-0.007599
-0.006134
-0.007111
-0.008575
-0.004669
-0.000763
0.000183
0.001160
0.010437
0.030457
0.063171
0.102722
0.077820
-0.202911
-0.577911
-0.386017
-0.128204
-0.010040
-0.049591
0.079285
0.227234
0.154968
-0.091095
-0.220490
-0.132111
0.017761
0.079285
0.050476
0.036804
0.070984
0.161804
0.191101
0.197937
0.195007
0.204285
0.217468
0.185242
0.162292
0.141296
0.104675
0.082703
0.061218
0.043152
0.036804
0.022644
0.014343
-0.006134
-0.033478
-0.064728
-0.062286
-0.056427
-0.055939
-0.052032
-0.062775
-0.071564
-0.052521
-0.059357
-0.074493
-0.077423
-0.066681
-0.063263
-0.054474
-0.011993
0.000183
-0.017365
-0.042267
-0.054474
-0.067657
-0.055939
-0.029083
-0.027130
-0.014923
-0.016388
-0.008087
-0.012482
-0.010529
-0.016876
-0.025177
-0.024689
-0.029572
-0.037384
-0.039825
-0.028595
-0.021759
-0.033478
-0.038361
-0.033478
-0.030060
-0.034943
-0.017853
-0.014435
-0.010529
-0.013458
-0.013458
-0.013947
-0.005157
-0.003693
-0.007599
-0.011993
0.003601
-0.011993
-0.008575
0.001160
0.007507
0.005066
-0.002716
-0.002228
-0.010529
-0.008575
0.008484
0.009949
-0.000275
-0.000275
0.000671
0.004089
0.000671
0.000671
-0.000275
0.006531
0.016296
0.000671
0.005066
0.007019
0.003601
0.005554
-0.004181
-0.005646
0.002136
0.008972
0.001160
0.004089
0.000183
0.011414
0.007996
0.005554
-0.005157
0.005066
0.003601
0.009460
0.004089
0.007019
-0.011017
0.007019
0.009949
0.008972
-0.013458
0.001160
0.001648
0.009949
0.009949
-0.007599
0.007996
0.003601
-0.000275
0.013855
0.001160
-0.003693
0.009460
0.005066
0.009949
0.004578
0.005066
-0.005157
-0.000275
0.007996
0.010437
-0.004181
0.000671
0.013367
0.000183
-0.004181
-0.003204
-0.000763
0.001648
-0.003693
0.002625
0.000671
-0.011505
0.010925
0.006042
-0.008575
0.000183
-0.003693
-0.008087
0.004089
0.001648
-0.004181
-0.000763
-0.002228
-0.001251
-0.002716
-0.009064
-0.002228
0.001160
0.000183
-0.010529
0.002625
-0.002228
0.004578
0.009949
-0.003693
0.008484
0.011414
0.006531
0.026550
0.008484
0.024109
0.040222
0.027527
0.021179
-0.004181
-0.024200
-0.032501
-0.065704
-0.102325
-0.130157
-0.141876
-0.131622
-0.108185
0.151062
0.824402
0.397156
-0.551056
-1.000763
-0.568146
0.329773
0.375183
0.269226
0.151550
0.049500
-0.028107
-0.096954
-0.124786
-0.076935
-0.012482
0.021667
0.060730
0.091492
0.079773
0.090027
0.091980
0.074890
0.057312
0.045593
0.036316
0.032410
0.036804
0.028503
0.020691
0.020203
0.021667
0.024597
0.017761
0.017273
0.014832
0.025574
0.015320
0.005554
0.006042
0.009460
0.024109
0.014832
0.012390
0.006042
0.012390
0.007019
-0.006622
0.007507
0.005066
-0.004669
-0.004669
-0.000275
-0.000763
-0.008087
-0.023224
-0.003204
-0.000763
-0.011505
-0.018829
-0.016388
-0.003204
-0.010529
-0.017365
-0.020294
-0.011017
-0.006134
-0.013947
-0.013947
-0.009552
-0.010529
-0.009064
-0.004669
-0.000275
-0.011505
-0.003693
0.001160
0.001648
0.013855
0.002625
0.016296
0.014832
0.025085
0.021179
0.026062
0.036804
0.032410
0.020691
0.028015
0.030457
0.041687
0.029968
0.029480
0.042175
0.026550
0.013855
0.024597
0.028015
0.030457
0.011902
0.013855
0.014832
0.005066
0.004578
0.005066
0.008484
-0.001251
-0.004181
-0.002228
-0.007599
-0.007599
-0.008575
-0.011505
-0.009064
-0.010529
-0.010529
-0.010529
-0.003693
-0.005157
-0.011017
-0.016388
0.002136
-0.006622
-0.005157
-0.012970
-0.002228
0.003601
-0.009064
-0.009552
-0.001251
-0.011505
0.008972
-0.003204
-0.001251
-0.005646
-0.010040
-0.003693
0.000671
-0.001251
-0.000275
-0.011505
-0.011993
0.008484
0.006042
-0.018829
0.004578
0.014343
-0.006134
-0.037384
-0.063751
-0.048126
-0.023712
-0.008575
-0.017365
-0.029083
-0.044220
-0.028595
0.000183
0.022156
-0.001251
0.001160
0.003113
-0.018341
-0.052521
-0.026642
-0.008087
0.006042
0.035339
0.038757
0.031921
0.041687
0.027527
0.004089
0.015320
0.021179
0.043152
0.035828
0.023621
0.024597
0.048035
0.038757
0.015320
0.014343
0.005066
-0.015411
-0.008575
-0.005646
-0.001740
-0.030548
-0.032990
-0.070099
-0.121857
-0.117462
-0.067657
0.105164
-0.125763
-0.645782
-0.261993
-0.050079
-0.001740
-0.020294
-0.050079
-0.058380
-0.103302
-0.141388
-0.110138
-0.099884
-0.076447
-0.058868
-0.039337
-0.008087
0.028503
0.063171
0.076843
0.079773
0.069031
0.065125
0.053406
0.035339
0.028992
0.018738
0.022156
0.016785
0.016296
0.014343
0.007507
0.016785
0.009949
0.011414
0.010925
0.003113
0.016785
0.006531
0.007019
0.013367
0.009460
0.012878
0.016785
0.006042
0.016785
0.016296
0.004578
0.018250
0.013367
0.005554
0.008484
0.016785
0.014832
0.004578
0.007019
0.006531
0.017761
0.007507
0.007507
0.007019
0.010925
0.016785
0.006042
0.010437
0.011414
0.009460
0.013367
0.011414
0.016785
0.008972
-0.002228
0.019226
0.013367
0.014343
0.003113
-0.002716
0.006042
0.011902
0.005066
0.002625
0.011414
0.011902
0.008972
0.001160
0.008484
0.014832
0.000671
0.006042
-0.006622
-0.001740
0.006042
0.011902
0.009949
-0.000275
0.007507
0.004578
0.000183
0.000671
-0.006622
0.006531
-0.004181
-0.003693
-0.005157
-0.004181
0.003601
0.008972
0.002136
0.007019
-0.001251
-0.000763
0.009460
0.001648
0.005554
0.006042
-0.006622
0.008484
0.009460
0.001160
-0.006134
-0.003693
0.010437
0.004578
0.005066
-0.003693
0.004578
0.007507
0.005554
-0.009064
0.006531
0.001160
0.000671
0.007019
0.007507
-0.001251
0.002136
-0.005646
0.002625
0.002625
-0.001251
-0.001251
0.010437
-0.002716
0.009460
0.000183
0.003113
-0.001251
0.004089
0.011414
0.005554
0.006042
0.005066
0.005554
0.009949
0.007507
0.006042
0.009460
-0.000275
0.004578
-0.003204
0.005554
0.002625
0.009460
0.007019
0.002625
0.007507
0.019226
0.039734
0.108582
0.187683
0.299988
0.272644
-0.293732
-1.000763
-1.000763
-0.062775
0.674500
0.915710
0.530945
-0.160431
-0.357208
-0.385040
-0.296173
-0.194122
-0.115997
-0.063751
-0.011505
0.008972
0.018250
0.038757
0.068054
0.098816
0.093445
0.076843
0.060242
0.030457
0.006531
-0.003204
-0.008087
-0.016876
0.004089
0.007996
0.027527
0.018250
0.008484
0.011414
0.009949
0.015808
0.017761
0.013367
0.011414
0.005066
0.013367
0.013367
0.013855
0.005066
0.004578
0.006531
0.019226
0.004089
0.010925
0.011902
0.018738
0.013367
0.019714
0.007996
0.018738
0.014343
0.014832
0.012878
0.018250
0.011414
0.013367
0.012390
0.014832
0.023621
0.005554
0.022644
0.007507
0.022644
0.007019
0.019714
0.022644
0.015808
0.010437
0.008972
0.007019
0.015320
0.017761
0.013855
-0.000275
0.011902
0.006531
0.005554
0.014343
-0.000275
0.003113
0.009460
0.015320
0.003601
0.006531
-0.006622
0.007019
-0.003693
0.004578
-0.006622
-0.005157
-0.000275
0.002625
-0.004669
-0.005157
0.002136
-0.003693
-0.013947
0.000671
-0.000763
0.004578
-0.011505
-0.005646
-0.001740
-0.005157
-0.003693
0.000183
-0.007599
-0.007599
-0.008087
0.000183
-0.004181
0.001160
-0.009064
-0.010529
0.000183
0.005554
-0.004181
0.000183
-0.008575
0.002625
-0.005646
-0.000763
-0.000275
-0.008575
-0.005646
-0.003204
-0.000275
-0.005646
-0.011505
-0.000763
0.000183
-0.002228
-0.010529
-0.006622
-0.004669
-0.002228
-0.008087
-0.006622
0.000671
0.005554
-0.008087
0.000183
-0.004669
-0.002228
-0.010529
-0.001251
0.003601
-0.000275
-0.010040
-0.010040
0.001648
0.004578
-0.002716
-0.002716
-0.006622
-0.006134
-0.008575
0.007019
0.004089
0.001160
0.007019
-0.001740
0.002136
-0.003204
0.000183
-0.002716
0.001648
0.003113
0.004578
0.003601
0.002136
0.007507
0.015808
0.013855
0.003601
0.003113
0.014832
0.021667
0.023621
0.011902
0.004578
0.010437
0.021179
0.017761
0.021179
0.030457
0.048523
0.083191
0.133972
0.246277
0.223328
-0.163361
-0.446075
-0.678986
-0.766388
-0.640411
-0.389435
0.563660
0.998718
0.565613
-0.421661
-0.735626
-0.555450
-0.367950
-0.197052
-0.067169
0.031921
0.088074
0.124207
0.151062
0.145691
0.133972
0.127136
0.097351
0.076355
0.077820
0.052917
0.022644
0.011414
0.004089
0.007996
0.004089
0.003113
-0.001251
-0.004669
0.001648
0.010437
0.007507
0.014832
0.012390
0.012878
0.022644
0.016296
0.022644
0.023621
0.018738
0.028015
0.024109
0.016296
0.022156
0.014832
0.008484
0.024109
0.012878
0.006531
0.007019
0.005066
0.023621
0.003113
0.005066
0.003113
0.008484
0.009460
0.010925
0.009460
0.007507
-0.002228
0.013855
0.007507
0.005066
0.000671
0.004089
0.012390
0.009949
0.002136
-0.003693
0.001648
0.009460
0.000671
-0.010040
0.006531
0.006531
0.004578
-0.002716
0.004089
-0.004669
-0.006134
-0.003204
0.002625
-0.000763
-0.004181
-0.008575
0.008972
0.004578
-0.006622
-0.010529
-0.002716
0.005066
0.000671
-0.012970
-0.008575
-0.000763
-0.002228
-0.006134
-0.001251
-0.002228
-0.009064
-0.003693
-0.001740
0.010437
0.000183
-0.013947
0.003601
0.003113
0.006042
-0.014435
0.000183
0.001160
0.004089
-0.010529
-0.004181
0.007019
0.014343
0.000671
-0.002228
-0.004181
-0.002716
0.002136
0.006531
0.000183
0.002136
-0.000275
0.005066
-0.006622
0.007507
0.001160
0.001160
-0.000763
0.001648
-0.001251
-0.000275
0.009460
0.003601
0.002625
-0.002228
-0.002716
0.010437
0.007019
0.002136
0.000183
0.008972
-0.000763
-0.002228
0.002136
0.006042
0.004578
0.001648
0.007996
0.002136
0.003113
0.004089
-0.002716
0.011902
0.000183
0.000183
0.009460
0.005066
0.013367
0.004578
0.001160
0.003601
0.002136
0.012390
0.024109
0.009949
0.022644
0.007507
0.029968
0.038757
0.027039
0.018250
0.027527
0.023621
0.022644
0.010437
0.002136
-0.000763
0.008484
0.000183
0.004089
0.018250
0.022644
0.013855
0.010437
-0.009064
-0.040802
-0.064240
-0.107208
-0.158478
-0.062775
0.240906
0.523621
0.655457
0.997742
0.048035
-0.725861
-1.000763
-0.606720
0.098328
0.310242
0.174500
0.167664
0.075867
-0.086212
-0.198517
-0.265411
-0.344513
-0.351349
-0.339142
-0.281036
-0.235626
-0.171661
-0.137482
-0.100861
-0.079376
-0.028107
-0.029572
-0.018829
-0.001740
0.022644
0.032410
0.030945
0.038757
0.040710
0.050476
0.043640
0.042175
0.047546
0.048523
0.049011
0.052429
0.037292
0.028015
0.034851
0.043640
0.042664
0.035828
0.027039
0.029968
0.034851
0.040710
0.029968
0.030945
0.027039
0.036316
0.040222
0.032898
0.019714
0.029480
0.036804
0.029480
0.026550
0.020203
0.026550
0.026550
0.026550
0.030945
0.017273
0.025085
0.025085
0.035339
0.020691
0.016296
0.014343
0.023621
0.021667
0.019226
0.014343
0.014832
0.021179
0.012878
0.007507
0.013855
0.019226
0.000671
0.009949
0.009949
0.002136
0.007507
0.013367
0.009949
0.004578
-0.006134
0.003113
0.004578
0.005066
0.004089
0.004578
-0.000275
-0.002228
-0.005157
0.006531
0.016296
0.006042
-0.004181
0.004578
0.004578
-0.003204
-0.002716
0.009460
0.006042
-0.002716
0.001160
-0.007111
0.001160
-0.000275
0.006531
-0.015900
-0.004181
0.007507
-0.003693
0.004578
-0.003693
0.002136
0.002136
-0.005157
-0.003693
-0.000275
0.007507
0.000183
-0.009064
0.004578
-0.001251
0.002136
0.011414
0.007996
-0.009552
-0.003693
-0.006134
0.007507
-0.000763
-0.007111
0.003601
-0.000763
-0.003693
-0.005646
-0.002716
-0.001740
-0.006134
-0.009552
0.007507
0.007019
-0.008087
-0.011505
-0.005646
0.011902
0.006042
-0.002716
-0.010529
0.000671
0.000183
0.003113
-0.001740
-0.014435
-0.001251
0.000671
0.001648
-0.004181
-0.009064
-0.001740
-0.002716
0.004089
-0.009552
0.007996
-0.012482
-0.000275
0.000671
-0.006622
-0.006622
0.006531
-0.003693
-0.011505
-0.001251
-0.009064
-0.007111
-0.001740
-0.001251
0.001160
-0.000763
-0.004181
-0.008575
-0.007111
0.003601
-0.011993
-0.013947
-0.005157
0.001648
-0.009552
-0.008575
-0.000763
-0.002228
-0.002228
-0.016876
-0.005646
-0.007111
0.002136
0.006531
-0.003204
-0.000275
0.005066
0.012390
0.004578
0.012390
0.004578
-0.005646
0.001648
-0.011017
-0.013947
-0.021759
0.014832
0.071472
0.099304
0.062683
-0.006622
-0.075958
-0.096466
-0.074493
-0.085236
-0.201935
-0.221466
-0.084259
-0.186798
-0.319611
-0.070587
0.135437
0.246277
-0.141388
-0.617950
-0.662384
-0.437286
0.112000
0.402527
0.058289
-0.077911
-0.123322
-0.098907
-0.051056
-0.004669
0.045593
0.084656
0.110046
0.132019
0.137390
0.132996
0.126648
0.116882
0.116394
0.100769
0.100281
0.096375
0.095886
0.072449
0.070984
0.061218
0.058777
0.049988
0.048523
0.051453
0.044617
0.048035
0.033875
0.043640
0.036804
0.025574
0.029968
0.024597
0.017761
0.022156
0.007996
0.017273
0.003113
0.013367
0.011902
0.002136
0.011902
0.001160
-0.006622
0.006042
-0.000275
0.003113
-0.011505
0.005554
0.007507
0.004089
0.001160
-0.009064
0.013367
-0.000275
0.005066
0.004089
0.007996
0.008484
0.005554
-0.004669
0.003601
0.007996
0.006042
0.004578
-0.002228
-0.002716
-0.002716
-0.001740
0.003601
-0.004181
-0.008575
-0.004181
0.001648
0.003113
0.001648
-0.003693
-0.005157
0.004089
0.001160
0.002625
-0.002716
-0.000275
-0.005646
-0.007111
0.004578
0.001160
-0.001740
-0.006622
0.010437
0.000671
-0.006622
-0.006134
0.004089
-0.000275
0.000183
-0.004181
-0.006622
-0.002228
0.002136
-0.004669
-0.003204
-0.001740
0.004089
-0.002228
-0.011017
-0.003204
-0.001251
-0.010529
-0.002716
0.001648
-0.003693
-0.012482
-0.008575
0.002625
-0.011993
-0.002716
-0.006134
-0.001251
0.000671
-0.015900
-0.002228
-0.011017
-0.006134
0.002136
-0.010040
-0.003693
-0.013458
-0.012970
0.003601
0.000183
-0.007111
-0.018341
-0.009064
-0.010040
0.000671
-0.005157
-0.012970
-0.005646
-0.005157
-0.005646
-0.001251
-0.009064
-0.007111
-0.011017
-0.011505
-0.001251
-0.015411
-0.011505
-0.005646
-0.002228
-0.006622
-0.023712
0.001160
-0.008575
-0.005646
-0.011017
-0.021271
-0.010529
-0.003693
-0.005157
-0.017853
-0.012970
-0.012970
-0.011017
-0.012970
-0.019806
-0.006622
-0.015411
-0.007111
-0.015900
-0.012970
-0.012970
-0.017853
-0.012482
-0.010040
-0.009552
-0.022736
-0.011505
-0.013947
-0.014435
-0.018829
-0.025177
-0.025665
-0.016388
-0.004669
0.001648
-0.019806
-0.023224
-0.045197
-0.079376
-0.135040
-0.234650
-0.348907
0.149597
0.998718
0.998718
0.634949
-0.134064
-0.721466
-0.843048
-0.399200
0.100769
0.336609
0.187683
0.219421
0.208679
0.127136
-0.023712
-0.146759
-0.218536
-0.279572
-0.299591
-0.294220
-0.272247
-0.233673
-0.199982
-0.172150
-0.131134
-0.095978
-0.062286
-0.048615
-0.029083
-0.002716
0.014343
0.008972
0.017761
0.025085
0.034363
0.037781
0.035339
0.036804
0.036316
0.029480
0.041199
0.037292
0.036316
0.028992
0.024109
0.035339
0.028992
0.030457
0.018250
0.022644
0.024597
0.016296
0.019714
0.016296
0.017273
0.026550
0.015808
0.016785
0.006042
0.023621
0.019226
0.019226
0.015808
0.004578
0.017273
0.019226
0.017761
0.016785
0.005066
0.011902
0.018738
0.011414
0.010437
0.016785
0.015320
0.010925
0.012390
0.019226
0.011414
0.005066
0.015808
0.021179
0.017761
0.000671
0.006531
0.014343
0.012878
0.008972
0.018250
0.007507
0.007996
0.005554
0.012878
0.008484
0.006531
0.006042
0.011414
0.003601
0.007996
0.011414
-0.003204
0.010437
0.011414
-0.001251
0.001648
-0.003693
0.014832
-0.003204
0.001160
-0.000763
0.003113
0.001160
0.000183
0.008972
-0.000275
-0.007111
0.001160
0.000671
0.005554
-0.008087
-0.009552
-0.003693
0.006042
-0.004669
-0.005646
-0.014923
0.003601
-0.003204
-0.007111
0.003113
-0.003693
-0.007599
-0.010040
-0.003693
-0.001251
-0.006134
-0.015900
-0.003693
-0.005646
-0.010529
-0.007111
-0.008087
-0.002716
-0.001251
-0.010529
-0.010040
-0.007111
-0.015900
-0.002228
-0.012482
-0.009064
-0.014435
-0.018829
-0.018341
-0.012970
-0.011505
-0.018341
-0.012482
-0.011505
-0.019806
-0.023224
-0.023224
-0.008575
-0.004669
-0.004669
-0.005157
-0.000763
-0.009552
-0.016388
-0.029083
-0.063263
-0.129181
-0.219513
-0.267853
-0.108185
0.650574
0.998718
0.829285
0.094421
-0.540802
-0.516388
-0.204376
0.052917
0.233582
0.350281
0.321960
0.265808
0.219421
0.136414
0.072937
0.022644
0.007019
-0.012970
-0.218048
-0.457794
-0.282013
-0.161407
-0.153107
-0.094513
-0.133575
-0.136505
-0.199493
-0.177032
-0.203888
-0.203888
-0.185333
-0.167267
-0.139435
-0.132599
-0.113556
-0.110626
-0.093048
-0.095490
-0.073517
-0.076447
-0.055939
-0.040802
-0.031525
-0.012970
0.001648
0.003113
0.006531
0.022644
0.024597
0.028015
0.034363
0.038269
0.040222
0.043640
0.045105
0.036316
0.042175
0.049500
0.038757
0.041199
0.053894
0.039734
0.040710
0.043152
0.043152
0.024597
0.035339
0.038269
0.044617
0.026062
0.023132
0.036316
0.025085
0.033875
0.016785
0.033875
0.024597
0.029480
0.028015
0.028503
0.021179
0.028015
0.012878
0.023132
0.027527
0.020203
0.019714
0.024597
0.022644
0.019226
0.015320
0.014832
0.018738
0.023621
0.008484
0.015320
0.006042
0.012878
0.014343
0.008972
0.008484
0.010925
0.013367
0.014343
0.006531
0.007507
0.008972
0.001160
0.017761
0.019714
-0.003204
0.004089
0.001648
0.011414
0.011902
-0.002716
-0.003204
0.012390
0.004578
0.001648
-0.008575
0.000183
-0.000275
-0.000275
0.008972
-0.001740
0.000183
-0.002228
-0.003204
0.005066
-0.004181
-0.009552
-0.003693
-0.003204
0.000671
-0.004669
-0.012970
-0.006134
-0.004669
-0.010529
-0.010529
-0.013947
-0.011993
-0.009064
-0.008575
-0.007111
-0.011017
-0.005646
-0.016876
-0.012482
-0.018829
-0.011505
-0.007599
-0.019318
-0.009064
-0.006622
0.004089
0.006042
0.013367
0.001648
0.014343
0.007996
-0.022247
-0.063751
-0.081329
-0.108673
-0.171661
-0.241486
-0.047150
0.528015
0.730164
0.454773
0.050964
-0.336212
-0.353302
-0.077423
0.125671
0.267273
0.298523
0.257019
0.174011
0.104187
0.052917
0.070496
0.087585
0.077820
-0.032990
-0.163361
-0.151154
-0.146271
-0.252716
-0.211700
-0.115509
-0.118439
-0.145294
-0.172638
-0.233185
-0.213165
-0.196075
-0.174103
-0.173615
-0.148224
-0.147736
-0.110138
-0.082306
-0.068146
-0.033478
-0.041779
-0.018829
-0.000763
0.010925
0.014832
0.015808
0.020203
0.038757
0.043152
0.034363
0.028503
0.038757
0.031433
0.041199
0.042175
0.030457
0.023621
0.020691
0.034851
0.034851
0.024597
0.022644
0.038757
0.032410
0.025574
0.002136
-0.003693
-0.033966
-0.025665
-0.000275
0.013367
0.032898
0.020203
0.004089
0.002136
-0.018829
-0.021271
-0.013947
-0.000763
-0.016388
-0.006134
0.002625
0.005066
0.019714
0.006042
0.015320
0.018250
0.025085
0.017273
0.022156
0.013855
0.022156
0.014832
0.025085
0.020203
0.013855
0.015808
0.006531
0.021179
0.022156
0.001160
0.012878
0.011902
0.015808
0.001648
0.007507
0.007996
0.005066
0.003601
0.011414
-0.002716
0.000671
-0.007599
0.002625
-0.001251
0.000183
0.003113
-0.000275
0.000671
-0.000763
-0.008575
-0.004181
0.003601
0.000183
0.004578
-0.002716
-0.000763
-0.003204
0.012878
-0.000763
-0.006134
-0.003204
-0.008575
0.003601
-0.005157
0.000671
0.001648
-0.005157
-0.002228
0.002625
-0.010529
-0.007599
0.001648
0.004578
-0.010529
-0.016388
-0.003693
0.005066
-0.001251
-0.011505
-0.011017
-0.000275
0.001160
-0.011017
0.000183
-0.007111
-0.001740
-0.008087
-0.004669
-0.007599
-0.013947
-0.008087
-0.013947
-0.007111
-0.009552
-0.018341
-0.016876
0.001160
0.009949
0.008972
0.003113
-0.013947
-0.038849
-0.078888
-0.103302
-0.162872
-0.224884
-0.185333
0.065613
0.819519
0.941589
0.286316
-0.146271
-0.495880
-0.434845
-0.123810
0.250183
0.427429
0.468933
0.340515
0.203796
0.077820
0.000183
-0.030548
0.000671
0.013367
0.015320
0.022156
0.001160
-0.099396
-0.270782
-0.288849
-0.216583
-0.134064
-0.122833
-0.137970
-0.172638
-0.186798
-0.188751
-0.189240
-0.198517
-0.179962
-0.161407
-0.142853
-0.128693
-0.116486
-0.096466
-0.077423
-0.062775
-0.046173
-0.029572
-0.031525
-0.006134
0.004089
0.006531
0.020691
0.031433
0.041687
0.046570
0.061218
0.059753
0.065613
0.064148
0.054871
0.062683
0.064148
0.065125
0.055359
0.055847
0.059265
0.064636
0.048035
0.045105
0.040222
0.030457
0.028992
0.022156
0.030457
0.029480
0.028503
0.027039
0.030457
0.021667
0.011902
0.017761
0.018250
0.017273
0.021179
0.017273
0.016785
0.027527
0.024597
0.029480
0.023132
0.021667
0.021179
0.021179
0.020203
0.023621
0.011902
0.013855
0.021179
0.017273
0.014343
0.010437
0.016296
0.028503
-0.000763
0.003113
0.017761
-0.002228
0.012878
0.005066
0.003113
0.011414
0.014832
0.000671
0.006042
0.008972
0.005066
0.002625
-0.003693
0.006042
-0.003204
0.000671
0.002136
0.007996
-0.000275
-0.010529
0.000671
0.002136
-0.002716
0.002136
-0.005646
-0.007111
-0.004181
-0.007111
0.002625
-0.001251
-0.006134
0.004578
-0.014435
0.002136
-0.004181
-0.011993
-0.005646
0.001648
-0.010529
-0.004181
-0.009552
0.004578
0.002136
-0.021271
-0.011505
-0.007111
-0.003693
-0.002228
-0.009064
-0.002716
-0.004181
-0.013947
-0.007599
-0.008087
-0.010529
-0.025665
-0.020782
-0.013458
-0.018341
-0.022247
-0.028595
-0.032013
-0.036896
-0.043732
-0.073029
-0.107697
-0.220978
-0.109650
0.285339
0.242371
0.277527
0.392761
0.342957
0.094910
-0.121368
-0.296661
-0.250275
-0.095978
0.087585
0.210144
0.282898
0.312683
0.187683
0.072937
-0.029572
-0.108673
-0.103790
-0.106232
-0.132111
-0.199005
-0.232208
-0.144806
-0.089630
-0.088165
-0.092072
-0.102325
-0.091583
-0.083771
-0.089630
-0.103302
-0.096466
-0.087189
-0.078400
-0.089142
-0.080841
-0.068634
-0.049591
-0.050079
-0.041290
-0.022247
-0.023712
-0.010040
-0.012970
-0.001251
-0.007111
0.007507
0.015320
0.004578
0.007507
0.010437
0.007996
0.025085
0.019714
0.011414
0.017273
0.017761
0.024109
0.034363
0.016785
0.009460
0.018738
0.017761
0.027039
0.018738
0.014343
0.015320
0.018738
0.017273
0.000183
0.016785
0.013367
0.014343
0.013855
0.013367
0.003113
0.004578
0.012390
0.024109
0.007996
-0.004181
0.006531
0.010925
0.017273
0.002625
0.004089
-0.000763
0.011902
0.004578
-0.000275
-0.003204
-0.000275
0.001160
0.001648
0.000671
-0.001740
-0.007111
0.002136
0.012390
0.003601
-0.001740
0.004089
0.009949
0.002136
0.012390
0.003113
-0.000763
0.008484
0.012390
-0.000275
0.014343
0.006042
0.011414
0.010437
0.009949
0.005554
0.001648
0.011902
0.011414
0.008972
0.007507
-0.006622
0.003601
0.008972
-0.000275
-0.005646
0.003113
0.004578
-0.001740
0.002625
0.000671
-0.005157
-0.007599
0.005066
-0.009552
-0.006622
-0.010529
-0.011993
-0.009064
-0.019318
-0.025665
-0.032013
-0.080841
-0.173615
-0.200470
0.151062
0.215515
0.219910
0.266296
0.185730
-0.026154
-0.142853
-0.076447
0.013367
0.061218
0.121765
0.112000
0.074890
0.066101
0.078308
0.130554
0.129578
0.107605
0.090515
0.051941
0.034851
0.015320
0.006531
-0.000275
-0.037872
-0.053986
-0.059845
-0.035431
0.016296
0.047058
0.039734
0.028992
0.009460
0.001648
-0.031036
-0.036896
-0.053986
-0.051056
-0.060333
-0.051544
-0.039337
-0.025665
-0.004669
0.012878
0.011902
-0.123810
-0.169708
-0.124298
-0.084259
-0.047150
-0.066681
-0.091095
-0.075958
-0.075470
-0.077911
-0.082306
-0.118439
-0.142365
-0.137970
-0.140411
-0.129181
-0.110138
-0.088165
-0.080353
-0.062286
-0.055450
-0.045685
-0.039825
-0.043243
-0.026642
-0.011993
-0.010529
-0.022247
-0.005157
-0.004669
0.005554
0.005554
-0.000275
0.005554
0.007507
0.010925
0.005066
0.015808
0.012390
0.008484
0.016296
0.023132
0.010437
0.010925
0.012878
0.019714
0.014832
0.008972
0.013855
0.025085
0.021667
0.018738
0.010437
0.017273
0.013367
0.011414
0.016296
0.023132
0.019226
0.017273
0.023132
0.013855
0.008484
0.008972
0.018250
0.024109
0.019714
0.007996
0.004578
0.018738
0.026062
0.012390
0.005554
0.016785
0.019226
0.014343
0.002136
0.011902
0.011902
0.023132
0.017761
0.011414
0.009460
0.013367
0.013367
0.017273
0.022644
0.013855
0.016785
0.014343
0.015808
-0.003204
0.008972
0.002625
-0.002716
-0.003204
0.003601
0.011414
0.007507
0.010437
0.003601
-0.000763
0.001648
0.012390
0.008972
0.027527
0.021179
0.020203
0.012390
0.024109
0.028992
0.008972
0.029480
0.030945
0.025574
0.030945
0.023621
0.028992
0.020691
0.022156
0.012878
0.020691
0.022644
0.037781
0.069519
0.088074
0.095398
0.054871
0.011902
-0.043732
-0.070099
-0.023224
0.116882
0.268250
0.370789
0.272156
-0.017365
-0.058380
-0.133087
-0.155060
-0.015900
0.019714
0.039246
0.032410
0.034363
-0.002228
-0.070099
-0.067169
-0.086700
-0.145782
-0.205841
-0.238556
-0.198517
-0.161896
-0.117462
-0.126251
-0.161407
-0.141388
-0.114044
-0.094513
-0.078400
-0.074493
-0.095001
-0.076935
-0.074493
-0.053497
-0.041779
-0.033966
-0.032501
-0.011505
0.008484
0.000183
0.004578
0.009460
0.015808
0.017273
0.024597
0.016785
0.019226
0.028992
0.026550
0.016296
0.014343
0.020203
0.034851
0.030457
0.036804
0.023621
0.017273
0.031433
0.022156
0.023132
0.023621
0.028992
0.023132
0.017761
0.025574
0.032410
0.016785
0.026550
0.034851
0.028992
0.031921
0.021667
0.023132
0.013855
0.032898
0.026062
0.024597
0.025574
0.026550
0.021179
0.025085
0.016785
0.023621
0.023132
0.014343
0.018738
0.020691
0.025085
0.016296
0.009949
0.017761
0.009460
0.013367
0.006042
0.009949
0.008972
0.016296
0.000671
0.001648
0.005066
0.000671
0.002625
0.007996
-0.000763
0.002136
0.011414
0.004089
-0.001740
-0.000275
0.008972
0.002625
0.003113
-0.004181
-0.011017
0.006531
0.001648
-0.000763
-0.004669
-0.004669
-0.002716
-0.001251
-0.006134
-0.001740
-0.004181
-0.008087
0.000183
-0.000275
0.004578
-0.001740
-0.013947
-0.000763
0.001160
0.000671
-0.011505
-0.005157
0.010925
0.003601
0.008484
0.008484
0.027039
0.015808
0.026062
0.011902
0.010437
0.007019
-0.001740
0.004089
0.002625
0.011414
0.012878
0.014343
0.003113
-0.032990
-0.052521
-0.041779
-0.012482
0.010925
0.012878
-0.003204
-0.017853
-0.019318
-0.029083
-0.030548
-0.014435
-0.007111
0.008972
-0.005157
0.003113
0.014832
0.028015
0.015808
0.026550
0.014343
0.025574
0.033875
0.035339
0.030457
-0.000275
-0.024689
-0.022247
-0.052032
-0.085724
-0.119415
0.028015
0.384949
0.795593
0.718933
-0.018829
-0.571564
-0.577423
-0.162384
0.111023
0.180847
0.201843
0.200867
0.132019
0.077332
-0.029083
-0.064240
-0.081329
-0.095490
-0.108673
-0.115509
-0.172150
-0.201447
-0.125275
-0.100861
-0.102325
-0.098419
-0.077911
-0.061310
-0.051544
-0.066193
-0.062775
-0.070587
-0.061798
-0.061310
-0.060333
-0.066193
-0.048615
-0.043732
-0.039825
-0.049103
-0.035919
-0.023712
-0.018829
-0.014923
-0.009552
0.002625
0.006531
0.016785
0.029480
0.021179
0.019714
0.015320
0.028992
0.041199
0.033875
0.040222
0.027527
0.034851
0.029968
0.033386
0.030945
0.021667
0.030457
0.023132
0.016785
0.013367
0.016785
0.012390
0.010925
0.009949
0.009460
0.009949
0.016296
0.008484
0.006531
0.011414
0.006531
0.017761
0.018250
0.004578
0.002625
0.010925
0.021667
0.020203
0.007507
0.012390
0.012390
0.018250
0.015808
0.015808
0.005554
0.003601
0.014343
0.013855
0.007996
0.001648
0.004578
0.008484
0.002136
-0.003693
0.004578
0.004578
0.004089
0.001648
0.001648
0.004089
0.006042
-0.000763
-0.002228
0.001648
0.012878
0.002625
-0.005646
-0.002228
0.008972
-0.003693
-0.005157
0.006042
0.003601
-0.002716
-0.013458
-0.003204
-0.002228
-0.006134
-0.024200
-0.036896
-0.030060
-0.023224
0.003113
0.003113
-0.005646
-0.044708
-0.043243
-0.032013
-0.010040
-0.000763
-0.009064
-0.024689
-0.023712
-0.008087
-0.019318
-0.009552
-0.003204
0.010925
0.014832
0.007019
0.002625
-0.005646
0.002136
0.007019
0.017273
0.015320
-0.002228
0.004578
0.015808
0.006042
0.007996
-0.008087
-0.011505
-0.023224
-0.058868
-0.172638
-0.203400
0.352234
0.596863
0.383972
0.246277
0.030457
-0.204865
-0.200958
-0.091095
0.032898
0.133972
0.199890
0.199402
0.180359
0.119812
0.022644
0.015320
-0.005157
-0.025665
-0.053497
-0.057404
-0.076935
-0.093048
-0.092072
-0.085236
-0.075958
-0.045685
-0.023712
-0.018829
-0.010529
-0.015900
-0.015900
-0.015900
-0.012482
-0.024689
-0.018829
-0.010040
-0.004181
-0.017365
-0.021759
-0.009064
0.002625
0.003601
0.007996
0.006531
-0.058868
-0.119904
-0.078888
-0.047638
-0.045197
-0.050079
-0.045197
0.005554
-0.039337
-0.078400
-0.097443
-0.094025
-0.087677
-0.075470
-0.066193
-0.062775
-0.059845
-0.045197
-0.046173
-0.042267
-0.034454
-0.032013
-0.014923
-0.016388
-0.004669
-0.011017
-0.003204
0.002625
0.012390
0.007996
0.011414
0.006042
0.027527
0.009949
0.013367
0.021179
0.017761
0.024109
0.011414
0.017761
0.014343
0.014343
0.022156
0.012390
0.010925
0.013367
0.010437
0.004578
0.024109
0.006042
0.004578
0.015808
0.020691
0.024109
0.012390
0.022156
0.015808
0.008972
0.011902
0.014343
0.027039
0.009460
0.012878
0.018250
0.019714
0.019226
0.005066
0.013855
0.017761
0.008972
0.009460
0.006042
0.016785
0.006042
0.007507
0.003601
0.014832
0.001160
-0.008087
-0.013947
-0.007599
-0.000275
0.002136
-0.010040
-0.004181
-0.011993
-0.028595
-0.011017
0.002625
0.001648
-0.010529
-0.023712
-0.011017
-0.047150
-0.120880
-0.157501
-0.115509
-0.001740
0.074402
0.082703
0.031433
-0.005646
-0.028107
-0.027618
-0.054962
-0.031525
-0.007599
0.010925
0.039734
0.042664
0.061218
0.069031
0.069519
0.070984
0.070984
0.059265
0.050964
0.042175
0.040710
0.029968
0.022156
0.027039
0.007996
-0.031036
-0.088654
-0.201935
-0.175568
0.350281
0.507507
0.497253
0.319031
-0.112091
-0.170197
-0.207306
-0.260529
-0.095001
0.202332
0.296570
0.247253
0.131042
0.040222
0.021179
-0.009552
-0.046661
-0.069122
-0.075958
-0.093048
-0.088165
-0.090118
-0.072540
-0.069611
-0.046661
-0.027618
-0.015900
0.015808
0.025085
0.028992
-0.060333
-0.177521
-0.156036
-0.053497
0.015808
0.046082
0.030457
0.001160
-0.037384
-0.057892
-0.069611
-0.073517
-0.065704
-0.067169
-0.051544
-0.058868
-0.037384
-0.027130
-0.009064
-0.002716
-0.000275
0.000671
0.006531
0.009460
0.010437
0.007019
0.013855
0.011414
0.022156
0.028015
0.008484
0.009460
0.022644
0.014343
0.007996
0.012878
0.012390
0.009949
0.008484
0.016785
0.010925
0.005554
0.018738
0.010925
0.006531
-0.005646
0.005066
0.006531
0.014832
0.016296
0.000183
0.006531
0.011902
0.009460
-0.000763
0.002625
0.007019
0.010925
0.002625
0.003113
0.011414
0.002136
-0.002716
0.020691
0.015320
0.005066
-0.000275
0.002625
0.014832
0.011902
0.005554
0.007996
0.009949
0.014832
0.012390
0.013367
0.002136
0.016785
0.015320
0.007019
0.010925
0.004089
0.005554
0.014832
0.011414
0.021179
0.000183
0.000671
-0.005157
-0.018829
-0.021759
-0.011017
-0.008087
0.007996
0.003113
-0.018829
-0.031525
-0.041290
-0.038849
-0.015411
0.011414
0.010925
0.003601
-0.009552
-0.036896
-0.057404
-0.038361
-0.013947
-0.004181
0.010925
0.001648
0.005066
0.012878
0.008484
0.011902
0.029968
0.031433
0.027527
0.017273
0.011902
0.019226
0.016785
0.034363
0.027039
0.036804
0.028015
0.018738
0.008484
0.012878
0.000183
-0.005157
-0.020294
-0.053009
-0.083771
-0.159943
-0.283478
-0.179474
0.333679
0.507019
0.475769
0.262878
-0.017365
-0.175568
-0.110626
0.131042
0.323425
0.140808
-0.478790
-0.526642
0.135437
0.479187
0.345398
0.175476
-0.000275
-0.106720
-0.194122
-0.222443
-0.225372
-0.212677
-0.199982
-0.173126
-0.146271
-0.116486
-0.093048
-0.075470
-0.048126
-0.040802
-0.041779
-0.021271
-0.009064
-0.005157
-0.020294
-0.005157
-0.014435
-0.000763
-0.002716
-0.014435
0.005554
0.007507
0.003601
0.000671
-0.006622
0.002625
-0.001251
-0.009552
-0.010040
-0.006134
-0.005157
-0.002716
-0.003204
-0.012482
-0.009064
-0.009552
-0.010040
-0.000763
-0.006134
-0.016876
0.003601
0.002625
-0.007111
-0.005646
-0.001740
-0.002228
-0.006134
-0.008087
-0.008087
-0.008087
0.005066
-0.007111
0.008972
0.005554
-0.005646
-0.001251
0.007019
0.004089
0.000671
0.008484
0.003113
0.010437
0.016296
0.004578
0.002625
0.017273
0.007019
0.013367
0.012878
0.010437
0.014343
0.014343
0.015808
0.004578
0.004089
0.005554
0.004089
0.015808
0.006042
0.002136
-0.002716
0.011414
0.003113
-0.004669
-0.006622
-0.004669
-0.012970
0.001160
-0.008575
-0.000763
-0.012970
-0.007111
-0.023224
-0.017365
-0.005157
-0.013947
-0.007599
-0.007599
-0.013947
-0.005646
-0.013458
-0.003204
-0.006134
0.000183
0.018738
-0.000275
0.000671
0.012390
0.022156
0.026062
0.019226
0.005554
-0.014923
-0.015900
-0.004669
0.004578
-0.004181
-0.002716
-0.025665
-0.029572
0.015320
0.053894
0.090027
0.067078
0.004089
-0.040314
-0.044220
-0.028107
0.027527
0.038269
0.024109
0.035828
0.044617
0.047058
0.030457
0.040710
0.048035
0.059753
0.054382
0.034363
0.033875
0.022644
0.023621
0.025085
0.019714
0.002136
-0.028107
-0.067169
-0.104767
-0.171661
-0.108673
0.479675
0.998718
0.595398
-0.167755
-0.589630
-0.537384
-0.200958
-0.007599
0.182800
0.318542
0.334656
0.185242
0.090027
-0.018829
-0.103302
-0.120880
-0.093536
-0.077911
-0.060333
-0.049591
-0.060822
-0.045197
-0.021271
0.002136
0.002136
0.030945
0.036804
0.028992
-0.034943
-0.101349
-0.081329
-0.029083
-0.000763
0.022644
0.033386
0.014343
-0.002228
-0.026154
-0.040802
-0.057404
-0.063751
-0.057892
-0.057404
-0.060822
-0.053009
-0.054474
-0.032013
-0.028107
-0.032501
-0.018829
-0.030548
-0.018341
-0.008575
-0.011505
-0.018341
-0.006622
-0.020294
-0.012970
-0.004181
-0.005646
-0.014923
-0.005157
-0.014923
-0.004181
-0.007111
-0.007111
-0.002228
-0.001251
0.001160
-0.001251
-0.006134
0.006531
-0.001740
0.004089
-0.000275
0.001648
0.002625
0.009460
0.013855
-0.006134
0.005554
0.004089
0.010925
0.012878
0.001160
-0.001740
0.019714
0.016785
-0.009064
-0.006134
0.012390
0.015320
0.007996
0.007996
0.010437
0.010925
0.013855
0.000671
0.011902
0.006531
-0.005157
0.004578
0.001160
0.013855
-0.001740
0.002625
-0.007599
0.003113
0.006042
-0.005157
-0.001740
0.000671
0.001648
-0.004669
0.008972
-0.008575
-0.000275
0.002136
-0.000275
-0.008087
0.001160
-0.002716
-0.000763
-0.004181
-0.001740
0.002625
0.001648
0.010437
0.002136
0.001160
0.002625
-0.000275
-0.004181
0.005554
-0.008575
-0.004181
-0.000763
0.001160
-0.004181
-0.002228
0.011902
0.003601
0.004089
-0.010529
-0.031036
-0.049591
-0.040314
-0.019318
-0.009552
-0.007599
-0.018829
-0.083282
-0.139435
-0.161896
-0.061310
-0.027130
0.021179
0.007996
-0.028107
-0.086700
-0.087677
-0.079865
-0.043243
-0.024689
-0.016876
-0.025177
-0.061310
-0.023224
0.020691
-0.025177
-0.099396
-0.078888
-0.081329
-0.183380
-0.053986
0.473328
0.381531
0.237000
-0.066193
-0.365021
-0.243927
-0.034454
0.083191
0.139832
0.146667
0.128113
0.084656
0.062683
0.045593
0.042175
0.044617
0.024109
0.018250
-0.000275
-0.008087
-0.005157
-0.003204
0.010925
0.005066
-0.007599
-0.000275
0.003601
0.001160
0.011902
0.002136
-0.002228
0.001648
0.004089
0.002625
0.006531
0.008484
0.007019
0.008484
-0.001251
0.016296
0.020203
0.010925
0.009460
0.014832
0.019226
0.022156
0.019226
0.014343
0.017273
0.020203
0.025085
0.014343
0.024109
0.014832
0.025085
0.028503
0.013855
0.030457
0.013367
0.013855
0.027527
0.018738
0.017273
0.019714
0.022644
0.022156
0.010437
0.004578
0.007507
0.010437
0.017273
0.009460
0.004089
0.007996
0.008972
0.012390
0.002136
-0.000275
0.008972
-0.002716
0.009949
-0.001251
0.004089
-0.001740
-0.006134
0.000183
0.004578
-0.002716
-0.001251
-0.002228
0.006531
-0.005646
-0.005646
-0.002716
0.009460
-0.006134
0.001648
-0.004181
-0.001251
-0.004181
0.007996
0.000671
-0.000763
-0.007111
-0.003693
-0.000763
-0.004669
-0.000275
-0.002228
-0.015900
0.003601
-0.006622
-0.001740
-0.016388
-0.009064
0.000183
-0.010529
-0.011993
-0.013947
-0.000763
-0.005157
-0.014435
-0.003693
-0.013458
-0.004181
-0.006134
-0.008575
-0.010529
-0.013458
-0.011505
-0.008575
-0.003204
-0.011993
-0.009552
-0.002716
-0.001740
-0.022736
-0.012482
-0.003204
-0.010529
-0.011505
-0.014923
-0.011017
-0.012482
-0.009064
0.000671
-0.012482
-0.011993
-0.012482
-0.000275
-0.000763
-0.015900
-0.021271
-0.011505
-0.008575
-0.014923
-0.020782
-0.014435
0.001648
-0.009552
0.004578
-0.002228
-0.002228
-0.001740
-0.008087
-0.007599
0.005066
0.004089
-0.005157
-0.003204
0.015808
0.015320
0.012390
0.001648
0.009460
0.018738
0.002625
0.003601
0.007996
0.011902
0.001648
0.007507
-0.003204
0.007019
0.002625
0.016296
0.007996
0.030457
0.043152
0.100769
0.154968
0.039246
-0.378204
-0.566681
-0.079865
0.131042
0.111023
0.121277
0.287292
-0.252228
-1.000763
-0.452423
0.330261
0.494324
0.138367
-0.100372
-0.220001
