# Supplementary material for: Kolmogorov Complexity of Coronary Sinus Atrial Electrograms Before Ablation Predicts Termination of Atrial Fibrillation After Pulmonary Vein Isolation
Source: Entropy (Basel). 2019 Oct 4;21(10):970. doi: 10.3390/e21100970 (PMC7514301; doi:10.3390/e21100970)
Supplement: Supplementary file 1 [file entropy-21-00970-s001.zip › suppMat/DataS1/more than PVI/10 30 SEC BASELINE.txt]

0.033905
0.023163
0.022675
0.027557
0.040253
0.023163
0.020233
0.018280
0.018280
0.013397
0.025116
0.027069
0.027557
0.014862
0.005096
0.006073
0.009003
-0.013428
0.015839
0.009979
-0.003662
-0.005127
-0.009033
-0.014404
-0.017822
-0.014893
-0.014404
-0.016846
-0.018799
-0.033936
-0.038330
-0.024170
-0.023682
-0.022705
-0.024170
-0.029541
-0.033936
-0.026611
-0.019775
-0.035400
-0.023682
-0.012451
-0.011475
-0.019775
-0.007080
0.006561
0.004120
-0.006104
0.003632
-0.007080
0.002167
0.002167
0.001190
0.000702
0.003143
0.005585
0.001190
-0.006592
-0.016357
-0.009521
-0.000244
-0.018799
-0.011963
-0.013916
-0.010986
-0.013428
-0.010986
-0.004639
-0.005615
-0.010986
-0.007080
-0.011963
-0.010498
-0.015381
-0.011963
-0.011963
-0.000244
-0.008545
-0.035400
-0.025635
-0.018311
-0.025146
-0.038330
-0.031494
-0.062256
-0.054443
-0.060303
-0.064209
-0.062744
-0.053467
-0.059814
-0.066650
-0.068604
-0.071533
-0.086670
-0.068604
-0.063721
-0.061768
-0.026611
-0.020752
-0.024170
-0.054932
-0.058350
-0.056396
-0.046143
-0.032471
-0.006104
-0.006592
-0.013916
-0.022217
-0.020752
-0.028076
-0.025146
-0.021729
-0.024658
-0.038330
-0.045654
-0.038818
-0.033447
-0.032959
-0.041260
-0.042236
-0.045654
-0.029541
-0.025635
-0.037354
-0.038330
-0.036865
-0.041260
-0.032471
-0.032471
-0.031494
-0.025146
-0.021729
-0.024170
-0.003662
0.002655
0.009979
0.039764
0.064667
0.094452
0.114471
0.113983
0.100311
0.096405
0.100311
0.115448
0.120819
0.119843
0.117889
0.122284
0.132050
0.131561
0.118378
0.118378
0.109100
0.088593
0.070526
0.055389
0.053436
0.037323
0.029510
0.015350
0.003632
0.008026
0.016815
0.017792
0.013397
0.018280
0.027069
0.034393
0.029999
0.037323
0.043671
0.035370
0.018768
0.028046
0.020721
0.030487
0.035370
0.045135
0.034393
0.043671
0.034393
0.024628
0.016815
0.020233
0.011932
0.009979
0.016327
-0.002686
0.018280
0.012909
0.008514
0.006073
0.015839
0.007050
0.018280
0.013397
0.005096
0.011932
0.011444
0.004120
0.008026
0.006073
0.005096
-0.005127
0.006073
0.000214
-0.005127
-0.000732
-0.006104
-0.007080
-0.009033
-0.009521
-0.014404
-0.015381
-0.027100
-0.001221
-0.015381
-0.005127
-0.014893
0.000214
-0.003662
-0.004639
-0.006104
0.002655
-0.003174
-0.006592
0.005096
-0.011475
-0.001709
0.000702
0.007050
0.000702
0.001190
0.000702
-0.002197
-0.001221
0.004608
-0.003174
0.007050
-0.004150
0.001190
0.002655
0.000702
-0.002197
0.003632
-0.000244
-0.012939
0.002167
0.006561
-0.009521
-0.004639
-0.005127
-0.008057
-0.001709
-0.010986
-0.008545
-0.006104
-0.010986
-0.016846
-0.017334
-0.010010
-0.017822
-0.010010
-0.016846
-0.026123
-0.017334
-0.010010
-0.004150
-0.008057
0.009491
0.012421
-0.006104
-0.016846
-0.006592
-0.002197
-0.002686
-0.012451
-0.010010
0.012909
0.006561
-0.000732
0.016327
-0.007568
-0.009033
-0.001709
-0.000244
-0.004639
-0.001709
0.000702
0.003143
-0.007568
-0.017334
-0.028076
-0.023682
-0.011475
-0.005615
-0.013428
-0.005615
-0.010986
-0.010986
-0.000732
-0.011475
-0.004639
-0.004639
-0.002686
0.011444
0.002167
0.010956
-0.001221
0.009491
-0.002686
0.018280
0.001678
0.010468
0.006073
0.016327
0.005585
0.004120
-0.010010
-0.002197
0.003632
-0.011475
-0.017822
0.007050
-0.006104
-0.004639
-0.010498
-0.014404
-0.015869
-0.024658
-0.006592
-0.008057
0.001190
0.006073
0.004120
0.009003
0.007538
-0.003662
0.002655
0.015839
0.008514
0.018768
0.026581
0.031952
0.019745
0.027557
0.021210
0.029510
0.027557
0.024139
0.011444
0.020721
0.024139
0.017792
0.017792
0.016327
0.017303
0.024628
0.030487
0.022675
0.015350
0.030487
0.020233
0.017303
0.023651
0.014374
0.019257
0.029022
0.021698
0.017792
0.019745
0.006073
0.017792
0.015839
0.011932
0.008026
0.022675
-0.000244
0.008514
0.014862
0.017303
0.008026
0.009979
0.015350
0.023163
0.016327
0.016327
0.020233
0.005096
0.015350
-0.000732
0.004120
0.001678
0.015350
0.023651
0.023163
0.029999
0.010468
0.021210
0.010956
0.015350
0.005096
0.014374
0.010956
0.004608
0.020233
0.008514
0.016327
0.010468
0.002167
0.006073
-0.005615
0.009979
-0.001709
0.004120
0.009003
0.005096
0.004120
-0.009033
0.000702
-0.001709
-0.002197
-0.008057
0.008514
0.001678
-0.000732
-0.015869
-0.023193
-0.018799
-0.011475
-0.011475
-0.016357
-0.003662
0.001190
0.002167
0.003632
-0.012451
-0.013428
-0.024170
-0.011475
-0.015381
-0.002686
-0.008057
0.008514
-0.008057
-0.018311
-0.017822
-0.012451
0.000702
0.014862
0.017792
0.002655
-0.014893
-0.008545
-0.011963
-0.010986
-0.010986
-0.010010
-0.006592
-0.009033
-0.009521
0.000702
0.004608
-0.004150
0.006073
-0.015869
0.008026
-0.001709
0.002167
-0.002197
-0.003662
-0.006592
-0.003662
-0.008545
-0.011963
0.003143
0.010956
0.003632
0.003632
0.006073
0.009003
0.001190
0.001678
-0.013916
-0.007568
-0.005127
-0.011963
-0.000732
0.006073
-0.006104
-0.003662
-0.002197
0.000702
0.005096
-0.000732
0.003632
0.003632
-0.001221
0.001678
-0.006592
-0.014893
0.002655
0.005585
0.009491
0.008026
0.009979
0.011444
0.008514
0.000214
-0.009033
0.008026
-0.009521
0.000702
-0.005127
0.002167
0.000214
-0.001709
0.004120
0.004608
0.001678
0.009003
0.007538
0.003632
0.005585
0.007050
0.010956
0.011932
0.011444
0.010468
0.004120
0.005096
0.009491
0.005585
0.009979
0.010956
0.005585
0.004120
-0.001221
0.008026
0.004120
0.011444
0.003143
0.012909
0.014862
0.010468
0.007538
0.010468
0.009003
0.012909
0.018280
0.005096
0.016327
0.024628
0.014374
0.009003
0.017303
0.016327
0.009003
-0.002197
0.014374
0.002167
0.013397
-0.002686
0.023163
0.021210
0.031952
0.016327
0.022675
0.006073
0.001190
0.005096
0.002655
0.008514
-0.005615
0.005096
-0.002197
-0.005615
-0.018799
-0.009521
-0.015381
-0.020752
-0.026123
-0.023193
-0.027588
-0.042236
-0.039795
-0.040771
-0.046143
-0.042725
-0.032959
-0.027100
-0.037842
-0.027588
-0.020264
-0.014893
-0.006104
-0.010010
-0.002686
0.003632
0.016327
0.007538
0.021698
0.008514
0.024139
0.017792
0.020721
0.020721
0.032440
0.033417
0.024628
0.019257
0.015839
0.024628
0.001190
0.004120
0.010468
0.009003
0.002167
-0.006104
-0.011475
0.006073
-0.005127
-0.009521
-0.004150
-0.005127
-0.009033
-0.010498
-0.016846
-0.018311
-0.010498
0.001190
-0.004150
-0.012939
-0.007568
0.005585
0.006073
-0.007568
-0.011475
-0.015381
-0.008545
0.009491
0.000702
-0.000732
-0.012939
-0.006104
-0.007080
-0.009033
0.000214
-0.012939
-0.004639
-0.014893
-0.007080
-0.005615
-0.004639
-0.009521
0.000214
-0.008057
-0.006104
-0.006104
-0.006592
0.001190
-0.000732
0.006561
0.005096
-0.006104
-0.008545
-0.011963
0.007050
-0.005127
0.011932
0.001678
0.014374
0.009979
0.014862
0.024628
0.020233
0.023163
0.031464
0.016815
0.028534
0.017792
0.009003
0.013885
0.011444
0.009979
0.012909
0.015350
-0.002197
0.009491
0.008514
0.000214
-0.015869
-0.010498
-0.021240
-0.020264
-0.009033
0.009979
-0.004150
0.005585
0.011444
0.014862
-0.008545
-0.006104
0.012909
0.002167
0.010468
-0.007080
-0.013428
-0.015869
-0.031006
-0.028076
-0.040283
-0.037842
-0.034424
-0.043701
-0.050537
-0.065186
-0.067139
-0.066162
-0.056396
-0.060791
-0.070557
-0.073975
-0.065674
-0.071045
-0.068604
-0.081787
-0.082275
-0.060303
-0.041748
-0.026611
-0.029541
-0.047119
-0.041260
-0.031982
-0.038818
-0.047607
-0.053467
-0.042236
-0.047119
-0.035400
-0.022217
-0.022217
-0.013916
-0.011475
-0.026123
-0.025146
-0.020752
-0.028076
-0.019287
-0.022217
-0.018311
-0.019287
-0.011963
-0.010498
-0.018311
-0.015869
-0.020752
-0.028564
-0.018799
-0.021729
-0.005127
-0.017334
-0.024170
-0.002686
-0.019775
-0.020264
-0.005615
0.001190
0.021210
0.033417
0.043671
0.055878
0.064667
0.096893
0.142303
0.181366
0.187714
0.174530
0.137421
0.112030
0.114471
0.120819
0.122772
0.122284
0.114471
0.116913
0.122772
0.082245
0.051483
0.028534
0.014862
-0.000732
-0.024170
-0.033936
-0.042725
-0.043701
-0.037842
-0.040283
-0.046631
-0.031982
-0.021729
-0.001221
-0.001709
-0.006592
0.003632
0.011932
0.015350
0.011444
0.024628
0.025116
0.025604
0.020721
0.024139
0.031464
0.020721
0.015839
0.021698
0.019745
-0.002197
0.012421
0.016327
-0.000732
-0.001709
0.011444
-0.000244
-0.003174
0.000702
-0.003174
-0.005615
0.001678
-0.002197
-0.002197
-0.017822
-0.011475
-0.002197
0.003143
-0.003174
-0.005615
0.006561
0.001678
-0.001709
-0.002197
-0.008545
-0.004639
-0.003662
-0.009033
0.002655
-0.011475
0.002167
-0.005615
-0.001221
-0.008057
-0.002686
-0.007080
-0.001221
-0.002197
-0.003174
0.004120
-0.006104
-0.000732
-0.008057
-0.000244
0.001190
-0.006104
-0.008545
0.005096
-0.003662
0.000702
0.001678
0.004120
0.004608
0.006561
0.010956
0.002655
-0.002686
0.014374
0.011444
0.008514
0.001190
0.009491
0.011444
0.004608
0.002167
0.011444
-0.000244
0.009003
0.009979
0.005585
0.006561
0.009491
0.008026
0.017303
0.023163
0.008514
0.024139
0.017792
0.016327
0.028534
0.025604
0.013885
0.016327
0.029022
0.032928
0.029999
0.021698
0.022186
0.016815
0.019745
0.000702
0.017303
0.009491
0.004120
-0.004150
-0.002197
0.004120
-0.008545
-0.000732
-0.018311
-0.026123
-0.042236
-0.040771
-0.031982
-0.032471
-0.039307
-0.034424
-0.029053
-0.022705
-0.035400
-0.018311
-0.021240
-0.024170
-0.028076
-0.030029
-0.020752
-0.020264
-0.018799
-0.016846
-0.021729
-0.003174
-0.002197
0.000214
0.009003
0.011932
0.011932
0.005096
0.010468
0.010956
0.012909
0.002167
0.004608
0.008514
0.023651
0.014374
0.022186
0.022186
0.007050
0.024139
0.018280
0.015350
0.008514
0.012421
0.009979
0.017303
0.011932
0.013397
0.011444
0.018280
0.007538
0.010468
0.010956
0.013885
0.012909
0.019257
0.011444
0.014862
0.013397
0.013885
0.018768
-0.001709
0.012421
0.014374
0.016815
0.006561
0.019745
0.012909
0.010468
0.012909
0.016327
0.008514
0.017792
0.009003
0.001190
0.011932
0.017303
0.008514
0.003143
0.001678
0.016327
0.010956
0.002655
0.010956
0.001190
0.010468
0.017792
0.005585
0.008514
0.008026
0.006073
0.003632
-0.001221
-0.000732
-0.005127
0.004120
-0.002197
0.006561
0.010956
0.009491
-0.009033
-0.010010
-0.012939
-0.019775
-0.017822
-0.030518
-0.021240
0.002167
0.014374
0.006073
0.007050
-0.021729
-0.022217
-0.031494
-0.023193
-0.029053
-0.010986
0.009979
0.001190
-0.001709
0.000214
0.012421
0.004120
-0.010010
-0.002686
-0.000244
0.015350
0.026581
0.018280
0.007050
0.016815
0.025604
0.017303
0.016815
0.019745
0.035370
0.013397
0.013885
0.018768
0.024628
0.021698
0.019257
0.011932
0.012909
0.012421
0.006561
-0.002686
0.002655
0.004120
0.001678
0.003143
0.000214
-0.012451
0.004120
0.001190
-0.003174
-0.010010
-0.007080
-0.006592
-0.007568
-0.013428
0.001190
-0.009033
0.005585
-0.003662
-0.000732
-0.000244
0.007050
0.010468
0.015839
0.023651
0.043182
0.049042
0.047577
0.058319
0.063690
0.070038
0.079803
0.060760
0.072479
0.038788
0.039764
0.034393
0.036835
0.037811
0.027069
0.021698
0.019745
0.009003
-0.005127
-0.015869
-0.023193
-0.041748
-0.033936
-0.047607
-0.062256
-0.067139
-0.053955
-0.060303
-0.053467
-0.043213
-0.052002
-0.037354
-0.038330
-0.032959
-0.029053
-0.026611
-0.019287
-0.010498
-0.008057
-0.011963
-0.021240
-0.007080
0.000702
0.014862
0.015839
0.009491
-0.002197
0.008026
0.008514
0.002167
0.009003
0.012909
0.013397
0.005096
0.017303
0.013397
0.006561
0.004120
0.003143
0.006073
0.013397
0.017303
0.003632
0.014374
0.014862
0.007538
0.007050
0.014862
0.001678
0.017303
0.005096
0.004608
0.006073
-0.000732
-0.006592
0.008026
0.001678
-0.000244
-0.001709
-0.009521
-0.010498
-0.017334
-0.010498
-0.012451
-0.017822
-0.014893
-0.013916
-0.019775
-0.019287
-0.027100
-0.024170
-0.028564
-0.024170
-0.028564
-0.017822
-0.045654
-0.030029
-0.027588
-0.036865
-0.043213
-0.033936
-0.037354
-0.044189
-0.031494
-0.026123
-0.040771
-0.033447
-0.036865
-0.041260
-0.052002
-0.045654
-0.037354
-0.037354
-0.040283
-0.031494
-0.031982
-0.025146
-0.032471
-0.025146
-0.022217
-0.012939
-0.026611
-0.015381
-0.029053
-0.018799
-0.014404
-0.010498
-0.005127
-0.013428
-0.013916
-0.021240
-0.022705
-0.022705
-0.022705
-0.015869
-0.025635
-0.027100
-0.030518
-0.012451
-0.025635
-0.028564
-0.018799
-0.030029
-0.029053
-0.027100
-0.032959
-0.029541
-0.017822
-0.031006
-0.020264
-0.010498
-0.026123
-0.032959
-0.022705
-0.018311
0.013397
0.022186
0.042206
-0.005615
-0.010498
0.004608
0.057343
0.091522
0.086639
0.070038
0.067108
0.057343
0.048065
0.053925
0.056366
0.085663
0.116425
0.128143
0.107147
0.079315
0.082733
0.054901
0.050018
0.062225
0.087128
0.072479
0.073944
0.079315
0.060272
0.063690
0.058807
0.052460
0.048553
0.048065
0.047089
0.038788
0.026581
0.029510
0.027069
0.017792
0.014374
0.014374
0.006073
-0.008545
-0.006104
-0.025146
-0.022217
-0.027100
-0.030518
-0.030518
-0.038818
-0.024658
-0.025635
-0.023682
-0.027588
-0.014404
-0.014404
-0.015869
-0.013916
-0.006592
0.009491
0.011444
0.005585
0.009003
0.009979
0.016327
0.009491
0.018280
0.015839
0.023651
0.017303
0.018768
0.009979
0.017792
0.025116
0.010956
0.005585
0.019745
0.013885
0.003632
0.016327
0.013885
0.009979
0.008514
0.016327
0.009003
0.007050
0.012421
0.017303
0.003632
0.013397
0.013397
0.008026
0.004120
0.009003
0.005096
0.015839
0.006073
0.009979
0.009003
0.003632
0.007538
0.009491
0.007538
0.009491
0.001678
0.007538
0.002655
-0.002197
0.001190
0.009491
0.007050
-0.004639
-0.005127
-0.000732
0.001678
-0.015381
-0.001221
0.005096
-0.004639
-0.004639
-0.007080
-0.002197
-0.011475
0.002167
-0.004150
-0.003662
-0.007080
-0.004150
-0.000732
-0.001709
-0.005127
-0.010010
0.002655
-0.008057
-0.009033
0.001190
-0.001221
-0.010986
-0.004150
-0.001709
0.004120
-0.008545
-0.002197
-0.004639
-0.000244
0.001678
0.008026
0.008026
0.006073
-0.001709
-0.001221
0.005096
0.006073
0.007050
0.004608
0.008026
0.003632
0.013397
0.011932
0.018280
0.007538
0.007050
0.009003
0.021698
0.016327
0.010468
0.015350
0.015350
0.009491
0.006561
0.004608
-0.006104
-0.006592
-0.004639
-0.009521
-0.010498
-0.002686
0.002655
-0.003662
-0.002686
-0.010986
-0.011963
-0.000732
-0.002686
0.005585
0.000214
-0.001221
-0.011475
-0.012939
-0.029541
-0.018311
-0.000732
-0.003174
-0.012451
-0.005127
-0.006592
0.000214
-0.018311
-0.021240
-0.008545
-0.013428
-0.010498
-0.023682
-0.011963
-0.011475
0.004608
0.000702
0.002655
0.008026
0.027557
0.020721
0.023163
0.047577
0.050507
0.051971
0.050018
0.050018
0.035370
0.025116
0.017303
0.007050
0.009003
0.010468
0.015350
0.017303
0.002655
0.004608
-0.003662
-0.005615
-0.031494
-0.031006
-0.031494
-0.020752
-0.026611
-0.023193
-0.036377
-0.041748
-0.033447
-0.028076
-0.022217
-0.011475
-0.002197
-0.009033
0.000702
0.004120
-0.002686
-0.003174
0.001678
0.000214
-0.005127
0.006073
0.009979
0.011444
-0.004639
0.006073
0.013397
0.024628
0.007538
0.000702
-0.003174
0.008026
0.010468
0.009491
0.005585
0.024139
0.017792
0.005096
0.003632
0.010956
0.012909
-0.005615
0.004608
0.005096
0.012421
0.010956
0.000702
-0.001709
-0.001709
0.002655
0.005096
0.006561
-0.006592
-0.000732
0.004608
-0.000244
0.003632
-0.006104
0.015839
0.008026
-0.001709
0.004608
0.009491
-0.000732
-0.004639
0.006073
0.005096
-0.000732
-0.001709
-0.001709
0.003143
0.006073
0.005585
-0.005615
-0.004639
0.010956
0.003143
-0.007080
0.004120
0.013885
-0.005615
0.005585
0.001190
-0.001221
0.009003
0.005585
-0.003662
0.013885
0.002655
0.000214
-0.004150
0.002167
0.000214
0.008026
0.007050
0.009003
-0.005615
-0.005615
-0.007080
-0.016846
-0.005127
-0.004150
0.004608
-0.005615
-0.000732
-0.021729
-0.005127
-0.007080
-0.002686
-0.017334
-0.012451
-0.003662
-0.005615
-0.005127
-0.003174
-0.011963
0.007050
0.002655
-0.008545
-0.000732
-0.003174
-0.002197
-0.002686
0.003632
0.000702
0.002655
-0.005615
-0.012939
-0.013428
-0.004150
-0.002197
0.008514
-0.002686
0.008514
0.020721
0.011932
0.013885
0.007538
0.000702
-0.009521
-0.010010
-0.016846
-0.007080
-0.006104
0.012909
-0.003662
0.005585
0.008026
0.009491
0.001678
0.007050
-0.002686
-0.002686
-0.004150
0.009979
-0.003662
0.014374
0.027069
0.032928
0.033905
0.051483
0.057343
0.050995
0.041229
0.027069
0.014374
0.014862
0.008026
0.000214
0.015839
0.021698
0.039276
0.023163
-0.005615
-0.017822
-0.021729
-0.033447
-0.029541
-0.033936
-0.031982
-0.027588
-0.020752
-0.032959
-0.025635
-0.034912
-0.037354
-0.046631
-0.031006
-0.023682
-0.014893
-0.014404
-0.013916
-0.024170
-0.005127
-0.003174
-0.018799
-0.029541
-0.023193
-0.017334
-0.010986
-0.012939
-0.007568
-0.009033
0.005585
-0.003662
0.003632
0.007050
0.017303
0.004120
0.005585
-0.001709
0.002167
0.015350
0.023163
0.029999
0.011444
0.014374
0.020721
0.009003
0.013885
0.016327
0.006073
0.015350
0.012909
0.006073
0.008026
0.011444
-0.002686
0.006073
-0.000732
-0.001709
0.014862
-0.005615
-0.004150
0.009003
-0.000732
0.009491
0.004608
-0.004150
-0.005615
0.001678
-0.010010
-0.002686
-0.002686
-0.002686
0.005096
0.003143
-0.005615
-0.005127
0.004608
-0.003174
-0.000244
-0.000732
0.002167
-0.001709
-0.010986
0.002655
0.004608
-0.005127
-0.002197
0.000702
-0.006592
0.007050
0.007050
0.003143
-0.015381
-0.010986
-0.006104
-0.002686
-0.019287
-0.006592
-0.009033
-0.006592
-0.010986
-0.009033
0.005585
-0.010986
-0.016846
-0.011475
-0.017822
-0.013428
-0.005615
-0.013428
-0.005127
-0.008545
-0.011475
-0.001709
0.002655
-0.013916
-0.018311
0.000702
-0.004639
0.001678
0.000702
-0.000244
-0.003174
0.000214
-0.013428
-0.016357
-0.009521
-0.014404
-0.019287
-0.010010
-0.023193
-0.016357
-0.011963
-0.021240
-0.025146
-0.024170
-0.012939
-0.022705
-0.027100
-0.024658
-0.028076
-0.007080
-0.014893
-0.000732
-0.009033
0.001190
-0.005615
-0.009033
0.000214
0.009491
0.004608
-0.004150
-0.004150
-0.004150
-0.004639
-0.000244
-0.000732
0.015350
0.017303
0.002655
0.006073
0.004120
0.008026
0.008026
0.012421
0.003143
0.018768
0.033417
0.024628
0.015350
-0.004639
-0.008057
0.009979
0.007050
0.017792
0.019745
0.011932
0.022186
0.016327
0.013885
-0.012939
-0.009033
-0.000244
0.017792
0.005096
0.006561
-0.013428
0.013397
0.015350
0.021210
0.028046
0.012909
0.010468
0.004120
0.020233
0.015839
0.001190
0.005585
0.001190
-0.010498
-0.017334
-0.022217
-0.013916
-0.026123
-0.028564
-0.022705
-0.041260
-0.043213
-0.043213
-0.058350
-0.061768
-0.071045
-0.052490
-0.052002
-0.053467
-0.043701
-0.034424
-0.046631
-0.043701
-0.041260
-0.028076
-0.016846
-0.027100
-0.025635
-0.013428
-0.009521
-0.005127
-0.003662
-0.011475
-0.005615
-0.006104
0.000702
-0.009521
-0.010010
0.009491
0.006561
0.013397
0.014862
0.005585
0.023651
0.013885
0.024139
0.011444
0.020721
0.012421
0.029510
0.021698
0.011444
0.033905
0.031464
0.027069
0.016815
0.026581
0.033905
0.030487
0.034882
0.027557
0.031464
0.039276
0.027069
0.017792
0.020233
0.011444
0.019257
0.011932
0.016815
0.004608
0.015350
0.002655
0.006073
0.003143
0.012909
0.010468
0.001678
-0.000244
-0.003174
-0.004639
0.006561
0.000702
-0.000732
-0.004639
-0.003662
-0.002686
-0.008057
-0.010010
-0.012451
-0.000732
-0.005127
-0.009521
-0.000732
-0.005127
-0.006592
-0.010498
-0.002197
-0.007568
-0.002686
-0.010986
-0.008545
-0.012451
-0.001709
-0.009521
-0.001709
-0.007568
-0.009033
-0.008545
-0.001221
-0.013916
-0.015381
-0.014404
-0.000732
-0.016846
-0.010986
-0.000732
-0.002197
-0.002197
-0.006592
-0.003662
-0.010498
-0.002197
-0.005127
-0.003662
-0.012939
0.010468
0.009003
0.003143
0.006561
0.014374
0.015350
0.000702
0.006073
0.010956
0.003143
0.007538
0.010956
0.004120
0.019745
0.009491
0.020721
0.006561
0.008514
-0.001709
0.000214
-0.017334
-0.026123
-0.012939
0.027069
0.026581
0.032928
-0.008057
-0.031982
-0.039795
-0.030518
-0.016357
-0.019775
-0.005615
-0.006104
-0.012451
-0.018311
-0.010498
-0.012451
-0.019287
-0.023193
-0.031006
-0.025635
-0.012451
-0.016357
-0.025146
-0.016357
-0.010498
-0.015381
-0.009521
-0.009521
-0.010498
-0.013916
-0.020752
-0.026123
-0.027100
-0.012939
-0.015869
-0.005615
-0.017334
-0.013428
-0.022217
-0.031494
-0.030518
-0.029053
-0.042725
-0.054932
-0.040283
-0.007080
-0.007568
-0.014893
-0.029053
-0.017334
-0.029541
-0.028564
-0.031494
-0.010498
0.003143
0.005096
0.007538
-0.004150
-0.011475
-0.013428
0.000702
-0.015381
-0.020264
-0.022217
-0.030518
-0.014404
-0.032471
-0.032959
-0.034912
-0.037354
-0.047607
-0.065674
-0.059814
-0.064209
-0.078857
-0.087646
-0.092041
-0.089111
-0.085205
-0.070068
-0.071533
-0.069580
-0.075928
-0.058350
-0.060303
-0.056396
-0.050049
-0.047119
-0.046631
-0.024658
-0.026611
-0.009033
0.008514
0.017303
0.026581
0.059784
0.095917
0.117889
0.148651
0.145233
0.132538
0.124725
0.113007
0.129608
0.145233
0.136444
0.129608
0.124725
0.134979
0.134003
0.138885
0.110077
0.102753
0.077362
0.053925
0.041229
0.027069
0.016327
0.004120
-0.001709
-0.007568
-0.018311
-0.021240
-0.026123
-0.016846
-0.014893
-0.027100
-0.017822
-0.011963
-0.007080
-0.006104
-0.003174
0.001678
0.000702
-0.001221
-0.005127
-0.010986
0.002167
-0.006104
0.002655
-0.010498
0.003143
0.002655
0.001678
0.008514
-0.000244
0.003632
0.002167
0.000702
0.004120
-0.000244
0.003143
0.003632
0.000214
0.000702
0.008026
0.004608
-0.003662
-0.003174
-0.005615
0.000702
0.002655
0.001678
-0.000244
-0.006104
0.007050
-0.001221
-0.001709
0.004608
0.004608
0.005096
0.004120
0.001190
0.006073
0.004120
0.012421
-0.000732
0.004120
0.010956
0.007538
0.007050
0.016815
0.011444
0.012421
0.000214
0.003632
0.003143
0.012421
0.004608
0.010468
0.011932
0.005096
0.011444
0.005096
0.006561
0.001190
0.006073
0.005096
0.007050
0.009979
0.004120
0.004608
-0.002197
-0.000732
0.005585
0.001190
0.003143
-0.001221
-0.008057
-0.000732
0.007050
-0.000244
-0.014893
-0.001221
0.000214
-0.011475
-0.013916
-0.006592
-0.016846
-0.012451
-0.012939
-0.014893
-0.011475
-0.015381
-0.013428
-0.016846
-0.010010
-0.009521
-0.010010
0.002167
-0.008545
-0.014893
-0.014404
-0.050537
-0.041748
-0.039307
-0.020264
0.002655
0.016327
0.005096
-0.025146
-0.032959
-0.020264
-0.002197
-0.010498
0.000214
0.006073
0.011932
0.007050
0.014862
0.006561
0.008514
0.020721
0.012421
0.029022
0.010468
0.024628
0.030975
0.024139
0.024628
0.028534
0.023651
0.040741
0.021210
0.040253
0.035858
0.047577
0.026093
0.033905
0.017303
0.028534
0.047089
0.047089
0.060760
0.052460
0.036346
0.028046
-0.000732
0.003143
0.002167
-0.000244
0.007050
-0.008057
-0.017822
-0.017334
-0.029053
-0.038818
-0.031006
-0.031982
-0.037354
-0.027588
-0.044678
-0.031982
-0.048584
-0.049561
-0.033936
-0.023682
-0.019287
-0.016357
-0.010010
-0.019287
-0.016357
-0.015869
-0.012939
-0.011963
-0.008545
0.006561
0.007538
0.003632
0.014862
0.003632
-0.001709
0.005585
-0.000732
-0.008057
0.008514
-0.000732
-0.002686
0.001678
0.008026
-0.003174
-0.009033
-0.004150
-0.008057
0.000702
-0.006104
-0.005615
-0.010498
0.003632
-0.009521
-0.002197
0.003632
-0.001221
0.009979
0.004608
-0.004639
0.003143
0.004608
-0.005615
0.010468
0.000214
0.014374
0.013885
0.009491
0.000214
0.006073
0.011444
0.005096
-0.008545
0.000214
0.009491
0.002167
-0.001221
0.005585
0.000214
0.004608
0.003632
-0.002686
-0.002197
-0.001709
0.002167
-0.005615
0.001678
-0.009521
0.001678
0.008026
0.004120
0.002167
-0.000732
0.005096
0.005585
0.011444
-0.000244
0.005585
0.009003
0.009491
0.004120
0.002167
-0.004150
0.013397
0.007538
0.001678
-0.004639
0.012421
0.002655
-0.009033
0.001678
0.001678
-0.006104
-0.006104
-0.003662
-0.002686
-0.003174
-0.009521
-0.005615
0.002655
-0.007568
0.003143
0.005096
-0.015869
0.004120
-0.000732
-0.003174
-0.004150
-0.003174
0.003632
-0.000244
0.007538
0.003632
-0.000732
-0.000244
-0.006104
-0.001221
-0.009033
-0.005615
0.006561
-0.000244
-0.007568
-0.003662
-0.004150
-0.014404
0.003143
-0.000732
0.024628
0.027069
0.022186
0.004608
0.009979
0.004120
-0.013428
-0.006104
0.003143
0.010468
0.015839
0.013885
0.011444
-0.007568
-0.011475
0.000214
-0.008545
0.010956
-0.004639
-0.017334
-0.028076
-0.035889
-0.029541
-0.010010
-0.001221
-0.022705
0.006073
0.020721
0.020721
0.011444
0.011444
0.012421
0.020233
0.024139
0.022186
0.020233
0.019257
0.008514
0.023651
0.021210
0.008026
0.014374
0.011444
0.003143
-0.002197
-0.002197
-0.014893
-0.015381
-0.005127
-0.021729
-0.024170
-0.022217
-0.038330
-0.023193
-0.027100
-0.030029
-0.031494
-0.014893
-0.010986
-0.006104
0.001190
0.000214
0.002655
0.008026
0.004608
0.016815
0.022675
0.009003
0.003632
0.025116
0.016815
0.020233
0.021210
0.020721
0.021698
0.023163
0.016815
0.011932
0.022186
0.011932
0.011932
0.009491
0.010468
0.005096
-0.005127
-0.000244
-0.009521
-0.013916
-0.009033
-0.012939
-0.009033
-0.006104
-0.015381
-0.010986
-0.013916
-0.020752
-0.013428
-0.012939
-0.012939
-0.011963
-0.000732
-0.003174
0.001678
-0.003174
-0.006104
0.009003
0.019745
0.014374
0.000214
0.003632
0.008026
0.014374
0.010468
-0.001221
-0.000732
0.006561
0.010468
-0.003174
0.002655
0.003632
0.006561
0.000214
-0.000732
0.004608
0.003632
-0.004150
-0.000244
-0.005127
0.002655
-0.003662
0.001678
-0.014404
0.000702
-0.000732
0.004608
-0.003174
0.009003
-0.001221
-0.009521
-0.004150
0.008514
-0.003662
0.014862
0.012909
0.013397
0.020721
0.010468
0.015350
0.007538
0.004120
0.004120
0.014374
0.017303
0.010956
0.029022
0.032440
0.022675
0.020233
0.023163
0.045624
0.030487
0.038788
0.033905
0.009003
0.005585
-0.001221
-0.004639
-0.009521
0.004120
0.004120
0.005585
-0.002197
-0.013916
-0.020752
-0.015869
-0.037354
-0.044189
-0.035889
-0.036377
-0.028564
-0.017822
-0.028564
-0.030518
-0.009521
-0.005615
-0.004150
-0.009521
0.002167
0.007050
0.016327
0.003143
0.016327
0.013397
0.019745
0.013885
0.010468
0.010956
0.010468
-0.001221
0.008026
0.013885
0.001678
0.020233
0.003632
-0.017822
-0.030029
-0.007080
-0.001709
-0.022705
-0.019775
-0.018311
-0.029053
-0.020752
-0.019287
-0.009521
-0.018799
-0.016846
-0.029541
-0.022217
-0.026611
-0.010010
-0.020264
-0.012451
-0.019775
-0.009521
-0.000244
-0.007568
-0.005615
-0.010986
0.005096
-0.005127
-0.009521
-0.004639
0.001678
-0.009521
-0.012939
-0.009521
-0.012939
0.000214
0.010956
-0.006592
-0.002197
-0.003662
0.001190
-0.007568
-0.016357
0.017303
0.015350
0.021210
0.027557
0.023651
0.004120
0.001190
-0.009521
0.009979
-0.000244
0.009003
0.009979
-0.005615
-0.006104
-0.002686
-0.007080
-0.012451
-0.009033
-0.011475
0.001190
-0.001709
-0.014893
-0.023682
-0.017334
-0.008545
-0.021729
-0.016357
-0.012939
-0.005615
-0.004639
0.008514
-0.007080
-0.013428
-0.003174
0.003143
-0.005615
-0.006592
-0.006104
-0.011475
-0.010498
-0.002686
-0.009033
-0.011475
-0.003174
-0.013428
-0.018311
-0.000244
-0.017822
-0.010986
-0.010986
-0.017334
-0.007080
0.000702
-0.012939
-0.022705
-0.017822
-0.017822
-0.029053
-0.022217
-0.023682
-0.022217
-0.012939
-0.018311
-0.027100
-0.010010
-0.031006
-0.031494
-0.030518
-0.023193
-0.032471
-0.029053
-0.025146
-0.035400
-0.038330
-0.035400
-0.038330
-0.024658
-0.040771
-0.044678
-0.027588
-0.033936
-0.052979
-0.045166
-0.039307
-0.041260
-0.042236
-0.045654
-0.041748
-0.036865
-0.046631
-0.039307
-0.037842
-0.033447
-0.032471
-0.033936
-0.034912
-0.034424
-0.031494
-0.031006
-0.024658
-0.027588
-0.018799
-0.024658
-0.036865
-0.026123
-0.032959
-0.034424
-0.037842
-0.038330
-0.037354
-0.035400
-0.040771
-0.036865
-0.047119
-0.041748
-0.029541
-0.019775
-0.026123
-0.028076
-0.028076
-0.016357
-0.005127
0.002167
0.027069
0.047089
0.064667
0.082733
0.082245
0.112518
0.158417
0.221405
0.232147
0.216522
0.186249
0.145233
0.120819
0.138885
0.144745
0.147675
0.133514
0.130585
0.131561
0.111542
0.099335
0.064178
0.033905
0.009003
-0.004150
-0.029541
-0.048096
-0.056885
-0.075928
-0.066162
-0.068115
-0.051514
-0.041260
-0.049561
-0.033936
-0.032471
-0.023193
-0.015381
-0.018311
-0.012939
-0.002686
0.004608
-0.004639
-0.006104
-0.004639
0.001190
0.000214
0.001678
-0.000732
-0.002686
-0.025146
-0.009521
-0.012451
-0.027588
-0.021240
-0.021240
-0.021240
-0.018311
-0.032959
-0.029053
-0.027588
-0.020264
-0.024170
-0.016357
-0.012451
-0.016846
-0.013916
-0.020752
-0.007568
-0.007568
-0.009033
-0.006104
0.010468
0.005585
0.002655
0.008514
-0.001709
0.003143
0.015350
0.009979
0.001190
-0.002686
0.009491
0.009003
0.006073
-0.002686
0.000214
0.000214
0.005585
0.011444
0.006073
-0.003174
0.011444
0.022186
-0.000244
0.011932
0.009979
0.004608
0.012909
0.009003
0.004120
0.009979
0.015839
0.008026
-0.001221
0.011444
0.012909
0.007050
0.008026
-0.005127
0.009003
0.002655
0.001190
-0.002197
-0.003662
-0.000244
0.009491
-0.006592
0.005585
-0.000732
-0.001709
-0.006592
-0.007568
0.008514
-0.002686
0.009491
-0.002197
-0.000732
0.003143
0.007538
-0.003174
0.000702
0.009979
-0.003662
-0.010010
-0.012939
0.000702
-0.006104
-0.014404
-0.005615
-0.012451
-0.013428
-0.005615
-0.006104
-0.008545
-0.005615
-0.010498
-0.021240
-0.010010
-0.008057
0.000214
0.005585
0.011444
0.000702
0.019257
0.016815
0.017792
0.037811
0.039764
0.017303
0.030975
0.036835
0.027557
0.025604
0.013397
0.031952
0.029510
0.026093
0.014862
0.018768
0.024628
0.010956
0.002167
0.005585
-0.000244
-0.001709
-0.009521
-0.025146
-0.002197
-0.008545
-0.009521
-0.008057
-0.011475
-0.010010
-0.002686
-0.017334
-0.012451
-0.007080
0.001678
-0.001709
0.028534
0.039276
0.062714
0.060760
0.022186
-0.016357
-0.019287
-0.009521
0.015839
0.005096
0.000702
0.013397
0.009491
0.009979
-0.018311
-0.014893
-0.007080
-0.009521
-0.030518
-0.031982
-0.032471
-0.034912
-0.033936
-0.012939
-0.011963
-0.020264
0.000702
-0.014893
-0.035889
-0.027100
-0.011963
-0.012939
-0.007080
-0.010986
0.002655
-0.000244
-0.004150
-0.003174
-0.001709
-0.007080
-0.006592
-0.004150
-0.002686
-0.001709
-0.004639
0.005096
-0.006592
0.014374
0.008514
0.011932
0.004120
0.020233
0.003632
0.020233
0.009979
0.002655
0.008514
0.009979
0.007050
0.014374
0.014374
0.008514
0.005585
0.006073
0.005096
0.007538
0.013885
0.003632
0.007050
0.002167
-0.001709
0.000702
0.001190
0.003632
0.005585
0.011932
-0.001709
0.002167
0.003143
0.008514
0.007538
-0.002686
0.001190
-0.008545
0.006561
0.001190
0.003632
0.002167
0.001678
-0.007080
0.007538
-0.001221
0.014862
0.005096
0.002655
0.000702
0.000214
0.001190
0.010956
0.007538
-0.003174
-0.008057
-0.001221
0.008026
-0.002197
0.000702
-0.001221
0.010468
-0.001221
-0.000732
0.001678
0.003632
0.006073
-0.005127
-0.009521
0.003632
0.001678
0.011444
0.006073
0.008514
0.004608
-0.000244
0.010468
-0.002686
0.009979
0.007050
0.008514
-0.001709
0.000214
0.002655
0.008026
-0.004639
0.003632
0.004120
0.005096
-0.016846
-0.003174
-0.008545
-0.010010
-0.016357
-0.009033
-0.003662
-0.017822
-0.008545
-0.006592
-0.012451
-0.011963
-0.005615
-0.014893
-0.016846
-0.013916
-0.014893
-0.002197
0.003143
0.009491
0.013885
0.008026
0.003632
0.021698
0.017303
0.009003
0.019257
0.031952
0.023163
0.029510
0.033417
0.048065
0.053436
0.054901
0.049042
0.055389
0.048065
0.060760
0.062225
0.054901
0.044647
0.050507
0.053436
0.051971
0.043182
0.040741
0.043182
0.029510
0.027557
0.019745
0.004608
-0.017334
-0.009521
-0.016357
-0.018799
-0.028076
-0.048096
-0.059326
-0.058838
-0.058350
-0.029053
-0.042725
-0.014893
0.014862
-0.032471
-0.062744
-0.080811
-0.051514
-0.037842
-0.023193
-0.014893
-0.005615
-0.017334
-0.012451
-0.017822
-0.013428
-0.015381
-0.011963
-0.009033
0.008514
-0.014404
-0.008057
-0.012451
-0.010498
-0.008545
-0.016357
-0.002197
0.003632
-0.013916
-0.022217
-0.011475
-0.007080
-0.012939
-0.018311
-0.015381
-0.008057
-0.016846
-0.014893
-0.010498
-0.017334
-0.022217
-0.006104
-0.025635
-0.021240
-0.015381
-0.001709
-0.007568
-0.011475
-0.025635
-0.007568
-0.009033
-0.010986
-0.015381
-0.001709
-0.003174
-0.007568
-0.013428
-0.011963
-0.007080
-0.004639
-0.012939
-0.021240
-0.017822
-0.006592
0.001678
-0.009033
-0.009521
-0.015869
-0.012451
-0.014404
-0.016357
-0.021729
-0.015381
-0.019287
-0.020264
-0.023682
-0.018799
-0.020264
-0.016846
-0.019287
-0.015381
-0.012451
-0.019775
-0.007568
-0.017822
-0.022217
-0.004639
-0.015869
-0.021240
-0.018311
-0.019287
-0.012939
-0.021240
-0.016846
-0.014893
-0.017822
-0.010498
-0.016846
-0.015869
-0.007568
-0.006104
-0.012451
-0.015869
-0.009033
0.010468
-0.001221
-0.001709
-0.010498
-0.003174
0.002167
-0.000244
0.003632
0.008026
0.008026
0.020721
0.020233
0.011932
0.016815
0.021210
0.019745
0.010468
0.020233
0.012909
-0.002197
0.005585
0.008026
0.006561
0.012909
0.011444
0.010468
0.008026
-0.001221
-0.002197
0.007538
-0.003174
0.003632
-0.003662
-0.008057
-0.005615
0.000214
0.016327
0.014862
0.009003
0.010468
0.004608
0.011444
-0.006104
0.022186
0.008026
0.009491
-0.011963
0.001678
-0.006104
-0.011475
-0.002686
-0.011475
-0.021240
-0.020264
-0.018311
-0.012939
-0.019287
-0.031982
-0.022705
-0.032959
-0.035400
-0.046143
-0.034912
-0.038330
-0.033936
-0.036377
-0.032471
-0.029541
-0.038330
-0.036377
-0.041260
-0.043213
-0.033936
-0.025635
-0.034424
-0.031006
-0.026123
-0.019775
-0.018799
-0.022217
-0.026123
-0.019287
-0.019287
-0.008545
-0.011475
-0.010010
-0.011963
-0.001221
-0.002686
-0.003662
-0.006104
0.002655
-0.002686
0.009003
0.015839
0.016815
0.025604
0.012909
0.019745
0.023651
0.034393
0.021210
0.019257
0.023163
0.022675
0.020721
0.017303
0.016815
0.014374
0.026093
0.020233
0.012909
0.013885
0.023163
0.018280
0.006561
0.002167
-0.004150
-0.004639
0.002655
-0.006104
0.001678
-0.004639
-0.003662
-0.003662
-0.002197
-0.004639
0.002167
-0.017822
-0.006592
-0.011475
-0.010498
-0.006104
-0.006104
-0.016846
-0.008057
-0.008057
-0.014893
-0.002197
-0.005127
-0.015869
-0.009521
-0.010010
-0.023193
-0.026123
-0.014404
-0.013428
-0.008545
-0.010010
-0.012939
-0.010010
-0.003662
-0.012451
-0.027588
-0.020264
-0.001221
0.001190
0.024139
-0.006104
-0.007080
-0.013916
-0.000732
-0.002686
0.011932
0.014862
0.040741
0.011932
0.012421
0.011444
-0.038818
-0.040771
-0.015381
0.021210
0.028534
0.011444
-0.013916
-0.010498
-0.012451
-0.005615
-0.006592
-0.012451
-0.023193
-0.021729
-0.016357
-0.007568
-0.012939
-0.000244
0.005585
0.000214
-0.001221
0.000702
0.017303
0.004120
0.012421
0.018280
0.009979
0.011444
-0.000732
-0.013916
-0.027100
-0.037354
-0.021240
-0.013428
-0.009521
-0.017334
-0.011963
-0.029541
-0.031494
-0.039307
-0.040771
-0.036865
-0.041748
-0.035889
-0.033936
-0.032471
-0.035400
-0.028076
-0.015869
-0.008057
-0.007080
-0.000244
-0.001709
0.009003
0.003632
0.017792
0.004120
-0.000244
0.005585
0.019257
0.001678
0.008514
0.011444
0.013885
0.018280
0.006561
0.008514
0.013397
0.013885
0.004120
0.017792
0.012421
0.007538
-0.001709
0.012909
0.006073
0.005585
0.006561
0.013397
-0.004150
0.005585
0.005096
-0.001221
-0.000732
0.003632
-0.002197
0.004608
-0.003662
-0.006592
0.000214
-0.016357
-0.006592
-0.012451
-0.020264
-0.018311
-0.002686
-0.010986
-0.010498
-0.017822
-0.018799
-0.012451
-0.014893
-0.012939
0.002655
-0.017334
-0.020752
-0.028076
-0.007568
-0.002197
-0.013916
-0.008057
-0.012939
-0.023682
-0.008057
-0.015869
-0.013916
-0.012939
-0.002197
-0.012451
-0.006592
-0.019775
-0.016846
-0.004150
-0.010986
-0.006592
-0.002197
-0.000732
-0.006592
0.001678
-0.006104
-0.002686
0.005585
0.002655
-0.003662
0.006561
0.007050
-0.001709
0.006561
0.006073
0.005585
0.005096
0.000702
-0.000244
0.000214
0.003143
-0.003174
0.000702
-0.002197
0.002655
-0.002686
0.001190
-0.000244
-0.008057
-0.007568
0.018768
0.002655
-0.003662
-0.006592
-0.010986
-0.007568
-0.005615
0.004120
0.010956
0.003632
-0.000732
-0.008057
0.000214
0.001190
0.007538
0.017792
0.008026
-0.000732
-0.016357
0.003632
-0.014404
-0.012451
-0.001709
-0.004150
-0.007568
0.001678
-0.007080
-0.001709
0.001678
-0.004639
-0.013916
-0.011475
-0.010010
-0.009521
0.000702
-0.013428
0.004120
-0.000244
-0.007080
-0.000244
0.008514
0.006073
0.009003
0.006561
0.014374
0.017792
0.019745
0.014862
0.000702
0.014862
0.015839
0.005585
0.002655
0.008026
-0.000244
0.004608
0.007050
-0.011475
-0.006104
-0.000732
-0.019287
-0.016846
-0.016357
-0.013428
-0.014893
-0.022705
-0.006592
-0.008057
-0.021240
-0.019287
-0.010498
-0.002197
-0.011963
-0.006104
0.007538
-0.000732
-0.009521
-0.000244
0.006561
-0.010498
-0.001709
-0.013916
-0.011475
-0.015381
-0.016846
-0.028564
-0.013916
-0.027100
-0.020752
-0.019287
-0.029053
-0.035400
-0.021240
-0.039307
-0.033936
-0.034424
-0.030029
-0.033936
-0.034424
-0.034424
-0.035400
-0.035400
-0.025146
-0.029053
-0.036865
-0.020264
-0.018799
-0.037354
-0.018311
-0.010010
-0.021729
-0.014893
-0.027588
-0.031006
-0.018799
-0.024658
-0.030029
-0.038818
-0.027588
-0.037842
-0.038818
-0.035889
-0.037354
-0.036865
-0.037842
-0.049072
-0.046631
-0.044678
-0.048584
-0.037354
-0.039795
-0.045654
-0.042725
-0.029053
-0.038330
-0.029053
-0.039307
-0.017822
-0.022705
-0.023193
-0.014404
-0.020264
-0.028564
-0.018311
-0.026611
-0.011475
-0.007080
-0.011963
-0.003662
-0.005127
-0.009521
-0.000244
-0.001221
-0.003662
-0.015869
0.001190
0.001190
-0.017334
0.018768
0.010956
0.021210
0.030975
0.044159
0.050018
0.063202
0.071503
0.090057
0.123749
0.134979
0.160370
0.196991
0.249725
0.277069
0.260956
0.211151
0.159882
0.138397
0.139374
0.148651
0.169159
0.150604
0.146698
0.132538
0.104706
0.060272
0.012909
-0.029053
-0.057373
-0.077393
-0.091064
-0.103271
-0.112061
-0.111572
-0.108154
-0.117432
-0.103760
-0.094971
-0.087646
-0.087158
-0.074463
-0.065186
-0.053955
-0.043701
-0.034912
-0.034424
-0.018799
-0.020264
-0.013916
-0.000732
0.003632
-0.000732
-0.002197
0.004120
0.015839
-0.005615
0.002655
0.004608
0.007538
0.005096
0.011444
0.007538
0.003143
0.006561
-0.004150
-0.001221
0.008514
-0.001709
0.002655
0.013397
0.005096
-0.003174
-0.002686
-0.001709
0.004608
0.010468
0.020721
0.013885
0.014374
0.013397
0.009979
0.012421
0.016815
0.009003
0.016815
0.016815
0.016327
0.016327
0.020721
0.013885
-0.005127
-0.002197
-0.006104
-0.003662
0.018280
0.023651
0.010956
-0.009033
-0.010498
-0.005615
0.002655
0.005096
0.016815
0.002167
-0.003174
0.010468
0.007050
0.004608
0.003632
0.008026
0.018768
0.015350
0.016815
0.022675
0.019257
0.015839
0.007050
0.004120
0.009979
0.009003
0.011444
0.001678
0.015839
0.016815
0.011444
0.003632
0.008026
0.012421
0.014862
0.016327
0.013885
0.014374
0.004608
0.010468
-0.000244
0.003143
0.008026
0.011932
0.005096
0.012421
0.014374
0.002167
0.005096
-0.001709
-0.005615
0.002655
0.000214
0.000214
-0.001709
-0.001709
0.014862
0.002655
0.002655
0.003632
0.021698
0.011932
0.010468
0.017303
0.012421
0.012421
0.012909
0.017303
0.010956
0.018768
0.015350
0.020233
0.018280
0.013397
0.018280
0.012421
-0.000244
0.003632
0.013397
0.017792
0.001678
0.007050
0.003632
-0.009033
0.007538
-0.002686
-0.017334
-0.007568
-0.020264
-0.007080
-0.016846
-0.011475
-0.013916
0.005585
-0.011963
0.000214
-0.012451
-0.010498
-0.015869
-0.010498
-0.017822
-0.005615
0.004120
0.013397
0.016815
0.026093
0.014862
0.017303
0.023163
0.013885
0.014374
0.020233
0.021210
0.041718
0.037811
0.048065
0.041718
0.030975
0.045624
0.042206
0.050995
0.045624
0.027557
0.038300
0.043671
0.051483
0.036346
0.045135
0.031952
0.023163
0.015350
0.018768
0.011444
0.014862
0.022675
0.013885
0.021210
0.012909
-0.000244
0.005096
0.001190
0.000702
0.019257
0.000702
0.011932
0.014374
0.001678
-0.001709
-0.002197
-0.001221
0.004608
-0.001221
0.015839
0.000214
-0.000244
0.012909
0.003143
0.010468
-0.001709
-0.007080
-0.005127
-0.000732
-0.008057
-0.007080
-0.006104
-0.000244
-0.011475
-0.006104
-0.005127
-0.012451
-0.006104
0.006561
0.005096
0.000214
0.004608
-0.003662
0.006561
-0.007080
0.007538
-0.003662
0.000214
0.006073
-0.002197
0.005585
-0.001709
0.000214
-0.003174
0.001190
0.010956
0.001678
-0.001221
0.003632
0.006073
0.003632
0.003143
0.012909
0.005585
0.013397
0.005096
-0.002197
0.012909
0.003632
0.010468
0.007050
0.009491
-0.008057
0.010956
0.019745
0.009491
0.014374
0.011444
0.010956
0.008026
0.008026
0.006561
0.016815
0.014374
0.003143
0.010956
0.009979
0.017303
0.015350
0.013885
0.011932
0.007050
0.016327
0.012421
-0.001221
0.001190
0.005096
0.009979
-0.002197
0.001678
-0.004150
-0.000244
0.000702
-0.007568
0.002167
0.000702
-0.001221
0.003632
0.003632
0.000702
-0.004639
0.001190
-0.000244
0.005096
0.002655
0.006073
0.012421
0.008026
0.011932
0.007538
0.015350
-0.000244
0.013885
0.009979
0.021210
0.012421
0.017792
0.016327
0.015839
0.015839
0.024139
0.021698
0.014862
0.024139
0.017303
0.016327
0.012421
0.014862
0.016327
0.023651
0.017792
0.016327
0.024628
0.010956
0.010468
0.023651
0.028046
0.038788
0.024628
-0.012451
-0.053955
-0.054932
-0.031494
-0.009521
0.016327
0.020233
0.023651
0.003143
0.001678
-0.028564
-0.028564
-0.008545
-0.001221
0.014862
0.015350
0.024139
0.030487
0.014862
0.006073
0.014374
0.016327
0.035370
0.020721
0.040741
0.033905
0.028046
0.021210
0.030487
0.016815
0.012421
0.007538
0.004120
0.000702
0.012909
0.009491
0.002167
0.006561
0.003632
0.013397
0.017303
0.003632
-0.000732
0.007050
0.000702
0.005585
0.004120
0.004608
0.010956
0.009003
0.009979
0.001190
0.003143
0.009491
0.000214
-0.007080
-0.000732
0.006073
0.008026
-0.004150
-0.009521
-0.006592
-0.002686
-0.002197
-0.005615
-0.005615
-0.000732
-0.007080
-0.009033
-0.011963
-0.000732
-0.008057
0.000702
-0.003662
-0.001709
-0.009033
-0.000732
-0.006592
-0.004639
-0.007568
-0.003662
-0.000732
-0.005615
-0.009033
-0.005127
0.005585
0.000214
-0.004639
-0.009521
0.008514
-0.000244
-0.002686
0.000702
0.009003
0.005096
0.004120
-0.003174
0.004120
0.013397
0.006073
0.005585
0.011444
0.024628
0.006561
0.019257
0.018280
0.023163
0.015350
0.011932
0.015839
0.009491
0.009491
0.005096
0.014862
0.014862
0.006561
0.006561
0.007538
0.005096
0.001190
-0.018799
-0.004150
-0.010498
-0.008057
-0.007568
-0.002686
-0.011963
-0.003174
-0.003662
-0.006104
-0.002197
0.007050
0.000702
0.014374
0.005585
0.012909
0.009003
0.003632
0.007050
0.009491
0.017792
0.008026
0.015839
0.009003
0.011932
0.013397
0.004608
-0.012451
-0.009521
-0.008545
-0.006104
-0.017822
-0.015381
-0.003174
-0.008057
-0.004150
-0.007080
-0.010010
-0.023193
-0.028076
-0.028076
-0.024658
-0.018799
-0.017334
-0.000732
-0.005127
0.003143
-0.000244
0.003632
-0.004639
-0.006592
-0.003174
-0.004150
-0.023193
-0.027100
-0.027100
-0.026123
-0.021729
-0.006104
-0.013916
-0.023193
-0.024658
-0.034424
-0.034912
-0.054443
-0.047607
-0.051514
-0.053955
-0.062256
-0.051514
-0.048584
-0.047607
-0.049561
-0.049072
-0.053955
-0.052002
-0.051025
-0.052979
-0.045166
-0.048584
-0.028076
-0.022217
-0.024658
-0.022217
-0.001709
0.029510
0.075897
0.084686
0.076874
0.082245
0.085175
0.088593
0.107147
0.110565
0.115936
0.123260
0.124725
0.126678
0.125214
0.129608
0.132538
0.130096
0.125702
0.108124
0.095428
0.079803
0.059784
0.050018
0.031464
0.029022
0.021698
0.032440
0.029022
0.035858
0.040253
0.033905
0.036835
0.023651
0.025604
0.027557
0.030487
0.023651
0.022186
0.013885
0.024628
0.012421
0.002167
-0.002686
-0.007080
-0.023193
-0.028564
0.006073
-0.006592
-0.002197
-0.018311
-0.047119
-0.057373
-0.053955
-0.052490
-0.048096
-0.043701
-0.039795
-0.032959
-0.033447
-0.028564
-0.029541
-0.016846
-0.020752
-0.010010
-0.016357
-0.014404
-0.007080
0.001190
-0.007080
-0.003662
0.011444
-0.007568
-0.007080
-0.005127
-0.001709
-0.001221
0.004608
-0.000732
0.001678
-0.000244
0.007050
-0.000732
0.009003
0.000702
0.007050
0.001190
-0.001709
-0.000732
0.008026
0.003143
0.002655
0.001190
0.011932
0.012421
0.008026
-0.003174
0.018280
-0.000244
0.009491
0.009003
0.016327
0.005096
0.017792
0.020233
0.005585
0.002655
0.020233
0.012421
0.001190
0.003632
-0.001221
0.017303
0.017792
0.017792
0.009979
0.011444
0.013397
0.009003
0.005096
0.020233
0.004608
0.014862
0.010956
0.005585
0.020233
0.018280
0.013397
0.017792
0.023163
0.008026
0.011932
0.016327
0.008026
0.009979
0.018768
0.019257
0.009003
0.005096
0.016815
0.012909
0.014374
0.009979
0.005096
0.010956
0.013397
0.016815
0.002655
0.027069
0.009979
0.002167
0.006073
0.018768
0.013885
0.015350
-0.003174
0.003143
0.006561
0.007050
-0.002197
0.004120
0.008514
0.011444
0.019745
0.012421
0.004608
0.002167
0.004120
0.003143
0.005585
0.008026
0.008026
0.008026
0.009003
-0.003174
0.008514
0.011932
0.009491
-0.002686
-0.001221
-0.004150
0.006561
0.000702
-0.009033
-0.006104
0.007538
0.003632
-0.003174
0.002167
0.006073
0.003143
0.005585
0.006561
0.003632
0.007050
0.003632
0.014862
0.021698
0.031952
0.030487
0.026581
0.000214
0.002655
-0.002686
0.009491
0.003143
0.003143
-0.000732
-0.000244
-0.004150
0.010468
0.016327
0.008514
-0.010498
-0.010010
-0.018311
-0.015869
-0.003174
0.000702
-0.005615
0.011444
0.001678
0.002167
-0.005615
-0.002197
0.010956
0.017792
0.014862
0.022186
0.018768
0.013885
0.020721
0.003632
0.002167
0.008026
0.009491
0.023163
0.032440
0.025116
0.024628
0.035858
0.021210
0.012421
0.015350
0.011932
0.009979
0.009003
0.013885
-0.007568
-0.010010
-0.017822
-0.021729
-0.022217
-0.031494
-0.014404
-0.027100
-0.036377
-0.047119
-0.046631
-0.036865
-0.051025
-0.051514
-0.039795
-0.033447
-0.036377
-0.026611
-0.021240
-0.013916
-0.025146
-0.014893
-0.013428
-0.013428
-0.003662
0.001678
-0.006592
0.016815
0.011444
0.008026
0.023651
0.012421
0.028534
0.020233
0.019257
0.026581
0.027557
0.015839
0.025604
0.021210
0.028046
0.015839
0.022675
0.018280
0.012909
0.017303
0.015350
0.016327
0.019257
0.009003
0.009491
0.020233
0.013397
0.009003
0.022675
0.010956
0.012909
0.019745
0.007050
0.011444
0.023163
0.017303
0.003632
0.014374
0.012909
0.022186
0.014862
0.011932
0.010468
0.022675
0.022186
0.011932
0.015350
0.016815
0.013885
0.011932
0.013397
0.012909
0.021210
0.013397
0.017303
0.015350
0.019745
0.000214
0.010468
0.012421
0.004120
0.015839
0.009003
0.013885
0.015350
0.013885
0.011932
0.010468
0.018280
0.019745
0.013397
0.007050
0.007538
0.012421
0.012909
0.020721
0.018768
0.015350
0.011444
0.010468
0.011932
0.003143
0.004608
0.010956
0.009979
0.008514
0.003143
0.008514
0.006561
0.004608
0.017303
0.004120
-0.001221
0.003143
0.007050
0.012421
0.010956
-0.005127
0.011444
0.016815
0.007538
0.004608
0.007538
0.009979
-0.001709
0.004120
-0.001221
0.011444
0.009003
0.002167
-0.002686
0.010468
-0.000244
0.001190
-0.001709
0.000214
-0.012939
-0.004150
0.001190
-0.017334
-0.019287
-0.013428
-0.012939
-0.014404
-0.021240
-0.018799
-0.024170
-0.024658
-0.017334
-0.030518
-0.023193
-0.022217
-0.035400
-0.037354
-0.041260
-0.044189
-0.047607
-0.045654
-0.062744
-0.059326
-0.056885
-0.053467
-0.052490
-0.044189
-0.057373
-0.058350
-0.061768
-0.051514
-0.050049
-0.031982
-0.027588
-0.035400
-0.020264
0.002167
0.035858
0.041718
0.048553
0.079803
0.073944
0.042694
0.016327
-0.003174
0.005585
0.009979
0.021698
-0.002686
0.000214
-0.006104
-0.013916
-0.030029
-0.061279
-0.057861
-0.087646
-0.104736
-0.094971
-0.105225
-0.101807
-0.107178
-0.095947
-0.084717
-0.087646
-0.081787
-0.055908
-0.061768
-0.049072
-0.055908
-0.036865
-0.031006
-0.008057
-0.000244
0.014374
0.009979
0.021210
0.029999
0.029999
0.046600
0.055389
0.059296
0.083710
0.091522
0.099335
0.110565
0.092987
0.095917
0.105194
0.101776
0.102264
0.104706
0.104218
0.109100
0.080780
0.090546
0.085175
0.069061
0.052460
0.057831
0.063202
0.052948
0.053436
0.043671
0.043182
0.034882
0.035858
0.031952
0.028046
0.020721
0.025604
0.022675
0.021698
0.016327
0.030487
0.012909
0.024628
0.020233
0.012909
0.009979
0.006561
0.013397
0.006073
0.019257
0.006561
0.013885
0.004608
0.009003
0.001678
0.009003
0.009003
0.006561
0.004608
0.004608
0.010956
-0.004639
0.007538
-0.001709
0.006073
-0.003174
0.006073
-0.005127
0.001190
-0.002197
0.003632
-0.001221
0.005096
0.002167
-0.000244
0.005585
0.009003
0.005096
0.008026
0.004120
-0.001709
0.002167
0.017303
0.003632
0.009491
0.016327
0.010468
0.014374
0.010468
0.002167
0.021210
0.020233
0.005096
0.013397
0.017792
0.015839
0.007538
0.009979
0.006561
0.015350
0.016815
0.012909
0.006073
0.013885
0.012421
0.003143
0.005585
0.001678
0.003632
0.001678
0.001190
-0.007080
0.004608
0.003632
0.005096
0.004608
-0.006592
-0.000244
-0.001221
0.003143
-0.011963
-0.006104
0.007050
-0.002686
-0.001221
-0.002197
-0.005615
-0.014893
-0.002197
-0.001221
-0.018799
-0.008057
-0.007080
-0.006592
-0.011475
-0.004639
-0.010498
-0.014893
-0.013916
-0.015869
-0.005615
-0.004150
0.009003
0.027557
0.050995
0.066132
0.098846
0.123260
0.134491
0.118866
0.104218
0.102264
0.091034
0.059784
0.053436
0.059784
0.066132
0.071014
0.071503
0.058807
0.025604
0.000214
-0.030518
-0.055420
-0.083740
-0.100830
-0.106201
-0.113525
-0.135498
-0.124756
-0.124268
-0.121338
-0.118896
-0.113525
-0.110596
-0.094482
-0.079346
-0.061768
-0.040283
-0.049561
-0.038818
-0.041748
-0.007568
0.005096
0.006073
0.004608
-0.005615
0.001190
0.009491
0.000702
0.015839
0.025604
0.020721
0.020233
0.028534
0.022675
0.013397
0.018280
0.003632
0.007538
0.016327
0.007538
0.007050
0.003632
-0.006104
0.001678
0.008026
0.002167
-0.002197
0.003632
-0.002686
0.001678
0.008026
0.009003
0.005096
0.005096
0.004120
0.002655
0.011444
0.014374
0.002655
0.002655
0.008026
0.009003
0.014862
-0.000244
0.005096
0.005096
0.012909
0.005096
0.010468
0.013397
0.011444
0.008026
0.001190
0.004608
0.001190
0.002655
0.008514
0.012421
0.012421
0.015350
0.001190
0.007050
0.010468
0.006561
0.010468
0.005096
0.009003
0.007050
0.005585
0.003143
0.001678
0.005585
0.010956
0.012421
0.006561
0.006561
0.008026
0.006073
0.006073
0.000214
0.008514
0.001190
0.010956
0.000214
0.004608
0.006073
-0.003174
0.009003
0.003143
0.003632
0.000702
0.007538
0.000214
0.011444
0.013397
0.007538
0.007050
0.001678
0.012421
0.000214
0.008026
-0.002686
-0.002197
-0.004150
-0.002197
0.007050
-0.003174
0.007050
0.001678
0.007538
-0.004150
-0.003174
-0.003174
0.004120
0.001190
-0.001221
0.003143
-0.004639
-0.000732
-0.002686
-0.002686
-0.016846
-0.003174
-0.005615
-0.009033
-0.009033
-0.009521
0.002167
0.018280
0.007050
0.012909
0.025116
0.018280
0.017792
0.030487
0.041229
0.037811
0.047577
0.050507
0.060760
0.077362
0.085175
0.096893
0.094452
0.103241
0.114960
0.111542
0.079315
0.056854
0.037811
0.037323
0.034393
0.048553
0.053436
0.032928
0.017303
-0.006104
-0.023682
-0.048584
-0.042725
-0.073975
-0.081299
-0.094971
-0.101318
-0.100342
-0.090088
-0.094482
-0.078857
-0.080811
-0.069092
-0.067627
-0.059814
-0.050049
-0.048096
-0.046631
-0.025635
-0.013428
-0.013916
-0.004150
0.001678
-0.000244
0.002655
0.004120
-0.002197
0.010468
0.009979
0.014862
0.012421
0.017303
0.006561
0.023651
0.009979
0.000702
0.001678
0.003143
-0.005615
-0.007080
-0.007568
-0.007080
-0.021729
-0.038818
-0.047119
-0.044678
-0.045166
-0.040283
-0.010986
-0.013916
-0.024170
-0.049072
-0.021240
-0.025146
-0.051514
-0.054443
-0.063721
-0.051025
-0.023682
-0.010010
-0.013428
-0.006104
-0.013428
-0.014893
-0.018311
-0.024658
-0.027588
-0.004639
-0.029053
-0.024658
-0.014893
-0.022217
-0.012451
-0.022217
-0.024658
-0.024170
-0.027588
-0.027100
-0.028564
-0.028076
-0.030518
-0.035400
-0.030518
-0.028564
-0.025146
-0.030029
-0.025635
-0.030518
-0.015869
-0.017822
-0.022217
-0.020264
-0.017334
-0.017334
-0.017334
-0.014893
-0.026123
-0.025635
-0.021240
-0.020264
-0.019287
-0.030029
-0.028564
-0.025146
-0.030518
-0.031494
-0.031006
-0.031006
-0.043213
-0.050049
-0.035400
-0.033936
-0.033936
-0.033936
-0.037354
-0.042725
-0.038818
-0.054932
-0.050049
-0.051514
-0.041260
-0.039307
-0.039795
-0.043701
-0.042725
-0.023193
-0.010010
0.012421
0.018768
0.029999
0.032440
0.032440
0.047577
0.068573
0.077362
0.099335
0.096405
0.106659
0.121307
0.118378
0.132538
0.135956
0.136932
0.129608
0.120331
0.122284
0.099335
0.103729
0.093964
0.086639
0.089569
0.068085
0.061249
0.060760
0.055389
0.046600
0.045135
0.049530
0.043671
0.036346
0.049042
0.059296
0.044647
0.035858
0.030975
0.040253
0.050018
0.034882
0.028534
0.026581
0.040253
0.028046
0.034393
0.029999
0.039276
0.031952
0.004608
0.004608
0.005096
-0.014893
-0.008545
-0.014404
-0.025635
-0.028076
-0.024170
-0.027588
-0.029053
-0.028076
-0.024170
-0.033936
-0.034424
-0.034912
-0.035400
-0.036865
-0.033936
-0.036377
-0.031494
-0.023193
-0.029053
-0.026123
-0.023682
-0.019775
-0.011963
-0.015381
-0.009521
-0.008545
-0.001709
-0.004150
-0.002686
0.007538
0.002655
-0.001709
0.003632
0.003143
0.004608
0.007538
0.008514
0.013397
0.006073
0.005585
0.019257
0.005585
0.007538
0.005096
0.008514
0.009491
0.001678
-0.001709
0.012421
0.022186
0.009979
0.004608
0.006561
0.007538
0.000214
0.003143
0.004608
0.001190
-0.003174
0.011932
-0.000244
-0.001221
-0.000732
-0.008057
-0.009033
-0.006592
-0.006592
0.002655
-0.001709
-0.008057
-0.010986
-0.012451
-0.005615
-0.009521
-0.011475
-0.006592
-0.017334
-0.012939
-0.008057
-0.013428
-0.016846
-0.013916
-0.023682
-0.018799
-0.024170
-0.020752
-0.025146
-0.016357
-0.007568
-0.008057
-0.008545
-0.006592
-0.010498
-0.011475
-0.012451
-0.011963
-0.019775
-0.039307
-0.017334
-0.007080
0.009491
0.015839
0.010468
-0.007080
-0.010010
-0.025146
-0.018799
-0.003662
0.003143
-0.003174
-0.006592
-0.006104
-0.007568
-0.005127
-0.000732
-0.000244
-0.005127
-0.004150
0.009491
-0.002686
-0.011963
-0.007080
0.006073
0.008514
0.014862
0.006561
0.005096
-0.002197
-0.004150
0.003143
-0.000732
0.012421
0.026093
0.010468
0.008514
-0.001709
-0.000244
0.002167
-0.002686
-0.004639
-0.002197
0.005585
-0.002686
0.002167
-0.001709
-0.006104
0.009979
0.004608
-0.001709
0.009003
0.011444
0.007050
0.002167
0.016815
0.015350
-0.001221
0.008514
0.007538
0.009979
0.028046
0.019745
0.011932
0.013397
0.022186
0.012909
0.028534
0.028046
0.027069
0.023163
0.031952
0.028534
0.025116
0.022675
0.036835
0.023163
0.024628
0.020233
0.021698
0.017303
0.019745
0.020721
0.013397
0.017792
0.009979
-0.006592
-0.011963
-0.009033
-0.023682
-0.010498
-0.013916
-0.010986
0.000214
-0.002686
-0.006592
-0.016846
-0.013916
-0.005127
-0.016357
-0.007568
-0.012451
0.003632
-0.000732
0.001190
0.004608
0.004608
0.017792
0.010468
0.003143
0.009491
0.011444
0.013397
0.007538
0.006561
0.009003
-0.000244
0.001678
0.003143
0.006561
-0.000732
-0.004150
0.003632
-0.005127
-0.013916
-0.004150
-0.010498
-0.008545
-0.007568
-0.001221
-0.014893
-0.007568
-0.005615
-0.008545
0.002167
-0.013916
-0.005615
-0.013916
-0.008545
-0.008057
-0.014404
-0.014893
-0.017334
-0.017822
-0.014404
-0.017334
-0.006104
-0.010986
-0.006592
-0.020752
-0.010010
-0.015381
-0.007080
-0.004639
-0.001709
-0.006592
-0.006104
-0.006592
-0.001221
-0.001221
-0.002197
-0.008057
-0.005615
0.000702
-0.001221
-0.001221
0.005096
0.002655
0.014374
0.015350
0.006561
0.013885
-0.002197
0.003632
0.004608
0.012421
0.006561
0.004120
0.015350
0.011932
0.003143
-0.001221
0.002167
-0.002686
-0.003662
-0.009033
-0.011963
-0.012451
-0.010010
-0.000732
-0.001709
-0.025635
-0.017334
-0.019287
-0.012451
-0.017334
-0.006104
-0.007080
-0.006592
0.002167
0.003632
0.029022
0.016815
0.017303
0.009003
-0.005615
-0.014893
-0.007568
-0.002686
0.002655
0.016815
0.014862
0.015839
0.013397
0.001190
0.007050
-0.015381
-0.013916
-0.009033
-0.026123
-0.025146
-0.013428
-0.008545
-0.015381
0.000702
-0.003662
-0.011475
-0.002686
-0.004150
0.000214
0.003143
-0.000244
0.000214
-0.000732
0.007538
0.008514
-0.001709
0.010956
0.015839
0.012909
0.007538
0.007050
0.014862
0.021698
0.021698
0.027069
0.009979
0.027069
0.027069
0.018768
0.020233
0.013397
0.022675
0.013397
0.008026
0.011932
0.016815
0.023651
0.019257
0.008026
0.009003
-0.006592
0.020233
-0.004150
-0.009521
-0.007080
0.002167
-0.004150
-0.003662
-0.011475
-0.013916
-0.012451
-0.010498
-0.013428
-0.008057
-0.002197
-0.011475
-0.014404
-0.008057
-0.014404
-0.018799
-0.010010
-0.018311
-0.012939
-0.005127
-0.000732
-0.004150
-0.012939
-0.004639
-0.001709
-0.009033
-0.011475
0.001190
-0.009033
0.003632
-0.014404
-0.000244
0.009491
-0.000732
-0.004639
-0.003174
-0.008057
0.006561
0.000702
-0.002197
-0.008057
0.001190
0.002167
-0.006592
-0.000244
-0.005127
0.012421
0.002655
-0.009033
-0.008057
-0.002686
-0.009033
-0.015869
-0.004639
0.000702
-0.011963
-0.005615
-0.014893
-0.011475
-0.028564
-0.015381
-0.010986
-0.007080
-0.016357
-0.021240
-0.018311
-0.017822
-0.017822
-0.011475
-0.019775
-0.022705
-0.022217
-0.032959
-0.026123
-0.031982
-0.031006
-0.039795
-0.039795
-0.042725
-0.043213
-0.052979
-0.060303
-0.058838
-0.036377
-0.057861
-0.061768
-0.057861
-0.058838
-0.062744
-0.058838
-0.061768
-0.056396
-0.052490
-0.059326
-0.054443
-0.044189
-0.044678
-0.036865
-0.042725
-0.039307
-0.036865
-0.033447
-0.036865
-0.036865
-0.032471
-0.027100
-0.023682
-0.035400
-0.026123
-0.030029
-0.029053
-0.031982
-0.025146
-0.039795
-0.031494
-0.031982
-0.034912
-0.039795
-0.033447
-0.017334
-0.025635
-0.030518
-0.026123
-0.016357
-0.021240
-0.022217
-0.003174
-0.001221
0.009003
0.030487
0.023651
0.029022
0.059784
0.080780
0.112518
0.142303
0.147186
0.133514
0.129608
0.112030
0.122772
0.129120
0.136444
0.137421
0.136932
0.142303
0.138885
0.123260
0.125214
0.104706
0.074921
0.055389
0.036835
0.019745
0.030975
0.017792
0.016327
-0.005615
-0.001221
-0.008545
0.008514
-0.001221
-0.010498
-0.007568
0.008026
0.004120
0.001190
0.010468
0.000702
0.017303
0.014862
0.006073
0.005096
0.029022
0.017792
0.006073
0.013397
-0.000244
-0.009521
0.008026
0.013885
0.012909
0.013885
-0.005127
-0.003662
0.008026
-0.007568
-0.003662
0.007050
-0.002686
-0.004150
-0.006592
0.010956
-0.003662
0.000214
-0.005127
-0.005127
0.008514
0.000214
-0.010498
0.000214
-0.008057
-0.003662
-0.000244
0.004120
0.009003
0.005096
0.004120
-0.002197
0.006561
0.001678
0.005585
0.005585
0.001190
-0.000244
0.009491
0.002655
0.002167
0.004608
0.009979
-0.000732
-0.004639
0.003632
0.009979
0.003632
0.002167
0.001678
-0.001221
-0.002197
0.006561
0.013885
0.004120
0.006073
0.005585
0.000214
0.011444
0.002655
-0.002197
0.004120
0.003143
-0.000732
0.006561
0.007538
0.006561
-0.000244
0.005585
0.003143
-0.002686
0.008514
-0.006104
-0.001221
0.003143
-0.006104
-0.003662
-0.003662
0.001678
0.006073
0.009491
-0.002686
-0.003662
0.001678
0.000214
0.001190
-0.006592
0.001678
-0.003174
0.005096
0.001190
-0.007080
0.002167
0.013397
0.002167
0.009003
-0.012451
0.010956
-0.000244
-0.010010
-0.004150
0.002655
0.002167
0.000214
-0.002197
-0.001221
0.008026
-0.003662
0.001190
-0.000244
-0.000732
-0.011475
0.003143
0.002655
-0.000244
0.002655
0.001190
-0.006104
-0.007080
-0.000244
0.004120
-0.006592
0.010468
0.003143
0.004120
0.005585
0.001190
0.000702
-0.006592
-0.002197
0.003632
-0.000732
-0.013916
-0.003662
-0.007568
-0.013916
-0.021240
-0.014893
-0.010986
-0.012451
-0.008057
-0.015869
-0.018311
-0.017822
-0.010498
-0.022705
-0.020264
-0.015869
-0.018799
-0.017334
-0.020752
-0.019775
-0.010498
-0.019287
-0.011963
-0.010498
-0.013916
-0.008545
-0.018799
0.000702
-0.005127
-0.005127
0.009003
0.001190
0.003632
-0.007568
0.006073
0.009979
0.010956
0.004120
0.022186
0.012909
0.003632
0.010956
0.018768
0.032440
0.019745
0.015350
0.014862
0.014374
0.011444
0.015350
0.021210
0.007538
0.013397
0.017303
0.010956
0.007050
0.004120
-0.009033
-0.019775
-0.014893
-0.003174
0.012909
0.022675
0.005585
-0.009033
-0.031006
-0.063232
-0.086670
-0.082275
-0.060303
-0.014404
0.000702
0.015350
0.021698
-0.007568
-0.024170
-0.032471
-0.024658
-0.014893
-0.026611
-0.015869
-0.004639
-0.000244
0.008026
-0.003174
-0.004150
0.013397
0.040741
0.039276
0.044647
0.033905
0.027069
0.024628
0.024628
0.013885
0.019257
0.019257
0.013885
0.035370
0.038788
0.041229
0.027069
0.031952
0.029999
0.031464
0.023163
0.023163
0.021210
0.020721
0.018280
0.014862
0.008514
0.008514
0.006561
0.010468
0.004120
0.011932
0.006073
-0.001709
0.006073
0.000702
-0.006104
0.004608
0.009491
0.006073
0.002167
-0.001221
-0.002197
0.004120
0.001678
0.003632
-0.001709
-0.012939
0.005585
0.006073
0.002655
0.004120
0.009003
0.008514
0.006561
-0.012939
0.004120
0.000702
-0.000244
0.005096
0.002655
0.000214
0.006561
0.004120
0.007050
0.001678
0.001190
0.012909
0.000702
0.018280
0.009003
0.015839
0.012909
0.004120
0.000702
0.016815
0.011932
0.008026
0.001678
0.006073
-0.002197
0.003143
0.003143
-0.007080
0.001678
0.004120
0.002167
-0.010498
-0.013428
-0.011963
-0.016357
-0.014893
-0.009033
-0.025146
-0.010498
-0.026611
-0.021240
-0.029053
-0.031006
-0.024658
-0.015381
-0.027588
-0.028564
-0.026123
-0.019287
-0.029053
-0.031494
-0.023682
-0.022705
-0.030029
-0.029053
-0.031006
-0.014893
-0.033447
-0.034912
-0.031494
-0.042725
-0.039795
-0.042236
-0.044678
-0.041748
-0.049072
-0.040771
-0.036377
-0.048096
-0.045654
-0.035400
-0.046631
-0.042236
-0.038818
-0.044678
-0.041260
-0.043701
-0.041260
-0.031982
-0.026611
-0.027100
-0.021729
-0.024170
-0.024658
-0.023682
-0.017822
-0.030518
-0.023682
-0.006104
-0.010010
-0.018311
-0.018311
-0.037354
-0.023193
-0.026123
-0.027588
-0.038818
-0.034424
-0.031494
-0.034424
-0.036865
-0.031006
-0.025146
-0.025146
-0.027100
-0.046631
-0.039307
-0.049072
-0.031494
-0.029541
-0.021729
-0.022217
-0.016357
-0.018799
-0.014893
-0.000732
0.014862
0.022186
0.032928
0.044647
0.026093
0.044647
0.060272
0.083221
0.094452
0.127167
0.134979
0.156464
0.148163
0.148651
0.164276
0.131561
0.102753
0.114471
0.149139
0.166229
0.170624
0.155975
0.150116
0.114471
0.076874
0.022675
-0.008057
-0.012939
-0.011963
-0.019775
-0.022217
-0.021240
-0.029541
-0.034424
-0.060791
-0.056885
-0.056396
-0.073975
-0.076904
-0.068115
-0.078857
-0.061279
-0.049561
-0.033936
-0.018799
-0.006104
-0.006104
-0.000244
0.013885
0.022186
0.013397
0.006073
0.006561
0.019745
0.031464
0.018768
0.018280
0.042206
0.034882
0.041229
0.025604
0.035370
0.029999
0.028046
0.012421
0.017303
0.007538
0.016327
0.009003
0.011932
0.006073
0.002655
0.009491
0.001190
-0.004150
-0.009033
-0.011475
-0.008545
-0.007568
-0.010010
-0.008545
-0.008057
-0.002197
-0.000244
-0.015381
-0.007080
-0.007080
0.001190
-0.001709
0.003632
-0.002686
0.008514
0.010468
-0.004639
0.005585
0.002167
-0.001709
0.000702
0.004120
0.002655
-0.006592
0.008514
0.003632
-0.001709
0.002655
0.011932
-0.003662
0.002167
0.007538
0.010956
0.002167
-0.001709
0.001678
0.005096
0.001190
0.004120
0.014862
0.015350
0.003632
0.009491
0.009491
0.002167
0.010468
0.006073
0.009003
0.008026
0.014862
0.009003
0.016327
0.014862
0.007050
0.008026
0.011932
0.000214
0.006561
0.001678
-0.004639
-0.006104
0.012421
0.003632
-0.000732
-0.002686
-0.009521
-0.014893
-0.009521
0.004608
-0.012451
-0.008057
-0.016846
-0.008545
0.003632
-0.003174
-0.008057
-0.000244
-0.008057
-0.002197
0.002167
-0.002686
-0.003174
0.001190
0.001190
0.000214
-0.011475
-0.005127
0.000214
-0.008545
-0.005615
-0.006592
-0.007568
-0.010498
-0.001221
-0.021729
-0.013916
-0.007080
-0.009521
-0.014404
-0.010498
-0.016357
-0.011475
-0.008545
-0.009033
-0.009521
0.006073
0.022186
0.009003
0.011444
0.013397
0.021698
0.004608
-0.007080
0.003632
0.012909
0.022186
0.015839
0.014374
0.016815
0.008026
0.027069
0.035858
0.038788
0.055878
0.049530
0.037323
0.036835
0.011932
0.017303
0.008026
0.003632
0.004120
0.017792
0.021210
0.011932
0.025116
0.014862
-0.005127
-0.026611
-0.043213
-0.058838
-0.041260
-0.040771
-0.050049
-0.060791
-0.068115
-0.082764
-0.083740
-0.080811
-0.072510
-0.058350
-0.069092
-0.067627
-0.052490
-0.034424
-0.032471
-0.035889
-0.032471
-0.034424
-0.045166
-0.050537
-0.042236
-0.017822
0.002167
0.011932
0.022186
-0.015869
-0.008057
0.000702
0.011444
0.011444
0.030487
0.039276
0.035858
0.030487
0.024139
0.029022
0.027069
0.032928
0.046112
0.031464
0.034882
0.050018
0.046112
0.036835
0.030487
0.031952
0.017792
0.016327
0.003143
0.018768
0.014374
0.016327
0.011932
0.016815
0.017303
0.013397
0.013885
-0.000244
0.019745
0.006561
0.005096
0.012421
0.003143
0.018280
0.004608
0.003632
0.009003
0.014374
0.003143
0.007538
0.012421
0.011444
0.006561
0.007050
0.018280
0.020233
0.009491
-0.002197
0.020721
0.000702
0.012421
0.012421
0.015839
0.009003
0.006073
0.005585
0.006561
0.002655
0.005096
0.006073
0.001678
0.001678
0.001190
0.010468
0.010956
-0.003174
0.008026
-0.002686
-0.006592
0.006073
0.000214
-0.003662
0.001678
0.005585
-0.010010
0.000702
-0.008545
0.002655
0.004120
0.002655
-0.005127
-0.003662
-0.003174
-0.005615
0.000214
0.000702
-0.006104
-0.009033
0.004120
-0.009033
-0.010498
-0.007568
-0.003662
0.001190
-0.002197
-0.007080
0.006561
0.006561
0.003632
0.007538
0.009979
0.019257
0.029999
0.023651
0.013397
0.009979
0.003632
0.006073
-0.004150
0.006561
0.005585
0.014374
0.010468
0.015839
-0.002197
0.007538
0.004120
0.002167
-0.002686
0.000702
-0.013428
-0.008057
0.004608
0.002167
0.006073
0.016327
0.023651
0.032440
0.026581
0.030487
0.028046
0.021210
0.011444
0.001190
0.012421
0.005096
-0.002197
-0.003662
-0.016357
-0.035400
-0.014404
-0.016357
-0.037842
-0.027100
-0.043701
-0.048584
-0.048584
-0.043701
-0.053955
-0.055908
-0.051514
-0.051025
-0.043213
-0.030518
-0.031494
-0.015869
-0.022705
-0.021240
-0.002686
-0.008545
-0.010010
-0.023193
-0.007568
-0.000244
0.010956
0.006561
0.001190
0.004608
0.001190
-0.010010
-0.015381
-0.015381
-0.007568
-0.010498
-0.006104
-0.011963
-0.009521
-0.016357
-0.016357
-0.012939
-0.001221
0.001190
-0.000732
0.001190
0.005585
0.014862
0.005585
-0.003662
0.005096
-0.007080
-0.005615
-0.002686
0.003143
0.019745
0.048065
0.039276
0.037323
-0.007568
-0.021729
-0.020752
-0.005615
0.008026
0.025604
0.031464
0.016327
0.012909
0.003143
0.008514
0.003143
-0.015381
0.008514
0.014374
-0.002686
-0.003174
-0.003662
-0.000244
0.002655
0.005096
0.009979
-0.001221
-0.005615
0.010468
0.005096
-0.002686
-0.003174
-0.003174
-0.003662
-0.010010
-0.013916
-0.007568
-0.008545
-0.010010
-0.017822
-0.011475
-0.015381
-0.025635
-0.013916
-0.015381
-0.021240
-0.019287
-0.021729
-0.027100
-0.021240
-0.021240
-0.018799
-0.030029
-0.023682
-0.028076
-0.020264
-0.030518
-0.040771
-0.039307
-0.033447
-0.045166
-0.038818
-0.046631
-0.051514
-0.044678
-0.020752
-0.046631
-0.041748
-0.044678
-0.046143
-0.036865
-0.049561
-0.043701
-0.045166
-0.032471
-0.035889
-0.024658
-0.026611
-0.024170
-0.024170
-0.021729
-0.026123
-0.015869
-0.026611
-0.019775
-0.021729
-0.017822
-0.019287
-0.024170
-0.025635
-0.022705
-0.032471
-0.030029
-0.037354
-0.021729
-0.027100
-0.041260
-0.039795
-0.043213
-0.026123
-0.031006
-0.037842
-0.038330
-0.045654
-0.036377
-0.038330
-0.033936
-0.022705
-0.014893
0.005585
0.010956
0.020233
0.031464
0.042206
0.085175
0.129608
0.148163
0.144257
0.138397
0.139862
0.142792
0.159882
0.155975
0.176971
0.161346
0.152557
0.166718
0.129608
0.119843
0.089081
0.100800
0.085175
0.077362
0.050507
0.020721
0.006561
-0.009521
-0.018311
-0.031494
-0.044678
-0.063232
-0.043213
-0.051514
-0.044678
-0.044678
-0.036865
-0.027588
-0.018799
-0.029053
-0.000244
-0.001709
0.000214
-0.009033
-0.000244
-0.007568
-0.001221
-0.002197
-0.006104
0.002655
0.010468
0.022186
0.004120
0.014374
0.002655
0.011444
0.009979
0.002167
0.005585
-0.003174
-0.002686
-0.015869
-0.005615
0.039276
0.041229
0.004120
-0.007568
0.005096
0.000214
0.001190
0.003143
-0.002686
0.003143
-0.002686
-0.000732
-0.010010
-0.004150
-0.015381
-0.007080
0.000214
-0.009521
-0.003174
0.000214
-0.015381
-0.007080
-0.010498
-0.006104
-0.002686
0.003143
-0.016357
-0.000732
0.000214
0.002167
-0.001709
-0.010010
0.006561
0.010468
0.006561
0.006561
0.006561
0.007050
0.017792
0.000702
0.010956
0.005096
0.008514
0.018280
0.012909
0.010468
0.007050
0.014374
0.004608
-0.000732
0.016327
0.012421
0.017792
0.012909
0.001678
0.016327
0.016815
0.018768
0.014862
0.018280
0.015350
0.012909
0.006073
0.009979
0.010468
0.005585
0.004120
-0.001221
0.003632
0.007050
0.008514
0.005585
0.002655
0.013885
0.017792
0.010468
-0.008057
0.005585
0.007050
0.004608
0.002655
0.005096
0.005585
-0.001221
0.002655
0.004608
0.000702
-0.000732
0.003632
0.009003
0.005096
0.000214
-0.001709
0.009003
-0.003174
0.002167
-0.001221
0.004608
0.001190
0.003632
-0.001221
-0.006592
0.013885
0.001678
0.005096
0.000214
-0.000244
0.001190
-0.010498
0.004120
0.001190
0.003143
-0.001709
0.003632
0.010468
-0.002197
-0.006104
0.003143
0.015350
0.009003
0.001678
0.006073
0.009003
-0.004150
0.004608
0.001678
-0.001709
-0.000732
0.004608
0.008026
0.005096
0.005585
-0.001709
0.002655
-0.004639
-0.000244
0.000702
0.000702
-0.005615
0.005096
-0.002197
-0.003662
-0.006592
0.005096
-0.002197
-0.010498
-0.008057
-0.003174
-0.000732
-0.001709
-0.012451
-0.003174
0.000702
-0.010498
-0.001709
0.004120
0.006561
-0.002686
-0.004150
0.003632
-0.001221
-0.007080
-0.001709
-0.011475
0.008026
0.008514
0.002655
0.005096
-0.000244
0.006073
0.002655
-0.011963
0.006073
0.015350
0.032440
0.037323
0.050507
0.072968
0.085175
0.092987
0.103241
0.099335
0.092010
0.048065
0.019745
0.017303
0.018280
0.028534
0.040741
0.036346
0.018280
0.025116
-0.010986
-0.035400
-0.051514
-0.075439
-0.069092
-0.081787
-0.080322
-0.084229
-0.091553
-0.081787
-0.093994
-0.097412
-0.082275
-0.079346
-0.055908
-0.029541
-0.028564
-0.030518
-0.034424
-0.021729
-0.003662
-0.005615
-0.000732
0.001190
-0.007080
-0.002197
0.004120
0.008514
0.006561
0.009491
0.014374
0.029022
0.020721
0.023163
0.032440
0.028046
0.022186
0.023651
0.023163
0.016327
0.028046
0.021698
0.020721
0.024139
0.021210
0.021698
0.021210
0.019257
0.009003
0.019257
0.015350
0.005585
0.011932
0.010956
0.009979
0.017792
0.007050
0.004608
0.017792
0.008514
0.003632
0.005585
0.006561
0.004120
0.016815
0.015839
0.010468
0.007538
0.008026
0.012909
0.001190
0.004608
0.006073
0.012421
-0.001221
0.002655
0.002167
0.006561
0.005096
0.004608
0.009979
0.008026
0.009491
0.008026
0.013885
0.006561
0.003632
0.008514
0.013885
0.012909
0.016327
0.005096
0.018280
0.007538
0.011444
-0.004639
0.009979
0.000702
0.008514
0.012421
-0.000732
0.002655
0.010956
-0.005127
-0.005127
-0.002686
0.000214
-0.006592
-0.008545
-0.005127
-0.010010
-0.007080
-0.012939
-0.011963
0.001190
-0.005127
-0.000244
0.000214
-0.002686
-0.006592
-0.004150
-0.002197
-0.007568
0.004120
0.016815
0.008514
0.001190
-0.007080
0.002167
0.002167
0.004608
-0.005127
0.015839
0.001678
-0.006592
0.000214
-0.000732
-0.003174
-0.006592
0.001678
-0.012939
-0.007568
-0.009033
-0.002197
-0.003174
-0.010986
-0.007568
-0.010986
-0.011475
-0.015869
-0.012451
-0.012451
-0.009521
-0.019775
-0.018311
-0.009033
-0.019287
-0.024658
-0.010986
-0.020752
-0.011475
0.000702
0.009491
0.024139
0.037323
0.046600
0.027069
0.007538
-0.011475
-0.011963
-0.003174
-0.007568
0.019745
-0.006592
0.006561
-0.004639
-0.021729
-0.037354
-0.039307
-0.057861
-0.067139
-0.077881
-0.075928
-0.076416
-0.088135
-0.091064
-0.105713
-0.092529
-0.093994
-0.094971
-0.093018
-0.082275
-0.077881
-0.083252
-0.073486
-0.061768
-0.050049
-0.036865
-0.034912
-0.032471
-0.033936
-0.025635
-0.012939
-0.021240
-0.018311
-0.023682
-0.018799
-0.032471
-0.031006
-0.002197
-0.002197
-0.015381
-0.026123
-0.021729
-0.021240
-0.038818
-0.033936
-0.030518
-0.019287
-0.020264
-0.012451
-0.020752
-0.020264
-0.033447
-0.032959
-0.028076
-0.036865
-0.028564
-0.011475
-0.011475
-0.023193
-0.017822
-0.004639
0.007050
0.027557
0.038788
0.029999
0.038300
0.042206
0.038788
0.065643
0.082245
0.084198
0.095917
0.095917
0.103241
0.092499
0.096405
0.094940
0.103241
0.099823
0.092499
0.089569
0.088593
0.072479
0.071991
0.060760
0.044647
0.047577
0.034393
0.046600
0.031952
0.019745
0.022675
0.027069
0.021210
0.016327
0.015839
0.021210
0.011444
0.009003
0.002167
0.012909
0.008026
0.012909
0.002655
0.004608
0.016815
0.019257
0.006561
0.005585
0.010956
0.014862
0.004120
0.005096
0.004608
0.000214
0.017792
-0.002686
0.005585
0.010468
0.000214
-0.003174
0.008026
-0.000244
0.001190
0.008514
0.009979
0.013885
0.003632
0.005585
0.011444
0.008514
-0.005127
0.010956
0.008026
0.018768
-0.005615
0.008026
0.001678
-0.002197
0.005096
0.001678
0.003632
0.011932
0.002167
-0.001221
0.012909
0.008026
0.006561
-0.001709
-0.002197
0.003632
0.013397
-0.008057
0.011932
-0.005127
0.003632
-0.003662
0.013397
-0.000244
0.001678
-0.001221
0.008026
-0.001709
-0.012939
-0.000732
0.011444
0.012421
0.007050
0.022186
0.017792
0.015350
0.007538
0.000214
0.005096
0.017303
0.010468
0.011444
-0.002197
0.000702
0.009979
0.009003
0.008026
-0.004150
0.004120
-0.010010
-0.011963
-0.000732
0.016815
0.026581
0.016815
0.000702
-0.017822
-0.020752
-0.028076
-0.024170
-0.010498
-0.005615
-0.001221
0.006073
0.019257
0.012421
0.001678
-0.005127
-0.009521
-0.007568
-0.010498
0.000702
0.016815
0.015839
0.012421
0.011444
0.010468
0.018768
0.000702
0.014862
0.012909
0.022675
0.007538
-0.013916
-0.019775
-0.007568
-0.008057
-0.012939
-0.015381
-0.005615
-0.018311
-0.027100
-0.029541
-0.030518
-0.034424
-0.037354
-0.043213
-0.034424
-0.029053
-0.019775
-0.010498
-0.023682
-0.009033
-0.005127
-0.001709
-0.000244
-0.004150
-0.009521
0.001190
0.016815
-0.003174
0.010956
0.013397
0.017303
0.016815
0.021210
0.015839
0.015350
0.017303
0.012909
0.017303
0.013397
0.018768
0.013885
0.015350
0.016815
0.014862
0.016815
0.013397
0.014862
0.013397
0.009003
0.011444
0.007050
0.015350
0.015350
0.012909
0.011444
0.014374
0.015350
0.003632
0.008514
0.017303
0.003143
0.005096
0.011932
0.005096
0.008026
0.011444
0.006561
0.008026
0.007050
0.012421
0.014374
-0.000732
0.019257
-0.006104
0.000214
0.008514
0.015839
0.003143
0.004120
0.004608
0.000702
0.007050
0.003632
0.004608
-0.000732
0.005096
0.010468
0.007538
0.001678
0.007050
0.006073
0.005585
0.009003
-0.001709
0.000702
0.004120
-0.001709
0.006561
0.003143
0.002167
-0.003662
0.007050
0.008026
0.009979
-0.009033
0.001678
-0.001709
0.005096
0.006561
0.010468
0.004120
0.004120
0.000214
-0.001221
-0.004639
-0.000732
0.000702
0.010956
0.005096
0.001190
0.008514
-0.003662
0.004608
0.008026
0.004608
0.018768
0.008026
0.002167
0.004120
0.006561
0.000702
-0.002197
0.006073
-0.007080
0.013885
0.004120
-0.000244
0.006561
-0.005127
-0.016357
-0.008057
-0.006592
-0.002197
-0.006104
-0.013428
0.005585
-0.015381
-0.006104
-0.012451
-0.011963
-0.003662
-0.014404
-0.012939
-0.006592
-0.011475
-0.010986
-0.010498
-0.002686
-0.010986
-0.006592
0.004120
-0.004639
0.002655
-0.002686
-0.018311
-0.026611
-0.028076
-0.031982
-0.013428
-0.012939
-0.011475
-0.021729
-0.012939
-0.025146
-0.027588
-0.033447
-0.048096
-0.070557
-0.073975
-0.072510
-0.066650
-0.033447
-0.017334
-0.005615
0.014862
0.026581
0.042694
0.034393
0.003632
0.000702
0.009979
0.018280
0.031464
0.056366
0.052460
0.079315
0.073944
0.075409
0.072968
0.057343
0.045624
0.044647
0.027069
0.014374
0.010468
-0.005615
0.004608
-0.010986
-0.005127
-0.011963
-0.026123
-0.024658
-0.036865
-0.021240
-0.034912
-0.030029
-0.025146
-0.026123
-0.026123
-0.030029
-0.024170
-0.014893
-0.019775
-0.009033
-0.001709
-0.004639
-0.005615
0.001190
-0.000244
0.001190
0.010956
0.006073
0.006073
0.018280
0.003143
0.015839
0.009979
0.018280
0.011444
0.017303
0.019745
0.009003
0.009979
0.017303
0.022675
0.017303
0.014374
0.006073
0.009491
0.016327
0.005096
0.002167
0.014374
0.022186
0.009979
0.010956
0.008514
-0.001221
0.003632
0.008026
-0.000244
0.009979
0.003143
0.004120
0.001678
0.006561
0.009979
0.000702
-0.000244
-0.003174
0.000702
0.005096
-0.005127
-0.000732
-0.000244
-0.005127
-0.002686
0.001678
-0.001221
-0.006104
0.005096
-0.014404
0.006073
-0.004150
0.003632
0.003632
-0.000244
0.002655
-0.005127
0.004608
0.002655
-0.005615
-0.002197
0.002655
-0.000732
-0.013428
-0.008545
-0.006592
-0.003662
-0.002197
-0.008545
-0.010986
-0.010986
-0.002686
-0.010498
-0.006104
-0.009033
-0.008057
-0.007080
-0.008545
-0.021729
-0.012939
-0.017334
-0.011963
-0.007568
-0.015869
-0.005127
-0.021729
-0.005127
-0.013916
-0.010986
-0.015381
-0.012939
-0.017822
-0.014404
-0.008545
-0.007080
-0.025635
-0.010498
-0.006104
-0.013916
-0.015869
-0.005127
-0.004639
-0.007568
-0.005127
-0.003174
-0.001709
0.000702
0.001190
0.006561
0.009491
0.011444
0.015839
0.024139
0.019745
0.025604
0.022675
0.033417
0.030975
0.020721
0.012909
0.020721
0.012421
0.006561
-0.012451
-0.013428
-0.008545
-0.007080
-0.013428
-0.013428
-0.010986
-0.017334
-0.017334
-0.026611
-0.045654
-0.033447
-0.036377
-0.047119
-0.043701
-0.035889
-0.022705
-0.002686
-0.006592
0.012909
0.000702
-0.013428
-0.021729
-0.019775
-0.032471
0.004608
0.023651
0.022186
0.034882
0.042206
0.032928
0.017792
-0.003662
0.011444
0.009003
-0.010498
-0.011963
-0.018311
-0.019775
-0.005615
-0.013916
-0.021240
-0.022705
-0.021240
-0.017822
-0.020752
-0.029053
-0.030029
-0.039795
-0.032959
-0.033936
-0.043213
-0.021729
-0.023682
-0.022217
0.002167
-0.015869
0.002167
0.004120
0.009979
0.012421
0.015839
0.021210
0.012909
0.012421
0.022675
0.020721
0.023163
0.016327
0.022186
0.025116
0.025604
0.024628
0.014862
0.025116
0.016815
0.014862
0.009979
0.017792
0.013397
0.021210
0.011932
0.013397
0.002655
-0.001709
0.005585
0.009491
0.005585
0.002167
0.020233
0.011932
0.000702
-0.001221
0.013885
0.006561
-0.002197
-0.000244
0.011444
0.007050
0.005096
-0.005127
0.011932
0.004608
0.007538
0.003143
0.002655
-0.001221
0.015839
0.005585
0.002167
0.004120
0.004608
0.008026
-0.004150
-0.000732
0.004120
0.005096
0.002167
-0.006104
-0.001221
-0.004150
-0.001221
-0.002197
-0.008057
-0.008545
-0.000732
-0.003174
-0.008545
-0.002197
-0.006592
0.001678
-0.017334
-0.016846
-0.013916
-0.009033
-0.010986
-0.023193
-0.018311
-0.025635
-0.022705
-0.042725
-0.034424
-0.028076
-0.042236
-0.047119
-0.039307
-0.044678
-0.059814
-0.056885
-0.062744
-0.067139
-0.071533
-0.062256
-0.058838
-0.058350
-0.065674
-0.059814
-0.063721
-0.047119
-0.042725
-0.042236
-0.035889
-0.031494
-0.020752
-0.016846
-0.020264
-0.014404
-0.005127
-0.011475
-0.014404
-0.010010
-0.012939
-0.009033
-0.013428
-0.020264
-0.019775
-0.022705
-0.016846
-0.031494
-0.035400
-0.047607
-0.041748
-0.036865
-0.043213
-0.037842
-0.041260
-0.031982
-0.029541
-0.034424
-0.025635
-0.020752
-0.013428
0.000702
0.006073
0.020721
0.022675
0.034393
0.076385
0.123749
0.128632
0.124237
0.110077
0.095917
0.106659
0.116425
0.114960
0.106171
0.113495
0.107635
0.113007
0.096405
0.097870
0.097382
0.081268
0.056366
0.041718
0.019745
0.008514
-0.004639
-0.014404
-0.019775
-0.024170
-0.013916
-0.017822
-0.022217
-0.010498
-0.010498
-0.007568
-0.003174
-0.001709
0.000214
0.005096
0.000214
0.006073
0.018768
0.009003
-0.008545
0.003143
-0.001709
0.000702
0.011444
-0.004150
-0.011475
0.019745
0.016815
0.023163
0.014374
-0.000244
-0.001709
-0.008545
-0.017334
-0.018311
-0.003662
-0.020752
-0.007080
-0.019775
-0.014404
-0.023193
-0.017334
-0.015381
0.008514
-0.002197
-0.010010
-0.013916
-0.015381
-0.011475
-0.007568
0.014862
0.014374
0.018768
0.014862
0.021210
0.018280
0.035858
0.027069
0.023651
0.024139
0.032440
0.022186
0.015350
0.010956
0.013397
-0.001709
0.001190
0.015839
0.002167
-0.002197
0.005096
-0.008545
0.005585
-0.007568
-0.009033
-0.016357
-0.011963
-0.014893
-0.012939
-0.004150
0.000214
0.002167
-0.001221
-0.005615
-0.004150
0.012909
0.003143
0.008026
0.011444
0.005585
-0.004150
0.000702
0.005585
-0.000244
0.005096
0.012909
0.013885
0.011932
0.010956
0.009979
0.020721
0.005585
0.007050
0.015839
0.006561
0.010468
0.004120
0.001678
0.013397
0.015350
0.007538
0.015350
0.004608
0.013397
0.007538
0.019257
0.006561
0.015350
0.019257
0.020721
0.014374
-0.002197
0.021698
0.009491
0.019745
0.008026
0.012421
0.017303
0.008514
0.004608
0.013397
-0.003662
0.004120
0.000702
-0.003174
-0.008545
-0.004150
-0.006104
-0.008545
-0.010010
-0.014404
-0.001221
-0.022705
-0.007568
-0.009521
-0.008545
-0.013916
-0.006104
-0.014404
0.002655
0.000702
-0.005127
-0.001221
-0.002197
-0.001709
0.002655
0.009491
-0.003662
-0.001709
0.010956
0.004608
-0.005127
0.000214
0.005585
-0.000244
0.002655
0.010468
-0.001221
0.014862
0.009979
0.009979
0.004608
0.009003
0.009003
0.007050
0.003143
0.006073
-0.002197
0.006561
-0.002197
0.003143
0.012421
-0.002686
0.003632
0.006561
0.004120
0.010468
0.008026
-0.004639
0.004120
0.004608
0.000702
-0.003174
0.002167
0.001678
0.004120
0.006073
-0.002686
-0.013916
-0.001709
0.000214
-0.010986
-0.007080
-0.006592
0.007538
0.001190
-0.006104
-0.013428
-0.009521
-0.002197
-0.006104
-0.006592
0.001190
-0.008545
-0.010986
-0.008057
-0.005615
-0.005615
-0.006104
-0.003174
-0.009521
-0.000732
0.005585
0.018768
0.015350
0.028534
0.034393
0.015350
-0.001221
-0.001221
-0.002197
-0.002197
0.010468
0.010468
0.020233
0.013397
0.009003
0.019745
0.005585
-0.015869
-0.015381
-0.013916
-0.006592
0.002655
0.022675
0.014374
0.012421
0.016327
0.016815
0.010956
0.020233
0.004608
-0.000244
-0.013916
0.012421
0.020721
0.015350
0.011444
0.015839
0.009979
0.003632
0.006561
-0.009033
-0.004639
-0.018799
-0.031982
-0.019287
-0.012939
-0.013916
-0.015381
0.004120
-0.003662
0.001678
0.009003
0.011444
0.001190
-0.006592
-0.010010
-0.007080
-0.013916
-0.010010
-0.010498
-0.011475
-0.010010
-0.008057
-0.009033
-0.021240
0.001678
-0.004639
-0.006592
-0.011963
-0.012939
-0.009033
-0.021240
-0.012939
-0.005127
-0.008545
-0.019775
-0.008545
-0.018311
-0.007080
-0.004150
0.006073
0.000702
-0.001221
0.002167
-0.004150
-0.000244
0.013885
0.012421
0.013397
0.003143
0.013885
0.013885
0.022675
0.018768
0.024139
0.021210
0.011932
0.013885
0.016815
0.012909
0.020721
0.027069
0.012909
0.007050
0.011932
0.013885
0.010468
0.004120
0.004608
0.009003
0.004120
-0.003174
-0.003662
-0.005127
0.001678
-0.003662
-0.010986
0.000702
0.005585
-0.007568
0.000214
-0.012939
-0.006104
-0.008057
-0.000244
0.002655
-0.006104
-0.002686
-0.009033
0.006073
-0.009521
-0.003662
0.007050
0.003632
-0.009033
-0.006592
-0.003174
-0.004150
-0.008057
0.003143
0.005585
0.001190
0.011932
-0.003662
0.000702
-0.002686
0.002167
-0.000244
-0.007080
-0.011963
-0.008057
-0.004150
-0.011963
-0.010498
-0.007568
-0.010498
-0.013428
-0.012451
-0.015381
-0.013916
0.002167
-0.007080
0.007538
0.002167
0.006073
0.009003
-0.006104
-0.011475
-0.006592
-0.021240
-0.028076
-0.033936
-0.047119
-0.029053
-0.022705
-0.029053
-0.030518
-0.020752
-0.024658
-0.043213
-0.047607
-0.055908
-0.057373
-0.032471
-0.031982
-0.031006
-0.029541
-0.027100
-0.020752
-0.015869
-0.006592
0.001190
-0.003662
-0.007568
-0.010010
-0.000244
-0.010010
-0.014404
-0.016846
-0.030518
-0.020264
-0.041748
-0.030029
-0.045654
-0.054443
-0.050049
-0.047607
-0.054932
-0.059814
-0.050537
-0.056885
-0.054443
-0.062744
-0.050537
-0.064697
-0.053955
-0.058838
-0.049072
-0.054932
-0.039795
-0.043213
-0.035889
-0.039307
-0.008545
-0.005127
0.009003
0.019745
0.024139
0.032928
0.020721
0.033417
0.041718
0.059296
0.072479
0.078339
0.070526
0.087128
0.084686
0.083221
0.082733
0.072479
0.063690
0.072479
0.080780
0.104218
0.095917
0.075897
0.071014
0.034882
0.008514
-0.010986
-0.017334
0.018768
0.034393
0.042206
0.044159
0.034393
0.022675
0.012909
-0.000732
-0.006592
-0.004639
0.004120
0.008026
0.005585
0.019745
0.021210
0.009003
0.015350
0.011932
0.000214
0.011444
0.013885
0.003632
0.015839
0.007050
-0.001221
0.000214
-0.007080
0.000214
-0.001221
0.004608
-0.002197
0.001678
-0.002197
-0.000244
0.001678
-0.003662
0.005585
-0.008057
-0.000244
0.002655
0.011444
0.005585
0.007050
0.002167
-0.000732
0.004608
0.008026
0.008514
0.002167
0.019745
0.020233
0.001190
0.006073
0.008514
0.011932
0.006073
0.008026
0.011932
0.004608
0.005096
0.001678
-0.003174
0.007538
-0.006592
-0.006592
-0.010986
0.005585
0.005096
0.004608
-0.009033
0.000702
0.008026
-0.000732
0.000214
0.000702
-0.004150
0.001190
0.016327
0.013397
-0.000244
0.017303
0.023163
0.024628
0.032928
0.021210
0.016327
0.015839
0.015350
0.012909
0.021698
0.036346
0.026093
0.022186
0.023163
0.006073
0.004608
0.001678
0.004120
-0.009521
0.004608
-0.005615
0.003632
-0.001221
-0.005615
-0.011475
-0.006104
-0.016846
0.001190
0.006561
-0.003662
-0.001709
0.005096
0.011932
0.013397
-0.004150
-0.006104
-0.017822
-0.003662
0.005585
0.012909
0.013885
0.021698
0.028046
0.021698
0.020721
-0.004150
0.009491
0.002655
-0.003174
0.003143
0.006073
0.004608
0.009491
0.009003
-0.006592
-0.006592
0.006561
-0.006104
-0.006104
-0.007080
-0.011963
-0.015381
-0.015381
-0.017822
-0.017822
-0.014404
-0.016357
-0.015869
-0.012939
-0.002686
-0.007568
-0.016846
-0.007568
-0.015381
-0.005127
-0.013428
0.008514
0.009003
0.009491
0.001190
-0.004639
0.000214
-0.004150
-0.006592
-0.000732
-0.006592
-0.005127
0.012909
0.007050
0.010956
0.003143
0.003143
0.009003
0.006561
0.002167
-0.001709
0.001190
0.013885
0.006561
0.006073
-0.000244
0.005585
0.011444
0.009491
0.014374
0.008514
0.001190
0.012421
0.018280
0.013885
0.020721
0.025116
0.012909
-0.002686
-0.007568
-0.012939
-0.029053
-0.036377
-0.009521
0.009003
-0.009033
-0.032471
-0.035400
-0.030029
-0.035889
-0.019775
-0.006592
-0.024170
-0.012451
-0.029053
-0.023193
-0.002197
-0.003174
-0.002197
-0.005127
0.007050
0.008514
0.007050
0.009491
0.025116
0.021210
0.006073
0.017792
0.017792
0.006073
-0.009033
0.003632
0.008026
0.002167
-0.010498
0.000214
0.000214
-0.003662
-0.003174
-0.008545
-0.006104
-0.007568
-0.010986
-0.003174
0.005585
0.005585
0.015350
0.000702
0.008514
0.011444
0.010468
0.003143
0.013885
0.007050
0.012909
0.010468
0.018768
0.022186
0.014862
0.010468
0.005096
0.010956
-0.001221
-0.000244
0.002167
0.005096
-0.000732
-0.019775
0.008026
0.012909
0.005585
-0.006104
-0.003662
-0.002686
-0.006592
-0.009521
0.007050
0.002167
-0.001709
0.008026
0.005585
0.011932
0.004608
0.012909
0.013397
0.004608
0.010468
0.010468
-0.003174
0.002655
0.005096
-0.006104
-0.010986
-0.010986
-0.014404
0.002655
0.011444
-0.013428
-0.009033
-0.002686
-0.017822
-0.019287
-0.023193
-0.022705
-0.009521
0.000702
-0.001709
-0.006104
0.009979
-0.006104
0.003143
0.008514
0.016327
0.014862
0.020233
0.001678
0.008026
0.005096
0.003632
0.010956
0.006561
0.013397
0.018280
0.010468
0.013885
0.005585
0.003632
-0.003174
0.002655
-0.004150
0.001190
-0.001709
-0.001221
-0.003662
-0.011963
-0.006104
-0.006592
-0.013916
-0.011963
-0.000244
-0.020752
-0.024658
-0.020264
-0.025146
-0.003174
-0.006592
-0.014893
-0.025635
-0.023193
-0.017334
-0.008057
-0.013428
-0.010498
-0.008057
-0.009033
-0.000244
0.005096
-0.012451
-0.000244
-0.010986
-0.000732
-0.002686
-0.006592
0.010468
0.012909
0.012909
0.009491
0.002655
0.016327
-0.000732
0.014862
0.009979
0.006073
0.013885
-0.000244
0.009003
0.009003
0.002655
0.003632
-0.003174
0.003143
0.003143
0.005585
-0.005127
-0.009033
-0.000732
-0.000732
-0.003662
-0.002197
-0.001221
0.012909
0.012421
0.029510
0.024139
0.018280
0.013397
0.016327
0.019257
0.003143
0.011932
0.004608
-0.006104
-0.008545
0.003143
0.002655
0.011444
-0.005127
-0.004639
-0.009521
-0.016846
-0.028564
-0.012451
-0.015869
-0.002686
-0.002686
-0.003174
-0.012451
-0.020752
-0.027588
-0.009033
-0.015381
0.001678
0.009491
0.014374
-0.005615
-0.001221
0.038300
-0.000244
0.000214
0.005585
-0.014404
-0.025635
-0.000244
0.007538
0.000214
-0.005615
0.001678
-0.006104
-0.005127
-0.010010
-0.021240
-0.002686
-0.009033
-0.013916
-0.004150
-0.004150
-0.001221
-0.010498
-0.010986
-0.005127
-0.011475
-0.003662
-0.012939
0.004120
0.001190
0.007050
-0.008057
0.001190
-0.007080
-0.001221
0.004120
0.002655
-0.010498
-0.009033
-0.003174
-0.008057
-0.004150
-0.023193
-0.006592
-0.006104
-0.009521
-0.009521
-0.009521
-0.002197
-0.013916
-0.005615
-0.006592
-0.015381
-0.009033
-0.007080
-0.005127
-0.017334
-0.009033
-0.019287
-0.005615
-0.006592
-0.020752
-0.012939
-0.006592
-0.018311
-0.013916
-0.014404
-0.025146
-0.017822
-0.011963
-0.007568
-0.011963
-0.009033
-0.020752
-0.016357
-0.012451
-0.011963
-0.014893
-0.008545
0.005096
-0.003174
-0.003662
-0.014404
-0.001709
-0.019775
-0.007080
-0.008057
-0.004639
-0.015869
-0.013916
0.001190
-0.004639
-0.003174
-0.009521
-0.011963
-0.017822
-0.020752
-0.035400
-0.025635
-0.017334
-0.014893
-0.011475
-0.002686
-0.012939
-0.002197
-0.010986
-0.012939
-0.001709
-0.012451
-0.022217
-0.010010
-0.002686
-0.005615
-0.007080
-0.009521
-0.001709
-0.018799
-0.001709
-0.001709
-0.004150
0.007538
0.008026
0.006561
0.009003
0.020233
0.021210
0.027069
0.019745
0.029510
0.040253
0.043671
0.040253
0.039764
0.051483
0.052460
0.046112
0.030487
0.031464
0.012909
0.001678
0.002655
0.018280
0.001678
0.007050
0.009491
0.004120
-0.005615
0.003143
0.012909
-0.006592
-0.007568
-0.011963
-0.007080
-0.022705
-0.017334
-0.031006
-0.014404
-0.013916
0.003143
-0.007568
-0.004639
-0.013428
0.006561
-0.010010
-0.010986
-0.010986
-0.018799
-0.012451
-0.021729
-0.017822
-0.014404
-0.014893
-0.008545
-0.012939
-0.010986
-0.010498
-0.003174
-0.007080
-0.004150
-0.000732
0.002167
0.006073
-0.001221
0.000214
-0.004639
0.005096
-0.001221
-0.010010
-0.004150
-0.006592
-0.004639
0.006561
-0.004150
0.004120
-0.002197
0.001190
-0.000244
0.000702
-0.005127
-0.001709
0.002655
-0.001221
-0.012451
0.003143
0.002655
0.002167
0.000214
0.012421
0.017303
0.001190
0.005096
0.013885
-0.000244
0.000702
-0.003174
0.003143
0.000214
-0.000244
0.000702
0.000214
-0.006104
-0.000244
0.009979
0.005585
-0.010986
0.002655
0.009979
-0.007568
-0.016846
0.003632
-0.000732
-0.008057
-0.006104
-0.004639
-0.010986
-0.010498
0.004608
-0.018311
-0.007568
-0.011963
-0.014404
-0.002686
-0.009033
-0.007080
0.000702
-0.005127
-0.008545
-0.001709
-0.000244
0.000214
-0.004639
-0.002197
-0.011475
0.006561
0.003143
0.009003
0.006073
-0.007080
-0.012451
0.009491
-0.016357
-0.009521
-0.005127
-0.004639
-0.010986
-0.021240
-0.015381
-0.019775
-0.023193
-0.034424
-0.017334
-0.027588
-0.030029
-0.028076
-0.032959
-0.035889
-0.036865
-0.031006
-0.046143
-0.050049
-0.047607
-0.048096
-0.046631
-0.046143
-0.050049
-0.052979
-0.057373
-0.057373
-0.049072
-0.049561
-0.047607
-0.046143
-0.048096
-0.049561
-0.043701
-0.043213
-0.057373
-0.049561
-0.051514
-0.051025
-0.047119
-0.038330
-0.028076
-0.029053
-0.030518
-0.025635
-0.033447
-0.032471
-0.037842
-0.028076
-0.035400
-0.033447
-0.018799
-0.020752
-0.012939
-0.030518
-0.028564
-0.033936
-0.030029
-0.032471
-0.027588
-0.016357
-0.011475
-0.017334
-0.018799
-0.024170
-0.021729
-0.002686
0.003143
0.013885
0.001190
0.008026
0.020233
0.033417
0.033905
0.062225
0.079315
0.083710
0.094452
0.115936
0.179413
0.222870
0.245331
0.239471
0.202362
0.158905
0.130096
0.149139
0.156464
0.164276
0.172089
0.173553
0.150116
0.127167
0.095428
0.044159
0.003143
-0.046143
-0.053467
-0.062744
-0.088135
-0.094482
-0.095459
-0.108154
-0.120361
-0.114990
-0.125732
-0.116943
-0.122803
-0.115479
-0.089600
-0.088135
-0.060303
-0.066162
-0.056396
-0.047119
-0.037354
-0.042725
-0.036865
-0.023193
-0.004639
-0.006104
-0.008057
-0.003174
-0.008057
0.006073
0.001190
0.007538
0.008514
0.015350
0.015839
0.012909
0.000214
0.010956
0.014862
0.016327
0.016815
0.006073
0.014374
0.010956
0.009003
0.006073
0.014862
0.018280
0.014374
0.020721
0.003632
0.005585
0.017303
0.012909
0.002655
0.002167
0.012421
0.012421
0.012421
0.001190
0.004608
0.016815
0.004608
0.002655
0.013885
-0.000244
0.004608
0.012421
-0.000244
-0.000244
-0.004150
0.012909
0.008026
-0.002197
-0.008057
-0.003174
-0.005615
-0.010010
-0.004639
-0.003662
-0.003662
-0.016846
-0.013428
-0.008057
-0.012451
-0.007080
-0.017334
-0.015381
-0.018799
-0.013428
-0.013916
-0.015869
-0.006592
-0.015869
-0.013428
-0.017822
-0.015869
-0.007080
-0.008057
-0.010986
-0.003662
-0.005127
0.001678
0.009003
0.001190
0.007050
-0.001709
0.009491
0.028046
0.011932
0.011932
0.007050
0.017303
0.009003
0.009003
0.005585
-0.002197
-0.005127
-0.017334
-0.007568
-0.013916
-0.009033
-0.034424
-0.008545
-0.015381
0.006073
-0.013428
-0.022705
-0.023193
-0.030518
-0.026123
-0.014893
-0.027588
-0.027100
-0.004150
-0.005127
0.006561
0.002655
0.021210
0.004120
-0.002197
-0.003174
0.000702
0.008026
-0.001221
0.002167
-0.003174
0.002655
0.004120
0.007050
0.003143
0.005585
0.000214
-0.010986
-0.014404
-0.012939
-0.005615
-0.003174
-0.004639
-0.004150
-0.001709
-0.000732
-0.003662
0.002655
-0.000732
0.003143
0.007050
0.015350
0.003632
0.009979
0.017792
0.013885
0.013885
0.023163
0.011932
0.020233
0.019745
0.009491
0.012909
0.012421
0.010956
0.016327
0.016815
0.002167
0.003143
0.014862
-0.008057
-0.002686
0.005585
0.000214
-0.002686
-0.002686
-0.003174
-0.004639
0.008026
-0.000244
-0.004639
0.010468
0.004120
0.001678
0.007050
0.009491
0.000214
-0.009033
-0.008057
-0.028076
-0.022705
-0.019775
-0.011963
-0.014404
-0.008057
-0.004639
-0.020264
-0.026611
-0.025146
-0.020752
-0.025635
-0.038818
-0.031982
-0.020264
0.002655
0.011932
0.014374
0.029022
0.028534
0.039276
0.027069
0.012421
0.005585
0.016815
0.018280
0.026093
0.019745
0.017303
0.029999
0.034882
0.009979
0.007050
0.007538
-0.017822
-0.013916
-0.001221
-0.015869
-0.015869
-0.018311
-0.013428
-0.012451
-0.015381
-0.007568
-0.008057
-0.024170
-0.003174
-0.002686
-0.003662
-0.003662
-0.012939
-0.007568
-0.006592
0.000702
-0.014404
-0.003174
-0.006104
0.001678
-0.010986
-0.004150
-0.003174
0.001678
-0.002197
-0.008057
0.001190
-0.006592
-0.007568
-0.015869
-0.009521
-0.000732
0.006073
0.000702
-0.004150
0.002167
-0.004639
-0.000244
-0.000732
-0.002197
0.009003
-0.002686
0.002655
0.006073
0.004608
0.009003
0.003632
0.007050
0.003143
0.008026
0.011444
0.000214
0.005585
0.007538
0.004120
0.010468
0.010468
0.001678
-0.000732
0.020721
0.012909
0.008514
0.007050
0.005585
-0.000732
0.003632
-0.001221
0.007050
0.012909
0.010956
0.002655
-0.002197
-0.003174
-0.005615
0.002655
0.009979
-0.001221
-0.005615
-0.006104
-0.003662
-0.009521
-0.012451
-0.001221
-0.008545
-0.000244
0.003143
-0.002686
-0.000732
-0.005127
0.003143
0.001190
0.001678
-0.002686
-0.010986
-0.012451
-0.010986
-0.016357
-0.019287
0.000702
-0.003662
0.005585
0.015839
-0.004150
0.002167
-0.006104
0.019745
0.002655
-0.019287
-0.035400
-0.043213
-0.040771
-0.019287
-0.014404
-0.023682
-0.017822
-0.014893
-0.011475
-0.031006
-0.036865
-0.038818
-0.014404
0.007538
-0.007568
-0.010498
-0.000732
-0.008057
-0.002686
0.014862
0.020721
0.015839
0.025116
0.020721
0.020721
0.005585
0.001678
0.007538
0.005096
0.006073
0.002655
-0.007080
-0.019775
-0.020264
-0.025635
-0.044678
-0.041260
-0.037842
-0.035400
-0.036865
-0.035889
-0.030518
-0.024170
-0.031982
-0.029053
-0.010010
-0.014404
-0.005127
0.009003
0.000702
-0.008057
0.008514
0.004120
0.022675
0.003632
0.014374
0.012421
0.008026
0.005585
0.012909
0.005585
0.006073
0.010468
-0.006592
-0.001221
-0.002197
-0.004150
-0.003174
-0.014404
-0.010498
-0.005615
-0.006104
-0.014404
-0.005615
-0.013428
-0.011963
-0.015381
-0.012939
-0.005127
-0.017334
-0.015869
-0.014893
-0.013428
-0.022705
-0.007568
-0.023193
-0.014404
-0.025146
-0.018311
-0.014893
-0.012939
-0.020752
-0.025635
-0.009033
-0.021240
-0.024658
-0.013916
-0.022705
-0.023193
-0.024170
-0.011475
-0.019287
-0.025146
-0.022705
-0.011475
-0.017822
-0.024170
-0.023193
-0.017822
-0.025635
-0.023682
-0.016846
-0.007080
-0.005615
-0.011475
0.003143
0.004120
-0.010010
-0.008057
-0.022705
-0.027100
-0.005615
-0.010986
-0.005615
0.001678
0.003632
0.000214
-0.005615
-0.008545
-0.013428
-0.007080
-0.017822
-0.031494
-0.014893
-0.003662
-0.006592
-0.013916
-0.007568
-0.011963
-0.026123
-0.016846
-0.024658
-0.036865
-0.040283
-0.056885
-0.045166
0.004120
0.059296
-0.012451
-0.057861
-0.047607
-0.022217
-0.014893
-0.014893
-0.010498
-0.010986
-0.008057
0.000702
0.000214
-0.002686
-0.004639
-0.004150
-0.005127
-0.007080
0.003632
0.010468
0.007050
0.016815
0.014374
0.008514
0.007538
-0.004150
-0.021729
-0.026611
-0.026611
-0.019287
-0.020752
-0.020264
-0.022705
-0.012939
-0.017334
-0.040283
-0.050049
-0.054443
-0.052490
-0.050537
-0.052490
-0.051514
-0.047607
-0.038330
-0.037842
-0.032471
-0.019287
-0.034912
-0.029541
-0.029541
-0.023682
-0.037842
-0.027100
-0.026611
-0.032959
-0.031494
-0.024170
-0.015869
-0.037354
-0.034424
-0.021240
-0.016846
-0.018799
-0.028564
-0.017334
-0.020752
-0.034912
-0.018311
-0.021240
-0.012939
-0.006104
-0.003662
-0.006592
-0.002197
0.007538
-0.003662
-0.008057
-0.004639
0.019745
0.007050
-0.001221
-0.003662
0.013885
0.013397
0.005585
0.015839
0.018768
0.015839
0.008514
0.006073
0.002655
-0.000244
-0.007568
0.007538
0.002655
-0.001709
0.002655
-0.007080
0.005096
0.007050
-0.003174
0.010956
-0.009521
-0.005615
-0.003662
-0.011963
-0.001709
0.011444
-0.004150
0.003143
-0.009521
0.006073
0.003143
-0.006592
0.009491
0.002655
0.005096
-0.008057
-0.005127
-0.015869
-0.003662
0.004608
-0.002686
0.001190
-0.003662
-0.001709
-0.007080
-0.003662
-0.011963
-0.007568
-0.002197
-0.008545
-0.007568
0.000214
-0.009521
-0.010498
-0.000732
0.007050
-0.014404
-0.003662
-0.004150
-0.006592
-0.001221
0.007050
-0.004639
0.007538
-0.001709
-0.005615
0.002655
-0.009033
-0.009033
0.000214
-0.002686
-0.012451
-0.002197
-0.005615
0.002167
0.004120
0.003632
-0.008057
0.005585
-0.000732
-0.000244
-0.002197
0.000214
-0.002197
0.001190
0.001678
0.003143
0.003632
-0.009033
0.002167
-0.004639
-0.003174
-0.006104
-0.001221
-0.007568
-0.005127
-0.012939
0.000702
0.000702
-0.002197
0.006561
-0.006592
0.004120
0.003632
0.008514
-0.009521
-0.005615
0.001678
-0.000732
-0.004639
0.000214
-0.002686
0.004120
-0.010498
-0.009521
-0.017334
-0.009033
-0.008545
-0.010498
-0.017822
-0.016846
-0.021240
-0.014404
-0.013428
-0.029053
-0.012451
-0.019287
-0.003662
-0.008057
-0.013916
-0.007568
-0.017822
-0.018311
-0.036377
-0.023193
0.031464
0.063202
0.026093
-0.014404
-0.010498
-0.006592
0.020233
0.030487
0.033905
0.047577
0.009979
0.009003
0.017303
0.015350
0.013397
0.020721
0.042694
0.025604
0.010956
-0.007568
-0.003174
0.012421
0.016327
0.007538
0.027069
0.021210
0.019745
0.022675
0.011444
-0.007080
-0.012939
-0.016357
-0.031494
-0.029541
-0.012451
-0.016846
-0.013916
-0.031982
-0.043213
-0.050049
-0.049072
-0.063232
-0.054443
-0.062744
-0.043213
-0.043701
-0.038330
-0.045166
-0.043701
-0.051025
-0.055908
-0.051025
-0.056396
-0.055908
-0.047607
-0.060791
-0.053955
-0.064697
-0.050049
-0.058838
-0.064697
-0.057861
-0.063232
-0.070068
-0.065186
-0.073975
-0.076416
-0.069580
-0.061279
-0.051025
-0.040771
-0.047607
-0.031494
-0.033936
-0.036865
-0.019287
-0.024658
-0.034424
-0.019287
-0.007080
-0.004150
-0.004150
-0.000244
-0.000244
0.012909
0.014374
0.016327
-0.003662
-0.000244
0.004608
0.011444
0.010956
0.022675
0.021210
0.026093
0.038788
0.036346
0.043671
0.038788
0.052948
0.082733
0.094940
0.097870
0.113495
0.147675
0.181366
0.213593
0.242889
0.207733
0.162323
0.129120
0.121307
0.134003
0.150116
0.121796
0.140350
0.126190
0.119843
0.103241
0.066620
0.037323
0.013885
0.001678
-0.029053
-0.045166
-0.057861
-0.056885
-0.064697
-0.070068
-0.078369
-0.064697
-0.053955
-0.044678
-0.056396
-0.038818
-0.043213
-0.033447
-0.036865
-0.023682
-0.026123
-0.019775
-0.012939
-0.015869
-0.007568
-0.010498
-0.000244
-0.010010
-0.003662
-0.005127
-0.006592
-0.009521
-0.006104
-0.000732
0.001190
-0.004639
0.002655
0.000214
0.002655
0.008514
0.003143
0.003143
0.005585
0.009003
0.012421
0.007050
0.008514
0.010468
0.022186
0.015839
0.006073
0.017303
0.013885
0.016815
0.008514
0.008026
0.007538
0.007050
0.017303
0.022675
0.020233
0.015839
0.015839
0.012421
0.005585
0.012421
0.010956
0.011444
0.007050
0.012421
0.013885
0.018280
0.012421
0.006073
0.014862
0.012909
-0.000732
0.011932
0.009491
-0.003174
-0.001221
0.007050
-0.004639
0.010956
0.004608
0.012421
0.001678
-0.000244
-0.007080
-0.006104
0.002655
-0.002686
0.001678
-0.004639
-0.000732
0.000702
0.009979
0.011932
0.010468
0.015839
0.025604
0.025116
0.023163
0.033905
0.022675
0.026093
0.038788
0.045135
0.039276
0.020233
0.019745
0.015350
0.009979
0.004120
-0.000732
0.000702
0.003632
0.009979
-0.007080
-0.013916
-0.014893
-0.011963
-0.016846
-0.016357
-0.015381
0.000702
0.005096
-0.005127
-0.006104
0.018280
0.012421
0.034393
0.032928
0.024628
0.012421
-0.009521
-0.009033
-0.000732
-0.000244
0.010468
0.019745
-0.000244
-0.003662
-0.012939
-0.020264
-0.023682
-0.016357
-0.036865
-0.039795
-0.041748
-0.037354
-0.029053
-0.030518
-0.026611
-0.023682
-0.021729
-0.018799
-0.023193
-0.014404
-0.012451
-0.016846
-0.017334
-0.008545
0.006073
0.005585
0.008514
0.006073
0.007050
-0.002686
0.000702
0.008514
0.012909
0.019745
0.013397
0.003143
0.007050
0.011932
0.004120
0.004120
0.018768
0.017303
0.015350
0.006073
0.016327
0.013885
0.011444
0.005096
0.017792
0.010956
0.021698
0.008514
0.016327
0.009979
0.009003
0.004120
0.004608
0.012421
0.010956
0.009491
0.011444
0.011932
0.009979
0.018280
0.013885
0.011932
0.012909
0.015839
0.019257
0.018280
0.017303
0.022675
0.028046
0.014862
0.013885
0.010468
0.007538
0.022186
0.020721
0.003632
0.024628
0.023163
0.012909
0.014374
0.011932
0.007538
0.012909
0.009003
0.009979
0.008514
0.013397
0.009979
0.015350
0.013397
0.008514
0.009979
0.021210
0.022186
0.014862
0.009491
0.015350
0.020721
0.008514
0.014862
0.012421
0.016327
0.002167
0.013885
0.017792
0.009003
0.009491
0.006561
0.008026
0.009003
-0.000244
0.003143
0.007538
0.002167
0.002167
0.007050
0.003143
-0.001709
-0.000732
0.013885
-0.005615
0.001190
0.009979
0.007050
0.008514
0.008026
0.005096
0.009979
0.006073
0.005096
0.006561
-0.005127
0.005585
0.009003
0.006561
0.014374
0.017303
0.027557
0.039764
0.037323
0.029510
0.017792
0.001678
0.012909
0.006073
0.006073
0.009003
0.012421
0.003143
0.017303
0.004120
0.007050
0.010468
0.006561
0.023651
0.032928
0.042206
0.020233
0.018280
0.015839
-0.000732
0.009491
0.014862
0.025116
0.020721
0.019257
0.021210
0.009491
0.006561
0.005585
-0.008057
-0.012451
-0.024170
-0.029053
-0.034912
-0.033936
-0.048096
-0.052490
-0.048096
-0.049072
-0.052002
-0.040771
-0.026123
-0.025635
-0.031982
-0.030518
-0.033936
-0.031494
-0.024170
-0.035889
-0.031006
-0.029053
-0.009033
-0.006592
0.000214
-0.015869
-0.011475
-0.006104
0.004120
0.004120
0.003143
0.011444
-0.002197
-0.007568
-0.011963
-0.003174
0.010956
0.024628
0.027069
0.020721
0.021210
0.014374
0.013397
0.013397
0.013397
0.012421
0.012421
0.022675
0.016327
0.025604
0.022186
0.017792
0.022675
0.020721
0.029510
0.026093
0.009979
0.006561
0.015839
0.017303
0.018768
0.013885
0.009003
0.021698
0.010468
0.011444
0.014374
0.016327
0.014374
0.010956
0.001678
0.003632
0.005096
0.002167
0.007538
0.003632
0.005585
0.004608
-0.003662
-0.014404
-0.003662
0.011932
0.000702
-0.003662
-0.000732
-0.003174
0.014374
0.005585
0.002655
0.009979
0.015350
0.013885
0.014862
0.003632
0.013397
0.014862
0.012909
0.019745
0.013885
0.011932
0.009491
0.009003
0.010956
0.025116
0.006073
0.003143
0.012421
0.008026
0.010468
0.014862
0.021210
0.014374
0.036835
0.029999
0.022675
0.021698
0.024628
0.036835
0.038300
0.014862
0.009003
0.020721
0.024628
0.016327
0.015839
0.023163
0.022186
0.014862
0.009003
0.009979
0.007050
0.011444
0.012421
-0.002197
-0.003174
0.019745
0.029999
0.026581
0.034882
0.014862
0.008026
0.014374
0.010468
0.013885
0.009979
0.012909
0.015350
0.013397
0.007538
-0.008545
-0.003174
-0.009033
-0.022217
-0.018799
-0.024658
-0.027100
-0.030029
-0.034424
-0.022217
-0.026611
-0.027588
-0.024658
-0.017822
-0.016846
-0.019775
-0.024170
-0.009521
-0.009521
-0.000244
0.001678
-0.000732
-0.012939
-0.006104
0.002655
-0.002197
-0.000732
-0.010010
0.003632
-0.008057
-0.003662
0.001678
-0.007568
-0.001709
-0.000244
-0.000244
0.004120
-0.005615
-0.004639
0.000214
-0.006104
0.003143
0.000214
0.003632
-0.015869
-0.001709
-0.006104
-0.005127
-0.008545
0.003632
0.007538
0.009491
-0.009521
-0.001709
0.007538
0.004608
-0.007568
0.002167
0.003632
-0.001709
0.005096
0.014862
0.001678
0.011932
0.017792
0.009003
0.006073
0.014374
0.012421
0.008026
0.008514
0.002167
0.007050
0.016327
0.018280
0.004608
-0.033447
-0.022705
-0.000732
0.008514
0.010468
0.007538
0.001678
-0.001221
-0.021240
-0.018311
-0.013428
0.006561
-0.012451
-0.006592
-0.007080
-0.005615
-0.009033
-0.009521
-0.012451
-0.000732
0.004120
-0.006104
-0.003174
-0.019287
-0.013916
-0.001709
-0.004639
-0.014893
0.008026
0.000214
-0.018799
-0.027100
-0.026123
-0.004150
0.002167
0.005096
-0.005127
0.002655
0.006561
-0.004639
0.006073
0.000702
0.010468
0.004608
0.007050
0.008026
0.002655
0.013885
0.008514
0.012421
-0.001221
0.011444
0.008026
0.019745
0.000702
0.006073
-0.008057
0.014374
-0.003662
-0.003662
0.004120
-0.004639
0.006561
-0.002197
0.007050
0.007538
0.012909
-0.003174
0.000702
0.000214
0.002655
0.010956
-0.007080
0.002167
0.001678
0.003632
0.005585
0.003632
-0.002197
0.005585
0.005585
0.007050
0.004120
0.005096
0.001678
0.003143
0.000214
0.008026
0.012421
-0.002686
0.004120
0.004120
-0.007080
0.016327
0.003632
0.018768
0.021698
0.025604
0.037811
0.035370
0.021698
0.012421
0.020721
0.009003
-0.001709
0.003143
0.007050
0.029999
0.029999
0.035370
0.035858
0.040741
0.023163
0.016815
0.018768
0.012909
0.001678
-0.001709
-0.020264
-0.034424
-0.020264
-0.008545
-0.017822
-0.016357
-0.031494
-0.038818
-0.036377
-0.060791
-0.070068
-0.073486
-0.065674
-0.087646
-0.073975
-0.079346
-0.068604
-0.075928
-0.065186
-0.064697
-0.057373
-0.041260
-0.056885
-0.052490
-0.036377
-0.038818
-0.041748
-0.041260
-0.033936
-0.029541
-0.022705
-0.024658
-0.021729
-0.021240
-0.024658
-0.021240
-0.020264
-0.014404
-0.016357
-0.009033
-0.010986
-0.023682
-0.008545
-0.010010
-0.025146
-0.016846
-0.025146
-0.031006
-0.014404
-0.031982
-0.028076
-0.021729
-0.023682
-0.029053
-0.030029
-0.032959
-0.031006
-0.033447
-0.032471
-0.032471
-0.034424
-0.025635
-0.016357
-0.009033
-0.005127
-0.002197
0.015350
0.030975
0.045135
0.067596
0.082733
0.080780
0.068573
0.081757
0.110077
0.103729
0.119843
0.119843
0.113495
0.109100
0.119843
0.112030
0.110077
0.126678
0.112518
0.096405
0.089081
0.072968
0.061737
0.050507
0.031464
0.021698
0.023163
0.018768
0.029022
0.021210
0.017303
0.009003
0.007050
0.013397
0.026093
0.025116
0.031952
0.029022
0.011444
0.013885
0.020233
0.018280
0.004120
0.006073
0.002167
0.001678
-0.008545
-0.009521
-0.020752
-0.019775
-0.003662
-0.005615
-0.034912
-0.028564
-0.023193
-0.043701
-0.029541
-0.019287
-0.015869
-0.021240
-0.017822
-0.002197
-0.003174
-0.004639
-0.019287
-0.039795
-0.037354
0.002655
0.030487
0.030487
0.016815
0.004608
0.014374
0.021210
0.014374
0.001678
0.017792
0.011932
0.023651
0.027557
0.012909
0.016815
0.018280
0.011444
0.013885
0.023163
0.020233
0.026581
0.032440
0.009979
0.014862
0.020233
0.009979
0.018280
0.021698
0.017303
0.029999
0.023163
0.017303
0.022675
0.014374
0.013397
0.020721
0.019745
0.026093
0.015350
0.010468
0.009003
0.009003
0.008026
0.009979
0.007050
-0.003662
0.001190
-0.005127
-0.001221
-0.005615
0.022186
0.008026
0.012421
0.009491
0.002167
-0.001221
-0.000244
-0.015381
-0.013428
-0.010986
-0.007080
0.002167
-0.003662
-0.003174
0.002655
-0.009521
-0.010010
-0.018799
-0.011475
-0.022217
-0.015381
-0.012939
-0.018799
-0.015381
-0.007080
-0.008545
-0.006104
-0.006592
-0.009033
0.003632
0.013397
0.002655
0.005096
0.013885
0.010956
0.012909
0.027557
0.021698
0.023651
0.018768
0.019257
0.008514
0.030487
0.015839
0.015839
0.024139
0.017303
0.015350
0.017792
0.017792
0.004608
0.013397
0.011932
0.010468
0.003632
-0.002686
0.007050
0.002167
0.004608
0.000702
-0.000732
0.009491
0.002167
-0.000732
-0.000244
0.005585
-0.000732
0.007050
-0.006104
-0.010498
0.000702
-0.000732
-0.009033
0.001678
-0.001709
0.003143
0.000214
0.006561
0.001678
0.004120
-0.010010
-0.004150
0.001678
0.009979
-0.004150
-0.005615
-0.000732
0.003632
0.004608
-0.006104
0.014374
0.010468
0.003143
0.000702
0.000214
0.002167
0.006561
-0.003662
0.003632
0.003143
0.009003
-0.002197
0.000214
-0.000244
-0.004150
0.002655
-0.002197
-0.018311
-0.015381
-0.012451
-0.007080
-0.011963
-0.014893
-0.011475
-0.009521
-0.008057
-0.006104
-0.011963
-0.007568
-0.006592
-0.006592
-0.018799
-0.003662
-0.008545
0.001190
0.010468
-0.001221
0.005096
0.011444
0.009491
0.002655
0.005585
-0.000732
-0.006592
-0.005127
0.001678
-0.003662
-0.001709
0.007050
0.006561
0.008026
0.006073
-0.005615
-0.003174
0.000702
-0.010010
-0.001709
0.009979
-0.000732
0.010956
0.016327
0.012909
0.034393
0.008026
-0.003662
0.012421
0.021210
0.024628
0.029510
0.052948
0.050507
0.026093
-0.013428
-0.047119
-0.071533
-0.045166
0.016815
0.034393
0.025604
0.003632
-0.002197
-0.023682
-0.012939
-0.023193
-0.023682
-0.022217
-0.012939
-0.001709
0.023163
0.025116
0.035370
0.035858
0.020721
0.013885
0.004120
0.007538
0.012421
0.017792
0.024628
0.027557
0.024139
0.013885
0.001190
0.003143
-0.007568
0.001190
-0.005615
-0.009033
-0.006104
-0.008545
-0.002686
-0.005615
0.000702
-0.000244
-0.008545
0.007538
0.002167
-0.000732
0.008026
0.014862
0.008026
0.007050
0.011444
-0.000732
0.009491
0.014862
-0.003174
0.008514
0.012909
0.004120
0.009979
0.001678
-0.005127
0.001190
0.008514
0.008514
0.006073
-0.002686
-0.004150
0.004120
0.000214
0.007050
-0.004150
0.000702
-0.003662
0.001190
0.002655
0.002167
0.003632
-0.002197
0.002167
-0.004150
0.004120
0.011932
0.013397
-0.005615
-0.000732
0.001190
0.014374
0.003632
0.007050
0.003143
0.005096
0.005585
-0.000244
-0.000244
0.005096
-0.009521
0.000214
-0.005615
-0.000244
0.006561
-0.001709
-0.006592
-0.003662
-0.006104
-0.010498
-0.009521
-0.012451
-0.011963
-0.004150
-0.009033
-0.009521
-0.000732
-0.003174
-0.005127
-0.004150
-0.005615
-0.000732
-0.002686
0.002655
0.007538
-0.009521
-0.001709
0.003632
-0.004639
-0.003662
-0.002197
-0.000244
-0.009033
-0.002197
-0.014404
-0.002686
-0.014404
-0.003174
-0.012451
-0.009033
-0.015381
-0.028564
-0.019775
-0.021240
-0.015869
-0.020264
-0.012939
-0.016357
-0.005615
-0.011963
-0.005127
-0.004639
-0.007080
-0.000732
0.010956
0.001678
0.006073
0.020233
0.028534
0.033417
0.039276
0.033905
0.027069
0.033417
0.029999
0.026093
0.022675
0.024139
0.031952
0.021210
0.026581
0.027557
0.025116
0.016327
0.017303
0.007538
0.009979
0.023163
0.029510
0.026581
0.019257
0.008026
0.002655
-0.002197
-0.006104
-0.011963
-0.016846
-0.021240
-0.027588
-0.021240
-0.020752
-0.015869
-0.030029
-0.035889
-0.038330
-0.054932
-0.056396
-0.059326
-0.069092
-0.064697
-0.047607
-0.049072
-0.050049
-0.038330
-0.041748
-0.027588
-0.022705
-0.016846
-0.015869
-0.008057
-0.007080
-0.009033
-0.007080
-0.003174
0.006073
-0.003662
0.014374
0.010956
0.034393
0.023163
0.010468
0.018768
0.015839
0.017792
0.009003
0.013885
0.010956
0.018768
0.007050
0.005096
0.008514
0.002655
0.005096
0.009003
0.004608
-0.009521
0.010468
0.010956
-0.005615
-0.002686
0.004608
0.005096
-0.001709
-0.010010
0.011444
-0.003174
-0.002197
-0.003174
-0.001709
-0.001221
0.000702
-0.002197
0.005096
0.002655
0.003143
0.003632
0.013885
0.000702
0.014374
0.007050
-0.004150
-0.003174
0.004608
0.010956
0.005096
0.007538
0.004608
0.006073
0.015839
0.007538
0.003632
0.007538
0.006073
0.007538
0.006561
0.008514
0.012421
0.020721
0.022186
0.010956
0.001678
0.009491
0.000214
-0.001221
-0.005127
-0.004639
0.000702
-0.002686
0.013397
-0.016357
-0.050049
-0.035400
-0.043213
-0.041748
-0.020752
-0.012451
-0.028076
-0.032959
-0.028076
-0.005127
-0.008545
-0.001709
-0.016357
-0.003662
-0.018311
-0.016357
-0.014404
0.002655
-0.009033
0.002167
0.013885
0.024628
0.017792
0.015350
0.013885
0.012421
-0.002197
0.002655
0.007538
-0.010010
-0.003174
0.004120
0.008514
-0.005127
-0.000732
-0.011963
0.010468
-0.007080
-0.004150
-0.004150
-0.009033
-0.006104
-0.002197
-0.012451
-0.020264
-0.002686
0.000702
0.007050
0.001190
0.000214
0.005585
0.003143
0.012909
0.006561
0.012421
0.025116
0.025116
0.025604
0.032440
0.021210
0.016815
0.029510
0.023651
0.009491
0.012909
0.015350
0.017303
0.018280
0.016815
0.002167
-0.003174
-0.023193
-0.004150
-0.015381
-0.001221
-0.011963
-0.029053
-0.019775
-0.035400
-0.034912
-0.034424
-0.030029
-0.021729
-0.008057
-0.014404
-0.019775
-0.026123
-0.020264
-0.019775
-0.021240
-0.011963
-0.011963
-0.014404
-0.017822
-0.021729
-0.020264
-0.011475
-0.007568
-0.008545
-0.004639
0.005096
0.007538
-0.008545
0.006073
0.008514
0.020721
0.017303
0.013885
0.021698
0.014374
0.007538
-0.006104
-0.023193
-0.026611
-0.021729
-0.020752
-0.025635
-0.031006
-0.040771
-0.042725
-0.041748
-0.058838
-0.058350
-0.056885
-0.066162
-0.068604
-0.064209
-0.070068
-0.067139
-0.054443
-0.052490
-0.044189
-0.037842
-0.055908
-0.041748
-0.039307
-0.038330
-0.021240
-0.027100
-0.019775
-0.029053
-0.013916
-0.022217
-0.025146
-0.030029
-0.024658
-0.021729
-0.037842
-0.033936
-0.033936
-0.019775
-0.013428
-0.037842
-0.032471
-0.025635
-0.036865
-0.042236
-0.047607
-0.044189
-0.033447
-0.029541
-0.032471
-0.043701
-0.016846
-0.018311
0.000702
0.001678
0.003632
0.018768
0.044159
0.074921
0.086151
0.091034
0.083710
0.092010
0.103241
0.100311
0.115448
0.130585
0.117401
0.110565
0.115936
0.112518
0.127655
0.113007
0.110565
0.100800
0.101776
0.072968
0.054413
0.039764
0.028534
0.026093
0.017792
0.002167
0.011444
0.004608
0.002167
0.002167
-0.011475
-0.006104
-0.000732
-0.004639
-0.010986
-0.001221
-0.015381
-0.007568
-0.015869
-0.010498
-0.008545
-0.003662
-0.003174
-0.013916
-0.013428
-0.007568
-0.005615
-0.010498
-0.010010
-0.003174
0.007538
-0.006104
0.004608
0.000702
-0.000244
0.008026
0.014862
-0.000732
0.008514
0.010956
0.008514
0.012421
-0.002686
-0.009521
0.009979
-0.000732
-0.002197
-0.004639
0.000702
-0.003662
-0.007080
-0.005615
-0.017822
-0.018311
-0.010010
-0.011963
-0.013916
0.002167
-0.002686
-0.015869
-0.025146
-0.031982
-0.037354
-0.022705
0.011932
0.027557
0.011932
-0.004639
-0.011963
-0.018311
-0.006104
-0.010498
0.001190
0.004608
-0.005615
0.008514
0.014374
0.014374
0.012421
0.014374
0.021698
0.017792
0.011932
-0.006104
-0.000732
0.004120
0.001190
-0.021240
-0.006592
-0.002197
-0.011475
0.004120
0.015839
0.008026
-0.005127
0.000214
-0.009033
-0.006592
-0.017822
-0.008545
-0.007568
-0.013428
-0.009521
0.015350
0.001678
-0.001221
-0.009033
-0.000732
-0.000732
-0.001221
-0.000244
-0.002197
-0.006592
-0.009521
0.000214
-0.012939
-0.003174
-0.009521
-0.004150
-0.004639
-0.001709
-0.007568
-0.004639
-0.007080
-0.008057
-0.004150
0.002655
0.006073
-0.002686
-0.003174
0.004120
0.006073
-0.000244
0.005585
0.006073
0.005096
0.005096
0.013885
0.022675
0.015350
0.013397
0.008514
0.007538
0.017303
0.009003
0.013885
0.008026
0.009491
0.011444
-0.001221
0.008026
0.002167
-0.003174
0.002655
0.002167
-0.006592
-0.013916
-0.011963
-0.009521
-0.005615
-0.010498
-0.011475
-0.011475
-0.000244
-0.017334
-0.011963
-0.000732
-0.002197
-0.005127
0.006073
-0.014404
0.014374
0.003632
0.005096
-0.007568
0.011444
0.004120
0.024139
0.011444
0.007050
0.000702
0.008514
0.008514
-0.002197
0.010468
0.000214
-0.008057
-0.003662
0.003143
-0.000732
-0.008057
-0.000244
-0.002197
0.000214
0.004120
0.003143
-0.003662
0.003632
0.005585
0.002167
0.007050
0.000702
0.010956
0.011444
0.010956
0.006561
0.010468
0.001190
0.014374
0.013885
0.004608
0.007538
0.017792
0.003143
0.014374
0.006073
0.008026
0.007538
0.009979
0.009979
0.020721
0.023651
-0.000732
-0.001221
0.001190
0.008026
0.010956
0.003143
0.005096
-0.003174
-0.003662
-0.010498
-0.001709
0.010956
-0.003662
-0.008545
-0.001221
-0.010498
-0.013916
-0.009033
-0.008545
-0.017334
-0.017822
-0.016357
-0.003662
-0.007080
-0.002686
-0.000244
0.000214
0.005585
0.004608
0.011932
0.004608
0.002167
0.005096
0.000702
0.009003
0.010468
0.034393
0.010468
0.005585
0.006073
-0.007080
-0.008545
-0.018799
-0.022217
-0.038330
-0.038818
-0.034424
-0.026611
-0.028564
-0.012451
-0.017334
-0.026123
-0.032959
-0.027100
-0.032959
-0.038330
-0.032959
-0.031006
-0.025635
-0.023682
-0.010498
-0.000244
0.010956
0.009491
0.014862
0.016815
0.013885
0.010468
0.011444
0.026581
0.015839
0.013885
0.013397
0.017303
0.012909
0.008514
0.003143
0.009491
-0.006104
-0.011963
-0.002197
0.007050
-0.005127
-0.003174
-0.012939
-0.012451
-0.007568
-0.008057
-0.017334
-0.015381
-0.008057
-0.012451
-0.015869
-0.024170
-0.013428
-0.014893
-0.010498
-0.020752
-0.017822
-0.012939
-0.009521
-0.010498
-0.013916
-0.008057
-0.000244
-0.009033
0.000214
-0.005127
0.001190
0.002167
0.000214
0.009491
-0.000732
0.002655
0.006561
-0.007080
-0.004639
-0.004150
-0.003662
0.004120
-0.003662
-0.007080
0.003632
0.012909
-0.003662
-0.006592
-0.016846
-0.015869
-0.021240
-0.023682
-0.015869
-0.013428
-0.007568
-0.010986
-0.014893
-0.025635
-0.008057
-0.025146
-0.010498
-0.019775
-0.004639
-0.001709
-0.003174
-0.004639
0.003632
0.005096
0.012909
0.014862
0.006561
0.014374
0.009003
0.017303
0.004608
0.029022
0.022675
0.020233
0.008026
0.022186
0.010468
0.016815
0.019745
0.005096
0.001190
0.011932
0.008514
0.013397
0.001678
0.007050
0.010468
0.006561
0.007050
0.004120
0.001678
0.020233
0.002167
0.001678
0.006561
-0.005615
0.009979
0.007538
0.003632
-0.000732
0.012421
0.000214
0.014862
-0.009521
-0.002686
-0.005615
-0.005127
0.001190
0.009491
0.017303
0.010468
0.010468
0.008514
0.007050
-0.002197
0.001678
-0.009033
-0.003662
0.019745
0.007050
0.005585
0.007538
-0.007568
0.007050
-0.005615
-0.007080
-0.013916
-0.004150
0.006073
-0.001709
-0.015869
-0.010010
-0.008057
-0.006592
-0.021729
-0.019287
-0.009521
-0.016846
-0.016357
-0.014893
-0.016846
-0.015381
-0.014404
-0.006104
-0.010498
-0.010010
-0.012939
-0.015869
-0.008057
-0.009033
-0.007568
-0.018311
-0.021240
-0.020264
-0.003662
-0.016846
-0.014404
-0.019287
-0.010986
-0.009521
-0.004639
-0.014404
-0.000244
-0.000244
0.015350
0.006073
0.014374
0.018768
0.013397
-0.000732
-0.015381
-0.003662
-0.000732
-0.006592
-0.018311
-0.004150
-0.008057
0.001190
-0.009521
-0.005127
-0.018799
-0.017822
-0.027588
-0.034912
-0.046631
-0.030518
-0.028076
-0.022705
-0.023193
-0.020752
-0.012451
0.005096
-0.012451
-0.021729
-0.030029
-0.020752
-0.027588
-0.012939
-0.009033
-0.007568
-0.014404
-0.008545
-0.018799
-0.006592
-0.008545
-0.013916
-0.027100
-0.008545
-0.012939
-0.012451
-0.017822
-0.010986
-0.006104
-0.015869
-0.016846
-0.013916
-0.010986
-0.016357
-0.004150
-0.004639
-0.009033
-0.011475
-0.014893
-0.009521
-0.017334
0.000702
-0.003174
0.001678
0.001190
-0.007568
-0.010010
-0.010986
0.000702
0.001190
0.004120
-0.009521
-0.001709
-0.001221
-0.000732
0.009003
0.001190
-0.007568
0.003632
-0.006592
-0.006104
0.009979
0.013397
0.014862
0.006073
0.015839
0.013885
0.020233
0.009491
0.007538
0.008514
0.003143
-0.001709
-0.002686
-0.003174
-0.003174
-0.001221
-0.025146
-0.032471
-0.022217
-0.038818
-0.047119
-0.050049
-0.061279
-0.038818
-0.049072
-0.051514
-0.062744
-0.048584
-0.061279
-0.063721
-0.064697
-0.050537
-0.052979
-0.040283
-0.037354
-0.039795
-0.043701
-0.031494
-0.035400
-0.036865
-0.018311
-0.046143
-0.018799
-0.035889
-0.028564
-0.026123
-0.015869
-0.038818
-0.027588
-0.020264
-0.024658
-0.027100
-0.030518
-0.052979
-0.060791
-0.059326
-0.042236
-0.038330
-0.026611
-0.040771
-0.043213
-0.049561
-0.041748
-0.055420
-0.054932
-0.040283
-0.047607
-0.038330
-0.027588
-0.017334
-0.003174
0.006561
0.037811
0.071503
0.099335
0.090057
0.095917
0.097870
0.099823
0.114960
0.121307
0.129608
0.120819
0.119354
0.116425
0.121796
0.118378
0.121796
0.118378
0.101776
0.080292
0.055878
0.050507
0.031464
0.025116
0.004120
0.004120
0.002655
-0.008545
-0.011963
-0.013428
-0.007080
-0.008057
-0.007568
-0.007080
-0.003662
-0.010498
-0.004639
-0.004639
-0.012451
-0.012451
-0.010498
-0.017822
-0.014893
-0.005615
-0.009033
-0.018799
-0.019287
-0.004150
-0.011963
-0.013916
-0.015869
-0.003174
-0.009521
-0.006104
-0.012939
0.000214
-0.010498
-0.015869
-0.005127
-0.013428
-0.019287
-0.011475
-0.009033
-0.013916
-0.010498
0.001678
-0.011963
-0.006104
-0.017822
-0.016357
-0.015869
-0.009033
-0.022217
-0.005127
-0.015869
-0.004639
0.004120
0.001678
-0.006592
0.004120
0.006073
-0.009033
-0.003174
0.002655
0.012909
0.000214
0.011932
0.015839
0.029510
0.001678
0.029999
0.017303
0.027069
0.025604
0.029022
0.032928
0.014862
0.019257
0.017792
0.021210
0.011932
0.023163
0.017792
0.016327
0.011444
-0.005615
-0.014404
-0.015381
0.022675
0.031464
0.022675
0.011444
-0.008545
-0.024170
-0.035400
-0.030518
-0.016846
-0.001709
-0.011963
-0.010986
-0.006104
-0.013428
-0.008057
-0.005127
-0.020264
-0.014893
-0.006104
-0.023193
-0.019775
-0.004639
-0.009521
-0.004639
-0.004639
-0.015381
-0.001709
0.003143
0.000214
0.005585
0.004608
0.004608
-0.006104
0.003143
0.014374
0.012421
0.011932
0.011444
0.011932
0.013397
-0.000732
0.012909
0.011932
0.003143
0.004120
0.005096
0.006073
0.010956
0.008514
0.002655
0.009003
0.010468
0.009491
0.007538
0.011444
0.017792
0.017303
0.018768
0.019745
0.024628
0.016327
0.009003
0.009003
0.004608
0.004608
0.001678
-0.007568
-0.008545
-0.013428
-0.023682
-0.027588
-0.021729
-0.021240
-0.032471
-0.039795
-0.048096
-0.039307
-0.039307
-0.052490
-0.052490
-0.047119
-0.046631
-0.032471
-0.046143
-0.035400
-0.015381
-0.010986
-0.024170
-0.026123
-0.010986
-0.012451
-0.003662
-0.009033
-0.009521
-0.002197
0.007050
0.006073
0.008026
0.017303
0.033417
0.029022
0.023651
0.017792
0.008514
0.013885
0.011444
0.015350
0.010956
0.022186
0.025116
0.016327
0.018768
0.016815
0.010468
0.018280
0.007538
0.009003
0.002655
0.012909
0.007050
0.004608
0.003143
0.004608
0.014862
0.003143
0.001190
0.006561
0.012909
0.000702
-0.011963
-0.001221
-0.000732
0.011932
0.000702
-0.001709
-0.007568
0.008026
-0.002197
-0.002197
-0.007080
-0.006592
-0.003662
-0.005127
-0.015869
-0.005615
-0.002686
-0.015381
-0.014404
-0.006104
-0.011475
-0.010010
-0.002197
-0.008545
-0.011475
-0.000732
0.001678
0.001190
-0.008545
-0.002197
0.008514
0.013885
0.001190
0.013885
-0.000732
0.014374
0.002655
0.009003
0.018280
0.011444
0.001190
0.012909
0.006561
0.015839
0.010956
0.004120
0.007538
0.010956
0.001678
0.001190
-0.002686
-0.008057
-0.009521
-0.002197
-0.009033
0.008026
0.009979
0.014862
0.004608
-0.006592
0.020233
0.021698
0.032440
0.025604
0.008026
0.004608
-0.006104
-0.016846
-0.020752
-0.004639
0.008026
0.003632
0.000214
-0.030029
-0.021240
-0.031006
-0.018799
-0.033936
0.002655
-0.001709
-0.026123
-0.043701
-0.038330
-0.025146
-0.025635
-0.020264
-0.000244
0.001190
0.009491
0.011444
0.008514
0.005096
0.005096
0.007538
-0.001221
-0.011475
-0.005127
0.001678
-0.009521
-0.008057
-0.014893
-0.010986
-0.009521
-0.004150
-0.015869
-0.012939
-0.016846
-0.016846
-0.016846
-0.014404
-0.007080
-0.004150
0.000214
-0.007568
0.003632
0.000214
0.007050
0.022675
0.021698
0.016327
0.021210
0.023163
0.018280
0.021698
0.022675
0.025116
0.023163
0.017792
0.017792
0.029999
0.015350
0.002655
0.002655
-0.002686
-0.010010
-0.009033
-0.008057
-0.010986
-0.026123
-0.024170
-0.010498
-0.011475
-0.032959
-0.023193
-0.031494
-0.021240
-0.023193
-0.025635
-0.003662
-0.010986
-0.007568
-0.016357
-0.010498
-0.014404
-0.003662
-0.014893
-0.009033
-0.008545
-0.000244
-0.002686
-0.001221
-0.001709
0.003632
0.003143
0.000702
-0.000244
-0.004639
0.000214
-0.003174
0.003632
0.008026
0.000702
0.004608
0.005096
-0.003174
-0.010010
-0.006104
-0.004150
-0.002197
-0.002686
-0.002686
-0.002686
-0.010498
-0.006592
-0.011475
-0.001709
-0.005615
-0.015381
-0.011963
-0.007568
-0.011963
-0.001709
-0.007568
-0.008057
-0.008545
-0.013916
-0.006104
-0.003174
-0.006592
-0.009521
-0.011475
-0.005127
-0.002686
-0.001221
0.005096
0.007050
0.028534
0.023163
0.022186
0.032440
0.040253
0.029999
0.025604
0.015839
0.027069
0.030487
0.022186
0.012421
0.029510
0.021210
0.027557
0.022186
0.029510
0.011444
-0.010498
-0.006592
0.009003
-0.006592
0.010956
0.014862
0.002655
-0.007568
-0.009033
-0.022217
-0.019775
-0.011475
-0.002197
-0.001221
0.011444
-0.004639
-0.004150
-0.010498
-0.023193
-0.020752
-0.012451
-0.008057
-0.011475
-0.010010
-0.010986
-0.013916
-0.011963
-0.021240
-0.010498
-0.010498
-0.011475
-0.012939
-0.019775
-0.017334
-0.020264
-0.011475
-0.016357
-0.006592
-0.005127
-0.009033
-0.010498
-0.005615
-0.012939
-0.024170
-0.006104
-0.008057
-0.016357
-0.011475
-0.007568
-0.015381
-0.009033
-0.013428
-0.009521
-0.014893
-0.016357
-0.003174
-0.010986
-0.014404
-0.009521
-0.008545
-0.011963
-0.002686
-0.006104
-0.010010
-0.006104
0.000214
-0.003662
-0.003174
-0.001221
-0.009521
0.000214
0.002655
-0.010498
0.002167
-0.000732
-0.003662
-0.010498
-0.006592
-0.003174
0.009491
-0.002686
-0.014404
-0.006592
-0.003174
0.010468
0.009003
0.002655
0.005585
0.002655
0.010956
0.014862
0.000702
0.018280
0.016815
0.010468
0.008026
0.012421
0.016327
0.021698
0.016327
0.018768
0.000702
0.007050
0.009003
0.006561
-0.002197
-0.005127
-0.001221
-0.019775
-0.016846
-0.000732
0.019257
0.039764
-0.002197
0.005096
-0.044678
-0.042236
-0.047607
-0.041748
-0.011963
-0.013916
-0.035400
-0.043213
-0.037842
-0.030029
-0.037354
-0.042725
-0.067139
-0.064209
-0.055908
-0.075928
-0.062256
-0.066162
-0.052979
-0.049072
-0.055420
-0.052979
-0.043701
-0.032471
-0.035889
-0.027100
-0.011963
-0.010498
0.003632
0.011932
0.017303
0.013397
0.018280
0.029999
0.050507
0.047089
0.025604
0.020721
-0.003662
0.005096
0.014374
0.038788
0.017303
0.009491
-0.004150
-0.009521
-0.013916
-0.024170
-0.021240
-0.020752
-0.027100
-0.027588
-0.030029
-0.029541
-0.030518
-0.031006
-0.021240
-0.016846
-0.009033
-0.016357
-0.011475
-0.016846
-0.024170
-0.009033
-0.010498
-0.000732
-0.008057
-0.020264
-0.018799
-0.013428
-0.022705
-0.020264
-0.018799
-0.033447
-0.038330
-0.048096
-0.045654
-0.037842
-0.031982
-0.042236
-0.044189
-0.031006
-0.027588
-0.028564
-0.033447
-0.033936
-0.036377
-0.032471
-0.028076
-0.037842
-0.026123
-0.021240
-0.018311
-0.035889
-0.022217
-0.034424
-0.025146
-0.039795
-0.040283
-0.035400
-0.037842
-0.036377
-0.051025
-0.042236
-0.052979
-0.045654
-0.040283
-0.034424
-0.050049
-0.054443
-0.051514
-0.040283
-0.052979
-0.054443
-0.053955
-0.034912
-0.029541
-0.019287
-0.005615
0.003632
0.011932
0.052948
0.094940
0.115936
0.113983
0.114960
0.095428
0.098846
0.113983
0.113007
0.113007
0.106171
0.121307
0.130096
0.132050
0.121796
0.117889
0.109589
0.088104
0.063202
0.042206
0.029999
0.004120
0.002167
-0.008057
-0.010010
-0.009033
-0.008057
-0.014404
-0.027588
-0.018799
-0.004150
-0.012939
-0.008057
-0.023193
-0.009033
-0.002197
-0.017334
-0.013916
-0.007568
-0.001709
-0.002686
-0.002686
-0.002197
-0.001221
-0.010498
-0.009033
0.009491
0.015350
0.004608
-0.019775
-0.014893
-0.015381
-0.010010
0.005096
-0.004639
0.003143
-0.003662
-0.000244
-0.007568
-0.009033
-0.014404
-0.007568
-0.011963
-0.002686
-0.004639
-0.004150
-0.000732
-0.003662
-0.009521
-0.005127
0.001190
0.002167
0.006073
-0.001221
0.009003
-0.002686
0.009979
0.000214
0.000702
0.005585
0.001190
0.015350
0.006561
0.011444
0.012421
0.015839
0.017303
0.018768
0.012421
0.019257
0.009491
0.008026
0.020233
0.026093
0.029510
0.005096
0.014862
0.018280
0.022186
0.005585
0.002655
-0.002197
-0.016357
-0.009521
-0.006592
-0.001709
0.000702
0.000214
-0.009521
-0.006104
0.008026
-0.010010
-0.001221
-0.002197
-0.010986
-0.008545
-0.027588
-0.030518
-0.029541
0.015350
0.024628
-0.001221
-0.016846
-0.010986
-0.001709
-0.019775
-0.018311
-0.028076
-0.027588
-0.021240
-0.031006
-0.036865
-0.026611
-0.025146
-0.024170
-0.030029
-0.027100
-0.025635
-0.036377
-0.022217
-0.015869
-0.014404
-0.010986
0.000702
-0.004639
-0.004639
-0.011475
0.005585
0.007050
0.004608
0.002655
0.015350
0.010468
0.013885
0.016815
0.013397
0.022675
0.016327
0.013885
0.006561
0.023651
0.010956
0.012421
0.010468
0.008514
0.016815
0.014862
0.012421
0.003632
0.006561
0.009003
0.009003
0.006561
0.008514
0.006073
0.000214
0.010468
0.007538
-0.006104
-0.005127
0.007050
0.007050
-0.003174
-0.004150
-0.000732
0.013885
-0.014404
-0.003174
-0.005127
-0.001221
-0.006104
-0.008057
-0.002686
-0.003662
-0.003662
-0.004639
0.001190
0.000214
-0.001709
-0.012451
-0.012451
0.002167
-0.001709
-0.013916
0.000214
-0.012939
0.003143
-0.005127
-0.008545
-0.002197
-0.000244
0.007538
-0.003174
-0.006104
0.006073
0.002167
0.001190
0.002655
-0.001221
0.002655
0.005096
-0.000732
0.004120
0.004120
0.000702
-0.008545
0.004120
-0.007568
0.010956
0.003632
-0.004150
-0.002686
-0.001709
-0.011963
-0.013916
-0.011963
-0.011963
-0.009521
-0.007080
-0.007568
-0.012451
-0.011475
-0.018799
-0.012451
-0.014404
-0.011963
-0.012939
-0.005615
0.002167
-0.003174
0.016327
0.024139
0.026093
0.023163
0.004120
0.003143
0.018768
0.017303
0.003143
0.021698
0.004608
0.027557
0.017303
0.029510
0.003632
0.010956
0.013885
-0.003174
0.001190
-0.010010
-0.004639
-0.010498
-0.007568
-0.010010
-0.003662
-0.008545
-0.003174
-0.010986
-0.004639
-0.004150
0.002655
0.001678
-0.000732
0.001678
0.004608
-0.001709
0.000702
-0.000244
0.001678
-0.000732
-0.001221
0.002167
-0.004639
-0.000244
0.002167
0.003143
-0.003662
-0.011475
0.004120
-0.004639
0.005096
0.006561
0.004608
0.009491
0.019257
0.009003
0.005585
-0.002686
-0.009521
-0.014893
-0.006104
-0.003662
-0.002686
0.012421
0.001190
0.003632
-0.009521
-0.015869
-0.023193
-0.021729
-0.006104
-0.002686
-0.020752
-0.026611
-0.024658
-0.016357
-0.003662
-0.014404
0.000702
-0.024170
-0.042236
-0.031494
-0.009521
-0.000732
-0.014893
-0.018311
-0.019287
-0.022705
-0.011475
0.006073
0.006073
-0.001221
-0.007080
0.002167
-0.001709
-0.004150
0.003632
0.006561
0.008026
0.015350
0.012421
0.014374
0.019745
0.010956
0.008514
0.013885
0.016327
0.028046
0.022675
0.013397
0.003632
0.004120
0.020721
0.006073
0.015350
0.013885
0.001190
0.015350
0.008026
-0.008057
0.005096
0.012421
0.002655
0.001190
-0.003662
-0.000732
0.002655
0.002167
0.003632
-0.001221
0.005585
-0.000732
0.001678
0.003632
0.004608
0.004608
-0.004150
-0.010986
-0.003662
0.003143
-0.000244
0.000214
-0.012451
-0.014404
-0.016357
-0.022705
-0.017822
-0.012939
-0.017334
-0.016846
-0.029053
-0.019287
-0.020752
-0.021729
-0.023682
-0.019287
-0.016357
-0.009521
-0.006104
-0.011963
-0.010986
-0.009033
-0.007568
-0.015869
-0.001221
-0.007080
0.002655
0.003632
0.010956
0.009979
0.015839
0.010468
0.015350
0.002167
-0.002197
0.016815
0.007050
0.009003
0.013397
0.007050
0.004608
-0.002686
-0.005127
0.004608
0.004120
0.003632
0.000702
-0.008545
-0.001221
0.011444
-0.007568
0.000702
0.000702
-0.005615
0.003143
0.007538
0.002655
0.007538
0.017303
0.012909
0.006561
0.006073
0.000214
0.011444
0.010956
0.001190
0.011444
0.004608
0.007538
0.006561
-0.000732
-0.000244
0.003632
-0.002686
0.005096
-0.005127
-0.007080
0.000214
-0.018311
-0.029541
0.000214
-0.009033
-0.012939
-0.008545
-0.003174
-0.010010
-0.008545
-0.017822
-0.012939
-0.007080
-0.003662
-0.005615
-0.011475
-0.012451
-0.017822
-0.003174
-0.014404
-0.018311
-0.012451
-0.013916
-0.002686
-0.016846
-0.015381
-0.013428
-0.013428
-0.011963
-0.011475
-0.005615
-0.008545
-0.008545
-0.014404
-0.010010
-0.014404
-0.012451
-0.015869
-0.008057
-0.010010
0.000214
-0.004150
-0.009033
-0.000732
-0.013428
-0.007080
0.000214
-0.009033
-0.004639
-0.004639
0.000702
-0.000244
-0.010010
-0.005127
-0.014404
-0.014893
-0.011475
-0.021729
-0.013916
-0.010498
-0.014404
-0.032471
-0.027588
-0.021240
-0.024170
-0.017334
-0.031494
-0.032959
-0.025146
-0.029541
-0.026123
-0.027588
-0.028564
-0.027588
-0.011475
-0.019775
-0.017334
-0.019775
-0.006592
0.000702
-0.004150
0.005585
0.016327
0.007538
0.006073
0.017303
0.014862
0.009979
0.022675
0.021210
0.045135
0.039764
0.047089
0.047089
0.023651
0.025604
-0.000244
0.014374
0.016327
0.038788
0.029022
0.019745
-0.003662
-0.002686
-0.002686
-0.011963
-0.004150
-0.004150
-0.007568
-0.013428
-0.010986
-0.003662
0.000702
-0.024170
-0.025635
-0.014404
-0.038330
-0.050537
-0.029053
-0.029541
-0.031494
-0.025146
-0.019775
-0.030029
-0.023682
-0.036865
-0.029541
-0.032471
-0.030518
-0.022217
-0.027588
-0.022705
-0.012451
-0.008057
-0.017334
-0.010986
-0.003174
0.004120
0.003632
0.011444
0.025116
0.018768
0.012421
0.028534
0.007050
0.016327
0.002655
-0.003662
-0.015869
-0.007568
-0.003174
-0.002686
-0.011475
-0.010986
-0.014404
-0.019775
-0.033447
-0.022705
-0.035400
-0.016357
-0.016846
-0.023193
-0.026611
-0.010498
-0.009521
-0.014404
-0.010986
-0.009033
-0.009033
-0.014404
-0.007080
-0.009521
-0.000732
0.005096
0.009003
0.001190
0.012421
0.029022
0.007538
0.014374
0.021698
0.009491
0.012421
0.010956
0.021698
0.019257
0.022675
0.014862
0.027557
0.031464
0.024628
0.021698
0.019257
0.011932
0.015839
0.021210
0.019257
0.006561
0.011444
0.012421
0.009491
0.019745
-0.003662
0.000214
-0.004639
-0.004639
-0.002686
0.003632
0.001190
0.001678
0.010468
0.002655
0.004608
0.005096
0.005096
0.000214
0.003632
-0.002197
0.007050
0.002655
-0.001221
-0.002197
0.009003
0.001678
0.003143
0.009491
0.007538
0.009003
0.005585
0.015839
-0.002197
-0.005127
0.004608
0.000702
-0.001709
0.000702
0.002655
0.003632
0.010468
-0.007080
-0.001709
0.004120
0.002655
-0.007080
-0.005615
0.000702
-0.005615
-0.004639
-0.005127
-0.011475
-0.008545
-0.007080
-0.017822
-0.013916
-0.001221
-0.020264
-0.015381
-0.028076
-0.025146
-0.008545
-0.022217
-0.025635
-0.014893
-0.019775
-0.012939
-0.021729
-0.026123
-0.013428
-0.010010
-0.004639
-0.019287
-0.011475
-0.010010
0.001678
-0.002197
-0.003174
-0.008057
-0.003662
-0.002686
-0.015381
-0.014893
-0.008057
-0.001709
-0.010986
-0.003174
-0.003174
-0.001709
0.006561
0.005096
0.000214
0.010956
0.007538
0.014374
0.010956
0.029999
0.029022
0.044647
0.048065
0.046112
0.029510
0.015350
0.000702
0.006073
0.016815
0.020721
0.032440
0.030487
0.004608
0.005096
0.002655
-0.006592
-0.010498
-0.024658
-0.021729
-0.020264
-0.014893
-0.017334
-0.014404
-0.015869
-0.040771
-0.048096
-0.054443
-0.049072
-0.037354
-0.045654
-0.041748
-0.042236
-0.052490
-0.054443
-0.050537
-0.049072
-0.067139
-0.056885
-0.067627
-0.068604
-0.077393
-0.054932
-0.060303
-0.065674
-0.053467
-0.046143
-0.037842
-0.033936
-0.023193
-0.040283
-0.031982
-0.026123
-0.008057
-0.012939
-0.018311
-0.017822
-0.016846
-0.021240
-0.029053
-0.020752
-0.007568
-0.027100
-0.031982
-0.031006
-0.024658
-0.040283
-0.033447
-0.036377
-0.033936
-0.022705
-0.046631
-0.075928
-0.083740
-0.032959
-0.028076
-0.029053
-0.049072
-0.047119
-0.045166
-0.053955
-0.030029
-0.015869
-0.012939
0.015839
0.036835
0.066132
0.103241
0.109100
0.084686
0.100800
0.108124
0.116913
0.128632
0.130096
0.134003
0.107635
0.128143
0.138397
0.135468
0.124725
0.105682
0.080292
0.059784
0.041229
0.021698
0.010468
0.000702
-0.014893
-0.023193
-0.026123
-0.020752
-0.025146
-0.022217
-0.011475
-0.021729
-0.014404
-0.016357
-0.018799
-0.010498
-0.008545
-0.023682
-0.005615
-0.002197
-0.014893
0.001190
0.000214
-0.007568
0.004608
-0.010986
-0.004150
-0.005127
-0.006104
0.000214
0.011932
-0.000244
0.000702
0.005096
0.004608
0.004608
0.003143
-0.002197
0.009491
0.006561
0.013397
0.009491
-0.015381
0.002167
0.001678
0.011932
0.001190
0.005585
0.004120
0.020233
0.000702
0.013885
0.017792
0.015839
0.004608
0.009003
0.013397
0.011444
0.003143
0.007538
0.015839
0.005096
0.000702
0.008514
0.005096
0.010956
0.011932
0.003143
0.008514
0.000702
0.011932
0.005585
0.008514
-0.001709
0.004608
-0.005127
0.000214
0.002167
0.009491
0.001190
0.005585
0.013397
-0.002197
0.002655
0.005585
0.010956
0.005585
0.003632
0.005096
0.017792
0.016815
0.001678
-0.002197
0.008514
0.019745
0.039276
0.029022
0.024139
0.005585
0.009003
0.003632
0.013885
0.016327
0.022186
0.050018
0.025116
0.029510
0.034393
0.033417
0.024628
0.023163
0.030487
0.031952
0.016815
0.030975
0.022675
0.026093
0.018768
0.023651
0.027069
0.026581
0.015839
0.018280
0.016815
0.014374
0.009979
0.017792
0.004608
0.003632
0.010956
0.009491
-0.001709
-0.007080
-0.000732
0.000214
-0.006104
-0.008545
-0.006592
-0.027100
-0.021729
-0.022217
-0.031006
-0.015869
-0.026611
-0.019287
-0.015381
-0.013428
-0.023193
-0.002197
-0.019775
-0.020752
-0.024658
-0.017822
-0.018311
-0.018311
-0.019287
-0.019775
-0.025635
-0.011963
-0.012939
-0.019775
-0.008545
-0.003174
-0.005127
-0.012939
-0.005615
-0.013428
-0.015381
-0.012939
-0.004639
0.004608
0.000702
0.000702
-0.004639
0.002655
0.005096
0.009003
0.012909
0.005585
0.002167
-0.004150
0.006073
-0.005127
-0.000244
0.002167
-0.001709
0.008026
0.009979
0.008514
0.011932
0.011932
0.010468
0.014862
0.005096
0.007050
0.013397
0.018280
0.008514
0.022186
0.020721
0.018768
0.020721
0.009003
0.020233
0.014862
0.005585
-0.007080
0.009003
0.003632
-0.007568
-0.012451
-0.001709
0.007050
-0.002686
-0.009521
-0.019287
-0.010986
-0.021729
-0.017822
-0.019287
-0.023193
-0.022217
-0.019775
-0.017334
-0.005127
-0.009521
0.006561
-0.003662
0.002167
0.004608
-0.006104
0.007538
0.018768
0.017303
0.006561
0.015350
0.016815
0.020721
0.002167
0.005096
0.004120
0.008026
0.000214
0.006561
0.008026
0.005096
-0.002686
0.002167
-0.002197
-0.009521
0.002167
-0.007080
-0.018311
-0.008545
-0.003662
-0.004639
0.006073
0.004608
0.007538
0.010468
0.014374
0.012909
0.017792
0.008026
0.009003
0.013397
0.020233
0.021210
0.017303
0.017303
0.031952
0.025116
0.030975
0.023163
0.034882
0.037811
0.029022
0.013885
0.010468
0.004120
0.010956
0.003143
0.003143
0.011444
0.021210
0.009979
0.009491
0.004120
0.003143
0.008514
-0.010986
-0.000732
-0.004639
-0.001221
0.003143
-0.006592
0.003632
0.004120
-0.000732
-0.002197
-0.011475
0.008514
0.012909
0.009003
0.008026
0.001190
0.004608
0.011444
0.018768
0.007538
0.013397
0.016815
0.009979
-0.000244
-0.000732
0.004608
-0.003662
0.003632
0.002167
-0.010010
0.000214
-0.007080
-0.007568
-0.009033
-0.004639
-0.005615
-0.013428
-0.005615
-0.008545
-0.013916
0.004120
-0.001709
-0.012939
-0.014893
-0.013428
-0.011475
-0.009033
-0.009521
0.003632
0.005585
0.003632
-0.008057
-0.003662
-0.000732
0.002167
0.009003
-0.005127
-0.011475
0.008514
0.003143
0.008514
0.006561
0.001190
0.005585
0.010468
0.000702
-0.005615
-0.002686
-0.005127
-0.002686
-0.002197
-0.008057
-0.005127
-0.008057
-0.013428
-0.009521
-0.007080
-0.016846
-0.011475
-0.018799
-0.031494
-0.018311
-0.025146
-0.029053
-0.028076
-0.020264
-0.033447
-0.031982
-0.028076
-0.035889
-0.041748
-0.050537
-0.054932
-0.048584
-0.056885
-0.059326
-0.073486
-0.069092
-0.057373
-0.060303
-0.056396
-0.065186
-0.071533
-0.076904
-0.075928
-0.069092
-0.060791
-0.067627
-0.052002
-0.047119
-0.018311
-0.003174
-0.026611
-0.019287
-0.012451
-0.022217
-0.032959
-0.010498
-0.006104
-0.008057
-0.002686
0.004608
-0.000732
-0.010986
-0.019287
-0.009521
-0.003662
0.001678
-0.012939
-0.013916
-0.024170
-0.040771
-0.033447
-0.020752
-0.020264
-0.018799
-0.020264
-0.019775
-0.013916
-0.022217
-0.002686
0.017792
0.014374
-0.002197
0.016327
0.031464
0.058319
0.054901
0.074432
0.078827
0.095917
0.086151
0.101288
0.097382
0.096893
0.107635
0.100800
0.104218
0.105194
0.113007
0.111053
0.108124
0.085175
0.100800
0.084198
0.071991
0.061249
0.054901
0.033417
0.031952
0.029510
0.023651
0.023163
0.016327
0.029999
0.012909
0.009003
0.008026
0.009003
0.009491
-0.003662
0.015839
0.012421
0.008514
0.005096
0.001678
0.002167
0.010956
0.002167
0.007050
0.007538
0.001190
0.012909
0.001190
0.006561
0.001678
0.015350
0.008026
-0.002197
0.011444
-0.007568
-0.003174
0.004120
-0.001221
-0.002686
-0.000732
-0.012939
-0.010986
0.000702
-0.003174
-0.001709
-0.004150
-0.006104
-0.000244
-0.001709
-0.007080
0.000214
0.002167
-0.002197
-0.002686
-0.005615
0.004120
0.001190
-0.008057
-0.011963
0.004120
-0.005127
-0.009033
-0.010498
-0.002197
-0.009033
-0.010986
0.001190
-0.003174
-0.009033
-0.003662
0.004120
-0.000244
-0.010010
-0.011475
0.001678
-0.004639
0.002655
-0.010498
-0.000244
-0.010498
-0.001221
-0.016357
-0.009033
0.001190
0.000702
-0.005127
-0.006104
-0.010010
-0.000732
0.001678
-0.011963
-0.002197
-0.002197
0.001190
0.001190
-0.002686
-0.004150
0.008026
0.008514
0.008514
0.009491
-0.004639
0.000702
0.004120
0.000702
-0.003174
0.008026
0.012909
0.015839
-0.010498
-0.000244
0.002655
0.019745
0.007538
0.006073
-0.001709
0.007538
0.018280
0.008514
0.009979
0.012421
0.009003
0.017792
0.013885
0.008026
0.009003
0.001190
0.005585
0.019257
0.050507
0.042694
0.045135
0.026581
0.007538
-0.009033
-0.011963
-0.022705
-0.008545
-0.000244
-0.003662
-0.002197
-0.025146
-0.036377
-0.025635
-0.014404
-0.035400
-0.043701
-0.030029
-0.040771
-0.027588
-0.031494
-0.039307
-0.049561
-0.057373
-0.038330
-0.045166
-0.035400
-0.052490
-0.033936
0.003143
-0.024170
-0.027100
-0.003662
-0.001221
0.029999
0.012421
-0.019775
-0.010986
0.000214
0.023651
0.026581
0.034393
0.017792
0.027557
0.030487
0.039764
0.039764
0.043671
0.031464
0.030487
0.029022
0.036835
0.024139
0.026581
0.023651
0.021698
0.022186
0.008026
0.015350
0.007050
0.008026
0.014374
-0.004150
-0.003662
-0.000732
-0.009033
-0.003174
-0.002686
0.005585
-0.002686
0.001678
-0.005127
-0.001221
0.006561
0.000702
-0.003174
0.003632
0.014374
-0.008057
-0.003174
0.005585
0.010956
0.005585
0.006073
-0.008545
0.007050
-0.004150
-0.006104
0.009003
0.000702
-0.001709
0.011932
0.003632
-0.004639
0.005585
0.005096
-0.006104
-0.009033
-0.003662
0.002167
0.001190
0.010956
0.006073
0.003632
0.002167
-0.002197
0.003143
-0.002197
-0.004639
0.006073
-0.001221
-0.003662
0.000702
0.005096
-0.000244
-0.001221
-0.003662
0.002655
0.013397
0.005096
-0.010010
-0.002686
-0.006104
0.002655
0.000702
0.005096
-0.011475
-0.013428
-0.006104
-0.006104
-0.014893
-0.005615
0.000214
-0.010986
-0.012939
-0.008057
0.004608
-0.008057
0.003143
-0.005127
-0.004639
-0.016357
-0.005615
-0.010986
-0.008545
-0.010498
-0.010010
-0.001709
-0.018799
-0.010986
0.002167
0.000702
-0.007080
-0.012451
0.004120
-0.000732
-0.009521
-0.009033
0.007050
0.001190
0.022186
0.031464
0.039276
0.050995
0.052460
0.036835
0.018768
0.014862
-0.012451
-0.003174
0.003632
0.021210
0.024628
0.029999
0.029022
0.019257
0.012909
0.012421
0.002167
-0.014893
-0.027100
-0.027100
-0.023193
-0.017822
-0.025635
-0.013428
-0.008545
-0.012451
-0.020264
-0.010010
-0.013428
-0.025635
-0.027100
-0.032471
-0.030029
-0.029541
-0.019775
-0.031006
-0.026123
-0.031982
-0.040771
-0.046631
-0.034424
-0.039795
-0.023682
-0.031006
-0.030518
-0.021240
-0.026611
-0.027100
-0.025635
-0.029053
-0.021240
-0.017334
-0.020752
-0.029053
-0.016357
-0.023193
-0.019775
-0.014893
-0.013428
-0.013916
-0.010010
-0.013916
-0.016846
-0.017822
-0.027100
-0.026123
-0.031006
-0.032959
-0.031494
-0.024658
-0.020752
-0.021729
-0.022217
-0.037354
-0.045166
-0.046143
-0.058350
-0.016357
-0.028076
-0.025146
-0.028076
-0.050049
-0.052490
-0.029053
-0.038818
-0.047119
-0.039795
-0.040283
-0.050537
-0.044678
-0.034912
-0.041260
-0.028076
-0.038818
-0.028564
-0.030518
-0.031982
-0.041260
-0.031982
-0.043701
-0.046143
-0.046143
-0.031494
-0.031006
-0.030518
-0.024170
-0.008545
0.010956
0.036346
0.038788
0.056854
0.042694
0.041229
0.052948
0.065643
0.086151
0.097870
0.101288
0.107147
0.117889
0.106659
0.101776
0.091034
0.097870
0.102264
0.096405
0.084686
0.065155
0.060272
0.053925
0.044159
0.036835
0.034882
0.025604
0.016815
0.012421
0.011932
0.010956
0.012909
0.015839
0.011932
0.001190
0.009003
0.001190
-0.007568
0.001190
0.004608
0.003632
-0.004150
0.004120
-0.006104
0.004120
0.002655
0.000214
-0.006592
-0.010498
0.006561
0.006073
0.000702
-0.012451
-0.001709
0.002655
-0.001709
0.001190
-0.003174
0.009979
0.000214
0.011932
0.021210
0.029999
0.025116
0.018768
0.014862
0.021210
0.020721
0.032440
0.037811
0.020233
0.020233
0.015350
0.012421
0.000214
0.015839
0.000702
0.006561
-0.004639
-0.014893
-0.027588
-0.020264
-0.019775
-0.028076
-0.031494
-0.025146
-0.014404
-0.017822
-0.010010
-0.027100
-0.017334
-0.008545
-0.007080
0.016815
0.017792
0.020721
0.004120
0.009003
0.005096
0.013397
0.008026
0.002167
0.003632
0.009003
-0.006104
-0.012451
-0.004639
-0.005127
-0.011963
-0.014404
-0.026611
-0.040283
-0.038818
-0.025635
-0.032959
-0.032471
-0.028076
-0.025146
-0.032959
-0.020752
-0.017822
-0.018311
-0.007568
-0.013916
-0.000244
0.011444
0.012909
0.016815
0.022675
0.014374
0.031464
0.021698
0.032928
0.012421
0.006073
0.006561
0.021698
0.012421
0.010468
-0.002686
0.009979
0.017792
0.016815
0.005096
0.004608
0.003632
-0.006592
-0.011963
-0.011475
0.002167
0.008026
-0.009033
0.002167
-0.003662
0.002167
-0.003662
0.000702
0.000214
-0.002686
-0.002686
0.000702
0.001678
0.002655
-0.001221
-0.003174
-0.002686
-0.005615
0.012909
0.003632
-0.003174
0.007538
0.002167
0.006073
-0.001221
-0.004639
-0.000732
0.006073
-0.006104
0.000702
0.016815
0.001678
-0.004150
-0.000244
0.003632
0.006073
0.005585
0.009979
0.008026
0.000702
-0.004639
0.004120
0.001678
0.000702
0.001190
0.002655
0.009491
0.006561
0.001190
0.008514
0.013885
-0.003174
-0.011963
-0.000244
0.006073
-0.007080
-0.011475
0.000702
-0.004639
0.004120
0.005585
-0.003174
0.011932
0.005096
0.001678
0.002655
-0.009033
-0.010010
-0.000244
-0.006104
-0.002197
-0.009521
0.009491
-0.007568
0.002167
-0.001709
0.002655
0.009979
0.005096
0.005096
-0.002686
0.009491
0.007538
0.009491
0.009979
0.019745
0.033417
0.029022
0.011444
0.009491
0.005096
0.003632
0.019745
0.002655
0.004120
0.015350
0.029999
0.030975
0.040741
0.010956
0.005585
-0.006104
-0.021240
-0.029053
-0.031006
-0.023193
-0.018799
-0.004639
-0.006104
-0.006592
-0.013428
-0.018799
-0.006104
-0.016846
-0.012939
-0.001709
-0.016357
-0.012451
0.004120
0.006073
0.006073
0.026581
0.025116
0.036835
0.037323
0.015350
-0.007080
0.003632
-0.001709
-0.001221
0.003632
0.001678
0.001190
0.005096
-0.009521
-0.005127
-0.010010
-0.020264
-0.042725
-0.037842
-0.040283
-0.038330
-0.031982
-0.040283
-0.048584
-0.026123
-0.019287
-0.018799
-0.011963
-0.027100
-0.016846
-0.008057
-0.006104
-0.007568
-0.011475
-0.001221
0.000702
-0.004639
0.001190
0.012909
0.015839
0.013885
0.004120
0.005096
0.009003
0.003143
0.012421
0.013397
0.008026
0.008026
0.006561
0.007538
0.001190
0.005585
0.005096
0.012909
0.002655
0.012909
0.011444
0.001678
0.009979
0.008026
0.008514
0.004120
0.009491
0.008026
0.002655
-0.000732
0.006073
0.010468
-0.002686
0.005585
0.017303
0.003632
0.000214
0.006073
-0.003174
0.003143
0.004120
-0.006592
-0.007080
-0.000732
-0.002686
-0.001709
0.005585
-0.002197
0.005096
-0.006104
-0.003174
-0.013916
-0.006104
-0.010986
-0.013428
-0.013428
-0.005127
-0.017822
-0.003174
-0.016357
0.003143
0.005096
-0.000244
-0.003174
-0.012939
-0.007080
-0.010498
0.008514
0.012909
0.010956
0.003143
-0.001221
-0.014893
-0.002197
0.005585
0.004608
0.009003
0.004608
0.004120
0.015839
0.002167
-0.006592
0.001678
0.000702
-0.002686
0.006561
0.004608
0.001678
-0.005127
-0.003662
0.000702
-0.005615
0.009491
0.005585
-0.005127
0.003143
-0.011963
-0.024658
-0.031006
-0.018799
-0.008545
-0.022705
-0.040283
-0.022217
-0.013916
-0.017822
-0.007568
0.010468
0.005585
-0.023193
-0.039795
-0.042236
-0.023682
-0.019775
-0.010498
-0.001709
0.010956
-0.011963
0.006561
0.002655
0.005585
-0.007568
-0.015381
-0.002686
0.000702
0.002655
-0.008545
-0.006592
-0.020264
-0.014893
-0.010498
-0.014404
-0.021729
-0.022705
-0.014893
-0.021729
-0.032471
-0.035400
-0.031006
-0.044189
-0.050049
-0.040283
-0.037842
-0.047607
-0.042236
-0.046143
-0.065674
-0.043701
-0.036377
-0.039307
-0.036377
-0.035889
-0.033447
-0.031494
-0.019287
-0.018311
-0.010498
-0.010986
-0.009033
-0.014404
0.000214
0.001190
-0.004150
0.001190
-0.003662
0.005096
0.009003
0.000702
-0.009033
0.001678
-0.004639
-0.001709
0.000702
-0.010986
-0.010498
-0.015381
-0.023193
-0.016357
-0.006592
-0.018799
-0.023682
-0.017822
-0.018311
-0.022705
-0.032471
-0.015869
-0.017822
-0.029053
-0.021240
-0.020264
-0.015869
-0.028076
-0.020752
-0.009521
-0.010010
-0.012451
-0.027100
-0.007080
-0.007568
-0.010986
-0.013428
-0.007568
-0.011963
-0.004150
-0.008545
-0.007080
-0.001709
-0.000244
-0.015869
-0.006104
-0.011475
-0.006592
-0.019287
-0.020752
-0.015381
-0.012939
-0.025146
-0.010986
-0.023682
-0.025146
-0.024170
-0.009521
-0.016846
-0.029053
-0.026123
-0.026611
-0.011963
-0.021240
-0.025635
-0.005615
-0.011963
-0.019287
-0.022217
-0.021729
-0.015381
-0.021240
-0.007080
0.000702
0.001190
-0.005615
-0.006592
0.001678
-0.018311
-0.015381
0.002167
-0.003662
-0.016357
-0.000732
-0.002686
0.002167
0.001678
0.016327
0.002167
0.001190
0.008514
-0.000732
0.001678
-0.000732
0.008514
0.014374
-0.009033
0.010956
0.008514
-0.006104
-0.010010
-0.004639
0.004120
0.001190
-0.006104
0.006073
0.000214
-0.001221
-0.009521
-0.012939
0.001190
-0.007568
-0.005127
-0.010986
-0.011475
-0.004150
0.002655
-0.008057
-0.007080
-0.004639
-0.004150
-0.006592
-0.009521
-0.008057
-0.009033
-0.003174
0.004120
-0.003662
-0.015381
-0.001709
-0.009521
-0.001221
-0.000244
-0.003174
-0.004639
-0.002686
-0.008057
-0.009033
-0.003174
0.006073
-0.008057
-0.015381
-0.006592
-0.009521
-0.019775
-0.014404
0.006561
-0.005615
-0.003662
-0.007568
-0.000732
-0.006104
-0.002197
-0.005127
0.013885
0.004120
0.009491
0.012421
0.017303
0.008026
0.019745
0.030975
0.033905
0.027557
0.029999
0.006561
0.010956
0.001678
-0.007080
-0.013916
-0.008057
-0.001221
0.011444
-0.007080
-0.016846
-0.022705
-0.026123
-0.022705
-0.018311
-0.001709
-0.020264
-0.021729
-0.022217
0.010468
-0.002197
-0.000244
-0.002686
0.003632
0.007538
0.016327
0.004608
0.004608
0.006561
0.016327
0.011444
-0.003662
0.001678
0.011932
0.006073
0.009979
-0.012451
-0.019775
-0.010986
-0.028564
-0.026611
0.002655
0.001190
0.001190
0.001678
-0.013916
-0.005615
-0.010986
-0.000732
-0.006592
-0.009033
-0.000244
-0.000244
-0.008057
-0.008545
-0.008057
-0.007080
-0.001221
-0.009521
0.002655
-0.000732
0.002655
-0.010986
-0.014404
-0.008057
-0.003662
-0.000244
-0.008057
-0.008545
-0.008545
-0.004639
-0.009033
-0.012939
-0.007080
-0.010498
-0.006104
-0.013428
-0.017334
-0.008057
-0.013428
-0.010986
-0.019287
-0.013428
-0.013428
-0.006104
-0.008545
-0.017334
-0.012939
-0.020264
-0.012451
-0.003662
-0.014893
-0.002197
-0.004639
-0.017334
-0.012451
-0.007080
-0.017822
-0.020752
-0.011963
-0.020752
-0.007080
-0.027588
-0.024170
-0.028564
-0.029053
-0.034424
-0.025635
-0.043701
-0.044678
-0.054443
-0.051514
-0.039307
-0.052002
-0.043701
-0.041260
-0.043701
-0.046631
-0.046143
-0.035889
-0.024658
-0.038818
-0.026611
-0.019287
-0.025635
-0.020264
-0.022217
-0.021729
-0.015381
-0.007080
-0.005615
-0.024170
-0.026611
-0.010010
-0.015869
-0.018799
-0.026123
-0.022705
-0.033447
-0.043213
-0.043213
-0.037354
-0.036377
-0.042236
-0.037354
-0.039795
-0.029541
-0.038818
-0.022217
-0.017334
-0.023193
-0.007080
0.007050
0.005585
0.020721
0.036346
0.054901
0.109100
0.135468
0.158417
0.162323
0.150604
0.150604
0.136932
0.152557
0.137421
0.154510
0.141327
0.147186
0.152069
0.155487
0.129120
0.123260
0.106171
0.087128
0.078827
0.036346
0.019745
0.021210
0.003632
-0.009521
-0.001709
-0.011963
-0.018799
-0.006592
-0.020752
-0.014893
-0.020264
-0.011963
-0.003662
-0.014893
-0.019287
-0.003174
-0.013916
-0.010010
-0.018311
-0.010986
-0.004150
-0.009033
-0.016357
-0.006592
0.001190
-0.001221
0.010468
0.011932
0.015350
0.016327
0.023651
0.019745
0.015350
0.024628
0.013885
0.021210
0.027557
0.010468
0.022186
0.023163
0.005585
-0.009521
-0.011475
-0.008545
0.023651
0.015839
0.002167
-0.010986
0.009003
-0.003662
-0.014404
-0.010986
-0.014893
-0.013428
-0.002686
-0.008057
-0.018311
-0.010010
0.001678
0.004120
0.011932
0.010468
0.004608
0.011444
-0.006592
-0.003174
-0.007080
-0.000732
-0.002686
0.001678
0.008026
0.003143
0.005096
0.002167
0.013885
0.009979
0.008514
0.018280
0.008026
0.012909
0.018768
0.020721
0.013885
0.020233
0.020233
0.014862
0.012421
0.022675
0.018280
0.009491
0.003632
0.010956
0.009979
0.009979
0.016815
0.009003
0.011444
0.007538
0.006073
0.009979
0.005096
-0.002686
0.011932
0.005585
-0.001709
0.005096
0.015839
0.010956
-0.001221
0.015839
0.010956
0.006561
0.009491
0.012421
0.002655
0.014374
0.007538
0.006073
0.014862
0.008026
0.017303
0.011444
0.008026
0.004608
0.017303
0.009003
0.017303
0.006561
0.006561
0.009003
0.013885
0.007538
0.008026
-0.006592
0.010956
0.005096
0.011932
-0.001709
-0.003174
0.005096
0.005096
0.001190
-0.003174
0.011444
0.013397
0.013397
0.005096
0.009979
0.000702
0.004608
0.004120
0.000214
0.005585
0.007538
0.005585
-0.008057
-0.005127
-0.001709
-0.010986
-0.004150
-0.011475
0.000702
-0.003662
-0.009033
-0.005615
0.000214
-0.008545
-0.004639
0.005585
-0.008057
-0.005127
-0.002197
-0.001709
-0.014404
-0.002686
0.003632
-0.003174
0.004608
0.003143
0.000702
0.002167
0.002167
-0.004639
0.007538
0.009491
0.002655
0.009979
0.009003
0.002167
0.004608
0.003143
0.004120
0.014374
0.015350
0.007538
0.011444
0.008514
-0.007568
-0.005127
-0.003662
0.004120
-0.000244
0.003143
0.009003
0.006073
0.004608
0.000702
-0.004150
0.000702
0.000214
0.010956
0.011444
0.031464
0.029510
0.046112
0.053436
0.061737
0.040741
0.037811
0.010956
0.001190
0.022675
0.024139
0.029999
0.034393
0.030975
0.030487
0.027557
0.008514
0.000702
-0.000244
0.001190
-0.006104
-0.011963
-0.025635
-0.023193
-0.041260
-0.049561
-0.033447
-0.028564
-0.031006
-0.019287
-0.008545
-0.005127
-0.027588
-0.027100
-0.019287
-0.031006
-0.031494
-0.045166
-0.027588
-0.027100
-0.004639
-0.006104
-0.008057
-0.006104
0.014374
0.001678
0.006561
-0.007568
0.000702
0.001190
-0.003174
0.012421
0.012421
0.023163
0.022675
0.019257
0.014374
0.025604
0.015350
0.011444
0.008514
0.012421
0.001190
0.009003
0.006561
0.005585
-0.004150
-0.001709
0.011932
0.003632
0.003632
0.011932
0.000214
-0.000244
-0.006104
-0.005127
-0.003174
-0.003174
-0.013428
-0.011475
-0.017334
-0.021240
-0.000244
-0.005127
-0.011963
-0.016357
-0.001709
-0.005127
-0.010010
-0.011475
-0.010010
-0.003662
-0.011475
-0.006104
-0.008545
-0.005127
-0.004150
0.001190
0.001678
0.010956
-0.004639
0.003632
-0.004150
-0.009033
-0.012451
0.007538
0.003632
0.000214
-0.020264
-0.005615
-0.009033
-0.003174
0.004120
-0.005127
-0.003174
0.000702
-0.000732
-0.006104
0.000214
0.014862
0.014862
0.000214
0.008514
0.009491
-0.000732
0.001678
0.003143
0.007538
0.003632
0.002167
0.008514
0.006561
0.011932
0.007050
-0.004150
0.002655
-0.001709
0.003632
0.000214
-0.005127
-0.003662
0.001190
0.001190
-0.004150
-0.004639
-0.000732
-0.001709
0.000702
-0.002197
0.003632
0.002167
-0.004150
-0.003174
-0.000244
0.001678
0.015350
0.001678
0.010956
0.002167
0.002655
-0.000244
-0.008057
-0.002686
0.006073
0.011932
-0.003662
-0.006104
-0.001709
0.009491
-0.007080
0.009491
-0.000244
0.009491
0.003143
0.001678
0.000214
-0.002197
0.006073
0.001678
0.009491
0.008026
0.017792
0.048553
0.038300
0.044647
0.047577
0.032440
0.026093
0.001678
0.005096
0.015839
0.028046
0.034882
0.042206
0.022186
0.021210
0.019745
0.010956
-0.004150
-0.011963
-0.019775
-0.008057
-0.021729
-0.009033
-0.021729
-0.023193
-0.019287
-0.026123
-0.022217
-0.015869
-0.012451
-0.016357
-0.015869
-0.010010
-0.011963
-0.005127
-0.005615
-0.000732
0.008514
0.006073
-0.000732
-0.001709
0.006561
0.014862
0.004120
0.012421
0.020721
0.020721
0.016815
0.020721
0.023163
0.018768
0.017792
0.020233
0.011932
0.016327
0.009491
0.021698
0.015839
0.004120
0.011932
0.011444
0.011932
0.003632
0.002167
0.001678
0.009491
0.007538
-0.001709
-0.010010
-0.001221
0.002655
-0.007568
-0.003662
-0.011475
-0.004150
-0.005615
-0.003174
-0.001709
0.005096
0.001190
-0.000244
0.002167
-0.009521
-0.005615
0.003143
0.003143
0.004608
0.009491
0.000702
0.007538
-0.000732
0.000702
0.005096
0.010468
0.005096
0.008514
0.005585
0.008026
0.002167
0.008514
0.005096
0.010956
0.009979
-0.000732
-0.007568
-0.008545
-0.019287
-0.013428
0.000702
0.027069
0.005096
-0.002197
-0.018799
-0.000244
-0.002686
-0.008057
-0.011963
-0.011475
-0.005127
-0.004639
0.007050
0.012421
0.002655
-0.014404
-0.008545
-0.004639
0.014374
0.012421
0.017303
0.013885
0.013885
0.000702
-0.001221
0.007538
0.010468
0.001190
0.011444
0.015350
-0.001709
0.005096
0.008514
0.007538
-0.000244
0.011444
0.004608
0.003143
0.000702
-0.000244
-0.006104
-0.003174
-0.006104
-0.001221
0.002167
-0.002686
-0.024170
-0.037354
-0.024658
-0.030518
-0.038330
-0.031982
-0.023193
-0.029541
-0.031494
-0.038818
-0.036865
-0.032471
-0.031982
-0.031006
-0.029541
-0.024170
-0.018311
-0.010498
-0.008545
0.003143
0.010956
0.010956
0.010468
0.012909
0.022186
0.024628
0.027557
0.031952
0.033905
0.037811
0.033417
0.026093
0.027069
0.026581
0.036835
0.029022
0.022675
0.011932
-0.009521
-0.010986
0.001678
0.014374
0.022186
0.022675
0.020233
0.033905
0.038300
0.052948
0.019745
-0.003662
-0.043213
-0.012939
0.022186
0.040253
0.059784
0.039276
0.066132
0.046112
0.038788
0.030975
0.014862
0.005585
-0.002686
-0.012939
-0.000244
-0.007568
-0.004150
-0.001709
-0.009033
-0.014404
-0.018799
-0.023682
-0.030029
-0.044189
-0.041748
-0.034424
-0.037842
-0.042725
-0.025635
-0.029541
-0.029053
-0.032959
-0.020264
-0.022217
-0.020752
-0.016846
-0.030518
-0.018799
-0.005127
-0.006104
-0.004150
-0.005127
0.007538
0.009003
0.007050
-0.005127
0.008514
0.013397
0.011444
0.011932
0.004120
0.009979
-0.000244
-0.005127
-0.006592
-0.009033
-0.007080
-0.020264
-0.025635
-0.008057
-0.028076
-0.024658
-0.029053
-0.038818
-0.040771
-0.023193
-0.029053
-0.045654
-0.042236
-0.052002
-0.040771
-0.041748
-0.043213
-0.041748
-0.037354
-0.033447
-0.035400
-0.028564
-0.027588
-0.028076
-0.016357
-0.017334
-0.028076
-0.028564
-0.015381
-0.024170
-0.024658
-0.016357
-0.017334
-0.027588
-0.016357
-0.025635
-0.030518
-0.026611
-0.015869
-0.033447
-0.027100
-0.021729
-0.029541
-0.030518
-0.018799
-0.036865
-0.036377
-0.029053
-0.037354
-0.039795
-0.030518
-0.047119
-0.044678
-0.039795
-0.044678
-0.039307
-0.049072
-0.055420
-0.058838
-0.043213
-0.060791
-0.040771
-0.057861
-0.053955
-0.037842
-0.030518
-0.022705
-0.019775
-0.006592
-0.000244
0.021698
0.042694
0.055878
0.056366
0.059296
0.063690
0.087128
0.105194
0.113007
0.120331
0.115936
0.110077
0.112518
0.113007
0.133514
0.128632
0.123749
0.127167
0.111053
0.093475
0.084198
0.070038
0.059784
0.070038
0.039764
0.041718
0.040253
0.026581
0.031952
0.023651
0.019257
0.014862
0.007538
0.012421
0.009979
0.013885
0.009491
0.009491
0.008026
0.002655
0.004120
0.012909
-0.000732
-0.001221
0.007050
0.000214
0.007050
0.007538
0.012421
-0.004639
0.006561
0.007538
0.001678
-0.000732
0.007050
0.004120
0.005096
0.008514
0.012421
0.002167
-0.003662
-0.006104
-0.021729
-0.020264
-0.034912
-0.030029
-0.048096
-0.018311
0.002655
-0.022217
-0.065186
-0.053955
-0.035889
-0.023193
-0.013428
-0.027100
-0.036865
-0.045166
-0.022705
-0.024658
0.000214
0.029022
0.017303
0.012421
0.022675
0.022675
0.017792
0.009979
0.013885
0.010956
0.014862
0.017792
0.012421
0.013885
0.016327
0.029022
0.033417
0.046600
0.047577
0.032440
0.020233
0.013885
0.012909
0.036346
0.046112
0.039764
0.046112
0.029999
0.037811
0.036835
0.036835
0.024628
0.029999
0.011444
0.005096
0.005585
-0.006592
-0.005615
-0.010986
-0.014404
-0.013916
-0.019775
-0.024170
-0.032959
-0.027588
-0.033447
-0.024658
-0.027100
-0.029541
-0.024170
-0.017334
-0.006592
-0.022217
-0.011475
-0.013428
-0.015869
-0.010498
-0.002686
-0.003662
0.001678
0.001190
-0.002686
0.003632
0.001678
0.011932
0.000702
0.014374
0.002655
0.009491
0.022186
-0.001709
0.001190
0.001678
0.013885
0.008026
0.013397
0.004120
0.014374
0.019257
0.008026
0.002655
0.007050
-0.000244
0.009491
0.004120
0.006561
0.000702
0.010468
0.002655
0.012909
0.000214
0.003632
0.009003
0.001190
0.001190
-0.001221
-0.002197
-0.006592
0.004120
0.005096
0.003143
0.003143
0.004120
0.004608
-0.003174
-0.000732
0.006073
0.002167
0.002167
0.000702
0.010956
0.002167
0.002167
-0.003174
0.007050
0.008514
0.003632
-0.000244
0.000214
0.004608
0.013397
-0.003662
0.005096
0.000214
0.010468
0.003632
0.000702
-0.001221
0.009979
0.001190
-0.002197
0.008514
-0.002686
-0.002197
0.009491
0.001190
0.007050
0.002655
0.003632
0.005096
0.001190
0.002167
0.005096
0.006073
0.001190
-0.000732
0.004608
-0.003662
0.003143
0.004608
0.004608
0.005585
0.005096
0.005096
-0.002197
0.002167
-0.004150
0.006561
0.004608
0.004608
-0.016357
0.003143
0.000702
-0.001709
-0.002686
-0.004150
0.004608
-0.003174
-0.009033
-0.003662
0.001678
-0.008057
-0.002197
-0.007568
0.000214
-0.003662
-0.013916
-0.002197
0.001190
-0.000732
-0.002197
0.005585
-0.006592
-0.006104
-0.008057
-0.010010
-0.002686
-0.004639
-0.007080
-0.001709
-0.004639
-0.007568
-0.006104
-0.010010
-0.013916
-0.005615
-0.002197
-0.004639
-0.010498
-0.000244
-0.011475
0.005096
0.012909
0.015839
0.034882
0.053925
0.047577
0.043671
0.038300
0.014374
0.011932
0.017792
0.038788
0.046600
0.067108
0.050507
0.040253
0.019257
0.009491
-0.011963
-0.010010
-0.016357
-0.020752
-0.026123
-0.038818
-0.048096
-0.057373
-0.033447
-0.045166
-0.056885
-0.060303
-0.052490
-0.055908
-0.053955
-0.019775
-0.032959
-0.040283
-0.037842
-0.027100
0.002655
-0.010498
-0.010498
-0.005127
-0.008057
-0.008057
-0.003174
-0.000732
-0.000244
0.008514
0.002167
0.010956
0.002655
0.018768
0.002655
0.005096
-0.001221
0.011444
0.020233
0.003143
-0.001709
0.012421
0.016327
0.005096
0.003632
0.017792
0.019745
0.006561
0.008026
0.014862
0.009979
0.007538
0.009979
0.008026
0.011932
0.008026
-0.003662
0.000214
0.000214
0.009491
0.002655
0.005585
-0.003662
-0.000244
-0.006104
-0.006592
0.008026
0.002167
0.003143
-0.004639
0.000702
0.001190
0.007050
0.005585
0.012909
-0.005127
-0.000732
0.000702
0.024139
0.008026
0.003143
0.010468
0.010956
-0.000244
0.012421
0.013885
0.009979
0.009491
0.009003
0.009979
0.015839
0.008026
0.007050
0.010956
0.009491
0.006561
0.002655
0.013397
0.006561
0.002167
0.004608
0.007050
0.000214
0.008026
-0.004639
0.000214
0.006073
0.000702
0.004608
0.005096
0.005096
0.004608
0.001190
0.000702
0.009491
0.003143
-0.001221
0.010468
0.008514
0.001190
0.000214
-0.013916
0.005585
0.009003
-0.003174
0.005585
0.003143
-0.004150
0.004120
0.003143
-0.009521
0.005585
-0.004150
-0.004639
-0.006592
-0.002197
-0.000244
-0.004150
-0.013428
-0.011963
-0.010986
-0.010498
-0.013428
0.001190
0.008514
0.008026
0.028534
0.055878
0.063202
0.062714
0.069061
0.050995
0.035370
0.038788
0.049530
0.047089
0.053436
0.032928
0.050995
0.054413
0.044647
0.028534
0.013397
0.002655
-0.027100
-0.048096
-0.058350
-0.067139
-0.079346
-0.084229
-0.085205
-0.087646
-0.094482
-0.088135
-0.084229
-0.086182
-0.087646
-0.079346
-0.066650
-0.064209
-0.076416
-0.060303
-0.048096
-0.038818
-0.031982
-0.032471
-0.010986
-0.009521
0.008026
0.001190
0.018280
0.016327
0.022675
0.024139
0.016815
0.015839
0.019257
0.023651
0.027557
0.026093
0.020721
0.018768
0.033905
0.017792
0.012909
0.025116
0.024139
0.015839
0.014374
0.015839
0.006073
0.018280
0.007050
0.011444
0.006561
0.020721
0.014862
0.014862
0.019257
0.009979
0.016327
0.003143
0.007050
0.003143
0.009003
-0.003174
0.003632
-0.001221
-0.002197
0.008026
0.008514
0.003143
-0.005127
-0.004639
0.005096
-0.003662
-0.011963
-0.001221
-0.010986
-0.004639
-0.003662
0.002167
-0.009521
-0.000732
-0.008545
-0.002686
0.000214
-0.000732
-0.007568
0.000702
0.000702
0.001190
0.000702
0.010468
0.002167
0.015839
0.005585
-0.000244
0.000214
0.026093
0.015350
0.017792
0.020721
-0.007080
-0.053955
-0.034912
0.004120
-0.004639
-0.010986
-0.005127
0.005585
-0.001709
-0.014404
-0.018311
-0.023682
-0.044189
-0.036865
-0.011963
-0.013916
0.000214
0.019745
0.022675
0.008514
0.009979
0.001678
-0.012939
-0.012451
0.009003
0.010956
0.017792
0.020721
0.018280
0.029999
0.021698
0.012421
0.012909
0.017303
0.010956
-0.002686
0.005096
0.003143
0.008514
0.002655
0.006073
-0.010498
0.002655
-0.005615
-0.003662
-0.018311
-0.010498
-0.004150
-0.013916
-0.009521
-0.006592
-0.008545
-0.003662
-0.014404
-0.018799
-0.011963
-0.004639
-0.007080
-0.025146
-0.015381
-0.006104
-0.008057
-0.007080
-0.010498
-0.009033
-0.000732
-0.004639
-0.011475
-0.006592
-0.003662
-0.004150
-0.004150
0.003632
0.010468
0.009979
0.017792
0.033417
0.030487
0.050018
0.065643
0.075409
0.059296
0.056854
0.043671
0.040253
0.048065
0.057343
0.058319
0.063690
0.066620
0.052948
0.055878
0.039764
0.039276
0.006561
-0.013428
-0.024658
-0.014893
-0.019775
-0.017334
-0.018311
-0.014404
-0.015381
-0.026123
-0.035400
-0.031006
-0.006104
-0.011963
-0.004639
-0.010498
0.004608
0.007050
0.020721
0.013397
0.020233
0.024139
0.017792
0.020721
0.029022
0.017792
0.022186
0.025116
0.019745
0.014374
0.025604
0.010468
0.024628
0.019745
0.012421
0.012909
0.007538
-0.001709
-0.006592
-0.006104
-0.014404
-0.019775
-0.033936
-0.038330
-0.041748
-0.051514
-0.060303
-0.044189
-0.036865
-0.044189
-0.043701
-0.046631
-0.048096
-0.046143
-0.053955
-0.070068
-0.043213
-0.042725
-0.023682
-0.025146
-0.024658
-0.017334
-0.012939
-0.002197
0.000214
0.006561
0.003632
0.009003
0.017792
0.013397
0.003632
0.012909
0.015839
0.009491
0.014862
0.015839
0.015350
0.008026
0.004608
0.005096
0.013885
0.010468
-0.002197
0.004608
0.003143
0.006073
0.004120
-0.002686
0.000702
0.009491
0.005585
-0.001221
0.003143
0.000214
0.000702
0.003632
0.009979
0.008026
0.000214
0.000214
0.006073
0.006073
0.005096
-0.001709
0.009979
0.008514
0.001678
0.001190
0.007538
0.009003
-0.006592
0.003143
0.008514
0.001678
0.013885
0.002655
-0.000244
0.000702
-0.001709
0.001190
-0.000244
-0.001221
-0.010010
0.002167
0.009491
-0.006592
-0.003174
-0.005127
-0.015381
0.001678
-0.004150
-0.007080
-0.010498
0.004608
-0.000244
-0.002197
-0.000732
-0.003174
-0.008545
0.005096
-0.005615
0.009003
-0.004150
-0.005615
0.002655
0.004608
0.004608
0.006561
0.022675
0.003143
0.005096
0.003143
-0.016846
-0.025146
-0.007568
0.007050
-0.017334
0.000214
-0.001709
0.008026
-0.008545
-0.010010
-0.019287
-0.008545
-0.015869
-0.014404
-0.007568
-0.014893
-0.002197
0.005585
0.010956
0.016815
0.013397
0.006561
-0.002197
0.008514
0.012909
0.013885
0.010468
0.010956
0.019745
0.009491
0.013885
0.014374
0.015839
0.005096
0.002655
-0.000732
0.015839
0.007050
0.009003
0.008026
0.027069
0.038300
0.046112
0.073944
0.089569
0.090546
0.090546
0.083221
0.072479
0.054413
0.053925
0.035858
0.023651
0.017303
0.044647
0.051971
0.046600
0.031952
0.015839
0.008026
-0.013428
-0.032471
-0.052979
-0.059814
-0.075439
-0.064697
-0.064697
-0.058350
-0.058350
-0.050537
-0.045654
-0.043213
-0.036377
-0.033936
-0.026611
-0.021729
-0.024658
-0.017334
-0.013916
-0.018311
-0.021729
-0.012939
-0.005615
-0.011475
0.002167
-0.003174
0.003143
-0.001221
-0.002686
-0.001221
-0.005615
0.000214
0.000214
0.000214
0.004608
0.016327
0.008026
0.010468
0.020721
0.009491
0.017792
0.017303
0.014374
0.003143
0.000214
0.005096
0.005585
0.012909
0.002655
0.003143
0.005096
-0.003174
0.001678
-0.005127
-0.000244
-0.011963
-0.001709
0.001678
-0.005127
0.004120
-0.006592
-0.010010
-0.006592
-0.010986
-0.020264
-0.012939
-0.016846
-0.014404
-0.002686
-0.008545
-0.011475
-0.011963
-0.027100
-0.025146
-0.010986
-0.017334
-0.023193
-0.011963
-0.011963
-0.008545
-0.014404
-0.013428
-0.011475
-0.000244
-0.006104
-0.012451
-0.001221
0.010956
0.002167
0.000702
-0.004150
0.007050
-0.001221
-0.005127
0.001190
0.005585
0.002167
0.010468
0.005096
-0.001221
0.012421
0.006073
0.006073
0.000214
-0.007080
-0.006104
0.001678
-0.004639
-0.000732
0.010468
-0.003174
-0.002197
-0.002686
0.003632
-0.012939
0.002167
0.004608
-0.000244
-0.005615
0.010956
-0.002197
-0.006104
-0.011475
-0.000244
0.010468
-0.001709
-0.011475
-0.002197
0.001190
-0.005127
-0.017334
-0.005615
-0.006104
-0.009033
-0.016846
-0.009033
-0.010986
-0.015381
-0.011963
-0.020752
-0.016357
-0.019775
-0.020752
-0.023193
-0.023682
-0.031006
-0.022217
-0.023682
-0.031982
-0.030518
-0.025635
-0.021729
-0.031006
-0.036865
-0.048096
-0.030029
-0.023193
-0.033447
-0.039795
-0.022217
-0.029541
-0.029541
-0.033936
-0.026611
-0.015869
-0.026611
-0.030029
-0.029541
-0.024170
-0.021729
-0.015869
-0.037354
-0.020752
-0.029053
-0.021729
-0.039307
-0.066162
-0.107666
-0.050537
-0.027100
-0.036865
-0.026611
0.008026
0.014374
0.029022
-0.003662
-0.046143
-0.022705
-0.008057
0.003632
0.017792
0.014374
0.022675
0.034393
0.060272
0.067596
0.041718
0.056366
0.040253
0.054413
0.077850
0.100800
0.079315
0.070038
0.063690
0.059784
0.064667
0.060272
0.047577
0.038300
0.026093
0.036835
0.058319
0.048065
0.065155
0.049042
0.043182
0.028046
0.026581
0.013885
0.022675
0.028046
0.007538
0.013397
0.013397
0.007538
0.018768
0.023651
0.041229
0.036346
0.038300
0.020233
0.029510
0.032440
0.033417
0.021698
0.025604
0.015839
0.031952
0.012421
0.021698
0.016815
0.015350
-0.001221
-0.001709
-0.002686
-0.005127
0.003632
-0.012939
-0.016846
-0.018311
-0.020752
-0.007568
-0.010986
-0.012451
-0.010498
-0.017822
-0.016846
-0.019287
-0.013428
-0.015869
-0.014404
-0.011963
-0.015869
-0.006104
-0.018799
-0.019775
-0.003174
-0.013428
-0.000732
-0.011475
-0.003174
-0.010986
-0.001709
0.005585
-0.003662
-0.001221
0.005585
0.009491
0.000214
-0.002197
0.006561
0.015350
0.002167
0.000702
0.010468
0.004608
0.016815
0.016815
0.004120
0.003632
0.008026
0.015350
0.010956
0.007538
0.002167
0.007050
0.006561
0.000702
0.010956
0.004120
0.013885
0.007538
-0.000244
0.002167
0.004120
0.008514
0.002655
-0.001709
0.003143
0.004120
0.004120
0.006073
0.004120
0.003143
0.016815
0.002655
-0.007568
0.005096
0.009003
0.007538
0.002655
0.002167
0.010468
-0.003662
0.007050
0.010956
-0.002197
-0.002686
0.020233
-0.002686
-0.004150
0.000214
0.011444
0.005585
0.007538
0.007538
0.008026
0.005096
0.006073
0.003143
0.003632
0.011932
-0.004150
0.002655
0.000702
-0.004639
0.006561
0.006073
-0.008057
0.004608
0.008026
0.006073
-0.000244
-0.000244
0.003143
0.009979
-0.000732
0.000702
0.001190
-0.004150
0.006073
0.001678
0.001190
-0.005615
0.008026
-0.000244
-0.001221
-0.007080
-0.006592
0.000702
-0.008545
-0.010986
-0.008057
0.001190
-0.006104
-0.008545
0.001190
-0.002686
0.004608
0.014374
0.024628
0.045624
0.064667
0.084686
0.105682
0.116425
0.128143
0.096893
0.076385
0.053436
0.038300
0.039764
0.051971
0.058319
0.061737
0.071503
0.055878
0.041229
0.028046
-0.018311
-0.058350
-0.077393
-0.086182
-0.097412
-0.084229
-0.076904
-0.079346
-0.082275
-0.089111
-0.096436
-0.090576
-0.083740
-0.067139
-0.044189
-0.029053
-0.054443
-0.037842
-0.036865
-0.013428
-0.008545
0.002167
0.005585
0.007050
0.012909
0.005585
0.012421
0.004120
0.016815
0.017792
0.025116
0.020721
0.024139
0.028046
0.027557
0.020721
0.011932
0.011444
0.009491
0.009003
0.019257
0.008514
0.002655
-0.000244
0.005585
-0.002686
-0.005127
0.002655
-0.010010
0.004120
0.001678
0.005585
-0.008545
0.000214
0.000702
0.001190
0.002167
0.009003
0.003632
-0.003174
-0.001221
-0.000732
0.009003
-0.001709
0.005585
0.003632
0.008514
0.002167
0.003632
0.005096
0.005585
0.001678
0.009003
0.005096
0.002167
0.005096
0.001190
0.003632
0.004120
0.002655
0.011932
0.007050
-0.001709
0.008026
0.015839
0.001190
0.002167
0.003632
0.010956
0.007050
0.015350
0.012421
0.002655
0.008514
-0.001221
0.001678
0.002655
0.010468
0.011444
0.000214
0.011444
0.010956
0.013397
0.010956
0.006073
0.015350
0.002655
0.000702
-0.001221
0.001678
0.001678
0.008514
-0.003662
0.002167
-0.005615
0.002167
0.014374
0.003632
-0.004639
-0.005615
-0.003174
-0.008057
-0.002197
-0.000244
0.004120
0.004120
-0.000244
-0.001221
-0.003174
-0.002686
-0.003662
-0.005127
0.003632
-0.009033
0.006561
0.004120
-0.006104
0.007050
0.004120
0.004608
-0.002686
0.001678
-0.001709
-0.001221
-0.008545
-0.014893
-0.007568
-0.004639
-0.008545
-0.012451
-0.015381
-0.006104
-0.013916
-0.002197
-0.010010
-0.010986
-0.008545
-0.000732
-0.006104
-0.015381
0.004608
-0.005615
-0.002197
0.007050
0.023651
0.032928
0.055878
0.070038
0.091034
0.101288
0.086639
0.079803
0.064667
0.054901
0.052948
0.067108
0.060272
0.069061
0.069061
0.071014
0.046600
0.038788
0.026093
0.017792
-0.029053
-0.039795
-0.067627
-0.078369
-0.088623
-0.083740
-0.096924
-0.082764
-0.077881
-0.077393
-0.071045
-0.092529
-0.091064
-0.073486
-0.065186
-0.075928
-0.076904
-0.074463
-0.066650
-0.050049
-0.036865
-0.010010
-0.001221
-0.006104
-0.016357
-0.012939
-0.007080
0.008514
0.021698
0.024628
0.013885
0.025116
0.042206
0.025116
0.021210
0.023163
0.033417
0.034393
0.027557
0.013397
0.028046
0.026093
0.011932
0.007050
0.013397
0.004120
0.013397
0.003143
0.004608
0.004120
-0.004639
-0.010498
-0.007080
-0.000732
-0.005615
-0.008057
-0.001221
-0.010498
-0.005615
-0.010986
0.002655
-0.012939
-0.010010
-0.009521
-0.010986
-0.006592
-0.015381
-0.003662
0.000702
-0.009033
-0.011475
-0.005127
-0.011475
-0.011963
-0.007568
-0.005127
-0.021240
-0.015869
-0.030518
-0.025146
-0.022217
-0.024170
-0.027100
-0.032471
-0.039795
-0.026123
-0.030518
-0.034912
-0.030518
-0.038818
-0.040283
-0.036865
-0.040283
-0.039307
-0.051025
-0.039795
-0.035400
-0.033447
-0.030029
-0.036377
-0.031494
-0.039795
-0.034912
-0.028076
-0.031494
-0.031982
-0.019775
-0.025635
-0.021240
-0.015381
-0.033447
-0.028076
-0.041748
-0.034424
-0.022705
-0.033447
-0.028076
-0.029541
-0.035889
-0.034912
-0.047607
-0.027100
-0.033447
-0.037842
-0.033936
-0.039307
-0.038330
-0.051025
-0.045166
-0.039307
-0.038330
-0.048096
-0.029541
-0.038330
-0.016846
-0.012451
0.009003
0.026581
0.023651
0.018768
0.025604
0.031464
0.039276
0.068085
0.076385
0.090546
0.101288
0.093964
0.090057
0.097870
0.112518
0.106659
0.116425
0.111053
0.121307
0.108124
0.099335
0.117889
0.125702
0.132538
0.133514
0.126190
0.107635
0.097870
0.075897
0.073944
0.057343
0.059784
0.076874
0.073944
0.069550
0.070038
0.064178
0.048553
0.001190
-0.007568
-0.023682
-0.010986
-0.033447
-0.032959
-0.046143
-0.049561
-0.044678
-0.044678
-0.047607
-0.047119
-0.065186
-0.065674
-0.066162
-0.070557
-0.075439
-0.059814
-0.053955
-0.052979
-0.034912
-0.031006
-0.033936
-0.036865
-0.039307
-0.037842
-0.029053
-0.025146
-0.021729
-0.014404
-0.011475
-0.001221
-0.010498
0.002167
0.001190
0.009003
0.001190
0.000702
0.010468
0.010956
0.016815
0.006073
-0.000244
0.011444
0.008514
0.022186
0.020721
0.010956
0.016815
0.012421
0.009979
0.011444
0.017792
0.017792
0.029022
0.015350
0.013885
0.015350
0.024139
0.009491
0.006561
0.005585
0.008514
0.007050
0.012909
0.017303
0.004120
0.009003
-0.000732
0.006073
0.005096
0.011932
0.006073
0.010956
-0.000732
0.012421
0.011932
0.012421
-0.004639
0.010468
0.007538
0.006561
0.009003
0.003632
0.008514
0.017303
0.008514
0.004608
0.018280
0.010956
0.005096
0.012421
0.011444
0.003143
0.014374
0.017303
0.013885
0.002655
0.020233
0.021698
0.001678
0.014374
0.004120
-0.006104
0.011444
0.003632
0.007050
0.009491
0.002167
0.004608
0.006073
0.017303
0.004608
0.005585
-0.001221
0.002655
0.009979
0.010468
0.001678
0.005585
-0.000732
-0.000244
0.000214
0.000702
0.000702
-0.005127
0.006073
-0.000244
0.005585
-0.008545
-0.000732
0.004120
-0.001221
-0.005615
0.012909
-0.000244
0.009003
-0.010010
0.001190
0.001190
-0.004150
0.004608
0.008026
0.005585
-0.003662
-0.003174
0.006561
0.003143
-0.000244
0.008514
-0.000244
0.008026
0.003632
0.003632
0.014374
0.002655
0.008026
0.006561
0.007050
0.002167
0.003143
0.008026
-0.005615
0.009979
0.014374
-0.002686
0.004120
0.011444
0.004608
-0.006592
-0.010010
-0.004150
0.004120
0.008514
-0.007568
0.001190
0.007538
-0.012451
-0.014893
0.004608
0.000702
0.006073
0.008026
0.011932
0.014374
0.017303
0.003143
-0.004150
0.003632
0.006561
0.020233
0.025116
0.016327
0.017792
0.016815
0.024139
0.023163
0.010956
0.009003
0.000702
0.001678
0.008514
0.008514
0.012909
0.018280
-0.010498
-0.040283
-0.048584
-0.040283
-0.031006
-0.037842
-0.039307
-0.037354
-0.029053
-0.023193
-0.031006
-0.036865
-0.027100
-0.035889
-0.023193
-0.026611
-0.004150
-0.007080
-0.024170
-0.012451
0.000702
0.015350
0.010956
0.018768
0.019745
0.021698
0.008026
0.016327
0.013397
0.020721
0.005096
0.019257
0.005096
-0.000732
-0.004639
-0.016846
-0.011475
-0.000244
-0.002686
0.003143
-0.002686
-0.021729
-0.011963
-0.019775
-0.012451
-0.000732
-0.002197
-0.007568
0.001190
-0.005615
-0.003662
0.004120
0.008026
-0.002686
0.005096
0.000214
0.001190
0.014862
0.013885
0.010956
0.012909
0.010956
0.009491
0.009979
0.010468
0.008026
0.007538
0.013885
0.010468
0.010956
0.012909
-0.000732
0.005096
0.007050
0.002167
0.008026
0.000214
0.005585
0.006073
-0.003662
0.008026
0.006073
0.011932
0.003143
0.009003
0.001678
0.008026
-0.008057
-0.005127
0.008026
0.008026
0.006561
0.001190
-0.006104
-0.001709
0.012421
-0.001709
-0.001221
-0.002686
0.007050
-0.000244
-0.002197
-0.003174
0.006073
0.007050
0.012909
0.009491
0.001678
0.005096
-0.002686
0.009491
-0.009521
0.004120
0.011444
-0.000732
-0.000732
-0.001709
0.001678
-0.010010
-0.008057
-0.008057
-0.007568
-0.006104
-0.006104
-0.011963
-0.012939
-0.005127
-0.018799
-0.017334
-0.014893
-0.020752
-0.014893
-0.009033
-0.015381
-0.013916
-0.016846
-0.025146
-0.023682
-0.023682
-0.025146
-0.027100
-0.028076
-0.039307
-0.027588
-0.034912
-0.040771
-0.035889
-0.033936
-0.042236
-0.040283
-0.022705
-0.037842
-0.032471
-0.032471
-0.027100
-0.031494
-0.022705
-0.020264
-0.012451
-0.014893
-0.015869
-0.011963
-0.000244
-0.002197
-0.010986
-0.004150
0.006073
0.024139
0.003632
0.002167
-0.011475
-0.013428
-0.003662
-0.015381
-0.027100
-0.021240
-0.017334
-0.008057
-0.008545
-0.007080
-0.017822
-0.024658
-0.034424
-0.029541
-0.030029
-0.031006
-0.039307
-0.022705
-0.031494
-0.019287
-0.018311
-0.033936
-0.037354
-0.027100
-0.003174
0.003143
0.026093
0.011932
0.012909
0.010468
0.005096
0.015350
0.014862
0.038788
0.039276
0.057831
0.057343
0.065643
0.069550
0.063202
0.053436
0.060760
0.058319
0.066132
0.063202
0.048065
0.041229
0.050018
0.045624
0.044159
0.032928
0.035858
0.029510
0.021698
0.028534
0.006561
0.012909
0.020233
0.007050
-0.000732
0.002167
-0.000244
0.009979
-0.013428
-0.007080
-0.014893
-0.002197
-0.018799
0.000702
-0.008057
-0.001221
-0.006104
-0.011475
-0.011963
0.004608
-0.013428
0.009979
0.001678
0.006073
0.008026
0.000702
-0.004639
-0.007080
0.007050
0.017303
0.000702
0.000702
0.010956
0.014374
0.007538
0.010468
0.020233
0.004120
0.005585
0.009491
0.001678
0.009491
0.006073
0.005585
0.008026
0.003632
0.004120
-0.007080
0.006561
0.000702
0.001190
0.001678
-0.002686
0.008026
0.008026
0.010468
0.007538
0.015839
0.002655
-0.003662
0.001678
0.007050
0.009003
0.013397
0.005585
0.013397
0.001678
-0.000732
-0.006592
-0.002197
-0.001709
0.003632
0.003632
-0.006592
0.002167
0.000214
0.006561
0.000214
0.000214
0.008026
-0.010498
-0.000244
0.000214
0.001190
-0.005615
-0.007568
-0.001221
-0.001221
-0.006592
-0.005615
0.005585
-0.001709
-0.004639
0.001190
0.005096
-0.001709
0.002167
0.001678
0.008026
0.009491
0.003632
0.002655
-0.002197
0.004120
-0.000244
0.010468
0.017792
0.008514
-0.000732
0.014374
0.013397
-0.005127
0.009491
-0.000732
0.010468
-0.001709
0.000214
-0.010498
-0.001709
0.009979
0.013885
0.015839
0.028534
0.044159
0.055878
0.051483
0.027069
-0.006104
-0.018799
-0.022705
-0.025146
-0.001709
0.020721
0.027069
0.029510
0.027069
0.009003
0.013885
0.011444
0.005096
0.001190
-0.008057
-0.005127
-0.011475
-0.014404
0.000214
-0.003174
0.010468
-0.003174
0.003632
-0.000732
0.004608
-0.004150
-0.007568
-0.001709
0.004608
-0.007080
-0.016357
-0.023193
-0.014404
-0.018799
-0.023193
-0.016357
-0.021729
-0.022217
-0.012939
-0.005615
-0.008545
-0.009033
-0.015381
-0.005615
0.003632
-0.002197
0.000702
-0.011475
0.016815
0.006073
0.005585
0.004608
0.009491
0.005096
0.002167
0.004120
0.008026
0.016327
0.008026
0.000702
0.002167
-0.001709
-0.004639
-0.001709
-0.006104
-0.002197
-0.016846
-0.017822
-0.008545
-0.013916
-0.001221
-0.000732
-0.012451
0.001190
-0.027100
-0.016357
-0.014893
0.000214
-0.016846
-0.011475
-0.017822
-0.009033
0.002655
-0.005615
0.002167
0.010956
-0.006104
-0.000732
-0.002197
0.006073
0.005585
0.002655
0.008026
0.022186
0.019257
0.003143
0.007538
0.006561
0.011932
0.008026
0.004120
0.007050
-0.000244
0.007538
-0.010010
0.007050
-0.006104
-0.001709
-0.002197
-0.018311
-0.013916
0.000214
0.004120
0.001678
-0.017334
0.000214
-0.006104
-0.006104
-0.028076
-0.013916
-0.012451
-0.024658
-0.015381
-0.010010
-0.017822
-0.008545
0.000214
0.000702
-0.012939
-0.012939
-0.010498
-0.013916
-0.004639
-0.004639
0.001190
0.005585
-0.001709
0.007050
0.008026
0.009491
0.009003
0.014862
0.016327
0.008026
0.016327
0.017303
0.003632
-0.000244
0.000214
-0.000732
-0.013428
-0.007080
0.001678
0.011932
0.009491
0.008026
0.014862
0.001190
-0.014404
-0.007568
0.000702
0.010956
0.006561
0.014862
0.008514
0.016815
0.017303
0.018280
0.013397
0.034882
0.023651
0.023163
0.019257
0.014862
0.012909
-0.000732
0.007538
0.018768
0.009491
0.005096
0.011444
-0.001709
-0.011963
0.002167
-0.013428
-0.009521
-0.019775
-0.004639
-0.003662
-0.007080
-0.010010
-0.015869
-0.013916
-0.009521
-0.014404
-0.013428
-0.005615
-0.007568
-0.004150
0.011932
0.015350
0.007538
0.000214
0.006561
0.005585
0.001190
0.022186
0.016815
0.013397
0.007538
-0.000732
0.014374
0.009979
0.013885
0.008514
0.016327
0.011932
0.007538
0.003143
-0.005615
0.004120
0.000702
-0.004639
-0.012451
-0.005615
-0.005127
-0.012939
-0.005127
-0.004150
-0.001709
-0.007080
0.001190
0.006073
0.003143
-0.004639
-0.015869
-0.016357
-0.008545
-0.013428
-0.007568
-0.007080
-0.005127
-0.007080
-0.004150
-0.019287
-0.014893
-0.006592
-0.014404
-0.018311
-0.010498
-0.010010
-0.015381
-0.011475
-0.022705
-0.017334
-0.022705
-0.026123
-0.018799
-0.016846
-0.011475
-0.023682
-0.010010
-0.024658
-0.015381
-0.019775
-0.012939
-0.010986
-0.014893
0.006561
-0.008545
0.001678
-0.005615
0.000702
0.003143
0.002167
0.006561
0.002167
0.007538
0.010468
0.008514
0.013397
0.019745
0.001678
0.009003
0.012421
0.011932
0.000214
0.009491
0.015350
0.007050
0.008026
-0.001709
0.004120
-0.003662
-0.008545
0.004608
-0.006104
-0.020752
-0.005615
-0.017822
-0.024658
-0.011475
0.002167
-0.013916
-0.003662
-0.012451
-0.008057
-0.001709
-0.011963
-0.010498
-0.002197
0.001678
0.001190
0.008514
-0.004150
0.001678
0.011444
0.005096
0.007538
0.017792
0.018280
0.007050
0.006561
0.003632
0.006561
0.019257
0.010956
0.028534
0.010956
0.020233
0.009491
0.020233
0.010956
0.030975
0.020233
0.022186
0.025116
0.011932
0.013397
0.013885
0.009003
0.007050
0.010956
0.006561
0.008026
-0.005127
0.002167
0.007050
0.016815
0.016815
-0.005615
0.007050
0.001678
-0.005615
-0.002197
-0.000244
-0.009033
0.007538
-0.001709
0.007538
0.014862
0.009003
0.006561
0.016327
0.018768
0.014862
0.008514
0.012909
0.014374
0.030487
0.014374
0.018280
0.016327
0.006561
0.013397
0.031464
0.035370
0.026581
0.018280
0.020233
0.034882
0.015350
0.029022
0.018280
0.022186
0.017303
0.028046
0.025116
0.017303
-0.009033
-0.012939
-0.025146
-0.019775
-0.033936
-0.018311
-0.035889
-0.005615
0.049042
0.011444
-0.069092
-0.092529
-0.080811
-0.067139
-0.044189
-0.052490
-0.035889
-0.044678
-0.039307
-0.045654
-0.033447
-0.051025
-0.050049
-0.044678
-0.057861
-0.060791
-0.048584
-0.038330
-0.044678
-0.058350
-0.046143
-0.052002
-0.036377
-0.040771
-0.042236
-0.031982
-0.029053
-0.030029
-0.035400
-0.036377
-0.030518
-0.030029
-0.030518
-0.029541
-0.026123
-0.019775
-0.030029
-0.029541
-0.034912
-0.032959
-0.035889
-0.036865
-0.052979
-0.037354
-0.046631
-0.042725
-0.042236
-0.037842
-0.045166
-0.049561
-0.043701
-0.046143
-0.040283
-0.032959
-0.031982
-0.033936
-0.022217
-0.007568
-0.010498
-0.000244
0.020233
0.039764
0.084198
0.105194
0.098358
0.091034
0.089569
0.099335
0.104706
0.104218
0.107147
0.097870
0.114960
0.109100
0.101776
0.117889
0.105682
0.107635
0.087128
0.070038
0.046112
0.036835
0.027069
0.011932
0.009491
0.001678
-0.007080
-0.003174
-0.005127
-0.013428
-0.010010
-0.023682
-0.020264
-0.017334
0.000702
-0.015869
-0.006104
-0.012451
-0.009521
-0.010498
-0.010498
-0.021729
-0.012451
-0.019775
-0.013428
-0.022217
-0.015869
-0.015381
-0.018311
-0.000732
-0.016846
-0.023682
-0.018799
-0.017334
-0.015869
-0.013428
-0.019775
-0.023682
-0.014893
-0.016846
-0.020752
-0.021729
-0.014404
-0.011963
-0.014893
-0.018799
-0.016357
-0.004150
-0.002686
0.005585
0.007538
0.007050
0.004608
-0.001709
0.007538
0.015350
0.016327
0.011932
0.025604
0.013885
0.024139
0.014374
0.019257
0.017303
0.020233
0.021698
0.026093
0.018280
0.012421
0.020233
0.019257
0.010468
0.012909
0.015839
0.004608
0.014862
0.009003
0.004120
0.010956
0.001678
0.007538
0.001190
-0.006104
0.008514
0.012421
0.009491
0.002167
0.003632
0.018768
-0.001221
0.012421
0.011932
0.009003
0.002167
0.004608
-0.003174
0.000702
-0.007080
0.004120
0.005585
-0.002686
0.001678
0.003143
0.000702
-0.005127
-0.013916
-0.001221
-0.009521
-0.010010
-0.006592
0.006073
0.008026
-0.006104
-0.017334
-0.007568
-0.024170
-0.007568
-0.004150
-0.000732
-0.002686
-0.003662
0.004120
0.002167
0.001190
-0.005127
-0.006104
-0.000732
-0.006592
0.013397
0.014862
-0.003174
0.010468
0.017303
0.011932
0.019257
0.026093
0.025604
0.023163
0.030975
0.028534
0.040253
0.032440
0.039276
0.037323
0.039764
0.018280
0.016815
0.023651
0.008026
0.012421
0.005096
0.020233
0.024139
0.019745
0.003143
-0.007080
-0.014404
-0.029541
-0.029053
-0.014893
-0.012451
-0.008545
-0.012939
-0.014404
-0.010986
-0.012939
-0.012451
-0.016357
-0.010010
-0.004639
-0.003662
-0.007080
-0.003174
-0.008057
-0.001221
0.002655
0.002655
-0.008057
0.003143
0.004608
0.002655
-0.005615
-0.003174
0.010468
0.001678
0.003632
0.008026
0.005096
0.009491
0.013885
-0.000244
0.009003
0.014374
0.011932
0.018280
0.019257
0.012909
0.016815
0.018768
0.012421
0.022675
0.022675
0.020721
0.027069
0.027069
0.026581
0.029510
0.019257
0.013397
0.022675
0.029022
0.024139
0.013885
0.009979
0.000702
0.011932
-0.008057
-0.002686
-0.000244
-0.011475
-0.012451
-0.009033
-0.012939
-0.004639
0.000214
-0.001221
-0.020752
-0.007568
-0.003174
-0.001221
-0.003174
-0.001709
0.004608
-0.010498
0.002655
-0.001221
-0.008057
-0.008545
-0.001709
0.004608
0.007538
-0.004150
-0.009521
-0.012939
-0.020752
-0.016357
-0.008545
-0.009521
-0.009033
-0.010010
-0.017822
-0.019287
-0.025635
-0.004639
-0.014404
-0.005127
-0.001709
0.006073
0.017792
-0.001221
0.008514
0.007050
0.004608
-0.002686
0.013397
0.005096
0.009003
0.009979
0.021210
0.011444
0.001190
-0.005615
-0.005127
0.008026
-0.000732
0.000702
0.000702
-0.006592
-0.008057
-0.017822
-0.015381
-0.015381
-0.010010
-0.008057
-0.006592
-0.024170
-0.012939
-0.018799
-0.012939
-0.010498
-0.020264
-0.022217
-0.004639
-0.014404
-0.002686
-0.010498
-0.007568
-0.005615
0.012421
0.009979
-0.007080
0.001678
-0.003662
0.003632
0.004120
0.005585
0.015839
0.015839
0.011932
0.010468
0.006561
0.000702
0.017792
0.000702
0.009491
0.003632
0.001190
0.007538
0.003632
-0.002197
0.005585
0.001190
-0.005615
0.005096
0.002167
0.007050
-0.009033
-0.000732
-0.006592
0.004120
0.002167
-0.011475
-0.017822
-0.012451
-0.000732
0.005585
-0.009033
-0.013428
-0.007568
-0.011963
-0.014404
-0.005127
-0.004639
-0.006104
-0.016357
-0.017334
-0.018799
-0.011963
-0.005615
-0.028564
-0.019775
-0.017822
-0.028564
-0.033936
-0.027100
-0.041748
-0.037354
-0.054443
-0.052979
-0.050537
-0.036377
-0.057861
-0.052490
-0.052979
-0.053467
-0.057373
-0.059814
-0.056396
-0.045166
-0.050537
-0.045166
-0.037842
-0.027588
-0.047607
-0.032959
-0.030029
-0.037354
-0.032471
-0.027588
-0.024658
-0.017822
-0.019287
-0.005615
-0.013916
-0.001709
-0.018311
-0.013428
-0.011963
-0.014893
-0.017822
-0.020752
-0.014893
-0.029053
-0.009521
-0.004150
-0.008545
-0.014893
-0.019287
-0.006104
-0.020264
-0.028564
-0.016846
-0.014893
-0.009521
-0.017334
-0.001221
0.014374
0.028534
0.033417
0.048553
0.029999
0.022186
0.040741
0.046112
0.055389
0.064667
0.076874
0.082733
0.080292
0.087128
0.089569
0.081268
0.090057
0.066620
0.072968
0.071991
0.074432
0.060272
0.045624
0.049042
0.039764
0.041718
0.024628
0.022186
0.011932
0.012421
0.014374
0.005585
0.017792
0.005585
0.006073
0.011444
0.027557
0.008026
0.019745
0.018768
0.003143
0.006561
0.014862
0.015839
0.019257
0.013885
0.027069
0.022675
0.012421
0.014862
0.017303
0.018768
0.004608
0.014374
0.007050
0.006561
0.003632
0.011444
0.006073
0.017792
0.006073
0.009491
0.003143
0.002167
0.007538
-0.005615
-0.005127
0.011932
0.034882
0.029999
0.025604
0.023163
0.004120
-0.026123
-0.022705
-0.023193
-0.027588
-0.008545
0.004608
-0.003174
0.000702
-0.010498
-0.016846
0.001190
-0.006592
-0.015381
0.001190
-0.016846
-0.020264
-0.017334
-0.041260
-0.011963
-0.003662
-0.001221
0.010956
0.015839
0.021210
0.020721
0.008026
0.001190
0.000702
-0.002197
-0.000244
-0.002686
0.006073
0.006561
0.015350
0.004120
0.009979
0.019257
0.016327
-0.000244
-0.005127
0.001678
-0.006104
0.006073
0.003143
0.006561
0.013885
0.005096
0.003632
-0.010498
0.000214
-0.007568
0.000702
-0.019775
-0.016357
-0.016357
-0.013916
-0.022217
-0.016357
-0.021240
-0.005615
-0.005127
-0.009521
-0.007568
-0.014404
-0.014404
-0.001709
-0.017822
-0.009521
0.001190
0.001678
-0.008545
0.000214
-0.004639
0.010956
0.008026
0.007050
0.001678
-0.000244
0.009003
0.008026
0.002655
-0.001709
0.007538
0.002167
0.002655
0.007050
0.002655
0.012909
0.003632
-0.013428
-0.000244
0.002167
0.006073
-0.002197
0.000214
0.006073
0.004120
-0.005615
0.008026
-0.006104
-0.002686
0.013397
0.007538
-0.002686
-0.003174
0.001678
0.001678
-0.009033
0.000702
-0.001221
0.001190
-0.005615
0.000214
-0.012939
-0.008545
-0.005127
-0.009033
-0.004639
0.000702
-0.006104
-0.002686
0.000702
-0.005615
-0.001709
-0.001221
0.002655
-0.010498
-0.010986
-0.008545
-0.009033
-0.019775
-0.004150
-0.011963
-0.001709
-0.005127
-0.017822
-0.003662
-0.010498
0.001678
-0.009033
0.015350
0.011932
0.008026
0.015839
-0.002686
-0.007568
0.004120
0.001678
-0.010010
0.011444
0.018280
0.031464
0.013397
0.018280
0.012909
-0.006592
0.001190
-0.000244
-0.000244
0.007538
0.000702
0.007050
0.019745
0.022186
0.021210
0.029999
0.019257
0.014374
0.019745
0.006561
-0.002197
0.005096
-0.016846
-0.025635
-0.009033
-0.006592
-0.006592
-0.025146
-0.006104
-0.029053
-0.020752
-0.031494
-0.016846
-0.014404
-0.022217
-0.030029
-0.010986
-0.006592
-0.015381
-0.031982
-0.019775
-0.007568
-0.012939
0.006073
-0.009033
-0.008545
-0.011963
-0.015869
-0.010498
-0.003662
-0.002197
0.001190
-0.025635
-0.045166
-0.046631
-0.023193
-0.017822
-0.032471
-0.003662
-0.005615
-0.010498
-0.008545
-0.014893
-0.010010
-0.008057
0.005096
0.002167
0.007050
0.012909
0.003143
-0.000244
0.008514
0.002167
0.007050
0.024139
0.004120
0.009979
0.011444
0.016327
0.021210
0.019745
0.004120
0.010468
0.008026
-0.009521
-0.009033
-0.008545
-0.001221
-0.000732
-0.004150
-0.003662
-0.008057
-0.012939
-0.019287
-0.029541
-0.024170
-0.026123
-0.027100
-0.028076
-0.031006
-0.031982
-0.029541
-0.035889
-0.027100
-0.031982
-0.029541
-0.022217
-0.010986
-0.014893
-0.006104
0.002167
0.004120
-0.002686
0.003632
0.011444
-0.001709
0.006073
-0.002686
0.009979
0.008026
0.015839
0.026581
0.022675
0.014374
0.035858
0.010468
0.021210
0.010468
0.021210
0.017303
0.015350
0.021698
0.029022
0.009979
0.011444
0.022186
0.019745
0.010956
0.007050
0.002167
0.003632
0.009491
0.010956
0.002655
-0.005615
0.007050
-0.009521
0.008514
0.000214
-0.009033
-0.002197
-0.004150
-0.002197
-0.009033
-0.009033
-0.008057
0.001678
-0.013916
-0.001709
0.000702
0.005096
-0.002197
0.014374
0.011932
0.016815
0.017303
0.012909
0.021698
0.008514
0.025116
0.004120
0.001678
0.004608
0.009979
0.012909
0.018768
0.020233
0.014862
0.012421
0.010468
-0.004150
-0.016357
-0.011475
-0.009521
-0.016357
-0.016846
-0.014404
-0.018311
-0.013916
-0.008057
-0.005615
-0.010010
-0.001221
-0.008057
-0.007080
-0.000244
-0.009521
0.009003
-0.018311
-0.011475
-0.000732
0.003143
0.000702
-0.006104
0.009491
0.007050
0.011444
0.001190
0.007538
0.012909
0.021698
0.016327
0.002655
0.007538
0.008514
-0.001221
0.005585
0.003143
-0.008545
-0.018311
-0.015381
-0.016357
-0.023682
-0.029541
-0.038330
-0.037354
-0.040283
-0.036865
-0.046143
-0.058350
-0.050537
-0.051025
-0.055908
-0.058350
-0.056396
-0.051514
-0.047119
-0.041748
-0.044189
-0.041260
-0.039307
-0.034912
-0.031494
-0.031494
-0.030518
-0.021729
-0.014893
-0.000732
-0.011963
-0.024658
-0.025635
-0.019775
-0.017822
-0.018799
-0.017334
-0.029053
-0.021729
-0.017822
-0.019775
-0.011475
-0.031982
-0.017334
-0.026123
-0.026611
-0.020752
-0.019775
-0.018311
-0.031494
-0.024658
-0.013916
-0.010010
-0.016357
-0.010498
-0.005127
0.014374
0.026581
0.016327
-0.001221
-0.012451
-0.019287
-0.016357
-0.011475
-0.006104
0.004120
0.001678
0.000214
-0.000732
0.000214
0.009491
-0.008545
-0.017822
-0.008545
-0.020264
-0.011475
-0.027588
-0.018799
-0.012451
0.000702
-0.006592
-0.011475
-0.015869
-0.024658
-0.010010
-0.015869
-0.017334
0.000214
-0.014893
-0.008545
0.005096
-0.011475
-0.014404
-0.012451
-0.010010
-0.013428
-0.019775
-0.016846
-0.021240
-0.006592
-0.012939
-0.014404
-0.009521
-0.009521
-0.017334
-0.004639
-0.005615
-0.024170
-0.012939
-0.025635
-0.035889
-0.040771
-0.038818
-0.033936
-0.043701
-0.040283
-0.013428
-0.007568
-0.010010
-0.031006
-0.035400
-0.039307
-0.037842
-0.022705
-0.014404
-0.019287
-0.020264
-0.012451
0.005585
0.008026
-0.007080
0.009003
-0.001221
0.001678
0.009979
0.014374
-0.002686
0.016327
0.011444
0.005096
0.009003
0.003143
0.014374
0.020233
0.014374
0.019257
0.017792
0.005585
0.014374
0.014374
0.013397
0.009003
0.012421
0.005585
0.011444
0.009979
0.013397
0.006073
0.002167
-0.002686
0.002655
-0.008545
-0.010986
-0.003662
-0.001709
-0.004150
-0.007080
-0.017822
-0.009033
-0.006592
-0.010010
-0.007080
-0.014893
-0.007568
-0.001709
0.002655
-0.010498
-0.006104
-0.004150
-0.001221
0.006073
-0.011475
-0.007080
0.003143
-0.010498
-0.005615
0.013397
0.004120
-0.003174
0.001190
-0.004639
-0.010986
0.001678
-0.010010
-0.012451
-0.016846
-0.011963
-0.005127
-0.008057
-0.013428
-0.019775
-0.011475
-0.006592
-0.021240
-0.023193
-0.023193
-0.024658
-0.020264
-0.021729
-0.027100
-0.016846
-0.016846
-0.031494
-0.022217
-0.023682
-0.035889
-0.028076
-0.041748
-0.040283
-0.040771
-0.048096
-0.050537
-0.052002
-0.049561
-0.044678
-0.048096
-0.066162
-0.066162
-0.050049
-0.066162
-0.064209
-0.083740
-0.069092
-0.067627
-0.064697
-0.066650
-0.062744
-0.071045
-0.049561
-0.061768
-0.063721
-0.047119
-0.044189
-0.045654
-0.042725
-0.036865
-0.029053
-0.023193
-0.026611
-0.013428
-0.026611
-0.029541
-0.011963
-0.015381
-0.017822
-0.014404
-0.005615
-0.000732
-0.014404
-0.013428
-0.020264
-0.021240
-0.006104
-0.000732
0.008026
0.004608
0.013885
0.027557
0.024139
0.030975
0.044647
0.065643
0.078339
0.089569
0.114960
0.146698
0.195526
0.229706
0.229706
0.223358
0.152069
0.117401
0.128632
0.145721
0.152069
0.139374
0.132538
0.142792
0.109100
0.094940
0.065155
0.031464
-0.013916
-0.019775
-0.041748
-0.068604
-0.078857
-0.083740
-0.094971
-0.092041
-0.099854
-0.094482
-0.088135
-0.086670
-0.076904
-0.065674
-0.058838
-0.046631
-0.044678
-0.036377
-0.035400
-0.018799
-0.011475
-0.022705
-0.030518
-0.021729
0.003632
0.004608
-0.013428
-0.013916
-0.012451
-0.024170
-0.018799
-0.016357
-0.030518
-0.024170
-0.015381
-0.015381
-0.003174
-0.009033
-0.014893
-0.012939
-0.028564
-0.032471
-0.035889
-0.037842
-0.011475
-0.004150
-0.013428
-0.007568
-0.009521
-0.009521
-0.009033
-0.010498
-0.014404
-0.013916
0.002655
-0.016357
-0.010010
0.003632
-0.012939
0.003632
0.011444
0.006073
0.004608
0.001678
0.006561
0.001678
0.004608
0.007050
0.007538
0.007050
0.005585
-0.002686
0.012421
0.004120
0.008026
0.002167
0.005585
-0.001709
0.003143
0.004120
0.001190
0.003143
0.005585
0.004120
0.004120
0.005096
0.000214
-0.002686
0.003632
-0.001709
-0.008057
0.001678
0.006073
0.006073
0.004608
0.005585
0.004120
0.001678
0.001678
-0.006592
0.003632
-0.000244
-0.001709
-0.003174
-0.000732
0.006561
0.005585
0.005096
0.000702
-0.006592
0.002655
-0.001221
-0.001221
-0.006592
-0.003174
0.004608
-0.004150
-0.009033
0.002655
0.005585
0.000702
-0.008545
0.000214
0.002655
-0.002686
0.003143
-0.003662
-0.010986
-0.002686
0.000702
-0.014404
-0.011475
0.004608
0.003143
-0.008545
0.009003
0.000214
0.008026
-0.001709
-0.000244
-0.008545
-0.001221
-0.010986
-0.007568
-0.004639
-0.009521
-0.002197
-0.005127
-0.007568
-0.015381
-0.009033
-0.005127
-0.007080
-0.015381
-0.014404
-0.006592
-0.007568
-0.015381
-0.010986
-0.007080
-0.007568
-0.006592
-0.005127
-0.006104
-0.004639
0.000214
-0.004150
-0.000244
0.003632
0.026093
0.015350
0.018768
0.004608
0.015839
0.000702
0.011444
0.000702
0.018768
0.027557
0.016815
0.024139
0.015839
0.020233
0.015350
0.017303
0.008514
0.003632
0.007050
0.005585
0.007050
0.013885
0.009979
0.019745
0.026581
0.014374
0.011444
0.005096
0.009003
0.007538
-0.012939
0.000702
-0.007080
-0.003662
0.006073
0.008514
0.009003
0.003632
-0.002197
-0.010498
-0.013916
-0.027588
-0.036865
-0.027100
-0.012451
-0.003174
0.000214
0.006073
-0.000244
0.002167
0.000214
0.000214
-0.015381
-0.025635
-0.015381
-0.010986
-0.000732
-0.003662
0.003143
0.002167
0.008026
-0.000244
-0.012939
-0.011963
-0.017822
0.009491
0.014374
0.008026
0.009491
0.009003
0.016815
0.013397
0.016815
0.002167
0.006073
0.004120
0.005585
0.017792
0.009003
0.009491
0.014374
0.018280
0.001678
0.009491
-0.009033
-0.020752
-0.021729
-0.004639
-0.002686
-0.019287
-0.006592
-0.018311
0.002167
-0.002197
-0.012451
-0.013428
-0.010010
-0.010010
-0.014404
-0.006104
-0.004150
-0.003662
-0.002686
0.003143
0.017303
0.011932
0.009979
0.008026
0.014374
0.009003
0.005096
0.011444
0.009979
0.008514
0.004120
0.011932
0.019745
0.004608
0.010468
0.019745
0.005585
0.004120
0.020721
0.021210
0.008514
0.011444
0.019257
0.019257
0.009979
0.009003
0.010956
0.013885
0.006073
0.003143
0.000702
0.002655
0.004608
0.003143
-0.003662
-0.005127
-0.002686
-0.002197
-0.007080
-0.008057
-0.007080
-0.007568
-0.007080
-0.010498
-0.013428
-0.009521
-0.005127
-0.007080
-0.026611
-0.012939
-0.003662
-0.005615
-0.019287
-0.011475
-0.010498
0.000214
0.008026
0.003143
-0.001221
0.006561
0.009003
0.008026
0.009491
0.005096
0.005096
0.011932
0.006561
0.008026
0.010956
0.001190
0.020233
-0.001709
0.005585
-0.001709
0.017303
0.006561
0.007538
-0.004639
-0.006592
0.003632
-0.002686
0.009003
0.001190
0.004120
-0.006104
-0.002686
0.007538
0.008514
-0.002686
0.002655
-0.013428
-0.001221
0.000702
0.004608
0.001678
0.002655
0.015839
-0.003174
0.000214
0.012421
0.019745
0.030975
0.034393
0.043671
0.029022
0.047089
0.057343
0.046600
0.052948
0.034393
0.037811
0.022186
0.026093
0.020721
0.025604
0.029022
0.018768
0.017303
0.012421
-0.001709
-0.018799
-0.026611
-0.025146
-0.032471
-0.033936
-0.036377
-0.033936
-0.042236
-0.035889
-0.033936
-0.035889
-0.034912
-0.045654
-0.030518
-0.040283
-0.031494
-0.022705
-0.002197
-0.010498
-0.029541
-0.024658
-0.031494
-0.014404
-0.024658
-0.025635
-0.015869
-0.022705
-0.022217
-0.009521
-0.016357
-0.014404
-0.008057
-0.013916
-0.012939
-0.010498
-0.004639
-0.003174
-0.010010
-0.012451
-0.002686
-0.005615
-0.004150
-0.000732
0.004120
-0.008545
0.006073
-0.004150
0.002655
-0.005615
-0.001221
0.010956
0.003143
-0.003174
-0.000732
0.005096
0.016327
0.003143
0.013885
0.009491
0.006561
0.009491
0.008026
-0.002197
0.008026
0.010468
0.008026
0.006073
0.002167
0.007538
0.004608
0.006073
-0.001709
0.000702
0.002167
-0.009033
-0.001221
-0.002197
0.000702
0.005585
0.002167
-0.000732
0.003632
-0.005127
0.009979
-0.001709
-0.000732
0.007050
0.017792
0.011444
0.010956
0.010468
0.017303
0.012421
0.008514
0.017792
0.020721
0.009491
0.010468
0.015839
0.014862
0.011444
0.019745
0.005585
0.014862
0.009003
0.006073
0.016815
0.013885
0.001678
0.009979
0.009491
0.007050
0.013397
0.015350
0.013885
0.012909
0.017792
0.007050
0.011932
0.017303
0.006561
0.006561
0.007538
0.008026
0.003632
0.012421
-0.000732
0.005096
0.001190
-0.002197
-0.004639
0.010468
-0.004639
0.009491
0.000214
0.002655
-0.003174
0.000214
0.005585
0.004120
-0.003662
0.009979
0.006073
0.002655
0.018280
0.022675
0.032440
0.028534
0.027069
0.043182
0.032928
0.022675
0.004608
-0.001709
-0.005127
0.010956
0.032440
0.018768
0.014374
0.025116
0.003632
0.002167
0.000214
-0.000732
-0.008057
-0.012451
-0.006592
-0.006592
-0.010010
-0.012451
-0.011475
-0.020752
-0.016846
-0.013428
-0.004639
-0.008057
-0.011475
0.002655
0.002655
-0.020752
-0.023682
-0.034912
-0.042236
-0.053955
-0.059326
-0.059326
-0.046143
-0.046631
-0.049072
-0.039307
-0.056885
-0.064209
-0.065186
-0.051025
-0.055908
-0.061768
-0.057861
-0.049561
-0.037354
-0.039307
-0.023193
-0.014893
-0.016357
-0.019775
-0.017334
-0.009033
-0.013916
-0.003174
-0.000732
-0.010498
-0.042236
0.003632
0.017792
-0.017334
-0.011475
-0.009033
-0.029053
-0.052490
-0.056885
-0.036377
-0.016846
0.000702
-0.023193
-0.038818
-0.065186
-0.054932
-0.047607
-0.036865
-0.050537
-0.049561
-0.050049
-0.024658
-0.018311
-0.016357
-0.015381
-0.013428
0.018280
0.044159
0.069061
0.087128
0.085175
0.091522
0.091522
0.098846
0.109589
0.133514
0.116913
0.110565
0.117401
0.134491
0.127167
0.136932
0.119354
0.102753
0.092010
0.078827
0.060272
0.050018
0.025604
0.019745
0.018280
0.004120
-0.010986
-0.010498
-0.009033
-0.016357
-0.016846
-0.015381
-0.012939
-0.022705
-0.016357
-0.003174
-0.010986
-0.005615
0.003632
0.003632
0.007050
0.017792
0.011444
0.016327
0.011932
0.023651
0.034882
0.027557
0.019745
0.033417
0.036346
0.026581
0.029022
0.031464
0.029022
0.033905
0.030487
0.028534
0.028534
0.028046
0.016327
0.013397
0.015350
0.010956
0.008026
0.014374
0.013397
0.005096
0.012909
0.014374
0.004608
0.006073
0.010956
0.005096
0.004608
0.003143
0.002655
0.008026
0.013885
0.008026
0.000214
0.000702
0.008514
0.013397
0.001678
0.008514
0.002167
0.011444
0.002167
-0.000244
0.007538
0.004120
0.003632
0.008026
0.004120
0.002655
0.009491
0.009003
0.003632
0.005096
0.013885
0.005585
0.001190
0.011932
0.010468
0.016815
0.012421
0.014862
0.009491
0.020721
0.024628
0.030487
0.034882
0.035858
0.043671
0.032928
0.027069
0.026581
0.029022
0.023651
0.031952
0.021698
0.028534
0.029022
0.028046
0.023651
0.018768
0.007050
0.005585
-0.006592
0.003632
-0.006104
-0.011475
0.006073
-0.006592
-0.012451
-0.027100
-0.009521
-0.010010
-0.013916
-0.020752
-0.004150
-0.006592
-0.009521
-0.013428
-0.003174
-0.004150
-0.010498
-0.005615
-0.004150
-0.002197
-0.003174
-0.004150
-0.000732
-0.007080
0.001678
-0.004639
-0.007080
0.007538
0.006073
0.007050
-0.003662
-0.004150
0.012909
-0.007568
-0.010986
-0.003662
0.001678
0.001678
0.016815
0.010468
0.008026
0.005585
0.008514
0.003632
0.013885
0.007538
0.001190
0.011932
-0.009521
-0.010498
0.005096
0.007050
0.004608
-0.004150
-0.004639
0.001678
-0.003662
0.008514
0.004120
-0.013428
0.003632
-0.002197
0.001678
-0.008545
0.005096
-0.002197
0.007538
-0.001709
0.012909
0.019257
0.008026
0.003632
0.002167
-0.002197
-0.000244
0.005585
0.001190
0.001678
0.003143
0.004120
-0.001709
-0.000732
-0.011963
-0.001709
-0.004150
-0.009521
-0.004150
-0.012451
0.009979
0.003143
-0.016357
-0.001709
-0.002197
-0.001709
-0.008057
-0.009521
-0.007080
-0.008545
0.000702
-0.002197
0.007538
0.008026
0.009491
0.005585
0.004608
0.013885
0.018768
0.007050
0.005585
0.008514
0.021210
0.014862
0.020721
0.022675
0.029510
0.024139
0.019257
0.019257
0.012421
0.021210
0.016815
0.015839
0.012909
0.003143
0.009003
0.022675
0.013885
0.003632
0.013885
0.015839
-0.001221
0.014374
0.017303
0.005585
0.006073
0.001190
0.008026
-0.004639
0.011444
0.006561
0.001678
0.000702
0.007050
-0.001221
0.010956
0.001678
0.011444
0.010956
0.018280
0.007050
0.010956
0.017303
0.011932
0.017303
0.019257
0.009979
0.014374
0.021698
0.007538
0.014374
0.014374
0.020721
0.015350
0.017303
0.017303
0.020721
0.017303
0.019257
0.016327
0.005096
0.002655
0.008514
0.013397
0.012421
0.005096
0.017303
0.014862
0.004120
0.002655
0.003143
0.001678
-0.003662
-0.006592
0.002167
0.006073
0.006073
0.012421
0.006073
0.009003
0.013885
0.003143
0.009003
0.018768
0.008026
0.000214
-0.007080
0.007050
0.009003
0.009491
0.012421
0.014374
0.009491
0.014374
0.013885
0.002655
0.005585
0.003143
0.009979
0.013885
0.019745
0.023163
0.010956
0.009491
0.012909
0.004608
0.010468
0.020233
0.006561
0.014862
0.003143
0.008026
0.004120
-0.005615
-0.007568
-0.006104
0.000702
0.005096
0.003143
0.001678
0.002655
0.002167
-0.009033
-0.020752
-0.020264
-0.028564
-0.031494
-0.036865
-0.051025
-0.044189
-0.027588
-0.029541
-0.018799
-0.006592
-0.016846
-0.032959
-0.047119
-0.039795
-0.031494
-0.029053
-0.024658
0.004120
-0.009521
-0.003662
-0.006104
-0.008057
-0.009033
0.011444
-0.000732
0.009979
0.017792
0.005096
0.010956
0.009491
0.002655
0.015350
0.012909
0.015350
0.006073
0.003632
0.006073
0.005096
0.012421
0.008514
0.008514
0.020721
0.009979
0.011444
0.008026
0.022675
0.009491
0.024628
0.015350
0.022675
0.009003
-0.003174
0.012421
0.008026
0.003632
0.007538
0.002167
0.002655
0.005096
-0.002197
-0.000732
-0.012939
-0.015869
-0.015869
-0.002197
-0.009521
-0.010010
-0.006104
0.000214
-0.001709
-0.000244
0.008514
0.003632
0.009491
0.012909
0.013885
0.019257
0.030975
0.030487
0.054413
0.052948
0.050995
0.032440
0.035370
0.022675
0.030487
0.045135
0.029510
0.019257
0.016327
0.014374
0.018768
0.001678
0.017303
0.003632
-0.006104
0.001678
-0.009033
-0.015869
-0.004150
-0.016357
-0.009521
-0.014404
-0.012451
-0.010986
-0.000732
-0.006592
-0.009033
0.003632
0.008026
0.004120
0.002655
0.006561
0.006073
0.005096
0.004120
0.013397
0.002167
0.001678
0.012421
-0.004150
0.003632
-0.010010
0.004120
0.008514
0.011444
0.002655
0.011932
0.010468
0.004120
0.010468
0.002655
0.003143
0.018768
0.011444
0.007050
0.011932
0.009979
0.010956
-0.003174
0.005096
0.008026
0.007538
0.015350
0.003143
0.006073
0.003143
0.007050
-0.001221
0.001190
-0.000244
0.006073
0.009491
0.009491
0.005096
0.006073
-0.001221
0.003632
0.008514
-0.002686
-0.005127
0.003143
0.006561
0.003632
0.007538
0.001190
-0.001221
0.006561
-0.003174
0.007050
0.005096
0.008026
0.003632
-0.003662
0.013397
0.005096
0.003143
0.007050
0.002167
0.006073
-0.001709
0.000702
-0.002197
-0.000732
-0.010498
-0.004150
-0.007080
0.003632
-0.001709
0.002655
-0.005615
-0.005615
0.002167
-0.006104
-0.009033
-0.010010
-0.007080
-0.012451
-0.010498
-0.004639
-0.003662
0.000214
-0.002197
-0.001709
-0.007080
0.007050
-0.002197
0.011444
0.008514
0.018280
0.032440
0.030487
0.034882
0.028534
0.042694
0.044647
0.037323
0.036346
0.036346
0.044647
0.053436
0.029510
0.029022
0.030487
0.037323
0.019257
0.011444
0.000214
-0.014893
-0.022217
-0.024658
-0.035889
-0.047607
-0.046143
-0.074951
-0.101807
-0.107666
-0.052002
-0.045166
-0.058350
-0.076416
-0.071045
-0.070557
-0.079346
-0.059814
-0.051025
-0.033936
-0.031494
-0.022705
-0.034912
-0.035889
-0.023682
0.022186
0.029510
0.025116
0.020233
0.037811
0.032440
0.017303
0.015839
0.010956
0.014862
0.019745
0.012909
0.015839
0.007050
0.008514
0.006561
0.007538
0.014374
0.005585
0.008026
0.003143
-0.000732
-0.009521
0.007538
0.013885
0.010956
0.015839
0.013397
0.006073
0.015350
0.010468
0.009491
0.015839
0.017792
0.021698
0.018768
0.016327
0.005585
0.012909
0.005585
0.001678
0.008514
0.000702
0.004120
0.012421
0.016815
0.006561
0.002167
0.001190
0.003632
-0.008057
0.012421
0.004608
0.001190
0.009491
0.009491
0.002655
0.010468
0.012909
0.006561
0.001678
-0.000732
0.005585
0.004120
-0.003662
-0.001221
0.006073
0.003632
0.003632
-0.004639
-0.005127
-0.003662
-0.001221
0.004120
-0.001221
0.003632
0.003143
-0.003174
-0.007080
0.004120
0.008026
0.011932
-0.004150
-0.001221
0.002655
-0.002197
-0.001221
0.002167
0.000702
-0.003662
0.000214
0.003632
0.001190
-0.007080
0.000702
0.006561
0.003143
0.000702
0.000214
0.008514
0.000702
-0.001221
0.007050
0.007050
0.002167
0.001678
0.005096
0.002655
0.009003
-0.003662
0.007538
0.006073
-0.004150
0.012909
-0.001709
0.002167
0.006073
0.010956
0.009491
0.000214
-0.000732
0.013397
0.000702
0.003143
-0.009521
-0.005615
0.005096
-0.007080
-0.003662
0.002167
-0.001709
0.007538
-0.007568
-0.010010
-0.010498
0.002167
-0.000732
-0.003174
-0.009033
0.002655
-0.003174
-0.004150
-0.004639
-0.010010
-0.009521
-0.000732
0.000214
0.000702
-0.002197
0.006561
-0.002197
0.003632
0.003143
0.005585
0.004608
0.011444
-0.002686
0.003632
0.001678
0.015839
0.003632
0.018768
-0.000732
0.001678
-0.007080
-0.018311
-0.016846
-0.018311
-0.006592
-0.012939
-0.018311
-0.031982
-0.018799
-0.023682
-0.029541
-0.036865
-0.018311
-0.028564
-0.037842
-0.043701
-0.039307
-0.029053
-0.036377
-0.044189
-0.031494
-0.021729
-0.017822
-0.007568
-0.001709
-0.023193
0.002655
-0.000244
0.006073
0.017792
0.032440
0.031464
0.043671
0.036346
0.009003
0.014862
0.002167
-0.003174
-0.003174
0.009003
-0.014404
-0.014404
-0.022705
-0.014893
-0.031006
-0.058350
-0.074463
-0.090088
-0.111084
-0.155518
-0.143799
-0.146729
-0.145752
-0.087646
-0.072998
-0.087158
-0.115479
-0.103760
-0.086670
-0.090088
-0.084229
-0.069580
-0.023193
0.018280
0.050995
0.061737
0.063202
0.087128
0.092987
0.111542
0.130096
0.134491
0.133514
0.148651
0.147186
0.158905
0.165741
0.158417
0.152557
0.149628
0.130585
0.105194
0.096893
0.080780
0.071014
0.060760
0.054413
0.037323
0.037811
0.033417
0.025604
0.019257
0.019745
0.012909
0.015350
0.013885
0.006073
0.011932
0.005585
0.012909
0.004608
0.017303
0.004120
0.009491
0.007050
0.007050
-0.001709
0.005096
0.013397
0.011932
0.003143
0.010468
0.007050
0.012909
0.009979
0.010956
0.006073
0.003632
0.014862
0.007538
0.011444
0.004120
0.006561
0.014374
0.008514
0.005585
0.011444
0.003632
0.008026
-0.000732
0.009491
0.013885
0.004120
0.002655
0.001678
0.009979
0.005096
0.011932
-0.000732
0.008026
0.005585
0.005096
0.005096
0.018768
0.005096
-0.002686
0.002167
0.000702
0.009979
0.012909
0.013885
0.003143
0.005585
0.009003
0.005096
0.007538
0.017303
-0.002197
0.011932
0.001678
0.003143
0.001678
0.009003
0.006073
0.015350
0.009003
0.001678
0.011444
0.008026
0.002655
0.001678
-0.003174
-0.001221
0.011932
0.010468
-0.008057
-0.003662
-0.001221
-0.000732
0.001190
0.003143
-0.008545
-0.001221
-0.009033
-0.010986
-0.009521
-0.017822
-0.011475
-0.025146
-0.004150
-0.018311
-0.014404
-0.014893
-0.020752
-0.008057
-0.013916
-0.006104
-0.003662
-0.014404
0.005096
-0.008057
-0.000732
0.005585
0.002655
0.008514
0.010956
0.016815
0.009979
0.018768
0.012909
0.016327
0.021698
0.017303
0.013885
0.015839
0.029022
0.011932
0.027557
0.019745
0.021698
0.014862
0.005096
0.013397
0.023651
0.011444
0.021210
0.037811
0.042694
0.040253
0.033905
0.042694
0.039276
0.024628
0.002655
-0.000732
0.004120
0.014862
0.017792
0.004120
0.002167
0.004120
-0.009033
-0.021729
-0.032959
-0.044678
-0.038330
-0.034424
-0.032959
-0.040771
-0.050537
-0.027100
-0.022217
-0.020752
-0.017822
-0.011475
-0.004150
-0.012939
-0.017334
-0.008057
-0.013428
-0.029541
-0.026123
-0.025635
-0.007568
0.005096
0.019745
0.002655
-0.022217
-0.031494
-0.029053
-0.008057
-0.010498
-0.001709
0.000214
0.004120
-0.011475
-0.013916
-0.009521
-0.003662
0.004608
0.010468
0.009003
0.018280
0.012909
0.015350
0.026093
0.023651
0.013397
0.010468
0.011444
0.007538
0.015839
0.020233
0.023651
0.014374
0.008026
0.016327
0.012421
0.012909
0.010956
0.020721
0.004608
0.011444
0.015839
0.010956
0.013397
0.016327
0.017792
0.020233
0.019745
0.019257
0.011932
0.013397
0.010956
0.011444
0.005096
0.011932
0.013397
0.012421
0.009979
-0.002197
0.010956
0.007538
0.015839
0.012421
-0.002197
0.016327
0.011444
0.011444
0.010468
0.003632
0.005096
0.017303
0.006073
0.004120
0.001678
0.010468
-0.002197
-0.004639
0.004120
0.010956
0.008514
-0.001709
-0.004150
0.009003
0.000214
-0.002686
0.004120
0.002655
-0.001709
-0.002686
0.008514
0.008026
0.000702
-0.001221
0.011444
0.003632
0.003143
0.004608
0.005096
0.006073
0.001678
-0.003174
0.000702
0.009003
0.007050
0.000702
0.005096
0.006073
0.000214
0.008026
-0.014404
0.003632
-0.001221
-0.016846
-0.004150
-0.005615
-0.007568
-0.019775
-0.012451
-0.017822
-0.010986
-0.014893
-0.010986
-0.004639
-0.001221
-0.003662
0.001190
-0.006104
-0.012939
0.001678
-0.008545
-0.007568
-0.014404
-0.003662
0.003143
-0.006592
-0.005127
-0.003174
-0.005615
0.001678
-0.020752
-0.002197
-0.008545
-0.020264
-0.016846
-0.008057
-0.000244
-0.005615
-0.005127
-0.010010
-0.003662
-0.000732
0.014374
0.001678
0.002167
0.000702
0.007538
0.010956
0.028534
0.030487
0.041229
0.057831
0.045624
0.038788
0.022675
0.007538
0.013885
0.020233
0.003632
0.006561
0.014374
0.003632
0.004120
-0.004150
-0.024170
-0.024170
-0.019287
-0.026611
-0.041260
-0.030518
-0.033936
-0.045654
-0.043213
-0.041260
-0.044678
-0.051514
-0.047119
-0.035889
-0.026611
-0.025146
-0.018799
-0.016846
-0.018799
-0.031982
-0.037354
-0.047607
-0.033936
-0.004150
-0.016357
-0.031494
-0.024658
-0.036865
-0.040283
-0.029053
-0.041260
-0.036377
-0.037354
-0.026611
-0.033936
-0.024170
-0.031494
-0.010010
-0.019775
-0.014404
-0.030029
-0.034424
-0.021240
-0.030029
-0.024658
-0.008545
-0.019287
-0.013428
-0.011963
-0.013916
-0.018799
-0.013428
-0.010498
-0.010498
-0.001709
-0.007080
-0.010986
-0.010986
-0.011963
-0.011963
-0.007080
-0.015381
-0.021729
-0.024658
-0.012451
-0.026123
-0.019775
-0.020264
-0.020752
-0.035400
-0.023682
-0.037842
-0.040283
-0.020752
-0.006104
-0.011475
-0.031006
-0.029541
-0.038330
-0.034912
-0.029541
-0.023682
-0.008545
-0.020752
-0.027100
-0.014404
0.012421
0.022186
0.027557
0.036835
0.018768
0.021210
0.029999
0.035858
0.041718
0.055878
0.062714
0.068085
0.073456
0.082733
0.075409
0.090546
0.080292
0.068085
0.069061
0.071503
0.069061
0.071503
0.051971
0.056854
0.057831
0.057343
0.045135
0.035370
0.048065
0.042206
0.040741
0.033905
0.038300
0.026581
0.036835
0.024628
0.026581
0.024628
0.013397
0.025604
0.020233
0.015350
0.015839
0.010956
0.013885
0.004608
0.014862
0.009003
0.001678
0.004608
-0.003174
-0.005127
0.004608
-0.005127
-0.006592
-0.006592
-0.011963
-0.007568
-0.006104
-0.011963
-0.006104
-0.012451
-0.014893
-0.016357
-0.021240
-0.000244
-0.002197
0.002655
-0.002686
0.009979
0.001678
0.018280
0.003143
0.009491
0.017303
0.024628
0.005585
0.013885
0.013397
0.015350
0.009491
0.011444
0.001190
0.012909
0.013885
0.009491
-0.000732
0.002655
0.003143
0.007538
0.005585
0.011444
0.010956
0.012421
0.021210
0.022186
0.016815
0.005096
0.025604
0.011932
0.016815
0.005096
0.002167
0.006561
0.002167
0.006561
0.010956
0.002167
-0.014404
-0.028076
-0.033936
-0.025635
-0.032959
-0.026611
-0.023193
-0.036377
-0.033936
-0.026611
-0.036377
-0.036377
-0.022705
-0.024658
-0.033447
-0.043213
-0.042236
-0.040283
-0.048584
-0.030029
-0.030518
-0.028076
-0.025635
-0.013428
0.011932
0.004120
-0.001221
0.000702
-0.022705
-0.026123
0.005585
0.024628
0.024628
0.038300
0.029999
0.019745
0.028046
0.040253
0.044159
0.050507
0.045624
0.034882
0.027557
0.022186
0.013397
0.004120
0.009491
0.009491
0.009979
0.006561
0.002167
-0.011963
0.002167
-0.003662
-0.007080
-0.004150
-0.007568
-0.008545
-0.011475
-0.023682
-0.011963
-0.005127
-0.013428
-0.013428
-0.009521
-0.021240
-0.007568
-0.002197
-0.007568
-0.012451
-0.005615
-0.004639
0.002655
-0.004639
-0.006592
0.001678
0.005096
0.000214
0.007538
0.007538
0.007050
0.007050
0.008514
0.005585
0.012421
0.006073
0.012909
-0.000732
0.011444
0.009003
0.007538
0.001190
-0.001709
-0.000244
0.008514
0.001678
0.008514
0.005585
-0.002686
0.011932
0.012421
-0.000244
0.008026
-0.004639
0.005585
-0.002197
-0.003662
-0.002686
0.005096
0.002167
-0.009521
0.002167
0.003143
0.004608
-0.002197
0.000214
0.005585
-0.006592
-0.004639
-0.001221
-0.000244
-0.009521
-0.004150
0.002167
-0.009521
-0.009033
0.001678
-0.000732
-0.010010
-0.003662
-0.012939
0.004120
-0.018799
-0.005127
-0.014893
-0.001709
-0.001221
-0.010986
-0.008545
0.001678
-0.007080
0.008514
0.005585
0.001678
0.016327
0.017792
0.030975
0.030975
0.021210
0.018768
-0.003174
0.007538
0.020721
0.013885
0.027069
0.023651
0.030487
0.033905
0.021210
0.015839
0.023163
0.011932
0.013397
0.029022
0.019257
0.016327
0.020233
0.018768
0.012421
0.025604
0.014862
0.022675
0.018280
0.015350
0.002167
0.007050
0.010468
-0.008545
-0.010986
-0.004639
-0.028564
-0.028076
-0.033447
-0.026123
-0.030518
-0.038818
-0.031982
-0.039795
-0.048584
-0.027100
-0.027588
-0.044189
-0.042725
-0.042236
-0.023682
-0.031982
-0.016846
-0.017822
-0.030518
-0.022217
-0.024658
-0.029053
-0.028076
-0.021240
-0.016357
-0.010986
-0.023682
-0.014893
-0.018799
-0.020264
-0.018799
-0.019287
-0.022705
-0.012939
-0.013916
-0.019287
-0.007568
0.000702
-0.004639
0.002655
0.002655
-0.008057
0.000702
-0.007080
-0.002686
0.001678
0.010468
-0.003662
-0.008057
-0.022217
-0.023682
-0.027100
-0.001709
0.025604
0.024628
0.010956
-0.010010
0.000702
0.005585
-0.007080
-0.012451
-0.004639
-0.005127
-0.018311
0.003632
0.009491
0.004120
0.000702
0.000214
0.002655
-0.011963
-0.017334
-0.012939
-0.031494
-0.017334
-0.024170
-0.018311
-0.031494
-0.029053
-0.018799
-0.016846
-0.017334
-0.031982
-0.032959
-0.021729
-0.018311
-0.026611
-0.019287
-0.024170
-0.026611
-0.021729
-0.013428
-0.021240
-0.013428
-0.018799
-0.016846
-0.016357
-0.016846
-0.027100
-0.024170
-0.019775
-0.016846
-0.029541
-0.021729
-0.028076
-0.031982
-0.030518
-0.034912
-0.039307
-0.024170
-0.031006
-0.038330
-0.038818
-0.032959
-0.035889
-0.035889
-0.039795
-0.044189
-0.043701
-0.041748
-0.043213
-0.048584
-0.041260
-0.044678
-0.038818
-0.049072
-0.035400
-0.018799
-0.022217
-0.011963
-0.015869
0.002167
0.000702
0.006073
0.018768
0.017303
0.046600
0.056366
0.080780
0.090546
0.098358
0.108612
0.107635
0.105194
0.109589
0.110077
0.113495
0.114471
0.107635
0.110565
0.114960
0.103729
0.095428
0.088593
0.087616
0.073944
0.063690
0.042206
0.031464
0.043671
0.030975
0.021210
0.012909
0.024139
0.015839
0.014374
-0.003662
-0.002686
0.000214
0.005585
-0.013916
-0.009521
-0.018311
-0.021729
-0.015381
-0.015381
-0.020752
-0.017822
-0.018799
-0.029053
-0.037354
-0.032959
-0.023682
-0.030029
-0.019287
-0.025146
-0.019287
-0.019775
-0.016846
-0.018799
-0.016846
-0.011475
0.002655
0.003632
0.001190
-0.000244
-0.004639
0.002167
0.005096
0.012421
0.011444
0.008026
0.010956
0.012421
0.004608
0.006073
0.001190
0.004120
-0.004639
-0.005127
-0.007568
0.001678
0.000214
0.004120
-0.007568
0.004608
0.000214
0.000214
-0.002686
-0.014404
-0.008057
-0.004639
-0.010986
-0.006592
0.005096
0.000214
-0.007080
-0.006104
-0.002686
0.007050
-0.004639
-0.002686
0.000702
0.004120
0.000702
-0.006592
0.008514
0.006073
0.004120
-0.003174
-0.010986
-0.003662
0.000702
0.003143
0.001190
0.006561
-0.014893
-0.002686
-0.011963
-0.000732
-0.010010
0.003143
0.004120
-0.002197
-0.005615
0.006073
0.004608
0.000702
0.004608
-0.001709
0.009979
0.003143
-0.000732
0.001190
0.015350
0.007050
-0.001709
0.002655
0.005096
0.007538
0.016815
0.009491
0.004120
-0.000244
0.015350
0.010468
0.005096
0.003632
0.003632
0.006073
0.014374
0.000702
0.006561
0.016327
0.003632
0.002167
0.010956
0.013397
0.014862
0.007538
0.002655
-0.002197
0.013397
0.007538
-0.001709
0.003143
0.001190
0.009003
-0.001221
-0.007080
-0.008545
-0.000732
-0.003662
-0.005127
0.005096
-0.006104
-0.005615
0.002655
0.003143
0.002655
-0.008057
-0.005127
0.009003
0.016327
0.013885
0.004120
-0.025146
-0.023193
-0.025146
-0.029541
-0.013916
-0.000244
0.025116
0.001190
-0.010986
-0.005615
-0.014893
-0.033936
-0.031494
-0.033936
-0.034424
-0.036865
-0.012451
-0.002686
0.009003
0.008026
-0.010986
-0.008545
-0.002197
-0.009521
-0.009033
0.001190
0.009003
0.012909
0.012421
0.003143
0.016815
0.023163
0.023651
0.022675
0.035858
0.039276
0.033417
0.042694
0.049530
0.050995
0.052948
0.040253
0.032928
0.020233
0.014862
0.011444
0.023651
0.003143
-0.009033
-0.014404
-0.008057
-0.010498
-0.024658
-0.010986
-0.044678
-0.036377
-0.038818
-0.047119
-0.055420
-0.050049
-0.050049
-0.052979
-0.040283
-0.031982
-0.028564
-0.026123
-0.019775
-0.017334
-0.021240
-0.019775
-0.020264
-0.003174
-0.012939
-0.014404
-0.015381
-0.003662
-0.013428
-0.000732
-0.008545
-0.010986
0.003632
-0.007080
-0.013428
-0.010010
-0.000244
-0.009521
-0.014893
-0.009033
-0.016846
-0.011475
-0.011963
-0.008057
-0.019775
-0.015869
-0.005615
-0.015381
-0.016846
-0.011963
-0.000244
-0.011963
-0.012451
-0.006104
-0.009033
-0.004639
-0.007080
-0.010986
-0.015869
-0.010986
0.000702
-0.005127
-0.005127
-0.009521
-0.003662
-0.010498
-0.000732
-0.009521
-0.002197
0.000214
-0.003174
-0.014404
-0.006104
-0.008057
-0.002686
0.001190
-0.006592
-0.002686
-0.005615
0.000214
-0.013428
-0.016846
-0.005127
-0.001221
-0.007568
-0.009033
0.000214
-0.001221
0.001678
-0.014893
0.004120
-0.001221
0.003143
0.004120
-0.004150
-0.000244
-0.000732
-0.000732
0.008026
-0.005127
0.002655
0.015350
-0.005127
0.003143
0.002167
-0.001221
0.012909
-0.006104
0.006073
-0.001221
0.006561
-0.005127
0.002167
-0.008057
0.000214
-0.010498
-0.005615
-0.001221
0.001678
-0.003174
-0.000732
-0.011475
-0.008545
0.000702
0.003632
-0.004150
-0.001709
0.006561
-0.006592
0.002655
0.014374
0.005585
-0.000732
0.007538
0.005585
0.016815
0.013885
0.014862
0.011444
0.017303
0.016327
0.021210
0.012909
0.010468
0.008026
0.018280
0.019745
0.026581
0.017303
0.009003
0.028534
0.025116
0.021210
0.012421
0.009003
-0.001221
0.016815
-0.000244
0.000214
-0.005615
0.007050
0.019745
0.013397
0.020233
0.018768
0.025604
0.027069
0.016815
0.023163
0.025604
0.036835
0.026581
0.025116
0.025604
0.020233
0.024139
0.044159
0.037323
0.034882
0.013397
0.001190
-0.005127
-0.023193
-0.036865
-0.023682
-0.021729
-0.012939
-0.032471
-0.060791
-0.059326
-0.052979
-0.057861
-0.062256
-0.093994
-0.083740
-0.077393
-0.069580
-0.067627
-0.075928
-0.068115
-0.062256
-0.061279
-0.056396
-0.052490
-0.055420
-0.058838
-0.055420
-0.048096
-0.053955
-0.043213
-0.049561
-0.035400
-0.026611
-0.044189
-0.035889
-0.022705
-0.033936
-0.034424
-0.026123
-0.029053
-0.019287
-0.034424
-0.025635
-0.021240
-0.034424
-0.026123
-0.040283
-0.025146
-0.030029
-0.031494
-0.032959
-0.027588
-0.041748
-0.038330
-0.037842
-0.050049
-0.051514
-0.040771
-0.044678
-0.042236
-0.052002
-0.054932
-0.055420
-0.069092
-0.061768
-0.058350
-0.057373
-0.053467
-0.045654
-0.034912
-0.032959
-0.019775
0.016327
0.046600
0.048065
0.061249
0.054901
0.054413
0.054901
0.082733
0.094940
0.105194
0.106171
0.107635
0.120331
0.122284
0.112030
0.110077
0.107147
0.110077
0.099335
0.082245
0.064178
0.046112
0.049042
0.032440
0.023651
0.014862
0.014374
0.004120
0.007538
-0.000732
0.004120
0.001678
-0.001221
-0.008057
0.005096
-0.008545
-0.001221
0.003143
-0.007568
-0.005615
-0.010498
-0.005127
-0.012939
-0.011963
-0.003662
0.003632
-0.007080
-0.005615
-0.018799
0.005096
-0.005615
0.011932
0.008026
-0.002197
0.002167
0.004120
0.007050
0.004120
0.007538
0.012909
0.004120
0.007050
0.015839
0.005585
0.006073
0.010468
0.010468
0.006073
0.009491
0.014862
0.004120
0.006073
0.013885
0.011444
0.011932
0.010468
0.005585
0.014862
0.001678
0.001190
0.008514
0.005096
0.009003
0.002167
0.008514
0.006073
0.005585
0.001190
-0.001709
0.009979
-0.002197
0.001678
-0.010498
0.000214
-0.009033
0.009491
0.009979
-0.006104
0.003143
-0.004150
0.016327
-0.002686
0.002655
-0.003174
0.002167
-0.001709
-0.005615
-0.000732
0.012421
-0.000732
-0.002686
0.010468
-0.006104
-0.003662
0.010468
0.004608
-0.008057
0.006073
0.003632
0.003143
0.008514
0.008026
0.006073
0.000702
0.001678
-0.004639
0.003143
0.014862
-0.000244
-0.007080
-0.000244
0.001678
-0.000244
0.009979
-0.004150
0.003632
0.002167
0.002655
-0.002686
0.003143
0.005585
0.010956
0.013397
-0.000244
0.001190
-0.002197
0.002655
-0.000732
0.013885
0.009003
0.011932
0.009979
0.017792
0.006561
0.016327
0.026581
0.016327
0.022675
0.029999
0.041718
0.046600
0.039764
0.056366
0.064178
0.051483
0.049042
0.051971
0.067596
0.056854
0.019257
0.010956
0.009491
0.004120
-0.001221
0.016327
0.015839
-0.004150
-0.023193
-0.047119
-0.059814
-0.060791
-0.068604
-0.073975
-0.067627
-0.076904
-0.085693
-0.074463
-0.073975
-0.070068
-0.069580
-0.062744
-0.047607
-0.030518
-0.041260
-0.036377
-0.028564
-0.016357
-0.006104
-0.002686
0.013885
0.013397
0.009003
0.009003
0.004120
0.026093
0.028046
0.019745
0.030975
0.025604
0.038300
0.037811
0.025604
0.035370
0.040253
0.026581
0.031464
0.023651
0.039276
0.025116
0.027069
0.016815
0.020233
0.018768
0.018768
0.009003
0.009979
0.003632
0.001678
0.002655
-0.001221
0.000702
-0.001709
0.005585
0.005096
-0.001709
-0.001221
-0.007568
-0.002686
0.003632
-0.002686
-0.002686
-0.000244
-0.012939
-0.002686
-0.006104
-0.004150
-0.014404
0.003632
-0.013916
-0.000732
-0.007080
-0.017334
0.002655
0.000702
-0.004639
-0.011475
-0.008545
-0.001221
-0.009033
0.009491
-0.003662
0.004608
-0.003662
0.001678
0.006073
0.002167
0.002167
-0.003174
0.002655
0.004120
-0.000244
0.005096
0.016815
0.002167
0.000702
-0.005127
0.001678
0.001190
0.011932
-0.005615
0.001190
-0.003662
0.004608
-0.001221
0.009491
0.007538
0.005096
0.016815
-0.001709
-0.000244
0.009491
0.011932
0.003143
0.002167
0.010468
0.010956
0.006073
0.004608
0.004120
0.007050
0.011444
0.001678
0.001190
0.000214
0.000214
0.009491
0.006561
0.004608
-0.001709
0.010956
-0.000732
-0.000244
0.004608
0.001190
0.005585
0.001190
-0.001221
0.002655
0.005585
-0.010986
0.004608
0.002655
-0.004639
0.008026
-0.000732
-0.005615
-0.006592
-0.001221
-0.000732
-0.004150
-0.007080
-0.000732
-0.002686
0.006073
-0.006104
0.004120
0.001678
-0.001221
0.002655
0.007538
-0.010986
0.011932
0.001190
0.000702
-0.008057
-0.001709
0.007538
0.007538
0.007538
-0.010498
-0.004150
-0.001221
0.007538
0.005585
0.000702
0.004120
0.005096
-0.005615
-0.002197
-0.002197
0.007050
-0.005615
0.007538
0.001678
0.006073
0.008026
0.018280
0.028534
0.040253
0.029999
0.030487
0.034882
0.028046
0.026581
0.034882
0.032440
0.021698
0.023163
0.018280
0.012421
0.000702
0.009003
-0.001221
-0.002197
-0.017334
-0.021240
-0.024658
-0.028076
-0.048096
-0.046631
-0.046631
-0.048096
-0.043701
-0.053467
-0.042725
-0.046631
-0.056885
-0.063721
-0.069580
-0.057373
-0.060303
-0.033936
-0.024170
-0.045654
-0.047607
-0.034424
-0.041748
-0.060791
-0.050049
-0.044189
-0.038330
-0.036865
-0.023682
-0.021240
-0.011475
0.001190
-0.000732
-0.005615
-0.006104
0.002655
-0.010986
-0.001221
0.007050
0.015839
0.014862
0.007538
0.015839
0.020233
0.019257
0.018768
0.017792
0.009979
0.015839
0.012421
0.006073
-0.004639
0.014862
0.008026
0.009491
0.009979
-0.000244
0.008514
0.012421
0.001678
0.006073
-0.001221
0.006073
-0.001221
0.007538
0.003632
0.011444
-0.001221
0.005585
0.007050
0.003632
-0.002197
0.003632
0.001190
0.003632
0.010468
0.004120
0.004608
-0.002197
0.002167
0.008514
-0.001709
0.001190
-0.006104
-0.002197
0.004608
-0.003174
0.003632
-0.010010
-0.003662
-0.014404
-0.008057
0.009491
-0.009033
-0.003662
-0.004639
-0.006592
-0.004639
-0.005127
0.000214
-0.004639
0.001678
0.004120
-0.012451
0.005585
0.003143
0.002655
0.003632
0.007050
0.002167
-0.004150
-0.001221
0.009979
0.003143
0.006073
-0.000732
0.001190
0.002167
-0.015381
-0.003174
0.007050
0.005585
-0.005127
-0.004150
-0.004150
-0.000732
-0.009521
-0.002686
0.001190
0.001190
-0.004639
0.006073
-0.002197
-0.012451
-0.005615
-0.005127
0.006073
-0.005127
-0.008057
-0.000244
-0.001709
-0.002686
-0.000732
-0.004150
-0.001709
0.000702
-0.007080
-0.003662
-0.005127
-0.003174
0.002655
0.012421
-0.007080
-0.001221
0.010956
-0.003662
-0.003662
0.011444
0.006073
0.012421
0.014374
0.022186
0.026581
0.063690
0.060272
0.080292
0.085663
0.092010
0.083710
0.062714
0.035370
0.023651
0.030975
0.042694
0.053436
0.064178
0.063202
0.047089
0.036835
0.013397
0.001678
-0.017822
-0.034912
-0.044678
-0.043213
-0.055420
-0.049561
-0.035889
-0.029541
-0.027100
-0.029541
-0.018311
-0.020752
-0.034424
-0.053467
-0.067139
-0.059814
-0.032471
-0.016846
-0.011963
-0.018799
-0.021729
-0.047119
-0.057861
-0.048584
-0.039795
-0.054443
-0.044678
-0.044678
-0.055908
-0.062256
-0.068115
-0.045654
-0.034424
-0.053955
-0.042725
-0.052002
-0.052979
-0.050537
-0.034424
-0.033936
-0.030029
-0.015869
-0.020752
-0.012451
-0.010010
-0.010010
-0.007568
0.007050
0.003632
0.013397
0.010956
0.020233
0.019745
0.038788
0.043182
0.038788
0.038300
0.034393
0.028046
0.030975
0.023651
0.010468
0.009003
0.026581
0.073456
0.080780
0.052948
0.010468
-0.009521
-0.015381
-0.012939
-0.003174
0.025116
0.016815
0.006561
0.015839
0.007050
0.006073
0.006561
-0.005615
-0.007080
0.001190
-0.003662
0.009491
0.005585
-0.001221
0.006073
0.000214
0.008026
-0.011475
0.009979
0.003143
0.003143
-0.001221
0.004120
-0.008057
-0.005615
-0.016357
-0.012939
-0.014404
-0.010498
-0.022705
-0.014404
-0.029541
-0.023193
-0.017822
-0.029541
-0.031982
-0.022217
-0.029541
-0.033936
-0.028564
-0.031006
-0.028564
-0.047119
-0.037354
-0.045654
-0.044189
-0.043701
-0.032471
-0.034912
-0.035400
-0.044678
-0.031494
-0.036377
-0.043701
-0.042725
-0.041748
-0.032959
-0.045166
-0.033936
-0.037842
-0.041260
-0.039307
-0.025635
-0.031006
-0.030029
-0.032959
-0.032959
-0.021240
-0.028564
-0.020752
-0.033936
-0.030029
-0.033936
-0.031982
-0.035889
-0.031982
-0.035889
-0.027100
-0.047119
-0.053467
-0.048096
-0.041748
-0.024170
-0.031494
-0.041260
-0.042725
-0.052979
-0.050049
-0.043213
-0.048096
-0.032471
-0.026611
-0.019287
-0.016357
-0.006592
0.002167
0.027069
0.050018
0.076874
0.101288
0.106659
0.090546
0.099335
0.113495
0.108124
0.126678
0.132538
0.123260
0.116425
0.132538
0.134003
0.124237
0.115448
0.115448
0.090057
0.078339
0.067108
0.054413
0.041229
0.025116
0.008026
0.002655
0.004608
0.007050
0.003143
0.006561
0.002655
0.010468
0.001678
0.004120
0.002655
0.000214
0.018280
0.018768
0.006561
0.026581
0.021210
0.018280
0.018768
0.019745
0.027557
0.024139
0.029999
0.038300
0.025604
0.021210
0.029510
0.019745
0.001678
-0.003662
-0.004639
0.003632
0.006561
-0.005615
-0.002197
-0.009033
-0.030518
-0.022217
-0.016357
-0.041748
-0.053467
-0.064697
-0.043213
-0.045654
-0.033447
-0.045654
-0.055908
-0.045654
-0.036865
-0.022705
-0.028564
-0.018311
-0.014404
-0.002197
-0.009521
-0.014404
-0.008545
0.007050
0.009491
0.004120
-0.002197
0.004608
0.019257
0.011932
0.018280
0.016815
0.021698
0.009491
0.019745
0.002167
0.003632
0.005096
0.002167
-0.002197
-0.009033
0.000214
-0.003174
-0.010498
-0.017334
-0.012939
0.000702
-0.006104
-0.006104
-0.011475
-0.007568
-0.007568
-0.002686
-0.007080
-0.010986
0.000214
0.003143
-0.007080
0.006073
-0.000244
-0.003662
0.004608
-0.002197
-0.004150
-0.003662
0.005096
-0.000244
0.003143
0.015350
0.001678
0.002167
0.004608
0.003632
0.009979
0.017792
0.002655
-0.000244
-0.004150
-0.005127
-0.004150
0.004608
-0.005127
-0.003662
-0.003662
-0.004150
-0.010010
-0.013428
-0.003174
-0.005615
-0.001709
-0.002686
0.002655
0.003143
-0.004639
-0.008545
0.003143
0.012421
0.006561
0.002655
0.003143
0.004608
0.001190
0.006073
-0.004150
-0.006104
0.011444
0.003143
0.011444
0.003143
-0.003174
-0.002197
0.007538
0.009003
0.002167
-0.000244
0.002655
0.001190
-0.000732
0.004608
0.004608
0.000702
-0.002197
-0.003174
0.001678
0.008514
0.006073
-0.000244
-0.011963
-0.000244
0.009491
0.007050
-0.007080
-0.005615
0.005585
-0.003174
0.002167
-0.005615
0.004120
-0.000732
0.017792
0.000214
-0.005127
0.001190
-0.002686
-0.006592
0.003632
-0.009033
-0.004150
-0.005615
-0.002686
0.000702
0.003632
0.001678
-0.011475
0.005585
0.002167
-0.011963
-0.010498
0.008026
-0.006592
-0.000244
-0.001221
-0.012451
0.001190
-0.000732
0.006561
0.001678
-0.010498
-0.002197
0.007538
0.007050
0.009003
0.003143
0.010468
0.012421
0.020721
0.028046
0.034393
0.043182
0.049530
0.050018
0.027069
0.001678
-0.015869
-0.002686
0.010956
0.020721
0.024139
0.035370
0.012909
0.004608
-0.007568
-0.003174
-0.007080
-0.023193
-0.017822
-0.015869
-0.013916
-0.011963
-0.019287
-0.001221
-0.002197
-0.011475
-0.004150
-0.014404
-0.000244
-0.020752
-0.018311
-0.034424
-0.028564
-0.034424
-0.021729
-0.013428
0.027557
0.031464
-0.000732
-0.032471
-0.047607
-0.041748
-0.020752
-0.012939
-0.007568
-0.000732
-0.019775
0.001678
0.003143
0.011444
0.011444
0.025116
0.009003
-0.007568
-0.000732
0.007050
0.007538
0.008026
0.011444
0.005585
0.007050
0.005096
0.003632
-0.001221
-0.000244
0.001678
0.003632
-0.007080
0.000214
-0.006104
-0.000732
-0.010498
-0.009521
-0.012451
0.002167
-0.004150
-0.019287
-0.009521
-0.017334
-0.009521
-0.004639
-0.003662
-0.021240
-0.012939
-0.005615
-0.008545
-0.012451
-0.019775
-0.017822
-0.010010
-0.003174
-0.009033
-0.001709
-0.007568
-0.000732
-0.001221
0.005096
0.001678
0.008514
-0.001709
0.003143
0.003143
0.007538
0.000702
0.004120
0.006073
0.013885
0.009491
0.002655
0.000702
0.011932
0.002655
0.007538
0.000702
0.000702
0.006561
0.007050
0.006561
0.008026
-0.001709
-0.002686
0.009003
0.000702
0.007050
-0.007568
0.012421
0.000214
-0.001709
0.004608
-0.002686
0.003632
-0.002197
-0.000244
-0.004150
0.006561
0.008026
0.003632
-0.004150
-0.003662
-0.000732
0.001190
-0.002686
0.003143
0.000702
0.000702
-0.002686
-0.003174
-0.001709
0.003143
-0.014404
-0.003662
0.005096
-0.012451
-0.010498
-0.001709
-0.010010
-0.013916
-0.004150
-0.011475
-0.010498
-0.010010
-0.016357
-0.017822
-0.011963
-0.011475
-0.006104
-0.000732
0.001678
-0.004639
0.005585
0.017303
0.015350
0.027557
0.014374
0.008514
-0.005127
-0.002686
-0.013916
-0.012451
-0.010010
0.005096
0.010956
0.005585
0.009003
0.004608
-0.010986
-0.020264
-0.004150
0.004608
-0.005615
-0.005615
0.006073
-0.005127
-0.004150
0.000214
0.017792
0.020233
0.028046
0.029510
0.029022
0.021210
0.026093
0.019745
0.026581
0.018768
0.011932
0.014862
0.024139
0.000702
0.004608
0.007050
-0.003662
-0.000244
-0.013916
-0.016357
-0.011963
-0.017334
-0.012939
-0.024170
-0.012451
-0.018799
-0.017334
-0.011963
-0.023193
-0.012451
-0.020264
-0.015381
-0.010986
-0.004150
-0.006104
-0.004150
-0.010986
-0.006104
-0.010986
-0.013428
-0.006592
-0.008057
-0.008545
-0.007080
-0.004150
-0.010498
-0.021729
-0.016357
-0.012451
-0.019287
-0.019287
-0.022705
-0.009033
-0.022705
-0.025635
-0.016357
-0.013916
-0.008545
-0.006592
-0.012451
-0.006592
-0.010498
-0.006104
-0.016846
-0.016357
-0.008545
-0.003662
-0.012451
-0.012451
-0.003174
0.001190
-0.002686
-0.000244
0.006561
-0.005615
0.004120
0.014374
0.013397
-0.001221
0.013885
0.004120
0.005096
-0.016846
-0.020752
0.000214
0.015839
-0.006592
-0.008057
-0.004639
0.001678
-0.005615
-0.009521
-0.028564
-0.012939
-0.014404
-0.014893
-0.023193
-0.014893
-0.016357
-0.006592
-0.002197
-0.022705
-0.008057
-0.007568
-0.007568
-0.011475
-0.008057
-0.004639
-0.007568
-0.012451
-0.002197
-0.006104
-0.003662
-0.004639
-0.005615
-0.004150
-0.005127
-0.006104
-0.009033
-0.012451
-0.016357
-0.006104
-0.019287
-0.019775
-0.008057
-0.019287
-0.007080
-0.023193
-0.015381
-0.018311
-0.029541
-0.026611
-0.034912
-0.036865
-0.023682
-0.021729
-0.036865
-0.036865
-0.029541
-0.027100
-0.033936
-0.027588
-0.025635
-0.021240
-0.007568
-0.011475
-0.014404
-0.025146
-0.037842
-0.041748
-0.024658
-0.029053
-0.021240
-0.021240
-0.023193
-0.020264
-0.011963
-0.012939
-0.030029
-0.024170
-0.037354
-0.033447
-0.035889
-0.045166
-0.064697
-0.056885
-0.052490
-0.051025
-0.048584
-0.055420
-0.056396
-0.063721
-0.056885
-0.052490
-0.049072
-0.053955
-0.034424
-0.050537
-0.063232
-0.076416
-0.064209
-0.033936
-0.010986
-0.003662
0.003143
0.008026
-0.002686
0.010956
0.028046
0.040253
0.095917
0.147186
0.174530
0.190643
0.174530
0.172089
0.146698
0.134003
0.140839
0.143768
0.141815
0.138397
0.133514
0.131561
0.129120
0.110565
0.087128
0.062714
0.040741
0.025116
-0.010010
-0.021729
-0.018311
-0.030518
-0.038818
-0.042725
-0.038818
-0.041260
-0.038818
-0.036377
-0.028076
-0.018311
-0.012451
-0.018311
-0.014404
-0.002686
-0.013428
-0.019775
-0.010986
-0.007080
-0.012451
-0.009033
-0.011963
-0.012939
-0.018799
-0.015381
-0.014404
-0.015381
-0.018311
-0.018311
-0.021240
-0.019287
-0.021240
-0.019775
-0.014404
-0.019287
-0.016357
-0.014404
-0.020264
-0.013428
-0.008545
-0.010986
-0.000244
0.004608
-0.008057
0.002655
0.006073
0.005585
0.013885
0.006073
0.005585
0.003632
0.016815
0.008026
0.015839
0.003632
0.013885
0.010468
0.017792
-0.001221
-0.000244
0.002167
0.006561
0.003143
0.001190
-0.003662
-0.001709
-0.003662
-0.007080
-0.005127
0.000702
0.000702
-0.009033
-0.007568
-0.000244
-0.002686
-0.004639
0.000214
-0.003174
0.006561
0.003143
0.000214
-0.002197
0.002655
0.009979
-0.001221
0.004608
-0.003174
0.018280
0.005585
0.006073
0.009491
0.006073
0.014374
0.016327
-0.005127
0.012909
0.018280
0.004120
-0.005615
0.005096
0.011932
0.005585
0.001678
0.000214
-0.000244
0.007050
0.006073
0.001678
0.007538
0.006561
0.008026
0.001190
0.002167
-0.003662
0.008514
0.009979
0.000214
0.010468
-0.003662
0.000214
0.003632
-0.003174
-0.007080
0.001190
0.001678
-0.003662
-0.003174
-0.002686
0.011444
0.000702
-0.011475
-0.003174
-0.010010
-0.013428
-0.021240
-0.027588
-0.033936
-0.021729
-0.026123
-0.025635
-0.035400
-0.051025
-0.028564
-0.008545
0.005096
0.013397
-0.010986
-0.021729
-0.037842
-0.030518
-0.010010
0.005585
0.019257
0.015350
0.005096
0.015839
0.014862
0.011444
0.021210
0.019745
0.025116
0.024628
0.031952
0.007538
0.023163
0.012909
0.022675
0.015839
0.012421
0.011444
0.013885
0.021698
0.012909
0.013885
0.012909
0.013397
0.012421
0.028046
0.019257
0.034882
0.020233
0.026581
0.024139
0.030975
0.025604
0.026581
0.035370
0.024628
0.024628
0.015839
0.013885
0.011932
0.021698
0.008026
0.016815
0.007538
0.018768
0.011444
0.019745
0.014374
-0.003662
0.011444
0.013397
0.001678
-0.011475
-0.001221
0.006073
0.006561
0.010956
0.001678
0.020721
0.015839
0.010468
-0.009033
-0.006104
0.001678
-0.017334
-0.008057
-0.015381
-0.004150
-0.001709
0.005096
-0.012451
-0.013916
-0.015869
-0.024170
-0.013428
-0.017822
-0.030518
-0.027100
-0.028564
-0.018311
-0.020264
-0.020264
-0.010498
-0.023193
-0.020752
-0.011475
-0.016846
-0.013428
-0.026611
-0.009521
0.001190
-0.013428
-0.005127
-0.005615
0.004120
-0.005615
0.001678
0.002655
0.008514
0.009003
0.009003
0.014862
0.009003
-0.004639
-0.001709
0.001678
-0.006104
-0.009521
-0.000732
-0.007080
-0.003174
-0.006104
-0.010986
-0.003662
-0.015869
-0.010986
-0.013916
-0.018799
-0.012451
-0.015381
-0.012939
-0.017334
-0.015381
-0.011475
-0.001221
-0.015381
-0.016357
-0.009521
-0.006104
-0.008057
-0.002197
0.000702
-0.007568
-0.005127
-0.007568
-0.003174
-0.007080
0.003632
-0.000244
-0.005615
0.005096
0.008514
0.013397
0.003632
0.001678
0.013885
0.010956
0.008026
-0.000732
0.011444
0.010956
0.015839
0.015350
0.014374
0.022186
0.010956
0.020721
0.001190
0.005096
0.002655
0.006073
-0.003174
0.001678
0.008026
-0.002686
0.000214
-0.009033
-0.009521
-0.007568
-0.001709
-0.013916
-0.014404
-0.016846
-0.011475
-0.021729
-0.022705
-0.015869
-0.032471
-0.019287
-0.017822
-0.007080
-0.022705
-0.014893
-0.026611
-0.021729
-0.014404
-0.005127
-0.019287
0.000214
0.002167
0.010956
0.019745
0.025116
0.025116
0.023651
0.012909
-0.000732
-0.001709
-0.010498
0.000214
0.008514
0.011932
0.003632
0.023163
0.009979
0.003632
0.005585
0.005096
-0.008545
-0.006104
-0.006592
-0.003662
0.004120
0.002167
-0.004639
-0.001221
0.020233
0.031952
0.049530
0.038788
0.025604
0.028046
0.028534
0.025604
0.017303
0.027557
0.036346
0.039764
0.026581
0.042206
0.027069
0.027557
0.025604
0.023163
0.011932
0.023651
0.010468
0.011932
0.009491
-0.000732
0.002655
0.000214
-0.011963
0.000214
-0.006592
0.008514
-0.004150
-0.004639
-0.007568
-0.008545
-0.013428
-0.016846
-0.015381
-0.020752
-0.007080
-0.026123
-0.023682
-0.018799
-0.027100
-0.019287
-0.020264
-0.032471
-0.025635
-0.017822
-0.037842
-0.037354
-0.032471
-0.033447
-0.039307
-0.031982
-0.044678
-0.045166
-0.043213
-0.037842
-0.051514
-0.055908
-0.057373
-0.048584
-0.049072
-0.057861
-0.051514
-0.046143
-0.042725
-0.055908
-0.053955
-0.043701
-0.034912
-0.035889
-0.034912
-0.051025
-0.042236
-0.036865
-0.022217
-0.036377
-0.023193
-0.039795
-0.038818
-0.037354
-0.050049
-0.042725
-0.048584
-0.050049
-0.039307
-0.045654
-0.052979
-0.058350
-0.064697
-0.055908
-0.072998
-0.060791
-0.062744
-0.067627
-0.074951
-0.067139
-0.060303
-0.058350
-0.063232
-0.055908
-0.062744
-0.072021
-0.075439
-0.072998
-0.073486
-0.067627
-0.056396
-0.053955
-0.049072
-0.043701
-0.026611
-0.018311
0.005096
0.021210
0.030487
0.030487
0.034882
0.049530
0.063202
0.082733
0.104218
0.104706
0.122284
0.128143
0.113007
0.109100
0.107147
0.128143
0.130096
0.133514
0.112030
0.117889
0.106171
0.094940
0.093964
0.076874
0.064667
0.058319
0.035858
0.045624
0.046112
0.041229
0.025604
0.026093
0.023163
0.013397
0.005096
0.010468
0.001678
0.002167
0.014374
0.000214
-0.005127
-0.015869
-0.001709
-0.006592
-0.004150
-0.010986
-0.003662
-0.000732
-0.011963
-0.034424
-0.012451
-0.013428
-0.004150
-0.003662
-0.011475
-0.008057
-0.006104
0.002655
0.005096
0.008026
-0.001221
0.011444
0.004608
0.011444
0.009003
0.023163
0.019745
0.021210
0.011932
0.016815
0.017303
0.009979
0.008026
0.007050
-0.010986
-0.015381
-0.006104
0.005096
0.027069
0.050995
0.022186
-0.009521
-0.004150
-0.007080
0.009979
0.012421
0.018280
0.026581
0.023163
0.014374
0.019745
0.009003
-0.004150
-0.002686
-0.004639
-0.002686
0.031952
0.009979
0.008026
0.006073
-0.000732
0.013397
0.014374
-0.022705
-0.020264
-0.023193
-0.017822
-0.010010
-0.001221
-0.000732
0.009003
0.021698
0.003143
0.005585
0.009491
0.013397
-0.002197
0.009979
0.016327
0.011932
0.021698
0.024139
0.014374
0.017792
0.023163
0.009003
0.011444
0.015350
0.009979
0.010956
0.007050
0.004608
-0.000732
-0.001709
0.009491
-0.004639
-0.004639
-0.006592
-0.009033
-0.007080
-0.006592
-0.007080
-0.004150
-0.004150
-0.005615
-0.005615
-0.007568
-0.014893
-0.002197
-0.003662
-0.006592
-0.001709
0.007538
0.005585
0.000702
-0.008057
-0.005127
0.002167
-0.004150
-0.005127
0.002655
-0.000244
-0.007568
-0.003662
0.001678
0.000702
0.003632
0.000214
-0.002197
0.004120
0.001678
0.006073
-0.003174
-0.006104
0.001190
-0.000244
0.006073
-0.004639
0.014374
0.004120
0.003143
0.003143
-0.002197
0.017303
-0.003662
0.013885
0.008514
0.011932
0.009491
0.011932
0.005096
0.008514
0.011444
0.023163
0.012909
0.018768
0.024139
0.003143
0.007050
0.009003
-0.001709
-0.001221
0.002655
-0.002686
0.005096
-0.016357
-0.028564
-0.023682
-0.022705
-0.026611
-0.032471
-0.025635
-0.021240
-0.041260
-0.029053
-0.033447
-0.038330
-0.040283
-0.041748
-0.043701
-0.033447
-0.039795
-0.039795
-0.040283
-0.036865
-0.038818
-0.034424
-0.046143
-0.043701
-0.034912
-0.018799
-0.025635
-0.035400
-0.031006
-0.021240
-0.009521
-0.013916
-0.006592
0.003143
0.004120
0.004608
-0.004639
0.007050
0.007538
0.023163
0.006073
0.009979
0.011444
0.025604
0.017303
0.000702
-0.003174
0.002655
0.010956
0.011444
0.022675
0.020721
0.017303
0.005096
-0.010010
0.008514
0.009979
0.000214
0.008026
0.014374
0.007538
0.019257
0.024139
0.016815
0.020721
0.009003
0.023163
0.028534
0.028534
0.034882
0.030975
0.029022
0.008514
0.005096
0.003143
-0.004150
0.014862
0.016815
0.015839
0.023163
0.002167
0.004120
-0.007568
-0.011963
-0.008057
-0.001221
-0.018799
-0.020264
-0.018311
-0.022705
-0.018311
-0.007080
-0.013916
-0.011475
-0.018799
-0.024658
-0.020264
-0.016846
-0.018311
-0.010498
-0.013428
-0.023682
-0.002197
-0.007080
0.002655
-0.002686
-0.004150
-0.002686
0.001190
-0.003174
-0.002686
0.007538
0.012421
0.014374
0.013885
0.013397
0.011444
0.005585
0.007050
-0.010498
0.014862
0.006561
0.006073
0.018768
0.014862
0.015839
0.010468
0.010468
0.005096
0.012421
0.018280
0.018280
0.016815
0.009491
0.017303
0.011444
0.007538
0.015350
0.008026
0.004608
0.009003
0.006561
0.005096
0.009491
0.000214
0.002655
0.016815
0.007538
-0.000244
-0.003662
0.009979
-0.001221
-0.003174
-0.004639
-0.007080
-0.007568
-0.000732
-0.004639
0.000702
-0.017334
-0.000244
-0.003662
-0.005615
0.000214
0.005096
0.007050
0.008026
-0.003662
0.004608
0.001678
-0.000244
-0.002686
0.017303
0.004608
0.015839
0.015350
0.016815
0.017303
0.033905
0.040253
0.040253
0.037323
0.036346
0.030975
0.030487
0.025116
0.020721
0.024139
0.014862
0.019745
0.012421
0.010956
0.000214
-0.010010
-0.020752
-0.039307
-0.039307
-0.029541
-0.046631
-0.044678
-0.050537
-0.056396
-0.062256
-0.063721
-0.057861
-0.061279
-0.053955
-0.049561
-0.029053
-0.023193
-0.016846
-0.014404
-0.008545
-0.005615
-0.001221
0.000214
0.011932
0.013885
0.005585
-0.003662
0.004608
0.013885
0.015839
0.012421
0.009003
0.021698
0.001678
-0.004639
-0.015869
-0.011963
-0.015869
-0.004639
-0.017334
-0.009521
-0.011963
-0.023682
-0.028564
-0.018311
-0.017334
-0.022217
-0.025635
-0.039795
-0.047607
-0.052002
-0.031494
-0.023682
-0.033447
-0.030518
-0.050049
-0.050537
-0.045654
-0.045166
-0.034912
-0.037842
-0.046631
-0.049561
-0.044678
-0.034424
-0.043701
-0.046631
-0.059326
-0.042725
-0.054443
-0.052979
-0.046143
-0.028564
-0.034424
-0.042725
-0.039307
-0.040771
-0.036865
-0.034424
-0.033447
-0.038818
-0.031006
-0.028076
-0.033447
-0.039795
-0.037354
-0.031006
-0.026611
-0.034912
-0.035400
-0.032959
-0.029541
-0.046143
-0.040283
-0.029541
-0.023193
-0.031494
-0.034424
-0.031494
-0.037354
-0.035400
-0.044189
-0.038818
-0.030029
-0.033936
-0.033447
-0.020264
-0.026123
-0.002197
0.035858
0.048553
0.068085
0.079803
0.073944
0.067108
0.083221
0.092499
0.104706
0.105682
0.109589
0.104218
0.095917
0.101776
0.126190
0.117401
0.113007
0.097382
0.092499
0.066620
0.059784
0.046600
0.033905
0.024628
0.024139
0.004608
0.009003
-0.000732
0.004608
0.002167
-0.005615
0.012909
0.004608
0.006073
-0.002686
0.013397
-0.009033
-0.001221
0.000702
-0.018799
-0.008545
-0.000732
0.006561
0.005585
0.000214
-0.010010
-0.007080
0.005096
-0.010010
-0.009033
0.000702
-0.002686
-0.000244
-0.013916
-0.011475
-0.000244
0.012421
-0.000732
0.008026
-0.000732
0.004120
0.001678
0.012909
-0.002197
-0.000732
-0.004150
0.000214
0.004120
-0.000244
0.010468
-0.000732
0.000214
-0.005615
-0.001221
0.001190
-0.006592
0.003632
-0.009033
-0.007080
0.000214
-0.001709
0.007538
0.003632
0.002655
-0.011963
-0.010986
-0.013916
-0.007080
-0.011475
0.001190
0.014374
0.021210
0.016327
0.009491
-0.007568
-0.003662
0.000702
-0.003662
-0.006592
0.006073
0.008026
0.008514
0.014374
0.008026
0.006561
0.010468
0.008026
-0.001221
0.002655
0.000214
-0.014404
-0.010010
-0.025146
-0.019287
-0.014893
-0.025635
-0.013916
-0.015381
-0.010986
-0.027100
-0.027588
-0.036377
-0.035889
-0.012451
-0.003662
-0.010986
-0.017334
-0.020752
-0.018311
-0.018799
-0.013428
-0.010498
-0.004150
-0.003174
-0.005127
0.003143
-0.003662
-0.007080
-0.009033
0.001190
0.004608
0.004120
-0.002686
-0.005127
-0.000732
0.003632
0.012909
0.002655
0.002655
0.002167
0.011932
0.002167
-0.001221
0.009491
0.016327
0.002655
0.008026
0.006561
-0.004150
-0.003662
0.002655
-0.001221
0.002655
0.003143
0.008514
0.003143
-0.000732
0.005585
0.002655
0.004120
0.005585
0.002655
-0.001221
-0.002197
-0.008057
0.004120
0.009979
0.007050
-0.006104
0.006561
-0.002686
-0.007080
0.002655
0.002167
-0.000732
-0.008057
-0.002197
0.000702
0.001678
-0.007568
0.002655
0.001190
-0.000244
-0.001221
-0.004150
-0.002197
-0.008057
-0.005615
0.002167
-0.000244
-0.007568
0.011444
0.002655
-0.002686
-0.004150
0.009979
-0.003174
0.003143
-0.000244
0.004120
0.005585
-0.004639
0.003143
-0.004150
0.004608
0.004120
-0.001709
0.001678
-0.002197
0.005096
0.006073
-0.009033
-0.006592
0.010956
0.007538
-0.013428
0.007538
-0.005615
0.005585
0.004608
-0.014404
-0.000244
-0.002686
-0.002686
-0.008057
-0.005127
0.000702
0.002167
0.004120
0.001678
0.002167
0.004608
0.005096
0.006561
-0.001221
0.001190
0.006073
0.001678
0.007050
0.007050
0.007050
0.007050
-0.000732
-0.004150
-0.011475
-0.008545
-0.015869
0.002655
0.005585
0.002167
0.021210
0.005585
0.006561
0.002167
0.000214
0.001678
-0.000732
0.005096
0.007538
0.013397
0.008026
0.017303
0.014374
0.011932
0.009979
0.010956
0.013397
0.005096
0.016815
0.009979
0.011932
0.002655
0.006561
0.008514
0.001190
-0.007568
-0.011963
0.001678
-0.011963
-0.016846
-0.027100
-0.016846
-0.027100
-0.021240
-0.016357
-0.013428
-0.012939
-0.008057
-0.011475
-0.009521
-0.018311
-0.041260
-0.025635
-0.034424
-0.053955
-0.031494
-0.005615
-0.002197
0.004608
0.007050
-0.013916
-0.021240
-0.026611
-0.030029
0.009003
0.037811
0.036346
0.031952
0.010468
0.011444
0.001678
-0.008545
0.003143
0.029999
0.010468
0.020233
0.007050
0.007538
0.000702
-0.011475
-0.009033
-0.011475
-0.023682
-0.020752
-0.025635
-0.026123
-0.030518
-0.021240
-0.025146
-0.028564
-0.023193
-0.018799
-0.011963
-0.011475
-0.003174
-0.005615
-0.001221
-0.000244
0.002655
0.009003
-0.003662
0.006561
0.007538
0.011444
0.006561
0.015350
0.006073
0.001678
0.006073
0.011932
0.013885
0.004120
0.008026
0.005096
0.006073
0.006073
0.010956
0.009979
0.009003
0.010468
0.017792
0.001678
0.005585
-0.000732
0.008026
-0.000732
0.006561
0.009003
0.005585
0.010956
0.005585
0.006073
0.002167
0.003143
0.001190
-0.006592
0.000702
-0.002686
-0.002686
-0.000244
-0.010010
-0.003662
-0.009033
-0.016846
-0.016357
-0.018799
-0.010498
-0.019287
-0.020752
-0.025635
-0.021240
-0.015381
-0.029053
-0.016846
-0.023193
-0.042236
-0.038330
-0.046631
-0.034424
-0.044189
-0.038330
-0.047607
-0.048584
-0.040283
-0.051514
-0.042236
-0.051025
-0.048096
-0.056885
-0.051025
-0.052490
-0.068115
-0.070557
-0.055908
-0.057861
-0.059814
-0.056885
-0.044189
-0.054932
-0.052490
-0.056396
-0.054443
-0.060791
-0.060791
-0.057373
-0.069580
-0.059326
-0.052490
-0.051514
-0.052002
-0.063232
-0.048096
-0.055908
-0.050049
-0.050049
-0.044678
-0.054932
-0.039307
-0.046631
-0.040771
-0.036865
-0.036865
-0.031006
-0.021729
-0.032959
-0.016357
-0.030029
-0.023682
-0.024658
-0.009033
-0.002197
0.015839
0.016815
0.030975
0.037811
0.057343
0.084198
0.105194
0.112518
0.113983
0.092010
0.093475
0.102753
0.115448
0.117889
0.115448
0.117401
0.120819
0.119354
0.091522
0.095917
0.085663
0.081268
0.064667
0.065155
0.037323
0.022186
0.003632
0.009003
-0.000244
-0.001709
0.001190
-0.004150
-0.001709
-0.011475
-0.005615
-0.013916
0.000702
-0.000244
-0.005127
0.002655
0.009979
0.010468
0.009003
0.001190
0.004120
0.007050
0.013885
0.011444
0.016327
0.020721
-0.000732
-0.016357
-0.022217
-0.033936
-0.035400
-0.027588
-0.028564
-0.027100
-0.034424
-0.051025
-0.051514
-0.036865
-0.049561
-0.052002
-0.066162
-0.079346
-0.073975
-0.074951
-0.019775
-0.035889
-0.053467
-0.060303
-0.035889
-0.038330
-0.017822
-0.026611
-0.025146
-0.013428
-0.023682
-0.007568
0.017303
0.019257
0.006561
0.012421
0.012909
0.012909
0.011444
0.020721
0.011932
0.018768
0.018280
0.018280
0.021210
0.011444
0.014374
0.013885
0.004608
0.012909
0.008514
0.009003
0.019257
0.019745
0.000214
0.010956
0.007050
0.005096
0.011932
0.001190
0.008026
0.008514
0.004608
-0.000732
0.006561
0.001190
0.001190
0.000702
0.000214
0.003632
-0.000244
0.010956
0.000214
-0.010986
0.008514
0.006561
0.000702
0.003143
0.004120
0.006561
-0.007080
-0.004639
0.010956
0.002167
0.006561
0.007050
0.005585
0.011932
0.008026
-0.005127
0.003632
0.007538
0.000214
0.006561
0.009003
0.005096
-0.000732
0.005096
0.004120
-0.002686
0.005585
0.003143
-0.010498
-0.000244
-0.005127
-0.003174
-0.002686
-0.017334
-0.006592
-0.010986
-0.006592
-0.014404
-0.011963
-0.021729
-0.017822
-0.008057
-0.007080
-0.008545
-0.000244
-0.008057
-0.011963
-0.003174
-0.002686
0.004120
0.002655
0.003143
0.007538
0.017303
0.016815
0.009491
0.006073
-0.000732
-0.010498
0.007050
-0.003662
-0.004150
0.004120
0.006561
0.004120
0.008514
-0.012451
-0.008057
-0.013916
-0.010986
-0.013428
-0.000732
0.000702
-0.007568
0.000702
-0.005615
-0.000732
-0.000732
0.001190
0.000214
0.005585
-0.000244
0.009979
0.008026
0.013885
0.016327
0.003632
0.003632
0.011444
0.006561
0.017303
0.016815
0.010956
0.011932
0.010956
0.018280
0.017303
0.018280
0.010468
0.008026
0.015350
0.002655
0.005096
0.001190
0.011932
0.004608
-0.009033
-0.009521
-0.017822
-0.012939
-0.008057
-0.006104
-0.001221
-0.009521
-0.017822
-0.009033
-0.018799
-0.020264
0.001678
0.003143
0.021210
0.020721
0.019745
0.026581
0.013885
-0.008545
-0.013916
-0.011963
0.017792
0.029022
0.032440
0.024628
0.005096
0.015839
0.009979
-0.010010
-0.017334
-0.013428
-0.031982
-0.045166
-0.039795
-0.018311
-0.022705
-0.035400
-0.054443
-0.049072
-0.050049
-0.033447
-0.031494
-0.037842
-0.031494
-0.044678
-0.043701
-0.053467
-0.049072
-0.026123
0.001678
0.003143
0.005096
-0.009521
-0.021729
-0.021240
-0.000244
-0.001221
-0.002197
0.019257
0.009979
0.013885
0.014374
0.017303
0.021698
0.025604
0.018768
0.021210
0.025116
0.017303
0.006073
0.020721
0.019257
0.015839
0.006561
0.020233
0.019745
0.022675
0.009491
0.014374
0.008026
0.010468
0.000214
0.007050
0.004608
0.003143
0.007050
0.007050
0.007050
0.000702
0.001190
-0.004639
0.005585
-0.011963
0.002167
0.007050
-0.001709
-0.006592
-0.007568
-0.004150
-0.003662
0.000214
-0.007568
-0.005127
-0.000732
-0.005127
-0.013916
-0.005127
-0.006592
-0.003662
-0.001221
-0.006592
-0.005615
-0.006104
-0.005127
-0.007568
-0.002197
-0.009033
-0.003662
-0.013428
0.000702
-0.005615
-0.010986
0.012421
-0.002686
-0.001709
-0.001709
0.011932
0.012421
-0.001709
0.013885
0.010956
0.008514
0.001678
0.002167
0.011444
0.004608
0.011932
0.010956
0.011932
0.015839
0.012421
0.003632
0.000214
0.000702
0.002655
0.006073
0.002167
0.018280
0.005096
0.009491
0.007050
0.013885
-0.005615
-0.001709
0.012421
0.001190
-0.006592
-0.003662
-0.003174
-0.001221
-0.002197
0.002655
0.002655
0.015350
-0.007568
-0.002197
-0.005615
-0.007080
-0.011475
-0.007080
-0.004639
-0.015381
-0.014893
-0.014404
-0.014404
-0.015869
-0.020264
-0.025146
-0.010986
-0.023193
-0.021729
-0.016357
-0.019287
-0.010010
-0.016357
-0.023193
-0.016357
-0.011475
-0.007080
0.010956
0.011444
-0.003662
0.002167
-0.007080
-0.000732
0.008026
0.013397
0.024139
0.025604
0.025604
0.021698
-0.013916
-0.009033
-0.005127
-0.005127
-0.020264
-0.013916
-0.024658
-0.025635
-0.031006
-0.038818
-0.039307
-0.039307
-0.045166
-0.047119
-0.061279
-0.064209
-0.068604
-0.062256
-0.064209
-0.070557
-0.055420
-0.052979
-0.055908
-0.052979
-0.038330
-0.039307
-0.021729
-0.034912
-0.033936
-0.025146
-0.035889
-0.021729
-0.018799
-0.015381
-0.012939
-0.012939
-0.016357
-0.013428
-0.006592
-0.006104
-0.024170
-0.016357
-0.009033
-0.017334
-0.017822
-0.001221
-0.007568
-0.008057
-0.000244
0.019257
0.004608
-0.004639
-0.008057
-0.014404
-0.010986
0.000702
-0.009033
0.001678
-0.002686
-0.007568
-0.004150
-0.001221
-0.007080
-0.021729
-0.028076
-0.026123
-0.019287
-0.033447
-0.015869
-0.017822
-0.023682
-0.033447
-0.029541
-0.050537
-0.047607
-0.040771
-0.048096
-0.042725
-0.054932
-0.043213
-0.061279
-0.047607
-0.055908
-0.054932
-0.062256
-0.060303
-0.068604
-0.074951
-0.068115
-0.068604
-0.086182
-0.072510
-0.086182
-0.075439
-0.071533
-0.066162
-0.086670
-0.072510
-0.061279
-0.063721
-0.064209
-0.046143
-0.046143
-0.044189
-0.035889
-0.032959
-0.034912
-0.033936
-0.025635
-0.014404
-0.015381
-0.023682
-0.016357
-0.006592
-0.008545
-0.015381
-0.002197
-0.009033
-0.011475
-0.015381
-0.001709
-0.002686
-0.017334
-0.008057
-0.009521
0.007538
0.001678
0.015839
0.032928
0.029022
0.035370
0.049042
0.074921
0.083221
0.084686
0.088593
0.121796
0.167206
0.205292
0.230194
0.218964
0.170624
0.128143
0.105682
0.111542
0.121796
0.113983
0.117889
0.132538
0.096405
0.088104
0.071991
0.031952
0.011932
-0.019287
-0.042725
-0.051025
-0.077393
-0.081787
-0.085205
-0.075439
-0.074951
-0.079834
-0.075439
-0.059814
-0.051025
-0.050049
-0.046631
-0.043701
-0.033447
-0.026611
-0.022705
-0.021729
-0.016846
-0.015869
0.000214
-0.004639
-0.005615
-0.001221
0.000214
0.005585
0.016327
0.007050
0.010468
0.007050
0.005096
0.009979
0.002167
0.009003
0.013397
0.003143
0.002655
0.005096
0.003632
0.007050
0.002167
0.011444
0.014374
0.014374
0.019257
0.024139
0.023651
0.020721
0.005585
-0.008545
-0.007568
0.005585
0.007538
0.017303
0.015350
0.007050
0.026093
0.018768
0.012421
0.019257
0.016815
0.008026
-0.007080
-0.003174
-0.003174
0.005096
0.017303
0.017303
0.019745
0.016327
0.001190
-0.002686
-0.004639
-0.011475
-0.002686
-0.000244
-0.007568
-0.008545
-0.019775
-0.018311
-0.018799
-0.023682
-0.026611
-0.022705
-0.027100
-0.048584
-0.056885
-0.059326
-0.031982
-0.010010
-0.013428
-0.025635
-0.012451
-0.021240
-0.021240
-0.036377
-0.026611
-0.007080
-0.012451
-0.016846
-0.012451
-0.007568
0.010956
0.007538
0.005096
0.006073
0.021210
0.022675
0.025116
0.023651
0.026093
0.025604
0.028046
0.022675
0.016815
0.019257
0.019745
0.020233
0.020721
0.025604
0.016327
0.028534
0.030975
0.017792
0.014374
0.015839
0.012421
0.019257
0.010956
0.012421
0.021698
0.002655
0.006073
0.008026
0.021210
0.006561
0.000214
0.000214
0.007050
0.004608
0.002167
-0.002686
0.010956
0.013397
0.004120
-0.008545
0.009979
0.003632
0.006561
0.007050
0.004120
0.005096
0.004120
0.016815
0.000702
0.006073
0.000702
0.008026
-0.002197
-0.007568
-0.000244
0.004608
-0.003662
-0.009521
-0.017822
0.006073
0.001678
0.002167
-0.009521
-0.010498
-0.006592
-0.000732
-0.008057
-0.014893
-0.009033
0.000214
-0.003662
0.001678
-0.004150
-0.007568
-0.007568
-0.011963
-0.007080
-0.008057
0.000214
-0.006592
-0.003174
-0.005615
-0.007080
-0.002197
-0.004639
-0.005615
-0.001709
0.004120
-0.004150
-0.003662
-0.002686
0.001678
0.001190
-0.001221
0.001678
0.009979
0.006561
0.000214
0.001678
-0.000732
-0.000244
0.010468
0.015350
0.011932
0.005096
0.003632
0.015839
0.004120
0.011444
0.005096
0.010956
0.008514
0.005585
0.002655
0.010468
0.011444
0.009491
-0.005127
-0.002686
0.005096
0.006561
0.008514
0.006561
-0.003662
0.006561
0.002167
0.002655
-0.003174
-0.002686
-0.006104
-0.006592
-0.005127
-0.003174
0.001190
-0.013916
-0.004150
-0.002686
-0.004639
0.004120
0.011932
0.005585
0.005096
0.007050
0.021698
0.022675
0.018768
0.019745
0.013397
0.014374
0.016327
0.020721
0.033905
0.055878
0.079803
0.089081
0.077362
0.049530
0.034393
0.006073
0.018768
0.024628
0.028534
0.039764
0.052948
0.041229
0.044159
0.020721
0.008026
-0.030518
-0.046143
-0.055420
-0.044189
-0.055420
-0.053467
-0.055420
-0.059814
-0.051025
-0.046631
-0.057373
-0.054443
-0.037842
-0.040771
-0.032959
-0.032471
-0.032471
-0.011963
-0.020264
-0.018799
-0.007568
-0.003662
0.012909
0.014862
0.012909
0.012909
0.014374
0.008514
0.009491
0.022186
0.003632
0.004120
0.010468
0.010956
0.010956
0.003143
0.009003
0.012421
0.019745
-0.000732
0.009491
0.017792
0.020721
0.002655
0.015839
0.018768
0.011444
0.009003
0.000702
0.005585
0.007538
0.012909
0.000702
-0.001709
0.001190
0.001678
0.000702
-0.007080
-0.006104
-0.006592
-0.001221
-0.007080
-0.018799
-0.011475
-0.011475
-0.009033
-0.020264
-0.010010
-0.008545
-0.009033
-0.023682
-0.023193
-0.026123
-0.010986
-0.025146
-0.029541
-0.026123
-0.030029
-0.028564
-0.030518
-0.034424
-0.023193
-0.028564
-0.031494
-0.021240
-0.031982
-0.022217
-0.030518
-0.015869
-0.027100
-0.029541
-0.012451
-0.008545
-0.010986
-0.017822
-0.008057
-0.012451
-0.001709
-0.014404
-0.010498
-0.016846
-0.004639
-0.006104
-0.007568
-0.014404
-0.016357
-0.021729
-0.011475
-0.018311
-0.025146
-0.022217
-0.021240
-0.037842
-0.034912
-0.018311
-0.016846
-0.016846
-0.034912
-0.032959
-0.037842
-0.035889
-0.035889
-0.030518
-0.026123
-0.032471
-0.018311
-0.009033
-0.024170
-0.006104
0.004608
0.007538
0.006561
0.017792
0.022186
0.029510
0.029510
0.041718
0.050507
0.062225
0.074921
0.090057
0.095917
0.074432
0.090057
0.090057
0.094452
0.094452
0.113983
0.090057
0.084686
0.087128
0.085175
0.075897
0.074432
0.061249
0.047577
0.053925
0.052460
0.042206
0.034393
0.029022
0.016327
0.018768
0.014862
0.013397
0.016327
0.023651
0.027557
0.033905
0.042206
0.051483
0.060760
0.063202
0.076874
0.099335
0.105682
0.109100
0.076385
0.036835
0.040253
0.017303
0.016815
0.028046
0.028534
0.023651
0.020721
-0.002686
-0.021240
-0.031006
-0.047607
-0.052002
-0.074951
-0.083252
-0.099854
-0.108643
-0.106201
-0.072998
-0.058350
-0.057861
-0.046631
-0.044189
-0.033447
-0.027588
-0.026611
-0.023193
-0.017822
-0.001221
0.003632
0.009491
0.022675
0.024139
0.024628
0.014374
0.025116
0.026093
0.030487
0.023651
0.024139
0.024628
0.035858
0.020233
0.018280
0.014862
0.015350
0.013885
0.014374
0.018768
0.008514
0.009491
0.013885
0.014862
0.014374
0.008514
0.007050
0.001190
0.008514
0.005585
0.009003
0.009003
0.008514
0.002655
0.005585
0.007050
0.003632
0.008514
-0.005127
0.006561
0.007050
0.002167
-0.001709
0.012909
0.002167
0.015350
-0.007568
-0.003174
0.005585
0.000214
-0.010010
0.003632
-0.005615
0.003143
0.000214
-0.013428
-0.004150
0.001190
-0.006104
-0.008545
0.002167
0.004608
0.003632
0.000214
0.001678
-0.010498
-0.001709
-0.001221
0.012909
-0.002686
0.005096
0.002167
0.006073
0.002655
0.003632
0.000214
0.009003
0.008514
0.009003
0.006073
0.008026
0.014374
0.005096
0.009003
0.010468
0.009979
0.009979
0.000702
0.002655
0.012421
0.005585
-0.004150
-0.000732
0.000702
-0.003174
0.005096
-0.001709
0.000702
0.004120
0.003143
-0.001221
-0.002686
0.010956
0.005585
0.019257
0.000214
-0.003662
0.000214
0.003632
0.004608
-0.004639
0.007538
0.003632
0.002655
-0.001221
-0.000244
0.011444
0.007538
-0.003662
0.001190
0.001190
0.007050
0.002655
0.000214
0.007538
0.009491
-0.004639
-0.000732
0.010956
0.001190
0.011444
-0.001221
0.008514
-0.001709
-0.003174
0.004120
0.005096
-0.013916
-0.001709
-0.001221
0.002655
-0.005615
-0.002197
-0.002197
-0.001709
0.003143
-0.000732
-0.003662
-0.001221
-0.000732
0.014374
0.007538
-0.005615
0.005585
-0.001709
-0.003174
0.015839
0.032928
0.017792
0.029510
0.039276
0.051971
0.059296
0.066620
0.065643
0.032928
0.017303
0.022186
0.029999
0.024139
0.013885
0.019745
0.017303
0.003143
-0.007080
0.011444
0.000702
-0.026611
-0.031982
-0.041260
-0.038330
-0.038818
-0.021240
-0.021729
-0.018799
-0.028564
-0.026611
-0.016357
-0.016846
-0.011475
-0.014404
-0.006104
-0.010010
0.010468
0.019257
0.009491
0.002655
-0.002197
-0.013916
0.005585
-0.010010
-0.024658
-0.022705
-0.020264
-0.010010
-0.014893
-0.016846
-0.010986
-0.015869
-0.002686
-0.018311
-0.016846
-0.000244
0.002655
-0.008545
-0.008545
-0.014404
-0.017334
0.004120
-0.005615
0.000702
-0.007568
0.007050
0.002167
0.008026
0.000702
0.002655
0.001678
0.004608
0.002655
-0.012939
0.011932
0.013885
0.005096
0.007538
0.012909
0.006073
0.010468
0.009491
0.012909
0.013397
0.011444
0.011444
0.016327
0.012421
0.016815
0.028534
0.013397
0.013885
0.008514
0.014862
0.012909
0.006073
0.013397
0.009979
0.008026
0.011932
0.007538
0.014862
0.011444
0.009003
0.015350
0.000214
0.010956
0.008026
0.011444
0.003632
0.008026
0.014374
0.003143
0.003143
-0.002686
0.010956
-0.000244
0.007050
0.005096
-0.000732
-0.004639
0.000214
-0.004639
0.000702
0.007050
0.007050
0.007050
0.001190
0.004608
-0.000244
-0.002197
-0.000244
-0.001709
0.004120
-0.002197
-0.008057
0.002655
0.001190
0.007538
-0.000244
0.006561
-0.004639
0.006073
0.002655
0.002655
-0.008545
0.003632
0.008026
0.001678
0.002167
0.010468
0.008026
-0.002197
0.000214
0.007538
0.002655
-0.009033
0.008026
-0.008545
0.005585
0.003632
0.011932
0.006561
0.007538
0.015839
0.029999
0.023163
0.026093
0.019745
0.040253
0.029022
0.023163
0.029510
0.033905
0.031952
0.039276
0.019745
0.032928
0.029510
0.029510
0.018768
0.015839
0.026581
0.016327
0.023651
0.002167
0.000702
-0.000732
0.002655
-0.007568
-0.005127
-0.011475
0.005096
-0.016846
-0.013428
-0.008545
-0.005615
0.000214
0.003632
-0.006592
-0.009033
0.003143
-0.000244
-0.003662
-0.015869
-0.006104
0.002167
-0.015381
-0.006104
-0.005127
-0.006104
-0.005615
-0.006104
-0.003174
0.003143
0.000214
0.001190
0.009491
0.007050
0.008026
0.014374
0.010956
0.013885
0.008026
0.002655
0.005096
0.002655
0.010468
0.022186
0.016327
0.001678
0.003143
-0.010010
-0.018799
-0.027100
-0.024170
-0.026611
-0.025146
-0.042725
-0.027588
-0.026611
-0.028564
-0.037842
-0.038818
-0.042236
-0.038818
-0.033447
-0.030518
-0.026611
-0.044189
-0.037354
-0.037842
-0.029541
-0.042236
-0.088135
-0.092529
-0.005127
-0.046631
-0.062256
-0.036377
-0.040771
-0.068604
-0.072510
-0.063232
-0.037354
-0.050537
-0.045166
-0.045654
-0.060791
-0.046631
-0.062744
-0.067627
-0.072510
-0.038330
-0.021240
-0.001709
-0.023193
-0.012451
-0.023193
-0.026123
-0.038330
-0.027100
-0.030518
-0.039795
-0.041260
-0.030029
-0.017334
-0.018799
-0.028076
-0.018799
-0.016846
-0.024170
-0.030029
-0.025146
-0.031006
-0.039795
-0.018311
-0.035400
-0.019775
-0.011475
-0.025635
-0.026611
-0.016357
-0.024170
-0.025146
-0.021729
-0.026611
-0.016357
-0.013428
-0.004639
-0.002686
0.005096
0.019745
0.023163
0.056366
0.082733
0.075897
0.097870
0.089081
0.084686
0.098358
0.106659
0.113007
0.108612
0.106659
0.110565
0.121307
0.104218
0.110565
0.114960
0.105194
0.092010
0.077362
0.057343
0.047577
0.038788
0.029022
0.014862
0.019257
0.010468
0.008514
0.003143
-0.000244
0.008514
0.001190
0.002655
0.001190
0.001678
-0.001709
-0.000732
0.004608
0.000702
0.006561
0.007538
-0.005615
-0.003174
0.004120
0.006073
0.004120
-0.000732
-0.006104
0.012909
0.005096
0.007538
0.009491
0.007538
-0.000732
0.008514
0.001190
-0.001709
0.004608
0.004120
0.007538
0.005096
0.003632
0.008514
0.014374
-0.001221
0.004608
0.002655
0.009003
0.004608
0.006561
-0.001709
0.006073
0.007050
-0.004150
0.008514
0.015839
0.020721
0.017792
0.014374
0.024139
0.018768
0.021698
0.020721
0.031952
0.041229
0.035370
0.034882
0.036835
0.031952
0.045135
0.041229
0.033905
0.023651
0.034882
0.035370
0.024139
0.020233
0.016327
0.012909
-0.003662
0.009003
-0.006592
0.003143
0.008514
0.013885
0.003632
0.004120
-0.000244
-0.013916
-0.027588
-0.016846
-0.016846
-0.013428
-0.013428
-0.014893
0.000702
-0.017334
-0.004639
-0.017334
-0.013916
-0.010498
-0.014404
-0.018799
-0.015381
-0.007080
-0.006592
-0.013428
-0.014404
0.004120
-0.004150
-0.001709
0.001678
0.003143
0.012421
0.004608
0.004608
0.010956
-0.002686
0.006561
0.002655
0.013397
0.000214
0.003143
0.007050
-0.000732
-0.002686
-0.002686
0.006561
0.006561
0.002167
-0.000732
-0.001221
0.002167
0.005585
-0.005127
-0.002686
0.000214
-0.005615
-0.009033
-0.010986
-0.010986
-0.011475
-0.010010
-0.013428
-0.007568
0.001678
-0.010498
0.001190
-0.005615
-0.013428
-0.010010
-0.025635
-0.028076
-0.029053
-0.033447
-0.033936
-0.004639
-0.014404
-0.003174
-0.016357
-0.016357
-0.031982
-0.032959
-0.018311
0.000702
-0.005615
-0.025635
-0.027100
-0.033936
-0.024658
-0.021729
-0.000244
0.021698
0.022675
0.028046
0.014862
0.006073
-0.007568
-0.010010
0.012909
0.012909
0.009003
0.012909
0.007050
0.009491
0.004120
0.018280
0.014374
0.001678
0.010468
-0.004150
-0.004150
0.005096
-0.011963
-0.009521
-0.005127
0.000702
-0.000244
0.008514
-0.004639
0.005096
0.006561
0.004608
0.009979
0.015839
0.015350
0.011444
0.012909
0.013397
0.013885
0.017792
0.018768
0.028534
0.027557
0.018280
0.016327
0.013397
0.009003
0.002167
0.009003
0.009491
0.006073
0.012421
0.003632
0.003632
-0.010498
-0.002197
-0.009033
-0.007080
-0.012451
-0.009521
0.002655
-0.008545
-0.010986
-0.003174
-0.006592
-0.016357
0.006073
-0.004639
0.005096
-0.005615
0.000214
0.009003
0.006073
0.002655
0.016327
0.009491
-0.001709
0.016815
0.010468
0.003143
0.016815
0.001678
0.010956
0.013397
0.009491
0.013885
0.011444
0.002655
0.002167
0.009003
0.008514
-0.001709
0.007050
0.007538
0.005585
0.005585
0.010956
0.014374
0.001678
0.014862
-0.003174
0.012421
0.012421
0.014374
0.014374
0.008026
0.003632
0.017303
0.015350
0.012421
0.017792
0.016327
0.028046
0.025604
0.016815
0.005585
-0.002686
-0.008545
-0.003662
0.000214
0.002167
0.007050
0.001678
-0.002686
-0.017334
-0.016357
-0.010498
-0.022705
-0.017822
-0.026123
-0.017822
-0.014404
-0.021729
-0.021729
-0.017334
-0.002686
-0.006104
-0.005127
-0.005127
-0.014404
0.002655
-0.008545
-0.006592
-0.000244
0.003143
-0.013428
0.011932
0.004608
-0.006592
-0.006104
0.000702
-0.010986
-0.006104
-0.013428
-0.003662
-0.002197
-0.017334
-0.001221
-0.000244
-0.009521
-0.015869
-0.008057
-0.003662
-0.007568
-0.020752
-0.003174
-0.008057
-0.010986
-0.002686
-0.005127
-0.000732
0.004120
0.010468
-0.000244
0.019745
0.007050
0.003143
0.001190
0.003632
0.004608
0.009491
0.015350
0.002167
-0.005615
-0.008057
0.001678
-0.012939
-0.010498
-0.031494
-0.017822
-0.023682
-0.018799
-0.024170
-0.022705
-0.033936
-0.019287
-0.031006
-0.031494
-0.026611
-0.031982
-0.032959
-0.023193
-0.013428
-0.017334
-0.016846
-0.029541
-0.016846
-0.022217
-0.011475
-0.003662
-0.004150
-0.000244
0.004120
0.001190
-0.006104
0.010956
0.017303
0.018768
0.008026
0.009979
0.015839
0.020233
0.027069
0.018280
0.011444
0.034393
0.029510
0.043671
0.040253
0.026581
0.016815
0.031464
0.026093
0.046600
0.035858
0.047089
0.046600
0.042206
0.032928
0.048553
0.043182
0.040741
0.042206
0.031952
0.024139
0.013397
0.008026
0.011932
0.009979
0.003632
-0.005127
-0.003662
-0.014404
-0.016357
-0.033936
-0.026123
-0.026123
-0.040283
-0.038818
-0.036377
-0.046631
-0.037354
-0.047607
-0.035400
-0.030029
-0.040283
-0.031494
-0.022705
-0.034912
-0.028076
-0.031006
-0.025635
-0.031494
-0.030518
-0.041748
-0.027100
-0.029053
-0.022705
-0.041748
-0.029053
-0.033447
-0.042236
-0.035400
-0.035400
-0.036865
-0.039795
-0.036865
-0.035889
-0.026123
-0.042725
-0.031494
-0.031494
-0.034424
-0.032959
-0.020752
-0.026611
-0.017822
-0.025146
-0.030518
-0.023193
-0.022705
-0.033936
-0.025635
-0.026611
-0.023193
-0.018799
-0.032471
-0.025146
-0.028564
-0.044189
-0.042725
-0.042236
-0.044189
-0.038818
-0.026123
-0.033447
-0.043213
-0.042725
-0.046631
-0.057861
-0.061279
-0.047607
-0.056396
-0.052979
-0.031006
-0.030518
-0.015869
-0.000732
0.027557
0.048553
0.066620
0.071014
0.075897
0.063202
0.077362
0.086639
0.104706
0.112030
0.119843
0.127167
0.122772
0.126190
0.123260
0.121307
0.120331
0.114960
0.097382
0.090057
0.062714
0.063690
0.042206
0.037323
0.013885
0.017303
0.018280
0.016815
-0.002686
0.007538
-0.003662
-0.008545
-0.002686
-0.002686
-0.000732
-0.010498
-0.016846
-0.001709
-0.011963
-0.006104
-0.014404
-0.000732
-0.005615
-0.008545
-0.005127
-0.006104
0.000214
-0.010010
-0.007080
-0.013428
-0.010498
-0.007080
-0.007568
-0.010986
-0.005615
-0.014404
0.003632
0.002167
-0.009033
-0.013916
-0.009521
-0.007080
-0.010986
-0.013916
-0.019775
-0.023682
-0.023682
-0.036865
-0.029541
0.004608
0.012421
-0.009521
-0.018311
-0.027588
-0.037842
-0.014893
-0.020752
-0.012939
-0.012939
-0.029541
-0.013916
0.000214
-0.001709
0.000214
0.018280
0.012909
0.009491
0.006073
0.009979
-0.003662
0.010468
0.005096
0.011932
0.011444
0.009979
0.000214
0.004608
-0.002197
-0.015381
-0.015381
-0.010010
-0.017822
-0.009033
0.002655
-0.017334
-0.020264
-0.015869
-0.019775
-0.036865
-0.021729
-0.012939
-0.021729
-0.010010
-0.012451
-0.022705
-0.009033
-0.011475
-0.001709
0.006073
0.002655
0.006073
0.002167
0.002655
0.006073
0.002655
0.008026
0.004120
0.012909
0.005096
0.009003
0.019257
0.017303
0.025604
0.029999
0.028046
0.005096
0.008514
0.008026
0.010956
0.027069
0.042694
0.050995
0.050507
0.052948
0.034882
0.021698
0.028046
0.036835
0.027557
0.016815
0.021210
0.029022
0.019257
0.030487
0.019745
0.020721
0.020721
0.014862
0.010956
0.010956
0.000702
0.006561
0.002655
0.006073
0.007538
0.009491
-0.000244
0.002655
0.008026
-0.001709
-0.003174
0.007538
0.009003
-0.008057
0.009491
0.005096
0.009003
0.004608
0.001678
0.000702
-0.001221
-0.000732
-0.002686
-0.002686
0.002655
-0.002197
-0.000244
0.002167
-0.000732
0.006561
0.002167
0.000702
-0.006104
-0.000732
-0.003174
0.000214
-0.015381
-0.009033
0.007538
-0.001709
-0.010986
0.001678
0.000214
0.010956
-0.012939
-0.009033
0.009003
0.000214
0.006073
0.002655
-0.006104
-0.005615
0.008514
0.001190
0.001678
-0.008545
0.000214
-0.000244
0.016815
-0.002197
0.003632
0.006561
0.002167
-0.002686
0.006073
0.009979
0.003143
-0.000244
0.001190
-0.007080
0.004608
0.001678
-0.004150
0.004608
-0.000732
-0.000244
-0.001709
-0.009033
0.001190
0.002655
0.004120
-0.003662
0.000214
-0.005127
0.003143
0.009491
0.007538
-0.007568
-0.009521
0.007050
0.008026
-0.005127
0.003632
0.001190
0.005096
-0.001709
-0.004639
0.005585
0.009979
0.006073
0.000214
0.008514
0.009491
0.004120
0.008514
0.009491
-0.004150
0.010468
0.007538
0.010956
0.002167
0.004120
0.009003
0.000702
0.003143
-0.002197
-0.003174
0.000702
-0.011475
-0.012451
-0.022705
-0.039307
-0.034424
-0.037354
-0.024170
-0.021240
-0.001709
-0.016357
-0.012939
-0.035889
-0.044678
-0.055420
-0.053467
-0.041260
-0.032959
-0.018799
-0.011963
-0.023193
-0.004639
0.005096
0.011932
0.004608
0.004120
0.015350
0.020233
0.013397
0.023651
0.026093
0.028046
0.035370
0.025116
0.019257
0.029022
0.026093
0.025604
0.007050
0.013885
0.009003
0.008026
0.005585
-0.008057
0.003143
-0.003174
0.002655
-0.010498
-0.010010
-0.021729
-0.018311
-0.029541
-0.031982
-0.013428
-0.011963
-0.003174
-0.004639
0.003143
0.017792
0.013397
0.013397
0.031464
0.023651
0.027557
0.035370
0.027557
0.022675
0.040741
0.017303
0.010468
0.007538
-0.001221
0.002655
-0.004639
-0.020752
-0.019287
-0.029053
-0.042725
-0.053467
-0.059326
-0.064209
-0.061768
-0.068604
-0.074463
-0.068115
-0.064697
-0.079346
-0.079834
-0.060791
-0.051025
-0.033447
-0.048584
-0.036377
-0.041748
-0.026611
-0.026123
-0.036377
-0.021240
-0.017822
-0.016357
-0.006104
-0.001709
-0.001221
-0.011963
-0.004150
-0.008057
-0.009033
-0.012451
-0.013916
-0.004639
-0.004639
-0.008057
-0.014893
-0.006104
-0.009033
-0.013916
-0.019287
-0.021240
-0.025635
-0.023682
-0.024658
-0.014404
-0.015869
-0.017822
-0.018799
-0.016846
0.003143
0.003143
0.017303
0.018280
0.018280
0.018280
0.015839
0.017303
0.032928
0.051971
0.050018
0.074432
0.080780
0.081757
0.082245
0.069550
0.072479
0.077850
0.073456
0.089569
0.081757
0.076385
0.071014
0.068573
0.064178
0.057831
0.058807
0.045135
0.042206
0.029999
0.032928
0.025116
0.023651
0.013885
0.024628
0.015350
0.008026
0.009491
0.011444
-0.003662
0.008514
0.008514
-0.006592
-0.001221
-0.005615
-0.010498
-0.003662
-0.000244
-0.018799
-0.008545
-0.001221
-0.005615
-0.005127
-0.010498
-0.021729
-0.010498
0.002167
0.003632
-0.009033
-0.009033
0.009491
0.000702
-0.004150
0.000214
0.005585
0.009003
-0.003174
0.009491
0.001678
0.007538
0.009003
0.011932
0.007538
-0.000244
0.007538
0.010468
0.005096
0.003143
0.005096
0.014374
0.017792
0.012421
0.008026
0.020233
0.016327
0.011932
-0.001221
0.005096
0.009491
0.002655
0.012909
0.015839
-0.001709
0.014862
0.000702
0.005096
-0.004639
-0.006592
-0.019775
-0.009521
-0.009033
-0.010498
-0.020264
-0.013916
-0.016357
-0.015869
-0.033447
-0.045166
-0.051025
-0.050537
-0.048584
-0.023682
-0.008545
-0.004639
-0.016357
-0.066162
-0.086182
-0.044678
-0.016357
-0.017334
0.015839
-0.004150
-0.004150
0.019745
0.017792
-0.004639
0.018280
0.028534
0.052460
0.052460
0.054413
0.049042
0.051971
0.053436
0.048065
0.067108
0.057343
0.048553
0.035858
0.026581
0.019257
0.027557
0.033905
0.020721
0.009979
-0.006592
0.000214
-0.005615
-0.014893
-0.013428
-0.010498
-0.004639
-0.028076
-0.033447
-0.017822
-0.008057
-0.005127
-0.003174
-0.005615
0.003632
-0.000244
-0.005127
-0.010010
0.000702
-0.011963
-0.000244
-0.000244
0.000702
-0.008057
-0.001709
0.000214
-0.005615
-0.007568
-0.001221
0.000702
-0.003662
0.004120
-0.004639
0.005096
-0.005127
0.000214
0.006561
-0.005615
-0.009033
0.003632
0.000214
-0.011475
-0.002686
-0.007080
-0.010010
0.001678
-0.003174
0.004608
-0.009521
-0.007080
-0.001221
-0.002197
0.001190
-0.011963
0.008026
0.002167
0.010468
-0.002686
0.000702
-0.000244
0.005096
0.002167
0.007050
0.008514
0.005096
0.008514
0.010468
0.000214
-0.005615
0.014862
0.013397
0.006073
0.004120
0.008514
0.011444
0.010468
-0.001709
0.010956
0.004608
0.000214
-0.002197
-0.002686
-0.000244
0.009491
-0.004150
-0.005615
-0.006104
0.006561
0.011932
-0.003174
0.001678
-0.012939
0.010956
-0.006104
0.002655
-0.004639
0.009003
0.005585
-0.007568
-0.005127
-0.006104
-0.000732
-0.004150
-0.004150
-0.011963
0.000214
-0.009033
-0.009033
-0.014404
-0.008057
0.001190
0.007538
-0.014404
-0.006592
0.000702
0.003143
-0.008545
-0.002197
-0.008057
-0.005127
-0.004639
-0.000244
-0.002686
-0.008057
0.004120
0.001678
-0.004639
0.003143
-0.002197
-0.006104
0.003632
-0.015869
-0.006104
0.005585
-0.000732
0.005096
-0.003662
0.004120
-0.010010
0.008514
-0.002197
-0.017822
-0.000732
0.000702
-0.003662
-0.004639
-0.001709
-0.007080
-0.002686
0.005096
-0.007568
0.009491
-0.005615
-0.007080
0.002167
-0.003662
-0.006592
-0.002197
0.001678
-0.008545
-0.003662
-0.011475
0.002655
0.006073
0.010956
0.011444
0.039764
0.039276
0.055878
0.055389
0.071014
0.090057
0.092499
0.080780
0.054413
0.034393
0.012909
0.009491
0.001678
0.009003
0.007050
-0.010986
-0.016846
-0.024658
-0.034912
-0.042236
-0.081299
-0.106689
-0.097412
-0.083252
-0.087158
-0.093994
-0.122314
-0.112061
-0.097412
-0.074951
-0.056396
-0.051514
-0.032959
-0.026611
-0.019775
-0.010498
-0.000244
-0.004150
0.004608
-0.001709
0.005585
0.012421
0.009979
0.000214
0.019745
0.006073
0.011932
0.009979
0.020233
0.006561
0.009491
0.017303
0.015839
0.020721
0.003632
0.017792
0.014862
-0.001221
0.018768
0.018280
0.010956
0.008026
0.004608
0.019257
0.005585
0.015839
0.016327
0.006073
0.012909
0.015350
0.017303
0.006561
0.015350
-0.003174
0.005096
-0.009521
0.000702
0.010468
0.006073
0.000702
0.006561
0.007538
0.005585
-0.004639
0.001678
-0.009521
-0.000244
0.002167
-0.004150
-0.006592
0.003143
0.006561
-0.014404
-0.003174
-0.003174
-0.007568
0.001678
-0.005127
-0.001221
0.003632
0.009491
-0.006592
0.009491
0.011932
0.001678
0.000214
0.001190
0.006561
0.002167
0.000702
0.004120
0.002167
0.002655
0.010956
0.004120
0.010956
0.005096
0.004608
0.005585
0.004120
-0.003662
0.007538
0.001678
0.004120
0.006561
0.007538
0.001678
0.000214
0.001190
0.000702
-0.003174
-0.002686
0.009003
-0.002686
-0.009033
-0.000244
0.000702
0.002167
-0.006104
0.001190
-0.004639
-0.002686
-0.004639
-0.001221
0.005096
-0.001709
0.003143
-0.007568
-0.008545
-0.000244
-0.001709
-0.004639
-0.006104
-0.001221
-0.009033
-0.001221
-0.005127
-0.014404
-0.006592
-0.008057
-0.011475
0.002655
-0.000244
-0.000732
-0.002686
-0.009033
-0.004639
0.004120
0.000702
-0.008545
-0.006104
-0.000732
0.002167
-0.011963
-0.010010
-0.008545
-0.007568
-0.000732
-0.016357
-0.010498
-0.006104
-0.021240
-0.022217
-0.008545
-0.003662
-0.009033
-0.005615
0.010468
0.007050
0.036346
0.059784
0.102264
0.132538
0.140839
0.155487
0.126678
0.062714
0.010468
-0.000732
0.033417
0.062714
0.064667
0.081757
0.072479
0.053925
0.029510
-0.015381
-0.042236
-0.048584
-0.076416
-0.092041
-0.106201
-0.107666
-0.091064
-0.093018
-0.100342
-0.094971
-0.081787
-0.073975
-0.068115
-0.039307
-0.027100
-0.023193
-0.010498
-0.046143
-0.023193
-0.017822
-0.004150
-0.036865
-0.027588
-0.012451
-0.002197
0.001678
-0.010498
-0.017822
-0.007568
-0.020752
-0.037354
-0.032959
-0.026123
-0.018311
-0.017822
0.003632
0.004608
-0.003662
0.001678
-0.003662
-0.016357
-0.000732
-0.008545
0.004120
-0.006592
0.004608
0.009491
0.023651
0.015839
0.017303
0.014862
0.025604
0.019745
0.010956
-0.000244
0.008514
0.018768
0.021698
0.007050
0.006073
0.006073
0.015839
0.011444
0.010956
0.002167
0.008026
0.006561
0.006073
0.007538
0.006073
0.005096
0.011932
0.001190
0.010956
0.007538
0.002655
0.007538
0.000214
0.011932
0.006073
0.002167
0.002167
-0.000244
0.003632
0.001190
0.002655
-0.009521
0.007050
0.004120
-0.000244
0.000214
-0.010010
0.002167
-0.001221
0.003143
0.002655
0.001678
-0.007080
0.001678
0.001190
0.003143
0.002655
0.004120
-0.009033
0.005096
-0.008057
0.006561
0.005585
0.001190
0.006073
-0.009033
0.011444
0.000702
-0.008545
0.001190
0.010468
0.004608
0.001678
-0.000732
0.005585
0.002167
-0.002686
0.007050
0.000702
0.000702
0.003143
0.000214
0.003632
-0.007568
0.004120
0.008514
0.002167
-0.000244
0.004608
-0.002197
-0.007080
-0.012451
0.001190
0.003632
-0.000244
0.001678
0.004120
0.006073
-0.006104
-0.001709
-0.003174
-0.001221
-0.010010
0.004120
-0.000732
0.004120
0.000702
0.005096
-0.006104
0.007538
-0.001709
0.008026
0.000702
-0.007568
0.000702
-0.007080
-0.002686
-0.005127
-0.010498
-0.004639
-0.010010
-0.010986
-0.001221
-0.004639
-0.010010
-0.001221
0.001678
-0.013916
-0.010498
0.001190
0.002655
-0.007568
0.000702
0.004120
0.009979
0.011932
-0.003174
0.010956
0.003632
0.000702
0.010468
0.009003
0.009003
0.004608
0.013885
0.011444
0.006073
0.013885
0.006561
-0.001709
0.001678
0.008514
0.007050
0.005585
-0.003174
0.011932
0.007538
-0.001709
-0.004639
0.005096
0.005585
-0.009033
0.001190
0.002167
0.009003
0.000214
0.015350
0.018280
0.030975
0.031952
0.049042
0.068573
0.082733
0.085175
0.082733
0.082733
0.097870
0.116913
0.115448
0.111542
0.103241
0.087616
0.063690
0.033417
0.014862
0.014862
0.018768
0.020233
0.003632
-0.021729
-0.045654
-0.086670
-0.109131
-0.120850
-0.127197
-0.138916
-0.116943
-0.118896
-0.161865
-0.141357
-0.130127
-0.114990
-0.116943
-0.128662
-0.108643
-0.066162
-0.052979
-0.062256
-0.031006
-0.029053
-0.027588
-0.020264
-0.014404
-0.020752
-0.015381
-0.012939
0.004608
-0.003174
0.005585
-0.003174
0.008026
0.003632
0.008026
0.001678
-0.003174
0.006561
-0.004639
0.001190
-0.013916
-0.007080
-0.015381
-0.010986
-0.031982
-0.014893
-0.020752
-0.020752
-0.017822
-0.021729
-0.031006
-0.023682
-0.025146
-0.027100
-0.037354
-0.028076
-0.029541
-0.024170
-0.025146
-0.018311
-0.016357
-0.019775
-0.019775
-0.027588
-0.019775
-0.008057
-0.021729
-0.014404
-0.009521
-0.023682
-0.012939
-0.014404
-0.027588
-0.026611
-0.032959
-0.028564
-0.044189
-0.044189
-0.047607
-0.047119
-0.050049
-0.047607
-0.032471
-0.048096
-0.056885
-0.066162
-0.059326
-0.049072
-0.044189
-0.039795
-0.049072
-0.051025
-0.034424
-0.030029
-0.003174
0.007538
0.027069
0.046112
0.080292
0.094452
0.110077
0.117889
0.103241
0.101776
0.119843
0.125702
0.120819
0.116913
0.122284
0.121796
0.129120
0.126678
0.112518
0.105682
0.101288
0.081757
0.061249
0.046600
0.026581
0.018768
0.014374
0.003143
-0.000244
0.002167
-0.004150
-0.002686
-0.002197
0.001678
-0.009521
0.003632
0.005096
-0.010010
-0.002197
0.003632
0.006073
-0.000244
0.011932
0.000702
0.005585
0.003143
-0.001709
0.003632
0.005096
0.002655
0.000214
0.004608
0.001190
0.000214
0.000214
-0.004639
0.002655
0.004120
0.005096
-0.010986
0.000214
-0.007080
0.009003
0.007050
-0.003174
0.000214
0.003632
-0.007568
-0.002197
-0.006104
-0.014893
-0.008545
-0.001709
-0.001221
-0.009521
0.002655
0.003143
-0.007080
-0.008545
0.005096
0.005585
-0.001221
0.001190
0.006561
0.006073
0.008514
0.001190
0.010956
0.004608
0.007538
0.014862
0.004608
-0.001709
0.015350
0.020233
0.023163
0.020721
0.029022
0.021210
0.019257
0.010468
0.009979
0.016815
0.016815
0.024139
0.043671
0.056366
0.054901
0.044159
0.036835
0.029510
0.022675
0.041718
0.040741
0.032440
0.028534
0.029022
0.024628
0.001678
0.010468
0.012909
0.029510
0.014862
0.014862
0.002655
-0.013916
-0.026611
-0.037354
-0.038330
-0.048584
-0.052979
-0.047119
-0.045654
-0.053955
-0.047119
-0.046143
-0.059326
-0.058838
-0.044189
-0.046143
-0.046143
-0.052002
-0.046143
-0.028564
-0.026123
-0.033447
-0.016846
-0.017822
-0.018799
-0.005127
-0.003174
-0.008057
0.006073
0.009979
0.003632
0.009003
0.021698
0.028534
0.018768
0.013885
0.012421
0.013885
0.014862
0.019257
0.009003
0.017303
0.015350
0.016815
0.017792
0.007538
0.014862
0.004608
0.019745
0.001678
0.012421
0.018280
0.016815
0.008026
0.009003
0.017792
0.017303
0.012421
0.011444
0.021698
0.009003
0.014374
0.009979
0.010956
0.010956
0.020721
0.010468
0.008026
0.005096
0.005096
0.010468
0.003143
0.004120
0.007538
-0.002197
0.010956
0.002167
-0.005127
-0.006592
0.006073
-0.005127
0.006073
-0.001221
-0.000732
0.011932
-0.000244
-0.010010
-0.001221
0.002655
-0.002686
0.001190
0.000702
0.006073
0.006561
-0.002197
0.007050
0.003143
-0.004150
0.004608
0.005585
0.006561
-0.006104
0.000214
0.003143
-0.006592
-0.001221
0.005096
-0.000244
0.000702
-0.002197
-0.010010
0.002655
-0.006592
-0.005615
-0.008545
-0.005615
-0.006592
-0.000244
-0.008057
0.000702
-0.010498
-0.004639
-0.005127
-0.003662
0.002655
-0.001221
-0.004150
-0.003662
0.004120
-0.004639
-0.006104
-0.001221
-0.012451
-0.007568
0.000214
-0.007568
-0.007568
-0.005615
0.001678
0.002167
0.001678
0.002655
-0.002686
0.000214
-0.001709
-0.016846
-0.018799
-0.008057
-0.010498
0.006073
0.007538
0.010956
0.018768
0.008026
-0.002197
-0.001221
-0.017822
-0.014404
-0.020752
0.001678
-0.004150
0.007050
0.006561
0.005585
0.011444
0.007050
0.000214
0.013885
0.001678
-0.004150
-0.004150
0.011932
0.009491
0.017303
0.011444
0.025604
0.015350
0.022186
0.016327
0.021210
0.020233
0.007538
0.000702
0.003632
0.002167
0.000214
-0.008545
-0.005615
-0.004150
-0.014404
-0.014893
-0.017334
-0.016357
-0.021240
-0.035889
-0.017822
-0.020264
-0.020752
-0.015869
-0.022705
-0.023193
-0.004150
-0.013428
-0.013916
-0.013916
-0.007080
-0.013428
-0.011963
-0.022217
-0.023193
-0.025146
-0.031006
-0.043213
-0.047119
-0.032959
-0.020264
-0.005615
-0.018311
-0.050049
-0.057373
-0.033447
-0.021729
-0.010010
-0.014404
-0.009033
-0.011963
-0.028076
-0.001709
0.015350
0.009491
0.019257
0.009979
0.012421
0.006073
0.014862
0.031952
0.009491
0.020233
0.035858
0.027557
0.009003
0.011444
0.020233
0.006561
0.007538
0.016815
0.008514
0.005096
0.011444
-0.001709
0.006073
0.008514
-0.000244
0.003143
0.010468
0.010468
0.005096
0.010956
0.008514
-0.001221
0.014862
0.009003
0.009003
0.011932
0.009003
0.008514
0.013397
0.009491
0.013885
0.011444
0.010956
0.013397
0.017792
0.014374
0.007538
0.015839
0.016327
0.012909
0.002655
0.003632
0.007538
0.004608
0.000702
0.003632
0.008514
0.006561
-0.006104
-0.002686
-0.000244
-0.003174
-0.010986
0.001678
-0.007568
0.000214
0.004608
-0.005615
-0.010498
-0.008057
0.008514
-0.003174
0.005096
-0.010986
0.003632
0.006073
0.005096
0.002167
0.012421
0.004608
0.005585
0.001190
0.000702
0.013885
0.000702
0.003632
0.008514
0.015350
0.018280
0.001678
-0.003174
0.005585
0.007538
0.009491
0.004120
-0.015869
-0.014404
-0.013916
-0.006592
-0.008545
0.002655
0.000702
-0.008057
-0.018799
-0.013916
-0.001221
0.003632
0.003143
-0.005615
0.007538
0.013885
0.013397
0.011932
0.004608
0.031464
0.016327
0.013397
0.006073
0.009003
0.016327
0.009979
-0.006104
0.009003
0.001190
-0.012939
0.004608
-0.005127
-0.019775
-0.021729
-0.018799
-0.035400
-0.039307
-0.024658
-0.031006
-0.027588
-0.020264
-0.026123
-0.020264
-0.011963
-0.022705
-0.020264
-0.022217
-0.017334
-0.013428
0.001190
-0.009033
-0.008545
-0.005127
-0.014893
-0.001221
0.005585
-0.009033
-0.010498
-0.014893
-0.016357
-0.014893
-0.002197
-0.013428
-0.016846
-0.013916
-0.010986
-0.007080
-0.013428
-0.011475
-0.016846
-0.003174
-0.011963
-0.007568
0.001678
0.003143
-0.007080
-0.003662
-0.008545
-0.004639
0.007050
0.017303
0.009003
0.006561
0.001190
-0.002686
0.003632
0.009003
0.015839
-0.000732
0.011932
0.006561
0.006073
-0.002686
0.001190
0.009003
-0.005615
-0.012451
-0.005127
-0.001221
-0.012451
-0.000732
-0.001709
-0.009521
-0.007568
-0.011963
-0.012451
0.006073
0.000214
-0.006104
-0.001709
-0.001221
0.008514
0.007050
0.006561
0.001678
-0.000732
0.005585
0.007050
0.011444
0.000702
0.007050
0.012909
0.007050
0.004608
0.013397
0.010468
0.011444
0.000214
0.007538
0.007538
0.005585
-0.008545
0.011444
0.009491
-0.001709
0.008026
0.005096
0.009979
0.001190
-0.002197
0.001190
0.005096
-0.002197
-0.007080
0.000702
-0.003174
-0.008057
-0.008057
-0.006104
-0.004150
-0.009033
-0.005127
-0.006592
-0.011963
-0.013428
-0.018799
-0.023682
-0.021240
-0.020752
-0.017334
-0.009521
-0.027100
-0.036865
-0.032959
-0.031006
-0.020752
-0.015381
-0.024658
-0.035400
-0.029053
-0.056885
-0.092529
-0.038818
-0.039307
-0.045166
-0.038330
-0.044189
-0.031006
-0.050537
-0.054932
-0.033936
-0.038330
-0.038818
-0.030518
-0.044189
-0.045166
-0.051025
-0.041260
-0.036377
-0.023193
-0.031494
-0.021729
-0.024658
-0.024658
-0.031006
-0.033936
-0.031006
-0.032471
-0.039307
-0.052002
-0.045166
-0.057373
-0.048584
-0.047607
-0.039307
-0.040283
-0.022705
-0.027100
-0.024658
-0.036865
-0.024658
-0.022217
-0.029541
-0.039307
-0.026123
-0.019287
-0.029053
-0.031006
-0.020264
-0.011475
-0.007568
-0.004150
-0.003662
-0.001709
0.010956
0.023163
0.041718
0.071014
0.093475
0.102264
0.097870
0.090546
0.097382
0.117401
0.117401
0.123749
0.114960
0.119354
0.122772
0.129608
0.133026
0.127167
0.130096
0.123749
0.104218
0.085175
0.082245
0.076874
0.064178
0.050507
0.041718
0.038788
0.047577
0.039276
0.026093
0.037323
0.040741
0.032928
0.025604
0.010468
0.012421
0.010468
-0.005615
0.003143
0.003143
-0.010986
-0.013916
-0.023193
-0.030029
-0.048584
-0.050049
-0.050537
-0.053955
-0.056396
-0.062256
-0.049072
-0.052979
-0.055420
-0.054443
-0.064697
-0.048096
-0.048584
-0.051514
-0.042236
-0.036865
-0.038818
-0.023682
-0.019287
-0.019287
-0.023193
-0.008545
-0.011963
0.006073
-0.003174
-0.003662
0.004120
0.012421
-0.000732
0.011444
0.007538
0.008514
0.002655
0.013885
0.015350
0.004120
0.005585
0.013397
0.009003
0.008514
0.003143
0.002655
0.004120
-0.001709
0.007538
0.005096
0.014374
0.015350
0.002167
0.003143
-0.004150
0.008514
0.006073
0.002655
-0.001709
0.008514
0.000702
0.009979
-0.000244
0.012421
0.005585
0.008026
0.006073
0.007050
0.007050
0.010468
0.013397
0.006073
0.016327
0.003632
0.007050
0.005096
0.011932
0.003632
0.015350
-0.000244
0.009979
0.010956
0.013885
0.013885
0.009979
0.010468
0.008514
0.013397
0.007050
0.017792
0.011444
0.014374
0.000702
-0.000732
0.013885
0.009491
0.016815
0.007050
0.005096
0.012421
0.009979
0.012421
0.011444
0.010956
0.009003
0.013397
0.012909
0.007050
-0.001709
-0.001221
0.004608
0.007538
-0.004150
-0.005615
-0.004639
-0.000244
-0.013916
-0.010010
-0.023193
-0.013428
-0.013916
-0.008545
-0.011963
-0.015381
-0.020752
-0.007568
-0.008057
-0.017334
-0.005127
-0.003662
-0.009521
-0.012939
-0.006592
-0.004639
-0.007568
-0.000732
0.018280
-0.002686
-0.008545
-0.025635
-0.026611
-0.003174
0.009491
0.000214
-0.001221
-0.006592
-0.010010
-0.021729
-0.020264
-0.000244
0.000214
-0.019287
-0.043213
-0.049561
-0.012939
0.008514
0.023651
0.021698
0.011932
-0.002686
-0.006104
0.003632
0.002655
0.000214
0.017792
0.012909
0.023163
0.016815
0.015839
0.026093
0.023651
0.012421
0.012421
0.002167
0.015839
0.004120
-0.001221
0.000214
0.000702
0.002655
0.004608
0.004608
0.000702
-0.004150
0.005585
0.006561
0.006073
0.004608
0.020233
0.013885
0.006561
0.008026
0.013397
0.014862
0.013397
0.021210
0.018768
0.033905
0.032440
0.033905
0.044647
0.035370
0.040253
0.050018
0.048065
0.033905
0.051971
0.040741
0.036346
0.043671
0.042206
0.010468
0.021210
0.016815
0.023163
0.001190
-0.005615
-0.022705
-0.022217
-0.028076
-0.028076
-0.041748
-0.039307
-0.051514
-0.047607
-0.045654
-0.055420
-0.056885
-0.052490
-0.048584
-0.057373
-0.048584
-0.045654
-0.030029
-0.031494
-0.029541
-0.023193
-0.012939
-0.015381
-0.013916
-0.013916
0.003632
0.000702
0.002167
-0.009033
-0.004150
0.010468
0.017303
0.009003
0.015350
0.017303
0.014374
0.013397
0.015350
0.027557
0.017792
0.025116
0.013397
0.024139
0.027557
0.013397
0.017303
0.029510
0.017303
0.013397
0.018280
0.023651
0.015350
0.005096
0.012909
0.012909
0.012909
0.005585
0.009979
0.004120
-0.000732
-0.006592
0.000702
-0.004150
-0.001221
-0.003174
-0.017334
-0.015381
-0.009521
-0.006104
-0.002686
-0.012939
-0.015869
-0.003662
-0.020752
-0.018799
-0.006104
-0.002197
-0.014893
-0.012939
-0.002197
-0.010986
-0.003174
0.005096
0.000214
0.011444
0.001678
-0.003174
0.007050
0.013885
0.001190
0.018280
0.009003
0.011932
0.019257
0.006561
0.009979
0.014374
0.007538
0.012421
0.001190
0.012909
0.003632
0.007538
0.007050
0.005096
0.014862
-0.001221
-0.005127
0.001190
-0.004150
-0.004150
-0.002686
0.002655
-0.003174
-0.001221
-0.006592
-0.003662
0.000214
-0.006104
0.003632
-0.005127
-0.004150
0.003632
0.001190
0.002167
-0.000244
0.006073
0.012909
-0.005615
0.004608
0.008026
0.002167
0.010468
-0.004150
0.004608
-0.006592
0.001190
-0.011475
-0.016357
-0.029541
-0.020752
-0.029053
-0.019775
-0.018311
-0.002686
0.016815
0.023163
0.014862
0.010468
-0.016357
-0.000732
-0.003662
-0.004150
0.008026
0.016815
0.038300
0.050995
0.067108
0.047089
0.032928
0.018768
0.025604
0.017303
