# Supplementary material for: Kolmogorov Complexity of Coronary Sinus Atrial Electrograms Before Ablation Predicts Termination of Atrial Fibrillation After Pulmonary Vein Isolation
Source: Entropy (Basel). 2019 Oct 4;21(10):970. doi: 10.3390/e21100970 (PMC7514301; doi:10.3390/e21100970)
Supplement: Supplementary file 1 [file entropy-21-00970-s001.zip › suppMat/DataS1/more than PVI/12 30 SEC BASELINE.txt]

-0.001404
0.023956
0.036163
0.027374
0.033722
0.022491
0.007843
0.016144
0.010284
0.021027
0.035187
0.055695
0.054230
0.045441
0.043488
0.020538
0.036652
0.046906
0.036652
0.032745
0.008820
0.011261
0.016632
0.012238
0.001495
0.003937
-0.007263
-0.004822
-0.007263
-0.018982
-0.021423
-0.031189
-0.025330
-0.035095
-0.034119
-0.028259
-0.030212
-0.053162
-0.044861
-0.047302
-0.054138
-0.052673
-0.058533
-0.047791
-0.061462
-0.068787
-0.083923
-0.075134
-0.055115
-0.014099
-0.005310
-0.001404
-0.019958
-0.047302
-0.050720
-0.048767
-0.055115
-0.039978
0.018585
0.027863
0.022491
0.031281
-0.016052
-0.066833
-0.094177
-0.090271
-0.063416
-0.019470
0.007355
0.032745
0.002960
-0.072205
-0.099060
-0.097595
-0.089783
-0.049744
0.025421
0.054718
0.049347
0.018097
0.001984
0.016144
0.035187
0.031769
0.019562
0.009308
-0.001404
-0.016541
-0.008728
0.034698
0.033722
-0.008728
0.007355
-0.012146
-0.241150
-0.363708
-0.201111
-0.101013
-0.219666
-0.160095
-0.084900
-0.093201
-0.115662
-0.150818
-0.165955
-0.131775
-0.161560
-0.146912
-0.081482
-0.025330
-0.006287
0.005890
0.035187
0.043976
0.063019
0.074249
0.085968
0.084991
0.095245
0.084015
0.082550
0.078644
0.076691
0.094269
0.093781
0.084503
0.071808
0.050812
0.040558
0.038605
0.046417
0.042999
0.047882
0.033722
0.035675
0.037628
0.040070
0.029327
0.033722
0.028351
0.031769
0.026886
0.022980
0.024445
0.026398
0.026886
0.021027
0.028351
0.029816
0.027374
0.025421
0.022491
0.023956
0.022003
0.018585
0.009308
0.010284
0.014191
0.005402
0.013214
0.007843
0.002472
0.018585
0.001984
0.003937
0.001007
0.005402
-0.001404
-0.009216
-0.001404
-0.011658
-0.000427
-0.012146
-0.000916
-0.013123
-0.016052
-0.011658
-0.007263
-0.009216
-0.020447
-0.023376
-0.026794
-0.019958
-0.033142
-0.033630
-0.039978
-0.026794
-0.032166
-0.047302
-0.039978
-0.046814
-0.060486
-0.071716
-0.063904
-0.076111
-0.090759
-0.101501
-0.094177
-0.093689
-0.082947
-0.114197
-0.115662
-0.124939
-0.149841
-0.134216
-0.060486
-0.001892
0.089386
0.142120
0.177277
0.144562
0.083038
0.008820
0.034210
0.074249
0.115265
0.165070
0.171417
0.177765
0.204132
0.192902
0.188995
0.182159
0.167999
0.138214
0.097687
0.064484
0.054230
0.046906
0.032257
0.039581
0.029327
0.035187
0.042999
0.042023
0.055695
0.059601
0.075714
0.082062
0.088409
0.081573
0.075714
0.089874
0.084503
0.081573
0.081573
0.082550
0.068878
0.067413
0.064972
0.061554
0.045441
0.049835
0.049835
0.038605
0.055695
0.051300
0.043488
0.037628
0.010773
-0.015076
-0.045349
-0.071716
-0.083435
-0.047302
-0.020935
0.013702
0.003937
0.003937
-0.018005
-0.028259
-0.019470
-0.039978
-0.056580
-0.040955
0.010773
0.025421
-0.076599
-0.171326
-0.176697
-0.103943
0.021515
0.094757
0.018585
-0.052673
-0.021912
0.013702
-0.210876
-0.380310
-0.304138
-0.187439
-0.133728
-0.147888
-0.181580
-0.222107
-0.214783
-0.196716
-0.248474
-0.378357
-0.428650
-0.382263
-0.351013
-0.319763
-0.269958
-0.214783
-0.150330
-0.172302
-0.198669
-0.199646
-0.185486
-0.136658
-0.089783
-0.039490
0.009308
0.042511
0.066925
0.088409
0.105988
0.126007
0.145538
0.160187
0.178253
0.170929
0.181671
0.169952
0.157745
0.160675
0.151398
0.152374
0.141144
0.122589
0.133820
0.130402
0.131866
0.117218
0.109406
0.104034
0.107452
0.109894
0.113312
0.119659
0.115265
0.120148
0.118195
0.135284
0.140167
0.164093
0.157257
0.133820
0.068390
0.099152
0.122589
0.122589
0.114288
0.102570
0.096222
0.090363
0.074249
0.060577
0.049347
0.038116
0.028351
0.023468
0.007355
0.006866
0.001007
0.002960
-0.004333
-0.008728
-0.014099
-0.016541
-0.018982
-0.024841
-0.022888
-0.019958
-0.023376
-0.027283
-0.024841
-0.028748
-0.030701
-0.030212
-0.022888
-0.021912
-0.019470
-0.009216
-0.009705
-0.003845
-0.000916
-0.030212
-0.041443
-0.044373
-0.055115
-0.054138
-0.048279
-0.039978
-0.033142
-0.040466
-0.045349
-0.059021
-0.068787
-0.074158
-0.083923
-0.098083
-0.087341
-0.092712
-0.100037
-0.089294
-0.078064
-0.075134
-0.061951
-0.072693
-0.074646
-0.071228
-0.053650
-0.050232
-0.036072
-0.018005
0.012238
0.026886
0.052765
0.080109
0.087433
0.105011
0.116241
0.067413
0.022491
-0.034607
-0.069763
-0.064880
-0.000427
0.043488
0.061554
0.021027
-0.012634
-0.050232
-0.070251
-0.084900
-0.103943
-0.112244
-0.120056
-0.118591
-0.110779
-0.095154
-0.085876
-0.077576
-0.052185
-0.038025
-0.028748
-0.010681
0.010773
0.005890
-0.010681
-0.008240
-0.010681
-0.025818
-0.039978
-0.059998
-0.069763
-0.073669
-0.074646
-0.070740
-0.079041
-0.090759
-0.095154
-0.103943
-0.118591
-0.132263
-0.134705
-0.140076
-0.122986
-0.104919
-0.095154
-0.087341
-0.102478
-0.159119
-0.217224
-0.237244
-0.269958
-0.312927
-0.232849
-0.074646
0.019073
0.046417
-0.072693
-0.205017
-0.262146
-0.276794
-0.249451
-0.167908
-0.080017
-0.064392
-0.085388
-0.075623
0.048370
0.240265
0.126007
-0.104919
-0.035583
-0.103455
-0.121521
0.055206
0.123566
0.096222
0.211456
0.317902
0.171906
-0.013123
-0.029724
-0.004822
0.035187
0.043976
0.038116
0.042511
0.043488
0.045441
0.054230
0.069855
0.033234
0.023468
0.018097
0.022491
0.021027
0.008331
0.002960
0.012238
0.009796
0.032745
0.038116
0.054718
0.064972
0.061554
0.080597
0.082550
0.088898
0.083038
0.090363
0.090851
0.098175
0.104034
0.103546
0.101105
0.099152
0.098663
0.101593
0.099640
0.104523
0.098663
0.086945
0.089386
0.082062
0.070831
0.089874
0.090851
0.080597
0.084991
0.083038
0.085480
0.079132
0.073273
0.058136
0.058624
0.056183
0.057648
0.061554
0.063995
0.064972
0.067902
0.077667
0.090363
0.093292
0.082550
0.047882
0.040558
0.034698
0.049835
0.051788
0.063507
0.064484
0.068390
0.065948
0.070831
0.064484
0.058624
0.049347
0.039093
0.024933
0.023956
0.042023
0.034698
0.038605
0.036652
0.028839
0.022980
0.021027
0.017609
0.012726
0.017120
0.006378
0.014679
0.012726
0.012238
0.012726
0.015167
0.030304
0.021027
0.030304
0.045929
0.036163
0.022003
0.028351
0.040070
0.036163
0.044464
0.050812
0.045441
0.051788
0.052277
0.042999
0.032745
0.034698
0.044464
0.031281
0.013214
0.002472
-0.020447
-0.032166
-0.029724
-0.043884
-0.070740
-0.115662
-0.143005
-0.152283
-0.128357
-0.152283
-0.163513
-0.157654
-0.170837
-0.146912
-0.131775
-0.156677
-0.191833
-0.162048
-0.143982
-0.129333
-0.142517
-0.133728
-0.132751
-0.103943
-0.076111
-0.082458
-0.078064
-0.097595
-0.073669
-0.073181
-0.061951
-0.104919
-0.129822
-0.081482
-0.063416
-0.099548
-0.136658
-0.081970
-0.074158
-0.082458
-0.096130
-0.123474
-0.135193
-0.120056
-0.084900
-0.052673
-0.035095
-0.026306
-0.047302
-0.057068
-0.020935
-0.006287
-0.025330
-0.082947
-0.112244
-0.078064
-0.045349
0.021027
0.084991
0.090851
0.063019
0.029816
0.009796
0.006378
0.035187
0.057159
0.082550
0.074249
0.093781
0.100616
0.110870
0.112335
0.109406
0.102081
0.107941
0.125031
0.128937
0.097198
0.077667
0.080109
0.075226
0.067413
0.060577
0.066925
0.086456
0.084991
0.074738
0.057159
0.053253
0.058624
0.062531
0.063995
0.058624
0.048859
0.053253
0.055206
0.039093
0.052765
0.050812
0.037140
0.034698
0.035675
0.028839
0.028839
0.017120
0.011749
0.004913
0.017609
0.072296
0.059113
0.051300
0.062042
0.272980
0.411163
0.213898
-0.068298
-0.269958
-0.283630
-0.031677
0.146515
0.198273
0.155792
0.078156
0.021515
-0.002380
-0.033630
-0.066833
-0.076599
-0.080017
-0.081482
-0.091736
-0.064392
-0.042419
-0.039001
-0.018005
-0.005310
0.005890
0.016144
0.025909
0.044464
0.054718
0.051788
0.028839
0.017609
0.037140
0.050323
0.054230
0.057159
0.049835
0.051788
0.037140
0.038116
0.028351
0.042999
0.023956
0.018097
0.020538
0.035187
0.026398
0.030304
0.040558
0.030792
0.043488
0.029816
-0.003357
-0.023376
-0.036560
-0.035583
-0.046326
-0.029236
-0.005310
0.005402
-0.004333
-0.029724
-0.048767
-0.052673
-0.043884
-0.040466
-0.020447
-0.018982
-0.016541
-0.010681
-0.004333
0.021027
0.017609
0.035187
0.044952
0.058136
0.054718
0.060577
0.063995
0.052277
0.062531
0.050323
0.043488
0.034698
0.042023
0.027863
0.020538
0.014191
0.013214
-0.001892
-0.000916
-0.024353
-0.018982
-0.031189
-0.033630
-0.047302
-0.057556
-0.064880
-0.070251
-0.067322
-0.075134
-0.072205
-0.078552
-0.088806
-0.086365
-0.091736
-0.082947
-0.091248
-0.095154
-0.080017
-0.097595
-0.078552
-0.083923
-0.080994
-0.069275
-0.078064
-0.061462
-0.064392
-0.059509
-0.043396
-0.048279
-0.040466
-0.039978
-0.032654
-0.031189
-0.033630
-0.039978
-0.052185
-0.058533
-0.061462
-0.069763
-0.080994
-0.136658
-0.152283
-0.144470
-0.141541
-0.149353
-0.156677
-0.143494
-0.168396
-0.167419
-0.164978
-0.167419
-0.162537
-0.147888
-0.125427
-0.105896
-0.105408
-0.090271
-0.115173
-0.133728
-0.121033
-0.119080
-0.075134
0.022980
0.049835
0.075226
0.076691
0.022980
0.011749
-0.001892
-0.012634
0.008331
0.021027
0.034698
0.048370
0.073761
0.082550
0.082550
0.079132
0.098663
0.088898
0.067413
0.044464
0.045929
0.057159
0.068878
0.084503
0.066925
0.051300
0.042023
0.034210
0.031281
0.051300
0.060089
0.069855
0.057159
0.042511
0.037628
0.053253
0.062531
0.064972
0.055695
0.046417
0.042023
0.044952
0.052277
0.056183
0.072784
0.080597
0.080109
0.084503
0.087433
0.094757
0.090851
0.076202
0.071320
0.042999
0.030304
0.050323
0.078644
0.131866
0.087433
0.069366
0.067413
0.075226
0.083527
0.063995
-0.037048
-0.332947
-0.548279
-0.480896
0.013214
0.428253
0.087433
-0.123474
-0.183533
-0.132751
-0.098572
-0.193298
-0.201111
-0.154236
-0.078064
0.015656
0.076202
0.123566
0.152374
0.196320
0.264679
0.328644
0.376984
0.431183
0.411652
0.329132
0.216827
0.175812
0.188019
0.188019
0.233429
0.277374
0.259796
0.224640
0.176300
0.117706
0.049835
0.013214
-0.015564
-0.045837
-0.078064
-0.075623
-0.080017
-0.086365
-0.097595
-0.103455
-0.116150
-0.099548
-0.093689
-0.076111
-0.071228
-0.047791
-0.040466
-0.031189
-0.033142
-0.027771
-0.044861
-0.041931
-0.033630
-0.030701
-0.037048
-0.029236
-0.019470
-0.019958
-0.022400
-0.032166
-0.027771
-0.033630
-0.036072
-0.034607
-0.036560
-0.034607
-0.043396
-0.039490
-0.053650
-0.053162
-0.054138
-0.039490
-0.039490
-0.052673
-0.044373
-0.046814
-0.049255
-0.052185
-0.052185
-0.047791
-0.055603
-0.052185
-0.040955
-0.036560
-0.033630
-0.037537
-0.025330
-0.006775
-0.018494
-0.020935
-0.026794
-0.035095
-0.017029
-0.052185
-0.109802
-0.116638
-0.129333
-0.107361
-0.092224
-0.088318
-0.074646
-0.089783
-0.088318
-0.119568
-0.156189
-0.201599
-0.185486
-0.174255
-0.170837
-0.160583
-0.142517
-0.134216
-0.124939
-0.124451
-0.119568
-0.121521
-0.105408
-0.095154
-0.099060
-0.096619
-0.085388
-0.074646
-0.073181
-0.078064
-0.067322
-0.059509
-0.032654
-0.022400
-0.035583
-0.037537
-0.029724
-0.016541
-0.022400
-0.004822
-0.013123
-0.003357
-0.005310
0.003937
0.004913
0.009796
0.018097
0.020538
0.022980
0.019562
0.035187
0.029327
0.031281
0.024933
0.037628
0.023468
0.036652
0.040070
0.042023
0.042511
0.053741
0.037140
0.031281
0.050812
0.038605
0.045441
0.050812
0.055206
0.051788
0.047882
0.049835
0.042023
0.050323
0.049835
0.056671
0.065948
0.060089
0.079132
0.097198
0.130890
0.130890
0.061066
-0.060486
-0.133728
-0.076599
0.038605
0.094757
0.021027
-0.041443
-0.029236
-0.032654
-0.056580
-0.098572
-0.139587
-0.196228
-0.192810
-0.171326
-0.183044
-0.177185
-0.164978
-0.170837
-0.186951
-0.161072
-0.126404
-0.094177
-0.073669
-0.057068
-0.023865
0.039581
0.110870
0.152863
0.171417
0.183624
0.166046
0.156281
0.163605
0.225128
0.283722
0.306671
0.304718
0.279327
0.240753
0.231964
0.247589
0.254425
0.232941
0.183136
0.133820
0.096710
0.064484
0.053741
0.027374
0.006378
0.004425
0.026886
0.026398
0.012238
0.037140
0.030792
0.025909
0.002472
0.013214
0.026886
0.040070
0.046906
0.045441
0.051300
0.043976
0.046417
0.035187
0.012238
0.005890
0.030304
0.009796
-0.028259
0.010773
0.037628
-0.018982
-0.050720
-0.035095
-0.020935
-0.032654
-0.057068
-0.068787
-0.054626
-0.068298
-0.048279
0.018585
0.022980
-0.044373
-0.057556
-0.055603
-0.044373
-0.012146
0.014679
0.029327
0.036652
0.015167
-0.003845
-0.017517
-0.021912
-0.036072
-0.018982
-0.010193
0.005402
0.010284
0.013702
-0.008728
-0.008728
-0.010193
-0.004822
0.009308
0.014679
0.027374
0.042999
0.052277
0.023468
-0.041443
-0.101501
-0.167419
-0.152283
-0.098572
-0.050720
-0.020935
-0.035095
-0.048279
-0.078064
-0.114685
-0.140564
-0.149353
-0.148865
-0.150818
-0.135193
-0.103455
-0.076599
-0.039978
-0.039490
-0.036072
-0.049744
-0.084412
-0.059509
-0.024353
0.005402
0.010284
0.015167
0.004425
0.005402
-0.000427
0.005402
-0.003357
-0.001404
-0.001404
0.007843
0.027863
0.017120
0.035187
0.036163
0.040070
0.049835
0.059601
0.061066
0.067902
0.076691
0.084991
0.093781
0.095245
0.114288
0.118683
0.135284
0.153839
0.144073
0.058136
0.034210
0.032257
0.050812
0.064484
0.080597
0.070831
0.056671
0.038116
0.019073
0.001984
-0.025818
-0.040466
-0.020935
-0.035583
-0.041931
-0.047791
-0.042908
-0.043884
-0.047791
-0.037048
-0.038513
-0.028748
-0.015076
-0.023376
-0.010681
0.000031
0.009796
0.001495
0.011749
0.019562
0.016144
0.018585
0.035675
0.029327
0.026886
0.038116
0.020050
0.019562
0.022003
0.018585
0.025421
0.022980
0.023468
0.006866
0.024933
0.000519
0.008820
0.007355
0.007355
-0.002380
-0.007751
-0.015076
-0.013611
-0.024841
-0.022888
-0.034119
-0.029236
-0.032654
-0.034607
-0.025330
0.018585
0.063019
0.090851
0.074249
0.063019
0.084015
0.081573
0.059601
0.057648
0.070343
0.040070
0.036163
0.047882
0.073273
0.126495
0.203156
0.245636
0.273468
0.225128
0.186066
0.110382
0.022491
-0.034607
-0.056580
-0.012634
0.053253
0.106964
0.134796
0.123566
0.103546
0.072784
0.031281
-0.018982
-0.047302
-0.072693
-0.096130
-0.073181
-0.070740
-0.061462
-0.063904
-0.059998
-0.080994
-0.101501
-0.105408
-0.090271
-0.048279
-0.043396
-0.027283
-0.018494
-0.012634
-0.031189
-0.032166
-0.022400
-0.018494
0.006866
0.023956
0.028351
0.057159
0.056671
0.070831
0.067413
0.076691
0.077667
0.074738
0.081573
0.078644
0.080109
0.081085
0.085480
0.065460
0.032257
-0.014587
-0.035583
-0.041931
-0.011658
-0.009216
-0.005798
-0.013123
-0.034119
-0.045837
-0.057068
-0.062439
-0.067322
-0.061462
-0.062439
-0.052185
-0.034607
-0.032166
-0.021423
0.007355
0.020050
0.014679
-0.006287
-0.084900
-0.140076
-0.226501
-0.212830
-0.089294
-0.100525
-0.131287
-0.128357
-0.135681
-0.181580
-0.224548
-0.260193
-0.274353
-0.312439
-0.320740
-0.317810
-0.286072
-0.237244
-0.212830
-0.167419
-0.152771
-0.139587
-0.117615
-0.131287
-0.110779
-0.091736
-0.064392
-0.044373
-0.037537
-0.019470
-0.018005
0.000031
0.009796
0.023956
0.031281
0.029327
0.027863
0.025421
0.020050
0.016144
0.013214
0.015656
0.006866
0.015167
0.007843
0.001007
-0.001404
-0.010681
0.007843
-0.010193
0.001495
-0.003357
-0.012146
-0.002869
-0.012146
-0.004333
-0.011658
-0.009216
-0.013123
-0.018494
-0.001892
-0.017517
-0.022400
-0.015076
-0.011169
-0.021423
-0.010193
-0.021423
-0.009705
-0.009705
-0.005310
-0.023376
-0.017517
-0.005310
-0.014587
-0.013611
-0.009705
-0.007263
0.001984
-0.010193
0.006866
0.001007
-0.000427
0.005890
-0.001404
-0.010193
-0.006775
-0.001892
-0.007263
-0.001404
-0.004822
0.010773
0.009308
0.021027
0.015167
0.026886
0.051300
0.067413
0.091339
0.114288
0.110870
0.107941
0.114777
0.123566
0.130890
0.124054
0.127472
0.142609
0.147003
0.145538
0.130402
0.138214
0.124542
0.125031
0.120148
0.116241
0.124542
0.111359
0.099640
0.074738
0.067413
0.075714
0.043976
0.035187
0.052765
0.080109
0.092804
0.098175
0.121124
0.133331
0.125031
0.117706
0.127472
0.151398
0.140656
0.142120
0.148468
0.167511
0.148468
0.134308
0.161652
0.185089
0.185577
0.184601
0.165070
0.126007
0.093292
0.092316
0.115753
0.127960
0.094757
-0.006775
0.019562
0.137726
0.114288
-0.054626
-0.055115
-0.017029
-0.012634
0.050812
0.067902
0.069855
-0.026306
-0.031189
0.003448
-0.063416
-0.067322
-0.051697
-0.043884
-0.041931
-0.040955
-0.038513
-0.030212
-0.028259
-0.062927
-0.073181
-0.091248
-0.108826
-0.116638
-0.111267
-0.125427
-0.132263
-0.132263
-0.127380
-0.112244
-0.098572
-0.107849
-0.122009
-0.112244
-0.115173
-0.122009
-0.111755
-0.117126
-0.120056
-0.112244
-0.098083
-0.083923
-0.090271
-0.078064
-0.084900
-0.075134
-0.069763
-0.067322
-0.061951
-0.068787
-0.064880
-0.070740
-0.076599
-0.068298
-0.062927
-0.052673
-0.049255
-0.051697
-0.044861
-0.045349
-0.041443
-0.039001
-0.034119
-0.028259
-0.018494
-0.010193
-0.009705
-0.009216
-0.005310
0.004913
0.004425
0.015167
0.016144
0.019562
0.033722
0.022003
0.025909
0.035187
0.041046
0.046417
0.053741
0.047882
0.054718
0.062042
0.043488
0.049347
0.035675
-0.084412
-0.196228
-0.221130
-0.164490
-0.086365
-0.015076
-0.024353
-0.071716
-0.132263
-0.173279
-0.217224
-0.232849
-0.206970
-0.190369
-0.196228
-0.178650
-0.160095
-0.142029
-0.126404
-0.109314
-0.096130
-0.086853
-0.093689
-0.082947
-0.060486
-0.065857
-0.054138
-0.059509
-0.038025
-0.043396
-0.043884
-0.036560
-0.041931
-0.022888
-0.010193
-0.014099
-0.005310
0.000519
0.008820
-0.007751
-0.021912
-0.023865
-0.003357
0.022980
0.064484
0.116241
0.144562
0.112335
0.084015
0.080597
0.082062
0.075226
0.063507
0.070343
0.078156
0.088409
0.092316
0.110870
0.100128
0.095245
0.108917
0.087433
0.070343
0.061554
0.049347
0.050323
0.056671
0.056183
0.052765
0.055695
0.065460
0.060577
0.063019
0.065460
0.063019
0.057648
0.062531
0.047394
0.050323
0.049835
0.038116
0.042023
0.028839
0.025421
0.016632
0.005890
0.010773
0.007843
0.001495
-0.002869
-0.007751
0.002472
-0.005310
-0.005798
-0.000427
0.007355
0.000031
0.004913
0.022003
0.006378
0.015656
0.016144
0.005890
0.013214
0.017609
0.020538
0.021027
0.016144
0.014191
0.016144
0.024933
0.028839
0.022003
0.018585
0.022491
0.025909
0.023468
0.007843
0.020538
0.015656
0.005402
0.019562
0.009308
0.013214
0.021027
0.040558
0.082550
0.059113
0.013214
0.035675
0.072784
0.062042
-0.013123
-0.004333
0.087433
0.102570
0.144562
0.206085
0.192902
0.142609
0.041534
-0.052185
-0.031189
-0.006775
-0.027283
0.100128
0.242218
0.246613
0.131378
0.001007
-0.061462
-0.072693
-0.045837
-0.030212
-0.041443
-0.048767
-0.012146
0.029327
0.009796
-0.033630
-0.023376
-0.036560
-0.048279
-0.038025
-0.027771
-0.028748
-0.023376
-0.023376
-0.033630
-0.042419
-0.014099
-0.013123
-0.003845
-0.022400
-0.018005
-0.014099
-0.016052
-0.014587
-0.015076
-0.020935
-0.014587
-0.033142
-0.032654
-0.031677
-0.036072
-0.031677
-0.032654
-0.018982
-0.008728
-0.013611
-0.007263
-0.007751
0.007843
0.004425
0.000519
0.004425
0.012238
0.018585
0.010773
0.023956
0.022491
0.022491
0.014191
0.021515
0.023468
0.022003
0.022980
0.033234
0.034698
0.028839
0.040070
0.045441
0.048859
0.040070
-0.026306
-0.083923
-0.070251
-0.086365
-0.104919
-0.104431
-0.096619
-0.078552
-0.059509
-0.064880
-0.097107
-0.129822
-0.146912
-0.095642
-0.090759
-0.153748
-0.157654
-0.147400
-0.089783
-0.067322
-0.047302
-0.043884
-0.035095
-0.034607
-0.025818
-0.029724
-0.012146
-0.009216
-0.017029
-0.006287
-0.014587
-0.016541
-0.016052
-0.010193
-0.018982
-0.030701
-0.025330
-0.022888
-0.041931
-0.038513
-0.033630
-0.039001
-0.039490
-0.039001
-0.017029
-0.018494
-0.013611
-0.008240
-0.001404
0.021027
0.056183
0.060089
0.066925
0.076202
0.080109
0.062531
0.060577
0.070343
0.081573
0.081085
0.090363
0.082062
0.075714
0.058136
0.063995
0.049347
0.028839
0.025421
-0.004333
-0.017517
-0.025330
-0.017029
-0.042419
-0.043884
-0.048279
-0.042419
-0.038513
-0.031189
-0.029236
-0.028748
-0.022400
-0.027283
-0.025818
-0.006287
-0.006775
-0.001892
0.012238
0.002472
0.015656
0.017609
0.022980
0.027863
0.031769
0.024445
0.033234
0.028839
0.033234
0.025909
0.030304
0.022003
0.030792
0.019562
0.013702
0.010284
0.010773
0.009308
-0.003845
-0.013123
-0.023865
-0.033142
-0.037537
-0.057068
-0.080017
-0.060486
-0.007263
0.009796
-0.024841
-0.040466
-0.039001
-0.032166
-0.025818
-0.020935
-0.026306
-0.037048
-0.014587
-0.004822
0.007355
0.029327
0.010773
0.021515
0.017609
0.030792
0.057159
0.045929
0.084991
0.065460
0.036163
0.052277
0.059113
0.054718
0.053741
0.059113
0.074249
0.063995
0.056671
0.083527
0.110382
0.101105
0.065460
0.051788
0.043976
0.031769
0.042511
0.019562
0.016144
0.015167
0.009308
-0.004333
-0.006287
0.001984
0.005890
0.019562
-0.031189
-0.049744
-0.037537
-0.027283
-0.070740
-0.067322
-0.060974
-0.075134
-0.078552
-0.059998
-0.045837
-0.054138
-0.062439
-0.044861
-0.047302
-0.046814
-0.035583
-0.040955
-0.039490
-0.018982
-0.011169
0.007843
0.030792
0.068878
0.074738
0.091339
0.095734
0.104034
0.113800
0.105499
0.076202
0.085968
0.065460
0.071320
0.052765
0.057648
0.054718
0.060089
0.055695
0.041534
0.025909
-0.007263
-0.019470
-0.041443
-0.047302
-0.058533
-0.055115
-0.064880
-0.059998
-0.060486
-0.042419
-0.047791
-0.046814
-0.056091
-0.036072
-0.037048
-0.039490
-0.033142
-0.033630
-0.021423
-0.009216
0.016144
0.009308
0.026398
0.033234
0.067413
0.084503
0.115753
0.176300
0.220734
0.265656
0.281281
0.256866
0.198761
0.162628
0.155792
0.161652
0.176300
0.170441
0.173859
0.195831
0.180695
0.120148
0.061554
0.045441
-0.003357
-0.032166
-0.069763
-0.093201
-0.122986
-0.155212
-0.175720
-0.187927
-0.224060
-0.203064
-0.123962
-0.082947
-0.129333
-0.173767
-0.199646
-0.201599
-0.127869
-0.084412
-0.095154
-0.095642
-0.095642
-0.084412
-0.089783
-0.078552
-0.057068
-0.065857
-0.043396
-0.039978
-0.044373
-0.021912
-0.026794
-0.015564
-0.026794
-0.034119
-0.024841
-0.037537
-0.022400
-0.028748
-0.029724
-0.024353
-0.019958
-0.001404
-0.003845
-0.012634
-0.003845
-0.007751
0.001007
-0.001892
-0.020447
-0.013123
-0.011658
-0.023865
-0.031189
-0.028748
-0.034119
-0.028259
-0.027283
-0.035095
-0.039978
-0.050720
-0.055603
-0.061462
-0.055603
-0.062927
-0.064392
-0.053650
-0.054138
-0.059998
-0.057068
-0.043396
-0.044861
-0.054138
-0.039978
-0.038513
-0.036560
-0.030212
-0.037537
-0.015564
-0.021423
-0.022400
-0.017029
-0.021423
-0.009705
-0.010193
-0.000427
-0.008240
-0.003357
0.001495
0.000031
0.001495
0.004425
0.002960
0.021027
0.011749
0.011261
0.022980
0.022003
0.023468
0.021027
0.021515
0.021515
0.015656
0.027374
0.022491
0.021027
0.013214
0.026886
0.031769
0.029816
0.027374
0.024933
0.018585
0.014191
0.015656
0.005890
0.011261
0.007843
0.001495
0.004913
0.004913
0.000519
-0.013611
-0.013123
-0.018005
-0.024841
-0.031189
-0.030701
-0.036072
-0.036072
-0.049744
-0.045349
-0.062439
-0.058533
-0.065369
-0.071716
-0.067322
-0.062927
-0.064392
-0.074646
-0.079041
-0.088806
-0.089294
-0.082947
-0.083923
-0.083923
-0.097107
-0.081970
-0.079041
-0.045349
-0.041931
-0.012634
-0.005798
0.003448
-0.004333
-0.033630
-0.030212
-0.007751
0.073273
0.110382
0.121613
0.144073
0.189484
0.200714
0.188019
0.156769
0.196320
0.299835
0.327179
0.206573
0.203156
0.184601
0.247101
0.233917
0.260773
0.303253
0.300323
0.253448
0.177765
0.092804
0.046417
-0.003357
-0.149841
-0.168396
-0.045837
0.003448
0.048370
0.051300
0.021515
-0.038025
-0.048279
-0.070251
-0.098083
-0.096130
-0.079529
-0.052185
-0.023865
0.008820
0.036652
0.058624
0.092316
0.098175
0.106476
0.108917
0.095245
0.076691
0.043976
0.011749
-0.018005
-0.043396
-0.063416
-0.040466
-0.022400
-0.026306
-0.046814
-0.062927
-0.087830
-0.101990
-0.119568
-0.125916
-0.127869
-0.117126
-0.115662
-0.103455
-0.106384
-0.083435
-0.072205
-0.080017
-0.066833
-0.065857
-0.054138
-0.047791
-0.041931
-0.030701
-0.046814
-0.043396
-0.027283
-0.031189
-0.029236
-0.029236
-0.026794
-0.020935
-0.028259
-0.031189
-0.020935
-0.034119
-0.027771
-0.029724
-0.016052
-0.018982
-0.021912
-0.017029
-0.018005
-0.020447
-0.021912
-0.014099
-0.028748
-0.027771
-0.023865
-0.023865
-0.026794
-0.016541
-0.025818
-0.030701
-0.020935
-0.032166
-0.025330
-0.020447
-0.034607
-0.036560
-0.025818
-0.034119
-0.033142
-0.026306
-0.030212
-0.018005
-0.024353
-0.018005
-0.020447
-0.026306
-0.019958
-0.016052
-0.020935
-0.023376
-0.012146
-0.019958
-0.008240
-0.019470
-0.031189
-0.026306
-0.026794
-0.025818
-0.008728
-0.016541
-0.025330
-0.020935
-0.031189
-0.034607
-0.035095
-0.030701
-0.028259
-0.030701
-0.030212
-0.031677
-0.026794
-0.026306
-0.033630
-0.041931
-0.052673
-0.056580
-0.056091
-0.032166
-0.049744
-0.039001
-0.040466
-0.044373
-0.053650
-0.038513
-0.038025
-0.039490
-0.034119
-0.043884
-0.067322
-0.101013
-0.108826
-0.127380
-0.102966
-0.092224
-0.064392
-0.052185
-0.054626
-0.079529
-0.084412
-0.094177
-0.112244
-0.104431
-0.114685
-0.114685
-0.107849
-0.105896
-0.101013
-0.101501
-0.102966
-0.102478
-0.080994
-0.083923
-0.073181
-0.085388
-0.087341
-0.070740
-0.054138
-0.056580
-0.051208
-0.033630
-0.018494
0.015167
0.025421
0.039093
0.068878
0.080109
0.110382
0.147003
0.180695
0.185089
0.120636
0.089874
0.136261
0.147003
0.149445
0.173370
0.193390
0.169464
0.124054
0.106964
0.098663
0.090851
0.063995
0.052765
0.029327
0.030304
0.023468
0.019073
0.006378
0.007355
0.008331
0.003448
-0.003357
-0.001892
-0.013123
0.005402
0.014679
0.036163
0.042023
0.039093
0.062042
0.086945
0.086945
0.078156
0.058136
0.049347
0.073761
0.101593
0.110870
0.077667
0.050323
0.040558
0.035675
0.000031
-0.007263
0.033234
-0.025330
-0.135193
-0.143982
-0.078064
-0.041443
-0.006287
0.001007
-0.044861
-0.086853
-0.093201
-0.068298
-0.070251
-0.035095
-0.001404
-0.023376
-0.027771
0.022491
0.068878
0.081085
0.070343
0.051300
0.041046
0.011749
0.021515
0.034210
0.042023
0.029327
0.030792
0.013214
0.005890
-0.007263
-0.002869
-0.017029
-0.008728
-0.013611
0.006378
0.001007
-0.003357
-0.000427
0.010284
0.000519
-0.003357
0.004425
0.007843
0.006866
0.011749
0.008331
0.017120
0.025421
0.017609
0.024445
0.013214
0.024933
0.022003
0.013702
0.018097
0.008331
0.013214
0.012238
0.009796
0.008331
0.002960
0.009796
0.002960
0.003448
0.001495
-0.001404
0.000031
-0.004333
-0.002380
-0.014099
0.004425
0.001984
0.007355
0.013702
0.016144
0.022491
0.008820
0.012238
0.008331
0.023468
0.019073
0.017609
0.022980
0.022003
0.021027
0.021515
0.022003
0.021515
0.016144
0.010284
0.012238
0.005890
-0.002380
-0.005310
-0.017517
-0.007263
-0.013611
-0.014099
-0.020935
-0.014587
-0.016541
-0.017029
-0.029724
-0.024841
-0.027771
-0.026306
-0.040466
-0.042908
-0.051208
-0.044861
-0.048767
-0.038513
-0.045349
-0.044861
-0.037537
-0.022400
-0.041931
-0.041931
-0.037537
-0.049744
-0.059509
-0.045837
-0.037048
-0.011658
0.024445
0.055695
0.046417
0.062531
0.050323
0.064484
0.088409
0.103546
0.124054
0.140167
0.170441
0.200714
0.207062
0.223175
0.236847
0.222198
0.193878
0.157257
0.137238
0.126495
0.125031
0.123077
0.119659
0.097687
0.090851
0.071808
0.034210
-0.003845
-0.041931
-0.077087
-0.093689
-0.095642
-0.102966
-0.107361
-0.110779
-0.104431
-0.083435
-0.086365
-0.100037
-0.095154
-0.114197
-0.097595
-0.117126
-0.089294
-0.072205
-0.070740
-0.056580
-0.062927
-0.062439
-0.058533
-0.051697
-0.039001
-0.037537
-0.035095
-0.035583
-0.036560
-0.023376
-0.036072
-0.026794
-0.009705
-0.001892
0.019562
0.025421
0.012238
0.015167
0.009308
0.052277
0.066437
0.033722
-0.069275
-0.117615
-0.133240
-0.104431
-0.089294
-0.071716
-0.119568
-0.218689
-0.273865
-0.215759
-0.125427
-0.175720
-0.205505
-0.208435
-0.269958
-0.337830
-0.306580
-0.207947
-0.135681
-0.135193
-0.178650
-0.140564
-0.104431
-0.090271
-0.041931
-0.005798
0.030304
0.055206
0.044952
0.048859
0.054718
0.044464
0.037140
0.056183
0.090851
0.112823
0.116730
0.087433
0.115753
0.130402
0.144073
0.110382
0.072296
0.085480
0.099640
0.111359
0.108917
0.102081
0.110870
0.132843
0.192902
0.235870
0.240753
0.198273
0.135284
0.053253
0.080109
0.126984
0.146027
0.196320
0.184601
0.144073
0.088409
0.077667
0.086456
0.096710
0.077667
0.050812
0.043488
0.014679
-0.028748
-0.075134
-0.039001
-0.013123
-0.018982
-0.069763
-0.087830
-0.059509
-0.052673
-0.037537
-0.043884
-0.060974
-0.083923
-0.092712
-0.088318
-0.056580
-0.046326
-0.011658
-0.002380
-0.013611
-0.009216
-0.001404
-0.004333
-0.000916
0.004425
0.012238
0.025421
0.031281
0.013214
0.022003
0.007843
0.004913
0.011261
-0.019958
-0.030212
-0.034607
-0.027283
-0.033630
-0.036072
-0.050720
-0.054138
-0.067810
-0.060486
-0.073181
-0.063416
-0.067810
-0.066833
-0.054626
-0.045349
-0.041443
-0.033630
-0.025818
-0.015564
-0.029236
-0.005310
-0.000427
0.005890
0.017120
0.012726
0.019562
0.029327
0.052765
0.051788
0.065460
0.037628
0.011749
-0.005798
-0.016052
0.003448
0.002472
0.009796
0.008820
-0.009216
-0.010681
-0.018982
-0.025330
-0.039001
-0.032654
-0.027771
-0.034119
-0.035583
-0.043396
-0.040955
-0.040466
-0.067810
-0.042908
-0.016052
-0.016541
-0.005798
0.006866
0.011749
-0.019470
-0.019958
-0.020935
-0.009705
-0.003357
-0.003845
-0.001404
-0.009216
-0.006775
-0.002869
0.012238
0.028839
-0.018982
-0.097107
-0.092712
-0.041443
0.009796
0.017120
-0.005798
-0.056580
-0.082947
-0.091248
-0.032654
-0.010681
-0.072693
-0.089294
-0.090759
-0.084412
-0.091736
-0.096130
-0.090759
-0.096619
-0.072205
-0.059998
-0.058533
-0.062927
-0.107849
-0.116638
-0.106384
-0.097107
-0.089783
-0.069275
-0.049255
-0.044861
-0.037537
-0.040466
-0.032166
-0.013611
0.004913
0.001984
0.012238
0.022003
0.046417
0.061554
0.079620
0.090851
0.090851
0.109406
0.092316
0.092804
0.099152
0.102570
0.106964
0.105011
0.103546
0.103058
0.098663
0.090363
0.091339
0.089874
0.093292
0.080109
0.070343
0.067902
0.071320
0.055695
0.053741
0.054230
0.054718
0.048859
0.046906
0.043976
0.051300
0.055695
0.043976
0.034210
0.029816
0.017609
0.009796
0.024933
0.010773
0.012726
0.011749
0.007355
0.005402
0.015656
0.022003
0.012238
0.004913
0.003937
0.008331
0.010284
0.001984
0.004425
0.010773
0.013214
0.023468
0.020538
0.026886
0.041046
0.029816
0.028839
0.032745
0.031769
0.031281
0.029816
0.019562
0.023468
0.022491
0.023956
0.023956
0.027863
0.024445
0.022491
0.023956
0.026398
0.021027
0.016144
0.015167
0.010773
0.007843
0.002960
0.014679
0.008820
0.001007
0.011749
0.009796
0.006378
0.003937
0.005890
-0.003845
-0.003357
0.003448
0.001007
-0.006287
-0.021912
-0.011169
0.001984
-0.001404
0.027863
0.062042
0.041046
-0.020447
0.008820
-0.003845
-0.004333
-0.008240
-0.002380
0.005890
0.023956
0.011749
0.003448
-0.022400
-0.059998
-0.048767
-0.051208
-0.053162
-0.056580
-0.041931
-0.038513
-0.054138
-0.056091
-0.058044
-0.078064
-0.131775
-0.111267
-0.080017
-0.033142
0.055206
0.079132
0.031769
-0.007751
-0.052185
-0.148376
-0.166931
-0.027283
0.043488
0.035675
0.008820
-0.018982
-0.060974
-0.066345
-0.020935
0.035187
0.062042
0.023468
-0.033142
-0.050232
-0.043884
-0.012146
-0.001404
0.020050
0.025421
0.044952
0.036163
0.035675
0.039093
0.048859
0.046417
0.039581
0.039581
0.047394
0.045929
0.045929
0.041046
0.031281
0.030304
0.030304
0.034210
0.023956
0.024445
0.018097
0.040070
0.050323
0.050812
0.045929
0.064484
0.076691
0.071808
0.013214
-0.150330
-0.188904
-0.076111
-0.003845
-0.000427
-0.058533
-0.030212
-0.009216
-0.092224
-0.122986
-0.097107
-0.094177
-0.090759
-0.097107
-0.102478
-0.096130
-0.080505
-0.059509
-0.035583
-0.033142
-0.017517
-0.002869
0.006866
0.009308
0.011749
0.020050
0.029327
0.028351
0.013214
0.016144
0.014191
0.010773
0.019562
0.019073
0.019073
0.016632
0.015656
0.014191
0.013702
0.000031
0.003937
-0.000427
-0.013123
-0.003357
-0.001892
-0.012146
-0.002869
-0.008728
-0.003845
-0.003357
-0.011169
0.003448
-0.006287
0.010773
0.013214
0.003937
0.012238
0.019562
0.027374
0.024933
0.032257
0.030792
0.041046
0.034210
0.042511
0.045441
0.036163
0.053253
0.032745
0.037628
0.037628
0.035187
0.036163
0.034698
0.026886
0.038116
0.025909
0.018097
0.013702
0.007355
0.006866
0.007355
-0.001892
0.001007
-0.011658
-0.004333
0.008820
-0.006287
0.001007
-0.008240
-0.005310
-0.002869
-0.004333
-0.000427
0.006866
0.004913
0.017609
0.008820
0.011749
0.017120
0.022003
0.026398
0.021027
0.023468
0.032745
0.030792
0.033234
0.028839
0.027863
0.029327
0.038605
0.034698
0.030792
0.030792
0.033234
0.032745
0.024933
0.028839
0.025909
0.018585
0.031281
0.015167
0.024445
0.009308
0.026398
0.022980
0.031281
0.019073
0.019073
0.019073
0.015656
0.017609
0.013702
0.003448
0.001984
0.005402
-0.002380
-0.008240
-0.013611
-0.021912
-0.021423
-0.013611
-0.014099
-0.012634
-0.017517
-0.029236
-0.043884
-0.072693
-0.089294
-0.097107
-0.115662
-0.108337
-0.091736
-0.083923
-0.094666
-0.109314
-0.122009
-0.139099
-0.156677
-0.153748
-0.140564
-0.122009
-0.102966
-0.069275
-0.058044
-0.059509
-0.077576
-0.103455
-0.110291
-0.102478
-0.111267
-0.095154
-0.114197
-0.113220
-0.074646
0.015656
0.028839
0.084503
0.205109
0.172882
-0.121521
-0.275818
-0.449646
-0.370544
-0.157166
0.022491
0.124054
0.133820
0.073761
0.036652
-0.037537
-0.100525
-0.098572
-0.079529
-0.032166
0.063507
0.050323
-0.017517
-0.018494
0.059113
0.069855
0.062531
0.097687
0.089386
0.087921
0.081573
0.082062
0.081085
0.062042
0.051788
0.042023
0.022003
0.024445
0.016632
0.020538
0.022491
0.024445
0.041046
0.045441
0.015167
-0.020935
-0.017517
0.012238
0.023468
0.016144
0.016632
0.025909
0.014679
0.012726
0.001007
0.005402
0.017609
0.014679
0.008820
0.017120
0.007843
0.011261
0.009308
0.015656
0.002472
0.017609
0.015656
0.015167
0.016144
0.025909
0.024933
0.029816
0.031769
0.026398
0.032257
0.033722
0.046906
0.036652
0.025909
0.023956
0.028839
0.026886
0.035675
0.032745
0.052277
0.046417
0.051300
0.043976
0.044464
0.047882
0.036652
0.039581
0.040070
0.045441
0.052765
0.048859
0.045441
0.047882
0.061066
0.064484
0.049835
0.050812
0.056183
0.061066
0.053741
0.050323
0.061066
0.066437
0.057159
0.047394
0.052277
0.052277
0.048370
0.051300
0.038605
0.033722
0.026886
0.028839
0.044952
0.026398
0.021515
0.032257
0.020538
0.024933
0.020538
0.025421
0.018097
0.009796
0.013702
0.014679
0.010284
0.010773
0.010284
0.022491
0.008820
0.021515
0.001984
0.005890
0.007843
0.021515
0.005890
0.000031
0.014191
0.007355
0.012726
0.005402
0.003448
-0.000427
0.001495
0.004913
-0.001404
-0.007263
-0.008728
-0.001404
-0.013611
-0.013123
-0.016541
-0.021423
-0.014099
-0.015564
-0.009705
-0.005310
-0.003845
-0.004333
-0.008728
-0.007751
-0.010193
0.004913
0.003448
0.004913
0.001984
-0.005310
-0.020447
-0.017029
-0.009216
-0.025818
-0.001892
0.001007
-0.011169
-0.014099
-0.012634
-0.025330
-0.037048
-0.035583
-0.029724
-0.032166
-0.020935
-0.023865
-0.007751
0.002472
-0.000427
-0.043396
-0.111755
-0.116150
-0.072205
-0.023865
0.005890
-0.006287
-0.022400
-0.059509
-0.094666
-0.160583
-0.150818
-0.058044
-0.021423
-0.032166
-0.052185
-0.086853
-0.100037
-0.098083
-0.101013
-0.100037
-0.121521
-0.151306
-0.160583
-0.123474
-0.141541
-0.158630
-0.164978
-0.178162
-0.170837
-0.170837
-0.188904
-0.189392
-0.226501
-0.244080
-0.250916
-0.218689
-0.180115
-0.144470
-0.102478
-0.077087
-0.055115
-0.040955
-0.039490
-0.034607
-0.027283
-0.006287
0.019562
0.044464
0.064972
0.159210
0.206573
0.183136
0.209503
0.249542
0.284210
0.318878
0.258331
0.135773
0.082062
0.103546
0.189972
0.255890
0.292999
0.284698
0.243683
0.210480
0.142120
0.027374
0.054230
0.094757
0.088898
0.078644
0.048859
0.029816
0.027863
0.019562
0.005890
-0.005310
-0.011658
-0.005310
-0.005310
-0.021912
-0.009216
-0.009705
-0.005798
-0.011658
-0.008728
-0.009216
-0.005798
-0.003845
-0.006287
0.001495
-0.001892
-0.001404
0.002472
0.001984
0.002960
0.013214
0.015656
0.004425
0.015167
0.010284
0.016144
-0.003357
0.001007
0.006866
0.010773
0.010284
0.001495
0.003448
0.002960
0.001495
0.003448
-0.002380
0.005402
0.004425
0.002472
0.005890
-0.004333
-0.016052
0.001495
0.001984
-0.014587
0.004913
-0.014587
0.005890
0.000031
-0.009705
-0.008240
-0.008240
-0.008240
-0.013611
-0.004333
-0.020447
-0.011169
0.000031
-0.009705
-0.002869
-0.002869
0.007843
0.011261
0.021027
0.023468
0.039093
0.040070
0.040070
0.031281
0.024933
0.014679
0.017609
0.016632
0.035675
0.037140
0.035675
0.026886
0.018097
0.017609
0.004425
-0.012634
-0.013123
-0.018005
-0.023376
-0.022888
-0.027283
-0.028748
-0.029724
-0.031677
-0.031189
-0.035095
-0.039001
-0.030701
-0.037537
-0.035095
-0.035095
-0.024353
-0.023376
-0.017517
-0.029724
-0.011658
-0.015564
-0.010193
-0.006287
-0.011658
-0.009216
0.008820
0.031769
0.035187
0.034210
0.011261
-0.041931
-0.069763
-0.064392
-0.059021
-0.037537
-0.037048
-0.035095
-0.028748
-0.041931
-0.083435
-0.121033
-0.126892
-0.120056
-0.107849
-0.096619
-0.083923
-0.075134
-0.107849
-0.084900
-0.068787
-0.070251
-0.055603
-0.029724
-0.018982
-0.020935
-0.020447
-0.025330
-0.019958
0.008331
0.015656
0.021027
0.028839
0.031281
0.053253
0.036652
0.015656
-0.023865
-0.031189
-0.012634
0.001984
0.025421
0.064484
0.070831
0.034698
0.014679
0.007843
0.016144
0.007843
0.020538
0.039581
0.034698
0.043488
0.041046
0.037140
0.036652
0.047882
0.061554
0.051788
0.029816
0.031281
0.013702
0.007355
-0.006775
-0.011658
-0.022400
-0.022888
-0.012146
-0.019958
-0.027283
-0.040466
-0.050232
-0.051208
-0.053162
-0.056580
-0.043396
-0.038025
-0.047791
-0.038513
-0.028748
-0.019470
-0.014099
0.013702
0.032257
0.009308
0.012238
0.021515
0.054718
0.055695
0.076202
0.098663
0.106964
0.127472
0.134796
0.154327
0.122101
0.056671
0.042023
0.011261
-0.035583
0.072296
0.207062
0.202667
0.095245
0.071808
0.105988
0.052277
0.046417
0.093781
0.083038
0.040070
0.040558
0.076691
0.100616
0.089874
-0.144470
-0.244568
-0.178162
-0.092224
-0.033630
0.027863
0.001984
-0.073181
-0.157166
-0.191345
-0.213318
-0.247986
-0.253845
-0.255310
-0.233337
-0.184021
-0.133240
-0.114685
-0.097107
-0.076111
-0.087830
-0.087341
-0.077087
-0.088806
-0.067322
-0.050232
-0.017517
0.018585
0.033234
0.047882
0.046417
0.058624
0.059113
0.050323
0.036652
0.050812
0.054718
0.076202
0.090363
0.107941
0.091339
0.076202
0.079620
0.083038
0.071808
0.060577
0.063995
0.064972
0.063019
0.062531
0.060089
0.057159
0.060577
0.062531
0.052277
0.065460
0.066925
0.065948
0.075226
0.072784
0.080109
0.086945
0.072784
0.076691
0.076691
0.066925
0.050323
0.027374
0.023956
0.029816
0.016632
0.023956
0.031281
0.036163
0.033722
0.035675
0.023956
-0.008728
-0.070740
-0.122009
-0.122009
-0.095154
-0.052673
-0.057068
-0.043884
-0.057556
-0.043884
-0.050720
-0.067322
-0.063904
-0.072205
-0.080994
-0.090271
-0.082947
-0.074646
-0.062927
-0.047302
-0.031677
-0.017517
0.000519
-0.008240
-0.023865
-0.046326
-0.056091
-0.047302
-0.039978
-0.055603
-0.043884
-0.023865
-0.024841
-0.047791
-0.053162
-0.058044
-0.067322
-0.061462
-0.069275
-0.063904
-0.061951
-0.072693
-0.078552
-0.078064
-0.101501
-0.094177
-0.073669
-0.059509
-0.059998
-0.054626
-0.060486
-0.063416
-0.079041
-0.071716
-0.068298
-0.051697
-0.054626
-0.056580
-0.039978
-0.040466
-0.043396
-0.038025
-0.028259
-0.034607
-0.037048
-0.032166
-0.026794
-0.036560
-0.025330
-0.031677
-0.033630
-0.032654
-0.041931
-0.034119
-0.030212
-0.038513
-0.032654
-0.023865
-0.029236
-0.032166
-0.038025
-0.026794
-0.032654
-0.032654
-0.026306
-0.025330
-0.030701
-0.034607
-0.027283
-0.037048
-0.034119
-0.020935
-0.015076
-0.026794
-0.025818
-0.025330
-0.031189
-0.023865
-0.017029
-0.026794
-0.024353
-0.032654
-0.016052
-0.029724
-0.033142
-0.021912
-0.022888
-0.036072
-0.018494
-0.012634
-0.007263
-0.009705
-0.002380
0.002960
0.013702
0.025421
0.004913
-0.029236
-0.025330
0.002960
0.083038
0.178741
0.165070
0.065948
0.073761
0.126007
0.212921
0.228546
0.226593
0.203644
0.177765
0.208038
0.232452
0.184601
0.155304
0.116730
0.063019
0.046906
0.045929
0.041534
0.002472
-0.031189
-0.034119
-0.042908
-0.092712
-0.134216
-0.126892
-0.119080
-0.126892
-0.121521
-0.107361
-0.056580
-0.022400
0.001007
-0.015564
0.002472
0.042511
0.109406
0.149933
0.151398
0.154327
0.148956
0.110870
0.113312
0.137238
0.152374
0.134796
0.129913
0.116241
0.091339
0.086945
0.063019
0.045441
0.033234
0.011261
-0.002869
-0.015076
-0.018005
-0.009216
0.004913
0.006866
0.001984
-0.021912
-0.044861
-0.050720
-0.046326
-0.060974
-0.057068
-0.050720
-0.047302
-0.050232
-0.058044
-0.066833
-0.067322
-0.075623
-0.058044
-0.057556
-0.054138
-0.058044
-0.057068
-0.047302
-0.044861
-0.039001
-0.036560
-0.035095
-0.037537
-0.035583
-0.040466
-0.047302
-0.043396
-0.055603
-0.044861
-0.049255
-0.039490
-0.034119
-0.037048
-0.047302
-0.056580
-0.056091
-0.058044
-0.074158
-0.062927
-0.041443
-0.034607
0.001007
0.022491
0.055695
0.052277
0.042511
0.029816
0.006866
0.012238
0.038116
0.036163
0.058136
0.069855
0.091827
0.077179
0.080109
0.071808
0.047394
0.038116
0.030304
0.005890
0.008820
-0.008240
-0.010193
-0.019470
-0.034119
-0.032166
-0.040466
-0.043884
-0.047302
-0.054138
-0.042419
-0.054626
-0.065369
-0.065857
-0.060974
-0.067810
-0.068787
-0.082458
-0.075134
-0.075134
-0.079041
-0.075134
-0.068298
-0.072205
-0.075623
-0.059509
-0.066833
-0.071228
-0.057556
-0.065369
-0.058533
-0.056091
-0.050232
-0.047302
-0.046814
-0.033142
-0.045837
-0.031189
-0.032166
-0.026306
-0.026306
-0.027771
-0.031677
-0.019958
-0.020935
-0.009705
-0.011658
-0.009216
-0.008728
-0.008240
-0.015076
-0.001892
-0.000916
0.001007
-0.005310
0.000519
-0.003845
0.001007
-0.000427
0.002472
0.012238
0.003448
-0.000916
0.001984
0.014191
0.011261
0.010284
0.008820
0.001007
0.007843
0.002472
0.011749
0.005402
0.001007
-0.004333
0.001495
0.000519
0.004425
0.014191
0.012726
0.028351
0.035675
-0.005798
-0.051697
-0.062439
-0.047302
-0.046326
-0.060486
-0.070251
-0.068787
-0.072205
-0.081482
-0.070251
-0.078552
-0.099060
-0.103943
-0.116150
-0.097595
-0.085876
-0.088318
-0.078064
-0.038025
0.012726
0.046906
0.043488
0.035187
0.038116
0.045929
0.032257
-0.000427
0.063507
0.137726
0.166046
0.148956
0.138214
0.147980
0.150909
0.148956
0.127960
0.124054
-0.027283
-0.051208
0.142120
0.191925
0.169952
0.129425
0.091827
0.119659
0.161163
0.168488
0.181183
0.166046
0.157257
0.139679
0.142120
0.127960
0.085968
0.086945
0.118683
0.132355
0.129913
0.119171
0.097687
0.063995
0.024933
-0.001892
-0.020935
-0.027283
-0.024841
-0.055603
-0.084900
-0.091248
-0.101501
-0.108826
-0.095154
-0.102478
-0.090759
-0.105896
-0.112244
-0.099060
-0.098083
-0.100525
-0.093201
-0.099548
-0.098572
-0.089783
-0.080017
-0.078552
-0.074158
-0.068298
-0.064392
-0.041443
-0.033630
-0.038513
-0.033142
-0.046326
-0.042419
-0.045837
-0.039490
-0.035583
-0.025330
-0.027283
-0.022888
-0.027771
-0.026794
-0.033630
-0.031189
-0.029724
-0.027771
-0.035095
-0.022400
-0.018005
-0.011169
-0.025330
-0.024841
-0.014099
-0.009216
-0.018982
-0.022400
-0.007751
-0.008240
-0.004822
-0.000427
-0.005310
-0.003357
-0.000916
0.005402
-0.007263
0.001495
-0.001892
0.007843
0.006378
0.004913
0.014191
0.013214
0.010773
0.012238
0.016144
0.021515
0.015167
0.019562
0.022491
0.013214
0.017120
0.016144
0.027374
0.026886
0.022980
0.014679
0.029327
0.026886
0.014191
0.016632
0.022491
0.015167
0.017609
0.023468
0.024445
0.017609
0.017120
0.022980
0.017120
0.029327
0.017609
0.014191
0.017120
0.020538
0.017120
0.008331
0.010284
0.001984
0.022491
0.022491
0.034210
0.031281
0.049347
0.047394
0.056183
0.014679
-0.007751
-0.047302
-0.107361
-0.138123
-0.080994
-0.030212
-0.039001
-0.042908
-0.013611
-0.048767
-0.075134
-0.105896
-0.100525
-0.115173
-0.146423
-0.125916
-0.047302
-0.029724
-0.071716
-0.084412
-0.062439
-0.041443
-0.027771
-0.007263
-0.018982
-0.004333
0.002472
-0.001892
-0.017029
-0.011658
-0.014587
-0.037537
-0.048767
-0.062439
-0.077087
-0.067322
-0.034607
-0.012146
0.009796
0.011749
-0.002869
-0.017029
-0.022888
0.005402
0.001984
0.027863
0.043976
0.026398
-0.021423
0.009796
0.051788
0.059113
0.053253
0.077179
0.072296
0.043488
0.005890
-0.009216
-0.026794
0.008331
0.008331
0.004913
0.025421
0.052765
0.035187
0.012238
0.023468
0.024445
0.019073
0.011261
0.025909
0.038116
0.046906
0.064972
0.065460
0.045441
0.031769
0.045441
0.055206
0.045929
0.013214
0.035675
0.025909
0.031769
0.030792
0.036652
0.045929
0.058624
0.059113
0.023468
-0.004333
0.001495
0.060089
0.084991
0.077179
0.070343
0.064972
0.090363
0.109894
0.112823
0.124542
0.136261
0.138214
0.143585
0.140656
0.134308
0.108429
0.113800
0.101593
0.102081
0.105011
0.101593
0.110870
0.099152
0.087433
0.085968
0.072784
0.056183
0.036652
0.029816
0.021027
0.001495
-0.006775
-0.004822
-0.001892
-0.000427
-0.014099
-0.002869
-0.012634
-0.005798
-0.001892
-0.008240
-0.015076
-0.012634
-0.000916
-0.005310
-0.001404
-0.000427
0.010284
0.007843
0.006378
0.005890
0.015167
0.015656
0.019562
0.018585
-0.005310
-0.003357
-0.001892
0.011261
0.006866
0.008820
-0.005310
0.000519
0.000519
-0.017029
-0.025330
-0.024841
-0.021912
-0.016052
-0.010681
-0.013611
-0.031189
-0.025330
-0.019958
-0.017517
-0.024353
-0.018982
-0.005310
0.002472
0.004425
-0.018005
-0.012146
0.001495
0.010773
-0.023865
-0.046814
-0.066833
-0.067322
-0.057556
-0.052185
-0.058044
-0.058044
-0.072205
-0.072693
-0.090759
-0.100037
-0.099548
-0.095154
-0.107849
-0.107849
-0.106873
-0.101990
-0.099548
-0.084900
-0.074158
-0.065369
-0.063904
-0.046326
-0.047791
-0.046814
-0.034607
-0.012146
-0.024353
-0.015076
-0.017029
-0.012146
0.004425
0.002960
-0.003357
-0.000916
-0.004333
0.015167
0.002960
0.010773
0.020538
0.022003
0.028351
0.029816
0.034698
0.047394
0.054230
0.067413
0.083527
0.073761
0.086945
0.089386
0.078644
0.072296
0.070343
0.083527
0.089386
0.084991
0.083038
0.074738
0.064972
0.042511
0.021027
0.022491
0.002472
-0.013123
-0.005310
-0.050720
-0.097107
-0.104431
-0.109802
-0.116638
-0.120056
-0.112732
-0.122498
-0.118591
-0.126404
-0.121521
-0.150818
-0.187927
-0.212341
-0.162048
-0.094177
-0.052673
-0.075134
-0.104919
-0.140564
-0.138123
-0.102478
-0.057556
-0.053162
-0.055603
-0.075134
-0.096619
-0.100525
-0.079529
-0.067322
-0.060486
-0.056091
-0.054626
-0.047302
-0.038025
-0.059998
-0.068787
-0.062927
-0.056091
-0.053650
-0.073669
-0.077087
-0.052185
-0.054138
-0.069763
-0.067322
-0.054138
-0.030212
0.008820
0.049347
0.124542
0.209503
0.253937
0.229034
0.143585
0.054718
0.011749
0.063507
0.145538
0.197784
0.243683
0.266144
0.274933
0.282745
0.280792
0.244171
0.202179
0.178741
0.157257
0.139679
0.126495
0.092316
0.089386
0.097687
0.100128
0.076691
0.078644
0.049347
0.039093
0.048859
0.051788
0.033722
0.024445
0.007843
-0.016052
-0.060974
-0.103455
-0.125427
-0.099060
-0.095642
-0.100037
-0.024353
0.016632
-0.065857
-0.108826
-0.122986
-0.121033
-0.111755
-0.099548
-0.107849
-0.098572
-0.085876
-0.078552
-0.077087
-0.079529
-0.078064
-0.053650
-0.033142
-0.051208
-0.057556
-0.067322
-0.064392
-0.055603
-0.040466
-0.029236
-0.027771
-0.003357
-0.002869
-0.029236
-0.059509
-0.054138
-0.072205
-0.099060
-0.102966
-0.101013
-0.096619
-0.096619
-0.093689
-0.100525
-0.116150
-0.125916
-0.132751
-0.143982
-0.143005
-0.139099
-0.131287
-0.130798
-0.132263
-0.118591
-0.101990
-0.092712
-0.076599
-0.071716
-0.055115
-0.043884
-0.039978
-0.035583
-0.036072
-0.024841
-0.026306
-0.012634
-0.017517
-0.013611
-0.015564
-0.006287
0.004425
0.002960
0.003937
0.003937
0.007355
0.015167
0.013702
0.007843
0.021027
0.025421
0.009796
0.024933
0.017609
0.025421
0.025909
0.031281
0.029816
0.032745
0.027863
0.029816
0.029816
0.039581
0.030304
0.038605
0.044464
0.031281
0.028839
0.034698
0.031769
0.029816
0.036163
0.032257
0.040070
0.041534
0.031769
0.032745
0.023956
0.031769
0.032257
0.037628
0.035187
0.026886
0.033722
0.029816
0.027863
0.028839
0.024445
0.028839
0.023468
0.008820
0.017120
0.013702
0.015656
0.015656
0.005890
0.011749
0.014191
0.019073
0.009796
0.037140
0.103546
0.102081
0.077179
0.045929
0.043976
0.060089
0.077667
0.014191
-0.052185
0.027863
0.062531
0.061066
0.075226
0.120636
0.130402
0.084015
0.062042
0.048859
0.031281
0.073761
0.076691
0.054230
0.096710
0.138702
0.095245
-0.071716
-0.112244
-0.036072
0.008820
0.098663
0.206573
0.240753
0.218292
0.214874
0.255402
0.260284
0.282745
0.259308
0.227081
0.170929
0.110870
0.084503
0.101593
0.141632
0.174835
0.228058
0.219757
0.167511
0.100616
0.038605
-0.035095
-0.088806
-0.135681
-0.148865
-0.189880
-0.196716
-0.205017
-0.184509
-0.166443
-0.150818
-0.149841
-0.136169
-0.123474
-0.109802
-0.084900
-0.080017
-0.083923
-0.050232
-0.038025
-0.018494
-0.028748
-0.029236
-0.018005
-0.012634
-0.004333
0.001984
0.011261
0.014191
0.009308
0.004913
0.010773
0.005402
0.013702
0.009796
0.000519
0.010284
0.019073
0.053253
0.052277
0.036652
0.016632
-0.025330
-0.017029
-0.015564
-0.001404
0.011261
0.006378
0.012238
0.010773
-0.004333
-0.004333
-0.014587
-0.005310
-0.009705
-0.024353
-0.012146
-0.013123
-0.017517
-0.011169
-0.005310
-0.012146
-0.018005
-0.010193
-0.010681
-0.012634
-0.025818
-0.036072
-0.031677
-0.023865
-0.039490
-0.036072
-0.044373
-0.041443
-0.043884
-0.041443
-0.058533
-0.051697
-0.051208
-0.049744
-0.047302
-0.043884
-0.055603
-0.054626
-0.049255
-0.067322
-0.055603
-0.053650
-0.062439
-0.050720
-0.043396
-0.051697
-0.049744
-0.053650
-0.061951
-0.053162
-0.060486
-0.063416
-0.052185
-0.050232
-0.056580
-0.059509
-0.050232
-0.048767
-0.045349
-0.044373
-0.034119
-0.037537
-0.031189
-0.035583
-0.019470
-0.017517
-0.013611
-0.008728
-0.000916
0.000031
-0.001892
-0.003357
0.010284
0.002960
-0.000916
0.004425
0.003937
-0.001404
-0.008728
0.001007
-0.004822
-0.001404
-0.002869
-0.009216
-0.016541
-0.022888
-0.029236
-0.034607
-0.038025
-0.041443
-0.035583
-0.042419
-0.039490
-0.046814
-0.031189
-0.046326
-0.045837
-0.053650
-0.047302
-0.048767
-0.051208
-0.058044
-0.051697
-0.053162
-0.045349
-0.041443
-0.061462
-0.064392
-0.068787
-0.059998
-0.036560
-0.035583
-0.039001
-0.018494
-0.015076
-0.015076
-0.022888
-0.006775
0.005402
0.031769
0.037140
0.044464
0.061066
0.065460
0.098175
0.128448
0.115265
0.084991
0.058624
0.046417
0.042511
0.067902
0.076202
0.134796
0.156281
0.115753
0.060089
-0.009216
0.013702
0.051788
0.075714
0.065948
0.015656
-0.049255
-0.032654
0.017120
0.041046
0.010773
-0.000427
0.022980
0.063995
0.065460
0.080109
-0.003845
-0.174255
-0.153259
-0.149353
-0.109802
-0.045837
-0.011169
-0.019958
-0.054138
-0.083435
-0.099548
-0.099060
-0.072205
-0.034119
-0.020447
-0.008240
0.020050
0.068878
0.089386
0.100128
0.048370
0.077179
0.130402
0.096710
0.079132
0.084991
0.103546
0.131378
0.140656
0.125519
0.095245
0.063507
0.044952
0.000519
-0.023865
-0.055115
-0.068787
-0.068787
-0.069763
-0.066833
-0.061462
-0.068298
-0.082458
-0.067810
-0.059998
-0.061951
-0.079041
-0.076111
-0.066345
-0.053650
-0.047791
-0.048767
-0.052673
-0.046814
-0.050720
-0.048279
-0.028259
-0.031677
-0.032166
-0.023865
-0.009705
-0.018494
-0.016052
-0.005798
-0.022400
-0.018494
-0.013611
-0.008728
0.002472
-0.003357
0.000519
0.009308
0.009308
0.006378
0.010284
0.014679
0.015167
-0.002380
0.015167
0.013214
0.020050
-0.002380
0.011261
0.011261
0.007843
-0.004333
0.009308
0.004913
0.000519
-0.008728
-0.006287
-0.018494
-0.009705
-0.012146
-0.012146
-0.018982
-0.013611
-0.019470
-0.010681
-0.005310
-0.007263
-0.006775
-0.000427
0.001007
0.000031
0.011749
0.005402
0.010284
0.008331
0.017120
0.017609
0.014191
0.016144
0.016144
0.020538
0.005890
0.011261
0.004425
0.005402
0.006378
-0.010681
0.002472
0.008331
0.007843
0.013214
0.018097
0.026398
0.017609
0.032257
0.018097
0.028351
0.033722
0.034698
0.048859
0.063019
0.095734
0.103058
0.106964
0.110382
0.098663
0.095734
0.089386
0.082550
0.085480
0.079620
0.081573
0.073273
0.074738
0.075714
0.074738
0.057648
0.044464
0.044952
0.030304
0.012238
0.015656
0.004425
-0.003357
-0.002380
0.000519
-0.002869
-0.015076
-0.005310
0.006378
0.013214
0.005402
0.000031
-0.000427
0.009796
0.001495
0.009796
0.005890
-0.000427
-0.000916
-0.002869
0.003937
-0.002380
-0.000427
-0.002380
-0.001404
-0.005310
-0.008728
-0.014099
-0.014587
-0.017517
-0.022400
-0.012634
-0.010193
-0.012146
-0.008728
-0.020447
-0.012634
-0.013123
-0.015564
-0.016052
-0.021423
-0.018494
-0.026306
-0.020935
-0.010681
-0.017029
-0.018494
-0.025330
-0.013123
-0.023376
-0.015076
-0.023865
-0.021912
-0.016052
-0.022400
-0.014099
-0.021912
-0.020935
-0.011658
-0.017029
-0.020447
-0.030212
-0.028748
-0.046326
-0.059509
-0.068787
-0.076599
-0.075134
-0.039001
-0.037048
-0.092712
-0.156189
-0.182068
-0.155212
-0.133240
-0.091736
-0.100525
-0.091736
-0.089783
-0.082947
-0.079041
-0.060974
-0.069275
-0.100037
-0.134705
-0.124451
-0.039490
-0.007263
0.026398
0.070831
0.045441
0.038116
0.053741
0.075714
0.144562
0.224640
0.271515
0.289093
0.316437
0.300812
0.197296
0.085968
0.033722
0.027374
0.037140
0.081085
0.128448
0.171906
0.142609
0.084991
0.007843
-0.052185
-0.101501
-0.133728
-0.152283
-0.172302
-0.166443
-0.163025
-0.159119
-0.139099
-0.115173
-0.097107
-0.068298
-0.034119
-0.011658
0.012238
0.015167
0.020538
0.021027
0.037140
0.047394
0.051788
0.044464
0.062042
0.047882
0.052765
0.052277
0.041534
0.040558
0.034698
0.036652
0.025909
0.018097
0.031769
0.027863
0.029816
0.026398
0.026398
0.036652
0.028839
0.030304
0.036163
0.041046
0.044952
0.044464
0.037628
0.036163
0.030304
0.038605
0.037628
0.034698
0.029327
0.042023
0.030304
0.023468
0.028839
0.016632
0.022980
0.016632
0.018097
0.008331
0.019073
0.012238
0.006866
0.011749
0.007843
0.013214
0.018585
0.025909
0.012238
0.017120
0.013702
0.016144
0.014679
0.013702
0.011749
0.003937
0.006378
0.005890
0.014679
0.001007
-0.004333
-0.006775
-0.011169
-0.013123
-0.015076
-0.019470
-0.031189
-0.032166
-0.033630
-0.033142
-0.049255
-0.041443
-0.033630
-0.043396
-0.049744
-0.044373
-0.044373
-0.049255
-0.036560
-0.034119
-0.047302
-0.040955
-0.048767
-0.036560
-0.046326
-0.034119
-0.046814
-0.031189
-0.033630
-0.041443
-0.037537
-0.050720
-0.040466
-0.047302
-0.044373
-0.038025
-0.037048
-0.033142
-0.041443
-0.036560
-0.033630
-0.043396
-0.037537
-0.028259
-0.029236
-0.028748
-0.029236
-0.027283
-0.017029
-0.021423
-0.020935
-0.010193
-0.000427
-0.004333
-0.007263
0.012238
0.026886
0.019562
0.006866
-0.005798
-0.049744
-0.089783
-0.126892
-0.178162
-0.179626
-0.187927
-0.167419
-0.169373
-0.166931
-0.209900
-0.193298
-0.251404
-0.292908
-0.306580
-0.300720
-0.315857
-0.287537
-0.255798
-0.237244
-0.217224
-0.193787
-0.185974
-0.149841
-0.136169
-0.124939
-0.097595
-0.086853
-0.075623
-0.054138
-0.048767
-0.037048
0.002472
0.015167
0.014679
0.002472
0.005890
-0.002380
0.005402
0.003448
0.011749
0.015167
0.027374
0.028839
0.042023
0.049347
0.050812
0.054230
0.060089
0.074738
0.101105
0.102081
0.115265
0.128937
0.126984
0.117706
0.123077
0.131378
0.130402
0.129913
0.131378
0.158234
0.146027
0.147003
0.142609
0.139679
0.125031
0.120636
0.114777
0.110870
0.124542
0.166534
0.201202
0.206085
0.187531
0.142120
0.200226
0.232941
0.208527
0.189484
0.156281
0.105011
0.181183
0.237823
0.234406
0.177277
0.170441
0.179718
0.156281
0.100616
0.068878
0.089386
0.092804
0.070831
0.043488
0.029816
0.048370
0.047394
0.036163
0.040558
0.030792
0.029816
0.028839
0.035675
0.040558
0.048370
0.066437
0.063507
0.076691
0.076202
0.073761
0.081573
0.069366
0.067413
0.079132
0.079132
0.080597
0.075714
0.083038
0.079620
0.085480
0.074738
0.047394
0.047882
0.036652
0.027863
0.020538
0.008820
0.002472
-0.005310
-0.012146
-0.015564
-0.024841
-0.025330
-0.044861
-0.033142
-0.038025
-0.041931
-0.041931
-0.050232
-0.049744
-0.040466
-0.049255
-0.036560
-0.043884
-0.038513
-0.039978
-0.023376
-0.027771
-0.015564
-0.019958
-0.003357
-0.017029
0.007355
-0.011658
-0.008728
0.006866
0.010284
0.000031
0.004913
0.008331
0.012726
0.005890
0.011261
-0.002869
0.011261
-0.000427
-0.002380
-0.002869
0.001007
-0.005798
-0.005798
-0.002380
-0.012634
-0.001892
0.004425
0.002472
0.008331
0.000031
-0.008240
0.004425
0.004913
-0.003357
-0.007751
-0.022888
-0.034119
-0.026794
-0.022888
-0.018494
0.001495
0.013214
-0.002869
-0.020447
-0.027771
-0.015076
-0.025818
-0.018005
-0.016052
-0.010193
-0.009705
-0.008240
-0.021423
-0.018982
-0.003357
-0.011658
-0.008240
-0.023865
-0.029236
-0.033142
-0.039490
-0.039490
-0.040466
-0.033142
-0.032654
-0.038513
-0.034119
-0.054626
-0.069763
-0.101501
-0.098572
-0.100525
-0.101990
-0.056091
-0.022400
-0.035095
-0.082458
-0.157654
-0.192322
-0.193787
-0.158630
-0.119080
-0.137634
-0.154724
-0.198669
-0.189880
-0.164490
-0.155212
-0.144470
-0.149353
-0.163513
-0.182068
-0.203064
-0.197205
-0.112732
-0.052673
-0.108826
-0.312439
-0.259216
-0.151794
-0.138123
-0.131287
-0.111267
-0.119080
-0.147400
-0.144958
-0.188904
-0.168884
-0.155701
-0.145935
-0.144958
-0.134216
-0.129333
-0.105408
-0.110291
-0.087341
-0.059509
-0.045349
-0.027283
-0.010681
0.003448
0.023956
0.028839
0.042023
0.060577
0.067413
0.076691
0.081573
0.082062
0.088898
0.084991
0.084991
0.084015
0.055695
0.038116
0.026886
0.025909
0.048370
0.075226
0.106476
0.092316
0.096222
0.063995
0.029816
-0.011658
-0.027283
0.011261
0.058136
0.078644
0.089874
0.074249
0.049835
0.044464
0.120148
0.146027
0.102570
0.107452
0.102570
0.083038
0.075714
0.097687
0.107941
0.138702
0.175323
0.185089
0.189484
0.215363
0.192413
0.049835
-0.139587
-0.051697
0.130890
0.159698
0.136261
0.168488
0.166534
0.095245
0.060089
0.056671
0.052277
0.076202
0.092804
0.070831
0.071808
0.084015
0.093781
0.083527
0.084991
0.063507
0.077667
0.088409
0.053253
0.027863
0.036163
0.044464
0.031281
0.008331
0.022491
0.008331
-0.002869
-0.018982
-0.031677
-0.030212
-0.022400
-0.008728
-0.009705
-0.001892
-0.001404
-0.007263
0.013702
0.021027
0.022003
0.009796
0.006866
0.004913
0.003448
0.010773
0.015656
0.036652
0.037628
0.054230
0.019073
-0.019470
0.013214
0.008820
0.013702
0.010284
0.015167
0.001984
0.004425
0.013702
0.001495
0.000031
0.006866
0.012238
-0.002380
-0.009705
0.000519
-0.009705
-0.006287
-0.005310
-0.008728
-0.004822
-0.013611
-0.012146
-0.012634
-0.011169
-0.015564
-0.011658
-0.016541
-0.014587
-0.018494
-0.015564
-0.021912
-0.023376
-0.018005
-0.019470
-0.023865
-0.035583
-0.025330
-0.028259
-0.024353
-0.037537
-0.038025
-0.030701
-0.030212
-0.039978
-0.033142
-0.041443
-0.043396
-0.061462
-0.079041
-0.094177
-0.113220
-0.148865
-0.145447
-0.134705
-0.114685
-0.098572
-0.076599
-0.055115
-0.038513
-0.009705
0.014191
-0.007751
-0.068787
-0.107849
-0.081970
-0.039490
-0.018005
0.018097
0.028351
0.049347
0.059113
0.058136
0.035675
0.020050
0.012238
0.001007
-0.014099
-0.015076
-0.025330
-0.037537
-0.034119
-0.041443
-0.039490
-0.037537
-0.039001
-0.053162
-0.047302
-0.042908
-0.059998
-0.060974
-0.060974
-0.081482
-0.071228
-0.072205
-0.055603
-0.056091
-0.060486
-0.065369
-0.057068
-0.067322
-0.059509
-0.060974
-0.056580
-0.052673
-0.050720
-0.044373
-0.034607
-0.019958
-0.010193
0.006378
0.006866
0.022003
0.021515
0.027863
0.042023
0.049835
0.047394
0.061554
0.066925
0.071320
0.067413
0.063507
0.066925
0.065460
0.067413
0.066437
0.049347
0.047882
0.045929
0.047882
0.040070
0.028351
0.008331
0.008331
0.004913
-0.009705
-0.016052
-0.019958
-0.026306
-0.028259
-0.030701
-0.049255
-0.053650
-0.064392
-0.064880
-0.054138
-0.043396
-0.031677
-0.014587
-0.018494
-0.008240
0.029816
0.069855
0.141144
0.162628
-0.272400
-0.844666
-0.598083
-0.315369
-0.019958
0.218292
0.165070
0.032745
-0.063416
-0.108337
-0.144958
-0.166931
-0.187439
-0.091736
-0.004333
0.019073
0.075226
0.138702
0.228546
0.231476
0.221710
0.181183
0.176300
0.197296
0.247101
0.202667
0.144073
0.147003
0.135284
0.116241
0.070343
0.056671
0.050323
0.038116
0.034698
0.028839
0.009796
0.021027
0.014679
0.033722
0.030304
0.026398
0.025909
0.028839
0.022980
0.022980
0.025909
0.016144
0.023468
0.014679
0.013702
0.026398
0.004425
0.005890
0.014679
0.007355
0.005890
0.001984
0.007355
0.015656
0.015167
0.011749
0.009308
0.006866
0.008820
0.021027
0.020538
0.020538
0.019073
0.010773
0.023956
0.016144
0.014679
0.012238
0.023468
0.024445
0.028839
0.022980
0.019562
0.026398
0.022003
0.010773
0.012726
0.019073
0.019562
0.018097
0.023468
0.016144
0.013214
0.020538
0.012238
0.019562
0.001984
0.009308
0.000031
-0.002380
-0.008240
-0.013611
-0.019470
-0.023376
-0.034607
-0.051208
-0.055603
-0.064880
-0.087341
-0.086853
-0.091736
-0.064880
-0.069275
-0.080017
-0.091248
-0.106384
-0.094666
-0.051697
0.018097
0.086945
0.106476
0.078156
0.062531
0.028351
-0.014099
-0.039490
-0.038025
-0.019470
0.028351
0.081573
0.119659
0.115265
0.089874
0.049835
0.007355
-0.020935
-0.055603
-0.076599
-0.072693
-0.087830
-0.075134
-0.077087
-0.070251
-0.063416
-0.065857
-0.065369
-0.065369
-0.064392
-0.068787
-0.075134
-0.071228
-0.061462
-0.063416
-0.055115
-0.066833
-0.055603
-0.060974
-0.050720
-0.050232
-0.043884
-0.049255
-0.036560
-0.044373
-0.047791
-0.039490
-0.033630
-0.037048
-0.038513
-0.049255
-0.032166
-0.019958
-0.016052
-0.018982
-0.015564
-0.021912
-0.020935
-0.012634
-0.031677
-0.034607
-0.023376
-0.022888
-0.016541
-0.011169
-0.005310
-0.003357
0.008820
0.004425
-0.018494
-0.019958
-0.014587
-0.014587
0.006378
0.009796
0.023956
0.022003
0.003448
-0.000916
0.007355
0.006378
0.012238
0.014679
0.017120
0.034698
0.011749
-0.013123
0.001984
0.004425
0.000519
0.010773
0.021027
0.029816
0.034210
0.022491
0.012726
0.014679
0.019073
0.017120
-0.000916
-0.006287
0.014679
0.045441
0.031281
0.022980
0.042511
0.049347
0.056671
0.028351
-0.073181
-0.117615
-0.075134
-0.026306
0.053741
0.013214
-0.034607
-0.133728
-0.177673
-0.047791
0.053253
-0.040955
-0.090271
-0.045837
-0.055115
-0.057556
-0.040955
-0.018982
-0.029724
-0.027771
0.007355
0.033234
0.025909
0.026886
0.026886
0.021027
0.029816
0.040070
0.062531
0.043488
0.044464
0.036163
0.036163
0.025421
0.035187
0.034698
0.029816
0.019562
0.035187
0.051300
0.072296
0.058624
0.059601
0.063507
0.057648
0.058624
0.065948
0.062531
0.071808
0.084015
0.075226
0.059601
0.070831
0.078156
0.086456
0.092804
0.088409
0.050323
0.030792
0.043488
0.044952
0.058624
0.043488
0.042511
0.024445
0.033234
0.052765
0.016632
-0.039001
-0.056580
-0.049744
-0.039001
-0.003845
0.030304
0.041046
0.024933
0.017120
0.014191
0.011261
-0.002869
-0.001892
0.015656
0.010773
0.028839
0.029816
0.032745
0.036163
0.029327
0.023956
0.048859
0.038605
0.031281
0.000031
-0.027283
-0.032166
-0.013123
0.002472
0.011261
0.023956
0.013214
0.012238
0.001984
-0.002869
-0.015076
-0.022888
-0.013611
-0.005798
-0.005798
-0.020935
-0.014099
0.017609
0.018585
0.020538
0.012238
-0.009705
-0.036072
-0.048767
-0.056091
-0.058044
-0.053650
-0.049255
-0.057068
-0.051697
-0.052673
-0.062927
-0.050232
-0.047302
-0.058533
-0.057068
-0.052185
-0.055115
-0.059998
-0.041443
-0.036560
-0.044373
-0.044373
-0.038513
-0.033630
-0.026794
-0.006287
-0.025330
-0.032166
-0.028259
-0.037048
-0.036072
-0.039490
-0.020935
-0.015076
-0.009216
-0.015076
-0.015564
-0.002380
-0.018982
-0.013123
-0.002869
-0.001892
-0.013611
-0.011658
-0.008240
-0.000427
-0.002869
0.000031
-0.002380
-0.001892
0.010773
0.013214
0.005890
0.007843
0.008331
0.015167
0.002472
0.005402
0.003448
0.003448
0.002960
0.006378
-0.000916
-0.010681
0.002960
-0.009216
-0.007263
0.015167
0.008331
0.005890
-0.011658
0.001495
0.017609
0.012238
0.036163
0.041534
0.072784
0.090851
0.056671
-0.059021
-0.183044
-0.159607
-0.097595
-0.020447
0.024933
-0.005310
-0.029236
-0.040466
-0.052185
-0.092224
-0.122986
-0.093689
-0.093201
-0.081482
-0.073669
-0.071228
-0.043884
-0.033142
-0.022888
0.014679
0.021515
0.025909
0.023956
0.042511
0.050812
0.046417
0.045929
0.039093
0.047882
0.045441
0.051300
0.047882
0.046906
0.056183
0.038116
0.041046
0.032745
0.039581
0.032257
0.035675
0.027374
0.028839
0.024933
0.026398
0.019073
0.017120
0.019562
0.016144
0.023468
0.017120
0.025909
0.019562
0.019073
0.008820
0.015656
0.004913
0.010284
0.011261
-0.001892
0.010284
0.010284
0.006378
0.005402
0.006866
0.010773
0.008820
0.017120
0.007355
0.012238
0.019073
0.012726
0.015167
0.016632
0.024445
0.034698
0.026398
0.029816
0.031769
0.038605
0.019073
-0.009705
-0.012634
-0.008240
0.017120
0.032745
0.050812
0.094757
0.114288
0.075714
0.040558
0.011749
0.022980
0.031281
0.069855
0.106964
0.102081
0.125031
0.137238
0.125519
0.108917
0.142120
0.157745
0.182159
0.218292
0.226593
0.170441
0.156281
0.127960
0.114777
0.082062
0.081573
0.043976
0.031281
0.030792
0.019562
0.000031
-0.031677
-0.042419
-0.082458
-0.124451
-0.150818
-0.164001
-0.168396
-0.166443
-0.190369
-0.241638
-0.311951
-0.414001
-0.549744
-0.451111
0.070831
0.156281
-0.059509
-0.169861
-0.282166
-0.330994
-0.280701
-0.200134
-0.167419
-0.156189
-0.132263
-0.092712
-0.075134
-0.048279
0.009796
0.027374
-0.048767
-0.066345
-0.071716
-0.074158
-0.043396
-0.032654
-0.023865
-0.016541
-0.024353
-0.030701
-0.042908
-0.030212
-0.042419
-0.036072
-0.039001
-0.029724
-0.023865
-0.024841
-0.033630
-0.024353
-0.032654
-0.025330
-0.034119
-0.039978
-0.024841
-0.024353
-0.016541
0.020538
0.044952
0.045441
0.078156
0.094757
0.067902
-0.026794
-0.037048
-0.006775
0.047882
0.089386
0.049835
-0.030212
-0.067322
-0.016541
0.026398
0.028839
0.005890
0.034698
0.021027
-0.012634
-0.019958
-0.022400
-0.007263
-0.004333
0.002960
0.025421
0.048859
0.069855
0.097687
0.106476
0.117706
0.117218
0.124054
0.129425
0.133820
0.138214
0.126007
0.127960
0.121124
0.114777
0.105499
0.089386
0.097687
0.073761
0.083038
0.063995
0.067902
0.052277
0.044464
0.049835
0.045929
0.031769
0.027374
0.023468
0.020050
0.018585
0.019562
0.027863
0.012726
0.022980
0.015167
0.010284
0.015167
0.001495
0.000031
0.001007
0.003937
0.009796
0.001984
0.001007
0.009308
0.008331
0.004425
0.005402
0.001984
-0.002869
-0.006775
-0.000916
0.003448
0.000519
-0.006775
-0.003845
-0.005798
0.006378
0.002960
-0.007751
-0.000427
-0.009705
-0.013123
-0.014099
-0.013123
-0.013123
-0.012146
-0.020447
-0.010681
-0.013123
-0.016052
-0.023376
-0.028259
-0.027771
-0.040466
-0.039490
-0.035583
-0.033142
-0.030701
-0.043884
-0.045837
-0.047302
-0.036560
-0.039490
-0.039978
-0.034607
-0.039490
-0.035095
-0.040955
-0.036560
-0.037537
-0.034607
-0.039490
-0.039490
-0.032166
-0.038513
-0.027283
-0.011658
0.009308
0.025909
-0.033630
-0.184998
-0.286560
-0.224060
-0.165466
-0.164490
-0.128357
-0.056580
-0.029236
-0.068298
-0.155212
-0.205994
-0.285095
-0.254822
-0.229919
-0.175720
-0.112244
-0.089783
-0.087830
-0.087341
-0.095154
-0.102478
-0.076111
-0.059509
-0.071228
-0.060486
-0.043396
-0.026794
-0.020935
-0.043884
-0.029724
-0.039978
-0.037537
-0.025330
-0.004333
0.000031
-0.001892
0.008820
0.000519
-0.002869
-0.015564
-0.004822
-0.002869
-0.001892
0.011749
0.016144
0.027374
0.023468
0.022003
0.028839
0.022003
0.022980
0.027863
0.027374
0.025909
0.034698
0.028839
0.038605
0.033234
0.025421
0.032745
0.033722
0.037140
0.048370
0.041046
0.042023
0.024445
0.030792
0.042511
0.029327
0.040558
0.037140
0.035187
0.027863
0.023956
0.022980
0.027374
0.033722
0.041534
0.048859
0.049835
0.065460
0.062042
0.069366
-0.035583
-0.176208
-0.129822
-0.057068
-0.049255
0.000519
-0.058533
-0.066345
-0.045349
0.003448
0.008331
-0.073181
-0.118103
-0.134216
-0.123474
-0.104431
-0.061462
-0.028748
-0.014587
-0.018494
-0.008240
0.004913
0.007843
0.024445
0.033234
0.024933
0.033722
0.035675
0.052277
0.048370
0.042511
0.052277
0.051788
0.062531
0.061066
0.063995
0.062042
0.060577
0.072784
0.076202
0.081085
0.075714
0.077179
0.079620
0.083527
0.079620
0.079620
0.084503
0.073761
0.075714
0.068390
0.062531
0.064484
0.061066
0.055695
0.055695
0.052765
0.050323
0.043488
0.060577
0.038605
0.040558
0.037628
0.038605
0.032745
0.042023
0.038605
0.032257
0.037628
0.034210
0.031769
0.043976
0.035675
0.030792
0.035187
0.028839
0.033234
0.026398
0.035675
0.043488
0.028351
0.030304
0.022491
0.029327
0.022491
0.026886
0.018097
0.017120
0.014191
0.014191
0.003448
0.009308
-0.008240
0.001984
0.000031
-0.010193
-0.008728
-0.010681
-0.018005
-0.023865
-0.016541
-0.019958
-0.029236
-0.018982
-0.012634
-0.002869
0.012726
-0.012634
-0.018005
-0.039978
-0.059021
-0.042419
-0.024353
-0.018982
-0.019470
-0.034119
-0.065369
-0.099060
-0.077087
-0.063416
-0.057556
-0.043884
-0.021423
0.004425
0.006866
-0.022888
-0.049255
-0.077087
-0.043884
-0.034607
-0.021912
0.003448
0.020538
0.031769
0.046906
0.071808
0.033722
-0.019470
-0.049255
-0.018494
0.008331
0.034210
0.029816
0.010284
-0.024353
-0.040955
-0.039001
-0.054138
-0.053162
-0.044861
-0.048767
-0.053650
-0.039490
-0.033630
-0.034607
-0.020935
-0.015076
-0.026794
-0.058044
-0.068298
-0.027283
-0.012634
-0.051697
-0.013611
0.036163
0.027863
0.024445
0.006866
0.008331
0.019562
0.015167
0.010773
0.022003
0.030792
0.042999
0.048370
0.047394
0.049347
0.040558
0.050812
0.044952
0.033234
0.029327
0.044464
0.042999
0.042999
0.033234
0.028351
0.030304
0.036652
0.025421
0.034698
0.053741
0.079132
0.055206
0.033722
0.076691
0.084015
-0.011658
-0.105408
-0.063416
0.036652
0.099640
0.071808
0.042999
0.012238
0.039581
0.062531
0.014191
-0.083923
-0.055603
0.019073
0.034210
0.033722
0.017609
0.017120
0.014679
0.031769
0.018585
0.020538
0.012238
0.004425
0.012726
0.028351
0.011261
0.002960
-0.000916
-0.012634
-0.017517
-0.019958
-0.010681
-0.009705
-0.007751
-0.010681
-0.019470
-0.032654
-0.054138
-0.058533
-0.041931
-0.054626
-0.028259
-0.012146
-0.008240
-0.004822
0.016144
0.011261
0.006378
-0.003845
-0.012634
-0.002380
0.011749
0.019562
0.023468
0.021515
0.023468
0.019073
0.023468
0.015656
0.021027
0.005890
-0.012634
-0.005798
-0.017029
-0.027283
-0.037048
-0.029236
-0.036560
-0.041931
-0.042419
-0.051697
-0.046814
-0.026306
-0.033142
-0.027283
-0.045837
-0.061462
-0.088806
-0.139099
-0.165955
-0.268982
-0.378357
-0.248474
0.200714
0.354034
0.063995
-0.010193
-0.129822
-0.142029
-0.115173
-0.070740
-0.033630
0.005890
0.059601
0.109894
0.148956
0.147980
0.153839
0.155304
0.150909
0.156281
0.160187
0.180695
0.212433
0.253448
0.232941
0.170929
0.135284
0.150909
0.134796
0.133820
0.143585
0.138214
0.130890
0.108429
0.088898
0.079620
0.050323
-0.002869
-0.038513
-0.063904
-0.060974
-0.077576
-0.095154
-0.138123
-0.161072
-0.175232
-0.159607
-0.139587
-0.142029
-0.145447
-0.143982
-0.149353
-0.151306
-0.129333
-0.133728
-0.110779
-0.106384
-0.101990
-0.083923
-0.063416
-0.064392
-0.053650
-0.040955
-0.046326
-0.062439
-0.078064
-0.083923
-0.072205
-0.072205
-0.056091
-0.058044
-0.053650
-0.045837
-0.058533
-0.077087
-0.086853
-0.085388
-0.076111
-0.068787
-0.085876
-0.113708
-0.116150
-0.103943
-0.087830
-0.042419
-0.018005
-0.066833
-0.071716
-0.057556
-0.067810
-0.067322
-0.057556
-0.054138
-0.060486
-0.049744
-0.050720
-0.020935
-0.025330
-0.024841
-0.044373
-0.038513
-0.024353
0.007355
0.031769
0.043488
0.047882
-0.015564
-0.105896
-0.117615
-0.116638
-0.126892
-0.133728
-0.139587
-0.120056
-0.104919
-0.154236
-0.202576
-0.222595
-0.234802
-0.205994
-0.209900
-0.190857
-0.206970
-0.198669
-0.186951
-0.180603
-0.154236
-0.117126
-0.084412
-0.055115
-0.036072
-0.003845
0.019562
0.040070
0.069366
0.073761
0.093781
0.105499
0.120636
0.123077
0.136261
0.124054
0.136261
0.142609
0.136749
0.128448
0.129913
0.130890
0.128448
0.121124
0.126495
0.128937
0.117706
0.105988
0.108917
0.106476
0.099640
0.097198
0.078644
0.076202
0.066437
0.062042
0.062042
0.063019
0.068878
0.063019
0.050323
0.051788
0.047394
0.044952
0.035187
0.039093
0.042511
0.037140
0.042023
0.042999
0.036652
0.029816
0.033234
0.033234
0.041534
0.034210
0.028839
0.041534
0.022980
0.030792
0.032257
0.042999
0.040558
0.033722
0.037628
0.033722
0.032257
0.042999
0.046417
0.049347
0.037140
0.030304
0.029327
0.005890
-0.007263
-0.015076
0.021027
0.044952
0.086945
0.125031
0.150421
0.161652
0.202179
0.206573
0.211456
0.225616
0.203156
0.165558
0.140167
0.137238
0.166046
0.202179
0.228546
0.248077
0.200226
0.146515
0.098663
0.073761
0.079132
0.099152
0.121124
0.136749
0.211945
0.216339
0.180695
0.060089
-0.084412
-0.145447
-0.077087
0.002960
0.101105
0.174347
0.156281
0.070343
0.019073
-0.005798
-0.049744
-0.086853
-0.088806
-0.088806
-0.135681
-0.168884
-0.193298
-0.193787
-0.181091
-0.169861
-0.182068
-0.179138
-0.161072
-0.151794
-0.148865
-0.140564
-0.116638
-0.119080
-0.109314
-0.091248
-0.117126
-0.241638
-0.403259
-0.514099
-0.429138
0.284210
0.404816
0.071808
-0.149353
-0.215759
-0.253357
-0.167419
-0.007751
0.022003
-0.003845
0.018585
-0.018005
-0.036560
0.007355
0.057159
0.064484
0.073761
0.093781
0.059601
0.005402
-0.017517
0.006378
0.000519
-0.003357
0.015167
0.021515
-0.056091
-0.098572
-0.114685
-0.105408
-0.095642
-0.080994
-0.052185
-0.077087
-0.112244
-0.117615
-0.111267
-0.100037
-0.108337
-0.129822
-0.151306
-0.132751
-0.133240
-0.110291
-0.122009
-0.126404
-0.108826
-0.098572
-0.093201
-0.079041
-0.062927
-0.056091
-0.051697
-0.029724
-0.023865
-0.015564
-0.004333
-0.008240
0.003937
0.000031
0.013214
0.024445
0.027863
0.024445
0.032257
0.031769
0.038116
0.036163
0.035187
0.034698
0.033722
0.027863
0.031281
0.034210
0.024933
0.027374
0.032257
0.039093
0.032745
0.018585
0.026398
0.036163
0.024445
0.037628
0.035187
0.017120
0.030792
0.032257
0.028839
0.028351
0.033722
0.022491
0.037628
0.035675
0.038116
0.026886
0.044952
0.032257
0.035675
0.027863
0.028351
0.036652
0.035675
0.033234
0.040558
0.037140
0.028351
0.032257
0.029816
0.020538
0.027863
0.026886
0.020050
0.007355
0.017120
0.015656
0.020050
0.009308
0.003448
0.001495
0.006866
0.005402
0.000519
-0.004822
-0.012146
-0.010193
-0.018494
-0.015076
-0.009705
-0.018982
-0.028748
-0.020935
-0.022888
-0.023376
-0.026306
-0.019470
-0.030212
-0.028259
-0.040466
-0.033142
-0.031677
-0.031189
-0.024353
-0.029236
-0.030212
-0.024353
-0.006287
0.015656
0.032745
0.035187
0.059601
0.063507
0.073273
0.096222
0.114777
0.128448
0.137238
0.130402
0.119659
0.103058
0.109406
0.103546
0.085968
0.089874
0.104034
0.094269
0.089386
0.074738
0.073761
0.030792
-0.000916
-0.020935
-0.014099
-0.020447
-0.030701
-0.026306
-0.045349
-0.022888
-0.011658
-0.001892
0.038605
0.044952
0.033722
0.000031
-0.027283
-0.023865
-0.049255
-0.043884
0.021027
0.004913
-0.017029
-0.051697
-0.043396
0.021027
0.039093
-0.001892
-0.076599
-0.122498
-0.080505
-0.060486
-0.072205
-0.058533
-0.032166
-0.046326
-0.050232
-0.063416
-0.041931
-0.029724
-0.034119
-0.048279
-0.024841
-0.002869
0.034698
0.057648
0.044952
0.031281
0.024933
0.030304
0.063507
0.065460
0.070831
0.061066
0.078644
0.071808
0.072296
0.063019
0.056671
0.053253
0.045929
0.044464
0.024445
0.017120
0.013214
-0.006775
-0.008240
-0.009705
-0.008728
-0.020447
-0.025818
-0.025818
-0.020447
-0.025330
-0.007263
-0.003845
0.006866
0.017120
0.024933
0.004425
0.000031
0.022491
0.044464
-0.046814
-0.224060
-0.181580
-0.097595
-0.092712
-0.015564
0.026398
-0.061951
-0.131775
-0.143494
-0.141052
-0.099548
-0.089294
-0.121521
-0.120056
-0.109802
-0.082947
-0.066833
-0.057068
-0.045349
-0.027771
-0.007263
0.002472
0.028839
0.029327
0.024445
0.033722
0.030304
0.017120
0.016632
0.023468
0.025421
0.017120
0.010284
0.019562
0.020538
0.015656
0.012726
0.012238
0.020538
0.025909
0.019562
0.015167
0.022980
0.024445
0.022980
0.012238
0.018585
0.029816
0.024933
0.012726
0.010773
0.019562
0.009308
0.015656
0.009796
0.015656
0.017120
0.014191
0.011749
0.020538
0.015167
0.018585
0.015167
0.009796
0.014679
0.012238
0.009796
0.013702
-0.004822
0.010773
0.004425
-0.008728
-0.003357
-0.006775
-0.002380
-0.000916
0.002960
-0.002869
-0.010193
-0.012634
-0.013123
-0.009705
-0.008728
-0.010193
-0.004333
0.017609
0.014679
0.013702
0.030304
0.037140
0.042023
0.052277
0.055695
0.058136
0.079132
0.067413
0.069855
0.040070
0.038116
0.047394
0.060089
0.054718
0.049347
0.056183
0.049347
0.040070
0.032257
0.013214
0.008820
0.014191
0.000031
0.001495
-0.002869
-0.002869
-0.006775
0.004425
-0.000427
0.000519
0.007843
-0.009705
-0.006775
-0.007751
-0.016541
-0.007751
0.005890
-0.007263
-0.007751
-0.006775
-0.018982
-0.007263
-0.023865
-0.026794
-0.044861
-0.042419
-0.035583
-0.030212
-0.026794
-0.026306
-0.044373
-0.051208
-0.059509
-0.068787
-0.073181
-0.055115
-0.015564
-0.023865
-0.026794
-0.036072
-0.057556
-0.052673
-0.037048
-0.016541
0.008331
-0.020447
-0.110291
-0.147400
-0.094666
-0.052185
-0.031677
-0.007263
-0.030701
-0.079041
-0.123962
-0.140076
-0.104431
-0.094666
-0.103455
-0.080994
-0.116150
-0.123962
-0.117615
-0.094177
-0.114197
-0.154724
-0.093201
-0.011658
-0.000916
0.015656
-0.031189
-0.095154
-0.097595
-0.058533
-0.003357
0.049835
0.074738
0.091339
0.071808
0.024933
0.021515
0.050812
0.017609
0.042023
0.080109
0.078156
0.084991
0.075226
0.046417
0.043976
0.068390
0.070343
0.064972
0.068878
0.000519
-0.089294
-0.086853
-0.072693
-0.042419
-0.058044
-0.088806
-0.116150
-0.135681
-0.153748
-0.172302
-0.215271
-0.210876
-0.185974
-0.168396
-0.178650
-0.191345
-0.198181
-0.181580
-0.171814
-0.172302
-0.149353
-0.148376
-0.153259
-0.135193
-0.097595
-0.064392
-0.034607
-0.021912
-0.017029
-0.007751
-0.018494
-0.004333
0.001495
-0.006775
0.009308
0.025909
0.027863
0.038116
0.050812
0.035187
0.050323
0.063995
0.062042
0.078644
0.065948
0.086945
0.101105
0.101593
0.106964
0.110870
0.121124
0.114777
0.112823
0.115753
0.121613
0.134796
0.133820
0.124054
0.129425
0.135773
0.164581
0.152374
0.146515
0.143585
0.155792
0.167999
0.126495
0.093292
0.115753
0.129425
0.136261
0.130402
0.129425
0.128937
0.116730
0.122101
0.104034
0.096222
0.098175
0.090363
0.091827
0.088898
0.076691
0.073761
0.084991
0.080597
0.082062
0.066437
0.070831
0.053253
0.054718
0.044464
0.055695
0.043488
0.039093
0.032745
0.033722
0.020050
0.031281
0.016144
0.001495
0.005890
0.012238
-0.000427
0.001984
-0.000427
0.000031
-0.010681
-0.005310
0.002472
-0.005798
-0.010193
-0.004333
-0.004822
-0.006287
-0.012146
-0.012146
-0.012634
-0.014587
-0.008728
-0.007263
-0.012634
-0.012146
-0.006287
-0.021423
-0.011658
-0.007751
-0.009705
-0.011169
-0.014099
-0.008728
-0.008240
-0.003845
-0.015076
-0.010193
-0.006775
-0.014099
-0.019958
-0.019470
-0.020447
-0.016541
-0.029724
-0.022400
-0.018494
-0.031677
-0.039490
-0.033142
-0.044861
-0.043884
-0.060486
-0.046326
-0.053162
-0.023865
0.023956
0.102570
0.162140
0.184113
0.126984
-0.002380
-0.099548
-0.107361
-0.130310
-0.064392
0.026886
0.086945
0.051300
0.020538
-0.023865
-0.066833
-0.104919
-0.086365
-0.082947
-0.091736
-0.107849
-0.130310
-0.145935
-0.121033
-0.110779
-0.087341
-0.039001
0.000519
0.032745
0.035187
0.023956
0.042999
-0.004822
-0.006287
-0.023376
-0.023865
-0.071228
-0.099548
-0.072205
-0.049744
-0.041443
-0.059998
-0.103943
-0.127869
-0.168396
-0.153259
-0.169861
-0.188904
-0.151794
-0.118591
-0.128357
-0.112244
-0.048279
-0.037537
-0.052673
-0.037048
-0.004333
-0.061951
-0.094666
-0.001404
0.173370
0.138702
0.104034
0.087433
0.062531
0.044952
0.053741
0.090363
0.103058
0.103058
0.084991
0.078156
0.080109
0.084015
0.077667
0.081573
0.088898
0.094269
0.091339
0.098663
0.091339
0.103546
0.092804
0.086945
0.088898
0.079132
0.071808
0.069366
0.068878
0.077667
0.063995
0.068390
0.059601
0.050323
0.053253
0.039093
0.043488
0.028839
0.030304
0.030792
0.031769
0.031769
0.018585
0.027374
0.022003
0.021027
0.021515
0.017609
0.025421
0.024933
0.014191
0.013214
0.022003
0.025909
0.010284
0.009308
0.011261
0.016144
0.017120
0.004913
0.003937
0.019073
0.011261
0.015656
0.009796
0.003937
0.012238
-0.003845
0.001007
-0.001404
0.003937
0.000519
-0.002869
0.005890
0.002472
-0.002869
-0.006287
0.001984
0.005890
-0.012634
-0.011169
-0.011169
0.000031
-0.009216
-0.003845
-0.010681
-0.008240
-0.018005
-0.021912
-0.008728
-0.016541
-0.020447
-0.012146
-0.013611
-0.021912
-0.024841
-0.024353
-0.019958
-0.022400
-0.020447
-0.019470
-0.024353
-0.028748
-0.036072
-0.039490
-0.033630
-0.026306
-0.026794
-0.037048
-0.035583
-0.027771
-0.037537
-0.041443
-0.040955
-0.032654
-0.043884
-0.045837
-0.026794
-0.037537
-0.036072
-0.029724
-0.032654
-0.042419
-0.034119
-0.036072
-0.025818
-0.035095
-0.025818
-0.019470
-0.024353
-0.022888
-0.016052
-0.020935
-0.023376
-0.016052
-0.014587
-0.016052
-0.017517
-0.011658
-0.018005
-0.008240
-0.021912
-0.024353
-0.010681
-0.014587
-0.018982
-0.017029
-0.012634
-0.021912
-0.016541
-0.029724
-0.021912
-0.015564
-0.009705
-0.001404
0.001495
0.017609
0.021515
0.007355
0.000031
-0.024353
-0.037048
-0.018982
0.006866
0.010773
0.018585
0.020050
0.013702
0.021027
-0.001404
-0.005310
-0.019470
-0.018982
-0.012634
-0.014587
0.005890
-0.004822
-0.008728
-0.010193
-0.009216
-0.048279
-0.128357
-0.198669
-0.166443
-0.104431
-0.018982
0.051788
0.074738
0.014679
-0.049255
-0.107361
-0.129333
-0.039490
0.038116
0.022980
-0.021912
-0.058044
-0.049255
-0.039490
-0.019958
0.021027
0.052277
0.069855
0.082550
0.076202
0.063019
0.042999
0.023468
-0.035583
-0.080994
-0.044861
-0.014587
-0.020447
-0.007263
0.013702
0.003937
0.036163
0.044952
0.099152
0.113312
0.054718
0.044952
0.040558
0.050323
0.063019
0.068390
0.038605
0.056671
0.088409
0.112823
0.134308
0.133820
0.092804
0.084503
0.069366
0.050812
0.041534
0.033722
0.018097
0.015656
0.014191
0.006378
0.013214
0.014679
-0.009705
-0.065369
-0.067322
-0.041931
-0.044373
-0.052673
-0.075134
-0.080994
-0.056091
-0.043884
-0.045349
-0.071716
-0.078064
-0.078552
-0.070740
-0.061951
-0.067322
-0.082947
-0.064880
-0.074158
-0.074158
-0.064392
-0.058533
-0.055115
-0.068298
-0.070740
-0.065857
-0.059998
-0.065857
-0.060486
-0.056580
-0.053162
-0.061462
-0.066345
-0.052673
-0.041931
-0.054626
-0.048767
-0.032166
-0.035583
-0.026794
-0.026306
-0.006287
-0.015076
0.001495
0.006866
0.024445
0.030792
0.032745
0.027863
0.032257
0.029816
0.039581
0.052765
0.044464
0.063995
0.054230
0.044952
0.047882
0.047394
0.038605
0.040558
0.031281
0.025909
0.031281
0.021515
0.013214
0.015656
0.004913
0.008331
0.005402
0.010773
0.002960
0.001984
0.007843
0.007843
0.007355
0.007843
0.015656
0.010284
0.020538
0.016632
0.018097
0.025909
0.019562
0.026398
0.022003
0.026886
0.028351
0.031769
0.040558
0.043976
0.041534
0.038605
0.028351
0.024445
0.020538
0.025909
0.003448
0.000519
0.006866
0.008820
0.003448
-0.016052
-0.020447
-0.026306
-0.034607
-0.035583
-0.028259
-0.033630
-0.025818
-0.030212
-0.021423
0.021515
0.091827
0.061066
0.022003
-0.004822
-0.014099
-0.000916
0.017120
0.038116
0.050812
0.062531
0.063995
0.072784
0.051300
0.031769
0.024445
0.011749
0.006378
0.005402
0.003448
0.006378
0.003937
-0.002869
-0.009216
-0.013123
-0.013123
-0.006287
-0.005798
-0.004333
0.008331
0.020538
0.017609
0.022003
0.027374
0.029327
0.018097
0.008331
0.012726
0.019562
0.032257
0.041534
0.039093
0.029816
0.034698
0.042999
0.038116
0.027374
0.032745
0.041046
0.038605
0.014191
-0.044861
-0.083923
-0.118103
-0.143494
-0.138611
-0.113220
-0.018982
0.067413
0.103058
0.065948
-0.004333
-0.031189
-0.042908
-0.035095
-0.048767
-0.039490
0.036652
0.099640
0.067413
0.041534
0.036652
0.059601
0.111359
0.115265
0.081085
0.056183
0.054230
0.061066
0.042511
0.030792
0.040070
0.040558
0.040558
0.070343
-0.072205
-0.222595
-0.128357
-0.051697
-0.038025
-0.063416
-0.078064
-0.027283
-0.047302
-0.041443
-0.098083
-0.145447
-0.146423
-0.151794
-0.146912
-0.144958
-0.111267
-0.123962
-0.088806
-0.058533
-0.039001
-0.010193
0.009308
0.015656
0.023956
0.036652
0.052277
0.041534
0.063995
0.074249
0.078644
0.074738
0.092804
0.094269
0.119171
0.124054
0.084015
0.044464
0.015656
0.030304
0.045441
0.063019
0.076202
0.078644
0.005402
-0.049744
-0.008728
0.023468
0.008331
0.002960
-0.009705
-0.020447
-0.005798
-0.011169
-0.018494
-0.021912
-0.020935
-0.009216
-0.014587
-0.020447
-0.011658
-0.026794
-0.018494
-0.022888
-0.032166
-0.036072
-0.028748
-0.033630
-0.036560
-0.031189
-0.040955
-0.034119
-0.044373
-0.038025
-0.030212
-0.038025
-0.036560
-0.042908
-0.042419
-0.037537
-0.031189
-0.040955
-0.043396
-0.034607
-0.039490
-0.039001
-0.033630
-0.040466
-0.043396
-0.038025
-0.039490
-0.032166
-0.046326
-0.036072
-0.037048
-0.038025
-0.042419
-0.040955
-0.037537
-0.027771
-0.033630
-0.018494
-0.027771
-0.023376
-0.028748
-0.021423
-0.014587
-0.023865
-0.023865
-0.021423
-0.015076
-0.026306
-0.020935
-0.025330
-0.024353
-0.017029
-0.011658
-0.024841
-0.027771
-0.040466
-0.033630
-0.028748
-0.039978
-0.029236
-0.026794
-0.032166
-0.021912
-0.036072
-0.024841
-0.018005
-0.026794
-0.027771
-0.020935
-0.013123
-0.013611
-0.005798
-0.001892
-0.005798
0.000031
-0.003357
0.005890
0.017609
0.013214
0.022491
0.026398
0.031281
0.034210
0.006378
-0.001404
0.005890
0.007843
0.005402
-0.004822
-0.003357
-0.017517
-0.012146
0.005890
0.000519
-0.002869
-0.005798
-0.017517
-0.021423
-0.002869
-0.007263
-0.012634
-0.020935
-0.047302
-0.048279
-0.066833
-0.033630
-0.000916
0.034210
0.042999
0.027863
0.045441
0.053253
0.055206
0.048370
0.034698
0.034698
0.041046
0.064484
0.093292
0.131866
0.166534
0.190948
0.192902
0.175812
0.154327
0.118683
0.130890
0.146515
0.164581
0.132355
0.081085
-0.001404
-0.029724
0.011749
0.041534
0.035675
0.052277
0.023468
-0.011169
-0.059021
-0.081482
-0.090271
-0.095154
-0.091736
-0.049744
-0.008240
0.002960
0.002960
-0.003357
0.029816
0.039581
0.036652
0.014191
0.012726
0.029327
0.057159
0.076691
0.073273
0.065460
0.027863
-0.035583
-0.058533
-0.076599
-0.017517
-0.049255
-0.122986
-0.134705
-0.081482
-0.002869
0.003937
-0.012634
-0.053650
-0.045349
-0.051697
-0.118591
-0.153748
-0.079529
-0.000916
0.013214
0.022003
0.020538
0.034698
0.042023
0.027374
0.030792
0.035187
0.037628
0.032257
0.029327
0.033722
0.051300
0.033234
0.035675
0.040070
0.012726
-0.019470
-0.037537
-0.067322
-0.111755
-0.116638
-0.097595
-0.071716
-0.061951
-0.067810
-0.097107
-0.118591
-0.144958
-0.145935
-0.146423
-0.157654
-0.154236
-0.149353
-0.135193
-0.115662
-0.101990
-0.079041
-0.074158
-0.061462
-0.039001
-0.044861
-0.041443
-0.018005
-0.022400
-0.004333
-0.003845
-0.001892
0.001495
0.022491
0.017609
0.019562
0.036652
0.026886
0.035675
0.038605
0.045441
0.037140
0.049347
0.036163
0.037628
0.038116
0.042023
0.039093
0.032745
0.038605
0.030792
0.037628
0.043488
0.042023
0.036163
0.021027
0.025421
0.022980
0.020538
0.029816
0.031769
0.020050
0.021027
0.025909
0.021515
0.022491
0.023468
0.012726
0.020050
0.014679
0.014191
0.013214
0.016144
0.021515
0.016144
0.013214
0.013702
0.012238
0.013214
0.006866
0.017609
0.004913
0.007355
0.011749
0.002472
-0.002380
0.002960
0.011749
0.001495
0.003448
0.000031
0.011749
0.001984
-0.005798
0.014191
0.010773
0.019073
0.002472
0.003937
-0.007751
0.003448
0.008820
0.000031
0.002472
0.001984
0.002472
-0.001892
0.001984
-0.016052
-0.018982
-0.013123
-0.000916
0.003448
-0.001892
0.013214
0.003937
-0.033142
-0.034119
-0.028748
-0.008240
0.009796
0.011261
0.012238
0.006378
-0.003845
-0.031189
-0.031189
-0.013611
0.004913
0.019562
0.034698
0.041046
0.053253
0.042023
0.059601
0.070343
0.063019
0.053253
0.048370
0.062531
0.084503
0.069366
0.084991
0.105988
0.120148
0.105011
0.129425
0.116730
0.097687
0.078156
0.090851
0.083038
0.106476
0.110382
0.108429
0.105011
0.088409
0.089874
0.074738
0.057648
0.037628
0.036652
0.057159
0.066437
0.075714
0.054718
0.044464
0.028839
-0.005310
-0.016052
-0.014099
-0.016541
-0.018982
-0.022888
-0.026306
-0.019958
-0.025330
-0.031189
-0.030701
-0.036560
-0.039001
-0.039978
-0.044861
-0.039490
-0.036072
-0.037537
-0.030701
-0.032654
-0.037537
-0.020447
-0.043884
-0.034119
-0.034119
-0.018982
-0.025330
-0.029236
-0.026794
-0.014587
-0.015564
-0.020447
-0.014099
-0.021912
-0.022888
-0.020447
-0.009705
-0.009705
-0.001892
0.004913
0.015167
0.020050
0.011749
-0.017029
-0.082947
-0.087341
-0.047302
-0.017029
-0.007263
0.001984
0.039581
0.079132
0.094269
0.081085
0.037140
0.028351
-0.116638
-0.168396
-0.178162
-0.190369
-0.144470
-0.065369
-0.032654
-0.023376
-0.051208
-0.164490
-0.193787
-0.209412
-0.220642
-0.203064
-0.206970
-0.206482
-0.183044
-0.194763
-0.193787
-0.177185
-0.161072
-0.104919
-0.078552
-0.039978
-0.030212
-0.026794
-0.051208
-0.092224
-0.061462
0.036163
0.033234
0.004913
-0.012146
-0.005310
0.007355
-0.001892
0.000519
0.002960
0.013214
0.000519
0.001007
0.002472
0.006378
-0.006775
-0.000916
-0.000427
0.007355
0.008820
-0.000916
-0.009216
-0.002380
0.011749
-0.003845
0.009796
-0.008728
0.008331
-0.001404
0.004913
0.014679
0.002960
0.016632
0.006378
0.009796
-0.000916
0.000519
0.007355
0.003448
0.007843
0.006378
0.004425
0.010284
0.020538
0.023468
0.035675
0.039093
0.042999
0.042023
0.032257
0.026398
0.069366
0.096710
0.099640
0.071808
0.055206
0.043976
0.053253
0.083527
0.051300
0.048859
0.059601
0.066437
0.087921
0.107941
0.105988
0.124054
0.107941
0.100616
0.073761
0.052765
0.047882
0.020538
0.030304
0.061066
0.072296
0.077667
0.084015
0.086945
0.098175
0.086456
0.066437
0.048370
0.042999
0.041534
0.040558
0.045929
0.031769
0.031769
0.028839
0.021515
0.043488
0.042023
0.050323
0.027374
0.023956
0.020538
0.036652
0.014679
-0.000427
-0.003357
-0.023865
-0.039001
-0.053650
-0.030701
-0.026306
-0.037048
-0.043884
-0.031189
-0.013123
-0.019958
-0.023865
-0.049744
-0.056580
-0.068787
-0.051208
-0.036560
-0.033630
-0.039001
-0.030701
-0.030701
-0.041931
-0.033142
-0.036072
-0.036560
-0.033630
-0.033630
-0.034119
-0.030701
-0.043396
-0.040466
-0.048767
-0.029236
-0.019958
-0.027771
-0.022888
-0.017029
-0.013123
-0.011169
-0.012146
0.001007
-0.007751
0.000519
-0.004333
-0.000427
-0.006287
0.007355
0.009308
0.013214
0.001007
0.015656
0.018585
0.022003
0.012726
0.008820
-0.005798
0.004425
0.010284
0.005890
0.013214
0.008820
0.006378
0.017120
0.018097
0.022003
0.015167
0.016144
0.018585
0.014191
0.020538
0.020538
0.022003
0.032257
0.025909
0.022980
0.023468
0.045929
0.049347
0.042999
0.031769
0.029816
0.021027
0.026886
0.015656
0.015167
0.032257
0.022980
0.037628
0.059601
0.081573
0.069366
0.038116
0.012238
-0.010681
-0.017029
-0.007263
0.012726
0.035187
0.034698
0.031769
-0.028259
-0.078552
-0.083923
-0.095154
-0.135193
-0.166443
-0.193787
-0.228943
-0.180603
-0.112244
-0.123474
-0.134705
-0.167908
-0.149841
-0.129822
-0.164978
-0.160583
-0.171326
-0.171326
-0.093689
-0.086365
-0.101013
-0.097595
-0.051208
-0.011169
0.053741
0.104034
0.064484
0.028351
0.002960
0.035187
0.036652
0.029327
0.052765
0.077179
0.092316
0.110382
0.106476
0.087433
0.099640
0.087921
0.094269
0.088409
0.090851
0.082550
0.077667
0.092316
0.087921
0.078644
0.076202
0.083527
0.080597
0.076691
0.073273
0.070831
0.075714
0.119171
0.143585
0.136749
0.108917
0.109894
0.099640
0.104523
0.122101
0.137726
0.123566
0.100616
0.099640
0.115265
0.117706
0.096222
0.070831
0.043976
0.035675
0.038605
0.032745
0.032257
0.024445
0.028839
0.024445
0.006378
-0.002380
0.003448
-0.002380
-0.010681
-0.018005
-0.012634
-0.009216
0.008331
0.014191
0.023956
0.015656
0.017609
0.005402
0.008820
-0.002869
-0.006287
-0.005310
-0.012146
-0.007751
-0.016541
-0.022888
-0.016541
-0.028259
-0.025818
-0.033630
-0.040955
-0.040955
-0.054626
-0.056580
-0.050232
-0.048767
-0.052185
-0.056580
-0.047302
-0.041443
-0.045837
-0.042908
-0.049255
-0.051697
-0.042908
-0.041931
-0.032166
-0.035095
-0.034607
-0.036560
-0.040955
-0.032166
-0.025330
-0.036072
-0.024353
-0.031189
-0.029724
-0.030701
-0.031677
-0.039001
-0.036072
-0.034119
-0.046814
-0.042419
-0.051208
-0.043884
-0.039978
-0.059021
-0.054138
-0.064880
-0.059509
-0.061462
-0.071228
-0.080994
-0.066345
-0.073181
-0.074158
-0.063904
-0.059021
-0.057068
-0.057068
-0.053650
-0.052185
-0.049255
-0.054138
-0.056580
-0.055603
-0.050720
-0.038025
-0.033142
-0.021423
-0.018005
-0.026306
-0.027771
-0.028259
-0.031189
-0.034607
-0.022888
-0.022400
-0.012146
-0.025818
-0.030212
-0.029724
-0.024353
-0.019470
-0.016541
-0.010193
-0.006775
-0.011169
-0.015564
-0.005310
0.005402
0.009308
0.012726
0.017609
0.025421
0.011749
0.015656
0.005890
0.019562
0.027374
0.039093
0.042023
0.042511
0.033722
0.045929
0.037628
0.042511
0.051788
0.061066
0.060577
0.048370
0.012238
-0.034607
-0.061951
-0.104431
-0.123474
-0.122009
-0.099060
-0.033630
-0.036560
-0.149841
-0.145935
-0.118591
-0.069275
-0.056091
-0.108826
-0.131775
-0.139587
-0.170837
-0.152283
-0.169373
-0.088806
0.023468
0.042023
0.077667
0.073761
0.023956
0.001495
0.028351
0.047394
0.070343
0.101105
0.103546
0.097687
0.100616
0.086945
0.091827
0.140167
0.176300
0.217316
0.219757
0.179718
0.129913
0.115753
0.112823
0.128937
0.155792
0.193878
0.225128
0.165558
0.087921
0.036163
0.055695
0.052277
0.038116
0.041046
0.032745
0.027374
-0.001404
-0.006775
0.002472
-0.012146
-0.013123
-0.019470
-0.033142
-0.058044
-0.052185
-0.035583
-0.033630
-0.023376
-0.033630
-0.035095
-0.032654
-0.016541
-0.001892
0.005890
-0.024841
-0.026306
-0.030701
-0.049744
-0.044861
-0.052673
-0.055603
-0.052185
-0.065369
-0.058533
-0.058533
-0.065369
-0.067322
-0.064392
-0.064880
-0.073181
-0.067322
-0.063904
-0.077576
-0.067322
-0.072693
-0.078552
-0.062927
-0.077576
-0.066833
-0.074646
-0.070251
-0.067322
-0.069763
-0.063904
-0.060974
-0.053162
-0.052185
-0.054138
-0.036072
-0.038025
-0.025330
-0.020447
-0.013123
-0.005798
-0.004822
0.008820
0.005890
0.017609
0.029816
0.028839
0.029327
0.036652
0.038605
0.042023
0.045929
0.038116
0.049835
0.042023
0.049347
0.038116
0.048859
0.041534
0.046906
0.039581
0.031281
0.043488
0.039093
0.041534
0.036163
0.025909
0.022491
0.026886
0.029816
0.029816
0.028351
0.024445
0.021027
0.024445
0.009796
0.012726
0.015167
0.017609
0.015656
0.008820
0.007843
0.024933
0.019073
0.030792
0.018097
0.021515
0.024933
0.025909
0.034210
0.050323
0.069366
0.082550
0.073273
0.066437
0.021027
0.031281
0.034698
0.059113
0.066437
0.074249
0.074249
0.061554
0.066437
0.055695
0.048859
0.038116
0.030304
0.022980
0.028839
0.033234
0.042511
0.039581
0.046417
0.047394
0.065460
0.051788
-0.010193
-0.075623
-0.090759
-0.065369
-0.062439
-0.055603
-0.063904
-0.063904
-0.076599
-0.101990
-0.125427
-0.143005
-0.146912
-0.159119
-0.163513
-0.142029
-0.134216
-0.120056
-0.142517
-0.132751
-0.113708
-0.113220
-0.107849
-0.103455
-0.083923
-0.063416
-0.023376
0.005890
0.032257
0.040558
0.046417
0.053741
0.048859
0.021027
0.001007
-0.027771
0.031281
0.066437
0.074738
0.090851
0.104034
0.141144
0.109406
0.069366
0.016632
0.042999
0.065948
0.076691
0.057159
0.060089
0.066925
0.051300
0.051788
0.052277
0.070831
0.078644
0.071320
0.057159
0.060577
0.064484
0.080109
0.081085
0.086456
0.103058
0.105988
0.074738
0.060089
0.079620
0.109406
0.121613
0.139191
0.149445
0.157745
0.139191
0.100616
0.097687
0.081085
0.087921
0.084015
0.076691
0.075226
0.092804
0.098175
0.080109
0.053253
0.027374
0.004425
0.002960
-0.008728
-0.030701
-0.030701
-0.034119
-0.035095
-0.039490
-0.044373
-0.054138
-0.042419
-0.036560
-0.060486
-0.066345
-0.075623
-0.078552
-0.058533
-0.077087
-0.081970
-0.080505
-0.074646
-0.081970
-0.085388
-0.080505
-0.076111
-0.094666
-0.092712
-0.097107
-0.087341
-0.087341
-0.090759
-0.100037
-0.097107
-0.105408
-0.103455
-0.101013
-0.096619
-0.096619
-0.106873
-0.104919
-0.101990
-0.097107
-0.101501
-0.095642
-0.096619
-0.101990
-0.092712
-0.093689
-0.099548
-0.106384
-0.097595
-0.107361
-0.101990
-0.101990
-0.106384
-0.101013
-0.104431
-0.090759
-0.081482
-0.089783
-0.083923
-0.076111
-0.058533
-0.039490
-0.029724
-0.025330
-0.031677
-0.036072
-0.037537
-0.017029
-0.013123
-0.002869
0.000031
0.003937
-0.004822
0.012238
0.021515
0.007843
-0.009216
0.015656
0.006378
0.007355
-0.007751
-0.008728
0.008820
0.011749
0.005890
0.001007
0.016632
0.011749
0.014191
-0.015564
-0.031677
-0.018005
-0.005798
-0.018494
-0.052185
-0.054626
-0.059998
-0.066833
-0.070740
-0.085388
-0.109314
-0.163513
-0.172302
-0.146423
-0.094666
-0.059509
-0.099548
-0.133728
-0.138123
-0.146423
-0.144470
-0.120056
-0.078064
-0.059021
-0.032166
-0.017517
-0.006775
-0.007751
-0.010681
0.006866
0.012238
0.021027
0.050323
0.065948
0.084991
0.116730
0.115753
0.120636
0.126007
0.111359
0.080597
0.053741
0.053253
0.065948
0.080597
0.098175
0.114777
0.063995
-0.059021
-0.116150
-0.054138
0.076202
0.069855
0.047394
0.062531
0.051788
0.015167
-0.010193
-0.014099
-0.005798
0.010284
0.019562
0.073273
0.156281
0.211456
0.197296
0.146027
0.166046
0.131378
0.105499
0.124054
0.180206
0.202667
0.205109
0.185089
0.170929
0.179230
0.177277
0.128937
0.091827
0.077667
0.043488
0.053253
0.046417
0.056671
0.055206
0.069366
0.086456
0.100616
0.090363
0.066437
0.059113
0.051788
0.043488
0.042999
0.041046
0.036163
0.041534
0.069366
0.093292
0.077667
0.046906
0.022491
0.028351
0.029816
0.033722
0.014679
0.018585
-0.005310
-0.012146
-0.024353
-0.042908
-0.045837
-0.068298
-0.070740
-0.059998
-0.056580
-0.065857
-0.063416
-0.057556
-0.040955
0.000031
-0.015564
-0.023865
-0.040466
-0.039978
-0.050232
-0.040466
-0.022400
-0.017517
-0.019958
-0.020935
-0.020447
-0.033142
-0.034119
-0.029236
-0.025818
-0.021912
-0.019958
-0.030701
-0.035095
-0.048767
-0.032166
-0.038025
-0.037048
-0.045349
-0.035583
-0.034607
-0.042908
-0.036560
-0.034607
-0.036560
-0.047302
-0.031189
-0.035583
-0.032654
-0.027771
-0.030212
-0.033142
-0.041931
-0.036560
-0.046814
-0.044373
-0.040955
-0.036560
-0.027283
-0.034607
-0.026794
-0.020447
-0.020935
-0.016541
-0.025330
-0.043884
-0.057556
-0.046814
-0.063416
-0.064880
-0.053650
-0.074158
-0.084412
-0.088318
-0.094177
-0.088318
-0.066345
-0.047791
-0.044861
-0.030701
-0.035095
-0.023376
-0.009216
-0.082947
-0.111267
-0.096130
-0.100037
-0.125427
-0.119080
-0.107361
-0.134216
-0.185486
-0.202576
-0.209412
-0.200134
-0.187439
-0.193787
-0.216736
-0.243591
-0.251404
-0.264099
-0.287048
-0.276306
-0.286560
-0.326111
-0.272888
-0.205017
-0.170349
-0.162537
-0.169861
-0.202087
-0.168396
-0.042419
0.021515
0.005402
-0.038025
-0.069763
-0.066833
-0.038513
-0.008240
0.037140
0.070831
0.085480
0.103546
0.098175
0.120148
0.105499
0.118683
0.122589
0.124542
0.139191
0.146027
0.162140
0.167023
0.171906
0.184113
0.174835
0.172394
0.140167
0.107452
0.120148
0.126007
0.161652
0.179230
0.190948
0.168976
0.142609
0.143097
0.118195
0.113800
0.116730
0.119171
0.124054
0.096222
0.102570
0.089386
0.084991
0.091827
0.078156
0.086945
0.089874
0.073273
0.074738
0.081085
0.081573
0.081573
0.042999
0.015167
0.028839
0.035187
0.031769
0.028351
0.034698
0.042999
0.036652
0.009796
-0.012146
0.022491
0.063019
0.023468
-0.031677
-0.036560
-0.054138
-0.052673
-0.046326
-0.008240
0.079620
0.186066
0.322296
0.403839
0.298370
0.149933
0.137726
0.173859
0.215851
0.215851
0.177765
0.151398
0.194855
0.266144
0.287140
0.234406
0.175323
0.134796
0.103058
0.039581
-0.006287
-0.036560
-0.069275
-0.087341
-0.105896
-0.107361
-0.120056
-0.119080
-0.126892
-0.108826
-0.095154
-0.099548
-0.094666
-0.093201
-0.108337
-0.087830
-0.062439
-0.044861
-0.041931
-0.051697
-0.052185
-0.052673
-0.058533
-0.047302
-0.041931
-0.029724
-0.025818
-0.040466
-0.024841
-0.007263
-0.026794
-0.005310
-0.018982
-0.009216
0.001007
0.020538
0.025421
0.016632
-0.008240
0.012238
-0.013611
-0.024841
-0.016541
0.055695
0.070343
0.032257
0.002472
0.001007
-0.001892
-0.005798
0.023956
0.025909
0.015167
0.023956
0.021027
0.025421
0.004913
0.011749
-0.000916
0.002472
0.011749
0.018585
0.026886
0.025909
0.022003
0.001495
-0.003357
-0.007263
-0.005310
-0.011658
-0.014099
-0.018005
0.001007
0.035675
0.045929
0.063995
0.096710
0.065948
0.001007
-0.038513
-0.023865
0.010284
0.041046
0.042023
0.037140
0.040070
0.043976
0.040070
0.041534
0.045441
0.045441
0.011749
0.021515
-0.009216
-0.021912
-0.037537
-0.049255
-0.026794
0.004425
0.006866
0.019562
0.008331
-0.004822
-0.022400
-0.017029
-0.027283
-0.017029
-0.026794
-0.028259
-0.026306
-0.019958
-0.004822
-0.004333
-0.008240
0.001984
0.011261
-0.017517
-0.043396
-0.047791
-0.054626
-0.037048
-0.038025
-0.021912
-0.026794
-0.032166
-0.039001
-0.039490
-0.051208
-0.059021
-0.068298
-0.058533
-0.058533
-0.054138
-0.046326
-0.039978
-0.035095
-0.031677
-0.011169
-0.023865
-0.050232
-0.078064
-0.049744
-0.047302
-0.040955
-0.032166
-0.045837
-0.039978
-0.042908
-0.056091
-0.050232
-0.054626
-0.056580
-0.059509
-0.063416
-0.059021
-0.064392
-0.062927
-0.063904
-0.055115
-0.037537
-0.032654
-0.034119
-0.035095
-0.033630
-0.036072
-0.039978
-0.041931
-0.029724
-0.026794
-0.024353
-0.022400
-0.031189
-0.033630
-0.021912
-0.044861
-0.036560
-0.032166
-0.043884
-0.049744
-0.054626
-0.056580
-0.057068
-0.040466
-0.056091
-0.056580
-0.038025
0.005402
0.028351
0.049347
0.034210
0.030304
0.091827
0.165558
0.189972
0.141144
0.054230
-0.035583
-0.030701
0.017609
0.050323
0.093781
0.130402
0.144562
0.105499
0.035675
0.020050
-0.002869
-0.035095
-0.038513
-0.060486
-0.075134
-0.075134
-0.070251
-0.030212
-0.007263
0.024445
0.022980
0.006378
-0.017029
-0.031677
-0.013123
0.001984
0.012238
0.001007
0.007843
0.006378
0.010284
-0.012146
-0.018494
-0.016052
-0.005798
-0.001404
-0.010193
-0.003845
-0.013123
-0.029724
-0.028748
-0.037048
-0.030701
-0.022400
-0.030701
-0.038025
-0.031189
-0.038025
-0.027771
-0.040955
-0.031677
-0.019470
-0.026306
-0.021912
-0.038513
-0.035583
-0.031677
-0.033142
-0.030212
-0.030701
-0.029724
-0.022400
-0.023376
-0.020935
-0.006287
0.025421
0.037140
-0.022888
-0.067322
-0.068787
-0.059509
-0.041443
-0.056091
-0.072205
-0.087341
-0.086853
-0.091248
-0.105408
-0.115173
-0.104919
-0.120056
-0.134705
-0.143005
-0.152283
-0.153259
-0.151306
-0.143494
-0.133728
-0.131775
-0.119568
-0.108826
-0.089783
-0.093689
-0.077576
-0.069275
-0.061951
-0.045837
-0.056580
-0.044861
-0.040955
-0.024841
-0.027283
-0.021912
-0.023376
-0.017517
-0.016052
-0.013123
-0.005310
-0.005798
-0.004333
-0.001892
0.004425
0.007355
0.007355
0.004913
-0.001892
0.002472
-0.003845
-0.003845
0.001984
0.001495
0.007355
0.001984
0.008331
0.008820
-0.002869
0.002472
-0.007751
-0.008240
-0.032166
-0.049744
-0.062439
-0.051208
-0.064880
-0.042419
-0.013611
-0.000916
0.032257
0.063507
0.056671
0.026398
0.004425
-0.015076
0.004425
0.048370
0.063507
0.072296
0.045929
0.053741
0.070343
0.074738
0.098663
0.124054
0.126984
0.108917
0.105011
0.086945
0.067413
0.065948
0.061066
0.076691
0.075226
0.050323
0.046906
0.051788
0.059601
0.067902
0.035187
0.018097
0.027863
0.040070
0.037628
0.053741
0.070831
0.091827
0.115265
0.179230
0.231476
0.269073
0.321808
0.302277
0.252472
0.226105
0.223663
0.224640
0.242706
0.270538
0.273956
0.299347
0.311554
0.287140
0.257355
0.225128
0.183136
0.141144
0.106476
0.066437
0.014679
-0.018494
-0.035583
-0.022400
0.014191
0.026398
0.021027
0.020538
0.004425
-0.039978
-0.043884
-0.048767
-0.065369
-0.034607
-0.012146
-0.001404
0.023468
0.065460
0.040070
-0.020447
-0.100525
-0.163025
-0.170349
-0.112732
-0.087830
-0.062927
-0.032654
-0.069275
-0.122498
-0.148376
-0.126892
-0.131775
-0.124451
-0.112732
-0.115662
-0.109802
-0.129333
-0.147888
-0.137146
-0.101501
-0.087830
-0.087830
-0.072205
-0.061951
-0.054626
-0.054138
-0.044861
-0.043884
-0.050232
-0.034607
-0.023865
-0.029236
-0.013611
-0.016052
-0.004822
-0.001404
-0.005310
0.009796
0.014679
0.002960
-0.001892
0.009796
0.007843
0.012238
0.001984
0.015656
0.020050
0.013702
0.019562
0.010773
0.013702
-0.004822
-0.003357
-0.015076
-0.021912
-0.007263
0.010284
0.012726
0.027863
-0.003357
-0.050232
-0.077576
-0.081482
-0.090759
-0.095154
-0.099548
-0.069275
-0.013611
-0.067810
-0.141541
-0.144958
-0.141541
-0.056091
-0.002380
-0.065369
-0.109802
-0.123962
-0.098572
-0.068787
-0.062927
-0.047302
-0.041443
-0.026306
-0.016541
-0.015076
-0.006775
-0.022400
-0.015564
-0.011169
-0.006775
-0.007263
-0.008728
-0.009216
-0.018982
-0.016541
-0.020447
-0.020447
-0.018982
-0.024353
-0.018494
-0.013611
-0.033630
-0.018494
-0.019958
-0.025330
-0.019470
-0.011658
-0.033630
-0.033142
-0.034119
-0.018982
-0.022400
-0.023376
-0.025330
-0.011658
-0.019958
-0.028748
-0.029724
-0.019470
-0.011169
-0.007751
-0.001404
0.004913
0.015167
0.006378
0.034698
0.042511
0.047882
0.051788
0.055206
0.054230
0.061066
0.066437
0.065948
0.074738
0.075226
0.087433
0.089386
0.101593
0.087921
0.083527
0.076202
0.081573
0.100128
0.117706
0.111359
0.084503
0.071320
0.053741
0.008820
-0.014099
-0.002380
0.011749
-0.006287
0.015656
0.010773
-0.002869
-0.014099
-0.033142
-0.029724
-0.035095
-0.020447
-0.012146
0.006378
0.060577
0.113312
0.120636
0.097687
0.059601
0.098175
0.231476
0.237823
0.177765
0.148956
0.193390
0.272980
0.283234
0.247589
0.199738
0.129425
0.102570
0.104034
0.115753
0.136749
0.112823
0.104523
0.090363
0.077667
0.034210
-0.019958
-0.086853
-0.124451
-0.094177
-0.055115
-0.041443
-0.098572
-0.136658
-0.135681
-0.095154
-0.066833
-0.069275
-0.100037
-0.115173
-0.111267
-0.121033
-0.110291
-0.108337
-0.083435
-0.073669
-0.070740
-0.046814
-0.035095
-0.033142
-0.026794
0.010773
0.016632
0.014191
-0.000427
-0.008728
-0.034119
-0.182556
-0.216248
0.188019
0.258820
0.084015
0.078644
0.062042
-0.017517
0.017120
0.022003
-0.009705
-0.006775
0.031281
0.045441
0.053741
0.066437
0.065948
0.056183
0.033234
0.006378
0.003448
-0.019470
-0.029724
-0.025330
-0.037537
-0.049255
-0.044373
-0.053162
-0.067322
-0.071716
-0.079041
-0.088318
-0.089294
-0.084412
-0.090759
-0.075623
-0.064392
-0.074646
-0.079041
-0.078064
-0.069763
-0.078064
-0.072205
-0.090271
-0.105408
-0.110291
-0.107361
-0.101990
-0.115662
-0.141541
-0.161560
-0.161560
-0.178162
-0.195251
-0.198669
-0.221619
-0.262146
-0.254333
-0.217712
-0.217224
-0.254333
-0.279236
-0.281677
-0.300720
-0.311951
-0.279724
-0.230896
-0.213318
-0.190857
-0.185974
-0.168884
-0.163513
-0.149353
-0.123962
-0.093689
-0.073181
-0.044861
-0.024353
0.001984
0.002472
0.001495
0.009796
0.019073
0.026886
0.036652
0.035675
0.035187
0.035187
0.037628
0.040558
0.049347
0.060577
0.061066
0.058136
0.053741
0.053253
0.060089
0.055206
0.063019
0.076202
0.087921
0.084991
0.085968
0.090363
0.087433
0.084503
0.089874
0.087921
0.094269
0.090851
0.085968
0.081085
0.080109
0.081085
0.078644
0.066437
0.063995
0.063019
0.061554
0.073761
0.063507
0.071320
0.067902
0.066437
0.081573
0.074738
0.074738
0.064484
0.055206
0.040558
0.037140
0.033234
0.027374
0.042023
0.037140
0.043488
0.026398
0.031281
0.017609
0.007355
0.001007
-0.014587
-0.012146
-0.004822
0.002960
0.016632
0.018097
0.020538
0.018097
0.010284
0.004913
-0.002380
-0.023865
-0.027771
0.001495
0.010773
0.013214
0.026398
0.026886
0.006378
0.008331
0.003937
-0.005798
-0.013123
-0.011658
-0.009216
-0.013123
-0.009705
-0.003357
0.000519
-0.003845
0.001495
-0.005798
0.010773
0.019562
0.049835
0.062531
0.056671
0.042511
0.042999
0.048370
0.086456
0.114288
0.099152
0.012238
-0.082458
-0.073181
-0.014587
0.061066
0.117706
0.115265
0.067902
0.015656
-0.003845
-0.033142
-0.037537
-0.048279
-0.060974
-0.033630
0.014191
0.019073
0.012726
0.016144
0.005890
0.025421
0.009796
0.006866
0.025909
0.041046
0.017609
0.025421
0.029327
0.025909
0.038116
0.047882
0.030792
0.015656
0.014191
0.013702
0.012238
0.004913
0.009796
0.001007
-0.015076
-0.017517
-0.020935
-0.032166
-0.031677
-0.041931
-0.029236
-0.031189
-0.022888
-0.022888
-0.031677
-0.025818
-0.031677
-0.031677
-0.032166
-0.032654
-0.034119
-0.025330
-0.018982
-0.016052
-0.013611
-0.002869
-0.012146
-0.018005
-0.004333
-0.007751
-0.013123
-0.016541
-0.021423
-0.023376
-0.015564
-0.015076
-0.013611
-0.012634
-0.011169
0.000519
-0.006775
0.007355
0.006378
-0.009216
-0.050720
-0.049744
-0.058044
-0.036560
0.058624
0.085480
0.036163
-0.018982
-0.029724
-0.003845
0.002960
-0.015076
-0.001404
-0.007751
-0.024353
-0.007751
0.028351
0.018097
0.029327
0.042999
0.046906
0.037628
0.069366
0.037628
-0.015076
-0.019470
0.000031
0.042023
0.146515
0.132355
0.090363
0.067902
0.063507
0.062531
0.073761
0.069855
0.086456
0.094269
0.087433
0.088898
0.081085
0.080109
0.070831
0.073273
0.075226
0.110870
0.103546
0.061066
0.059113
0.056183
0.059113
0.045441
0.048859
0.049347
0.033234
0.037628
0.028839
0.014191
0.004425
0.011261
0.028839
0.010773
0.019073
0.009308
0.006378
0.005890
0.004913
0.019073
0.051300
0.055206
0.070831
0.081085
0.080109
0.077179
0.070831
0.100128
0.138702
0.159698
0.154816
0.139679
0.125519
0.110382
0.114777
0.131866
0.126984
0.116730
0.100616
0.108917
0.126984
0.107452
0.074738
0.088409
0.073273
0.055695
0.042511
0.040070
0.046906
0.033234
0.004913
0.005890
-0.004822
0.006378
0.012726
0.040558
0.028839
0.009308
-0.017517
-0.027771
-0.022888
-0.011658
-0.014099
-0.000916
0.026886
0.008331
-0.009216
-0.024353
-0.013123
-0.001404
-0.020447
-0.068298
-0.124451
-0.167419
-0.165955
-0.123474
-0.071716
-0.077087
-0.113220
-0.158630
-0.195251
-0.220154
-0.208435
-0.187927
-0.139587
-0.139587
-0.156677
-0.158630
-0.162048
-0.134705
-0.101501
-0.074158
-0.055115
-0.030212
-0.033630
-0.013611
0.028351
0.013702
-0.005798
-0.001892
0.015167
0.005890
0.002472
0.000519
0.004913
0.017120
-0.002869
-0.002380
-0.006287
-0.024841
-0.039490
-0.039001
-0.060974
-0.081482
-0.078552
-0.078552
-0.059998
-0.082458
-0.070251
-0.081482
-0.083923
-0.076599
-0.097595
-0.095154
-0.088806
-0.094666
-0.104431
-0.101990
-0.102478
-0.095154
-0.105408
-0.102966
-0.110779
-0.094666
-0.093689
-0.101013
-0.083435
-0.096130
-0.084900
-0.074158
-0.077576
-0.080017
-0.067810
-0.064880
-0.068298
-0.057556
-0.061462
-0.053162
-0.068298
-0.049744
-0.061462
-0.052185
-0.053162
-0.050232
-0.054138
-0.051697
-0.049255
-0.060974
-0.052185
-0.060974
-0.054626
-0.051208
-0.045837
-0.032166
-0.038025
-0.048767
-0.049255
-0.047302
-0.015076
-0.001892
-0.002380
-0.013123
-0.010193
-0.004822
0.009308
0.007843
0.002472
-0.003845
-0.004822
0.003937
0.012726
0.023468
0.042999
0.051300
0.059113
0.053741
0.062042
0.058624
0.049835
0.052765
0.058136
0.076202
0.107452
0.115753
0.135284
0.145050
0.165070
0.173370
0.176300
0.167023
0.145050
0.133331
0.141632
0.155792
0.145050
0.132843
0.150421
0.121613
0.110870
0.054718
-0.061462
-0.186462
-0.169861
-0.130798
-0.051697
0.001007
0.039093
0.044952
0.019073
-0.027283
-0.060486
-0.050232
-0.051208
-0.028748
0.025909
0.086945
0.161652
0.211945
0.250519
0.262238
0.283722
0.261261
0.279816
0.281281
0.298859
0.282257
0.274445
0.248077
0.236847
0.230011
0.210968
0.192413
0.179718
0.163605
0.170929
0.155792
0.143097
0.117218
0.105499
0.057648
0.025909
0.043488
0.062531
0.063995
0.071808
0.022003
0.020050
0.017120
0.032745
0.018097
-0.010193
-0.008728
-0.014587
-0.025818
-0.039490
-0.055603
-0.054138
-0.053650
-0.055115
-0.064392
-0.060486
-0.069763
-0.072693
-0.074646
-0.052185
-0.048279
-0.059998
-0.053650
-0.064880
-0.057556
-0.067322
-0.100525
-0.102966
-0.093689
-0.054626
-0.028748
-0.034607
-0.070251
-0.082947
-0.117126
-0.194275
-0.189392
-0.087341
-0.067322
-0.040955
-0.031677
-0.059021
-0.108826
-0.122498
-0.130798
-0.147400
-0.117615
-0.062927
-0.053650
-0.043884
-0.059509
-0.060974
-0.074646
-0.083435
-0.100037
-0.062927
-0.030701
-0.039978
-0.066345
-0.086853
-0.090759
-0.087830
-0.041443
-0.046814
-0.075134
-0.110291
-0.105408
-0.055115
-0.062927
-0.079041
-0.084412
-0.088806
-0.089783
-0.095642
-0.094177
-0.097595
-0.091736
-0.080505
-0.073669
-0.055603
-0.061462
-0.055603
-0.075134
-0.059509
-0.055603
-0.047302
-0.048767
-0.034119
-0.040466
-0.029724
-0.033630
-0.016541
-0.000427
0.022003
0.043488
0.039581
0.025421
0.009796
0.014679
0.010773
0.019562
0.022003
0.039093
0.036652
0.035187
0.034210
0.024445
0.014191
0.016144
0.012726
0.018097
0.016632
0.011749
0.013214
0.001007
-0.005310
-0.013123
0.009796
0.019073
0.023956
0.023468
0.002472
0.010773
0.025421
0.042511
0.040070
0.046906
0.037628
0.031769
0.043976
0.052765
0.050323
0.063019
0.063507
0.069366
0.066925
0.068390
0.064972
0.032745
0.023956
0.015656
0.017120
0.026886
0.030792
0.035675
0.028351
0.031281
0.032257
0.029327
0.010284
0.009796
-0.008728
0.007843
0.043976
0.032257
0.019562
-0.004333
-0.031189
-0.040955
0.017120
0.028351
0.054230
0.029816
0.007355
0.022003
0.039581
0.066925
0.061554
0.038116
0.019073
-0.000916
-0.002869
0.012726
0.020538
0.027863
0.024445
0.018097
-0.004333
-0.005798
-0.000427
0.014679
0.014191
-0.012634
-0.026306
-0.026794
-0.041931
-0.049744
-0.044861
-0.048767
-0.043884
-0.059998
-0.044373
-0.048279
-0.026794
-0.024353
-0.029724
-0.024841
-0.035583
-0.039001
-0.048279
-0.048767
-0.082947
-0.133240
-0.128357
-0.110291
-0.073669
-0.054626
-0.076111
-0.101990
-0.112732
-0.108337
-0.114197
-0.127869
-0.125916
-0.118591
-0.112244
-0.105408
-0.095154
-0.085388
-0.075134
-0.069275
-0.048767
-0.037048
-0.038025
-0.028259
-0.028259
-0.014587
-0.015076
-0.012634
-0.008240
-0.000916
0.007843
-0.000427
0.004425
0.000519
0.005890
0.002472
0.007355
0.000519
-0.007263
-0.000427
-0.009705
-0.009705
-0.010193
0.000031
0.004425
0.008820
0.017120
0.020050
0.004425
0.009308
-0.004822
0.014679
0.026886
0.072296
0.078156
0.048859
0.041534
0.059113
0.072784
0.093781
0.103058
0.059113
0.008820
0.027374
0.035675
0.046906
0.099152
0.088409
0.022980
0.022003
0.026398
0.031769
0.001495
0.003448
-0.006775
-0.016541
-0.017029
-0.033142
-0.022400
-0.038513
-0.028259
-0.011169
-0.002380
0.006378
0.020538
0.045441
0.027374
0.045929
0.065948
0.063995
0.042023
-0.006287
-0.080994
-0.170837
-0.170349
-0.093689
-0.033630
0.041534
0.060577
0.050323
0.001007
-0.059998
-0.106384
-0.132751
-0.115173
-0.104431
-0.077576
-0.065369
-0.070740
-0.088318
-0.093201
-0.056580
-0.026794
0.006378
0.006378
0.004913
-0.012634
-0.011169
-0.033630
-0.032166
-0.032166
-0.030212
-0.027771
-0.039001
-0.039001
-0.022400
-0.017029
-0.009216
-0.008728
0.003448
0.001007
0.002960
0.003448
0.008331
0.011261
0.019073
0.032257
0.027863
-0.019958
-0.042419
-0.051697
-0.037537
-0.086365
-0.213806
-0.193298
-0.108337
-0.028259
-0.010193
-0.024353
-0.080017
-0.141052
-0.164490
-0.182068
-0.225525
-0.166443
-0.098572
-0.016052
0.010284
-0.030701
-0.016052
-0.008728
0.022980
0.035187
0.044952
0.062531
0.088409
0.082062
0.070343
0.078156
0.093781
0.098175
0.081085
0.089386
0.098175
0.095734
0.084991
0.091827
0.075714
0.067902
0.067413
0.047394
0.054718
0.061554
0.066925
0.051788
0.052277
0.044952
0.054718
0.037140
0.041534
0.042023
0.034210
0.037628
0.037140
0.042023
0.023956
0.034210
0.031281
0.034698
0.024933
0.023468
0.021515
0.024445
0.035187
0.035675
0.027374
0.022003
0.032745
0.031769
0.040558
0.031281
0.040558
0.054718
0.045441
0.016632
-0.011169
-0.045837
-0.039978
-0.025818
-0.006287
0.054230
0.052765
-0.010193
-0.056091
-0.059998
-0.016052
0.001984
-0.008728
-0.008728
-0.003845
-0.006287
-0.010681
0.011749
0.013214
0.024933
0.029327
0.033722
0.031769
0.044464
0.044952
0.039093
0.041046
0.041046
0.033234
0.025421
0.028351
0.033722
0.037140
0.047394
0.072296
0.080109
0.065460
0.039581
0.015656
0.013702
0.011749
0.042999
0.056671
0.052277
0.041534
0.031769
0.032745
0.028839
0.015167
0.013214
-0.000427
-0.012146
-0.025818
-0.018005
-0.029236
-0.048767
-0.048767
-0.049744
-0.059021
-0.059021
-0.066345
-0.074646
-0.073669
-0.084412
-0.079041
-0.079041
-0.070740
-0.087830
-0.072205
-0.069275
-0.061951
-0.061951
-0.061462
-0.056091
-0.056580
-0.047302
-0.037048
-0.042908
-0.029724
-0.027771
-0.006775
-0.011658
-0.008728
0.002472
0.003937
-0.002380
0.001007
0.012726
0.002472
0.023468
0.018097
0.019073
0.010284
-0.003357
-0.018494
-0.036072
-0.059998
-0.038513
-0.039001
-0.026794
-0.003845
0.045441
0.059601
0.054230
0.019073
-0.005798
-0.029724
-0.026794
0.014679
0.018585
0.032745
0.050812
0.119659
0.210968
0.285187
0.324738
0.307648
0.253937
0.197784
0.154816
0.130890
0.106476
0.056183
0.106964
0.190460
0.246124
0.269073
0.275421
0.178741
0.074738
0.026886
0.029816
-0.003357
-0.053162
-0.069275
-0.057556
-0.034119
-0.008240
-0.000916
-0.002380
-0.003845
0.001495
-0.004822
0.009796
0.021027
0.016144
0.019073
0.015656
0.021515
0.027863
0.042511
0.084503
0.132355
0.131378
0.115265
0.114777
0.080109
0.074738
0.071808
0.072784
0.079132
0.051788
0.005890
0.013702
0.046417
0.058136
0.042511
0.014679
0.006866
-0.010193
-0.021912
-0.018982
-0.030701
-0.033142
-0.038025
-0.029236
-0.031677
-0.014587
-0.026794
-0.020447
-0.026794
-0.014099
-0.016052
-0.005798
-0.021912
-0.016052
-0.018005
-0.020447
-0.029724
-0.030701
-0.044861
-0.052185
-0.050720
-0.064880
-0.070740
-0.064880
-0.069763
-0.075134
-0.089783
-0.089294
-0.088806
-0.081970
-0.085388
-0.097107
-0.081970
-0.084412
-0.090759
-0.085388
-0.084900
-0.080017
-0.070740
-0.072693
-0.075623
-0.076111
-0.068787
-0.063904
-0.067322
-0.076599
-0.074646
-0.068298
-0.071228
-0.064880
-0.066345
-0.058044
-0.059509
-0.055603
-0.061462
-0.067810
-0.060974
-0.066345
-0.066345
-0.054138
-0.061951
-0.056580
-0.046814
-0.045349
-0.049744
-0.041443
-0.037537
-0.046326
-0.031677
-0.036072
-0.037537
-0.030701
-0.026794
-0.033142
-0.023376
-0.024353
-0.018005
-0.027771
-0.015076
-0.023376
-0.022888
-0.018982
-0.017517
-0.019958
-0.015564
-0.013611
-0.017517
-0.018494
-0.012146
-0.008240
-0.007263
-0.006287
-0.012634
-0.004333
-0.009705
-0.017029
-0.013123
-0.009216
-0.002869
-0.014099
-0.010193
-0.007263
0.004913
-0.002380
-0.018982
-0.004822
-0.007751
-0.003357
-0.005310
-0.007751
-0.001404
-0.008728
-0.010681
-0.004333
-0.005798
-0.003845
-0.016052
-0.003357
-0.001404
-0.004333
-0.004822
-0.014099
-0.021423
-0.008240
0.000519
-0.001892
-0.006775
-0.007263
-0.016541
-0.018982
-0.010681
-0.026306
-0.034607
-0.025330
-0.034119
-0.025818
-0.001892
0.018585
0.012238
0.013702
0.038116
0.043488
0.042999
0.032745
0.013702
0.011749
0.040558
0.054230
0.056671
0.041046
0.052765
0.084991
0.088898
0.079620
0.048370
0.021027
0.039581
0.027374
-0.000916
0.024933
0.069366
0.093292
0.093292
0.060089
-0.027771
-0.330017
-0.232361
-0.106873
-0.112244
-0.014099
-0.017029
-0.050232
-0.085876
-0.109802
-0.105896
-0.100525
-0.120544
-0.108826
-0.103455
-0.084900
-0.034607
-0.008240
0.022003
0.034698
0.037140
0.011749
-0.001892
0.010284
0.022980
0.037628
0.043976
0.042511
0.021027
0.017609
-0.008728
-0.018005
0.002472
-0.000916
0.002472
0.008331
0.011749
0.023468
0.038605
0.037140
0.033722
0.053741
0.052765
0.059601
0.070343
0.054718
0.057648
0.060089
0.064972
0.053253
0.052277
0.045441
0.042023
0.033722
0.042999
0.053253
0.081085
0.090363
0.095245
0.073273
0.028839
0.004913
0.004913
0.013214
0.035675
0.024933
0.016632
0.000519
0.006866
0.004425
-0.006287
-0.016052
-0.037537
-0.042419
-0.055603
-0.058533
-0.071716
-0.060974
-0.068298
-0.060974
-0.050232
-0.056091
-0.056580
-0.053162
-0.035583
-0.030212
-0.024841
-0.025330
-0.025818
-0.019470
-0.022888
-0.016052
-0.001892
0.000519
0.010773
0.010284
0.001007
0.006378
0.017120
0.005402
0.017609
0.010773
0.012238
0.019562
-0.000916
-0.004822
0.013702
0.019073
0.014191
0.016632
0.007843
-0.011169
0.001007
-0.009705
-0.008240
-0.002380
0.002960
-0.010193
-0.008240
-0.006287
-0.011169
-0.005310
-0.016541
-0.008240
-0.004822
-0.004333
-0.003357
-0.005310
-0.007263
0.000519
-0.003845
0.006378
0.002472
0.008331
-0.000916
-0.003845
0.001007
-0.017517
-0.002380
0.004425
0.003448
-0.000427
-0.013611
-0.019470
-0.018494
-0.010681
-0.012146
-0.014587
-0.008240
-0.014587
-0.034119
-0.021423
-0.020447
-0.016541
-0.023376
-0.023865
-0.015076
-0.016052
-0.026306
-0.021912
-0.014099
-0.011658
-0.010193
-0.009216
-0.006775
-0.008240
-0.012634
0.001007
-0.003845
-0.017517
0.001495
-0.000427
-0.008240
-0.005798
-0.011658
-0.004822
-0.002869
-0.005310
-0.019958
-0.011658
-0.006775
0.004425
0.002472
0.008820
0.002960
0.009308
0.006378
0.001495
0.008331
0.007843
0.003937
0.014191
0.030304
0.027863
0.027374
0.020050
0.032745
0.016144
0.038116
0.030792
0.043976
0.042023
0.033722
0.017609
0.030304
0.035675
0.048370
0.052765
0.061066
0.069855
0.066437
0.041046
0.022003
0.023468
0.030792
0.039581
0.014679
0.002472
0.013702
0.043976
0.080597
0.112823
0.106476
0.072296
0.070343
0.067413
0.045441
0.010284
0.022980
0.028839
0.053253
0.067902
0.054718
0.073761
0.097687
0.137726
0.115265
0.037140
-0.070251
-0.159119
-0.163513
-0.148865
-0.138123
-0.131287
-0.166443
-0.156189
-0.146423
-0.139587
-0.173279
-0.204041
-0.214294
-0.210876
-0.210876
-0.194763
-0.175232
-0.157166
-0.142517
-0.125427
-0.117126
-0.108826
-0.078552
-0.034119
-0.010681
-0.006287
-0.010681
0.014679
0.019073
0.017120
0.016632
0.018097
0.024933
0.033234
0.042023
0.068878
0.071320
0.076202
0.038116
0.035187
0.098175
0.124054
0.120636
0.096222
0.094757
0.091339
0.073761
0.065460
0.064484
0.078156
0.067902
0.062042
0.058136
0.045929
0.057648
0.047882
0.041534
0.040070
0.037140
0.030792
0.024933
0.028351
0.018585
0.018585
0.009308
0.008820
-0.007263
-0.007751
0.000031
-0.000916
-0.004333
0.001007
-0.010193
-0.013611
-0.013123
-0.013123
-0.019958
-0.025818
-0.027283
-0.011169
-0.023865
-0.026794
-0.024353
-0.023376
-0.026794
-0.034607
-0.024353
-0.023865
-0.028748
-0.022888
-0.011658
-0.026306
-0.022888
-0.022400
-0.017029
-0.017517
-0.010681
-0.010193
-0.010681
-0.013611
-0.000427
-0.008728
-0.006775
-0.009705
-0.003357
-0.015564
-0.005310
-0.011658
-0.017029
-0.014587
-0.014587
-0.021912
-0.024353
-0.030701
-0.023865
-0.025330
-0.024353
-0.030212
-0.027283
-0.021912
-0.007751
-0.004822
0.014191
0.019562
0.039581
0.063019
0.097198
0.122589
0.105499
0.067413
0.054718
0.042023
0.041046
0.055695
0.079132
0.100128
0.110382
0.084015
0.074249
0.032257
0.003448
0.015167
0.023956
0.044952
0.079132
0.047394
0.010773
-0.011169
-0.031189
-0.015076
0.001007
0.020050
0.035187
0.027863
0.042023
0.052765
0.049835
0.052277
0.042511
0.034210
0.032257
0.025909
0.028351
0.023468
0.018585
0.006378
-0.028259
-0.037537
-0.030701
-0.036072
-0.029724
-0.056091
-0.062927
-0.063904
-0.070740
-0.066345
-0.049744
-0.047791
-0.043396
-0.020447
-0.000916
-0.022400
-0.018982
-0.037048
-0.049744
-0.049744
-0.032166
-0.008240
0.018585
0.047394
0.070343
0.099152
0.136749
0.164093
0.204132
0.209991
0.173370
0.112335
0.024933
-0.005310
0.077179
0.137726
0.148956
0.186066
0.184113
0.142609
0.088898
0.050323
0.070831
0.054230
0.039581
0.006378
0.001495
0.002472
-0.016052
-0.047302
-0.031189
-0.053162
-0.034607
-0.014587
-0.017029
-0.055115
-0.124451
-0.135681
-0.099548
-0.059509
-0.051697
-0.049744
-0.045349
-0.056091
-0.058044
-0.074646
-0.071716
-0.066345
-0.066833
-0.055115
-0.049255
-0.049744
-0.033142
-0.036072
-0.035583
-0.013611
-0.020447
-0.011658
-0.023376
-0.018005
-0.015564
-0.018005
-0.014587
-0.021912
-0.028259
-0.022888
-0.023865
-0.025330
-0.030212
-0.027283
-0.027771
-0.018982
-0.007263
-0.024841
-0.043884
-0.018982
-0.039978
-0.060486
-0.108826
-0.181091
-0.194763
-0.143005
-0.088318
-0.047302
-0.048767
-0.066345
-0.081482
-0.120056
-0.136169
-0.155701
-0.138123
-0.121033
-0.103455
-0.122986
-0.116150
-0.088806
-0.033630
-0.034119
-0.019958
-0.023376
-0.036560
-0.034119
-0.022400
-0.021423
-0.026794
-0.038513
-0.048279
-0.056580
-0.056091
-0.049744
-0.050232
-0.048279
0.003448
0.019073
0.005402
-0.006287
-0.017517
-0.021423
-0.017517
-0.013611
-0.003845
-0.005798
0.007355
0.010284
0.010773
0.021027
0.023956
0.019562
0.022491
0.033234
0.021027
0.015167
0.011749
0.012238
0.015167
0.001495
0.005890
0.009796
0.012726
0.012726
-0.000916
0.004425
0.005402
0.015167
0.001007
0.000519
-0.000427
0.012726
0.002472
0.006378
0.002472
0.013702
0.008331
0.009308
0.016144
0.002960
0.019562
0.019562
0.015656
0.017609
0.014679
0.014679
0.028839
0.024445
0.025421
0.027863
0.042999
0.034698
0.057159
0.084991
0.076691
0.048370
0.028351
0.012726
0.012238
0.011261
0.022980
0.037140
0.046906
0.064484
0.065948
0.041534
0.029816
0.033234
0.019562
0.024445
0.026398
0.025421
0.027374
0.025421
0.028839
0.041534
0.020050
0.025909
0.023956
0.024445
0.028839
0.027863
0.019562
0.005890
-0.008240
0.003937
0.013214
0.007355
-0.014099
-0.001404
0.000519
0.005890
0.011749
0.025421
0.056183
0.076202
0.069366
0.035675
0.039093
0.032257
0.052765
0.045441
0.039581
0.019073
0.017120
0.040070
0.093781
0.104034
0.076691
0.073273
0.047882
0.030792
0.044464
0.059113
0.053741
0.054718
0.021027
0.019562
0.033722
0.079620
0.101105
0.122101
0.092804
0.045929
0.031281
0.029327
0.051788
0.040558
0.008820
0.013702
0.013214
0.013214
0.013702
-0.010193
-0.007751
-0.015564
-0.011169
-0.025330
-0.014099
-0.023865
-0.012634
0.000519
0.004425
0.008331
0.018097
0.015167
0.009796
0.022491
0.015656
0.039581
0.038605
0.047882
0.046417
0.045441
0.050323
0.052765
0.054718
0.020050
0.000519
-0.008728
-0.012634
-0.038025
-0.068787
-0.073181
-0.064392
-0.084412
-0.103455
-0.108337
-0.113220
-0.111267
-0.137146
-0.137146
-0.151306
-0.154236
-0.153748
-0.146912
-0.160095
-0.143005
-0.126404
-0.118591
-0.107361
-0.100037
-0.079041
-0.078064
-0.064880
-0.066345
-0.055603
-0.056091
-0.046814
-0.040955
-0.040955
-0.039001
-0.023865
-0.033142
-0.037048
-0.029236
-0.016541
-0.032166
-0.028748
-0.034607
-0.035095
-0.029236
-0.026794
-0.022400
-0.020935
-0.024353
-0.010681
-0.012146
-0.006775
-0.003845
0.000519
-0.009705
-0.001404
0.003937
0.014679
0.010284
0.004913
0.017120
0.008820
0.013702
0.012238
0.015167
0.010773
0.009308
0.007355
0.009308
-0.001892
0.003448
0.003937
0.007843
0.004913
0.006378
-0.002869
0.014191
0.010284
0.011749
0.010284
-0.001892
0.018097
0.010284
0.021515
0.005402
-0.017029
-0.013123
-0.010681
0.017609
0.011261
0.023468
0.036652
0.016632
0.020050
-0.000427
0.003937
-0.012146
-0.005310
-0.025330
-0.015564
-0.013123
-0.008240
0.010284
0.007843
0.001984
0.001007
-0.005310
-0.002380
-0.009705
-0.014587
-0.005310
0.006378
0.031281
0.040558
0.047882
0.042511
0.031769
0.038605
0.040558
0.063995
0.086945
0.103546
0.120636
0.135773
0.150909
0.162628
0.163116
0.157257
0.121613
-0.030212
-0.368103
-0.317810
-0.137146
0.011749
0.186066
0.172394
0.048370
-0.095642
-0.177185
-0.203552
-0.166443
-0.119568
-0.072693
-0.029724
-0.014587
-0.036560
-0.045349
-0.023865
-0.070740
-0.051697
0.063995
0.179230
0.200714
0.126984
0.070343
0.032745
0.002472
-0.004822
0.032745
0.039581
0.016144
0.028351
0.001007
-0.015564
-0.020935
-0.031677
-0.020935
0.004913
0.011261
0.001495
-0.047302
-0.094177
-0.106384
-0.114197
-0.127869
-0.119568
-0.087341
-0.057068
-0.077576
-0.061462
-0.101501
-0.122009
-0.160095
-0.146912
-0.059021
-0.004822
0.013702
0.023468
-0.016541
-0.091736
-0.113220
-0.089783
-0.026794
0.031769
0.053741
0.047882
0.032257
0.051300
0.040558
0.018585
0.019073
-0.002380
0.001495
-0.000916
-0.012634
0.000519
-0.006775
0.003937
-0.010193
-0.017029
-0.035583
-0.048279
-0.039001
-0.028748
-0.039001
-0.035583
-0.039001
-0.051697
-0.042419
-0.044373
-0.053162
-0.059021
-0.059509
-0.050720
-0.057556
-0.057068
-0.059998
-0.036560
-0.040955
-0.037537
-0.046814
-0.049744
-0.053650
-0.038513
-0.048767
-0.051208
-0.047302
-0.047302
-0.046814
-0.051697
-0.047791
-0.050232
-0.054138
-0.050720
-0.047302
-0.042419
-0.042908
-0.040955
-0.029236
-0.030701
-0.035583
-0.037537
-0.030212
-0.029724
-0.008240
-0.007263
0.001984
0.010284
0.016632
0.018097
0.015167
0.010773
0.023468
0.060089
0.076691
0.072296
0.063995
0.072784
0.082062
0.073761
0.083527
0.085480
0.106964
0.097687
0.093781
0.096222
0.091339
0.104523
0.110870
0.126007
0.126495
0.135284
0.138214
0.109406
0.115265
0.114288
0.132355
0.124054
0.116241
0.121613
0.107452
0.109894
0.112823
0.103546
0.109406
0.115265
0.127960
0.125519
0.135773
0.117706
0.108917
0.093292
0.084503
0.070831
0.079132
0.074738
0.084015
0.090851
0.095734
0.098175
0.093781
0.083038
0.062042
0.059113
0.037140
0.029816
0.026886
0.023468
0.029816
0.020050
0.004913
0.004913
0.016632
0.013702
0.017609
0.004425
-0.011169
-0.023865
-0.086365
-0.112732
-0.120056
-0.104431
-0.067322
-0.048767
-0.076111
-0.074646
-0.054138
-0.057556
-0.053162
-0.081970
-0.096619
-0.090271
-0.070740
-0.052185
-0.048767
-0.032166
-0.029236
-0.009216
0.020050
0.002960
0.016632
0.027863
0.024445
0.001495
-0.005798
-0.026794
-0.007263
0.037628
0.099152
0.103546
0.034210
-0.040955
-0.061462
-0.046814
-0.015076
-0.015564
-0.009705
-0.022400
-0.007263
-0.011658
-0.039001
-0.107361
-0.158142
-0.118103
-0.100037
-0.068787
-0.053162
-0.053650
-0.115662
-0.150818
-0.104919
-0.087830
-0.079529
-0.080017
-0.047791
-0.022400
-0.004822
0.001984
-0.014099
-0.028748
-0.041443
-0.049744
0.010284
0.027374
0.047394
0.048859
-0.032166
-0.101501
-0.143494
-0.160583
-0.168884
-0.179626
-0.125916
-0.068298
-0.017029
-0.003357
-0.039978
-0.094177
-0.101990
-0.084900
-0.057068
-0.058044
-0.057068
-0.042908
0.002960
0.043976
0.072784
0.081085
0.106964
0.137726
0.128448
0.105988
0.099152
0.088898
0.044952
0.051788
0.067413
0.103058
0.103058
0.068878
0.054230
0.019562
-0.017517
-0.009216
0.012726
0.033234
0.042511
0.023956
0.017120
-0.003357
-0.011169
-0.024841
-0.019470
-0.023865
-0.033630
-0.027283
-0.025330
-0.022400
-0.011169
-0.019470
-0.007751
-0.018982
-0.016052
-0.004822
-0.009705
-0.007263
-0.006287
0.031281
0.037140
0.040070
0.040558
0.033722
0.028839
0.022491
0.020050
0.023468
0.022980
0.009796
0.010773
0.011261
-0.007751
-0.003357
-0.001404
0.001007
-0.006287
-0.027771
-0.022888
-0.033630
-0.027283
-0.003845
-0.005310
-0.011169
-0.006287
-0.003357
-0.019470
-0.000427
0.026398
0.049347
0.057159
0.065460
0.087921
0.093292
0.084503
0.083038
0.088409
0.081573
0.089386
0.075226
0.083038
0.066925
0.073273
0.062042
0.061554
0.045929
0.033722
0.026886
0.011261
0.004913
-0.019470
-0.032166
-0.032166
-0.037537
-0.044861
-0.029236
-0.035095
-0.030701
-0.028748
-0.029724
-0.022400
-0.025330
-0.017029
-0.009705
-0.018982
-0.008728
-0.014099
0.001984
0.009796
0.014191
0.020050
0.022491
0.033234
0.026886
0.015656
0.022980
0.027863
0.017120
0.025909
0.031769
0.012238
0.023468
0.023468
0.019562
0.004425
0.003448
0.000519
-0.015564
-0.003845
-0.004333
0.000031
-0.015564
-0.012634
-0.010681
-0.019470
-0.019470
-0.019958
-0.008728
-0.016052
-0.013123
-0.025330
-0.019958
-0.029236
-0.036072
-0.039978
-0.042419
-0.039490
-0.040466
-0.026306
-0.020935
-0.009216
0.007355
-0.017517
-0.054138
-0.090271
-0.093689
-0.052673
-0.034607
-0.013611
0.022491
0.016632
-0.061462
-0.085876
-0.090759
-0.018494
0.045441
0.036652
0.007843
-0.008240
-0.010193
-0.014587
-0.023865
-0.033142
-0.028259
-0.066345
-0.066833
-0.045837
-0.084412
-0.107849
-0.126404
-0.144958
-0.157166
-0.153748
-0.144958
-0.146912
-0.146423
-0.174255
-0.204041
-0.212830
-0.190857
-0.162537
-0.117126
-0.106873
-0.088318
-0.069763
-0.034119
-0.013611
-0.012146
0.036163
0.059601
0.081573
0.098663
0.102570
0.094269
0.096710
0.121124
0.129913
0.145538
0.130402
0.127472
0.153351
0.143097
0.140167
0.108429
0.091339
0.082550
0.105011
0.100616
0.072784
0.057159
0.068390
0.095245
0.109406
0.101105
0.113312
0.126984
0.119659
0.087921
0.101593
0.115753
0.131866
0.119171
0.109406
0.107452
0.100128
0.111847
0.112823
0.113312
0.098175
0.090851
0.090851
0.075714
0.063019
0.051788
0.046906
0.021515
0.022980
0.014191
0.011749
0.004913
-0.005310
-0.008728
-0.001892
-0.002380
-0.005310
-0.010681
-0.004822
-0.018494
-0.018982
-0.006775
-0.023376
-0.021423
-0.011658
-0.017517
-0.021423
-0.015076
-0.015564
-0.020935
-0.026794
-0.022400
-0.026306
-0.027283
-0.024841
-0.024353
-0.035583
-0.019470
-0.028259
-0.025330
-0.028259
-0.027771
-0.047791
-0.044861
-0.039978
-0.036072
-0.031189
-0.036560
-0.038025
-0.046326
-0.053162
-0.058044
-0.068298
-0.058533
-0.066833
-0.073181
-0.075134
-0.079529
-0.082458
-0.095154
-0.079529
-0.087830
-0.084412
-0.089294
-0.086853
-0.090759
-0.085876
-0.074158
-0.078552
-0.080994
-0.068298
-0.069275
-0.064880
-0.067810
-0.049255
-0.055603
-0.043396
-0.047302
-0.040466
-0.039978
-0.042419
-0.049744
-0.046326
-0.036072
-0.047791
-0.050720
-0.050720
-0.044373
-0.039490
-0.038513
-0.025818
-0.028748
-0.018005
-0.034119
-0.047791
-0.042419
-0.034119
-0.034119
-0.018005
-0.030701
-0.033142
-0.033142
-0.017517
0.015656
0.031769
0.072296
0.117706
0.138214
0.115753
0.020050
-0.089783
-0.177673
-0.182556
-0.176208
-0.113708
-0.051697
-0.020935
-0.006775
-0.018005
-0.035583
-0.079529
-0.108337
-0.123474
-0.107849
-0.178650
-0.306091
-0.305115
-0.222107
-0.172791
-0.124451
-0.139099
-0.222595
-0.351501
-0.289001
-0.186951
-0.147400
-0.070251
0.033722
-0.077576
-0.167908
-0.191833
-0.179626
-0.132751
-0.078064
-0.013123
0.044464
0.094269
0.127472
0.156769
0.162140
0.176300
0.179230
0.175812
0.174835
0.188995
0.186066
0.167999
0.163116
0.162628
0.145538
0.146515
0.133331
0.112823
0.085480
0.075226
0.065948
0.069366
0.079132
0.094269
0.079132
0.067413
0.053741
0.038605
0.042999
0.025909
0.031769
0.030792
0.018097
0.016632
0.018585
0.018585
0.017120
0.031281
0.018585
0.018585
0.020050
0.026886
0.025421
0.035187
0.036163
0.037628
0.064972
0.094269
0.106476
0.085480
0.072296
0.071808
0.076691
0.098175
0.101593
0.110382
0.108429
0.097198
0.077179
0.090363
0.103058
0.139679
0.130890
0.104523
0.066437
0.067413
0.066925
0.081085
0.084991
0.065460
0.064484
0.069855
0.058624
0.066437
0.065460
0.057159
0.060577
0.061066
0.051788
0.042023
0.046906
0.047394
0.041046
0.034210
0.037628
0.022003
0.028351
0.023468
0.021027
0.030792
0.031769
0.024445
0.024445
0.022491
0.010773
0.010773
0.015167
0.013214
-0.004822
0.003937
0.001984
0.006378
0.000519
0.006866
0.007355
-0.000916
-0.014099
-0.013123
-0.011658
-0.003845
-0.016541
-0.014099
-0.012634
-0.012146
-0.007751
-0.020447
-0.014099
-0.017029
-0.020935
-0.028748
-0.026794
-0.022888
-0.022888
-0.027283
-0.023865
-0.024353
-0.034119
-0.028748
-0.041443
-0.038513
-0.037537
-0.034119
-0.029724
-0.041443
-0.040466
-0.040955
-0.028259
-0.046326
-0.039978
-0.051208
-0.055603
-0.050232
-0.056091
-0.057556
-0.071228
-0.081970
-0.077576
-0.062439
-0.044373
-0.018982
0.007355
0.006866
-0.010193
-0.050232
-0.093689
-0.109802
-0.076111
-0.044373
-0.007263
-0.011658
-0.012146
-0.010193
-0.009705
-0.019958
-0.012146
-0.024353
-0.043884
-0.058044
-0.070740
-0.056091
-0.039978
-0.022400
-0.007263
-0.009216
-0.047791
-0.062927
-0.063904
-0.068298
-0.038025
-0.015076
0.005402
0.024933
0.026398
0.006378
-0.029236
-0.052673
-0.042419
-0.041931
-0.023376
-0.000427
0.020538
0.023468
0.000031
-0.017029
-0.033630
-0.032654
-0.044373
-0.043884
-0.055115
-0.073669
-0.088806
-0.084900
-0.080505
-0.082458
-0.080017
-0.081970
-0.083923
-0.090759
-0.084412
-0.090759
-0.094666
-0.090271
-0.070740
-0.051697
-0.039490
0.053253
0.008331
-0.066345
-0.193787
-0.190369
-0.109802
-0.038513
0.000519
-0.002380
0.009796
-0.051697
-0.008728
0.059601
0.044952
-0.028748
-0.070740
-0.043884
-0.022400
0.009308
0.040558
0.048859
0.069366
0.081085
0.082062
0.074738
0.093781
0.090363
0.071320
0.072296
0.055695
0.063019
0.046417
0.053253
0.049835
0.035675
0.037628
0.034698
0.024445
0.033722
0.018585
0.018585
0.021027
0.034698
0.046906
0.036163
0.025421
0.003937
-0.019958
-0.010193
-0.000916
0.018097
0.025421
0.008331
-0.014587
-0.011658
-0.018494
-0.010681
0.014191
0.028351
0.019562
0.022980
-0.011658
0.005402
0.066437
0.124542
0.111847
0.092804
0.062042
0.065460
0.060577
0.092316
0.109894
0.110382
0.108429
0.114777
0.109406
0.096222
0.081085
0.069366
0.068390
0.072784
0.062531
0.055695
0.039093
0.008331
0.003448
-0.022888
-0.016052
-0.020935
-0.004333
0.005890
-0.015076
-0.026306
-0.026794
-0.026306
-0.016052
-0.027771
-0.030212
-0.030701
-0.022888
-0.035583
-0.031189
-0.035095
-0.039490
-0.033630
-0.025330
-0.033142
-0.024841
-0.022400
-0.021912
-0.030212
-0.017517
-0.019958
-0.024353
-0.022888
-0.027283
-0.018982
-0.028259
-0.030701
-0.029236
-0.023865
-0.021912
-0.032654
-0.025818
-0.031189
-0.029724
-0.027283
-0.039001
-0.039490
-0.041443
-0.047302
-0.032654
-0.040955
-0.056580
-0.050720
-0.053162
-0.048279
-0.053162
-0.068298
-0.073669
-0.077576
-0.067810
-0.058044
-0.032166
-0.004822
0.048859
0.099152
0.133331
0.105499
0.074249
0.033722
0.031281
0.025909
0.031281
0.041534
0.090363
0.154327
0.182648
0.160675
0.099152
0.059113
0.077179
0.120148
0.132355
0.114288
0.092316
0.039581
0.014679
0.020538
0.048859
0.065460
0.081573
0.084503
0.088898
0.089874
0.088898
0.048370
0.020050
0.003448
0.001495
0.008820
0.004913
-0.006775
-0.018982
-0.052185
-0.060974
-0.061951
-0.103943
-0.119080
-0.127869
-0.132263
-0.129333
-0.124451
-0.131287
-0.132263
-0.125427
-0.122986
-0.130798
-0.134216
-0.133728
-0.132263
-0.120544
-0.118591
-0.108826
-0.101501
-0.096130
-0.094666
-0.078552
-0.073181
-0.067322
-0.067322
-0.055603
-0.059021
-0.055603
-0.044373
-0.033142
-0.047302
-0.043884
-0.040466
-0.040955
-0.041443
-0.034607
-0.027771
-0.023865
-0.016052
-0.019470
-0.014099
0.000519
-0.000427
0.005402
0.009308
0.013214
0.017609
0.018097
0.024933
0.035187
0.044952
0.057159
0.071320
0.075226
0.073761
0.064972
0.074249
0.080109
0.081573
0.089386
0.082550
0.083527
0.073761
0.073273
0.071320
0.061066
0.057159
0.058136
0.044952
0.028839
0.032257
0.018585
0.007843
-0.010681
-0.024841
-0.042419
-0.097595
-0.201599
-0.247009
-0.307556
-0.348572
-0.286560
0.141144
0.406281
0.053741
0.028839
0.019073
-0.193298
-0.213806
-0.116638
-0.126892
-0.052185
0.076202
0.168488
0.205109
0.194855
0.149933
0.103546
0.078156
0.046417
0.038605
0.023956
0.015656
0.001984
-0.002380
-0.014099
-0.019958
-0.022400
-0.036560
-0.032166
-0.030701
-0.028748
-0.017517
-0.016052
-0.020935
-0.000427
0.005402
0.000031
0.008331
0.012726
0.018097
0.014679
0.032745
0.031769
0.038116
0.045441
0.043976
0.031281
0.037140
0.044952
0.043976
0.041046
0.046417
0.035187
0.028351
0.043976
0.028351
0.006866
0.005890
0.011261
-0.001404
-0.006287
-0.008240
-0.017029
-0.027283
-0.027283
-0.040955
-0.041443
-0.048279
-0.057556
-0.061951
-0.059998
-0.048279
-0.041931
-0.023376
-0.024353
-0.021423
-0.014099
0.001007
0.003937
0.013702
0.020538
0.018097
0.032257
0.048370
0.051788
0.052765
0.077667
0.094757
0.106476
0.099640
0.101593
0.099640
0.096222
0.103546
0.100128
0.099640
0.100616
0.097198
0.099640
0.093292
0.097198
0.090851
0.099640
0.078156
0.082062
0.084991
0.080597
0.071320
0.071320
0.049347
0.050323
0.045929
0.050812
0.046417
0.033722
-0.016541
-0.100037
-0.184509
-0.179626
-0.116638
-0.026306
0.027863
0.011261
-0.039490
-0.093201
-0.149841
-0.162537
-0.105896
-0.064880
-0.085388
-0.120056
-0.213318
-0.233826
-0.209900
-0.174744
-0.110291
-0.073181
-0.101990
-0.130798
-0.152283
-0.194275
-0.213806
-0.240173
-0.250427
-0.237244
-0.221619
-0.205505
-0.180603
-0.163513
-0.142517
-0.136169
-0.128845
-0.127380
-0.113708
-0.090759
-0.077087
-0.050720
-0.040955
-0.013123
0.003448
0.006866
0.013702
0.000031
-0.005310
0.024933
0.032257
0.036652
0.052277
0.054718
0.044952
0.039581
0.032745
0.031769
0.038116
0.047882
0.043976
0.041046
0.034210
0.041046
0.043488
0.042023
0.047394
0.046906
0.049835
0.054230
0.048859
0.060577
0.057648
0.056183
0.061554
0.061554
0.062042
0.080597
0.067902
0.075714
0.072784
0.070343
0.063019
0.063995
0.061554
0.064972
0.060089
0.061554
0.060577
0.060577
0.058136
0.054718
0.056671
0.052765
0.046417
0.034698
0.034210
0.051788
0.054230
0.069366
0.069366
0.081085
0.050812
-0.068298
-0.264099
-0.272400
-0.144470
-0.035095
0.038605
0.036652
0.005890
-0.048767
-0.143005
-0.192810
-0.167908
-0.120544
-0.110291
-0.093689
-0.061951
-0.041931
-0.008728
0.031281
0.061066
0.062531
0.057159
0.034698
0.072296
0.102081
0.112335
0.092804
0.079132
0.060577
0.068878
0.086456
0.105011
0.106964
0.082062
0.047394
0.019073
-0.017029
-0.027771
-0.016541
-0.029724
-0.041931
-0.055115
-0.059998
-0.046814
-0.042419
-0.039001
-0.033142
-0.071716
-0.098083
-0.079529
-0.064392
-0.034119
-0.034607
-0.033142
0.001007
-0.001404
0.015167
0.028839
0.029816
0.050323
0.050323
0.051300
0.062042
0.063995
0.060089
0.068390
0.073273
0.069366
0.065460
0.052765
0.067413
0.067902
0.058136
0.054230
0.056183
0.040070
0.041534
0.040070
0.020538
0.020538
0.026886
0.032745
0.027374
0.031281
0.024933
0.022491
0.033234
0.032745
0.044464
0.055695
0.056183
0.061554
0.050812
0.027863
-0.001404
-0.021423
-0.004822
0.031281
0.061554
0.064484
0.059113
0.022491
0.007355
0.009308
0.000031
-0.021423
-0.036072
-0.034119
-0.009705
-0.001892
-0.023865
-0.052673
-0.059998
-0.068298
-0.062927
-0.059998
-0.072205
-0.079041
-0.067810
-0.100037
-0.142029
-0.150818
-0.145447
-0.143005
-0.133728
-0.140564
-0.130798
-0.083435
-0.103943
-0.135193
-0.129333
-0.125427
-0.106873
-0.100037
-0.083435
-0.073181
-0.068298
-0.063904
-0.048279
-0.043884
-0.019470
-0.009216
-0.007751
0.001495
-0.004333
0.003448
0.012726
0.014679
0.010773
0.024933
0.027374
0.012238
0.030792
0.015656
0.025421
0.030304
0.050323
0.036163
0.040070
0.045929
0.042023
0.046417
0.049347
0.042999
0.039581
0.044952
0.040558
0.039581
0.044464
0.051300
0.048370
0.052277
0.054230
0.044952
0.041046
0.061066
0.049347
0.052765
0.041534
0.044952
0.058136
0.063019
0.060577
0.060577
0.054718
0.045441
0.052765
0.042511
0.041534
0.051300
0.042511
0.038116
0.052277
0.062042
0.082550
0.082550
0.105499
0.098175
0.092316
0.092804
0.083527
0.097198
0.094757
0.106476
0.115265
0.106476
0.081085
0.043488
0.012726
0.144073
0.269562
0.186554
-0.009216
-0.038513
0.013214
-0.044861
0.000031
0.064972
0.046906
0.060577
0.027374
-0.010193
-0.033142
-0.033630
0.003448
0.022003
0.043976
0.010284
-0.005310
0.005890
0.015167
0.029816
0.018585
-0.009216
-0.006775
0.003937
0.011261
0.036163
0.058136
0.060577
0.064972
0.058136
0.061066
0.046417
0.033722
0.015656
0.005402
0.008820
0.021515
0.025909
0.040558
0.014679
0.022003
0.054230
0.059113
0.050323
-0.033630
-0.077576
-0.081970
-0.077576
-0.021423
-0.015564
-0.039001
-0.041443
-0.044861
-0.044373
-0.013123
-0.003357
-0.001892
-0.016541
-0.025818
-0.043396
-0.040466
-0.053162
-0.040955
0.017609
0.063507
0.055695
0.042511
0.027374
-0.018982
-0.039978
-0.044861
-0.047791
-0.072693
-0.077576
-0.070740
-0.083923
-0.115173
-0.109314
-0.101501
-0.114685
-0.120056
-0.120544
-0.131287
-0.126892
-0.122986
-0.139099
-0.124451
-0.116150
-0.111267
-0.099548
-0.095642
-0.093201
-0.081970
-0.085876
-0.081970
-0.078552
-0.069275
-0.064392
-0.065857
-0.044373
-0.039490
-0.042908
-0.044861
-0.039001
-0.030212
-0.014099
-0.012634
0.000031
0.009796
0.017609
0.019073
0.027374
0.040558
0.050323
0.042511
0.058136
0.058624
0.061066
0.064484
0.067413
0.071808
0.063019
0.043488
0.050812
0.048859
0.038116
0.025909
0.034210
0.031769
0.017609
0.027863
0.011749
0.007355
0.003937
0.001495
0.002472
-0.000427
-0.002869
-0.010681
-0.006287
0.000031
-0.011169
-0.007263
-0.010681
0.000519
-0.000916
0.001007
-0.010193
-0.017517
-0.020447
-0.012146
-0.003357
-0.013611
-0.012146
-0.003357
-0.023376
-0.011169
-0.023376
-0.027771
-0.027283
-0.019958
-0.033630
-0.025818
-0.027283
-0.033142
-0.025330
-0.034119
-0.018005
-0.019958
-0.034119
-0.023865
-0.023865
-0.020447
-0.021423
-0.005798
-0.007263
-0.006287
0.000519
-0.007263
-0.012634
-0.000427
-0.007751
-0.002869
0.001495
0.007843
0.013214
0.020050
0.020538
0.021027
0.023956
0.033722
0.031281
0.035675
0.039581
0.054718
0.074738
0.072296
0.072784
0.059113
-0.009216
-0.047791
-0.041931
-0.064880
-0.124939
-0.150330
-0.123474
-0.133728
-0.122009
-0.142517
-0.159607
-0.186951
-0.213806
-0.231384
-0.248474
-0.228455
-0.213806
-0.209412
-0.195251
-0.159119
-0.122009
-0.119568
-0.092224
-0.068298
-0.047791
-0.008240
0.023468
0.043488
0.069855
0.084015
0.093292
0.090363
0.077179
0.088409
0.104034
0.114777
0.112335
0.100616
0.108429
0.107941
0.106476
0.110870
0.107941
0.094757
0.104523
0.089874
0.006378
-0.067810
-0.036560
0.035675
0.097687
0.108917
0.056671
0.008331
-0.041931
-0.067810
-0.043884
-0.057556
-0.082947
-0.122009
-0.145935
-0.139587
-0.090759
-0.002869
0.036652
0.039581
0.003448
0.005890
0.009308
-0.060974
-0.077576
-0.019470
-0.014099
-0.028259
-0.009705
0.024933
0.057648
0.077179
0.100128
0.075714
0.082550
0.061554
0.096710
0.089874
0.088898
0.092804
0.118195
0.105011
0.103058
0.061066
0.025909
0.043488
0.165070
0.131378
0.061554
0.090851
0.080597
0.024445
0.089874
0.079620
0.062531
0.077667
0.066437
0.026886
-0.013123
0.003937
0.000519
-0.000427
-0.036560
-0.048279
-0.028748
-0.022888
-0.004333
0.004425
0.009796
0.006378
-0.004822
-0.028259
-0.018494
-0.021423
-0.023865
-0.004822
-0.017517
-0.013611
-0.017517
-0.022888
-0.018005
-0.015076
-0.001404
-0.004333
-0.014099
-0.010681
-0.012634
-0.001404
-0.021423
-0.010681
-0.037537
-0.032166
-0.025330
-0.023865
-0.032654
-0.036560
-0.027283
-0.036072
-0.027283
-0.036072
-0.038025
-0.035583
-0.018494
-0.025818
-0.023865
-0.017517
-0.023376
-0.023376
-0.015076
-0.012146
-0.021423
-0.018005
-0.013611
-0.011658
-0.003357
-0.006287
-0.012634
-0.011658
-0.009216
-0.015076
-0.030701
-0.024841
-0.015564
-0.028259
-0.007751
-0.008240
-0.003845
-0.005310
-0.008728
-0.004822
-0.006287
-0.011658
-0.014587
-0.004333
0.005402
0.001984
-0.001404
0.006378
0.009308
-0.000427
0.014191
0.022980
0.031769
0.053741
0.065460
0.019562
-0.022888
-0.034607
-0.060974
-0.109314
-0.140076
-0.154236
-0.145935
-0.128845
-0.103943
-0.103455
-0.136169
-0.158142
-0.189880
-0.233337
-0.234314
-0.166443
-0.137634
-0.163513
-0.171326
-0.142029
-0.117126
-0.085388
-0.063904
-0.027283
-0.006287
0.023468
0.042023
0.044464
0.063995
0.075226
0.089386
0.094269
0.087433
0.102081
0.106476
0.107452
0.116241
0.127960
0.128448
0.114777
0.102081
0.100128
0.086945
0.074738
0.069366
0.067902
0.080109
0.079620
0.072296
0.054230
0.042023
0.031281
0.030792
0.027863
0.046417
0.082550
0.109894
0.106964
0.074249
0.031281
0.001007
0.031281
0.077667
0.109894
0.113800
0.121124
0.119171
0.126984
0.110382
0.101593
0.088409
0.086945
0.099640
0.141632
0.183624
0.191437
0.164093
0.131378
0.065948
0.063019
0.100128
0.120148
0.128937
0.148956
0.155304
0.137726
0.071320
0.054230
0.101105
0.141632
0.138702
0.121613
0.101593
0.066437
0.027374
-0.018005
-0.022888
-0.011169
-0.035095
-0.081482
-0.149841
-0.143982
-0.086365
0.023956
-0.018005
-0.118591
-0.178650
-0.175720
-0.169373
-0.171814
-0.167908
-0.145935
-0.127869
-0.104919
-0.102478
-0.088806
-0.062927
-0.052185
-0.044373
-0.023376
-0.012634
-0.002869
0.000031
0.001984
0.012726
0.017120
0.036652
0.044464
0.040070
0.037628
0.034210
0.027374
0.043976
0.038605
0.037628
0.043488
0.049835
0.039581
0.050323
0.045441
0.020538
0.024933
0.023956
0.038605
0.033722
0.030792
0.003448
0.009308
0.008331
0.004913
0.006378
0.006866
-0.011658
-0.003357
-0.005310
-0.003357
0.006378
-0.000427
0.000031
0.000031
-0.007263
-0.012146
-0.015564
-0.022400
-0.017029
-0.017517
-0.020935
-0.009705
-0.022888
-0.027283
-0.025818
-0.044373
-0.037537
-0.036560
-0.035095
-0.046326
-0.021423
-0.014099
-0.012634
-0.018982
-0.017029
-0.017029
-0.009216
-0.010193
-0.042908
-0.084900
-0.106873
-0.081970
-0.066833
-0.058533
-0.063904
-0.064880
-0.064392
-0.091736
-0.112732
-0.146912
-0.141541
-0.154724
-0.155701
-0.137634
-0.126404
-0.120056
-0.112244
-0.091736
-0.080505
-0.059021
-0.068298
-0.086853
-0.073181
-0.048279
-0.027771
-0.054138
-0.050720
-0.055603
-0.034119
-0.026794
-0.029724
-0.021912
-0.025818
-0.025818
-0.021912
-0.030701
-0.021912
-0.028259
-0.034119
-0.017029
-0.014587
-0.016052
-0.031189
-0.041931
-0.043884
-0.052673
-0.057068
-0.054626
-0.048767
-0.039001
-0.049744
-0.021912
-0.047302
-0.039490
-0.051697
-0.059021
-0.054626
-0.041443
-0.020935
0.013214
0.059601
0.113800
0.138214
0.096710
0.029816
-0.020935
0.059113
0.162628
0.224640
0.234894
0.183624
0.194855
0.235382
0.264191
0.261749
0.238312
0.203156
0.194855
0.172882
0.149445
0.159210
0.166046
0.160675
0.150421
0.138702
0.131866
0.125031
0.080597
0.068878
0.053253
0.049835
0.036163
0.018097
0.000031
-0.003845
0.024933
0.007355
-0.028748
-0.022888
-0.025330
-0.031189
-0.049744
-0.071716
-0.100037
-0.094177
-0.085876
-0.192322
-0.194763
-0.074158
0.015167
-0.045837
-0.153259
-0.207458
-0.173767
-0.137634
-0.110779
-0.106873
-0.146423
-0.158630
-0.127380
-0.115173
-0.094666
-0.082947
-0.056091
-0.037048
-0.037048
-0.039978
-0.063416
-0.057068
-0.052185
-0.055603
-0.048279
-0.037537
-0.025330
-0.021912
-0.031677
-0.023865
-0.017029
-0.007263
0.006866
0.023956
0.012238
0.007843
0.029816
0.043488
0.077179
0.106476
0.098175
0.086945
0.059601
0.043976
0.057159
0.051300
-0.003357
0.000031
0.067902
0.094757
0.064484
0.043976
0.023468
-0.013123
-0.018982
-0.040466
-0.053650
-0.072693
-0.082458
-0.076599
-0.080994
-0.060974
-0.060974
-0.065369
-0.064880
-0.082947
-0.087830
-0.094666
-0.098572
-0.064392
-0.028259
0.006378
-0.013611
-0.020447
-0.027283
-0.019470
-0.020447
-0.003357
0.012726
0.027863
0.038605
0.053741
0.066925
0.081085
0.085480
0.096710
0.115753
0.103546
0.110382
0.094757
0.095734
0.093781
0.098175
0.115265
0.110870
0.106476
0.088409
0.077179
0.065460
0.032257
0.037140
0.018097
0.002960
-0.020447
-0.025818
-0.032166
-0.038025
-0.047302
-0.056580
-0.063904
-0.078552
-0.081482
-0.085876
-0.088806
-0.089294
-0.084412
-0.080017
-0.080994
-0.092224
-0.082458
-0.079529
-0.074158
-0.072205
-0.079529
-0.072693
-0.072205
-0.061951
-0.058533
-0.063904
-0.051208
-0.055115
-0.059509
-0.057556
-0.050232
-0.040955
-0.039490
-0.037048
-0.031677
-0.026306
-0.033142
-0.049744
-0.052673
-0.030701
-0.016052
-0.013611
-0.022888
-0.019470
-0.013123
-0.015076
-0.006287
-0.003845
-0.009705
-0.013611
-0.017517
-0.018494
-0.020447
-0.016052
-0.023865
-0.018005
-0.010193
-0.012634
0.005402
0.000031
0.001495
0.024445
0.051788
0.064484
0.069855
0.048859
0.024933
0.026398
0.071320
0.117218
0.135773
0.145538
0.145538
0.136749
0.138214
0.135773
0.135284
0.159698
0.160675
0.162140
0.147980
0.145050
0.139679
0.121124
0.114777
0.114777
0.084503
0.067413
0.033234
0.067413
0.034698
-0.032166
-0.044861
-0.023376
0.060089
0.089874
0.044464
-0.000427
-0.011169
-0.023865
-0.012146
0.003937
0.015656
0.004425
0.008820
-0.003357
-0.010681
0.010284
0.057159
0.079132
0.050323
0.045929
0.023956
0.017120
0.019562
0.015656
0.010773
0.003448
-0.003357
0.003448
-0.015076
0.011749
0.021027
0.007843
-0.013123
-0.011169
-0.009216
-0.010193
-0.017029
-0.018494
-0.020935
-0.030212
-0.032654
-0.015076
-0.020447
-0.008240
-0.006775
-0.004822
0.001495
0.019073
-0.003845
-0.037048
-0.051697
-0.048767
-0.057068
-0.055603
-0.070251
-0.054138
-0.047791
-0.066345
-0.071716
-0.089294
-0.105408
-0.108826
-0.117126
-0.133240
-0.140076
-0.135193
-0.133240
-0.122009
-0.112732
-0.118103
-0.114197
-0.096619
-0.077576
-0.066345
-0.036560
-0.042419
-0.043396
-0.035583
-0.018494
0.001495
0.005402
0.023468
0.041046
0.040070
0.056183
0.052277
0.062531
0.046906
0.058624
0.064972
0.088409
0.082062
0.089386
0.082550
0.082062
0.066925
0.034210
0.024933
0.011261
0.013214
0.034210
0.040070
0.040070
0.027863
0.006866
-0.032166
-0.039490
-0.058533
-0.075134
-0.074646
-0.074158
-0.077087
-0.077087
-0.078064
-0.102966
-0.103455
-0.105896
-0.114685
-0.111755
-0.115173
-0.112244
-0.110779
-0.110291
-0.114197
-0.104919
-0.105408
-0.105408
-0.101013
-0.084412
-0.096619
-0.087830
-0.071716
-0.060974
-0.066345
-0.066345
-0.068298
-0.044861
-0.039978
-0.043396
-0.038513
-0.034119
-0.024353
-0.031189
-0.014587
-0.018005
-0.007751
-0.007751
0.003937
-0.004333
0.001007
0.015656
0.002960
0.013702
0.019562
0.010773
0.023956
0.021027
0.030304
0.039581
0.032257
0.033234
0.041046
0.047394
0.042511
0.046906
0.042023
0.044952
0.048859
0.035187
0.033234
0.035187
0.035675
0.045929
0.057159
0.054230
0.046906
0.038605
0.041534
0.041534
0.053253
0.050323
0.041534
0.050323
0.043488
0.037140
0.044464
0.025909
0.033234
0.039093
0.041046
0.055206
0.058136
0.048859
0.043976
0.045441
0.042999
0.044464
0.015656
0.015656
-0.010681
0.001984
0.005890
0.018585
0.025421
0.028839
0.000031
0.001495
-0.025330
-0.039001
-0.031189
-0.005798
0.003448
0.029327
0.040558
0.026398
0.045441
0.071320
0.063507
-0.110291
-0.204041
-0.148865
-0.106384
-0.119568
-0.104431
-0.076599
-0.072693
-0.096130
-0.141052
-0.238708
-0.280701
-0.277771
-0.272400
-0.276794
-0.207947
-0.142517
-0.158630
-0.182068
-0.118591
-0.138123
-0.166443
-0.159119
-0.102478
-0.055115
-0.022400
0.002472
0.012238
-0.004333
-0.001892
0.037140
0.090851
0.122589
0.084015
0.050323
0.041534
0.053253
0.065460
0.095734
0.106964
0.105988
0.088409
0.116730
0.131866
0.140167
0.119659
0.091827
0.087433
0.089386
0.097687
0.090851
0.102081
0.103058
0.071320
0.031281
0.024445
0.040558
0.061066
0.048859
0.024933
0.018585
-0.002380
-0.003845
-0.014099
-0.022888
-0.022888
-0.016052
-0.000916
0.003937
-0.001404
0.004913
0.010773
0.013214
0.011261
0.022003
0.025421
0.027374
0.030792
0.024933
0.023956
0.026886
0.034698
0.041046
0.038116
0.040070
0.037140
0.033234
0.037140
0.040558
0.029816
0.020538
0.031769
0.030792
0.021515
0.019073
0.025909
0.025909
0.017609
0.028839
0.030792
0.009308
0.015656
0.014191
0.028351
0.011261
0.020050
0.022491
0.016632
0.020538
0.005402
0.004425
0.006378
0.006378
0.007843
0.003937
-0.003357
-0.000916
-0.000916
-0.004822
0.001495
0.007355
0.022491
0.028839
0.027374
0.010284
0.017609
0.019073
0.014191
0.013214
0.028839
0.021515
0.027374
0.044464
0.058136
0.056671
0.048370
0.045441
0.040558
0.049347
0.055695
0.054230
0.056671
0.058136
0.043488
0.046906
0.051300
0.046417
0.059601
0.058136
0.057159
0.040070
0.039581
0.032257
0.041046
0.034698
0.017120
0.006378
-0.007263
-0.010681
-0.005798
-0.012146
-0.013611
0.003448
0.019073
0.010773
-0.007751
-0.007751
0.000519
0.021515
0.008331
0.013702
0.018097
0.040558
0.056671
0.072784
0.073273
0.085968
0.084503
0.089386
0.080597
0.052277
0.043976
0.032745
0.025909
0.032257
0.025421
0.026398
-0.001404
-0.008728
-0.004822
-0.013123
-0.012634
-0.030212
-0.038025
-0.048279
-0.053650
-0.062927
-0.042908
-0.042419
-0.043884
-0.031189
-0.034607
-0.026794
-0.021423
-0.018494
-0.012634
-0.022400
-0.012634
-0.018982
-0.010193
-0.007751
-0.018005
-0.018005
-0.016541
-0.018494
-0.008240
-0.007751
-0.010193
-0.013611
-0.026306
-0.029724
-0.035095
-0.029724
-0.016541
-0.012146
-0.018005
-0.015564
-0.018982
-0.018494
-0.019958
-0.031189
-0.038513
-0.039978
-0.044373
-0.017029
-0.012146
-0.020935
0.009796
-0.000916
-0.021423
-0.025330
-0.018005
0.010773
0.016144
0.018097
0.024445
0.035187
0.066925
0.071320
0.089874
0.088409
0.081573
0.091827
0.089386
0.116241
0.133820
0.145050
0.095734
0.107452
0.146027
0.124054
0.028839
0.013214
0.040558
0.089386
0.084015
0.073273
0.152374
0.085480
-0.007751
-0.021912
-0.052185
-0.089294
-0.007263
0.012238
-0.074158
-0.108826
-0.083435
-0.133240
-0.105896
-0.094177
-0.098572
-0.111267
-0.130310
-0.145935
-0.165955
-0.173279
-0.163025
-0.139587
-0.129822
-0.116150
-0.117126
-0.110291
-0.097107
-0.077087
-0.061951
-0.037048
-0.012146
0.009796
0.019562
0.042999
0.046906
0.053741
0.061554
0.061554
0.078156
0.091827
0.090363
0.093292
0.080597
0.078644
0.084503
0.074738
0.075226
0.062531
0.074249
0.057648
0.062042
0.046417
0.052277
0.046906
0.031281
0.027374
0.031769
0.033722
0.023956
0.017120
0.021515
0.022491
0.014191
0.015167
0.010284
0.011749
0.010773
0.001495
0.006378
-0.003845
-0.002380
0.013702
-0.011169
-0.000916
0.005402
0.000519
-0.000427
-0.003845
-0.007263
0.008331
-0.008728
-0.013123
-0.011658
-0.021423
-0.022400
-0.032166
-0.025818
-0.014587
-0.017517
-0.016541
-0.018982
-0.012634
-0.029236
-0.022888
-0.019958
-0.023865
-0.023376
-0.019958
-0.011658
-0.007263
-0.014587
-0.009705
-0.006775
0.011749
0.009796
0.005402
-0.006775
-0.020447
-0.006775
-0.025330
-0.017029
-0.011169
-0.004333
-0.010193
-0.026306
-0.030701
-0.029724
-0.041443
-0.034119
-0.041931
-0.060974
-0.054626
-0.041443
-0.046326
-0.025330
0.019562
0.081573
0.121124
0.115265
0.058624
0.019073
-0.065857
-0.108337
-0.099548
-0.051208
-0.014099
0.026398
0.032745
0.021027
-0.005310
-0.033630
-0.064880
-0.113220
-0.123962
-0.109314
-0.098083
-0.087830
-0.085876
-0.075623
-0.088806
-0.067322
-0.049255
-0.039978
-0.024353
-0.002869
0.004913
0.000031
0.007355
0.005890
0.021027
0.024933
0.014191
0.019073
0.013702
0.013702
0.014191
0.029327
0.023468
0.020538
0.022491
0.022980
0.029816
0.019073
0.011261
0.009308
0.016632
0.016144
0.034210
0.032745
0.040070
0.038605
0.034698
0.027863
0.032257
0.012238
0.022491
0.027374
0.030792
0.023468
0.039581
0.026886
0.026398
0.042999
0.045929
0.049347
0.060089
0.063507
0.068390
0.047394
0.030792
0.018585
0.020050
0.024933
0.043976
0.031769
0.046906
0.053741
0.052277
0.035187
0.020538
0.006866
-0.005310
-0.002869
-0.011658
0.004425
0.003448
-0.000916
-0.016541
-0.006775
0.009796
0.023956
0.002472
-0.033142
-0.093689
-0.071228
-0.030212
-0.018982
0.002960
0.001984
-0.026306
-0.039978
-0.035583
-0.025818
-0.021423
-0.055603
-0.082947
-0.035095
0.011261
-0.016052
-0.017517
-0.016052
-0.016052
-0.077087
-0.096619
-0.131287
-0.058533
-0.025818
-0.038025
-0.034119
-0.048279
-0.074646
-0.089294
-0.085876
-0.082947
-0.082947
-0.087830
-0.075134
-0.058044
-0.053162
-0.052673
-0.044373
-0.056091
-0.047791
-0.028259
-0.030212
-0.018005
-0.026794
-0.023376
-0.010193
0.012238
0.004425
-0.012146
-0.041931
-0.027771
-0.031677
-0.013611
-0.019470
-0.011169
-0.021912
-0.021423
-0.029724
-0.045349
-0.021423
-0.009216
-0.015564
-0.026306
-0.021912
-0.018005
-0.016541
-0.018982
-0.013611
-0.009705
-0.004333
-0.000916
-0.004822
0.004425
0.003937
0.006866
0.009796
0.015167
0.006378
0.015167
0.012238
0.006378
0.019073
0.005890
0.007843
0.008820
-0.003845
0.000031
0.007843
-0.004333
-0.003357
-0.007263
-0.017029
-0.017029
-0.020935
-0.030212
-0.032166
-0.027771
-0.020447
-0.030701
-0.016541
-0.026306
-0.027771
-0.021912
-0.021423
-0.016052
-0.009705
-0.001892
0.015167
0.027863
0.032745
0.029327
0.033234
0.034210
0.025909
0.044464
0.069855
0.075714
0.091339
0.083038
0.061066
0.058624
0.075226
0.081085
0.086456
0.085968
0.082062
0.060089
0.044952
0.020538
0.021515
0.036163
0.041046
0.037628
0.012238
-0.001404
-0.006287
-0.004822
-0.016541
-0.015076
0.002472
0.013702
-0.000916
-0.008240
-0.033142
-0.053650
-0.059998
-0.052185
-0.026306
-0.033142
-0.020447
-0.011169
-0.010681
-0.010193
-0.014587
-0.011658
-0.020447
-0.036560
-0.042908
-0.025818
-0.025330
-0.032166
-0.023865
-0.025330
-0.021423
-0.012634
-0.013611
-0.010681
-0.011169
-0.017517
-0.000916
-0.003357
0.003937
-0.010193
-0.010193
-0.010193
-0.013611
-0.014587
0.003937
0.012726
0.014679
0.006378
0.008331
0.018585
0.019073
0.012238
0.010773
0.009796
0.022980
0.033722
0.035187
0.028839
0.035675
0.043976
0.043488
0.043976
0.045441
0.049347
0.052765
0.053741
0.038605
0.054230
0.047882
0.052765
0.047394
0.043976
0.043488
0.036652
0.046906
0.044952
0.043976
0.029327
0.026398
0.016144
0.013214
0.032745
0.017609
0.013702
0.004913
-0.028748
-0.047791
-0.047302
-0.053162
-0.068298
-0.103455
-0.105408
-0.120056
-0.082458
-0.039978
-0.058044
-0.066833
-0.080505
-0.091248
-0.101990
-0.084900
-0.060486
-0.040955
-0.028748
-0.002380
0.011749
-0.010681
-0.004822
0.026398
0.034698
0.032257
0.031281
0.031281
0.013702
0.049347
0.067413
0.036163
-0.005310
0.014191
0.020050
0.014191
0.018585
0.006866
-0.007751
-0.005798
-0.001892
0.011749
0.006378
0.008820
0.009308
0.008820
0.005890
0.012238
0.004425
0.000031
-0.003845
0.001007
-0.002869
-0.002869
0.003448
-0.001892
0.000031
-0.007751
-0.018494
-0.002869
-0.011169
-0.003357
-0.001892
-0.019958
-0.009705
-0.007751
-0.008240
-0.026794
-0.024841
-0.017029
-0.031189
-0.030212
-0.031677
-0.020935
0.003937
0.016144
0.039093
0.049347
0.064972
0.074249
0.081085
0.062042
0.046417
0.051300
0.060577
0.076202
0.074249
0.079132
0.081573
0.080597
0.071808
0.063507
0.054230
0.044464
0.015656
0.009308
0.001495
-0.016541
-0.026794
-0.034119
-0.037537
-0.038513
-0.042908
-0.036560
-0.036072
-0.028748
-0.031677
-0.042419
-0.036072
-0.015564
-0.023376
-0.022888
-0.011658
0.000031
0.000031
0.011749
0.011261
0.008820
0.010773
0.005890
0.018097
0.034698
0.023468
0.047882
0.071808
0.099152
0.131866
0.161163
0.171417
0.146515
0.079620
0.026398
0.032257
0.091339
0.138214
0.158234
0.145050
0.131866
0.117706
0.108429
0.086456
0.069366
0.076691
0.067902
0.046417
0.060089
0.038116
0.015656
0.034210
0.016144
-0.003845
0.007843
0.059601
0.145050
0.165070
0.152863
0.123077
0.098663
0.058136
0.036163
0.077667
0.121124
0.146027
0.127472
0.111359
0.122589
0.114288
0.114777
0.101105
0.077179
0.061066
0.030304
0.024933
0.027374
0.024445
0.025421
-0.000427
-0.048767
-0.098083
-0.128845
-0.147888
-0.188904
-0.221619
-0.217712
-0.193298
-0.171814
-0.167908
-0.185486
-0.225525
-0.262146
-0.275330
-0.273376
-0.264587
-0.258240
-0.253357
-0.246521
-0.240173
-0.217712
-0.202576
-0.164978
-0.148865
-0.148865
-0.125916
-0.119080
-0.102478
-0.094177
-0.075134
-0.069763
-0.060974
-0.058533
-0.047791
-0.037048
-0.047791
-0.044373
-0.035095
-0.034607
-0.023376
-0.033142
-0.030212
-0.023376
-0.019470
-0.018005
-0.029236
-0.019470
-0.018982
-0.018982
-0.026794
-0.027771
-0.021912
-0.022400
-0.021423
-0.022400
-0.019470
-0.014587
-0.009705
-0.014099
-0.005798
-0.015564
-0.011169
-0.008728
-0.013123
-0.012146
-0.015564
-0.008240
0.005890
-0.004333
-0.015564
0.001984
-0.004822
-0.007751
-0.011658
-0.012634
-0.011658
-0.016052
-0.024353
-0.018494
-0.010193
-0.016541
-0.031677
-0.029724
-0.028748
-0.027771
-0.026794
-0.034607
-0.031677
-0.030701
-0.033630
-0.022888
-0.023865
-0.035095
-0.047302
-0.036072
-0.037048
-0.013611
0.010773
0.057159
0.079132
0.083038
0.071808
0.024933
0.008331
0.005890
0.035675
0.040558
0.038605
0.057159
0.048859
0.034210
0.056671
0.074738
0.033722
0.001495
-0.018982
-0.043396
-0.073181
-0.045837
0.011261
0.023468
0.030304
-0.010681
-0.093201
-0.073669
0.001495
0.034698
0.040070
0.025909
0.030792
0.003448
-0.001892
0.022491
0.041046
0.048370
0.050812
0.030304
0.025909
0.028839
0.026886
0.026886
0.029327
0.037628
0.025421
0.028351
0.025909
0.024933
0.009796
0.018585
0.019073
0.019562
0.012726
0.012726
0.012726
0.030304
0.023956
0.022003
0.026886
0.022003
0.024933
0.027374
0.034698
0.022491
0.025909
0.024933
0.023468
0.027863
0.033234
0.025909
0.029816
0.039093
0.048370
0.045929
0.045441
0.055206
0.061554
0.045441
0.055206
0.055695
0.065460
0.051788
0.021515
0.018097
0.006866
0.017609
0.041046
0.025909
-0.010193
-0.049255
-0.041443
-0.019470
-0.022400
-0.005310
0.005402
0.028839
0.015167
0.014191
-0.006775
0.008331
0.036652
0.020050
0.028839
0.043976
0.064484
0.073273
0.100616
0.108429
0.121124
0.135284
0.130890
0.126007
0.103546
0.115753
0.120148
0.020538
-0.051208
-0.017517
0.029327
0.063019
0.063019
0.018097
0.058624
0.070343
0.021515
-0.065369
-0.071228
-0.062439
-0.078064
-0.130310
-0.134216
-0.071228
-0.013611
0.040558
-0.044861
-0.075134
-0.141052
-0.155701
-0.119568
-0.109802
-0.026794
-0.025818
-0.040466
-0.063416
-0.081970
-0.067810
-0.049744
-0.041443
-0.039001
-0.021912
-0.015564
-0.006775
-0.004822
-0.000427
-0.003357
-0.014587
-0.004333
-0.008240
-0.002380
0.001495
-0.009216
-0.013123
-0.025818
-0.021423
-0.027283
-0.023865
-0.022888
-0.028748
-0.031677
-0.040466
-0.028259
-0.038513
-0.040466
-0.049255
-0.037048
-0.042908
-0.036560
-0.041443
-0.027283
-0.036560
-0.034119
-0.033630
-0.020447
-0.025818
-0.031189
-0.019470
-0.024353
-0.019470
-0.017029
-0.009705
-0.015076
-0.018005
-0.013611
-0.016541
-0.008728
-0.001404
-0.002869
-0.009705
-0.002380
0.011749
0.017120
0.016144
0.029327
0.045441
0.051788
0.079132
0.091339
0.094757
0.116241
0.140656
0.131866
0.114777
0.105988
0.114288
0.096710
0.110870
0.121124
0.115753
0.100128
0.095734
0.086945
0.063507
0.044952
0.034210
0.025421
0.012726
-0.018982
-0.018494
-0.026794
-0.025330
-0.037048
-0.042908
-0.033630
-0.046814
-0.035583
-0.021423
-0.027771
-0.034119
-0.024841
-0.031189
-0.017517
-0.013611
-0.012146
-0.010193
-0.006775
0.001984
0.003937
-0.003845
-0.003845
-0.001892
0.005890
-0.001404
-0.001892
0.009796
0.003448
0.002472
0.000031
0.005402
-0.001892
0.003937
0.004425
-0.000427
0.008331
0.000519
-0.000427
-0.002380
-0.021912
-0.010193
-0.008240
-0.024353
-0.020935
-0.020935
-0.014587
-0.030701
-0.025818
-0.025818
-0.023865
-0.030212
-0.037537
-0.020935
-0.022888
-0.025330
-0.014587
-0.018982
-0.018982
-0.032166
0.001007
0.011261
0.022003
0.033234
0.027374
0.008820
0.012726
0.028839
0.047394
0.022003
0.005890
0.007843
0.004425
-0.021912
-0.051208
-0.048767
-0.053162
-0.043884
-0.005310
-0.027283
-0.065857
-0.093201
-0.101501
-0.083923
-0.048279
-0.060486
-0.094666
-0.103943
-0.107361
-0.096619
-0.066345
0.017609
0.017609
-0.034607
-0.044373
-0.013611
-0.013123
0.001984
0.033722
0.034698
0.019073
0.004425
0.011749
0.023956
0.020538
0.013214
0.029816
0.052765
0.038605
0.017120
-0.009705
-0.016052
-0.006287
0.007843
0.028839
0.047394
0.063995
0.051788
0.037140
0.001984
-0.019958
-0.029724
-0.048767
-0.056091
-0.024353
0.013214
0.031281
0.025909
-0.021912
-0.049255
-0.043884
-0.000916
0.043488
0.036163
0.011749
0.005890
0.007843
-0.005310
0.005402
0.021515
0.028839
0.037140
0.052765
0.090363
0.105011
0.091827
0.076202
0.072296
0.073273
0.073273
0.070831
0.062042
0.055695
0.062531
0.062042
0.036652
0.036163
0.029816
0.026398
0.025909
0.013702
0.011749
0.000519
-0.000916
0.001984
0.001984
-0.001892
-0.005798
-0.016052
-0.006775
-0.000916
0.022491
0.040070
0.049347
0.055206
0.073761
0.085480
0.103058
0.092316
0.093292
0.101593
0.110870
0.093781
0.086456
0.108917
0.125519
0.115265
0.086945
0.070343
0.057159
0.049347
0.029327
0.018585
0.003937
-0.007751
-0.025330
-0.029236
-0.042419
-0.033630
-0.054138
-0.046814
-0.056580
-0.057068
-0.054626
-0.046326
-0.047302
-0.052673
-0.040955
-0.044373
-0.043884
-0.034119
-0.022400
-0.028748
-0.038025
-0.030212
-0.028748
-0.039001
-0.042908
-0.037537
-0.030701
-0.040466
-0.050232
-0.063904
-0.070740
-0.062927
-0.042419
-0.048279
-0.062927
-0.068298
-0.062439
-0.067322
-0.071716
-0.071716
-0.080017
-0.075134
-0.076111
-0.059509
-0.055115
-0.059021
-0.057068
-0.071716
-0.090759
-0.088318
-0.096130
-0.057068
-0.033142
-0.057556
-0.083435
-0.123474
-0.126892
-0.150818
-0.147400
-0.107849
-0.094177
-0.111267
-0.148865
-0.144470
-0.143494
-0.141052
-0.133240
-0.106384
-0.098572
-0.107361
-0.123962
-0.118591
-0.090759
-0.078552
-0.062439
-0.058044
-0.050720
-0.044373
-0.031677
-0.031189
-0.032166
-0.045349
-0.048279
-0.054138
-0.052673
-0.039001
-0.036072
-0.039001
-0.037537
-0.024841
-0.030212
-0.055115
-0.069275
-0.101990
-0.110779
-0.100037
-0.074646
0.003448
-0.015564
-0.026306
-0.049255
-0.045349
-0.005310
-0.001892
-0.033630
-0.044373
-0.022888
-0.019958
-0.008240
0.023956
0.025421
0.031281
0.016632
0.026886
0.004425
-0.000916
0.022491
0.037140
0.041046
0.053253
0.066925
0.043976
-0.015564
-0.010193
0.007843
0.018585
0.043976
0.014191
0.028351
0.045441
0.004425
-0.011169
-0.034607
-0.010681
0.019562
0.005402
-0.000916
-0.048767
-0.027283
-0.034607
-0.032654
-0.019958
-0.037537
-0.014099
0.001495
0.001495
-0.011658
0.017120
0.044952
0.043488
0.022003
0.039093
0.074249
0.099640
0.100616
0.091827
0.117706
0.130890
0.158234
0.173859
0.177765
0.182159
0.174347
0.173859
0.183624
0.184113
0.176788
0.170929
0.167511
0.155792
0.152863
0.146515
0.144562
0.145538
0.124054
0.125031
0.111847
0.089386
0.080109
0.073273
0.064972
0.054230
0.048370
0.048370
0.038605
0.026886
0.027863
0.023956
0.022003
0.016632
0.019073
0.012238
-0.002869
-0.004333
-0.003357
0.002960
-0.002869
0.006866
0.014679
-0.002869
0.004425
-0.005310
-0.002380
-0.005798
0.001007
0.012238
0.021515
0.014679
0.017120
0.008331
0.021515
0.020538
0.014191
0.001007
0.024933
0.029327
0.023468
0.022491
0.012726
0.013702
0.003937
0.014191
0.005402
0.010284
0.009796
0.013702
0.027863
0.017609
0.005402
0.009796
0.001495
-0.000916
-0.003357
-0.004333
-0.001892
-0.015564
-0.029724
-0.036072
-0.037537
-0.065857
-0.064880
-0.056580
-0.048767
-0.030701
-0.035095
-0.052673
-0.042419
-0.050232
-0.073669
-0.080017
-0.080994
-0.058533
-0.031677
-0.013611
0.000519
0.002472
0.017609
0.037140
0.034210
0.020538
-0.021912
-0.040955
-0.077087
-0.067322
-0.047791
-0.034119
-0.018494
-0.021423
-0.041931
-0.042419
-0.051697
-0.058044
-0.087341
-0.091736
-0.095154
-0.111267
-0.096130
-0.071228
-0.062927
-0.040466
-0.013123
-0.004822
-0.022400
-0.017517
-0.028259
-0.036072
-0.018005
0.009308
0.036163
0.005890
-0.022888
-0.025330
-0.022888
-0.015076
-0.017517
-0.010193
0.010284
0.004913
-0.084900
-0.118591
-0.062927
-0.059998
-0.054138
-0.045837
-0.051697
-0.059021
-0.065369
-0.059998
-0.071228
-0.066833
-0.062927
-0.054138
-0.049255
-0.045349
-0.042908
-0.035095
-0.029724
-0.029724
-0.018982
-0.001404
-0.003845
0.005402
0.006378
0.021515
0.042023
0.058624
0.082062
0.095734
0.066925
0.056183
0.084991
0.097687
0.090851
0.118195
0.128448
0.127960
0.108429
0.104034
0.098175
0.094757
0.091827
0.089874
0.085968
0.086945
0.084991
0.080597
0.068878
0.058624
0.065948
0.059601
0.060089
0.058136
0.052277
0.055695
0.047394
0.048370
0.050812
0.057159
0.063019
0.048370
0.050323
0.040558
0.040070
0.012726
-0.162048
-0.222595
-0.123474
-0.082458
0.117706
0.141144
0.011261
-0.067322
-0.143005
-0.154236
-0.119568
-0.101990
-0.061462
-0.063904
-0.066833
-0.049255
-0.026794
-0.022888
-0.000427
0.012238
0.008820
0.000519
-0.005310
-0.003845
0.004913
0.018097
0.015656
0.010284
0.011261
0.010284
0.017120
0.028351
0.017120
0.019562
0.019073
0.004425
0.014679
-0.003845
-0.032166
-0.032654
-0.011658
0.007843
-0.006775
-0.031189
-0.027283
-0.022888
-0.027771
-0.031677
-0.020447
-0.019470
-0.024841
0.004425
-0.005310
-0.015564
-0.021423
-0.007751
-0.002380
0.001007
-0.010681
-0.010681
0.009308
0.002472
0.012238
0.012238
0.015656
0.012726
0.004425
0.000031
-0.012146
-0.028748
-0.039978
-0.017517
-0.012146
-0.024841
-0.023865
-0.025818
-0.009216
-0.005798
-0.019470
-0.023865
-0.015564
-0.020935
-0.019958
-0.021912
-0.012146
-0.010193
-0.014099
-0.011169
-0.004822
-0.007263
-0.017029
-0.026306
-0.013611
-0.012634
-0.015076
-0.021912
-0.030212
-0.043396
-0.046814
-0.045349
-0.051697
-0.060974
-0.075623
-0.075623
-0.084412
-0.086365
-0.076599
-0.087830
-0.081970
-0.068787
-0.069275
-0.065369
-0.087830
-0.093201
-0.091736
-0.090759
-0.069763
-0.020935
-0.008728
0.006866
-0.008240
-0.062439
-0.063416
-0.024841
0.036163
0.079132
0.067902
0.050812
0.067413
0.107452
0.087921
0.075714
0.059601
0.066925
0.086456
0.108917
0.122589
0.116241
0.105988
0.110382
0.098175
0.071320
0.053253
0.046417
0.039581
0.072296
0.077667
0.054718
0.025421
0.060577
0.061554
0.044464
0.055206
0.064972
0.055695
0.051788
0.059601
0.083527
0.095734
0.099640
0.102570
0.086456
0.068878
0.054230
0.076202
0.074249
0.037140
-0.064392
-0.088806
-0.033142
0.091827
0.040558
-0.010193
-0.022400
-0.037048
-0.060974
-0.091736
-0.122498
-0.086365
-0.038513
-0.022888
-0.017517
0.004425
0.018585
0.013214
0.013702
0.002960
0.016144
0.029816
0.059113
0.085480
0.104034
0.103546
0.082062
0.025909
-0.022888
-0.052185
-0.073669
-0.083923
-0.134216
-0.147400
-0.162537
-0.171326
-0.187439
-0.215271
-0.240662
-0.273865
-0.320740
-0.326111
-0.326599
-0.317810
-0.316345
-0.307068
-0.289978
-0.252869
-0.221130
-0.185486
-0.157166
-0.137634
-0.117126
-0.103943
-0.074646
-0.044861
-0.029724
0.004913
0.012238
0.020050
0.021515
0.044464
0.047882
0.053741
0.047394
0.074738
0.063019
0.065460
0.071320
0.064484
0.060577
0.051300
0.063019
0.057648
0.063019
0.064972
0.061066
0.065460
0.062531
0.054230
0.058136
0.056183
0.062042
0.042999
0.033234
0.019562
0.026398
0.018585
0.024445
0.013214
0.020050
0.021027
0.021027
0.009308
0.009796
0.012726
0.009796
0.011749
0.019562
0.008331
0.002472
0.011261
0.007843
0.001495
0.003448
-0.000916
-0.006287
0.005402
0.003448
-0.007751
0.009796
0.012726
0.015167
0.011261
0.001007
-0.012634
-0.022400
-0.009705
-0.011658
-0.018982
-0.012146
-0.007263
-0.001404
-0.008240
-0.003845
-0.002380
-0.015076
-0.021423
-0.018494
-0.022888
-0.022400
-0.030701
-0.013611
-0.020935
-0.031677
-0.025330
-0.026306
-0.030212
-0.021423
-0.039978
-0.032654
-0.031189
-0.046326
-0.044861
-0.038025
-0.035095
-0.030701
-0.024353
-0.043396
-0.038513
-0.051697
-0.049744
-0.057556
-0.060974
-0.063416
-0.065857
-0.065857
-0.045837
-0.050232
-0.048279
-0.045837
-0.035095
0.010284
0.088409
0.189484
0.295441
0.353546
0.368195
0.306183
0.322296
0.312042
0.170441
0.077667
0.130402
0.274445
0.372101
0.410675
0.423859
0.358917
0.235870
0.127960
0.060089
0.020050
0.002472
-0.007751
-0.014099
-0.011658
-0.020447
-0.059021
-0.060486
-0.016541
-0.021423
-0.033142
-0.030212
-0.017517
0.007355
0.026398
0.029327
-0.037537
-0.080017
-0.012634
0.196320
0.172394
0.074249
0.027374
0.043488
0.040558
0.044464
0.060577
0.105988
0.169464
0.171417
0.147003
0.158722
0.160187
0.165070
0.184113
0.190460
0.158722
0.161163
0.158234
0.103058
0.042511
0.034698
0.115753
0.002472
-0.030212
0.015167
0.004425
-0.037048
-0.050720
-0.057556
-0.073181
-0.103943
-0.122009
-0.142517
-0.129822
-0.121521
-0.098572
-0.074646
-0.046814
-0.028259
-0.021423
-0.021423
-0.011658
-0.012146
-0.005798
0.000031
0.004913
0.017120
-0.006287
-0.018494
-0.035095
-0.054138
-0.054626
-0.059021
-0.063416
-0.054138
-0.078064
-0.088806
-0.086365
-0.103943
-0.107849
-0.128845
-0.126404
-0.140564
-0.134705
-0.134216
-0.140564
-0.135681
-0.135193
-0.129822
-0.115662
-0.118103
-0.110291
-0.103455
-0.097595
-0.094177
-0.084900
-0.086365
-0.087341
-0.097107
-0.095642
-0.090271
-0.095154
-0.088806
-0.078552
-0.071716
-0.071716
-0.062439
-0.064392
-0.038513
-0.025818
-0.029236
-0.060486
-0.070740
-0.072693
-0.084412
-0.057068
-0.037048
-0.034119
-0.023865
-0.032654
-0.040955
-0.056091
-0.055115
-0.070251
-0.057556
-0.066345
-0.065857
-0.074158
-0.076599
-0.095642
-0.086853
-0.079041
-0.074646
-0.071716
-0.069763
-0.068787
-0.083923
-0.078552
-0.072693
-0.074158
-0.071716
-0.075623
-0.070740
-0.058533
-0.072205
-0.059021
-0.057556
-0.050232
-0.051697
-0.035583
-0.042908
-0.029236
-0.015076
-0.017029
-0.041931
-0.041443
-0.040955
-0.029724
-0.018494
-0.026794
-0.013123
-0.020935
-0.025330
-0.037048
-0.044373
-0.043884
-0.044861
-0.034607
-0.026794
-0.009705
0.008820
-0.008240
-0.026306
-0.043396
-0.062439
-0.058533
-0.015564
0.010773
0.036163
0.052765
0.063507
0.072784
0.061066
0.047394
0.001495
-0.010681
-0.006775
0.012726
0.092316
0.181183
0.167511
0.096222
0.066437
0.058136
0.033234
0.049835
0.077179
0.108917
0.100616
0.109406
0.077179
0.085480
0.088409
0.089874
0.118683
0.173859
0.202179
0.187042
0.161163
0.120636
0.098175
0.082550
0.091339
0.136261
0.198761
0.179718
0.143585
0.100616
0.082062
0.089386
0.075226
0.084015
0.078644
0.045929
0.019562
0.011261
0.007843
-0.000916
-0.010681
-0.001404
-0.018982
-0.004822
0.008820
-0.010681
-0.080505
-0.142517
-0.155212
-0.108826
-0.081482
-0.041443
-0.059509
-0.112732
-0.095642
-0.115662
-0.115662
-0.135681
-0.150330
-0.163025
-0.170837
-0.135681
-0.119080
-0.111755
-0.091248
-0.083435
-0.087341
-0.091736
-0.082458
-0.079041
-0.069275
-0.040955
-0.038513
-0.039001
-0.020447
-0.019470
-0.024841
-0.015564
-0.011169
-0.002380
-0.003845
-0.004333
-0.000916
-0.003357
-0.009705
-0.007751
-0.008240
-0.010193
-0.019470
0.001007
-0.001892
-0.001404
-0.016052
-0.012634
-0.023865
-0.016541
-0.018982
-0.015076
-0.011169
-0.008728
-0.000427
-0.004333
0.008331
-0.002869
0.010284
0.012726
0.018097
0.032745
0.025421
0.006378
0.004425
-0.011169
-0.017517
-0.000427
0.004425
0.004913
-0.007263
0.003937
-0.012146
-0.010193
-0.010681
-0.015564
-0.027283
-0.031189
-0.024353
-0.029236
-0.027771
-0.029724
-0.018494
-0.006775
-0.012634
-0.017517
-0.026306
-0.020447
-0.023865
-0.032166
-0.026794
-0.015564
-0.011169
-0.010193
-0.006287
-0.032654
-0.026794
-0.018982
-0.011169
0.015167
0.003448
0.010284
0.020050
0.022491
0.018585
0.029327
0.022003
0.036163
0.046906
0.060089
0.062531
0.074738
0.076691
0.057648
0.062042
0.055206
0.062531
0.050812
0.052277
0.049835
0.050812
0.050323
0.043976
0.048859
0.046906
0.043976
0.042023
0.027374
0.031281
0.032257
0.022491
0.030304
0.017120
0.028839
0.023468
0.023468
0.037140
0.023468
0.040070
0.031769
0.028839
0.033722
0.033722
0.032257
0.025421
0.000519
0.013702
0.000519
0.015656
0.022003
0.032745
0.048370
0.039093
0.040070
0.008331
-0.015076
0.039581
0.063019
0.100128
0.106964
0.108429
0.103546
0.126984
0.170929
0.132355
-0.042908
-0.164490
-0.056580
0.084991
0.062531
0.026886
-0.041931
0.013702
0.087433
0.106964
0.104034
0.071320
0.022491
-0.030701
-0.097595
-0.208435
-0.208435
-0.111755
0.049347
0.120148
0.100128
0.074249
0.083038
0.060577
-0.002869
-0.036560
-0.021423
-0.010193
-0.009705
0.004913
0.022980
0.028351
0.025909
0.022003
0.007843
0.001984
-0.000916
0.002960
0.010773
0.016632
0.022491
0.015656
0.006866
-0.007751
0.011261
-0.005798
-0.011658
-0.012146
-0.014099
-0.003357
-0.001404
-0.018005
-0.016541
-0.005310
-0.019470
-0.018982
-0.015076
-0.009705
-0.017517
-0.018494
-0.019958
-0.022888
-0.040955
-0.039001
-0.024353
-0.021423
-0.020447
-0.023376
-0.020935
-0.018005
-0.015564
-0.025818
-0.020935
-0.039001
-0.034607
-0.020447
-0.006775
-0.013123
-0.018982
-0.032166
-0.032654
-0.044861
-0.037537
-0.056091
-0.042908
-0.045837
-0.056580
-0.056091
-0.047302
-0.043396
-0.032654
-0.046326
-0.041443
-0.054626
-0.045349
-0.055115
-0.042419
-0.039978
-0.039001
-0.033630
-0.040955
-0.025330
-0.029724
-0.022400
-0.015564
-0.022888
-0.025818
-0.021423
-0.026794
-0.031677
-0.032654
-0.015564
-0.023376
-0.016541
-0.031189
-0.026306
-0.023376
-0.026306
-0.019958
-0.014587
-0.014587
-0.006775
-0.006287
-0.006287
-0.009705
-0.011169
-0.004822
-0.010681
-0.009705
-0.001892
-0.008240
-0.007751
-0.016052
-0.007263
-0.014099
-0.011658
-0.014099
-0.020447
-0.026794
-0.019470
-0.025330
-0.028259
-0.032166
-0.048767
-0.049744
-0.047791
-0.047302
-0.062439
-0.071228
-0.072205
-0.085388
-0.082947
-0.068298
-0.060486
-0.059998
-0.054138
-0.061462
-0.067322
-0.057068
-0.014099
0.004913
0.033722
0.053741
0.045929
0.038605
0.041534
0.063995
0.068390
0.102570
0.138702
0.163605
0.199738
0.233917
0.265167
0.280304
0.287628
0.272003
0.254425
0.223663
0.194855
0.214874
0.243683
0.296417
0.285187
0.263214
0.251007
0.233429
0.223663
0.215363
0.188019
0.188019
0.141632
0.113800
0.163116
0.106476
0.098175
0.056183
0.057648
0.062531
0.057159
0.044952
0.025909
0.018097
-0.059998
-0.189392
-0.230408
-0.151306
-0.082458
-0.102478
-0.203064
-0.211853
-0.198669
-0.215759
-0.243591
-0.325623
-0.344177
-0.286560
-0.240662
-0.217224
-0.219666
-0.224060
-0.208923
-0.188904
-0.167908
-0.127380
-0.122498
-0.122986
-0.124939
-0.086365
-0.049744
-0.054626
-0.063904
-0.033142
-0.024841
-0.007263
0.010284
0.021515
0.035187
0.032257
0.034698
0.035187
0.040558
0.043976
0.057648
0.062531
0.077667
0.075226
0.086945
0.091827
0.082550
0.093781
0.087921
0.100616
0.090363
0.055695
0.035187
0.023468
0.026886
0.023468
0.034698
0.026886
0.004913
-0.018005
-0.010681
-0.001892
0.017609
-0.011658
-0.035583
-0.059998
-0.087830
-0.066345
-0.059509
-0.035095
-0.033142
-0.024841
-0.039001
-0.036072
-0.030212
-0.032654
-0.035583
-0.023376
-0.023376
-0.027283
-0.023865
-0.022400
-0.016052
-0.005798
-0.022400
-0.021912
-0.029236
-0.027771
-0.008240
-0.008240
-0.019958
-0.012146
-0.023376
-0.012634
-0.023865
-0.027283
-0.021912
-0.025330
-0.034119
-0.030212
-0.024841
-0.039001
-0.034607
-0.027771
-0.037048
-0.021423
-0.022400
-0.029724
-0.024353
-0.020935
-0.028259
-0.029236
-0.022888
-0.023376
-0.018494
-0.020935
-0.012146
-0.014587
-0.016052
-0.015564
-0.015564
-0.017029
-0.002869
-0.011169
-0.002869
-0.000427
-0.010193
0.004913
0.014191
-0.005798
-0.021423
-0.013123
0.004425
0.005890
0.004913
0.003448
0.003448
0.007355
0.007355
0.000031
0.016144
0.006866
0.014191
0.002472
0.004425
0.005890
0.005402
-0.004333
0.005402
0.011749
0.015167
0.048859
0.050323
0.012726
0.003937
-0.006287
-0.010193
-0.007263
-0.009216
-0.030212
-0.018982
-0.036072
-0.010681
0.037140
0.171417
0.287140
0.269073
0.099152
-0.117615
-0.261169
-0.192810
0.055695
0.181671
0.138702
0.029816
-0.032654
-0.021423
0.013214
0.028351
0.003448
-0.002869
-0.009705
-0.073181
-0.069763
-0.072693
-0.072693
-0.052673
-0.026794
-0.003845
0.027863
0.035675
0.082062
0.026886
-0.104431
-0.144958
-0.153748
-0.096619
0.027374
0.044464
-0.001404
0.007355
0.017609
0.002472
0.004425
-0.020447
-0.043884
-0.028748
-0.024353
-0.000427
0.022003
0.043976
0.044952
0.045929
0.076202
0.087433
0.097198
0.100616
0.093781
0.098175
0.084991
0.071808
0.056671
0.048370
0.063507
0.052765
0.041046
0.035187
0.053253
0.056183
0.054230
0.060089
0.052277
0.048859
0.055206
0.047394
0.055206
0.049347
0.064972
0.058624
0.063507
0.063995
0.063995
0.074738
0.074738
0.055695
0.059113
0.039581
0.035187
0.029327
0.032745
0.015167
-0.001404
-0.018005
-0.002869
-0.013611
-0.032166
-0.051697
-0.040955
-0.053650
-0.064880
-0.105896
-0.112732
-0.127380
-0.106384
-0.100525
-0.103943
-0.098572
-0.075623
-0.062439
-0.079041
-0.056091
-0.038513
-0.018494
-0.038025
-0.038025
-0.017029
-0.018982
-0.018005
-0.012146
-0.001892
0.021027
0.032257
0.027863
0.032745
0.031281
0.025421
0.036163
0.035187
0.017609
0.024933
0.022003
0.005402
0.017609
-0.007263
0.002472
-0.002380
0.000519
0.010284
0.008331
-0.005798
-0.002869
-0.005798
-0.006775
-0.014099
-0.016541
-0.012146
-0.025330
-0.025818
-0.007263
-0.019470
-0.017517
-0.009705
-0.012146
-0.009216
-0.013611
-0.016052
-0.011658
-0.025330
-0.024353
-0.018494
-0.037048
-0.029236
-0.029236
-0.026794
-0.030212
-0.031189
-0.028259
-0.023376
-0.017517
-0.027283
-0.034119
-0.014587
-0.010681
-0.012634
-0.002380
-0.004333
0.000519
-0.013123
0.000031
-0.023865
-0.017517
0.001007
0.001007
0.017609
0.006378
-0.007263
-0.007751
-0.012146
-0.017029
-0.008240
-0.010193
-0.007263
-0.008728
-0.007263
-0.009705
-0.010681
-0.022400
-0.006287
-0.010681
0.001495
-0.004333
0.000031
-0.000427
0.008331
0.002960
0.011749
0.008820
0.021027
0.025909
0.035187
0.030304
0.047882
0.073761
0.078156
0.055695
0.004425
-0.014587
-0.075623
-0.124451
-0.096130
-0.039978
0.002960
0.005890
0.006866
-0.060974
-0.094177
-0.114197
-0.145447
-0.164001
-0.145447
-0.117615
-0.107361
-0.093689
-0.101501
-0.065369
-0.031189
-0.029236
-0.014587
-0.007263
-0.000916
0.015167
0.035187
0.055695
0.097198
0.123566
0.154327
0.120636
0.074249
0.081085
0.104523
0.081085
0.069855
0.062531
0.066437
0.057159
0.072784
0.083038
0.066437
0.039093
0.014679
0.001495
-0.001892
-0.026306
-0.002869
0.002960
-0.001892
0.011261
0.015167
0.016632
0.028839
-0.007263
-0.019470
-0.006775
-0.003357
0.035675
0.078156
0.056671
0.035187
0.025421
0.044464
0.034210
0.029816
0.026886
0.013214
-0.076111
-0.160583
-0.218201
-0.190369
-0.083435
0.003937
-0.022888
-0.028748
-0.052185
-0.152283
-0.159119
-0.163025
-0.160095
-0.164001
-0.134705
-0.115662
-0.100525
-0.076599
-0.059509
-0.037048
-0.039978
-0.019958
-0.020935
-0.004822
-0.002380
0.009308
0.020538
0.028351
0.032257
0.035187
0.044464
0.038605
0.040070
0.047882
0.061066
0.046417
0.060089
0.067902
0.087433
0.083038
0.082062
0.085968
0.080597
0.077179
0.077667
0.070343
0.063507
0.070343
0.075226
0.071808
0.059601
0.063019
0.055206
0.045441
0.038605
0.042023
0.044464
0.043488
0.050323
0.045929
0.037628
0.013214
0.008820
0.015167
-0.000916
0.037140
0.079132
0.115265
0.109406
0.049835
0.009308
0.018097
0.037140
0.043976
0.063019
0.063995
0.070343
0.051788
0.033234
0.040558
0.064484
0.054230
0.028839
0.008331
-0.010681
-0.000916
-0.009216
-0.007751
-0.027283
-0.043396
-0.043884
-0.047302
-0.062439
-0.059998
-0.033142
-0.015076
-0.012146
0.001007
0.011749
-0.017517
-0.019470
-0.069763
-0.147888
-0.121033
-0.010193
0.001007
-0.049255
-0.075134
-0.050720
-0.061951
-0.083923
-0.083923
-0.099060
-0.084412
-0.036560
-0.018494
-0.011169
-0.046814
-0.063416
-0.059021
-0.049744
-0.016541
-0.005310
0.016144
0.025909
0.031769
0.050812
0.047882
0.050323
0.042999
0.043976
0.045441
0.033722
0.023956
0.027863
0.014191
0.014679
0.012238
0.014191
0.009308
0.007843
0.004425
-0.003845
-0.003845
0.000031
-0.011658
0.001495
-0.007263
-0.007263
-0.010681
-0.000916
0.001007
-0.009216
-0.003845
0.005402
-0.000427
0.001495
0.004425
-0.003845
0.000031
0.008331
0.013702
0.013702
0.022491
0.010773
0.019073
0.011261
0.014679
0.022003
0.011749
0.018097
0.025909
0.024933
0.030304
0.021515
0.017609
0.019073
0.006378
0.008331
0.017609
0.014679
0.016144
0.018097
0.003937
0.003448
0.004425
-0.000427
0.008331
-0.006287
-0.009705
-0.017029
-0.006775
-0.016052
-0.007263
-0.007263
-0.013611
-0.026306
-0.017517
-0.021912
-0.024353
-0.031677
-0.020935
-0.022400
-0.023865
-0.003357
0.004913
0.019562
0.038605
0.043976
0.043488
0.035675
-0.000916
-0.010681
-0.018494
-0.012146
0.001495
0.027863
0.047882
0.043488
0.016632
-0.016541
-0.001892
-0.020935
-0.016541
-0.005310
0.000031
-0.001404
-0.025818
-0.080017
-0.120544
-0.155701
-0.136169
-0.087830
-0.071716
-0.047791
-0.025330
-0.007751
-0.034607
-0.025818
-0.035095
-0.082947
-0.113708
-0.127380
-0.065857
-0.009705
0.006866
0.052277
0.080109
0.052277
0.041046
0.008331
0.027863
0.063019
0.063507
0.075226
0.084015
0.080109
0.082062
0.061066
0.038605
0.044464
0.046906
0.044464
0.027863
0.037140
0.021515
0.020538
0.036163
0.029327
0.006866
-0.000427
0.012726
0.029816
-0.007751
-0.074646
-0.128845
-0.131287
-0.132263
-0.159119
-0.151306
-0.106384
-0.036072
-0.006775
-0.009216
-0.054138
-0.077576
-0.109802
-0.126404
-0.118591
-0.096130
-0.060974
-0.013611
0.022491
0.018585
0.037140
0.046906
0.060089
0.048370
0.042023
0.049835
0.059601
0.050812
0.046906
0.047394
0.046906
0.056183
0.042511
0.033722
0.026398
0.018585
0.017120
0.029327
0.025421
0.017120
0.020538
0.021515
0.019562
0.014679
0.018097
0.017120
0.030304
0.021515
0.022491
0.016144
0.013702
0.016144
0.016632
0.011749
0.015656
0.011749
0.023468
0.008820
0.022491
0.010773
0.013702
0.013702
0.009796
0.001984
0.008331
0.008820
0.007843
-0.007751
0.010773
-0.006775
0.004913
0.013214
-0.004333
0.007843
-0.002380
-0.000916
0.001495
-0.012634
-0.007263
-0.014587
-0.009216
-0.008728
-0.009705
-0.015564
-0.019470
-0.003845
-0.014099
-0.003845
-0.008240
-0.010681
-0.009216
-0.012146
-0.007751
-0.013123
-0.022888
-0.003845
0.001495
0.009308
-0.004333
-0.000916
0.007355
0.012726
0.011749
0.007355
-0.001892
-0.001892
0.007355
0.007843
-0.004822
-0.002380
0.006378
0.013214
0.011261
0.021027
0.026398
0.029327
-0.008728
-0.007751
-0.002869
0.002960
0.005402
0.011749
0.007355
0.013702
0.001984
0.001007
0.001007
-0.011169
0.001984
-0.000916
-0.014099
-0.011658
-0.007751
-0.014099
-0.015076
-0.013123
-0.008240
-0.015076
-0.017517
-0.018982
-0.009216
0.005402
-0.012634
-0.000916
-0.012634
-0.016541
-0.007263
0.000519
-0.001404
0.002960
-0.001404
0.001007
0.007843
-0.006775
0.001007
-0.006775
0.007843
-0.011658
-0.009705
-0.008240
-0.020935
-0.018494
-0.016541
-0.021912
-0.023376
-0.024841
-0.016541
-0.019958
-0.023865
-0.026306
-0.012146
0.013702
0.028351
0.035675
0.018097
0.006378
-0.036560
-0.028748
-0.010193
-0.003845
0.001984
0.019562
0.067902
0.131378
0.171417
0.084991
-0.145935
-0.212341
-0.106384
-0.041931
-0.075623
-0.080994
-0.056091
-0.018494
-0.052673
-0.149353
-0.209900
-0.202087
-0.164978
-0.114685
-0.101013
-0.104919
-0.121033
-0.112244
-0.093201
-0.056580
-0.037048
-0.030212
-0.020447
-0.004822
0.019073
0.056671
0.092804
0.120636
0.131866
0.116730
0.109894
0.116730
0.110382
0.110870
0.130402
0.123077
0.130402
0.119659
0.094757
0.095245
0.071808
0.065948
0.058624
0.046906
0.036163
0.026886
0.022003
0.058136
0.057159
0.023468
0.008820
0.005402
0.023468
0.034698
0.011261
0.005890
0.012238
0.025909
0.001984
-0.006287
-0.006775
0.010773
0.005402
0.003448
0.001984
0.005890
-0.010681
-0.012146
-0.017517
-0.029724
-0.019958
-0.022888
-0.020447
-0.015076
-0.024353
-0.008240
-0.013611
-0.017517
-0.030701
-0.041443
-0.037048
-0.038513
-0.017517
-0.008728
-0.009705
-0.018005
-0.029236
-0.044861
-0.041443
-0.050720
-0.041931
-0.041931
-0.038025
-0.040955
-0.041443
-0.035583
-0.043884
-0.042419
-0.044861
-0.043884
-0.039978
-0.039490
-0.034607
-0.029724
-0.026306
-0.026306
-0.029236
-0.025818
-0.022888
-0.021912
-0.014587
-0.024353
-0.024841
-0.010193
-0.018494
-0.015564
-0.012146
-0.017029
-0.008728
-0.004822
-0.003357
-0.006775
-0.004333
0.002960
-0.000427
-0.003845
-0.009216
-0.002869
0.001984
0.012726
0.015167
0.007355
0.004913
0.009308
0.010773
0.006378
0.008820
0.000519
0.012726
0.011261
0.005402
0.013214
0.014679
0.010284
0.011261
0.004425
0.026886
0.008820
0.019073
0.014679
0.013702
0.011261
0.010773
0.010773
0.014191
0.026886
0.031769
0.031281
0.035187
0.046417
0.079132
0.087921
0.091827
0.087921
0.084015
0.102081
0.097687
0.111359
0.122101
0.124542
0.128448
0.125031
0.106964
0.145050
0.169952
0.146515
0.157257
0.098175
0.004425
-0.021423
-0.057068
-0.047302
-0.008728
-0.012634
-0.035583
-0.100037
-0.154236
-0.173279
-0.198669
-0.233337
-0.245544
-0.253357
-0.247986
-0.248474
-0.241638
-0.241150
-0.232361
-0.234802
-0.216736
-0.211853
-0.189392
-0.182068
-0.165955
-0.142029
-0.119568
-0.083923
-0.073669
-0.049744
-0.034119
-0.020935
-0.010681
0.013702
0.037140
0.064484
0.076691
0.072784
0.049347
0.018585
0.009796
0.014679
0.037628
0.049347
0.076202
0.072784
0.043976
0.002960
-0.007263
-0.031677
-0.041931
-0.034119
-0.024353
-0.030701
-0.025818
0.012726
0.049835
0.050812
0.056671
0.051300
0.028839
-0.003845
-0.001404
0.028839
0.052277
0.071320
0.075714
0.071808
0.062531
0.072784
0.069366
0.062042
0.046417
0.021515
0.012726
0.006866
0.021515
0.028351
0.039581
0.006866
-0.008240
-0.071228
-0.059998
-0.012146
0.002472
0.008820
-0.002380
-0.007751
-0.037537
-0.034119
-0.023376
-0.003357
0.002960
-0.016541
-0.019958
-0.015076
-0.015564
-0.016052
-0.024353
-0.020935
-0.016052
-0.018005
-0.009705
-0.010681
-0.007263
-0.007263
0.001007
0.008820
0.000519
-0.006287
0.002472
0.011749
0.028839
0.027374
0.028351
0.034698
0.046906
0.042023
0.027863
0.041046
0.037628
0.035187
0.033722
0.028351
0.030792
0.053253
0.047882
0.061554
0.028351
0.039581
0.043976
0.026886
0.015167
0.028351
0.025421
0.029816
0.046417
0.031281
0.013702
0.006378
0.013702
0.023956
0.050812
0.058136
0.032257
0.022980
0.014191
0.012238
0.014679
0.014191
0.014679
0.008820
0.005402
-0.013611
-0.020935
-0.043884
-0.028259
-0.039001
-0.039001
-0.039978
-0.034119
-0.044861
-0.050232
-0.050720
-0.062927
-0.057556
-0.044373
-0.052673
-0.053650
-0.062439
-0.036072
-0.025818
-0.015076
-0.002869
0.022980
0.060089
0.097198
0.111847
0.124542
0.136261
0.116241
0.095734
0.086456
0.078644
0.084503
0.087433
0.087433
0.089874
0.093781
0.083527
0.074738
0.050323
0.032257
0.016632
-0.000916
-0.014587
-0.043884
-0.050232
-0.036560
-0.033630
-0.039490
-0.050232
-0.039490
-0.024353
-0.033630
-0.009705
-0.000916
-0.006775
-0.004822
0.001984
0.006866
0.004913
0.019073
0.012238
0.008331
0.008820
0.011749
0.001495
0.009796
0.009308
0.001495
0.010284
0.005890
0.004425
0.006378
0.011749
0.009308
0.023956
0.017609
0.023468
0.022003
0.028351
0.035187
0.035187
0.036652
0.052277
0.058136
0.054718
0.060577
0.075714
0.097198
0.115753
0.138214
0.146515
0.166534
0.152863
0.120636
0.090363
0.096222
0.105499
0.118195
0.161652
0.167511
0.058136
-0.029724
-0.018494
-0.083923
-0.219177
-0.218689
-0.148865
-0.111755
-0.183044
-0.278259
-0.306580
-0.308533
-0.288025
-0.289490
-0.271912
-0.292419
-0.341736
-0.371521
-0.356873
-0.291931
-0.240662
-0.176697
-0.106384
-0.071228
-0.047302
-0.043396
-0.026306
0.008820
0.042999
0.061554
0.024933
-0.039001
-0.027771
0.063995
0.119171
0.143585
0.111359
0.081085
0.044952
0.039581
0.028839
0.025421
0.037628
0.044952
0.031281
0.029327
0.008820
0.000519
0.008820
-0.000916
0.002472
0.013702
0.038116
0.046417
0.010773
-0.006775
0.000519
0.011749
0.019562
0.027374
0.024933
0.032257
0.039581
0.023468
0.038605
0.031281
0.039093
0.030792
0.031281
0.032745
0.039093
0.035187
0.031281
0.034698
0.035675
0.026886
0.021515
0.023468
0.011749
0.007355
0.005890
0.002960
-0.010681
-0.011169
-0.015076
-0.010681
-0.029236
-0.034607
-0.041443
-0.048279
-0.046326
-0.039001
-0.034607
-0.038513
-0.036560
-0.027283
-0.021423
-0.032166
-0.026306
-0.024353
-0.039001
-0.023376
-0.009705
-0.011169
-0.009705
-0.011658
-0.001404
0.005402
0.009796
0.009308
0.018585
0.042511
0.046906
0.053741
0.070831
0.052277
0.051788
0.066925
0.061554
0.044464
0.037140
0.075226
0.092316
0.062531
0.036652
0.053253
0.056671
0.063019
0.064972
0.066437
0.072784
0.105011
0.147980
0.177277
0.179718
0.179230
0.153839
0.136749
0.111847
0.101593
0.076202
0.084503
0.089386
0.084503
0.110382
0.130890
0.115265
0.069366
0.020050
-0.020447
-0.051208
-0.070251
-0.072693
-0.098083
-0.088806
-0.089783
-0.095154
-0.084412
-0.081970
-0.074646
-0.052185
-0.021423
-0.000916
0.005890
0.010284
0.006378
0.007843
0.006866
0.017120
0.023468
0.035187
0.027374
0.039581
0.033722
0.036652
0.027863
0.034210
0.025421
0.025421
0.029816
0.029327
0.024933
0.022491
0.008820
0.016632
0.016632
0.026398
0.043488
0.042511
0.033234
0.035675
0.032745
0.035675
0.028839
0.029816
0.015167
0.008331
0.007355
-0.000916
0.001007
-0.008728
-0.019470
-0.029724
-0.017517
-0.030212
-0.032166
-0.047791
-0.049255
-0.042908
-0.047791
-0.050232
-0.061462
-0.078552
-0.085876
-0.119080
-0.118591
-0.113220
-0.118103
-0.126892
-0.115173
-0.088806
-0.089294
-0.107849
-0.125916
-0.129333
-0.132751
-0.122498
-0.114685
-0.099060
-0.095642
-0.080505
-0.069275
-0.057556
-0.058044
-0.039001
-0.011658
-0.016052
-0.027283
-0.020935
-0.003845
0.012726
0.022491
0.045441
0.061066
0.076691
0.039093
0.030792
0.015167
0.042999
0.120148
0.129425
0.057159
-0.171814
-0.398376
-0.454041
-0.278259
0.083038
0.215363
0.105499
-0.036072
-0.113220
-0.120544
-0.141052
-0.171326
-0.156677
-0.133728
-0.073181
-0.021912
0.023956
0.040070
0.071320
0.090363
0.098663
0.098663
0.104523
0.093292
0.080109
0.069855
0.064484
0.044464
0.025421
0.017609
0.008331
-0.004333
-0.016052
-0.029236
-0.032166
-0.037048
-0.031189
-0.024353
-0.017517
-0.022400
-0.032654
-0.030701
-0.036072
-0.034607
-0.026794
-0.026794
-0.017029
-0.014099
-0.005310
-0.000916
-0.002380
-0.004822
0.002472
0.007843
-0.004333
0.005402
0.007355
0.014191
0.008820
0.017120
0.027374
0.025421
0.025421
0.031769
0.027863
0.032745
0.027863
0.028839
0.031769
0.025909
0.025909
0.022003
0.035675
0.027863
0.029327
0.030792
0.026398
0.023468
0.009308
0.014679
0.015656
0.018097
0.010773
0.015167
0.028839
0.020050
0.026886
0.036652
0.048370
0.057648
0.073273
0.092316
0.121124
0.126495
0.135773
0.138214
0.129913
0.125031
0.120148
0.128937
0.121124
0.129913
0.150421
0.162140
0.141144
0.130890
0.124054
0.099152
0.078156
0.047882
0.034210
0.035187
0.036652
0.029327
0.012238
0.017609
0.018097
0.043488
0.038116
0.009796
-0.032166
-0.036560
-0.061951
-0.052673
-0.018005
0.004913
0.009308
0.008331
-0.001404
-0.008240
-0.020935
-0.021912
-0.035095
-0.029236
-0.038025
-0.047302
-0.052673
-0.065369
-0.071228
-0.082947
-0.089783
-0.087341
-0.070251
-0.077087
-0.088806
-0.109802
-0.124939
-0.121521
-0.108337
-0.094177
-0.080994
-0.068787
-0.054138
-0.060974
-0.071716
-0.080505
-0.084900
-0.083923
-0.060974
-0.025330
0.019562
0.019562
-0.029236
-0.066345
-0.040955
-0.056580
-0.061462
-0.065857
-0.069275
-0.063416
-0.053650
-0.064880
-0.059998
-0.076111
-0.076599
-0.085876
-0.082947
-0.088806
-0.095642
-0.099548
-0.075623
-0.065857
-0.057068
-0.039978
-0.032166
-0.027283
-0.026794
-0.028748
-0.018982
-0.019958
-0.010681
-0.010681
0.003937
0.005890
0.014191
0.020050
0.016144
0.020050
0.026398
0.025909
0.017609
0.005890
0.011749
0.042511
0.095734
0.078644
0.049347
0.027863
0.008820
0.031769
0.058136
0.088898
0.094757
0.094757
0.101593
0.117706
0.088409
-0.086365
-0.177673
-0.111267
-0.017517
0.047394
0.036163
0.012238
0.004913
-0.021423
-0.034119
-0.054138
-0.071716
-0.079529
-0.079041
-0.085876
-0.059021
-0.047791
-0.030701
-0.015564
0.021515
0.011749
0.002472
0.014679
0.030304
0.036163
0.040558
0.050323
0.049835
0.054230
0.039581
0.036652
0.034698
0.037140
0.038116
0.037140
0.043488
0.040558
0.043488
0.042999
0.043488
0.041046
0.040558
0.027374
0.022491
0.011261
0.019073
0.020050
0.013702
0.020538
0.023468
0.012726
0.009308
0.000031
-0.002869
0.004425
0.001007
0.005402
-0.004822
0.004425
0.007843
0.004913
0.021515
0.028351
0.035675
0.034210
0.042999
0.051300
0.058136
0.073761
0.080109
0.062531
0.061554
0.072784
0.072296
0.076202
0.075714
0.072784
0.063995
0.053253
0.049347
0.041046
0.036652
0.023956
0.016632
0.000031
-0.005798
-0.015564
-0.019958
-0.026794
-0.027771
-0.034119
-0.035095
-0.043396
-0.039001
-0.035583
-0.041931
-0.032166
-0.034607
-0.022888
-0.022888
-0.018005
-0.022888
-0.009705
-0.015564
-0.012634
-0.009705
-0.015076
-0.004822
0.000031
0.000519
-0.005310
-0.003845
0.016632
-0.001404
0.008331
0.005890
0.006866
0.011261
0.010773
0.007843
0.011749
0.014191
0.013702
0.020050
0.030304
0.024933
0.012726
0.027374
0.013214
0.025909
0.015167
0.024933
0.038605
0.031769
0.023468
0.024933
0.029816
0.023956
0.031281
0.033234
0.023468
0.027374
0.030304
0.040070
0.042511
0.047394
0.042999
0.002472
-0.068787
-0.129822
-0.143005
-0.134216
-0.100525
-0.072693
-0.064880
-0.072205
-0.076599
-0.093201
-0.120056
-0.139587
-0.140076
-0.080994
-0.057556
-0.076599
-0.158142
-0.179138
-0.159119
-0.107361
-0.054626
-0.011169
-0.016052
-0.010193
0.009308
0.012238
0.013214
0.023956
0.029327
-0.006775
-0.026794
-0.000916
-0.020447
-0.035583
0.015167
0.059113
0.022491
0.044464
0.033234
0.030304
0.027863
0.005890
-0.001892
0.000031
-0.020935
-0.038513
-0.059509
-0.105896
-0.130798
-0.063904
0.023956
-0.003357
-0.088318
-0.094666
-0.066833
-0.043884
-0.028259
-0.048767
-0.052185
-0.048767
-0.051208
-0.009216
0.025909
0.016632
0.008820
0.030304
0.049835
0.055206
0.026886
0.015167
-0.022888
-0.099548
-0.144958
-0.160095
-0.105408
-0.036560
0.008820
-0.010681
-0.121521
-0.226013
-0.197693
-0.119080
-0.125916
-0.156189
-0.148865
-0.147400
-0.147888
-0.139587
-0.104919
-0.058044
-0.023865
0.014191
0.049835
0.088898
0.098175
0.071808
0.063995
0.051788
0.068390
0.079620
0.100616
0.126984
0.113800
0.119659
0.136261
0.117706
0.091339
0.092804
0.084015
0.065948
0.058136
0.049835
0.051788
0.043976
0.047394
0.049835
0.041046
0.056183
0.051300
0.050812
0.055206
0.052765
0.031769
0.031281
0.033234
0.047882
0.053741
0.044464
0.041046
0.031281
0.028351
0.034210
0.024933
0.036163
0.030304
0.037628
0.033722
0.027863
0.041534
0.039093
0.044464
0.055206
0.053253
0.058136
0.077667
0.075714
0.074738
0.069855
0.076691
0.085480
0.075226
0.073761
0.075226
0.079620
0.077667
0.079620
0.076202
0.085968
0.085968
0.081085
0.072296
0.074249
0.071320
0.064972
0.058624
0.068390
0.061066
0.062531
0.048370
0.049835
0.060089
0.049835
0.042511
0.046906
0.050323
0.046417
0.035675
0.042023
0.046906
0.036652
0.045929
0.033234
0.031281
0.028839
0.031281
0.024445
0.025421
0.027374
0.018585
0.017609
0.014679
0.005402
0.002960
0.008331
0.008820
-0.002380
-0.001404
-0.001892
-0.009216
-0.008728
0.010284
0.025421
0.035187
0.032745
0.029816
0.013702
-0.003845
-0.008728
-0.025330
-0.031189
-0.017029
0.004913
0.010773
0.023468
0.018585
0.006378
-0.001404
-0.026794
-0.052673
-0.066833
-0.081482
-0.099548
-0.101013
-0.103943
-0.100525
-0.129822
-0.130310
-0.135681
-0.127380
-0.115662
-0.120544
-0.136169
-0.137146
-0.146423
-0.135681
-0.146912
-0.141541
-0.124451
-0.104919
-0.099548
-0.081482
-0.081970
-0.081482
-0.093201
-0.101501
-0.082947
-0.049744
-0.030212
-0.036072
-0.026306
-0.016052
-0.011658
0.019562
0.034698
-0.006287
-0.062927
-0.085876
-0.066345
-0.031189
-0.006287
0.019073
0.021027
0.012726
0.006866
-0.005310
-0.013123
-0.017517
-0.020447
-0.022400
-0.021423
-0.036072
-0.041931
-0.026794
0.017609
0.091827
0.114777
0.033234
-0.026794
0.008331
0.045929
0.036163
0.014679
0.122101
0.125031
0.001007
-0.025818
-0.001892
0.027863
0.062531
0.078156
0.061554
0.013702
-0.025330
-0.057068
-0.048279
-0.050232
-0.064392
-0.067322
-0.046814
-0.040955
-0.051697
-0.043884
-0.029236
-0.024353
-0.020447
-0.023376
-0.024353
-0.015076
-0.004822
0.012238
0.021027
0.017609
0.031281
0.045441
0.049835
0.070831
0.085480
0.106476
0.147491
0.145050
0.149933
0.170929
0.153839
0.105499
0.101593
0.124054
0.154327
0.182648
0.135773
0.094757
0.082062
0.095734
0.111847
0.098663
0.078156
0.042511
0.026398
0.001984
-0.013123
-0.020447
-0.036072
-0.043396
-0.045837
-0.048767
-0.034607
-0.039978
-0.034119
-0.036072
-0.030701
-0.030212
-0.025818
-0.027771
-0.013123
-0.017517
-0.018494
-0.013611
0.003937
0.000031
-0.002869
-0.000916
-0.004333
-0.002869
-0.007751
-0.011658
-0.002869
-0.006287
-0.000916
-0.003357
0.002960
-0.001404
-0.018005
-0.012146
-0.019958
-0.009216
-0.016541
-0.014099
-0.013611
-0.018982
-0.019470
-0.020447
-0.013123
-0.019958
-0.021912
-0.018494
-0.014587
-0.025330
-0.015076
-0.025818
-0.024353
-0.019470
-0.030212
-0.030701
-0.020935
-0.013611
-0.020447
-0.029236
-0.030212
-0.016052
-0.026306
-0.035095
-0.029236
-0.032654
-0.030212
-0.024353
-0.030701
-0.034607
-0.029236
-0.036072
-0.029236
-0.025818
-0.022888
-0.027771
-0.025818
-0.024841
-0.043884
-0.030212
-0.028259
-0.021912
-0.019470
-0.027283
-0.022888
-0.039490
-0.020935
-0.031189
-0.018494
-0.024841
-0.037537
-0.023376
-0.023865
-0.036072
-0.035583
-0.026306
-0.030212
-0.026306
-0.021423
-0.024841
-0.050232
-0.027771
-0.033142
-0.038513
-0.039490
-0.040955
-0.041931
-0.032654
0.002472
0.014191
0.038605
0.036163
0.004913
-0.030701
-0.065857
-0.089783
-0.069763
-0.041931
-0.002380
0.002960
0.014191
0.024933
-0.001892
-0.037048
-0.039978
-0.048279
-0.024841
-0.029724
-0.039490
-0.029724
-0.042419
-0.005798
0.034698
0.038116
0.039093
0.062531
0.085968
0.031281
-0.036560
0.029327
0.050323
0.048370
0.027374
0.017609
0.061066
0.090851
0.084991
0.052277
0.032257
0.026398
-0.019958
-0.101990
-0.154724
-0.157654
-0.082458
-0.019470
0.000031
-0.026794
-0.047791
-0.067322
-0.079529
-0.087830
-0.102478
-0.117126
-0.225037
-0.324158
-0.220642
-0.105408
-0.173767
-0.080505
-0.103455
-0.151794
-0.068787
-0.005798
-0.059021
-0.063416
-0.072205
-0.052673
-0.040466
-0.023376
0.004425
0.046906
0.085480
0.110870
0.105499
0.129425
0.140656
0.154816
0.174835
0.161163
0.155304
0.162628
0.145538
0.152374
0.152374
0.143097
0.073273
0.046417
0.068878
0.087921
0.083527
0.079132
0.070831
0.064972
0.053253
0.023468
0.011261
-0.007263
-0.005310
-0.008240
-0.019958
-0.013123
-0.030212
-0.028748
-0.024353
-0.033630
-0.030701
-0.038513
-0.034119
-0.039490
-0.024353
-0.034119
-0.018494
-0.015564
-0.025330
-0.015564
-0.001892
-0.002869
-0.006775
0.003937
0.005402
0.008331
0.011261
0.018585
0.013702
0.024933
0.017609
0.024933
0.029327
0.024933
0.020050
0.024933
0.029327
0.016632
0.024445
0.021515
0.026886
0.025421
0.021027
0.020050
0.016632
0.019073
0.022980
0.033722
0.028839
0.014191
0.025421
0.024445
0.023956
0.021027
0.018097
0.029816
0.021515
0.025909
0.016632
0.019562
0.008331
0.027374
0.023956
0.019562
0.015656
0.018097
0.006378
0.012238
0.016632
0.007843
0.011749
0.012726
0.010773
0.005890
0.002960
0.001984
0.004913
0.005890
0.002960
-0.004822
0.000519
0.002472
-0.004333
-0.011658
-0.011658
0.003448
-0.016052
-0.002380
-0.016541
-0.004822
-0.013123
-0.013611
-0.013123
-0.014587
-0.013611
-0.008240
-0.006775
-0.014099
-0.015564
-0.003357
-0.018005
-0.006287
-0.006775
-0.016052
-0.019470
-0.007263
-0.013611
-0.008240
-0.011169
-0.017029
-0.010193
-0.008240
-0.007263
-0.006775
-0.020447
-0.025818
-0.020447
-0.017517
-0.019958
-0.029724
-0.022400
-0.014587
-0.026794
-0.026794
-0.015564
-0.012634
-0.011169
-0.015564
-0.016052
-0.012634
-0.006287
0.023468
0.055695
0.067413
0.078156
0.072296
0.043976
-0.012146
-0.057556
-0.057068
-0.004333
0.058136
0.097198
0.070831
0.031281
-0.031677
-0.059998
-0.024353
-0.013611
-0.034607
-0.039001
-0.054626
-0.061462
-0.075134
-0.062439
-0.069275
-0.080505
-0.076599
-0.086365
-0.107849
-0.112244
-0.095642
-0.087341
-0.087830
-0.102478
-0.086853
-0.069763
-0.044861
-0.003357
0.039581
0.014679
-0.032166
-0.056091
-0.101990
-0.134216
-0.127380
-0.002380
0.233917
0.286163
0.063507
-0.118103
-0.179626
-0.242126
-0.250916
-0.060974
0.066925
0.102081
0.052765
-0.027283
-0.122009
-0.227966
-0.260681
-0.203064
-0.187927
-0.160583
-0.142517
-0.123474
-0.099548
-0.090759
-0.080017
-0.087341
-0.079529
-0.082947
-0.068298
-0.040466
-0.015564
0.022980
0.043488
0.061554
0.073761
0.086456
0.080109
0.094269
0.114777
0.118195
0.143097
0.150909
0.148468
0.151398
0.142609
0.148956
0.151886
0.141632
0.121124
0.115753
0.098175
0.099640
0.087921
0.077667
0.076691
0.074249
0.053741
0.062531
0.048859
0.038605
0.039093
0.043488
0.043976
0.021027
0.024933
0.028839
0.022491
0.030792
0.029327
0.020538
0.023468
0.024933
0.017609
0.015656
0.014191
0.026398
0.016632
0.017609
0.013214
0.019562
0.027863
0.017609
0.006378
0.013214
0.014679
0.015167
0.013214
0.011749
0.005890
0.015656
0.015167
0.022980
0.012238
0.022003
0.024445
0.021027
0.013702
0.020050
0.015167
0.017609
0.017120
0.011749
0.012726
0.012238
0.021515
0.013702
0.018585
0.007355
0.015167
0.011749
0.012726
0.008820
0.015656
0.001007
-0.004333
0.011749
0.010773
0.009308
0.004913
0.008820
0.005402
0.016632
0.003448
-0.000427
-0.001404
0.003448
0.002960
0.001007
-0.001404
0.002960
0.003937
0.001984
0.001984
-0.001404
-0.001892
0.004425
0.001007
0.001984
0.006378
-0.002869
-0.002380
0.001984
-0.001404
-0.003845
0.002960
-0.000916
-0.011169
-0.003357
-0.011658
-0.009705
-0.006775
-0.003357
-0.010193
0.002960
-0.001892
-0.013611
-0.002380
0.001007
0.000519
-0.001404
0.016632
0.019562
0.009796
0.025909
0.022003
0.008820
0.011261
0.007355
-0.011169
-0.016052
-0.003357
0.008820
-0.002380
0.000031
-0.003357
-0.005310
-0.010681
-0.010193
-0.014099
-0.014099
-0.000916
-0.007751
0.007355
0.004913
-0.004822
-0.015076
-0.015564
-0.024353
-0.022888
-0.001892
0.006378
0.003448
-0.008240
-0.019958
-0.030212
-0.012146
0.006866
0.008331
-0.005310
-0.019958
-0.047302
-0.068298
-0.070251
-0.054626
-0.037537
-0.010681
0.036652
0.055695
0.025909
-0.000916
-0.001404
0.014191
0.035187
0.025909
0.025909
-0.012146
-0.048767
-0.017517
0.022491
0.021027
0.046906
0.035675
0.024445
0.003448
-0.013611
-0.062439
-0.185486
-0.294373
-0.356384
-0.356384
-0.196228
-0.055603
-0.030701
-0.051697
-0.156189
-0.250427
-0.201599
-0.154236
-0.216248
-0.305603
-0.283630
-0.222107
-0.077087
-0.018005
-0.007751
-0.010193
-0.019958
-0.039490
-0.041931
-0.035095
-0.042908
-0.019958
0.004425
0.017609
0.039093
0.034698
0.053253
0.042023
0.027863
0.025909
0.038605
0.046906
0.055206
0.066437
0.069366
0.067902
0.071320
0.068878
0.086945
0.088409
0.084015
0.078156
0.073761
0.073273
0.065948
0.052277
0.053253
0.054718
0.053741
0.055695
0.054230
0.063995
0.057159
0.037140
0.042511
0.038605
0.052277
0.040558
0.038605
0.038116
0.048370
0.060089
0.061554
0.042999
0.050323
0.045441
0.051300
0.050812
0.056183
0.054718
0.046417
0.051300
0.048859
0.054230
0.043976
0.041534
0.042511
0.034698
0.030304
0.042511
0.044464
0.024933
0.019073
0.012238
0.019562
0.016632
0.012726
0.004425
0.004425
0.003937
0.004913
0.003937
0.002960
-0.009705
-0.018494
-0.012634
-0.010193
0.001984
0.000519
-0.006775
-0.002869
0.002960
-0.009705
-0.007751
0.005402
0.003448
0.010284
0.002472
0.001007
0.018585
0.007843
0.010773
0.006378
0.012726
0.003448
0.003448
0.007355
0.003937
0.002960
0.005890
0.008820
0.012238
0.010284
0.034210
0.037628
0.032745
0.053741
0.050812
0.058136
0.053741
0.051300
0.045929
0.037140
0.033234
0.030792
0.048370
0.049347
0.057159
0.053741
0.042511
0.040070
0.022980
0.014191
0.001495
-0.009216
-0.008728
-0.014587
-0.018005
-0.031677
-0.032166
-0.031677
-0.032654
-0.035583
-0.032166
-0.041931
-0.040955
-0.034119
-0.038025
-0.036560
-0.029236
-0.032166
-0.023376
0.010773
0.017609
0.029327
0.010773
-0.010681
-0.013611
-0.005798
-0.017029
-0.001404
0.002472
0.001495
0.003937
0.002960
-0.011658
-0.009705
-0.015564
-0.025330
-0.044373
-0.069275
-0.063416
-0.066833
-0.050232
-0.034119
-0.034119
-0.050232
-0.069275
-0.032654
-0.010681
0.008331
-0.035095
-0.012634
-0.006287
-0.030212
-0.042419
0.028351
0.050323
0.042511
0.043976
0.007843
0.016632
0.021027
0.040558
0.051788
0.009796
-0.001892
0.018585
0.035187
0.024933
-0.011169
-0.070251
-0.107361
-0.128845
-0.110779
-0.078552
-0.042908
-0.066345
-0.084412
-0.067322
-0.037048
-0.028748
-0.034119
-0.039001
-0.084900
-0.084900
-0.050232
-0.046326
-0.030701
0.005890
0.011261
-0.063416
-0.115662
-0.145447
-0.205505
-0.263611
-0.207947
-0.158142
-0.239685
-0.292419
-0.067322
0.017120
-0.079041
-0.112244
-0.176697
-0.218689
-0.223083
-0.163025
-0.074158
-0.002869
0.049835
0.084503
0.126984
0.167999
0.201202
0.188995
0.198273
0.207550
0.195343
0.183624
0.183136
0.181671
0.162628
0.150909
0.141632
0.134308
0.118195
0.111359
0.096222
0.100616
0.080109
0.075714
0.068390
0.056183
0.059601
0.059113
0.057648
0.059601
0.042999
0.039581
0.033234
0.042511
0.029816
0.027863
0.024445
0.031281
0.023468
0.022491
0.015167
0.025421
0.008820
0.007843
0.016144
0.005890
0.013214
-0.003357
-0.004822
0.007355
0.001495
-0.005798
-0.002380
0.000519
-0.008728
-0.003357
0.000031
-0.002380
-0.003845
-0.008240
0.001984
-0.006775
-0.002869
-0.005798
-0.005798
-0.009216
0.002472
0.002472
-0.002869
0.010773
0.014679
0.001007
0.008820
0.013702
0.018585
0.018585
0.026886
0.034698
0.037140
0.035187
0.034210
0.031769
0.031281
0.021027
0.028351
0.023956
0.031281
0.034698
0.033722
0.021027
0.015656
0.017609
0.014679
0.007355
0.001007
0.009308
0.007355
-0.005310
-0.004333
-0.011169
0.000519
-0.008240
-0.012146
-0.002869
-0.011658
-0.011658
-0.001892
-0.015564
-0.016052
-0.013123
-0.016541
-0.016541
-0.012146
-0.018494
-0.024353
-0.021912
-0.011658
-0.022400
-0.015076
-0.021912
-0.017517
-0.017029
-0.014099
-0.020447
-0.019470
-0.023376
-0.027283
-0.014587
-0.017029
-0.022888
-0.016052
-0.009705
-0.020447
-0.021912
-0.025330
-0.023865
-0.022400
-0.019958
-0.023376
-0.038513
-0.042419
-0.036072
-0.039001
-0.022400
-0.023865
-0.032166
-0.026794
-0.023376
-0.021912
-0.032166
-0.041931
-0.040955
-0.051208
-0.054626
-0.039978
-0.032654
-0.018494
-0.021423
-0.011658
-0.016052
-0.038025
-0.030701
-0.057556
-0.087341
-0.102966
-0.063904
-0.019958
-0.033630
-0.054626
-0.013123
0.006378
0.017120
0.024445
-0.011169
-0.021912
-0.039001
-0.010681
-0.017029
-0.023865
-0.020935
-0.010681
-0.032166
-0.044861
-0.023376
-0.000916
-0.004333
-0.030212
-0.060974
-0.088806
-0.141541
-0.175232
-0.209900
-0.201599
-0.151306
-0.099548
-0.099060
-0.126404
-0.130798
-0.172302
-0.192810
-0.204041
-0.178162
-0.142517
-0.117126
-0.073181
-0.077087
-0.116638
-0.154724
-0.075623
0.132843
0.203644
0.027374
-0.092224
-0.080017
0.016632
0.007355
0.050323
0.127960
0.189972
0.266632
0.189484
0.105011
0.074249
0.076691
0.078156
0.090851
0.108429
0.087921
0.009308
0.044952
0.098663
0.072296
0.089874
0.073273
0.050323
0.004913
-0.006287
-0.007751
-0.020447
-0.014587
-0.006287
0.000519
0.009796
0.010773
0.008820
0.007843
0.011261
0.003937
0.003448
0.011261
0.039581
0.063507
0.063507
0.035675
0.000519
-0.006775
0.011749
0.029816
0.045441
0.040558
0.040070
0.044464
0.060089
0.071320
0.082550
0.106964
0.113800
0.112823
0.114288
0.094269
0.072296
0.057648
0.069855
0.079620
0.094757
0.097687
0.106964
0.101105
0.099152
0.080597
0.071808
0.059113
0.053741
0.048370
0.046417
0.047882
0.045929
0.035675
0.042999
0.042511
0.037140
0.033722
0.029327
0.034210
0.034210
0.024933
0.019562
0.029327
0.018585
0.015167
0.010773
0.014191
0.012726
0.007843
0.008331
0.001984
0.000031
-0.002380
-0.006287
-0.009216
-0.010681
-0.003845
-0.001892
-0.009705
-0.005310
-0.010681
-0.015564
-0.019958
-0.015564
-0.005798
-0.018005
-0.022400
-0.025818
-0.017029
-0.018494
-0.029724
-0.025330
-0.030212
-0.017029
-0.022400
-0.026794
-0.038025
-0.034119
-0.032166
-0.031677
-0.033630
-0.034119
-0.035095
-0.031677
-0.032654
-0.047302
-0.036072
-0.039001
-0.034119
-0.035583
-0.048767
-0.037537
-0.033630
-0.036072
-0.031189
-0.036072
-0.041931
-0.049744
-0.049744
-0.035095
-0.032166
-0.036560
-0.061462
-0.089294
-0.107361
-0.086853
-0.072693
-0.078064
-0.067322
-0.071716
-0.068298
-0.067322
-0.059998
-0.063416
-0.060974
-0.078064
-0.077576
-0.063904
-0.058044
-0.034607
-0.020447
-0.007751
-0.002869
0.000519
-0.001404
0.003448
-0.018005
-0.011658
-0.003357
0.005402
0.000031
0.035187
0.094269
0.084503
0.025421
-0.028259
-0.012146
-0.015076
-0.002869
-0.020447
-0.016541
0.039093
0.059113
0.060089
0.043976
0.017120
-0.022400
-0.028259
-0.032654
-0.028259
-0.013123
0.013214
-0.003357
-0.015564
-0.019470
-0.041931
-0.042908
-0.059998
-0.050720
-0.047302
-0.036560
-0.023376
-0.033142
-0.042908
-0.033630
-0.039001
-0.049744
-0.070740
-0.080505
-0.060486
-0.043884
-0.009216
-0.009216
-0.014587
-0.022400
-0.027771
-0.019958
-0.016052
-0.019470
-0.014587
-0.005798
-0.005310
0.004425
0.009796
0.022980
0.051788
0.052765
0.050812
0.046417
-0.082458
-0.201111
-0.255310
-0.210876
-0.100525
-0.042419
-0.043884
-0.038513
-0.031677
0.027863
0.161652
0.015167
-0.133728
-0.130310
-0.065369
-0.054626
-0.022400
0.058136
0.113800
0.168488
0.221222
0.204620
0.173859
0.166534
0.151398
0.229034
0.241241
0.204620
0.136749
0.088898
0.072296
0.089874
0.137726
0.143097
0.105011
0.098663
0.088409
0.078156
0.070831
0.062531
0.054230
0.042511
0.033234
0.030304
0.034210
0.035675
0.065460
0.088898
0.100128
0.100616
0.083527
0.092316
0.141144
0.168488
0.140656
0.041046
-0.103943
-0.114685
0.014191
0.099640
0.140656
0.105011
0.074249
0.027374
-0.016052
-0.044861
-0.059021
-0.080505
-0.080505
-0.089294
-0.084412
-0.079529
-0.064880
-0.065369
-0.059021
-0.053650
-0.052185
-0.051208
-0.038513
-0.041443
-0.043396
-0.035583
-0.037048
-0.045349
-0.039001
-0.046814
-0.039978
-0.049255
-0.034119
-0.034119
-0.035095
-0.035583
-0.039490
-0.021423
-0.032654
-0.035583
-0.032654
-0.029236
-0.033142
-0.026794
-0.025330
-0.028259
-0.023376
-0.019470
-0.029724
-0.017517
-0.023376
-0.016052
-0.018494
-0.016052
-0.023865
-0.024353
-0.018005
-0.017029
-0.011658
-0.006287
0.004913
0.007843
0.005402
0.003937
0.018585
-0.008728
-0.014099
-0.005310
-0.016052
-0.004822
-0.000916
-0.014587
-0.006287
-0.001404
0.009796
0.008820
-0.005798
-0.016052
-0.022400
-0.027771
-0.025818
-0.033142
-0.012146
-0.001892
0.004425
0.027863
0.028351
0.038116
0.020538
-0.033142
-0.112244
-0.166931
-0.146912
-0.064392
0.025909
0.066437
0.038605
-0.012634
-0.047302
-0.048279
-0.044861
-0.041931
-0.003357
-0.045349
-0.084412
-0.052185
-0.000427
0.000031
-0.027283
-0.051208
-0.046814
-0.063416
-0.080505
-0.087830
-0.095642
-0.063904
-0.078552
-0.080994
-0.092712
-0.096130
-0.096619
-0.102966
-0.110779
-0.095642
-0.086853
-0.055115
-0.044373
-0.029236
-0.012634
0.005402
0.015656
0.022003
0.035675
0.044464
0.042023
0.047882
0.062531
0.057648
0.062042
0.063507
0.075714
0.079620
0.069366
0.071320
0.063995
0.063995
0.071320
0.068390
0.061066
0.068390
0.076202
0.061554
0.057159
0.070831
0.066437
0.067902
0.056671
0.060577
0.076691
0.074738
0.100616
0.110382
0.110870
0.116241
0.049835
-0.047791
-0.085388
-0.041443
0.002472
0.028839
0.007843
0.000031
-0.044373
-0.092712
-0.110291
-0.100525
-0.105408
-0.080994
-0.012146
-0.088806
-0.123474
-0.115662
-0.115173
-0.074646
-0.032166
-0.046326
-0.041443
-0.026306
-0.003845
-0.012146
0.020050
0.066925
0.023468
0.014191
-0.003357
-0.039001
0.014191
0.051300
0.055206
0.039093
-0.000916
-0.011658
-0.002869
0.024445
0.059601
0.062531
0.039581
0.022980
0.044952
0.053253
0.060577
0.061554
0.034698
0.011261
-0.009216
-0.018494
-0.051208
-0.044861
-0.039978
-0.043884
-0.053162
-0.030701
-0.028748
-0.043396
-0.066833
-0.111755
-0.109802
-0.114685
-0.111267
-0.101501
-0.086853
-0.071716
-0.065369
-0.058044
-0.039001
-0.030212
-0.029724
-0.032654
-0.018005
-0.014587
-0.003845
-0.000916
0.002472
-0.000427
-0.001892
0.010773
0.002472
0.005890
0.002472
0.010773
0.010773
0.013702
0.008331
0.019562
0.026886
0.013702
0.016632
0.024445
0.020538
0.013214
0.027374
0.030304
0.017120
0.015656
0.021515
0.017609
0.021027
0.030304
0.021515
0.013214
0.021027
0.027374
0.014679
0.027374
0.018585
0.022980
0.023956
0.020050
0.020050
0.026886
0.028839
0.038116
0.041046
0.029327
0.042511
0.038605
0.035187
0.037628
0.041534
0.015656
0.008331
0.001984
0.010773
0.016144
0.018097
0.003448
0.005890
0.001495
0.021515
0.019073
0.001984
-0.012146
-0.030212
-0.073669
-0.090759
-0.044861
-0.018494
-0.017517
-0.036560
-0.029236
-0.021912
0.028351
0.021515
-0.008240
-0.052673
-0.003845
-0.001892
-0.001404
-0.023376
-0.035095
-0.032654
-0.044373
-0.040955
-0.029724
-0.017029
-0.040955
-0.069763
-0.075623
-0.110291
-0.119080
-0.109802
-0.108826
-0.080994
-0.074646
-0.068298
-0.065369
-0.058533
-0.068787
-0.041931
-0.023376
-0.017029
0.003937
0.019073
0.036652
0.051788
0.067902
0.076202
0.092316
0.096222
0.100616
0.112823
0.116730
0.111847
0.113312
0.110870
0.112335
0.097687
0.010773
-0.066833
-0.030701
0.041046
0.072296
0.056183
-0.019958
-0.015564
0.040558
0.056671
0.045441
-0.011658
-0.034119
-0.059509
-0.056580
-0.046326
-0.005310
0.013214
0.031281
0.024933
0.022491
0.013702
0.027374
0.052765
0.058624
0.045929
0.044952
0.038605
0.035675
0.026398
0.018585
0.030792
0.026886
0.051788
0.038116
0.043976
0.063019
0.074738
0.075714
0.056183
0.049347
0.052765
0.037140
0.037628
0.039581
0.048859
0.039093
0.051300
0.051788
0.040070
0.036652
0.034698
0.024445
0.011749
0.009796
-0.004333
0.004425
0.005402
0.000519
-0.002869
-0.003845
0.014191
-0.008240
-0.023376
-0.022400
-0.002869
-0.000916
-0.019470
-0.007263
-0.002380
0.000519
0.009308
0.016144
0.016632
0.016144
-0.005798
-0.003845
-0.002869
0.002472
-0.017029
-0.009705
-0.024353
-0.010681
-0.006287
0.007355
0.011749
0.005890
-0.012146
-0.005310
-0.013123
-0.012146
-0.009705
-0.005310
-0.000916
0.001495
0.008331
0.007355
0.010284
0.021027
0.001007
0.018097
-0.000916
0.000519
-0.002869
-0.006775
-0.003357
0.000031
0.002960
0.003448
-0.007263
-0.010193
-0.027283
-0.037048
-0.050232
-0.050232
-0.055115
-0.046814
-0.053162
-0.048279
-0.047791
-0.047302
-0.054138
-0.060486
-0.054626
-0.067810
-0.059509
-0.060486
-0.045349
-0.033630
-0.025330
-0.027283
-0.026794
-0.017029
-0.028259
-0.032166
-0.016052
-0.007751
-0.008240
0.005890
0.010773
0.013214
0.000031
0.002960
0.015656
0.007843
0.021027
0.014191
0.007843
0.003448
-0.000427
0.001007
0.010773
0.023956
0.022003
0.042511
0.045929
0.046906
0.029327
0.031769
0.021027
0.014191
0.021515
0.035187
0.043488
0.042023
0.052765
0.045929
0.024933
0.027863
0.040070
0.027863
0.023468
0.025421
0.043976
0.045929
0.038116
0.015656
0.017120
0.010773
0.006378
0.010773
0.015656
0.014679
0.001984
0.010284
0.000519
0.009796
0.005402
0.014679
-0.000916
-0.014099
-0.022400
-0.009705
-0.001404
0.005402
0.008331
0.001984
0.012726
0.010284
0.003448
0.000031
-0.009705
-0.001404
0.008820
0.000519
-0.051208
-0.101990
-0.152283
-0.145447
-0.095154
-0.064880
-0.057556
-0.092224
-0.156677
-0.187439
-0.133728
-0.121033
-0.092224
-0.129333
-0.142029
-0.163513
-0.141052
-0.122986
-0.116150
-0.101990
-0.085876
-0.073181
-0.054626
-0.047302
-0.040955
-0.044373
-0.047302
-0.040466
-0.045349
-0.056580
-0.043396
-0.043396
-0.027283
-0.015076
-0.022400
-0.016052
-0.011169
0.009796
0.022003
0.026886
0.057648
0.071808
0.087921
0.093292
0.085968
0.071320
0.069366
0.047394
0.041534
0.039093
0.050323
0.044464
0.057648
0.073273
0.070343
0.034698
0.001007
-0.061951
-0.107361
-0.109802
-0.089783
-0.039978
0.006866
0.045929
0.059601
0.015167
0.037628
0.008331
-0.026794
-0.048767
0.062531
0.184113
0.241730
0.271515
0.272003
0.187531
0.028351
-0.035583
-0.025818
0.071808
0.036163
-0.035095
0.149933
0.329132
0.215363
-0.009216
-0.106873
-0.118103
-0.095154
-0.094666
-0.071716
-0.070251
-0.082458
-0.081970
-0.050720
-0.013611
0.004913
0.025421
0.040070
0.026398
0.037140
0.035675
0.042023
0.063507
0.068390
0.076691
0.095734
0.096710
0.100616
0.092804
0.101105
0.089874
0.091339
0.079132
0.077667
0.060577
0.049347
0.039581
0.020538
0.024933
0.004913
-0.001892
-0.025330
-0.018005
-0.028748
-0.034607
-0.034607
-0.042908
-0.042908
-0.039978
-0.039978
-0.038025
-0.041931
-0.045837
-0.040955
-0.035583
-0.032166
-0.021423
-0.021912
-0.015076
-0.008240
-0.011169
0.003448
0.000031
0.011749
0.013214
0.010284
0.012726
0.018097
0.008820
0.011261
0.021027
0.016144
0.017609
0.019073
0.017609
0.006378
0.007355
0.006866
0.013702
0.009308
-0.006287
0.005402
-0.000427
-0.009216
-0.004822
-0.009705
-0.016052
-0.014587
-0.023865
-0.028259
-0.016052
-0.021423
-0.023865
-0.029236
-0.027283
-0.028259
-0.029724
-0.028748
-0.031189
-0.033142
-0.030212
-0.028259
-0.027771
-0.026306
-0.025330
-0.029236
-0.018982
-0.022400
-0.033142
-0.021423
-0.025818
-0.020447
-0.023376
-0.013123
-0.003357
0.012238
0.011261
-0.018005
-0.022888
-0.022888
-0.036072
-0.054626
-0.057068
-0.047791
-0.053162
-0.052673
-0.089783
-0.111267
-0.117126
-0.110291
-0.118591
-0.119080
-0.114197
-0.124451
-0.131775
-0.123962
-0.123962
-0.124939
-0.121521
-0.125427
-0.116638
-0.109802
-0.092712
-0.059021
-0.038025
-0.037048
-0.041931
-0.048767
-0.049255
-0.034607
-0.027771
-0.014587
-0.008240
-0.007263
-0.011169
-0.002869
0.012238
-0.007751
0.002960
0.001007
0.011749
0.000519
-0.001892
-0.002869
0.002960
0.005890
0.013702
0.016632
0.009796
0.007355
0.012238
0.013702
0.011749
0.017120
0.014679
0.009308
0.025909
0.021027
0.012238
0.015656
0.014679
0.022980
0.009796
-0.002869
0.012238
0.011749
0.026886
0.049835
0.050812
0.054230
0.032745
0.035675
0.014191
0.000031
0.003448
0.013214
0.020538
0.015167
0.010773
0.019562
0.020050
-0.007751
-0.009216
0.022980
0.083038
0.167511
0.230988
0.235870
0.156281
0.103546
0.045441
-0.016541
-0.035583
0.029816
0.106476
0.192413
0.205597
0.149933
0.112335
0.083038
0.038605
0.013214
-0.032654
-0.026794
-0.028748
-0.032654
0.048370
0.084015
0.008331
-0.055115
-0.069275
0.018097
0.006866
0.018097
0.114777
0.127472
0.114777
0.080109
0.063995
0.034698
-0.012146
0.015656
0.020050
0.020050
0.030792
0.011261
0.007355
-0.024841
-0.042908
-0.042419
-0.039001
-0.033142
-0.025818
-0.048767
-0.078064
-0.067810
-0.078552
-0.078552
-0.084900
-0.082458
-0.071228
-0.068787
-0.041931
-0.041931
-0.041443
-0.076599
-0.114197
-0.110779
-0.065857
-0.049744
-0.005798
-0.008240
-0.061462
-0.069275
-0.057068
-0.053162
-0.053650
-0.067322
-0.075134
-0.077087
-0.083435
-0.064880
-0.069275
-0.069275
-0.063416
-0.055115
-0.045837
-0.048767
-0.047302
-0.042419
-0.039001
-0.055115
-0.038513
-0.029724
-0.008240
0.005890
0.034698
0.035675
0.029816
-0.013123
-0.030701
-0.038025
-0.037537
-0.060486
-0.043396
-0.050232
-0.032166
-0.050232
-0.070251
-0.061951
-0.076599
-0.077576
-0.069275
-0.076599
-0.092712
-0.092224
-0.094666
-0.088318
-0.070740
-0.042419
-0.034119
-0.011169
0.004913
0.027863
0.023956
0.029816
0.040558
0.035187
0.045929
0.054230
0.056183
0.055695
0.058624
0.054230
0.056671
0.059113
0.055206
0.055206
0.058136
0.057159
0.046417
0.046417
0.048370
0.048859
0.035187
0.043488
0.037140
0.042511
0.045441
0.042999
0.032745
0.040558
0.038605
0.035675
0.040558
0.029816
0.035675
0.028351
0.033234
0.038116
0.023956
0.036163
0.037140
0.031281
0.037628
0.028351
0.037628
0.037628
0.024933
0.031281
0.022003
0.028839
0.030304
0.029816
0.031769
0.022491
0.023468
0.023468
0.033234
0.019073
0.025421
0.018097
0.025909
0.023956
0.021515
0.018585
0.015656
0.011749
0.023468
0.011749
0.015656
0.016632
0.006866
0.017120
0.021027
0.006378
0.004425
0.004913
-0.001404
0.006866
0.009308
-0.003357
-0.003845
-0.001892
-0.006287
-0.001892
-0.010681
-0.015564
-0.018494
-0.018005
-0.010681
-0.016052
-0.011658
-0.019470
-0.009216
0.003448
0.017120
0.025421
0.027374
0.023468
0.021027
0.008820
0.018097
0.017120
0.033722
0.034210
0.033234
0.022980
0.024445
0.031769
0.023956
0.040070
0.045441
0.052277
0.043488
0.046417
0.047394
0.050812
0.069366
0.078644
0.070831
0.054230
-0.002869
0.000031
0.021515
0.049347
0.034698
-0.027283
-0.027771
-0.004333
0.000031
0.051300
0.151886
0.229034
0.176788
0.093292
-0.017029
-0.132263
-0.095154
-0.044861
0.065948
0.163605
0.195343
0.174835
0.064484
-0.061462
-0.062439
-0.104431
-0.127869
-0.074646
-0.092712
-0.184021
-0.163025
-0.121521
-0.152771
-0.169373
-0.156189
-0.168396
-0.205505
-0.220642
-0.200623
-0.182068
-0.164978
-0.143982
-0.124451
-0.109802
-0.079529
-0.037537
0.003937
-0.003357
-0.015564
-0.004333
0.015656
0.036652
0.054230
0.059113
0.072784
0.078156
0.086945
0.090851
0.079132
0.063507
0.052765
0.045929
0.042023
0.038116
0.030304
0.035675
0.026886
0.013702
0.015167
0.011749
0.009796
0.008331
0.005402
0.004913
0.000519
0.002960
0.018097
0.001495
0.004913
0.007355
0.020050
0.011261
0.008820
0.013702
0.012238
0.014679
0.012238
0.010773
0.005402
0.016144
0.016144
0.006378
0.016632
0.006378
0.015167
0.022980
0.014191
0.019562
0.015656
0.011749
0.019562
0.019073
0.022003
0.012726
0.022491
0.024445
0.022980
0.019562
0.015167
0.018097
0.017609
0.013702
0.011749
0.014191
0.007355
0.018585
0.006378
0.011749
0.008820
0.010284
0.002472
-0.000916
0.000519
-0.001404
-0.003357
-0.003845
0.000031
-0.003845
-0.002380
-0.006287
0.004913
-0.012146
-0.009705
-0.008240
-0.013611
-0.002380
-0.002380
-0.013611
-0.008240
-0.008728
-0.011658
-0.010681
-0.006775
-0.023376
0.001495
-0.004822
-0.003357
-0.003845
-0.009216
-0.010681
-0.004333
0.001495
-0.011658
-0.000427
0.000031
0.008331
0.008331
0.012726
0.004913
0.009308
0.006866
0.009796
0.009308
0.005402
0.005402
-0.000916
0.004913
0.006378
0.006866
0.002472
0.001007
-0.001404
0.001007
-0.003845
0.002960
-0.003357
-0.013611
-0.006775
-0.010681
-0.003357
-0.004333
0.005402
0.003937
0.008820
0.009308
0.011261
0.012238
0.017609
0.017120
0.019073
0.024933
0.033234
0.026886
0.027863
0.022980
0.022491
0.039093
0.042999
0.042511
0.019073
0.012238
0.001007
0.006866
0.030792
0.040070
0.044952
0.045929
0.053253
0.042999
0.023468
0.018585
0.022980
0.021515
0.016632
0.027374
0.019073
0.009308
-0.022400
-0.039490
-0.062927
-0.064392
-0.063416
-0.073669
-0.099060
-0.099548
-0.097595
-0.085388
-0.091248
-0.089294
-0.100037
-0.109314
-0.108337
-0.107361
-0.114685
-0.125916
-0.122009
-0.106873
-0.090271
-0.082947
-0.061462
-0.048767
-0.052185
-0.068298
-0.099060
-0.096619
-0.121521
-0.145935
-0.123474
-0.088318
-0.102966
-0.215271
-0.122009
0.018585
-0.018005
-0.090759
-0.122986
-0.201599
-0.217224
-0.130310
-0.055603
-0.027283
0.039093
0.051788
0.020050
-0.009216
-0.070251
-0.001892
0.068390
0.061066
0.012238
-0.018005
0.014191
0.056183
0.069366
0.079132
0.081085
0.050812
0.041534
0.031281
0.066925
0.085968
0.033722
-0.054138
-0.027771
-0.006287
0.023468
0.022980
0.006866
0.018097
-0.004333
-0.011658
-0.007263
0.007843
0.000031
-0.010681
-0.003845
-0.001404
0.002960
0.014679
0.022003
0.015656
0.016144
0.010773
0.019562
0.027374
0.028839
0.027374
0.028839
0.015167
0.016144
0.020050
0.013702
0.024933
0.008820
0.007843
0.006866
0.003937
-0.003845
-0.006287
-0.006287
-0.006775
-0.010681
-0.002380
-0.005310
-0.005310
-0.012146
-0.008728
-0.007751
0.001984
0.002472
0.003937
-0.007751
0.011261
0.004913
0.006378
0.019562
0.012238
0.003448
0.023468
0.021515
0.017609
0.025421
0.015167
0.025909
0.019562
0.016632
0.012726
0.016632
0.008331
0.015656
0.006378
0.008820
0.019073
0.001984
0.012238
0.016632
0.020050
0.007355
0.002472
0.014191
0.013702
0.014191
0.009796
0.019562
0.029327
0.030304
0.023468
0.040558
0.037140
0.021027
0.034698
0.038605
0.044952
0.043976
0.050812
0.059601
0.052277
0.062042
0.044952
0.042511
0.039093
0.035187
0.036652
0.041534
0.024933
0.028351
0.001984
0.015656
0.011749
0.012238
0.003448
-0.005798
0.005402
-0.004822
0.006866
-0.004822
-0.003357
0.007843
0.017609
0.007843
0.001007
0.008820
0.002472
0.028839
0.027863
0.047882
0.056671
0.059113
0.062042
0.063507
0.044952
0.038605
0.028839
0.011261
0.018585
0.008331
0.012238
0.012238
0.001984
0.025421
0.006378
0.000519
-0.017029
-0.026794
-0.021423
-0.022400
-0.027283
-0.047791
-0.061951
-0.059021
-0.058044
-0.060974
-0.057556
-0.054626
-0.053162
-0.047791
-0.046326
-0.033142
-0.044861
-0.036560
-0.032654
-0.030212
-0.040466
-0.034607
-0.031189
-0.004333
-0.008240
0.006866
0.021515
0.045929
0.067902
0.070831
0.071808
0.067413
0.044952
0.034698
0.023468
0.042999
0.044464
0.032745
0.028351
0.011749
0.008820
-0.009705
-0.036072
-0.059509
-0.076111
-0.076599
-0.086365
-0.111755
-0.100525
-0.094177
-0.072205
-0.055115
-0.050720
-0.058044
-0.043396
-0.029724
-0.014099
-0.018982
-0.049255
-0.058533
-0.005310
0.007843
-0.024841
-0.089783
-0.113708
-0.088806
-0.118103
-0.053650
-0.068298
-0.091248
-0.142029
-0.159119
-0.051208
-0.083923
-0.131775
-0.150330
-0.164001
-0.174255
-0.117615
-0.064880
-0.015564
0.021515
0.022980
0.050812
0.050812
0.020538
0.040558
0.064484
0.070343
0.092316
0.121124
0.115265
0.110870
0.118683
0.107941
0.104034
0.089874
0.085480
0.089874
0.079132
0.080109
0.077179
0.091339
0.063507
0.041046
0.034698
0.000519
-0.003845
0.027863
0.043488
0.031769
0.015656
0.002472
0.004913
-0.016541
-0.016052
-0.025330
-0.019470
-0.006287
-0.017029
-0.011169
-0.003845
0.011749
0.013702
0.005402
0.023956
0.015656
0.009796
0.014191
0.029327
0.029816
0.029816
0.036652
0.030304
0.036163
0.022491
0.020050
0.001007
0.010773
0.001007
-0.010193
-0.018982
-0.016541
-0.032166
-0.050232
-0.072693
-0.090759
-0.102478
-0.081482
-0.039978
0.042023
0.141144
0.212433
0.177277
0.107452
0.041534
0.015656
0.018097
0.049835
0.085968
0.123077
0.175323
0.209015
0.204132
0.192902
0.151398
0.108429
0.078644
0.056671
0.047394
0.015656
0.001984
-0.018982
-0.019958
-0.017029
-0.002869
-0.009705
0.011261
0.002472
0.020538
0.016144
0.012238
0.011749
0.019562
0.016144
0.034210
0.048370
0.050323
0.052277
0.054230
0.039581
0.041046
0.044464
0.036652
0.036652
0.023956
0.020050
0.013702
0.008331
0.012726
-0.002380
-0.012146
0.003937
-0.004822
-0.004822
-0.003357
-0.001404
-0.012634
-0.006287
-0.015076
-0.013611
-0.004333
0.004425
0.006378
0.005890
-0.007263
0.002960
0.002960
0.001984
0.000031
-0.009705
-0.003845
0.003448
0.000031
0.001007
-0.006287
-0.007263
-0.009216
-0.010193
-0.010193
-0.017029
-0.016052
-0.019958
-0.020935
-0.033630
-0.033142
-0.032654
-0.029724
-0.023865
-0.036072
-0.032654
-0.041931
-0.032166
-0.036072
-0.025818
-0.040955
-0.037537
-0.048767
-0.040955
-0.031189
-0.034119
-0.004822
0.025909
0.024933
-0.009705
-0.042419
-0.083435
-0.115662
-0.141052
-0.136169
-0.119568
-0.101501
-0.084900
-0.111267
-0.138123
-0.131287
-0.152283
-0.172302
-0.184509
-0.204041
-0.201111
-0.167908
-0.136658
-0.136658
-0.126404
-0.128357
-0.121033
-0.143982
-0.126892
-0.077087
-0.049255
0.004913
0.020538
-0.005798
-0.018982
-0.011658
0.022980
0.067902
0.020050
-0.008728
-0.001892
-0.011169
-0.044861
-0.057556
-0.018982
0.084015
0.091827
0.037628
0.010284
-0.004822
-0.029236
-0.059998
-0.043396
-0.007751
-0.002869
-0.018494
-0.014099
0.005402
0.012238
0.005402
-0.002380
-0.002869
-0.008240
-0.002380
0.008820
0.019562
0.017120
0.016144
0.036652
0.022491
0.024933
0.027863
0.014679
0.028351
0.030792
0.021515
0.031281
0.043488
0.056671
0.078156
0.067902
-0.001404
-0.055603
0.023956
0.082550
0.136749
0.099640
0.033234
-0.038513
-0.130798
-0.209412
-0.171326
0.001984
0.053253
-0.007751
-0.103943
-0.149841
-0.150818
-0.132263
-0.132751
-0.135681
-0.126892
-0.106873
-0.068298
-0.079041
-0.050720
-0.040466
-0.016541
0.003937
0.011749
0.028351
0.046906
0.081573
0.092316
0.097198
0.086456
0.072784
0.044952
0.043488
0.055695
0.074249
0.080109
0.072296
0.065460
0.051300
0.037628
0.015167
-0.004333
-0.011169
-0.019470
-0.027771
-0.027283
-0.018005
-0.007263
-0.002380
0.027374
0.025909
0.046906
0.061554
0.088409
0.082062
0.079620
0.088898
0.099152
0.117706
0.137726
0.164581
0.159210
0.166534
0.179230
0.170441
0.163605
0.150421
0.144562
0.141144
0.129425
0.100128
0.105988
0.092316
0.093292
0.079132
0.070831
0.063995
0.061066
0.047394
0.042511
0.048370
0.041534
0.032745
0.034698
0.031769
0.023956
0.023468
0.027374
0.010773
0.015656
0.017609
0.001984
0.007843
0.013214
0.001495
0.001984
-0.000427
0.002472
0.003937
0.004913
0.007355
-0.000427
0.008820
-0.000427
0.006378
0.009796
0.004913
0.014679
0.017120
0.014191
0.022491
0.023956
0.023956
0.014191
0.009796
-0.010193
-0.027771
-0.017029
-0.009216
-0.010193
-0.023865
-0.037048
-0.048279
-0.055115
-0.068298
-0.073669
-0.096130
-0.094177
-0.103943
-0.116638
-0.123474
-0.103943
-0.106384
-0.130798
-0.179138
-0.209900
-0.191345
-0.162048
-0.159607
-0.138123
-0.134705
-0.143982
-0.155212
-0.166931
-0.186462
-0.186462
-0.152283
-0.121033
-0.094666
-0.091736
-0.091736
-0.074646
-0.060486
-0.051208
-0.030701
-0.029236
-0.011658
-0.003357
-0.001404
0.002960
0.022980
0.042023
0.099640
0.127960
0.113312
0.109894
0.098175
0.095734
0.098175
0.084991
0.116730
0.110382
0.107452
0.118195
0.136749
0.145050
0.148468
0.141632
0.130402
0.120148
0.117218
0.105011
0.104523
0.095734
0.081573
0.084015
0.077667
0.069366
0.074738
0.069366
0.065948
0.074249
0.059601
0.057648
0.036652
0.023468
0.009308
0.021027
0.029327
0.035187
0.029327
0.027374
0.020050
0.021027
0.012726
0.004425
-0.005798
-0.003845
-0.001892
0.008331
-0.001404
-0.003845
0.003448
-0.005310
0.003448
-0.006775
0.006866
0.000519
0.029327
0.034210
0.046906
0.043488
0.028839
-0.042419
-0.082458
-0.064880
-0.060486
-0.039490
-0.047302
-0.124939
-0.219666
-0.205017
-0.158630
-0.141052
-0.139587
-0.151794
-0.170349
-0.194763
-0.222595
-0.231384
-0.229431
-0.198669
-0.184509
-0.146912
-0.155212
-0.122498
-0.103455
-0.074158
-0.059021
-0.046814
-0.030701
-0.022888
-0.017029
-0.002380
0.036652
0.098175
0.142609
0.172394
0.196320
0.238312
0.236847
0.183136
0.131378
0.125031
0.155792
0.186066
0.174347
0.158234
0.170929
0.167023
0.153351
0.119659
0.092804
0.042023
0.016144
-0.015076
-0.045837
-0.064392
-0.073669
-0.083923
-0.100525
-0.111267
-0.108826
-0.084900
-0.069763
-0.047302
-0.067322
-0.065857
-0.048767
-0.031189
-0.018005
0.001495
0.022003
0.023956
0.020538
0.030304
0.050812
0.050323
0.060577
0.062531
0.072784
0.078644
0.084991
0.092804
0.088409
0.083527
0.078156
0.067902
0.067902
0.066925
0.061066
0.057159
0.043488
0.042511
0.040070
0.032257
0.016144
0.000519
-0.014587
-0.013123
-0.022400
-0.030212
-0.041931
-0.056580
-0.041443
-0.022888
-0.039490
-0.049744
-0.060974
-0.079041
-0.085388
-0.075623
-0.083923
-0.063416
-0.029724
-0.053650
-0.076111
-0.080505
-0.093201
-0.080994
-0.076111
-0.099060
-0.095642
-0.083435
-0.097107
-0.091736
-0.122986
-0.151794
-0.134216
-0.138123
-0.149353
-0.192322
-0.273865
-0.279724
-0.234314
-0.135193
-0.075623
-0.122986
-0.186462
-0.204041
-0.180603
-0.151306
-0.162048
-0.153748
-0.089783
-0.071228
-0.054138
-0.019958
0.035675
-0.005310
0.004425
0.019562
0.028351
0.063995
0.084015
0.095734
0.102570
0.106476
0.122101
0.109406
0.098175
0.090851
0.095734
0.099152
0.092316
0.092804
0.099152
0.093292
0.086945
0.098175
0.085968
0.089386
0.075226
0.083527
0.086456
0.064484
0.062042
0.056671
0.049347
0.064484
0.067413
0.063507
0.039581
0.041534
0.056671
0.050812
0.051300
0.056671
0.055695
0.058624
0.049835
0.051788
0.045929
0.063507
0.065460
0.060089
0.053253
0.060577
0.057159
0.052277
0.029816
0.020050
0.042023
0.054718
0.067413
0.084015
0.055695
0.005890
-0.036560
-0.044861
-0.042908
-0.077087
-0.080505
-0.084900
-0.107849
-0.135193
-0.101990
-0.084412
-0.103943
-0.127380
-0.147400
-0.177185
-0.179626
-0.188416
-0.177673
-0.138123
-0.071716
-0.088806
-0.097595
-0.074158
-0.037537
0.002960
0.063995
0.098175
0.129913
0.146515
0.127960
0.125519
0.130402
0.156769
0.170441
0.186066
0.205597
0.220734
0.208038
0.184113
0.202179
0.200714
0.186554
0.177765
0.163116
0.145050
0.138214
0.120148
0.132355
0.139679
0.154816
0.096222
0.009308
0.013214
0.042023
0.061066
0.096710
0.117218
0.090851
0.053253
0.044952
0.054718
0.060089
0.081085
0.056671
0.022491
-0.018494
-0.075623
-0.128845
-0.146912
-0.139099
-0.093201
-0.045349
-0.007751
-0.007263
-0.052673
-0.116150
-0.150330
-0.172302
-0.180115
-0.181091
-0.179626
-0.132263
-0.124451
-0.129333
-0.127380
-0.117615
-0.107361
-0.099060
-0.087341
-0.096619
-0.092224
-0.097595
-0.095154
-0.096130
-0.097595
-0.085876
-0.077576
-0.064392
-0.051208
-0.047302
-0.053650
-0.034607
-0.061951
-0.061462
-0.070251
-0.072205
-0.057556
-0.030212
-0.030701
-0.043396
-0.059021
-0.069763
-0.069763
-0.075623
-0.067810
-0.086853
-0.094177
-0.073181
-0.091248
-0.080017
-0.079529
-0.090271
-0.077576
-0.079041
-0.072205
-0.073181
-0.077087
-0.053162
-0.064880
-0.055603
-0.055603
-0.061462
-0.064392
-0.033630
0.002960
0.007843
-0.027771
-0.033630
-0.032166
-0.021423
-0.004822
0.021515
0.078644
0.117218
0.077179
0.014679
0.001495
0.005890
-0.000916
0.009796
-0.004333
0.006866
0.022980
0.063019
0.064484
0.009308
-0.037048
0.003937
0.022003
-0.015564
-0.028748
-0.021423
0.000519
0.000519
0.001495
0.009796
0.018097
0.011261
0.016632
0.016632
0.026886
0.034698
0.035675
0.033234
0.035187
0.034698
0.038116
0.037140
0.034210
0.022003
0.031769
0.026398
0.011749
0.010284
0.015656
0.024933
0.036652
0.030304
0.047394
0.073273
0.090363
0.085968
-0.025818
-0.161560
-0.158630
-0.072693
0.007355
0.058624
0.034210
0.005890
0.021027
0.013214
-0.045349
-0.104431
-0.125427
-0.127869
-0.084412
-0.033630
-0.015564
-0.006287
0.004913
0.027863
0.033722
0.029816
0.028839
0.046906
0.063995
0.080109
0.095734
0.103058
0.117218
0.129913
0.137238
0.141632
0.144562
0.159210
0.157257
0.151398
0.148956
0.167999
0.185089
0.180695
0.155304
0.145050
0.140656
0.126007
0.118683
0.112335
0.111359
0.115753
0.105988
0.126495
0.115753
0.095734
0.072784
0.070343
0.076691
0.075226
0.077179
0.070831
0.059601
0.073273
0.078156
0.084503
0.086456
0.089386
0.071808
0.020538
-0.073669
-0.149841
-0.194275
-0.199646
-0.169373
-0.129822
-0.117615
-0.112732
-0.128357
-0.154724
-0.166931
-0.172302
-0.204529
-0.262634
-0.245544
-0.230896
-0.216248
-0.185974
-0.139099
-0.118591
-0.081482
-0.079041
-0.043396
-0.023865
0.001984
0.001007
-0.015076
-0.023865
-0.019470
-0.004333
-0.018494
-0.008728
-0.006775
0.001495
0.012238
0.009308
0.007843
0.005402
0.008331
0.016632
0.011749
0.011749
0.003448
-0.000427
0.002960
0.001495
0.011749
0.002960
0.002472
0.012726
0.008820
-0.004333
-0.004333
-0.003845
0.007843
-0.010193
-0.007751
-0.001892
-0.006775
0.002472
0.004913
0.001007
-0.004333
-0.014587
0.000031
-0.011658
0.008331
-0.007263
0.005402
-0.001404
0.002960
0.021515
0.015656
0.007355
0.011749
0.020050
0.016632
0.014191
0.021515
0.030792
0.019562
0.026398
0.021027
0.028839
0.027374
0.025909
0.031281
0.029816
0.035675
0.025421
0.034210
0.037140
0.042023
0.028839
0.025421
0.025909
0.028351
0.028351
0.029327
0.020050
0.033234
0.024445
0.041534
0.044464
0.052765
0.044464
0.039093
0.045929
0.039093
0.055206
0.044464
0.056183
0.050812
0.068878
0.128937
0.189972
0.138214
0.019562
-0.006287
0.073273
0.109406
0.064484
0.001007
0.005402
0.042999
0.065460
0.080109
0.097687
0.049835
-0.009216
-0.038025
-0.002380
0.022491
0.040558
0.047394
0.040558
0.029816
0.030304
0.006866
0.027863
0.047882
0.057159
0.044952
0.050323
0.046906
0.053253
0.065460
0.052765
0.048370
0.028351
0.007355
-0.003845
-0.018982
-0.016541
-0.012146
-0.032654
-0.024841
-0.042908
-0.039978
-0.037048
-0.039978
-0.028259
-0.040955
-0.032166
-0.033630
-0.024841
-0.021912
-0.008728
0.003448
-0.005310
-0.012634
-0.018005
-0.001892
-0.003357
0.012726
0.013702
0.021515
0.014191
0.020050
0.031769
0.026886
0.025909
0.008820
-0.013611
-0.010193
-0.019470
-0.027771
-0.034119
-0.019958
-0.007263
0.004425
0.024445
0.013214
0.010284
0.012238
-0.006287
-0.010681
-0.004822
-0.001404
0.001495
0.001984
0.002472
0.005402
-0.000427
-0.018982
-0.053162
-0.095642
-0.124451
-0.156677
-0.155701
-0.147400
-0.143982
-0.157654
-0.154236
-0.168396
-0.193787
-0.188416
-0.209412
-0.218689
-0.216248
-0.199158
-0.205994
-0.195251
-0.168396
-0.122498
-0.078552
-0.071228
-0.071716
-0.072693
-0.063416
-0.060974
-0.032166
-0.010681
0.005890
0.020538
0.027374
0.027863
0.027374
0.018585
0.018585
0.036652
0.026398
0.044952
0.071808
0.072784
0.059113
0.055695
0.054718
0.042999
0.042023
0.051788
0.041534
0.036163
0.055695
0.056183
0.052277
0.036163
0.026398
0.047394
0.050812
0.069855
0.063507
0.073273
0.072296
0.076691
0.067902
0.070343
0.072296
0.072784
0.071808
0.070831
0.071808
0.056183
0.062042
0.068390
0.068390
0.067902
0.066925
0.065460
0.077179
0.112823
0.096710
0.076202
0.061066
0.034698
0.001984
-0.045349
-0.033630
0.004913
0.038605
0.056183
0.039581
0.037628
0.029816
0.033234
-0.002869
-0.027283
-0.031677
-0.031189
-0.026794
-0.052185
-0.112244
-0.152771
-0.196228
-0.196228
-0.015564
0.316925
0.178741
-0.112244
-0.190857
-0.164490
-0.101501
-0.082947
-0.109802
-0.090271
-0.043884
-0.021423
0.014679
-0.012146
-0.029236
-0.048767
-0.003845
0.027374
0.032745
0.021027
0.017609
0.002960
0.017609
0.039093
0.033722
0.056183
0.059601
0.058624
0.062042
0.061554
0.057648
0.054718
0.044952
0.000031
-0.010681
-0.030701
-0.034607
-0.028259
-0.054138
-0.073181
-0.064880
-0.053162
-0.048279
-0.076111
-0.104431
-0.113220
-0.123962
-0.121521
-0.126892
-0.112732
-0.106873
-0.083923
-0.054626
-0.060486
-0.045837
-0.049255
-0.039001
-0.046326
-0.030212
-0.024353
-0.019958
0.013214
0.010284
0.007355
0.011749
0.014191
0.007843
0.026886
0.043976
0.044464
0.070831
0.074249
0.074738
0.074249
0.071808
0.074738
0.059113
0.049347
0.070343
0.088409
0.096710
0.079132
0.079620
0.071808
0.069855
0.068390
0.064972
0.080109
0.089386
0.068878
0.077179
0.054230
0.051300
0.030304
-0.022400
-0.066345
-0.101990
-0.130310
-0.163513
-0.186951
-0.184509
-0.131775
-0.128357
-0.168884
-0.217712
-0.270935
-0.297302
-0.298767
-0.281189
-0.264099
-0.260681
-0.245056
-0.229431
-0.226990
-0.204041
-0.180603
-0.145935
-0.117615
-0.089294
-0.069275
-0.047302
-0.018005
0.006378
0.012238
0.032257
0.033234
0.042511
0.060577
0.060089
0.074738
0.072784
0.085480
0.078644
0.077667
0.093292
0.092804
0.098175
0.097198
0.098175
0.091339
0.091339
0.104523
0.115265
0.123566
0.128448
0.135284
0.115753
0.119659
0.124542
0.128937
0.124054
0.105011
0.094757
0.089874
0.081085
0.084991
0.088409
0.085968
0.084503
0.057159
0.039581
0.030304
0.020538
0.008331
0.007355
0.009308
-0.001404
0.002960
0.007355
0.003937
-0.008240
-0.015076
-0.009216
0.009308
0.024445
0.035675
0.022491
-0.196716
-0.428162
-0.344666
-0.119568
0.159698
0.258820
0.146027
-0.008728
-0.213318
-0.258728
-0.046326
0.063995
-0.035095
-0.072205
-0.037048
0.028839
0.038605
0.061066
0.094269
0.119171
0.111359
0.094269
0.074738
0.088898
0.092804
0.110870
0.073273
0.082550
0.084503
0.033234
0.048859
0.074738
0.034698
0.013214
0.024933
0.001495
-0.029724
-0.010681
0.020050
0.093292
0.147491
0.179230
0.252472
0.312531
0.275421
0.215851
0.156281
0.123566
0.141632
0.178253
0.214386
0.257355
0.244171
0.199249
0.130890
0.037628
-0.004822
0.003448
0.036652
0.012238
-0.020447
-0.062439
-0.119080
-0.161560
-0.209900
-0.241638
-0.242615
-0.233337
-0.200134
-0.185486
-0.141052
-0.119080
-0.106384
-0.080505
-0.079041
-0.055603
-0.048279
-0.046326
-0.026794
-0.033142
-0.023376
-0.015564
-0.008728
-0.004822
-0.000916
0.026398
0.005890
0.023956
0.021515
0.008820
0.024933
0.035675
0.036163
0.026886
0.032257
0.030304
0.023468
0.014679
0.023468
0.018097
0.011749
-0.005798
-0.019958
-0.009216
-0.009216
-0.001404
-0.011658
-0.014099
-0.029724
-0.086853
-0.124939
-0.131287
-0.134216
-0.154236
-0.148376
-0.140564
-0.138611
-0.165955
-0.177185
-0.160095
-0.158142
-0.151794
-0.164001
-0.162537
-0.163025
-0.153259
-0.141541
-0.125916
-0.093201
-0.080505
-0.065369
-0.043884
-0.037537
-0.030701
-0.007751
0.001495
0.002960
0.019562
0.025421
0.034210
0.033234
0.039093
0.043488
0.036652
0.036652
0.048370
0.041534
0.049835
0.054230
0.052765
0.051788
0.058624
0.052277
0.045929
0.040558
0.046417
0.055695
0.062042
0.068390
0.068878
0.041534
0.028351
0.037140
0.039581
0.012238
0.010284
0.001984
-0.000427
-0.001892
-0.000427
0.006866
-0.023376
-0.039001
-0.041931
-0.042419
-0.042908
-0.053650
-0.042419
-0.042419
-0.036560
-0.048279
-0.047302
-0.029236
-0.020935
0.000031
0.024445
0.020050
-0.006775
-0.058533
-0.077576
-0.085388
-0.056091
-0.028259
-0.019958
-0.010681
-0.018982
-0.041443
-0.047791
-0.069275
-0.072693
-0.081482
-0.089783
-0.100037
-0.089783
-0.080017
-0.072205
-0.077087
-0.065857
-0.058044
-0.065857
-0.059021
-0.041443
-0.005310
0.008820
0.017609
0.005402
0.007355
-0.018982
-0.035583
-0.030212
-0.001892
0.030792
0.062042
0.063019
0.070831
0.065948
0.067413
0.056183
0.042999
0.019073
0.006378
0.015167
0.022003
0.041534
0.104034
0.146027
0.111847
0.042999
0.006378
0.012726
0.029816
0.056183
0.061554
0.031769
0.023468
0.030304
0.044464
0.072784
0.113800
0.089874
0.036652
-0.028259
-0.055603
-0.070740
-0.037048
-0.026794
-0.022400
-0.006287
-0.005798
-0.003845
-0.063416
-0.106384
-0.123962
-0.121521
-0.126892
-0.143005
-0.127380
-0.112732
-0.059998
0.026886
0.108429
0.140656
0.109406
0.035675
-0.003845
-0.026306
-0.037537
-0.083923
-0.103943
-0.036072
0.089386
0.124054
0.096710
0.044952
-0.017029
-0.045349
-0.065857
-0.090759
-0.103943
-0.090759
-0.100525
-0.090759
-0.076599
-0.061951
-0.061951
-0.043884
-0.035095
-0.029724
-0.015076
-0.002869
0.011261
0.014679
0.030304
0.030792
0.042511
0.041046
0.036652
0.048370
0.050323
0.044464
0.043976
0.049347
0.046417
0.042023
0.051788
0.044952
0.046906
0.053741
0.050323
0.058624
0.058136
0.056183
0.061554
0.066437
0.053741
0.061066
0.055206
0.052277
0.060089
0.055695
0.069366
0.073273
0.061554
0.074249
0.077179
0.069366
0.077179
0.077179
0.073273
0.075226
0.082062
0.085968
0.086945
0.108917
0.107941
0.090851
0.083038
0.071808
0.065948
0.067902
0.053253
0.061066
0.065460
0.024933
0.020538
0.081085
0.045441
-0.030212
-0.001404
0.068878
0.007843
-0.045837
-0.046326
-0.011658
-0.007263
-0.014099
0.022491
0.062531
0.042023
0.008820
-0.014587
-0.016052
0.006866
0.027863
0.059113
0.049835
-0.017517
-0.077576
-0.002380
0.040558
0.035187
0.016144
0.001007
-0.008728
-0.021912
-0.031189
-0.033630
-0.037048
-0.048279
-0.039978
-0.027771
-0.027771
-0.047791
-0.034607
-0.036072
-0.021423
-0.026306
-0.021912
-0.023865
-0.017517
-0.017517
-0.020935
-0.025330
-0.031677
-0.009705
-0.028748
-0.011169
-0.015564
-0.021912
-0.011169
-0.022888
-0.020935
-0.020447
-0.016052
-0.015076
-0.005798
-0.027283
-0.023376
-0.014099
-0.023865
-0.022888
-0.022400
-0.024841
-0.022888
-0.018982
-0.021912
-0.026306
-0.027283
-0.034607
-0.030701
-0.034119
-0.035095
-0.033630
-0.022400
-0.006775
0.022003
0.021515
-0.004333
-0.024841
-0.037048
-0.014587
-0.012634
-0.010681
0.001007
0.002472
0.002472
0.002472
0.006378
-0.006287
0.000031
-0.006287
-0.003845
-0.002869
-0.010681
-0.004822
-0.006287
-0.007263
-0.015076
-0.005798
0.000519
0.004425
0.001984
0.005890
-0.001404
0.029816
0.023468
0.013214
-0.003357
-0.020935
-0.010193
-0.004822
0.022491
0.019562
0.028351
0.009308
0.003448
0.018097
0.002472
-0.005798
-0.019958
-0.024841
-0.018494
-0.025330
-0.056091
-0.084900
-0.070251
-0.012146
-0.006775
-0.073669
-0.104919
-0.096619
-0.081482
-0.087830
-0.110291
-0.140076
-0.180603
-0.213318
-0.198669
-0.153259
-0.101013
-0.065857
-0.077576
-0.126892
-0.186951
-0.176697
-0.143982
-0.117615
-0.093201
-0.114197
-0.098083
-0.089294
-0.095642
-0.092712
-0.068298
-0.062439
-0.033142
-0.007263
0.005890
-0.003845
-0.019470
-0.020447
-0.001892
0.022980
0.038605
0.042511
0.035187
0.043976
0.055206
0.065460
0.097198
0.098175
0.099640
0.060577
0.069855
0.101105
0.099152
0.090363
0.087921
0.105499
0.122589
0.128448
0.123077
0.108429
0.050812
-0.000916
-0.008728
0.002960
0.028839
0.046417
0.046417
0.023956
0.007355
-0.002869
-0.019470
-0.027283
-0.037048
-0.037537
-0.036072
-0.050720
-0.045349
-0.032166
-0.036072
-0.030212
-0.024353
-0.018982
-0.009216
0.000519
-0.007263
-0.000427
0.004913
-0.000427
0.004425
-0.001892
0.006866
0.010284
0.019073
0.013214
0.019073
0.018585
0.010284
0.011261
0.014679
0.009796
0.022491
0.022491
0.009308
0.006378
0.008820
0.004913
0.004913
0.001984
0.003448
0.001007
-0.010193
0.010773
0.002472
-0.012634
-0.012634
-0.010681
0.002960
-0.005798
-0.009216
-0.002869
0.004913
0.006866
-0.000427
-0.008240
0.004425
0.002472
0.006378
0.020050
0.022003
0.018097
0.030792
0.037140
0.035187
0.054230
0.042511
0.055206
0.045441
0.062531
0.049347
0.053253
0.053741
0.065460
0.059601
0.061066
0.051788
0.051788
0.038605
0.045441
0.039581
0.023956
0.015656
0.000031
-0.012634
-0.029724
-0.031677
-0.028748
-0.023376
-0.029236
-0.026794
-0.016052
-0.025330
-0.029724
-0.042908
-0.037537
-0.044861
-0.031189
-0.028259
-0.030212
-0.018982
-0.012634
-0.004333
-0.015564
-0.014587
0.008820
0.028839
0.026886
-0.016052
-0.020447
-0.019958
-0.021423
-0.028748
-0.025818
-0.030212
-0.031189
0.007355
0.051788
0.127472
0.190948
0.199738
0.151398
0.087921
-0.001404
-0.054138
0.024933
0.020538
0.028351
0.106476
0.111359
0.110870
0.107941
0.083527
0.082062
0.078644
0.073273
0.047394
0.001007
-0.027771
0.008820
0.027863
0.043488
0.058136
0.089874
0.105011
0.079132
0.025421
-0.041443
-0.018005
0.005890
0.006866
0.022003
0.090851
0.066925
-0.014099
-0.037537
-0.045349
-0.028259
-0.040466
-0.088806
-0.122986
-0.117126
-0.094177
-0.053650
-0.037048
-0.033630
-0.045837
-0.058533
-0.059509
-0.105408
-0.110291
-0.106384
-0.111755
-0.087830
-0.071228
-0.122498
-0.228943
-0.250427
-0.206482
-0.168396
-0.125427
-0.112732
-0.133240
-0.161072
-0.188904
-0.200623
-0.208923
-0.194763
-0.149353
-0.125427
-0.106873
-0.098083
-0.083435
-0.066833
-0.056091
-0.052673
-0.040466
-0.024353
-0.017029
-0.002869
0.005890
0.016144
0.009308
0.019562
0.029816
0.031281
0.046417
0.039093
0.046417
0.042999
0.060577
0.050323
0.044952
0.035187
0.043488
0.041534
0.052277
0.044952
0.046417
0.053253
0.045441
0.051788
0.049835
0.046906
0.046417
0.043488
0.050323
0.038605
0.048859
0.042023
0.055206
0.061554
0.042999
0.044464
0.049835
0.056183
0.056183
0.052277
0.059601
0.053741
0.046906
0.043976
0.040070
0.045929
0.040070
0.049835
0.034698
0.033722
0.041534
0.043488
0.037628
0.039581
0.034698
0.027374
0.025909
0.036163
0.041534
0.038605
0.037628
0.028839
0.038605
0.038605
0.035187
0.037628
0.023956
0.030792
0.039093
0.033722
0.028351
0.032257
0.029816
0.038605
0.039581
0.032745
0.039093
0.036163
0.016144
0.037628
0.031281
0.027374
0.028839
0.024445
0.036652
0.028351
0.019073
0.018097
0.033234
0.016144
0.010773
0.022491
0.019073
0.022980
0.024933
0.013214
0.015167
0.017120
0.017609
0.025909
0.007355
-0.010193
0.001495
-0.023865
-0.026306
-0.024353
-0.035583
-0.051208
-0.052185
-0.053162
-0.062927
-0.044861
-0.044373
-0.032166
-0.023865
-0.006287
0.032257
0.088409
0.168976
0.162140
0.130890
0.110870
0.122101
0.112823
0.152863
0.203156
0.219269
0.225128
0.201691
0.186554
0.190460
0.195831
0.159698
0.128937
0.119659
0.162140
0.157257
0.081085
0.025421
0.020538
0.014191
0.011749
0.000031
0.035187
0.051300
0.007355
-0.033630
-0.006775
0.076691
0.056671
0.006866
0.000519
-0.007751
-0.048767
-0.119568
-0.169861
-0.168884
-0.148865
-0.143005
-0.147888
-0.154236
-0.167908
-0.186951
-0.245544
-0.294373
-0.287537
-0.271912
-0.291931
-0.279724
-0.245544
-0.241638
-0.229919
-0.205505
-0.198181
-0.166931
-0.144470
-0.121033
-0.124939
-0.130798
-0.112732
-0.054626
-0.001892
-0.011169
-0.031189
-0.026306
-0.011658
0.001495
-0.026306
-0.091736
-0.164978
-0.172791
-0.134705
-0.097595
-0.058533
-0.016052
-0.018494
-0.055603
-0.087830
-0.116150
-0.116638
-0.101013
-0.092712
-0.067810
-0.037048
-0.005798
0.029327
0.045441
0.056183
0.084991
0.087433
0.091339
0.090363
0.109406
0.101593
0.093781
0.106476
0.115265
0.102081
0.097198
0.085968
0.084503
0.084503
0.071808
0.065948
0.064972
0.061554
0.061554
0.049347
0.043976
0.032257
0.022980
0.002960
-0.002380
0.017609
0.030304
0.027374
0.023468
0.006866
0.001984
-0.006287
-0.021423
-0.021912
-0.008240
-0.016541
0.002960
-0.005798
0.002472
-0.001404
0.002472
0.006866
-0.001892
0.001984
0.007843
0.005890
0.003937
0.011261
0.007843
0.015656
0.017120
0.015656
0.005402
0.016144
0.014679
0.006378
0.007355
0.010284
0.007843
0.013214
0.002960
0.018585
0.012238
0.017609
0.010284
0.018097
0.006866
0.011261
0.021027
0.025909
0.018097
0.010773
0.023956
0.021027
-0.003845
-0.003357
0.002960
-0.003845
-0.015564
-0.005798
-0.009216
-0.010681
-0.017029
-0.021912
-0.022400
-0.033142
-0.038025
-0.054138
-0.046814
-0.068298
-0.066345
-0.081970
-0.070251
-0.088318
-0.075623
-0.086853
-0.078552
-0.066833
-0.068298
-0.057556
-0.046326
-0.034607
-0.018005
-0.010681
0.016144
0.010284
0.022980
0.028839
0.041046
0.046417
0.048370
0.033234
0.042023
0.038605
0.048859
0.099152
0.112823
0.122101
0.096222
0.056671
0.065460
0.072296
0.080597
0.078644
0.064972
0.053741
0.026398
-0.009705
-0.031189
-0.042908
-0.049744
-0.035095
-0.014587
0.000519
0.023468
0.029327
-0.014587
-0.078064
-0.137146
-0.158630
-0.134705
-0.120056
-0.100525
-0.070740
-0.045837
-0.055603
-0.041931
-0.027771
-0.045837
-0.062927
-0.028259
-0.014099
0.002960
-0.030701
-0.020447
0.038605
0.065460
0.047882
0.032745
0.042999
0.025909
0.030792
0.037140
0.048370
0.040070
0.036163
0.060577
0.102570
0.076691
0.048370
0.044464
0.033234
0.049347
0.047394
0.058136
0.050323
0.060089
0.051300
0.052765
0.053253
0.055695
0.063507
0.055206
0.059601
0.041046
0.041046
0.044952
0.042023
0.047394
0.047394
0.056183
0.062042
0.065948
-0.005798
-0.162048
-0.230408
-0.187927
-0.123962
-0.095154
-0.075623
-0.116150
-0.136169
-0.139587
-0.126892
-0.136658
-0.180603
-0.197205
-0.160095
-0.121521
-0.151306
-0.126892
-0.097107
-0.072693
-0.046814
-0.025330
-0.009705
0.011261
0.027863
0.042999
0.038116
0.026886
0.023468
0.018097
0.026398
0.028839
0.029327
0.021027
0.013702
0.016632
0.001007
0.003448
0.008331
0.002472
-0.005798
-0.007263
-0.016541
-0.013123
-0.008240
-0.018494
-0.028259
-0.019470
-0.010681
-0.017029
-0.010193
-0.021423
-0.024353
-0.012146
-0.021423
-0.015076
-0.015076
-0.008728
-0.019470
-0.018982
-0.010193
-0.015564
-0.018982
-0.019958
-0.016052
-0.021423
-0.014099
-0.016052
-0.019958
-0.014099
-0.016052
-0.017029
-0.015564
-0.006775
0.006866
0.000519
0.009796
0.012726
0.027374
0.025909
0.039581
0.050812
0.057648
0.077667
0.061554
0.062531
0.100616
0.123077
0.173859
0.242218
0.287628
0.309113
0.263214
0.191925
0.149445
0.159698
0.235382
0.296417
0.308136
0.314484
0.285187
0.224152
0.196808
0.194855
0.192413
0.182648
0.165070
0.135284
0.104034
0.080109
0.067902
0.048370
0.032745
0.033722
0.022491
0.015167
-0.011169
-0.013611
-0.014099
-0.019470
-0.038025
-0.058044
-0.057556
-0.047791
-0.031189
-0.011658
-0.017029
-0.019470
-0.003357
-0.003845
-0.010681
-0.012146
-0.013123
-0.016541
-0.022888
-0.024841
-0.007263
0.001984
0.020538
0.031281
0.027863
0.023956
0.021515
0.034698
0.036163
0.021515
0.016632
0.018097
0.031769
0.035675
0.048370
0.047882
0.045929
0.044464
0.053253
0.045929
0.045441
0.038605
0.034698
0.038116
0.020538
0.009796
0.001984
-0.008240
-0.014099
-0.013123
-0.043396
-0.048279
-0.053162
-0.078064
-0.091736
-0.100037
-0.103943
-0.111755
-0.114685
-0.106384
-0.120544
-0.122986
-0.128845
-0.124939
-0.122498
-0.123962
-0.123474
-0.110291
-0.125916
-0.116638
-0.111267
-0.100525
-0.094177
-0.102966
-0.098083
-0.096619
-0.097595
-0.089783
-0.082947
-0.080994
-0.065857
-0.059998
-0.038513
-0.085876
-0.199646
-0.220642
-0.214783
-0.314880
-0.295837
-0.241638
-0.110291
-0.104431
-0.121521
-0.136658
-0.122986
-0.108337
-0.176208
-0.259216
-0.272400
-0.194763
-0.106384
-0.048279
-0.000427
0.039093
0.068878
0.056671
0.047394
0.039093
-0.003845
-0.004822
-0.009216
0.024445
0.034698
0.022980
0.008331
-0.002380
-0.025818
-0.038025
-0.052185
-0.057068
-0.088806
-0.087341
-0.082947
-0.078552
-0.078064
-0.064392
-0.064880
-0.058533
-0.053650
-0.037048
-0.030701
-0.018982
-0.017517
-0.011658
-0.008240
0.007843
0.014679
0.005890
0.008820
0.026886
0.031281
0.031769
0.039581
0.030304
0.034210
0.029816
0.037628
0.026886
0.035187
0.032257
0.021027
0.023468
0.023956
0.012726
0.016632
0.027863
0.005402
0.002472
-0.000427
-0.022888
-0.021912
-0.023865
-0.030212
-0.039001
-0.022400
-0.001892
0.034698
0.062531
0.098663
0.106476
0.128448
0.128937
0.112335
0.104523
0.117218
0.118683
0.122589
0.126984
0.138214
0.138702
0.149933
0.164093
0.170441
0.161652
0.126984
0.092804
0.061554
0.039093
0.023956
0.020538
0.017120
0.022491
0.020538
0.010284
0.016632
0.015656
0.021027
0.016632
0.010773
0.014191
0.013702
-0.002869
-0.006775
-0.010681
-0.028259
-0.017029
-0.034607
-0.041443
-0.041931
-0.045837
-0.066833
-0.088806
-0.097595
-0.110779
-0.111755
-0.123962
-0.139587
-0.137146
-0.134705
-0.138611
-0.138611
-0.122986
-0.129333
-0.127869
-0.118591
-0.096619
-0.113708
-0.095154
-0.097107
-0.083435
-0.077576
-0.052673
-0.054138
-0.040466
-0.036560
-0.011658
-0.007751
0.000031
0.016632
0.014191
0.032257
0.032257
0.040558
0.040070
0.025909
-0.031189
0.000031
0.044952
0.061554
0.057648
0.038605
0.028351
0.031769
0.022003
0.061066
0.087921
0.112335
0.123566
0.102081
0.063995
0.077667
0.102570
0.105988
0.084503
0.093292
0.111847
0.125519
0.136261
0.136261
0.102081
0.093292
0.078644
0.063995
0.061066
0.049347
0.025909
0.015167
0.013214
0.006866
-0.006287
-0.002869
-0.006775
-0.002380
-0.008728
-0.002869
0.004425
-0.007751
0.001984
-0.004333
-0.006775
0.001984
0.007355
0.000519
0.012238
0.011261
0.020050
0.024445
0.043488
0.069855
0.049835
0.037140
0.040070
0.042999
0.063019
0.086456
0.050812
0.003937
-0.009705
0.041046
0.056671
0.056183
0.056671
0.058136
0.039093
0.048370
0.015656
-0.000916
-0.031677
-0.016052
-0.084412
-0.251892
-0.287048
-0.289490
-0.253845
-0.148376
-0.068787
-0.072205
-0.124451
-0.170349
-0.227478
-0.241638
-0.238708
-0.231873
-0.204529
-0.170349
-0.144470
-0.098572
-0.068787
-0.030212
-0.016052
0.007355
0.019562
0.026886
0.042999
0.040070
0.038605
0.039581
0.047394
0.062042
0.073761
0.093781
0.111847
0.127960
0.133820
0.149445
0.137238
0.128937
0.117218
0.130890
0.147003
0.160675
0.167511
0.138702
0.093781
0.127960
0.161652
0.152863
0.121124
0.115753
0.092804
0.063019
0.040070
0.030304
0.022980
0.023468
0.018097
0.017120
0.011749
0.016632
0.009796
0.014191
0.017120
0.022980
0.027374
0.034210
0.037628
0.039093
0.048859
0.060577
0.074249
0.066437
0.062531
0.049347
0.045929
0.052277
0.029327
0.022003
0.029816
0.038605
0.046417
0.044464
0.032257
0.014191
0.003448
-0.014587
-0.023376
-0.028259
-0.023376
-0.035095
-0.047302
-0.044861
-0.053162
-0.066833
-0.061462
-0.074646
-0.083435
-0.081482
-0.084900
-0.086853
-0.091248
-0.092712
-0.091248
-0.097595
-0.099060
-0.099548
-0.098083
-0.079529
-0.083435
-0.074646
-0.072205
-0.076111
-0.044373
-0.056091
-0.058044
-0.050232
-0.035095
-0.035095
-0.041931
-0.020935
-0.024841
-0.017517
-0.011658
-0.006775
-0.008728
-0.009705
-0.004333
-0.005798
-0.020935
-0.015076
-0.007751
-0.018494
-0.004333
-0.003845
-0.011169
-0.016541
-0.009216
-0.012146
-0.025818
-0.038025
-0.042419
-0.047302
-0.048767
-0.061462
-0.063904
-0.061951
-0.039001
-0.077087
-0.065857
-0.061951
-0.051697
-0.051697
-0.036560
-0.046814
-0.042908
-0.060974
-0.049255
-0.046326
-0.022888
-0.000427
0.018585
0.011261
0.010284
0.007355
0.018585
0.043976
0.067413
0.076202
0.087433
0.097198
0.095734
0.096710
0.077667
0.055695
0.056671
0.064484
0.070343
0.107941
0.128448
0.114288
0.070343
0.057648
0.052765
0.062531
0.084503
0.073273
0.073273
0.029327
-0.013611
-0.035583
-0.014099
0.011749
-0.016541
-0.055603
-0.088806
-0.100037
-0.101013
-0.090759
-0.102966
-0.101501
-0.099060
-0.125427
-0.171326
-0.197205
-0.141052
-0.122009
-0.145447
-0.169861
-0.160095
-0.154236
-0.133728
-0.131775
-0.143005
-0.129822
-0.086853
-0.067322
-0.065857
-0.055603
-0.063416
-0.062439
-0.046814
-0.045349
-0.031677
-0.015564
-0.001892
0.005890
0.025421
0.029816
0.030792
0.044464
0.049347
0.051788
0.060089
0.059601
0.066925
0.082550
0.084015
0.087433
0.095245
0.086456
0.092316
0.084991
0.092804
0.092316
0.104523
0.098175
0.084503
0.067902
0.064484
0.074738
0.073761
0.081085
0.073273
0.075226
0.084015
0.077667
0.078156
0.089386
0.094269
0.101105
0.094757
0.100616
0.094757
0.046906
0.064972
0.086945
0.100128
0.118683
0.119659
0.099152
0.072296
0.085968
0.075226
0.071320
0.051300
0.026398
0.009308
0.007355
0.019073
0.012238
-0.001404
-0.007751
-0.013611
-0.018982
-0.024841
-0.027771
-0.042419
-0.044861
-0.048767
-0.056091
-0.040466
-0.055115
-0.042419
-0.046326
-0.043884
-0.039978
-0.049255
-0.034119
-0.039001
-0.035583
-0.031189
-0.026794
-0.035583
-0.034119
-0.029724
-0.038025
-0.031677
-0.034607
-0.039978
-0.031677
-0.031677
-0.032654
-0.030212
-0.025330
-0.045349
-0.047791
-0.044861
-0.053162
-0.043884
-0.053650
-0.053650
-0.057556
-0.066833
-0.062927
-0.052185
-0.062927
-0.056091
-0.052673
-0.054138
-0.033630
-0.040955
-0.033142
-0.027283
-0.026794
-0.021423
-0.018494
-0.010681
0.007843
0.017120
0.027863
0.012726
0.025421
0.020538
0.025909
0.040558
0.040558
0.046417
0.041046
0.036652
0.025421
0.041534
0.044464
0.059113
0.069855
0.063019
0.057159
0.043976
0.050812
0.065460
0.054718
0.057159
0.063995
0.060577
0.067902
0.063995
0.065948
0.077667
0.073273
0.072784
0.074738
0.066925
0.066925
0.056671
0.054230
0.042999
0.050323
0.049347
0.042511
0.039581
0.044952
0.039581
0.034698
0.022491
0.015167
0.016144
0.008331
0.006866
0.021515
0.003937
-0.065369
-0.039001
0.010284
-0.006287
-0.012146
-0.025330
-0.037048
-0.048767
-0.035583
-0.038513
-0.045837
-0.040955
-0.039001
-0.008728
-0.003357
-0.001404
0.043488
0.054230
0.028351
-0.018005
-0.049255
0.000519
-0.041931
-0.098083
-0.079041
-0.056091
-0.048767
-0.047791
-0.065369
-0.074158
-0.083923
-0.087830
-0.096130
-0.101501
-0.115173
-0.105408
-0.126404
-0.122009
-0.103943
-0.112732
-0.082458
-0.042419
-0.028748
-0.018494
-0.018982
-0.016052
-0.015076
-0.008240
0.020050
0.009796
-0.004333
0.013702
0.006866
0.010773
-0.008240
-0.002869
-0.000427
-0.003845
-0.000916
-0.003357
0.003448
-0.019958
-0.020447
-0.012146
-0.015076
-0.006287
-0.000916
-0.009216
-0.014587
-0.010681
-0.004822
-0.002869
0.000519
0.001984
-0.010681
-0.025330
-0.014587
-0.005310
0.024933
0.043976
0.051788
0.075714
0.099152
0.065460
0.003448
-0.035583
-0.065857
-0.055603
0.010773
0.085968
0.118195
0.035187
-0.031189
-0.066833
-0.098083
-0.090271
-0.062439
-0.038513
-0.048767
-0.045837
-0.058533
-0.069763
-0.060974
-0.072205
-0.069275
-0.080017
-0.044373
-0.046326
-0.030701
-0.032166
-0.029236
-0.016541
-0.024841
-0.023865
-0.025330
-0.008728
-0.011169
-0.002869
-0.005310
-0.015564
-0.009705
-0.006775
-0.022400
0.001007
-0.013123
-0.004333
0.000519
-0.006287
-0.004333
0.001007
0.005402
0.026398
0.020050
0.024445
0.036163
0.042023
0.050323
0.078156
0.096710
0.077667
0.079132
0.099152
0.135773
0.114288
0.107452
0.093781
0.077179
0.084991
0.096222
0.095245
0.104034
0.094269
0.078156
0.083527
0.077179
0.072296
0.059113
0.029327
-0.003357
-0.031677
-0.023376
0.000519
0.012238
0.005890
0.001984
-0.004822
-0.011169
-0.011169
-0.031677
-0.012634
-0.006775
0.015656
0.034698
0.042999
0.047394
0.054718
0.040558
0.047882
0.054718
0.058136
0.069366
0.079132
0.089386
0.102081
0.095734
0.093292
0.091339
0.081085
0.082062
0.069366
0.060089
0.058624
0.053741
0.058136
0.024445
0.023468
0.011261
-0.000427
-0.005798
-0.003845
-0.017029
-0.030212
-0.031677
-0.028259
-0.030701
-0.045837
-0.050720
-0.062439
-0.070740
-0.054138
-0.059021
-0.061951
-0.056580
-0.048767
-0.053650
-0.055603
-0.060486
-0.056091
-0.052673
-0.044373
-0.041931
-0.048767
-0.044373
-0.042419
-0.028259
-0.038025
-0.039001
-0.036560
-0.029724
-0.021912
-0.020935
-0.023376
-0.027283
-0.026306
-0.013611
-0.015564
-0.008240
-0.016541
-0.013123
-0.015564
-0.025330
-0.011658
-0.023376
-0.016541
-0.030212
-0.020447
-0.014099
-0.012146
-0.008240
-0.018494
-0.028748
-0.027771
-0.024841
-0.022400
-0.020935
-0.012146
0.007355
0.000519
0.001984
-0.036560
-0.079041
-0.077087
-0.060974
-0.067322
-0.115173
-0.092224
-0.018494
-0.128357
-0.225037
-0.163025
-0.155212
-0.135193
-0.125916
-0.113220
-0.125427
-0.131775
-0.143494
-0.126404
-0.140076
-0.168884
-0.187439
-0.145935
-0.090759
-0.025818
0.004425
-0.011169
-0.027771
-0.015564
-0.004822
0.032257
0.046906
0.044464
-0.009705
0.000031
0.028839
0.061554
0.089386
0.072784
0.073273
0.093781
0.134308
0.159210
0.192413
0.248566
0.309113
0.340851
0.316437
0.244659
0.212433
0.152863
0.103058
0.098663
0.139191
0.204132
0.268585
0.319855
0.327179
0.269073
0.156281
0.094269
0.043976
-0.012634
-0.027283
-0.065369
-0.060974
-0.059998
-0.024353
0.025909
0.036163
0.005402
-0.031189
-0.102478
-0.148865
-0.180115
-0.184998
-0.176697
-0.164490
-0.165466
-0.153748
-0.134216
-0.149841
-0.150330
-0.128357
-0.114685
-0.109802
-0.118591
-0.106873
-0.074646
-0.066345
-0.048279
-0.032166
-0.004822
0.021515
0.044464
0.063507
0.088898
0.106964
0.122101
0.110382
0.100128
0.072296
0.057648
0.056183
0.075226
0.089874
0.080597
0.066437
0.084503
0.086456
0.103546
0.056671
-0.000427
-0.047302
-0.082458
-0.058533
-0.007263
0.017120
-0.003357
-0.034119
-0.029236
-0.047302
-0.051208
-0.062927
-0.059021
-0.052673
-0.046326
-0.043396
-0.077087
-0.123474
-0.088318
-0.010681
-0.007751
-0.018494
-0.034119
-0.040466
-0.035583
-0.036560
-0.023865
-0.029236
-0.030701
-0.009705
-0.019470
-0.013611
-0.022888
-0.008728
-0.010681
-0.013123
-0.019958
-0.025330
-0.010193
-0.023376
-0.017517
-0.016541
-0.029724
-0.018982
-0.023865
-0.024841
-0.018005
-0.020935
-0.023865
-0.020935
-0.018982
-0.023865
-0.015076
-0.017517
-0.018494
-0.014099
-0.016052
-0.006775
-0.003845
-0.014587
-0.005310
-0.012634
-0.005310
-0.004822
0.000031
-0.005798
-0.003357
0.001495
0.001495
0.008331
-0.001404
0.001007
0.006378
0.009796
0.006378
0.010284
0.008820
0.004913
0.001495
0.002472
0.009796
0.009796
0.003937
0.002472
0.008820
0.017120
0.006866
0.007355
0.012726
0.009796
0.003448
0.016632
0.001495
0.009308
0.000031
0.013214
0.016144
0.007355
0.011261
0.001007
0.003448
0.011749
0.004913
0.008331
0.006378
-0.004822
-0.003357
0.003937
0.001984
-0.000427
0.001007
0.002472
-0.004333
0.001984
-0.001404
-0.001892
-0.003357
0.001984
-0.011169
-0.003845
-0.016541
-0.013611
-0.022400
-0.023376
-0.002869
0.028839
0.077179
0.085968
0.042511
0.010284
-0.019470
0.000031
0.024933
0.064484
0.055695
0.025909
0.013214
0.011261
-0.029724
-0.051208
-0.080017
-0.020935
0.081085
0.068878
0.014191
-0.030212
-0.057068
-0.074646
-0.101013
-0.084412
-0.062927
-0.019958
-0.023865
-0.044861
-0.053650
-0.068298
-0.093201
-0.071228
-0.046326
0.001495
0.045929
0.057648
0.100128
0.103058
0.140656
0.175812
0.182159
0.167023
0.140167
0.096222
0.100128
0.132843
0.141632
0.132843
0.170929
0.192902
0.180695
0.186066
0.165558
0.124542
0.094757
0.039093
-0.012146
-0.052673
-0.030701
-0.012146
0.021027
0.024933
0.019073
0.011749
0.002472
-0.031677
-0.082947
-0.098572
-0.182556
-0.303650
-0.295349
-0.218201
-0.186462
-0.168396
-0.195251
-0.279236
-0.365173
-0.409119
-0.417908
-0.405212
-0.397888
-0.368103
-0.313904
-0.285095
-0.254822
-0.235779
-0.226990
-0.191833
-0.166931
-0.131287
-0.097595
-0.048279
-0.007751
0.033234
0.073273
0.098175
0.108917
0.119659
0.119171
0.142120
0.131378
0.131378
0.134308
0.150421
0.165070
0.160187
0.167511
0.169464
0.151886
0.152863
0.134308
0.120148
0.119659
0.117706
0.129425
0.126007
0.117706
0.103058
0.090851
0.090851
0.085480
0.077667
0.076691
0.057648
0.057648
0.056183
0.049835
0.042999
0.058136
0.044464
0.040558
0.032257
0.027374
0.029816
0.036163
0.025909
0.031769
0.025421
0.030792
0.023956
0.024933
0.018585
0.022980
0.026398
0.018097
0.009796
0.018097
0.011261
0.012726
0.008331
0.014191
0.016144
0.007355
0.010773
0.019562
0.004913
0.001495
0.003937
0.013702
0.001007
0.003937
0.010773
-0.008240
-0.002869
0.000031
-0.006775
0.003937
-0.006775
-0.001892
-0.002869
-0.003357
-0.015564
-0.015076
-0.023865
-0.015564
-0.019958
-0.017029
-0.016052
-0.015076
-0.029724
-0.018494
-0.030701
-0.025330
-0.037537
-0.032166
-0.045837
-0.042419
-0.043884
-0.040466
-0.046814
-0.044373
-0.046326
-0.038025
-0.050720
-0.040466
-0.048767
-0.054626
-0.049744
-0.060486
-0.047302
-0.048767
-0.048279
-0.046326
-0.045349
-0.047791
-0.041931
-0.047791
-0.040466
-0.041443
-0.038513
-0.040955
-0.037537
-0.035583
-0.049255
-0.036072
-0.039001
-0.047791
-0.048279
-0.043396
-0.049255
-0.043884
-0.047791
-0.059021
-0.056091
-0.066833
-0.063416
-0.076599
-0.070740
-0.086853
-0.073669
-0.072205
-0.070740
-0.055603
-0.036072
0.022491
0.059113
0.110382
0.136749
0.146515
0.120636
0.118195
0.161652
0.213409
0.248077
0.255890
0.271027
0.265656
0.261261
0.254913
0.257843
0.293488
0.326691
0.257843
0.194366
0.185577
0.151886
0.124542
0.116241
0.060089
0.021027
-0.010681
-0.004822
-0.041443
-0.135681
-0.209900
-0.066833
0.074249
0.013214
-0.092712
-0.095154
-0.120544
-0.116150
-0.144470
-0.163513
-0.153259
-0.045349
-0.012634
-0.037537
-0.039490
-0.062439
-0.083435
-0.130310
-0.119568
-0.096619
-0.003845
0.007843
-0.046326
-0.062927
-0.066833
-0.059021
-0.079041
-0.090271
-0.106873
-0.093689
-0.073181
-0.064880
-0.065369
-0.036560
-0.036072
-0.035095
-0.044373
-0.047791
-0.056580
-0.060974
-0.066833
-0.057556
-0.051697
-0.052673
-0.053162
-0.042419
-0.035583
-0.043396
-0.042419
-0.047302
-0.049744
-0.051208
-0.045837
-0.043396
-0.030212
-0.030701
-0.024353
-0.024841
-0.016541
-0.008240
-0.016052
-0.005310
-0.006775
-0.004822
-0.002380
-0.004333
-0.000427
-0.008728
-0.005310
-0.009705
0.007843
0.003937
-0.000427
-0.013611
-0.020447
-0.003845
-0.005798
-0.016541
-0.017517
-0.026306
-0.028259
-0.023376
-0.017517
-0.009216
-0.013611
-0.017029
-0.020447
-0.022400
-0.014099
-0.022888
-0.019470
-0.011658
-0.015564
0.002960
0.008331
0.014679
0.014191
0.018097
0.023468
0.011261
0.005890
0.041046
0.042023
0.042511
0.036652
0.041534
0.042999
0.035187
0.021027
0.022980
0.033234
0.035675
0.041534
0.031769
0.029816
0.027374
0.030792
0.020538
0.023468
0.032745
0.033234
0.042023
0.051788
0.048370
0.054718
0.075714
0.081085
0.086945
0.084991
0.089386
0.092316
0.107941
0.097687
0.083527
0.083527
0.100128
0.094757
0.084991
0.073761
0.067413
0.072296
0.073273
0.068390
0.047394
0.039093
0.037628
0.020050
0.013214
-0.002380
0.002472
-0.021912
-0.017029
-0.024353
-0.021423
-0.004333
0.001495
0.021027
0.012726
0.034210
0.051300
0.067902
0.087433
0.125031
0.103058
0.067413
0.018585
0.037628
0.113312
0.148468
0.169464
0.186066
0.214386
0.257843
0.284210
0.329132
0.334015
0.315460
0.285675
0.242706
0.196320
0.153839
0.141632
0.173370
0.203644
0.234894
0.228058
0.211456
0.162140
0.106476
0.066925
0.041046
-0.021423
-0.071228
-0.080017
-0.096619
-0.103943
-0.097595
-0.086365
-0.082947
-0.080994
-0.085876
-0.127380
-0.134216
-0.097595
-0.078552
-0.085388
-0.086853
-0.080994
-0.089294
-0.086853
-0.075134
-0.093689
-0.117615
-0.154724
-0.181580
-0.244568
-0.358826
-0.411072
-0.217224
-0.079529
-0.184021
-0.254822
-0.291443
-0.316345
-0.303162
-0.281189
-0.263611
-0.251892
-0.266052
-0.262146
-0.242126
-0.223083
-0.172791
-0.144470
-0.139099
-0.111755
-0.120056
-0.123962
-0.128845
-0.138123
-0.130798
-0.121033
-0.125916
-0.118103
-0.111267
-0.104431
-0.108826
-0.105896
-0.110291
-0.077576
-0.051697
-0.203064
-0.373962
-0.390076
-0.359802
-0.189392
-0.065369
-0.039490
-0.101501
-0.221130
-0.308044
-0.266052
-0.222107
-0.219177
-0.228943
-0.191833
-0.165955
-0.143494
-0.136658
-0.106873
-0.086853
-0.052673
-0.032166
-0.012146
0.011749
0.015656
0.034210
0.027374
0.027374
0.032257
0.051788
0.053253
0.052765
0.039581
0.038116
0.039581
0.042999
0.044464
0.038116
0.037140
0.042511
0.023468
0.039581
0.029816
0.034210
0.016144
0.019073
0.029816
0.038116
0.030792
0.036163
0.035187
0.039093
0.043976
0.040558
0.041046
0.045441
0.036163
0.037628
0.040558
0.031281
0.037628
0.042999
0.047394
0.034210
0.038116
0.047394
0.051788
0.038605
0.039093
0.016632
-0.011658
-0.020935
-0.016541
0.007843
0.013702
0.006866
0.000031
-0.021423
-0.023376
-0.012146
-0.010681
-0.013123
-0.016052
-0.018494
0.009796
0.010284
0.013214
0.019562
0.022003
0.032745
0.047394
0.061554
0.081085
0.090363
0.100128
0.105011
0.126495
0.130402
0.120148
0.130890
0.126007
0.141144
0.152374
0.140167
0.138702
0.155792
0.156769
0.165558
0.164581
0.154327
0.138214
0.139191
0.117218
0.104034
0.117706
0.135284
0.123077
0.121613
0.124542
0.123077
0.111359
0.080109
0.049835
0.027863
0.020050
0.026398
0.051788
0.067413
0.066437
0.046906
-0.005310
-0.052673
-0.049255
-0.030701
-0.001404
0.016144
0.018585
0.016144
-0.000427
-0.018494
-0.015564
0.000031
0.023468
0.036163
0.022003
0.027374
0.001007
0.005890
0.019073
0.011749
0.018097
0.028351
0.022491
0.015167
0.004913
-0.014587
0.005402
0.019562
0.017120
0.004425
0.005890
0.022003
0.020538
0.016632
0.032257
0.044952
0.047882
0.033234
0.019073
0.000031
0.001007
0.050323
0.093781
0.068390
0.074249
0.074249
0.084991
0.092804
0.080597
0.025909
0.032745
0.019073
-0.022400
-0.003845
0.035187
0.078644
0.037628
0.013214
0.029816
0.021027
0.019562
-0.002869
-0.006287
0.001495
0.001007
-0.013123
-0.024841
-0.021912
-0.021423
-0.016541
-0.019958
-0.023865
-0.011658
-0.022400
-0.028748
-0.028259
-0.038025
-0.026306
-0.019470
-0.031189
-0.034119
-0.035095
-0.027771
-0.027771
0.014191
0.079132
0.086456
-0.113220
-0.227478
-0.214783
-0.186462
-0.052185
-0.046326
-0.073669
-0.068787
-0.058044
-0.069763
-0.079529
-0.083923
-0.073669
-0.073181
-0.073181
-0.062439
-0.035583
-0.002869
-0.034607
-0.039978
0.012726
0.017609
0.021515
0.032745
0.045929
0.032257
0.037140
0.029816
0.006866
0.006866
-0.002380
0.000519
-0.016541
-0.030212
-0.027283
-0.023865
-0.026306
-0.024353
-0.015076
-0.014587
-0.006775
-0.003357
0.004913
0.004425
-0.000427
0.001007
0.005402
-0.004333
-0.002869
0.004913
0.002472
0.006378
0.004913
-0.003845
-0.003845
0.008331
0.019073
0.020538
0.032745
0.033234
0.041046
0.036652
0.046906
0.051300
0.056671
0.064484
0.073761
0.093292
0.103546
0.089874
0.092316
0.084015
0.086456
0.089386
0.074249
0.069855
0.084991
0.068878
0.063019
0.047394
0.036163
0.018585
0.009308
0.022003
0.064972
0.099640
0.094269
0.080109
0.018097
-0.028748
-0.070251
-0.110779
-0.132263
-0.126404
-0.126892
-0.119080
-0.138611
-0.149353
-0.153748
-0.155701
-0.183044
-0.228455
-0.241150
-0.228943
-0.209412
-0.190857
-0.186462
-0.217224
-0.232361
-0.195251
-0.163025
-0.147400
-0.101501
-0.056091
-0.056580
-0.027283
-0.021912
-0.017517
-0.031189
-0.021912
-0.010681
-0.006287
-0.008728
-0.011658
-0.010681
-0.017029
-0.015076
-0.032654
-0.011169
-0.022888
-0.018005
-0.008240
-0.007751
-0.008728
-0.011169
-0.012146
-0.022400
-0.016052
-0.015564
0.001495
-0.009216
-0.001404
-0.006775
0.009796
0.008331
0.018585
0.021027
0.025421
0.018097
0.024933
0.019562
0.005402
0.011261
0.027863
0.031769
0.054718
0.067902
0.060577
0.036652
0.038605
0.039581
0.054230
0.049835
0.029816
0.017120
0.027374
0.047394
0.034698
0.029327
0.023468
0.025421
0.017609
0.001007
-0.012146
-0.009216
-0.037048
-0.027283
-0.018982
0.001495
-0.003357
-0.006775
-0.009216
0.000031
-0.007751
0.005890
0.007355
-0.000916
0.004425
-0.000427
-0.005310
-0.005798
0.003937
-0.011169
-0.016052
-0.010193
-0.009216
-0.026794
0.001007
0.050812
0.092316
0.125031
0.148956
0.148956
0.158234
0.145050
0.156769
0.167999
0.198761
0.211945
0.209991
0.223663
0.208038
0.186066
0.224152
0.257843
0.257843
0.229034
0.212921
0.181671
0.145538
0.106964
0.100616
0.118683
0.028351
-0.111267
-0.103455
-0.035583
-0.007751
-0.088318
-0.095154
-0.084900
-0.043396
0.021515
-0.022888
-0.080505
-0.114685
-0.118591
-0.121033
-0.093689
-0.054138
-0.030212
0.002960
0.037628
0.054718
0.082550
0.086456
0.085968
0.091339
0.086456
0.084015
0.115753
0.119659
0.107941
0.102081
0.109406
0.137238
0.116241
0.051788
0.038116
0.060577
0.072296
0.050323
0.058624
0.058624
0.033234
0.019562
0.021027
0.034210
0.021515
0.026886
0.019562
0.036652
0.042511
0.045441
0.051788
0.051300
0.060089
0.062531
0.052765
0.065460
0.057159
0.042999
0.056671
0.041046
0.035675
0.039581
0.032745
0.020050
0.006866
0.013702
-0.007751
-0.019958
-0.043884
-0.060486
-0.076111
-0.087341
-0.091248
-0.103943
-0.121521
-0.115173
-0.125916
-0.130798
-0.140076
-0.140076
-0.163025
-0.174744
-0.171814
-0.189392
-0.182068
-0.173767
-0.149353
-0.160583
-0.138611
-0.123962
-0.130798
-0.131775
-0.122498
-0.120544
-0.106873
-0.113220
-0.101990
-0.094177
-0.087341
-0.081482
-0.080994
-0.082947
-0.070740
-0.059998
-0.071228
-0.062927
-0.066345
-0.053162
-0.056580
-0.061462
-0.060974
-0.056091
-0.053162
-0.042419
-0.047302
-0.051697
-0.047302
-0.048279
-0.047302
-0.047791
-0.050232
-0.040466
-0.039490
-0.040466
-0.036072
-0.038513
-0.044373
-0.037048
-0.037537
-0.037537
-0.028748
-0.036560
-0.035583
-0.038025
-0.029236
-0.016541
-0.026794
-0.021912
-0.022400
-0.022400
-0.017029
-0.025330
-0.019470
-0.020935
-0.009216
-0.006775
-0.018005
-0.025818
-0.025330
-0.018982
-0.023376
-0.004333
-0.004333
-0.014587
-0.002380
-0.005310
-0.007751
-0.018494
-0.006775
-0.003357
-0.009216
0.002960
-0.002869
-0.004822
-0.002380
0.001495
0.006866
-0.001404
0.001495
0.004913
-0.000427
0.001495
-0.012634
0.000031
-0.007751
-0.004822
-0.011169
-0.002380
-0.007263
-0.003845
-0.015076
-0.004822
-0.010193
-0.023376
-0.021423
-0.012146
-0.008728
-0.020935
-0.018005
0.024445
0.041046
0.071808
0.170441
0.179718
0.011261
-0.119080
-0.086365
0.016632
0.092316
0.065948
0.037628
0.033722
0.014679
0.031769
0.045929
0.046906
-0.000427
-0.041931
-0.075134
-0.081482
-0.083923
-0.064392
-0.048767
-0.016541
-0.005310
0.033234
0.011261
-0.024353
0.013702
0.022980
0.008820
0.016144
0.013214
0.063507
0.100128
0.080597
-0.021423
-0.121033
-0.048767
0.078156
0.157745
0.125519
0.044464
0.014679
-0.010193
-0.000427
-0.024353
-0.031677
-0.014587
-0.009216
-0.002380
-0.003845
0.004425
0.021027
0.015167
-0.000427
-0.033630
-0.021423
-0.015076
0.001007
-0.006775
-0.007263
-0.009705
-0.016052
-0.018982
-0.011169
-0.001892
-0.006287
0.011261
0.022980
0.022980
0.020050
0.014191
0.006378
0.001984
0.023956
0.049835
0.046417
0.050812
0.062042
0.062531
0.062042
0.057159
0.045929
0.051788
0.053741
0.052765
0.049835
0.042023
0.039581
0.041046
0.050812
0.040070
0.033234
0.037628
0.035675
0.034698
0.017120
0.014191
0.023956
0.013702
0.011261
0.015167
0.006378
0.009796
0.010773
0.016632
0.006378
0.005890
-0.004822
0.000519
-0.007751
-0.006775
0.002472
-0.009705
-0.013611
-0.004822
-0.005798
-0.011169
-0.017029
-0.010193
-0.016052
-0.021912
-0.021912
-0.015564
-0.023865
-0.021423
-0.018494
-0.021912
-0.028748
-0.024353
-0.025330
-0.022400
-0.018494
-0.035095
-0.022888
-0.020447
-0.025818
-0.024841
-0.039490
-0.032654
-0.018494
-0.015564
-0.024841
-0.022400
-0.018982
-0.015076
-0.007263
-0.017029
-0.015076
-0.009216
-0.003357
-0.005798
-0.003845
0.004425
0.001984
-0.000427
0.002472
-0.003357
-0.004333
-0.002869
-0.007751
0.001007
-0.005310
0.003448
0.008331
0.003937
0.014191
0.018097
0.009796
0.008331
0.000031
-0.007751
-0.016052
0.006866
0.019562
0.039093
0.055695
0.023468
-0.060486
-0.116638
-0.155701
-0.093201
0.005890
0.091339
0.040558
-0.130310
-0.211365
-0.149841
-0.026306
0.033234
-0.018005
-0.097107
-0.126892
-0.070251
-0.051697
-0.038025
-0.026794
-0.013611
0.002960
0.013214
0.023956
0.026886
0.039581
0.061066
0.058624
0.073273
0.068390
0.070343
0.086456
0.095245
0.098663
0.092316
0.114777
0.125519
0.133820
0.156281
0.152863
0.151886
0.151398
0.132355
0.129913
0.126984
0.116730
0.107452
0.092316
0.075226
0.069366
0.052765
0.056671
0.033722
0.019073
-0.014587
-0.067810
-0.116150
-0.141052
-0.154236
-0.140564
-0.110291
-0.097595
-0.114685
-0.132751
-0.153259
-0.154236
-0.150330
-0.134705
-0.171814
-0.176697
-0.060974
-0.039978
-0.082458
-0.051697
-0.027771
-0.017029
-0.026794
-0.011169
0.063019
0.106476
0.070343
0.031281
0.001984
-0.043396
-0.023376
0.042023
0.068878
0.058624
0.050812
0.022980
0.010284
0.042511
0.067902
0.062042
0.072296
0.069366
0.061554
0.015167
0.003937
-0.015564
0.009308
0.022491
0.059601
0.085968
0.082550
0.072296
0.053741
0.051300
0.056183
0.070831
0.077667
0.071808
0.045441
0.044952
0.045929
0.049835
0.056671
0.059601
0.061066
0.064972
0.055695
0.048859
0.062042
0.052277
0.042023
0.033234
0.005402
-0.021912
-0.012634
-0.011658
-0.009705
-0.025818
-0.040955
-0.038513
-0.037048
-0.044861
-0.057068
-0.054626
-0.059998
-0.060486
-0.058044
-0.040955
-0.037537
-0.036072
-0.030701
-0.020447
-0.013123
0.007843
0.017609
0.029327
0.012726
-0.011169
-0.021912
-0.007751
0.001984
0.009308
0.003937
0.007843
0.002472
0.011261
0.008820
-0.007751
-0.007751
-0.032166
-0.048279
-0.064392
-0.070251
-0.052673
-0.002869
-0.020935
-0.062439
-0.095154
-0.076599
-0.047791
-0.047302
-0.034119
-0.039978
-0.045837
-0.064880
-0.057556
-0.044861
-0.040466
-0.026794
-0.027283
-0.028748
-0.013611
0.004913
0.007843
0.002472
-0.009216
-0.022400
0.001984
0.072296
0.021515
-0.152283
-0.188416
-0.113708
-0.032166
-0.072205
-0.098572
-0.072693
-0.054138
-0.088318
-0.113220
-0.116638
-0.111267
-0.091736
-0.098083
-0.092224
-0.083923
-0.074158
-0.054626
-0.016052
0.005402
0.006866
0.018097
0.026886
0.035675
0.043976
0.038116
0.075714
0.068878
0.060089
0.054718
0.048859
0.046417
0.023468
0.010773
0.010284
0.018097
0.000031
0.011749
0.006866
-0.006287
0.006378
-0.006775
-0.022400
-0.012634
-0.021912
-0.022400
-0.032166
-0.020447
-0.022888
-0.027771
-0.020935
-0.020447
-0.031677
-0.024353
-0.031189
-0.021912
-0.020447
-0.028748
-0.018982
-0.028259
-0.014099
-0.030212
-0.017517
-0.002869
-0.018982
-0.010681
-0.019470
-0.005310
-0.022400
-0.003845
-0.012146
-0.009705
-0.016541
-0.024353
-0.019958
-0.022400
-0.026794
-0.054138
-0.055115
-0.030701
-0.023865
-0.022400
-0.030212
-0.040466
-0.051208
-0.058044
-0.013123
-0.025818
-0.061462
-0.109802
-0.109802
-0.073669
-0.054626
0.025421
0.140656
0.128937
0.128937
0.046417
-0.020447
-0.064880
-0.077576
-0.023865
0.030304
0.117218
0.145538
0.110870
0.076202
0.054718
0.025909
0.017609
0.020538
-0.008240
-0.018005
-0.020935
-0.024841
-0.021423
-0.037537
-0.047302
-0.050232
-0.044861
-0.023376
0.012238
0.045929
0.043976
0.031281
0.033234
0.061554
0.077179
0.097198
0.147491
0.156769
0.134796
0.138702
0.156281
0.176788
0.200226
0.202667
0.207062
0.195831
0.197784
0.174347
0.152863
0.141632
0.126007
0.114288
0.096222
0.077179
0.059601
0.055695
0.031281
0.036652
0.021027
-0.000427
0.013214
0.011749
0.009308
0.007355
0.011749
0.026398
0.027374
0.024445
0.026398
0.016144
0.026398
0.034210
0.048370
0.053253
0.073761
0.086456
0.076691
0.075226
0.080597
0.068390
0.061066
0.073761
0.065948
0.050323
-0.009216
-0.051208
-0.027771
-0.028259
-0.050720
-0.036560
-0.028259
-0.036072
-0.051697
-0.065369
-0.074646
-0.091248
-0.092224
-0.089783
-0.091248
-0.102478
-0.088318
-0.109802
-0.109802
-0.096619
-0.080994
-0.047302
-0.032166
-0.032654
-0.055115
-0.075623
-0.078064
-0.078064
-0.075623
-0.064880
-0.067810
-0.062439
-0.052673
-0.049255
-0.038025
-0.052673
-0.044373
-0.052185
-0.042419
-0.039978
-0.044373
-0.032654
-0.025330
-0.034119
-0.031189
-0.035095
-0.024841
-0.029236
-0.014099
-0.005798
0.001007
0.002472
-0.016052
-0.026306
-0.018494
-0.021912
-0.010681
-0.017029
-0.036560
-0.032654
-0.021423
-0.022400
-0.033142
-0.036072
-0.054138
-0.055115
-0.046326
-0.045837
-0.039978
-0.054138
-0.050232
-0.026794
-0.032654
-0.038025
-0.027283
-0.035095
-0.014587
-0.020447
-0.008240
-0.004333
-0.002380
0.021027
0.018097
0.034698
0.019073
0.017120
0.021027
0.018097
0.028351
0.022003
0.024933
0.016144
0.014191
0.018585
0.001984
0.009796
0.012238
0.016632
0.010773
0.010284
0.002472
0.010284
0.014679
0.012238
0.010773
0.010284
-0.000427
0.012238
0.019073
0.017609
0.004425
-0.003845
0.004425
-0.002869
0.001984
0.000519
0.006866
0.006378
-0.009705
-0.011658
-0.024353
-0.018494
-0.018982
-0.023376
-0.008240
-0.024841
-0.019958
-0.022400
-0.033142
-0.023376
-0.029724
-0.034119
-0.029724
-0.036072
-0.018982
-0.007263
0.009796
0.052277
0.054718
0.047882
-0.010681
-0.093689
-0.083923
-0.000916
0.041534
0.065460
0.049835
0.046906
-0.004822
0.000031
0.001007
0.002960
0.048859
0.080597
0.019073
-0.022888
0.011749
0.047394
0.049835
0.022003
0.022980
0.044464
0.057159
0.079132
0.070343
0.055695
0.045929
0.060577
0.086456
0.052765
-0.026306
-0.024353
-0.007751
0.010284
0.059113
0.165558
0.140167
0.078644
0.007843
-0.042908
-0.091736
-0.122009
-0.089783
-0.103943
-0.157654
-0.128845
-0.106873
-0.075134
-0.050232
-0.058044
-0.078552
-0.109802
-0.144958
-0.168396
-0.162537
-0.129822
-0.099548
-0.077087
-0.056091
-0.045349
-0.021912
0.001007
0.013214
0.025909
0.022003
0.034210
0.037140
0.039093
0.021515
0.006378
0.015167
0.005890
-0.011169
-0.016052
-0.026306
-0.037537
-0.042419
-0.039001
-0.041931
-0.043396
-0.048279
-0.059509
-0.058044
-0.062439
-0.058044
-0.059021
-0.056091
-0.051208
-0.055115
-0.051697
-0.042908
-0.033142
-0.046814
-0.035095
-0.041931
-0.037048
-0.043884
-0.029724
-0.021912
-0.018982
-0.025330
-0.021912
-0.019958
-0.031189
-0.018494
-0.021423
-0.015564
-0.023865
-0.010193
-0.002380
-0.004333
-0.006775
0.000031
0.005890
-0.002869
0.009308
0.007843
0.006866
0.022003
0.024445
0.015656
0.025421
0.026398
0.023468
0.030792
0.038116
0.049835
0.047882
0.046417
0.046906
0.050812
0.052765
0.049835
0.051300
0.046417
0.051788
0.033722
0.027374
0.023468
0.021515
0.028839
0.045929
0.045441
0.053741
0.046417
0.040070
0.032745
0.035675
0.029327
0.034210
0.031281
0.035675
0.056671
0.054718
0.064972
0.059113
0.064484
0.053741
0.070343
0.071320
0.084015
0.074738
0.086456
0.103546
0.117706
0.127472
0.125519
0.112823
0.098663
0.103058
0.117706
0.130402
0.145538
0.143585
0.143585
0.141144
0.137238
0.128937
0.110382
0.108917
0.099152
0.093292
0.075714
0.077179
0.069366
0.061554
0.053253
0.046906
0.043488
0.038605
0.041534
0.039093
0.021027
0.003448
0.006866
-0.000427
0.019562
0.028839
0.013702
0.009796
0.006866
0.030304
0.033234
0.020538
0.016144
0.011261
0.006378
-0.005310
-0.005310
0.006866
0.008820
-0.012634
-0.008728
-0.005798
-0.013123
-0.019958
-0.028259
-0.019470
-0.021912
0.002960
0.025909
0.048859
0.033722
-0.000427
-0.046814
-0.152283
-0.244080
-0.335876
-0.348083
-0.249939
-0.180603
-0.119568
-0.143005
-0.223083
-0.267517
-0.289978
-0.314880
-0.350525
-0.360291
-0.325623
-0.304138
-0.271912
-0.228943
-0.170349
-0.129333
-0.103943
-0.063904
-0.059998
-0.059509
-0.032654
-0.006287
-0.007263
-0.011169
-0.002380
0.012238
0.020538
0.021027
0.036163
0.010284
0.014679
0.022003
0.027863
0.011749
-0.019470
-0.122986
-0.135193
-0.081970
0.015656
-0.037537
-0.170349
-0.206482
-0.196228
-0.124939
0.003937
-0.052673
-0.140076
-0.143494
-0.052673
-0.058044
-0.101990
-0.142029
-0.173767
-0.135193
-0.040466
0.030304
0.013702
-0.026794
-0.028748
0.011749
0.067413
0.072784
0.041534
0.037628
0.050323
0.048370
0.048370
0.038605
0.036652
0.045929
0.054718
0.052277
0.042999
0.031769
0.036652
0.014679
0.017609
0.020050
-0.000916
0.002960
0.022003
0.024933
0.025421
0.006378
-0.007263
-0.011658
-0.005798
-0.002869
0.005402
0.000519
0.001984
0.010284
0.012238
0.027863
0.015167
0.039093
0.038116
0.028351
0.025909
0.028351
0.025421
0.025421
0.031281
0.038605
0.039581
0.042999
0.037140
0.046906
0.048859
0.058624
0.071320
0.065948
0.075714
0.063019
0.067902
0.071808
0.074249
0.076202
0.090851
0.102081
0.108917
0.115265
0.115753
0.109406
0.126007
0.128937
0.122589
0.121613
0.124054
0.125031
0.107941
0.105011
0.092804
0.096710
0.100616
0.091827
0.086456
0.071808
0.070343
0.051300
0.046417
0.048370
0.039093
0.045929
0.044952
0.050812
0.038605
0.044952
0.044952
0.043488
0.049347
0.042511
0.053741
0.055206
0.042511
0.043488
0.034698
0.026398
0.031281
0.035675
0.036652
0.033722
0.018585
0.004425
-0.004822
0.003448
0.011261
0.013702
0.010284
0.013214
0.012238
0.014191
0.017120
0.005890
0.010284
0.027863
0.022003
0.031281
0.036652
0.032257
0.031281
0.037628
0.049347
0.036652
0.032257
0.033722
0.039093
0.032745
0.030792
0.023468
0.033234
0.025909
0.011749
-0.009705
-0.093201
-0.078552
-0.034119
0.034210
0.025909
-0.026306
-0.044861
-0.049255
-0.046814
-0.055603
-0.039490
-0.044373
-0.037048
-0.040466
-0.039490
-0.028259
-0.000916
0.009308
0.021027
0.002472
-0.029236
-0.016052
-0.004333
0.008820
0.032745
0.043488
0.038116
0.035187
-0.003845
-0.020447
-0.021423
-0.006287
-0.003845
0.010284
0.026398
0.014679
0.013702
-0.003357
-0.006775
-0.015564
-0.020935
-0.014587
-0.013123
-0.028748
-0.014099
-0.019958
-0.011658
-0.013123
-0.020935
-0.040466
-0.034119
-0.036072
-0.048767
-0.058044
-0.076111
-0.065857
-0.032654
-0.048767
-0.115173
-0.113708
-0.128845
-0.076599
-0.022400
-0.009705
-0.018982
-0.062439
-0.081970
-0.069763
-0.080017
-0.066345
-0.039001
-0.016052
0.038116
0.063995
0.015656
-0.039001
-0.031677
-0.041443
-0.019958
-0.014587
-0.011658
-0.024841
-0.000916
0.022003
-0.021423
-0.042419
-0.031677
-0.031677
-0.047302
-0.035583
-0.011169
-0.011658
-0.005798
-0.007263
-0.008240
-0.018982
-0.025818
-0.032654
-0.021912
-0.027283
-0.016541
-0.012634
0.002472
-0.008240
0.002472
-0.007751
-0.025818
-0.018494
-0.037048
-0.060974
-0.049255
-0.040466
-0.031677
0.005890
0.009796
0.018585
0.022491
0.012726
0.008820
0.005402
0.009308
0.026886
0.026886
0.029816
0.043488
0.045441
0.054718
0.058136
0.063019
0.070343
0.060577
0.055206
0.060577
0.062531
0.066437
0.072784
0.064972
0.054230
0.056671
0.072296
0.084503
0.082550
0.091339
0.091339
0.103058
0.101593
0.106476
0.088409
0.015167
-0.049744
-0.068787
-0.058533
-0.053650
-0.009705
0.008820
0.011261
-0.017517
-0.050232
-0.065857
-0.087341
-0.102478
-0.117615
-0.141052
-0.139099
-0.108826
-0.082947
-0.069275
-0.062439
-0.057556
-0.054626
-0.030701
-0.030212
-0.031677
-0.021912
-0.031677
-0.018982
-0.021912
-0.034607
-0.016052
-0.016541
-0.016052
-0.019470
-0.020447
-0.036072
-0.025818
-0.037048
-0.036560
-0.046326
-0.034607
-0.035583
-0.047302
-0.047791
-0.045349
-0.045837
-0.055115
-0.049255
-0.044861
-0.055603
-0.052673
-0.053650
-0.040955
-0.052673
-0.054626
-0.048279
-0.057556
-0.044861
-0.054138
-0.039490
-0.042908
-0.034607
-0.021912
-0.011169
-0.021423
0.001007
-0.009705
-0.017029
-0.029236
-0.016052
-0.014587
-0.014099
0.013214
0.030304
0.051788
0.064972
0.071320
0.054718
0.031281
-0.012634
-0.021912
0.010773
0.045929
0.046417
0.063995
0.063995
0.050812
0.027374
0.021027
0.017120
0.017120
0.017609
0.010284
0.013214
0.003448
0.012726
0.010773
0.000519
0.001984
0.004425
-0.002869
0.003937
-0.000916
-0.002869
-0.009216
0.003448
0.005402
-0.003845
0.001984
-0.002380
-0.016541
-0.007263
-0.002380
-0.003845
0.008331
0.014191
0.009796
0.024445
0.035187
0.049347
0.049347
0.076202
0.094269
0.091339
0.047882
0.000031
-0.045349
-0.053650
-0.025818
0.029327
0.109406
0.075714
0.047394
0.023956
0.057159
0.072296
0.006378
-0.040466
0.012238
0.042023
0.084015
0.140656
0.101593
0.079132
0.088409
-0.015564
-0.116150
-0.035095
-0.003357
-0.037048
-0.046326
-0.065369
-0.000916
0.026886
-0.034119
-0.091248
-0.122498
-0.126892
-0.142517
-0.132263
-0.131287
-0.118591
-0.106873
-0.098572
-0.090271
-0.071228
-0.044373
-0.034119
-0.034607
-0.022400
-0.029236
-0.015564
-0.004333
-0.004822
0.003937
0.010773
0.019562
0.019562
0.019073
0.017120
0.008820
0.024933
0.026398
0.029327
0.038605
0.058624
0.067413
