# Supplementary material for: Kolmogorov Complexity of Coronary Sinus Atrial Electrograms Before Ablation Predicts Termination of Atrial Fibrillation After Pulmonary Vein Isolation
Source: Entropy (Basel). 2019 Oct 4;21(10):970. doi: 10.3390/e21100970 (PMC7514301; doi:10.3390/e21100970)
Supplement: Supplementary file 1 [file entropy-21-00970-s001.zip › suppMat/DataS1/more than PVI/13 30 SEC BASELINE.txt]

-0.000763
0.004089
0.011414
0.007019
0.003601
0.002136
-0.005157
0.001648
0.008484
0.005554
-0.006134
-0.002228
0.007996
-0.011017
-0.008575
-0.005646
-0.011505
-0.007111
-0.006622
-0.004669
-0.005157
-0.008087
-0.016876
-0.024200
-0.021759
-0.007599
-0.015900
-0.014923
-0.015411
-0.021759
-0.015900
-0.021271
-0.024689
-0.026642
-0.019806
-0.014923
-0.028107
-0.027618
-0.032990
-0.029572
-0.024689
-0.027618
-0.035919
-0.037872
-0.042755
-0.039825
-0.026154
-0.022736
-0.024689
-0.025177
-0.039825
-0.035431
-0.029572
-0.035919
-0.027130
-0.031525
-0.027130
-0.029572
-0.009064
-0.029083
-0.014923
-0.015900
-0.026154
-0.027618
-0.032013
-0.024689
-0.029572
-0.017365
-0.023712
-0.009552
-0.020782
-0.024689
-0.022247
-0.017365
-0.027618
-0.015411
-0.019806
-0.018341
-0.013458
-0.019806
-0.026642
-0.017365
-0.008087
-0.020782
-0.012482
-0.003204
-0.016388
-0.023224
-0.027130
-0.013947
-0.014923
-0.018341
-0.005157
-0.022247
-0.009064
-0.018341
-0.013947
-0.011993
-0.008575
-0.004669
-0.009064
-0.009552
-0.015411
-0.014435
-0.005157
-0.023224
-0.019806
-0.009064
-0.000275
-0.006134
-0.004181
-0.018341
-0.019806
-0.008087
-0.008087
-0.021271
-0.015411
-0.002228
0.026550
0.089050
0.159851
0.189148
0.215515
0.233093
0.156433
0.047058
-0.069122
-0.113556
0.007019
0.156433
0.240417
0.223328
0.139832
0.100769
0.043640
0.002625
-0.041779
-0.014435
0.103210
0.380554
0.383972
-0.029572
-0.331818
-0.415802
-0.287384
-0.054474
-0.081818
-0.019806
0.022644
-0.006622
-0.032501
-0.101349
-0.145782
-0.181915
-0.199982
-0.204865
-0.188751
-0.180450
-0.169220
-0.135040
-0.107697
-0.099884
-0.073029
-0.052521
-0.044708
-0.020782
-0.009064
0.010437
0.015320
0.025085
0.025574
0.021179
0.019714
0.028015
0.040222
0.040710
0.033875
0.038757
0.034851
0.035339
0.038757
0.045593
0.035828
0.044617
0.047546
0.045105
0.042175
0.033386
0.041199
0.039734
0.043152
0.040710
0.043152
0.037781
0.027039
0.023132
0.027527
0.024597
0.025574
0.032410
0.025085
0.026062
0.020203
0.011902
0.014343
0.018250
0.007996
0.018738
0.014343
0.018250
0.012878
0.012390
0.009460
0.006042
0.006531
0.017761
0.009460
0.007019
0.013367
0.008484
0.017273
0.016296
0.008972
0.008972
0.006042
0.010437
0.007019
0.006531
0.001648
0.009460
0.005554
0.011414
0.007019
0.003601
0.020691
0.013855
0.002625
0.009949
0.004578
-0.000763
0.002625
0.010437
0.005554
0.010437
0.013855
0.001648
-0.005646
-0.006134
-0.002228
-0.005157
-0.010040
0.000183
-0.000763
-0.009552
-0.011993
-0.012970
-0.017853
-0.015411
-0.017853
-0.014923
-0.015411
-0.016876
-0.023224
-0.013947
-0.013458
-0.018829
-0.018341
-0.019806
-0.006134
-0.009064
-0.016388
-0.011017
-0.019318
-0.012970
-0.015411
-0.011505
-0.017365
-0.005646
-0.009064
-0.007599
-0.002228
-0.009064
-0.013947
-0.000763
-0.003693
-0.002716
-0.000275
-0.002716
-0.014435
-0.023224
-0.022736
-0.019318
-0.014923
0.011902
0.008484
-0.002716
-0.011993
-0.018341
-0.018829
-0.016876
-0.017365
-0.020294
-0.007599
-0.012482
-0.014435
-0.008575
-0.007599
0.028992
0.061707
0.046570
0.014832
-0.102325
-0.146759
-0.125275
-0.051056
0.058289
0.070984
0.045105
0.015320
-0.009064
0.017273
0.078308
0.000671
-0.016876
0.071960
0.109070
0.129578
0.162781
0.174011
0.126160
0.106628
0.175476
0.167175
0.126648
0.153503
0.138855
0.110046
0.100769
0.081726
0.071472
0.050476
0.058777
0.038269
0.033386
0.018250
0.001160
-0.014923
-0.019318
-0.025665
-0.030548
-0.024689
-0.034454
-0.032013
-0.026642
-0.019806
-0.019806
-0.022736
-0.008087
-0.000763
0.000183
-0.002228
0.007019
-0.000275
0.007507
0.015808
0.014343
-0.000763
0.010437
0.015320
0.015320
0.001160
0.005554
0.003113
0.017761
0.011902
0.019226
0.014832
0.008484
0.000671
-0.002716
0.001648
0.010437
0.013367
0.001160
0.013367
0.001648
-0.000275
-0.004669
-0.005157
0.012390
-0.000275
0.001160
0.011414
0.005066
0.000183
-0.000763
0.000671
0.002136
0.006042
0.006531
0.009949
-0.001740
-0.002716
0.000183
-0.000275
0.008972
0.001160
0.009460
-0.002716
-0.001251
0.000671
0.000671
-0.001251
-0.011505
-0.008087
-0.002716
-0.009064
-0.006622
-0.004669
-0.014435
-0.001740
-0.008575
-0.007599
-0.008575
-0.007599
-0.015900
-0.008087
-0.018341
-0.012482
-0.015411
-0.009552
-0.015411
-0.013458
-0.021271
-0.023712
-0.009552
-0.031525
-0.015900
-0.026154
-0.031036
-0.026642
-0.026154
-0.011505
-0.028107
-0.026642
-0.031525
-0.029572
-0.030060
-0.027130
-0.025665
-0.032990
-0.029083
-0.028595
-0.043732
-0.029083
-0.039825
-0.039825
-0.032501
-0.022736
-0.031036
-0.029572
-0.027130
-0.013458
-0.010529
-0.003693
-0.020782
-0.022247
-0.025665
-0.026642
-0.027130
-0.032013
-0.018829
-0.018829
-0.031036
-0.030548
-0.035431
-0.062775
-0.078888
-0.095001
-0.071564
-0.052521
-0.051544
-0.040314
-0.028107
-0.035431
-0.046661
-0.053009
-0.059357
-0.055939
-0.038849
-0.033478
-0.014923
0.013367
0.043640
0.057800
0.060730
0.066589
0.098328
0.082214
0.007507
-0.072540
-0.056427
0.053894
0.085144
0.062195
0.067566
-0.032501
-0.183868
-0.085724
0.137878
0.246765
0.060242
-0.245392
-0.274200
-0.094513
-0.009552
0.007507
-0.014923
-0.016876
-0.035431
-0.056427
-0.063263
-0.044708
-0.054962
-0.047150
-0.044708
-0.031036
-0.023224
-0.029572
-0.021759
-0.019318
-0.006622
0.005554
0.013367
0.011902
0.016785
0.018738
0.018738
0.027527
0.028992
0.026550
0.030457
0.030457
0.026062
0.021179
0.024597
0.035339
0.034851
0.019226
0.011902
0.014832
0.012878
0.010437
0.003601
0.000671
0.001648
-0.008087
-0.000763
-0.005157
0.001648
-0.012970
-0.005646
-0.013947
-0.018341
-0.020294
-0.020294
-0.005157
-0.006134
-0.013458
-0.016388
-0.009552
-0.010040
-0.005157
0.000671
0.003113
0.000671
-0.004669
-0.012482
0.001160
0.008484
0.006042
0.000183
-0.004669
0.011902
0.004089
0.002625
0.006042
-0.007111
0.002625
0.000183
0.008972
0.001648
0.011414
0.002625
0.011414
-0.001740
0.003601
0.006531
0.007019
0.011414
0.012878
0.008484
0.014343
0.015320
0.007996
0.017761
0.020691
0.017273
0.008972
0.021667
0.007996
0.019226
0.014343
0.019226
0.017761
0.008484
0.029480
0.015320
0.012390
0.014832
0.018738
0.010925
0.004578
0.017273
0.006042
0.018250
0.013855
0.005554
0.012878
0.006531
0.011902
0.002136
0.009460
0.014343
-0.008575
-0.040802
-0.083771
-0.127228
-0.121368
-0.041779
0.070496
0.153015
0.146179
0.077332
0.027039
-0.016876
-0.017365
0.014343
0.044617
0.060730
0.073914
0.085144
0.122742
0.135925
0.149597
0.115417
0.103210
0.099792
0.073914
0.049011
0.042175
0.029480
0.013855
0.001648
-0.000275
-0.015900
0.002625
0.006042
0.017761
-0.004181
-0.027130
-0.016388
-0.032501
-0.023712
-0.005157
0.001648
-0.009064
-0.010529
-0.019318
-0.012970
-0.014923
-0.002228
0.003601
0.002625
-0.011505
-0.006134
0.006042
0.009949
0.006042
-0.008087
-0.008575
-0.011993
0.010925
0.095398
0.138367
0.131531
0.144226
0.059753
-0.022736
0.029968
0.122742
0.103699
0.116394
0.150574
0.091980
0.013855
-0.014435
0.011902
0.046570
0.052429
0.029480
-0.002228
-0.045197
-0.078888
-0.088165
-0.107697
-0.111115
-0.102325
-0.107208
-0.099884
-0.104279
-0.093536
-0.094025
-0.088654
-0.081818
-0.078888
-0.077423
-0.070099
-0.068146
-0.058868
-0.045197
-0.035431
-0.038849
-0.036896
-0.034454
-0.028595
-0.028107
-0.016388
-0.027618
-0.011505
-0.020782
-0.010529
-0.003693
-0.008575
-0.016876
-0.015900
-0.007111
-0.016388
-0.000763
-0.006134
-0.002228
0.000183
-0.007111
-0.012482
-0.004669
-0.004181
-0.011017
-0.008087
-0.004669
-0.011993
-0.002716
-0.010040
-0.012970
-0.005646
-0.000275
-0.009064
-0.001740
-0.011017
-0.002228
-0.016388
-0.019318
-0.006622
-0.014923
-0.015411
-0.013458
-0.002716
-0.003204
0.000671
0.002136
-0.002716
-0.000763
0.011902
0.004089
0.010925
0.008484
0.013367
0.001160
-0.000275
0.014832
0.020203
0.019226
0.031433
0.009949
0.015808
0.010925
0.001160
-0.007599
0.004578
0.008484
0.005554
0.000671
0.007996
0.001160
0.002136
-0.006134
-0.001740
0.001648
-0.016388
-0.002228
-0.013458
-0.014435
-0.007599
-0.011505
-0.010040
0.003113
0.013367
0.024109
0.046082
0.086609
0.120789
0.148621
0.128113
-0.009064
-0.074005
-0.039337
0.002136
0.076843
0.119324
0.097351
0.059753
0.049500
0.009949
-0.006622
-0.034943
-0.025665
-0.064240
-0.075470
-0.081329
-0.066681
-0.053497
-0.055450
-0.058868
-0.050568
-0.052032
-0.041779
-0.037384
-0.036407
-0.032013
-0.024689
-0.023224
-0.030060
-0.031036
-0.019318
-0.022247
-0.025177
-0.013458
-0.013458
-0.015900
-0.012970
0.000671
-0.010040
-0.009552
0.000671
-0.001740
0.001160
0.008484
-0.009064
0.006042
0.005554
-0.005157
-0.003204
-0.011993
0.003113
0.006042
-0.002716
-0.007111
-0.005157
-0.007111
-0.010529
-0.003204
-0.001740
0.000183
0.005554
0.007507
0.006042
0.001160
0.006531
0.028992
0.064636
0.031433
-0.032501
-0.124786
-0.159454
-0.011505
0.237000
0.240417
0.104187
0.012390
-0.068146
-0.079865
-0.061310
-0.035431
-0.027618
-0.032013
-0.010529
0.008972
0.007996
-0.007599
-0.031036
-0.052032
-0.055939
-0.076935
-0.079865
-0.078888
-0.077423
-0.066681
-0.059845
-0.059357
-0.059357
-0.044708
-0.047150
-0.034943
-0.023712
-0.027130
-0.022736
-0.011505
-0.024689
-0.017853
-0.008575
-0.004669
-0.004669
-0.000275
-0.002228
-0.001740
-0.011017
-0.001251
-0.010040
-0.000275
0.009949
-0.005157
0.003601
0.009949
0.007507
-0.008087
-0.002228
0.009949
-0.003204
0.004089
0.011414
0.002625
0.005554
-0.003204
0.005554
0.002625
-0.001740
0.003113
0.011902
0.011414
-0.001251
0.017273
-0.003693
-0.002716
0.005554
0.001160
0.017761
-0.001251
-0.001740
0.004578
0.007996
0.005554
0.003113
0.004578
0.002625
0.006042
0.003601
0.004089
0.004089
0.007996
0.002625
-0.004669
0.010437
0.002625
0.008972
0.006042
0.013855
0.001160
0.002136
0.000183
0.016785
0.019226
0.018738
0.014343
0.016785
0.012390
0.018738
0.010925
0.025085
0.011902
0.012390
0.020691
0.030457
0.014832
0.021179
0.019714
0.032898
0.012878
0.021179
0.028992
0.035339
0.014343
0.013367
0.021179
0.019226
0.015320
0.026062
0.019714
0.022644
0.017273
0.013367
0.010437
0.020691
0.014343
0.026550
0.029480
0.041199
0.059753
0.051941
0.039734
0.005554
-0.001740
0.006042
0.055847
0.146667
0.243347
0.336609
0.376160
0.255554
0.024109
-0.187286
-0.268341
-0.086700
0.101257
0.203308
0.201355
0.136902
0.061218
-0.004669
-0.048615
-0.082794
-0.113556
-0.131622
-0.135529
-0.127716
-0.120880
-0.124298
-0.114044
-0.102325
-0.077423
-0.072052
-0.059845
-0.030060
-0.010040
-0.007111
0.001160
-0.001251
-0.024200
-0.076447
-0.078400
0.015320
0.030945
-0.015411
-0.018829
0.063171
0.112488
0.072449
-0.001251
-0.009064
-0.008575
-0.000275
0.019226
0.040222
0.062683
0.099304
0.081726
0.054382
0.039734
0.051453
0.068542
0.057312
0.063171
0.031921
0.036804
0.053406
0.080261
0.070496
0.057312
0.014832
-0.028107
-0.014923
-0.005646
0.007996
0.001160
0.004578
0.005554
0.000183
0.003601
-0.014435
-0.029572
-0.022247
-0.018341
-0.026642
-0.025665
-0.032501
-0.024200
-0.028595
-0.031525
-0.019318
-0.019806
-0.026642
-0.032990
-0.030548
-0.029572
-0.032501
-0.032501
-0.033966
-0.034454
-0.039337
-0.037872
-0.032013
-0.035431
-0.024200
-0.037872
-0.035919
-0.029572
-0.026154
-0.031036
-0.030060
-0.034943
-0.020782
-0.028107
-0.032013
-0.021759
-0.029572
-0.025665
-0.025177
-0.029572
-0.016876
-0.011017
-0.012970
-0.022736
-0.018829
-0.018829
-0.020294
-0.011993
-0.020294
-0.012482
-0.010040
-0.011017
-0.006134
-0.010040
-0.003693
-0.007599
-0.010040
-0.007599
-0.005646
-0.003693
-0.012970
0.001160
0.003113
-0.005646
-0.008087
-0.000275
-0.009064
0.004089
-0.001740
0.009460
-0.006134
-0.006622
-0.005157
0.003113
0.006531
0.005066
0.001648
0.001160
-0.003693
-0.003204
0.001160
0.001648
0.003601
0.000183
0.004578
-0.000763
0.002136
0.002625
0.000183
0.006042
0.010437
-0.000763
0.012390
0.004089
0.003601
0.009460
0.008484
0.016785
0.008484
0.014832
0.014343
0.021667
0.014832
0.009949
0.006531
0.004089
0.015320
0.018738
0.005066
0.004578
-0.000275
0.005066
0.000183
0.008484
0.000183
0.007019
0.006042
0.008484
-0.013947
-0.027618
-0.035919
-0.039337
-0.019318
-0.013458
-0.006622
-0.013458
-0.020294
-0.016388
-0.016388
-0.023712
-0.058868
-0.058868
0.019226
0.079285
0.093445
0.066101
0.033875
0.051941
0.073914
0.036804
0.015320
0.010437
0.074890
0.140320
0.147644
0.167175
0.157410
0.100281
0.098328
0.065125
0.003113
0.029968
0.080261
0.103210
0.062683
0.031433
-0.021759
-0.011017
0.015320
0.010925
-0.004181
-0.024689
-0.036407
-0.045685
-0.052521
-0.042267
-0.043243
-0.034943
-0.042755
-0.039825
-0.037384
-0.030548
-0.034454
-0.032013
-0.020294
-0.014923
-0.020294
-0.005157
-0.011017
-0.009064
-0.002716
-0.011505
0.002136
0.011414
0.005554
0.005554
-0.007111
-0.004181
-0.004181
-0.005646
0.007019
-0.001740
-0.007599
0.006042
-0.009064
0.000671
-0.011505
-0.006134
-0.011993
-0.006134
-0.008575
-0.013458
-0.001740
-0.003204
-0.019318
-0.006622
-0.012970
-0.016876
-0.016876
-0.016388
-0.015900
-0.005646
-0.012482
-0.032501
-0.014435
-0.013947
-0.015411
-0.021271
-0.013458
-0.015900
-0.027618
-0.014923
-0.017365
-0.010040
-0.017853
-0.004181
-0.013458
-0.028107
-0.020294
-0.028595
-0.014923
-0.010040
-0.013947
-0.011993
-0.014923
-0.010040
-0.012970
-0.022736
-0.015900
-0.016388
-0.013947
-0.016876
-0.013458
-0.011993
-0.011505
-0.020294
-0.019318
-0.021271
-0.017853
-0.009064
-0.016876
-0.016876
-0.014923
-0.011993
-0.028107
-0.017365
-0.013947
-0.016388
-0.008575
-0.004181
-0.002716
-0.011505
-0.021271
-0.010529
-0.006134
-0.001740
-0.006134
-0.002716
0.000671
-0.008575
-0.017853
-0.019806
-0.011017
-0.002716
0.000183
-0.007111
-0.010040
-0.013458
-0.012482
-0.017853
-0.017365
-0.005157
0.011414
0.012878
0.026550
0.021179
0.028992
0.004089
-0.003693
-0.003693
0.012878
0.050964
0.105164
0.104675
0.089050
0.049988
0.044617
0.044128
0.085144
0.086609
0.058777
0.040710
0.013367
0.014832
0.039734
0.055359
0.062683
0.042175
0.023132
-0.012482
-0.023224
-0.000763
0.007019
-0.010040
-0.010040
-0.011017
-0.011993
-0.029083
-0.019318
0.029968
0.030457
0.010437
-0.011017
-0.035431
-0.042755
0.035339
0.169128
0.153503
0.007996
-0.026642
-0.065216
-0.106720
-0.067169
0.098328
0.211121
0.047546
-0.049103
-0.015900
-0.017365
-0.044708
-0.042755
-0.025177
-0.034943
-0.034454
-0.025665
-0.019806
-0.025665
-0.018341
-0.023712
-0.025177
-0.026154
-0.024689
-0.028107
-0.035431
-0.027618
-0.018341
-0.023712
-0.032990
-0.027618
-0.020294
-0.020294
-0.021271
-0.019806
-0.025177
-0.010040
-0.026642
-0.027130
-0.023712
-0.025177
-0.024689
-0.032990
-0.023712
-0.027130
-0.016388
-0.016388
-0.008575
-0.005157
-0.010040
-0.006622
-0.006622
-0.009552
0.000671
-0.001740
0.000183
0.003601
0.001648
-0.002716
-0.006134
-0.004669
0.004089
0.006531
-0.000275
-0.003693
0.003601
-0.000763
-0.007111
-0.003204
-0.016388
-0.016388
-0.007111
-0.008575
-0.008087
-0.012970
-0.013947
-0.008575
-0.013947
-0.004669
-0.008575
-0.017853
-0.011017
-0.017853
-0.016388
-0.009064
-0.019318
-0.005157
-0.010040
-0.001740
-0.000763
-0.011017
-0.005646
-0.004669
-0.007111
-0.006134
-0.002228
0.000671
0.004089
0.000183
0.002136
0.003601
-0.005646
0.003601
0.001160
0.009949
0.011902
0.020691
0.014832
0.022156
0.016296
0.015320
0.030945
0.038269
0.028503
0.030945
0.023132
0.028503
0.044128
0.062683
0.063171
0.029968
0.007507
0.012390
0.020203
0.023132
0.029480
0.037781
0.010925
-0.032990
-0.075470
-0.105743
-0.053497
0.003601
0.026062
0.007019
-0.029083
-0.084747
-0.095490
-0.081818
-0.062775
-0.035919
-0.053009
-0.047150
-0.048126
-0.020782
-0.004669
-0.007111
0.004089
0.004089
-0.007599
-0.015411
-0.003204
-0.016388
0.004089
-0.006134
0.004578
0.026550
0.004578
-0.000275
0.012390
0.014343
0.008484
0.007019
0.007996
0.012390
-0.004669
0.003113
-0.003204
0.011902
0.004089
0.026550
0.034851
0.040222
0.033386
0.022156
0.006531
0.026062
0.020691
0.024109
0.047546
0.083679
0.094421
0.101746
0.098328
0.068542
0.049988
0.051941
0.070984
0.089050
0.042664
0.024109
0.036804
0.042664
0.046082
0.052917
0.030945
0.005554
0.000671
-0.002228
-0.014923
-0.025177
-0.039825
-0.034943
-0.044708
-0.048615
-0.030548
-0.043243
-0.043732
-0.040314
-0.042755
-0.031036
-0.035431
-0.019806
-0.015900
-0.020294
-0.007111
-0.012482
-0.011993
-0.008575
-0.017365
0.002625
0.001648
0.012390
-0.009064
-0.003693
0.010925
0.002625
0.007019
0.021179
0.007019
0.011902
0.007019
0.009949
0.011414
0.008484
0.012390
0.010437
0.015320
0.016785
0.010437
0.004578
0.014343
0.009460
0.011902
0.005066
0.019714
0.015320
0.015808
0.002625
0.001648
0.000183
0.006042
-0.004669
0.005066
-0.004181
0.013855
0.002136
0.005066
-0.004669
-0.004181
-0.004669
0.009460
0.008484
0.000183
0.007019
-0.006622
-0.009064
-0.006622
0.000671
-0.001251
0.008484
0.011414
0.009949
0.014832
-0.003204
0.008972
-0.010040
-0.003204
0.011414
0.019226
0.012878
0.011414
0.015808
0.017273
0.008484
0.019226
0.032410
0.055359
0.057800
0.033386
0.035339
-0.012482
-0.078400
-0.043732
-0.064240
-0.080841
-0.027130
-0.031036
-0.034943
-0.024689
-0.022736
-0.081818
-0.117462
-0.122345
-0.108673
-0.099396
-0.149689
-0.133087
-0.150177
-0.151642
-0.103790
-0.061798
-0.055939
-0.041779
-0.042755
-0.072540
-0.048615
-0.053009
-0.040802
-0.042267
-0.035431
-0.013947
-0.014435
-0.003204
-0.001740
0.013855
0.005554
0.026550
0.023132
0.013855
0.028015
0.034363
0.016785
0.020691
0.016296
0.011902
0.014832
0.025085
0.025085
0.019714
0.021667
0.013855
0.016296
0.016296
0.025574
0.020691
0.025574
0.029480
0.023621
0.017761
0.023132
0.030457
0.025085
0.002136
0.007996
0.046082
0.064148
0.082214
0.072937
0.053894
0.039246
0.042175
0.035339
0.033875
0.037292
0.044128
0.050476
0.046082
0.042175
0.059265
0.048523
0.031921
0.026550
0.016785
0.014343
0.019226
0.014343
0.018250
-0.002228
-0.020294
0.002136
0.027039
0.014343
0.007996
0.015320
0.020691
0.024597
0.018738
0.013855
0.020203
-0.001740
0.014832
0.028503
0.031921
0.025085
0.025574
0.020691
0.012878
0.012390
-0.006622
-0.006134
0.000183
0.000183
-0.006134
-0.004181
-0.015411
-0.007599
-0.013458
-0.023224
-0.019318
-0.016388
-0.015900
-0.019318
-0.015900
-0.003204
-0.016876
-0.018829
-0.012970
-0.003693
0.002625
-0.012482
-0.005646
0.011902
0.004578
0.011902
0.030457
0.026550
0.014343
0.027039
0.034851
0.047546
0.031433
0.029480
0.011902
0.002625
0.006042
0.003113
0.016296
0.027039
0.024109
0.022644
0.004578
0.002136
-0.016388
-0.023712
-0.004669
-0.029083
-0.027618
-0.036896
-0.016388
0.020203
0.017273
-0.009552
-0.024200
-0.009064
0.017273
0.019714
-0.007111
-0.026154
-0.023712
-0.014435
-0.002716
-0.019318
-0.009552
-0.013458
-0.017853
-0.018341
-0.022736
-0.034454
-0.026642
-0.010040
-0.011993
-0.014923
-0.007111
-0.031036
-0.010529
0.026062
0.033386
0.026062
0.018738
0.012878
0.006042
-0.002716
0.016296
0.064148
0.113953
0.034851
-0.023224
-0.010040
-0.001251
0.019226
0.014343
0.032410
0.027527
0.005554
-0.004669
-0.018341
-0.026642
-0.035919
-0.053009
-0.042755
-0.044708
-0.027618
-0.007599
0.003113
-0.004181
-0.007599
-0.001740
-0.034943
-0.073029
-0.065216
-0.059845
-0.015900
0.006531
-0.010529
-0.025665
-0.030060
-0.026642
-0.048126
-0.031525
-0.044220
-0.058380
-0.062775
-0.070099
-0.041290
-0.000763
-0.023224
-0.035919
-0.054962
-0.048126
-0.039337
-0.026642
-0.021271
-0.022247
-0.024689
-0.024689
-0.012482
0.004578
-0.006622
-0.018341
-0.030548
-0.016388
0.003113
-0.000763
-0.002716
-0.003693
-0.002228
-0.002228
0.002625
0.001648
0.010437
-0.003204
-0.016388
-0.006622
-0.004181
-0.003204
0.004578
0.001648
-0.004669
0.013367
-0.001251
0.005066
0.013855
0.019714
0.018250
0.012878
0.009949
0.025085
0.009949
0.012390
0.022644
0.009949
0.019714
0.008484
0.013367
0.010437
0.011414
0.011902
0.009949
0.006531
0.020203
-0.001251
0.010925
0.020203
0.004089
0.007019
0.000671
0.007996
0.014343
0.007996
0.015320
0.001160
0.010925
0.006531
0.002136
0.022156
0.013367
0.012390
0.013367
0.016785
0.031921
0.028992
0.026062
0.039734
0.046082
0.057312
0.054382
0.050964
0.047058
0.029480
0.034363
0.044617
0.051453
0.053894
0.038757
0.046570
0.034363
0.032898
0.056335
0.061707
0.059753
0.037292
0.010925
-0.006134
-0.033966
-0.031525
0.006042
0.030945
0.013855
0.010437
0.000671
-0.022736
-0.018829
-0.038361
-0.056915
-0.044220
-0.011993
-0.002228
-0.011993
-0.032501
-0.019806
0.021179
0.008972
0.006531
-0.004181
0.003113
-0.005646
0.019714
0.026062
0.020691
0.011902
0.026062
0.038757
0.075378
0.102234
0.083191
0.110535
0.107605
0.084656
0.035828
0.024109
0.021667
0.028992
0.065125
0.091980
0.110046
0.112976
0.092468
0.042664
0.005066
0.010925
-0.007599
-0.021759
-0.016388
-0.008575
-0.002228
-0.011017
-0.025177
-0.028107
-0.047638
-0.058868
-0.057892
-0.054962
-0.063263
-0.048126
-0.051544
-0.041779
-0.037384
-0.044708
-0.034454
-0.032501
-0.032501
-0.031036
-0.017853
-0.008575
-0.011505
-0.016388
-0.004181
-0.015900
-0.003693
-0.004669
-0.007111
-0.003693
-0.002716
0.009949
-0.007111
0.001160
-0.004181
-0.011017
-0.003204
-0.005646
0.003113
0.002625
-0.003204
-0.012970
-0.007599
-0.004181
-0.004181
-0.006134
0.001648
0.007019
-0.002228
0.001160
-0.009064
0.001648
0.001648
-0.002228
-0.010040
-0.015900
-0.012970
-0.023224
-0.019806
-0.011017
-0.018341
-0.011505
-0.005157
-0.012970
-0.012970
-0.019806
-0.019318
-0.015411
-0.016876
-0.015411
-0.029083
-0.000275
-0.014923
-0.006134
-0.007111
-0.013458
0.001648
-0.007599
0.002136
0.007996
0.010437
0.011902
0.007019
0.003601
0.003601
0.004578
0.003601
0.008972
0.008484
0.015808
0.003113
0.000671
0.006531
0.013367
-0.000275
-0.007599
0.013367
0.007996
0.028015
0.023621
0.003601
-0.055450
-0.135529
-0.143341
-0.174103
-0.087677
-0.002716
0.006531
-0.021759
-0.078400
-0.116486
-0.112579
-0.121857
-0.103302
-0.092072
-0.092072
-0.078888
-0.074005
-0.058868
-0.030060
-0.023712
-0.020782
0.002625
0.021179
0.028015
0.028992
0.028503
0.045105
0.040710
0.022156
0.004089
0.006042
0.034851
0.048035
0.033875
0.022644
0.026550
0.027527
0.016785
0.017273
0.023621
0.033875
0.023132
0.030945
0.038269
-0.004181
-0.044708
-0.039825
-0.021759
0.002625
0.009460
0.010925
0.011902
0.000183
-0.003693
-0.005646
-0.009064
-0.010040
-0.017853
-0.015900
-0.024200
-0.012970
-0.003204
0.004578
-0.001251
-0.000763
0.008972
-0.001251
0.002136
0.008972
0.000183
0.021179
0.019714
0.012878
0.013367
0.010437
0.012390
0.017761
0.010925
0.017761
0.021179
0.028503
0.017273
0.016296
0.014832
0.018738
0.026550
0.035828
0.031433
0.024109
0.012390
0.024597
0.011414
0.014832
0.022156
0.023132
0.027527
0.029480
0.018250
0.029480
0.008972
0.003113
0.001160
-0.002228
-0.002228
0.000671
-0.000763
-0.003693
-0.008575
-0.016876
-0.016876
-0.008087
-0.012482
-0.012482
-0.014923
-0.011993
-0.014923
-0.026154
-0.024689
-0.015411
-0.009064
-0.011017
-0.008575
-0.012970
-0.012482
-0.016388
-0.010040
-0.011993
-0.008575
-0.003204
0.005554
-0.013458
-0.008575
-0.013947
-0.009552
-0.001251
0.001160
-0.001251
-0.001251
-0.007111
-0.001251
0.009949
-0.000275
0.003113
0.011902
0.002625
-0.000275
0.003113
-0.001251
0.006042
0.012878
0.003113
0.009460
0.014832
0.001648
0.009460
0.016785
0.001160
0.007019
0.009460
0.004578
0.012390
0.011414
0.002136
0.005554
0.007996
0.007507
0.006042
0.005554
0.007996
0.002625
0.006042
0.001648
0.001648
-0.004669
-0.003204
-0.008575
0.001648
0.000671
-0.006622
-0.006622
0.001160
0.002625
0.001160
-0.005646
-0.009064
-0.005646
-0.007599
0.016785
0.030457
0.032410
0.037781
0.054871
0.061218
0.080750
0.082703
0.020691
0.021667
0.053894
0.019714
0.018738
0.037292
0.018738
0.021667
0.029968
0.032898
0.012878
-0.008575
-0.029083
-0.028595
-0.010529
0.010925
0.025574
0.020203
0.012390
0.013367
0.048035
0.085144
0.111511
0.094421
0.049500
-0.016876
-0.035919
0.010925
0.045105
0.055359
0.047058
0.030457
0.005066
-0.013458
-0.027618
-0.036896
-0.072540
-0.072540
-0.092072
-0.083771
-0.095490
-0.080841
-0.081329
-0.074005
-0.070587
-0.054962
-0.043732
-0.037384
-0.035919
-0.026642
-0.017365
-0.017365
-0.009064
-0.009552
-0.008087
-0.000763
0.001648
0.006042
0.004089
0.008972
0.007019
0.009949
0.008972
0.008972
0.010925
0.019714
0.021667
0.019714
0.014343
0.003601
0.010925
0.009949
0.002136
0.009949
0.017761
0.023621
-0.006622
0.001160
-0.003693
0.006531
0.001648
-0.007599
-0.001251
0.000671
0.004578
-0.004669
-0.006134
-0.011505
-0.011505
-0.003693
-0.001251
-0.008087
-0.012970
-0.001740
-0.001251
-0.003693
0.002625
0.003601
0.003113
0.003601
-0.003693
0.002625
0.011414
-0.012482
-0.003204
0.002625
-0.002716
-0.000763
-0.003693
0.001648
-0.011505
-0.008575
-0.001740
0.001160
0.001160
0.000183
0.009460
0.008484
-0.000763
-0.007599
-0.009064
-0.004181
-0.004669
0.005554
0.002625
0.002625
-0.000275
0.004089
0.007019
-0.004181
0.001648
0.010437
-0.007599
-0.002228
-0.003204
0.002136
-0.001740
-0.001740
-0.011993
-0.004181
-0.005646
-0.007599
-0.004181
-0.008087
0.006042
0.002625
-0.006134
0.001160
0.007507
-0.004669
0.013855
-0.009552
-0.002228
0.011902
0.006042
0.007996
0.012878
0.009460
0.007019
0.006042
0.013367
0.004578
0.001648
0.002625
0.009460
-0.000275
-0.001251
0.013855
-0.001740
0.001648
-0.004181
-0.002716
0.002136
-0.008575
-0.001740
0.001160
-0.001740
0.000183
-0.003204
0.002136
0.025574
0.021667
0.001160
0.020203
0.033875
0.045593
0.051941
0.050964
0.044128
0.035339
0.043640
0.057312
0.032410
0.004578
0.000183
0.016785
0.021179
0.031921
0.033386
0.047546
0.022644
0.034851
0.051941
0.065613
0.046570
0.030945
-0.005157
-0.031525
-0.044708
-0.045197
-0.015411
0.016296
0.023132
0.026550
0.020203
-0.002716
-0.016388
-0.027618
-0.053497
-0.062775
-0.062775
-0.067657
-0.057404
-0.061310
-0.051544
-0.051056
-0.052521
-0.055450
-0.052521
-0.043243
-0.049103
-0.031525
-0.033478
-0.028107
-0.025177
-0.020294
-0.006622
-0.025665
-0.003204
-0.008575
-0.006134
-0.006622
-0.015900
-0.005157
-0.006622
-0.006622
-0.006134
-0.001740
0.003113
0.006042
-0.000763
-0.000763
-0.008575
-0.002716
0.011414
-0.000275
0.007507
0.006531
-0.001251
0.005554
0.004089
0.000183
0.000671
0.008484
0.011414
0.009949
0.008484
0.003113
-0.004181
-0.007599
-0.001740
-0.003204
-0.004181
-0.001740
0.001160
-0.006134
-0.013458
-0.008087
-0.006134
-0.004181
-0.006622
-0.001251
-0.005646
-0.014435
-0.010040
-0.005157
-0.012482
-0.004181
-0.014435
0.000183
0.003601
-0.012482
-0.003693
-0.000763
-0.005646
-0.005157
0.002625
-0.006134
0.007507
-0.000275
-0.009552
0.000183
-0.002716
0.000183
0.004578
-0.013458
-0.003204
-0.002228
-0.001251
-0.000275
0.005554
0.001648
-0.002716
-0.002228
0.001648
0.010925
0.007507
-0.000275
0.010437
0.010925
0.002625
-0.001251
0.000671
-0.000275
-0.000763
0.011902
0.006531
-0.000275
0.009460
0.012390
0.010437
0.003601
0.016785
0.009460
0.003601
0.004578
0.005554
-0.000275
0.012390
0.039734
0.040222
0.036316
0.017273
-0.004181
0.033386
0.052429
0.118347
0.090515
0.038757
0.008484
0.006042
0.070007
0.085144
0.062195
0.016785
-0.011993
0.030457
0.049500
0.052429
0.033875
0.021667
-0.002228
0.016785
0.013367
-0.011993
0.015320
0.048523
0.029968
-0.013947
-0.034943
-0.024200
-0.021271
-0.010529
-0.013458
-0.018829
-0.011993
-0.006134
-0.018829
-0.026154
-0.026642
-0.039337
-0.038849
-0.052032
-0.053986
-0.056427
-0.049591
-0.056427
-0.055939
-0.049103
-0.045197
-0.036896
-0.034943
-0.027130
-0.018829
-0.025177
-0.016388
-0.016388
-0.000763
0.000671
-0.005157
-0.010040
-0.004669
-0.010529
-0.007599
0.007019
0.000671
0.000183
0.007019
-0.003693
-0.000763
-0.002716
-0.004669
0.002625
-0.001740
0.004089
0.008972
-0.004669
0.004578
0.005066
-0.005157
-0.001251
0.011902
0.003601
0.002625
0.008484
0.002625
0.013855
0.013367
-0.000275
0.013855
0.011902
0.013367
0.012390
0.010437
0.013367
0.004578
0.012390
0.005554
0.011902
0.014832
0.007019
0.009949
0.006042
0.005066
0.009460
-0.005646
0.004578
0.009949
0.004089
0.008972
0.001648
-0.000763
0.001648
-0.000275
0.005066
0.001648
0.002625
0.003601
0.001160
0.007507
0.002136
-0.000275
-0.006622
0.002625
0.008972
-0.003204
-0.003204
-0.003204
-0.007599
-0.010040
0.001160
-0.004181
-0.009064
-0.005646
-0.012970
-0.007599
-0.010529
-0.008575
-0.007599
0.001648
-0.003204
-0.000763
-0.003204
-0.011993
-0.009552
-0.008575
-0.011017
-0.014923
0.000671
-0.004181
-0.008087
0.001648
-0.005646
-0.008575
-0.013947
-0.018829
-0.021271
-0.009064
-0.015900
-0.026642
-0.026154
-0.035431
-0.032990
-0.038849
-0.043243
-0.035919
-0.032501
-0.046173
-0.036407
-0.016388
0.007996
0.032898
0.051941
0.036316
-0.018829
-0.075958
-0.097931
-0.056915
0.077820
0.185730
0.242371
0.149597
0.031433
0.000671
-0.046173
-0.077911
-0.056427
0.015808
0.063660
0.060730
0.062683
0.078308
0.079773
0.017273
-0.064240
-0.081329
-0.082306
-0.044708
-0.037872
-0.031036
-0.026642
-0.002716
-0.012482
-0.018341
-0.001740
-0.006622
0.007019
0.000671
0.008972
-0.002228
0.011414
0.002625
0.006531
0.018738
0.014832
0.026062
0.019714
0.031433
0.039246
0.025085
0.024597
0.026550
0.028992
0.027039
0.030945
0.021179
0.022644
0.013855
0.008484
0.010925
0.010437
0.019226
0.009949
0.013855
0.013855
0.009460
0.006531
0.009949
0.004089
-0.002228
-0.004669
0.006531
0.002625
0.014832
0.003113
-0.005646
-0.002228
-0.011993
-0.007111
-0.002716
-0.017365
-0.005646
-0.009552
-0.011505
-0.010529
-0.023712
-0.008575
-0.018829
-0.017853
-0.022247
-0.027130
-0.021759
-0.015900
-0.016876
-0.022247
-0.017853
-0.004181
-0.015411
-0.005646
-0.001251
-0.011017
-0.012970
-0.012482
0.000671
0.006042
-0.004669
0.007507
-0.000275
0.003601
0.001648
0.002136
0.002136
0.013367
0.007507
-0.000763
0.009949
0.008972
-0.004181
0.000183
0.009949
0.000671
0.004089
0.002625
0.010437
0.000671
0.001160
0.000671
0.001648
-0.007111
-0.007599
0.005066
0.007019
-0.000275
-0.019806
-0.003693
-0.011017
-0.004181
-0.009064
0.002136
-0.000275
-0.008575
-0.003204
-0.006622
-0.003204
0.002625
-0.000275
-0.007111
0.000671
-0.011505
-0.002716
-0.007599
-0.012482
-0.009064
-0.000763
-0.002228
0.004578
-0.010040
-0.009064
-0.013947
-0.004181
0.020203
0.039734
0.052917
0.055847
0.034363
0.018738
-0.015900
-0.041779
-0.016388
0.014343
0.013367
0.002136
0.012878
0.032410
0.041199
0.015808
-0.024200
-0.046173
-0.036896
-0.045197
-0.019806
-0.093536
-0.178009
-0.129181
-0.077423
-0.061310
0.018738
0.013367
-0.047638
-0.011017
-0.028107
-0.103790
-0.088165
-0.072052
-0.020782
0.025085
0.036804
0.032410
-0.001251
-0.014435
0.000183
0.017273
0.032898
0.038269
0.038269
0.027039
0.022156
0.024109
0.019714
0.022644
0.015808
0.013855
0.012878
0.022644
0.008484
0.011902
0.017273
0.012390
0.019714
0.017273
0.026062
0.028503
0.026062
0.012878
0.018738
0.021667
0.019226
0.015808
0.028015
0.023621
0.018250
0.020691
0.018738
0.005066
0.010925
0.005554
0.010437
0.003113
0.004089
0.005066
0.006042
0.000671
-0.004669
0.002136
-0.004181
0.000183
-0.001740
0.001648
-0.004669
-0.007111
-0.008575
-0.000275
-0.008087
-0.001251
0.001648
-0.003204
-0.013947
-0.012970
-0.010529
0.003601
-0.000275
0.000183
0.004578
0.001648
-0.009064
-0.003204
-0.008087
0.007019
-0.002716
-0.001251
0.003601
0.008484
-0.013458
0.002625
-0.006622
0.001648
-0.011505
0.004578
0.009949
-0.012482
0.002625
0.002136
0.005066
-0.005646
-0.002228
0.003601
0.008484
-0.001740
0.008972
-0.002716
0.002136
-0.009064
-0.002716
0.011902
-0.001740
0.010437
-0.000763
0.000183
-0.001251
-0.009552
0.005554
-0.005646
-0.006622
-0.005157
-0.002228
-0.000275
-0.005646
-0.012482
-0.016876
-0.013458
-0.020294
-0.010529
-0.012482
-0.006622
-0.010529
-0.016388
-0.011505
-0.014923
-0.006622
-0.008575
-0.014923
-0.020782
-0.024689
-0.012970
-0.009552
-0.014923
-0.006622
0.027527
0.077332
0.119812
0.123718
0.075867
0.015320
-0.042267
-0.044708
-0.034454
-0.040802
-0.044708
-0.008087
0.006531
0.019714
0.007019
0.004578
-0.012970
-0.053986
-0.062286
-0.063263
-0.065216
-0.015900
-0.020294
-0.042755
-0.032013
-0.026642
-0.011993
0.009460
0.026550
0.039246
0.064636
0.060242
0.051941
0.062683
0.052429
0.064148
0.055847
0.049500
0.033875
0.025574
0.019714
0.037781
0.031921
0.025574
0.028503
0.026550
0.034851
0.028992
0.035339
0.023621
0.021179
0.013855
0.011414
-0.002228
0.006531
0.002136
-0.003204
-0.008575
0.006531
-0.001251
-0.010040
-0.003204
-0.002716
-0.005646
-0.009552
-0.015411
-0.012482
-0.009552
-0.003693
-0.006622
-0.016388
-0.011017
-0.008087
0.003601
-0.005157
-0.002716
0.004089
-0.000275
0.011902
0.008972
0.023621
0.029968
0.014832
-0.007599
-0.039825
-0.047638
-0.067657
-0.037872
0.007996
-0.011993
-0.059357
0.005066
0.011414
-0.032013
-0.032013
0.013855
-0.001740
-0.066193
-0.082794
-0.079865
-0.028595
-0.019806
0.022156
0.025085
0.007019
-0.048126
-0.046661
-0.029083
-0.007111
-0.006134
-0.009064
-0.019806
-0.018341
-0.025177
-0.026154
-0.026642
-0.020782
-0.022247
-0.016388
-0.014435
-0.010529
-0.002228
-0.008575
-0.002228
0.002136
-0.004669
0.011414
0.000183
0.007019
0.012878
0.014343
0.004089
0.003113
0.006042
0.007019
0.015320
0.008484
0.010437
0.008484
0.006531
0.003113
0.007019
0.008484
0.006042
0.006042
0.008972
0.000671
0.011414
0.005554
0.003601
0.004089
0.001160
0.009460
0.009460
0.000183
0.006042
-0.009552
-0.003204
0.008972
-0.003204
-0.004669
-0.009552
0.003113
0.000183
0.004578
-0.003693
0.011902
-0.003693
0.001160
0.002625
0.003601
0.002625
-0.010529
-0.002716
-0.002228
0.007019
0.002136
-0.008575
-0.002228
-0.003693
0.010925
0.048035
0.098816
0.130066
0.096375
0.004089
-0.051544
-0.075470
-0.051544
-0.057404
-0.033966
0.006042
0.013367
0.012878
-0.001251
-0.009064
-0.029572
-0.060822
-0.071564
-0.053009
-0.030060
-0.005646
0.008484
-0.004669
-0.011993
-0.015411
-0.002228
0.016785
0.031921
0.052917
0.072449
0.074402
0.061707
0.074402
0.059753
0.051941
0.054382
0.053894
0.042175
0.045593
0.026062
0.019714
0.016785
0.017273
0.025085
0.016296
0.019226
-0.000275
0.009949
0.012878
-0.001740
0.008484
-0.004669
0.001648
0.015320
0.010437
0.002136
-0.008087
-0.001740
-0.002228
-0.003204
0.004089
-0.002228
-0.001740
0.003601
-0.000763
-0.000275
-0.009064
-0.003204
-0.004181
0.000671
0.006531
0.002625
-0.000763
-0.011017
-0.016876
-0.004669
0.001160
0.006042
-0.000275
-0.006622
-0.025177
-0.002228
-0.000763
0.004089
0.001160
-0.001251
-0.000275
-0.000275
0.001648
0.001648
-0.002228
0.009949
0.002625
0.002136
0.013855
0.014832
0.000183
0.008484
0.009460
0.001160
0.012390
0.003601
0.007019
-0.002228
-0.004669
-0.011505
-0.010529
-0.012970
-0.000275
0.003113
0.016296
0.008972
0.013855
0.018250
-0.005646
-0.032501
-0.043732
-0.006134
0.022644
0.024109
-0.005157
-0.057892
-0.041290
-0.007599
0.003113
-0.006134
-0.012970
-0.010040
-0.013458
-0.027130
-0.036407
-0.040802
-0.040802
-0.040314
-0.028107
-0.024689
-0.015900
-0.023712
-0.028107
-0.017853
-0.023224
-0.020782
-0.017365
-0.007599
-0.020294
-0.009064
-0.013458
-0.014435
-0.021271
-0.010040
-0.001251
0.006531
0.001648
-0.003693
0.003113
0.006042
0.003113
0.000183
0.011414
0.010437
0.002136
0.003113
0.003601
0.014343
0.008484
0.007507
0.001160
0.017273
0.009460
0.009949
0.000671
0.001648
-0.004181
0.006531
-0.003693
0.003601
-0.011505
-0.004669
-0.007111
0.000183
-0.011505
-0.009552
0.002136
0.014343
0.030945
0.049500
0.080750
0.053406
0.012390
-0.013458
-0.012482
-0.016388
-0.030548
-0.031525
-0.008087
0.007996
0.007996
-0.003693
-0.018341
-0.028595
-0.047150
-0.030060
-0.032013
-0.013947
-0.023224
-0.027130
-0.051056
-0.048615
-0.033478
-0.018829
-0.008575
0.006042
0.023621
0.023621
0.027527
0.033875
0.035828
0.030457
0.028503
0.021179
0.019226
0.018738
0.010925
0.016296
-0.000275
-0.002716
0.000671
0.009460
0.003113
0.007996
0.005554
-0.008087
-0.011505
0.000671
-0.011017
-0.003204
0.000671
-0.000763
-0.001740
-0.010529
-0.006134
-0.008087
-0.000763
0.006531
-0.005157
-0.009064
-0.001740
0.002625
-0.010040
-0.003693
-0.003693
0.004089
-0.000763
0.017761
-0.002228
0.005554
-0.005646
-0.007111
-0.000763
0.007019
0.004089
0.003113
-0.002716
0.009949
0.007019
0.002136
-0.006622
-0.000275
-0.003204
0.005066
-0.003693
-0.001740
-0.008575
0.000183
0.001160
-0.009064
0.008972
-0.006134
0.000183
-0.004669
-0.007599
-0.008575
-0.015411
-0.004669
-0.000275
-0.002228
-0.000275
0.000671
0.005554
-0.007599
-0.011993
-0.000763
-0.008575
-0.006134
-0.001740
0.004089
-0.001740
-0.000275
-0.000763
-0.006622
-0.004181
0.002625
-0.000763
0.002625
-0.005157
0.000671
0.000671
-0.009552
-0.005646
0.000671
0.001648
0.002136
0.010437
0.005066
-0.002716
0.012878
0.007019
-0.000763
0.000183
0.007507
0.012878
0.002136
0.001648
-0.028107
-0.026642
-0.048126
-0.074493
-0.029083
0.220398
0.516296
0.420105
0.181335
-0.101837
-0.216095
-0.079376
-0.023224
-0.032501
-0.047638
0.081726
0.075867
0.072449
0.041687
-0.011505
-0.087189
-0.142365
-0.171661
-0.189240
-0.196075
-0.199493
-0.191193
-0.175079
-0.152618
-0.124298
-0.058868
0.005066
0.043152
0.036804
-0.001740
-0.050568
-0.040314
-0.023224
-0.000275
0.028503
0.067078
0.112976
0.143738
0.148132
0.148621
0.092957
0.005066
-0.012482
0.004089
0.036316
0.032898
0.036804
0.039734
0.046082
0.036316
0.041687
0.028992
0.025574
0.023132
0.013855
0.003113
0.006531
0.007019
0.002625
0.004089
0.008972
0.015808
0.010437
0.018738
0.015808
0.023132
0.020203
0.032898
0.017273
0.011414
0.023621
0.034851
0.030945
0.041199
0.031921
0.024597
0.028015
0.028015
0.023132
0.020203
0.014832
0.032410
0.028503
0.033386
0.021667
0.015808
0.007996
0.010437
0.009460
0.013367
0.017761
0.012878
0.007996
0.001160
0.001648
0.000183
-0.002228
-0.001251
0.001160
-0.002716
-0.007599
-0.011017
-0.010040
-0.007599
-0.005157
-0.011017
-0.013947
-0.009064
-0.012970
-0.013458
-0.006134
-0.016876
-0.015411
0.003113
-0.000763
-0.000275
-0.007599
-0.010529
0.002136
-0.002716
0.004089
0.004089
-0.000763
-0.000763
0.022644
0.011902
0.004578
-0.009552
0.003113
0.014343
0.011902
0.007019
0.017273
0.007996
0.008972
0.000671
0.007019
-0.003693
0.005554
0.000671
0.006531
0.005066
-0.003693
-0.004669
-0.003204
-0.006134
0.008972
0.017273
0.011414
0.013367
0.007996
0.009460
0.017761
0.013855
0.010925
0.018738
0.018250
0.010925
0.011902
0.030945
0.037292
0.024109
0.015808
0.022156
0.022156
0.023621
0.009460
0.009949
0.014832
-0.001251
-0.000763
0.000183
0.000183
0.007507
-0.003693
-0.013947
-0.009552
-0.023712
-0.018341
-0.028595
-0.024200
-0.008087
0.033875
0.063171
0.001648
-0.072052
-0.058380
0.018250
0.093933
0.112000
0.097351
0.091980
0.050476
0.011414
0.096863
0.084656
0.012390
-0.089630
-0.088165
-0.060822
-0.003204
-0.028107
-0.028595
-0.058868
-0.091095
-0.125275
-0.142365
-0.142365
-0.168243
-0.184845
-0.159943
-0.128693
-0.109161
-0.105255
-0.086700
-0.079376
-0.082306
-0.067657
-0.044708
-0.026154
-0.011993
0.016296
0.032898
0.039246
0.053894
0.049500
0.036804
0.042664
0.045105
0.035828
0.024109
0.028503
0.022156
0.031433
0.027039
0.021179
0.015320
0.007996
0.018250
0.017761
0.015320
0.021667
0.023132
0.004578
0.002136
0.010437
0.008484
0.007019
0.014343
0.019714
0.013855
0.013367
-0.002228
0.008972
0.019226
0.007507
0.018738
0.015320
0.020691
0.019714
0.007507
0.008972
0.017273
0.006531
0.016296
0.014343
0.013367
0.024109
0.002136
0.009460
0.015320
0.010925
0.018250
0.016296
0.016785
0.006531
0.001160
-0.001740
-0.001740
0.004089
-0.001251
0.004089
0.007507
-0.001251
0.001160
-0.004181
-0.010040
-0.013458
-0.008575
-0.002716
-0.008575
-0.005646
-0.009552
-0.016876
-0.009064
-0.021271
-0.008087
-0.007599
-0.007111
0.002136
-0.010529
-0.001740
-0.012970
-0.006622
-0.014923
0.001160
-0.007599
0.006042
0.004578
-0.008087
0.006531
-0.001740
-0.010529
-0.014435
-0.000763
-0.005157
-0.000275
0.007507
0.005066
0.005066
0.000671
0.002136
0.002625
0.001160
-0.002716
-0.010040
0.010925
0.005554
0.004578
0.013367
-0.001251
-0.006134
0.006042
0.006042
0.013855
0.055847
0.038269
0.025085
0.006531
0.004089
0.007507
0.018738
0.047058
0.078796
0.116394
0.100281
0.029968
-0.006134
0.035828
0.114441
0.156921
0.139343
0.035339
-0.033966
-0.064240
0.009460
0.051453
0.039246
0.061707
0.064636
0.070984
0.010925
-0.040802
-0.048615
-0.042755
-0.009552
-0.010529
-0.033478
-0.049591
-0.039825
-0.023224
-0.019318
0.007507
0.031921
0.035828
0.016785
0.011902
0.007019
-0.004669
0.004578
0.013367
0.020691
0.022644
0.033386
0.032898
0.035339
0.037781
0.039246
0.044617
0.036804
0.035339
0.032410
0.025574
0.015320
0.022644
0.029968
0.037292
0.027527
0.028015
0.032898
0.026062
0.018738
0.022644
0.020203
0.025085
0.025085
0.023132
0.015808
0.007019
0.012878
0.004089
0.010925
0.003601
-0.000275
0.013367
0.001648
0.000183
-0.002228
-0.005157
-0.006134
-0.011505
-0.000763
-0.014923
-0.003693
-0.010040
-0.023712
-0.011993
-0.022736
-0.015900
-0.013458
-0.016388
-0.024200
-0.007111
-0.022736
-0.025665
-0.029083
-0.030548
-0.016388
-0.014435
-0.011505
-0.023712
-0.030548
-0.031036
-0.027618
-0.037872
-0.027130
-0.018829
-0.032990
-0.024689
-0.020294
-0.031525
-0.037384
-0.025177
-0.040314
-0.035919
-0.021271
-0.030060
-0.029083
-0.028595
-0.021271
-0.033478
-0.028107
-0.027618
-0.007111
-0.027618
-0.014923
-0.011017
-0.026642
-0.027130
-0.017853
-0.012970
-0.005157
-0.013947
-0.002228
-0.004669
-0.013458
-0.010040
-0.018829
-0.013947
-0.017853
-0.015411
-0.004181
-0.020782
-0.020294
-0.024200
-0.019318
-0.022247
-0.015411
-0.011505
-0.012970
-0.008575
-0.005646
-0.013947
-0.012482
-0.005646
-0.009552
0.000183
0.005554
0.002136
0.008484
0.020691
0.027527
0.029968
0.028015
-0.019806
-0.033966
-0.015900
-0.067169
-0.145782
-0.024689
0.095398
0.080261
-0.073029
-0.142365
-0.131622
-0.116486
-0.113068
-0.107697
-0.106232
-0.103790
-0.064728
-0.003693
-0.003693
0.012878
-0.019806
-0.001251
-0.028107
-0.050568
-0.050079
-0.020782
0.031433
0.069031
0.057312
0.008972
0.010437
0.015320
0.007996
0.010925
-0.002716
-0.004181
-0.019806
-0.028107
-0.039825
-0.038849
-0.044220
-0.053497
-0.043243
-0.045685
-0.043243
-0.041290
-0.024200
-0.023712
-0.014923
-0.006622
-0.000763
-0.003204
0.004578
0.016785
0.021179
0.011902
0.018250
0.014343
0.008972
0.009460
0.013367
0.026062
0.019226
0.009949
0.011902
0.018738
0.014343
0.017273
0.014832
0.024109
0.012390
0.019226
0.007019
0.022156
0.008972
0.020203
0.018738
0.011902
0.012390
0.013367
0.009949
0.011414
0.018250
0.012878
0.011902
0.013855
0.005554
0.012390
0.001160
0.003113
0.009460
0.008972
0.007507
0.004089
0.010437
0.007507
0.001160
-0.000275
0.001160
0.001648
0.009949
0.004089
0.006531
0.011902
0.001648
-0.006134
-0.001740
0.001648
0.007507
0.003113
0.008972
0.000183
0.006531
0.008484
0.007507
0.008484
0.008972
0.007507
0.003113
0.021667
0.010437
0.000671
0.003601
0.007996
0.007019
0.004089
0.016296
0.010925
0.010437
0.010925
0.017761
0.011414
0.014832
0.015320
0.008972
0.007019
0.010437
0.005554
0.005066
0.005554
0.000671
0.007996
0.007996
0.002136
0.014832
0.005066
-0.003693
-0.006622
-0.003204
-0.004669
-0.002716
-0.003693
-0.002228
0.001648
-0.010529
-0.006622
-0.006622
-0.013458
0.005554
0.000671
0.020203
0.013367
0.008972
0.006042
0.004089
0.009949
0.008972
0.010925
0.011414
0.018250
0.030457
0.024109
0.020203
0.015808
0.022156
0.041199
0.084656
0.075378
0.068054
0.034363
0.053406
0.098328
0.091492
0.044128
0.013855
0.056335
0.055359
0.135437
0.267273
0.186707
-0.002228
-0.050079
-0.039825
-0.061310
-0.046661
-0.011993
0.048035
0.082214
0.064148
0.052429
0.020691
-0.054962
-0.118439
-0.135529
-0.104767
-0.081818
-0.034454
-0.021271
-0.027130
-0.028595
-0.020782
-0.012482
-0.013458
-0.015411
0.002625
0.009460
0.002625
0.019226
0.026550
0.022156
0.036804
0.036804
0.039734
0.051453
0.047058
0.041687
0.056824
0.049988
0.054871
0.051453
0.056335
0.058777
0.055847
0.054871
0.037781
0.026062
0.014832
0.025085
0.021667
0.020203
0.021179
0.008484
0.004578
0.002625
-0.015411
-0.024200
0.004089
-0.001740
-0.001251
-0.022247
-0.026154
-0.028107
-0.022247
-0.028107
-0.022247
-0.032501
-0.032990
-0.013458
-0.020294
-0.020294
-0.021271
-0.021271
-0.018829
-0.022736
-0.030060
-0.033966
-0.035431
-0.026154
-0.027130
-0.030548
-0.034454
-0.046661
-0.038361
-0.037384
-0.022736
-0.030548
-0.029572
-0.032990
-0.032501
-0.035431
-0.029572
-0.030060
-0.028107
-0.023712
-0.016876
-0.018341
-0.016876
-0.022247
-0.027618
-0.013458
-0.015411
-0.020294
-0.021759
-0.011993
-0.009552
-0.016876
-0.014923
-0.027130
-0.011017
-0.007111
-0.007599
-0.011505
-0.011505
-0.012970
-0.011017
-0.012482
-0.004669
-0.014923
0.003113
-0.020782
-0.008087
-0.008575
-0.012970
-0.011993
-0.003204
-0.009064
-0.009064
-0.003693
0.001648
-0.003693
-0.005646
-0.011505
-0.008087
0.005066
-0.006622
-0.003693
-0.008087
0.003601
-0.005157
-0.004669
-0.005646
-0.007111
-0.005157
0.004089
-0.006134
-0.005646
-0.013458
-0.013458
-0.015411
-0.017365
-0.007111
0.000671
-0.008087
-0.006134
-0.004669
0.004089
0.005554
0.011414
0.007019
0.002625
0.008484
0.006531
0.020203
0.019226
0.033875
0.033386
0.038269
0.050476
0.088562
0.057800
-0.011017
-0.071075
-0.009552
0.128601
0.230164
0.168152
-0.037384
-0.063751
0.018738
-0.050079
-0.088654
-0.021759
0.021667
0.080261
0.079773
0.014832
-0.082794
-0.108185
-0.067657
-0.025177
-0.024200
-0.021759
-0.002716
0.007996
-0.020782
-0.033478
-0.071075
-0.105743
-0.093048
-0.048615
-0.026154
-0.001740
0.004089
-0.014435
-0.017365
-0.040314
-0.048126
-0.050568
-0.050079
-0.050568
-0.042267
-0.039825
-0.045685
-0.028595
-0.030548
-0.030060
-0.011505
-0.015411
-0.011505
-0.007111
0.002625
0.002136
0.005554
0.002625
0.003113
0.007507
0.007507
0.001160
0.011414
0.008484
0.011414
0.003601
-0.002716
0.006042
0.004578
0.010437
0.007996
0.002136
0.004089
0.008484
0.005554
-0.000763
0.000183
0.002625
0.012878
0.006042
-0.008087
0.004578
-0.007111
-0.003693
0.000671
0.003601
0.002625
0.005554
-0.004669
0.005554
-0.003204
0.004089
0.004578
-0.010040
0.006531
-0.001251
-0.010040
-0.003204
0.001648
-0.006622
0.005554
-0.014435
0.003113
0.009949
-0.005646
-0.013458
-0.006134
-0.007599
-0.011993
-0.001251
-0.004181
-0.007599
-0.010040
-0.005157
-0.013458
-0.008087
-0.019806
-0.002228
-0.007111
-0.006134
0.000183
-0.006622
-0.004181
-0.001740
-0.012970
0.001648
-0.010040
-0.002228
-0.003693
0.001160
0.006042
-0.011993
-0.005157
0.001160
-0.004669
0.006531
-0.004181
0.003601
-0.000275
-0.001740
-0.014435
-0.001251
-0.005157
0.007507
-0.003693
0.004578
-0.011017
-0.000763
-0.007111
-0.006622
-0.002716
-0.008087
0.007507
0.000671
0.007507
-0.003204
-0.012970
-0.001251
0.008972
-0.005157
0.003113
-0.004181
-0.001251
-0.001740
0.006042
0.002136
0.004089
0.017273
0.015808
0.016785
0.015320
-0.003693
0.003601
0.015808
0.013855
0.025085
0.036316
0.033386
0.046082
0.041199
0.039246
0.022644
0.074402
0.156921
0.149597
0.116394
0.062683
0.119812
0.091003
0.055847
0.098816
0.080750
0.090027
0.124695
0.108582
0.067566
0.039734
0.012878
-0.006134
-0.031036
-0.031525
-0.059845
-0.057892
-0.071564
-0.081818
-0.102325
-0.113556
-0.111115
-0.109650
-0.108673
-0.103302
-0.099884
-0.099396
-0.087189
-0.084259
-0.072540
-0.056427
-0.039825
-0.040802
-0.038849
-0.033966
-0.024689
-0.021271
-0.018341
-0.008087
-0.006134
-0.003204
0.006042
0.006531
-0.000275
0.004089
0.015320
0.019714
0.012390
0.019226
0.033386
0.020691
0.033386
0.022156
0.017273
0.027527
0.027527
0.032410
0.028015
0.031921
0.017761
0.025574
0.012878
0.020203
0.027039
0.018738
0.018250
0.018250
0.016785
0.024109
0.016785
0.017761
0.020691
0.019714
0.020203
0.007996
0.016296
0.019226
0.021179
0.005066
0.007996
0.005554
0.019714
0.011414
0.012390
0.013367
0.011414
0.005066
-0.000763
0.003113
0.007507
-0.000763
0.002136
0.006042
0.001160
-0.011505
-0.008087
0.004089
-0.004669
-0.003204
0.004089
0.001160
-0.000763
0.005554
0.006042
0.000183
0.005066
-0.001740
-0.000763
0.003601
0.005066
-0.005646
-0.007599
-0.011017
-0.010529
0.000671
0.000183
0.006042
-0.001740
0.003601
-0.017853
-0.011017
-0.014435
-0.021271
-0.014923
-0.007599
-0.010529
-0.007599
-0.021759
-0.005157
-0.009552
-0.010529
-0.006134
-0.011505
-0.009064
-0.008575
-0.002228
-0.006134
-0.001740
-0.008575
-0.000763
0.004089
0.004578
-0.002716
0.004578
-0.011993
0.014832
-0.008087
-0.004669
0.001648
0.001160
0.001648
-0.003204
-0.015411
-0.010529
-0.011993
-0.006622
-0.008575
-0.004669
-0.001251
0.007019
0.039246
0.060730
0.081726
0.117859
0.149597
0.147156
0.096863
0.035339
0.023132
0.091980
0.101746
0.078308
0.117859
0.226257
0.260437
0.193054
0.200867
0.057800
0.010437
-0.016388
-0.079376
-0.043243
-0.022247
0.017761
-0.011017
-0.035919
-0.092560
-0.123810
-0.135040
-0.130646
-0.132599
-0.132111
-0.138458
-0.146759
-0.148224
-0.153595
-0.146759
-0.124298
-0.119415
-0.111603
-0.083282
-0.062775
-0.054962
-0.034454
-0.029572
-0.032013
-0.017365
-0.011017
-0.003204
0.011414
0.005554
0.008484
0.012878
0.028503
0.026550
0.025574
0.028015
0.024597
0.013855
0.014832
0.033875
0.056824
0.052429
0.031433
0.041687
0.036316
0.023132
0.032410
0.031921
0.036316
0.045593
0.033386
0.035339
0.025574
0.023132
0.018250
0.029480
0.006042
0.007019
0.004089
-0.001251
0.003601
0.003601
0.008972
-0.009552
-0.010529
-0.006134
-0.009064
-0.008575
-0.007599
-0.000763
-0.002228
-0.009552
-0.008575
-0.003693
0.005066
0.008484
0.016785
0.003601
0.020203
0.006042
0.005066
0.008484
0.016785
0.009949
0.014832
-0.002716
0.012390
-0.009552
0.003113
-0.004669
0.013855
0.005554
-0.013458
-0.003693
-0.001740
-0.016388
-0.008087
-0.018829
-0.011505
-0.024689
-0.006134
-0.009064
-0.016388
-0.031525
-0.022736
-0.024200
-0.023712
-0.024200
-0.032990
-0.024689
-0.020782
-0.015900
-0.034454
-0.037872
-0.020294
-0.021271
-0.010529
-0.016388
-0.009064
0.000671
0.002625
0.007996
-0.007111
-0.029572
-0.045685
-0.056915
-0.017853
0.024597
0.006042
-0.079865
-0.082306
-0.040314
-0.014435
-0.018341
-0.081818
-0.152618
-0.138947
-0.100372
-0.068146
-0.031036
0.037781
0.111023
0.167664
0.241394
0.233582
0.132996
-0.007111
-0.118439
-0.164337
-0.055939
0.037292
0.121277
0.146179
0.113464
0.123718
0.161316
0.155945
0.082703
-0.010040
-0.046661
-0.038361
-0.065704
-0.080841
-0.058868
-0.041290
0.018738
0.059265
0.052429
0.055359
0.049011
0.050964
0.049011
0.047058
0.032410
0.027527
0.019226
0.024109
0.023132
0.012390
0.003601
0.006531
0.004578
-0.003693
0.004578
0.007507
0.006042
0.001648
0.003601
-0.002228
-0.005157
-0.002716
0.002625
0.004578
0.009460
0.000671
0.003601
-0.003204
0.000671
-0.003204
0.004089
-0.001740
0.007996
-0.006134
0.005554
-0.006622
-0.006134
0.013367
0.006042
-0.007111
0.018250
-0.001740
0.001160
-0.012482
-0.031036
-0.002228
0.001648
-0.008575
-0.007111
0.005066
-0.004669
-0.012482
-0.022247
-0.017365
-0.017365
-0.013458
-0.000275
-0.020294
-0.002716
-0.019806
-0.005157
-0.015411
-0.004669
-0.014923
-0.006622
-0.000763
-0.011505
-0.011993
-0.002716
-0.005157
-0.006622
-0.001740
-0.004181
0.000671
0.003601
-0.000763
-0.006622
-0.010529
-0.002228
-0.002228
0.000183
0.014343
0.003601
0.002625
-0.001251
-0.007111
0.004089
0.007507
0.004578
0.008484
0.001648
-0.003204
0.005066
0.000183
-0.003204
0.005554
-0.004669
0.010925
0.009949
-0.003204
-0.006622
-0.001251
0.000671
0.006531
0.001648
-0.007599
-0.002228
-0.003693
-0.000275
-0.002716
-0.010529
0.007507
-0.007599
-0.008575
0.002136
0.002625
0.002136
-0.001740
-0.006134
-0.009064
-0.016388
-0.016876
0.003601
0.019714
-0.028107
-0.020294
-0.038849
-0.079865
-0.115021
-0.103302
-0.080841
-0.034454
-0.028107
-0.021759
-0.005646
-0.005157
-0.124298
-0.176056
-0.170685
-0.153107
-0.051056
-0.074005
-0.097443
-0.078888
-0.100861
-0.022736
0.010925
0.011414
0.041199
0.101746
0.144714
0.153503
0.089539
0.025085
0.016785
0.021667
-0.006134
0.018250
0.051941
0.107117
0.149109
0.155457
0.077332
-0.007599
-0.049103
-0.034454
-0.057404
-0.066193
-0.078888
-0.079376
-0.075958
-0.068146
-0.045197
-0.040802
-0.029083
-0.030060
-0.027618
-0.009552
-0.018341
-0.002228
0.001160
0.006531
0.023132
0.006531
0.003601
0.019226
0.011414
0.031433
0.020203
0.013855
0.012390
0.016785
0.019714
0.007019
0.007019
0.014832
0.008484
0.011902
0.019226
0.013367
0.013855
0.017761
0.016296
0.012390
0.020203
0.021667
0.013367
0.023132
0.020691
0.006531
0.008484
0.005554
-0.002716
0.006531
0.006531
0.007996
0.008484
0.005066
-0.005157
-0.009552
0.003601
0.002625
0.006531
-0.007599
-0.009552
0.001160
-0.010040
-0.016876
-0.005157
-0.005157
0.002136
0.006531
-0.004181
-0.009064
0.007507
0.001160
-0.008087
0.002625
0.000671
0.007019
0.015808
0.001648
0.006042
0.001160
0.007996
0.006042
0.014343
0.004089
0.006042
0.011902
-0.000763
0.004089
0.007019
0.004578
0.009949
0.003601
0.004089
0.016785
-0.003204
-0.001251
0.005554
0.007507
0.002625
0.010437
0.010925
0.012390
0.005066
0.009460
0.009460
0.005554
0.008972
0.007996
0.020203
0.007019
0.007996
0.013855
0.005554
0.003601
0.013855
0.012878
0.008484
0.007507
0.021179
0.011414
0.007996
0.005554
0.015808
0.009460
0.012878
0.010925
0.008972
-0.004181
0.004578
0.008484
0.004089
0.001160
0.009460
0.013367
0.004089
0.009460
0.005066
-0.008087
-0.005157
-0.000763
0.006531
0.007507
-0.000763
-0.001251
0.004578
-0.000275
-0.007599
0.002625
-0.002228
-0.007599
0.001160
-0.002716
0.000671
0.003113
-0.006134
-0.008087
-0.005157
-0.021759
-0.021759
-0.025177
-0.027618
0.004089
0.116882
0.339050
0.509460
0.461609
0.322937
0.198914
0.013855
-0.092072
-0.058380
0.135437
0.245789
0.119324
0.092957
0.087585
0.062683
0.078796
0.028503
-0.045685
-0.131622
-0.208771
-0.229279
-0.266876
-0.292755
-0.281036
-0.260040
-0.221466
-0.204376
-0.172638
-0.146759
-0.124298
-0.090607
-0.067169
-0.066681
-0.054474
-0.035919
-0.036896
-0.013947
-0.020782
0.001648
0.003113
0.004578
0.010925
0.000671
0.009949
0.009949
0.011902
0.014832
0.013367
-0.005157
-0.009064
-0.004669
-0.000763
-0.010040
-0.003204
0.004578
-0.010040
-0.009064
-0.015411
-0.001251
-0.007599
-0.007111
-0.007111
-0.011505
-0.005646
-0.002716
-0.002716
-0.011017
-0.021759
-0.015900
0.001648
-0.002228
0.004578
-0.007599
-0.004181
-0.000275
-0.009064
-0.014435
-0.001251
-0.001740
-0.011505
-0.000275
0.007019
0.004089
-0.004181
-0.011993
-0.003693
0.003601
0.000671
0.004089
0.013855
0.015808
0.009949
0.015320
0.002136
-0.014435
-0.020294
-0.014923
0.001160
0.003113
0.003113
0.006042
0.000671
-0.001740
0.005554
-0.009552
0.004089
-0.007599
-0.015900
-0.012482
-0.012970
-0.003204
0.004089
0.001160
0.000183
-0.000275
0.001160
0.005554
0.004089
0.012878
-0.003693
0.013367
0.008484
-0.000275
0.011414
0.012390
0.002136
0.004089
0.014343
0.012390
0.005554
0.018738
0.008972
-0.000763
0.006531
-0.000763
0.014832
0.018738
0.012390
0.024109
0.005066
0.013855
-0.003204
0.006042
0.006042
0.019226
0.013367
0.009460
0.001648
0.005066
0.010925
0.009949
-0.000763
0.005554
0.005554
0.012390
0.010437
-0.001251
0.005066
0.005554
0.006042
0.000183
0.007019
0.010925
0.006531
0.003601
0.002136
0.008484
0.002136
0.010437
0.028503
0.058289
0.114441
0.149109
0.075867
-0.010529
-0.023224
0.000671
0.012390
0.046082
0.099792
0.090515
0.070496
0.032410
0.015320
-0.007599
-0.001740
0.049500
0.119812
0.160828
0.109070
0.014832
-0.070587
-0.097931
-0.086700
-0.037384
0.012878
0.057800
0.067566
0.029968
-0.017365
-0.053986
-0.071564
-0.046173
0.054871
0.214050
0.209167
0.049500
-0.080841
-0.104279
-0.043732
0.034851
0.092468
0.044128
-0.026642
-0.061798
-0.066193
-0.007111
0.047058
0.049011
-0.014923
-0.081329
-0.132599
-0.130646
-0.127716
-0.134064
-0.149689
-0.148224
-0.139435
-0.123810
-0.109161
-0.084259
-0.090118
-0.078400
-0.080353
-0.073517
-0.044708
-0.047638
-0.022247
-0.014435
-0.009552
-0.009064
-0.010529
-0.008575
0.000671
-0.001740
0.013367
0.009949
0.010925
0.003113
0.009460
0.000183
0.006531
0.001160
0.007996
0.007507
0.003113
-0.008575
-0.007599
-0.005157
-0.004181
-0.012482
-0.018341
-0.004669
0.000671
-0.008575
-0.016388
-0.017365
-0.005646
-0.010040
-0.012482
-0.004181
-0.005157
-0.009552
-0.007111
-0.011017
-0.000763
-0.004669
-0.008575
-0.005157
-0.001251
0.001160
-0.005157
-0.010529
-0.005157
-0.005646
-0.008575
-0.000763
-0.009064
-0.004669
-0.008575
-0.007111
-0.008575
-0.009552
0.005066
-0.001251
0.001160
0.004578
0.011414
-0.003204
0.002136
0.008972
0.008484
0.015320
0.019226
0.024109
0.020691
0.027039
0.025085
0.027527
0.044128
0.051941
0.047058
0.049500
0.059753
0.048035
0.049988
0.060730
0.047546
0.048035
0.045105
0.053406
0.051453
0.062683
0.061218
0.055359
0.052917
0.043152
0.031433
0.022156
0.012390
0.026062
0.021667
0.012390
0.002625
0.000183
0.006531
0.002625
0.006531
-0.010529
-0.012482
-0.013458
-0.020294
-0.009552
-0.007599
-0.010529
-0.004669
-0.001740
-0.008575
-0.013458
-0.001740
-0.001740
-0.000275
-0.008087
-0.004181
-0.005157
-0.001740
-0.009064
0.000183
0.013855
0.016785
0.039734
0.060730
0.096863
0.128113
0.146179
0.120300
0.043640
-0.011017
-0.001740
0.026550
0.002136
-0.030548
-0.020782
0.024597
0.065613
0.073914
0.051941
0.036316
-0.020782
-0.060333
-0.076447
-0.076447
-0.075470
-0.054962
-0.045197
-0.032013
-0.026642
-0.015900
-0.002716
0.007019
0.002625
0.010437
0.007996
0.020691
0.016785
0.029968
0.022156
-0.000763
-0.011017
-0.019318
0.001160
0.030945
0.084167
0.209656
0.314148
0.070984
-0.291290
-0.192169
-0.192657
-0.002716
0.137878
0.083191
0.012878
-0.011017
-0.031525
-0.079376
-0.082306
-0.083282
-0.095490
-0.099396
-0.098907
-0.097443
-0.085724
-0.077911
-0.069611
-0.063263
-0.041779
-0.049103
-0.034454
-0.025177
-0.015900
-0.018341
-0.007111
-0.009064
-0.010529
0.017273
0.009460
-0.000763
0.004089
0.005066
0.001648
-0.002716
0.013367
0.006042
0.007507
0.023132
0.007019
0.002625
0.003113
0.004578
-0.002228
0.011414
0.003601
0.003113
0.004089
-0.002716
-0.002228
0.006531
0.006531
0.001160
0.011902
-0.000763
-0.000275
-0.001251
0.002625
0.003113
0.004578
-0.000275
0.014832
0.008972
0.011414
0.002136
0.011414
0.007507
0.005554
0.012390
0.013367
0.020203
0.015320
0.015320
0.017273
0.008972
0.012878
0.023132
0.022644
0.016785
0.024597
0.011414
0.014343
-0.000763
0.006531
-0.006134
-0.001251
0.000183
0.004089
0.009460
0.006042
-0.011993
-0.024200
-0.015900
-0.007111
-0.020294
-0.011505
-0.018829
-0.009552
-0.011017
-0.013947
-0.014923
-0.007111
-0.007599
-0.006134
0.000671
0.006042
-0.011993
-0.016388
-0.004669
-0.006622
-0.002228
-0.009552
-0.005646
0.000183
-0.010040
-0.003204
-0.002716
-0.006134
-0.008575
-0.006134
-0.006134
-0.004669
-0.007599
-0.011017
-0.016388
-0.004181
0.018738
0.044128
0.079285
0.137878
0.159363
0.144226
0.080750
0.023621
-0.013458
-0.007111
0.023132
0.056824
0.066101
0.054871
0.053406
0.043640
-0.004669
-0.015411
0.009460
-0.004669
-0.011017
-0.053986
-0.081329
-0.106232
-0.103302
-0.086212
-0.070099
-0.057892
-0.047638
-0.035431
-0.035919
-0.030548
-0.022247
-0.036896
-0.020782
-0.016388
-0.015900
-0.006134
-0.002716
-0.009552
-0.003693
-0.004181
0.000183
-0.001251
0.013855
0.005554
0.013367
0.015320
0.013367
0.009949
0.012390
0.008972
-0.002228
-0.016388
-0.006622
0.006042
0.082703
0.145691
0.136902
0.085632
0.009460
-0.045685
0.014832
0.101257
0.132507
0.067078
0.115906
0.091980
0.034363
-0.022736
-0.019318
0.040710
0.040222
-0.010529
-0.010529
-0.033478
-0.043732
-0.044708
-0.062286
-0.069122
-0.088165
-0.057892
-0.091583
-0.113556
-0.105255
-0.097931
-0.079376
-0.070587
-0.071075
-0.049591
-0.048126
-0.048126
-0.042267
-0.050079
-0.042267
-0.034943
-0.052521
-0.035919
-0.035431
-0.024689
-0.044708
-0.030060
-0.024200
-0.018829
-0.017853
-0.021271
-0.017853
-0.012970
-0.004181
-0.019318
-0.009552
0.000183
-0.014923
-0.008575
-0.009064
-0.007111
0.001648
0.000671
-0.008575
0.005554
-0.004181
-0.007111
0.002136
0.002136
-0.001740
-0.001251
-0.000763
0.002625
0.000183
0.001648
-0.000275
-0.000275
-0.001740
0.006042
-0.003693
0.003113
0.000671
0.003113
0.005066
0.001160
-0.006622
0.005066
-0.004669
0.001648
0.000183
-0.000275
0.007507
-0.001740
0.006042
0.000183
0.000183
0.012878
0.004089
-0.000275
0.008972
0.001160
-0.000763
0.002136
0.016785
0.009949
0.000671
0.000671
-0.006134
-0.007111
-0.009552
-0.019806
-0.007599
-0.013947
-0.005646
0.031433
0.097839
0.201355
0.269714
0.248718
0.135437
0.031433
-0.036896
-0.042755
0.000183
0.055359
0.128113
0.181824
0.172546
0.134460
0.092957
0.039246
0.014832
-0.019318
-0.034454
-0.033478
-0.046173
-0.057892
-0.069611
-0.073029
-0.083282
-0.065216
-0.052521
-0.045685
-0.032013
-0.030060
-0.033478
-0.021271
-0.027618
-0.027618
-0.024200
-0.019806
-0.020782
-0.023224
-0.017365
-0.001251
-0.007599
-0.014435
-0.014435
-0.010040
-0.005157
0.003113
-0.005157
0.006531
0.012390
0.001160
0.002136
0.001648
0.003601
-0.009064
-0.005646
0.002136
0.003601
0.005554
0.002625
-0.004669
-0.022247
-0.021271
-0.026642
0.010437
0.035828
0.039734
0.054382
0.021179
0.025574
0.132996
0.157410
0.092957
0.023621
0.065125
0.138367
0.178894
0.090027
0.039734
0.045593
0.084656
0.079285
0.065613
0.050476
0.061218
0.054382
0.019226
-0.009552
-0.036407
-0.043243
-0.061798
-0.074005
-0.067169
-0.069122
-0.074005
-0.075470
-0.072540
-0.063751
-0.056427
-0.055450
-0.042267
-0.042267
-0.038849
-0.043243
-0.032990
-0.036407
-0.034943
-0.021759
-0.019806
-0.013947
-0.017365
-0.031525
-0.019318
-0.018341
-0.009552
-0.009064
-0.012482
-0.011505
-0.012970
-0.011505
-0.011017
-0.021271
-0.005646
-0.015411
-0.014923
-0.010040
-0.009064
-0.013947
-0.016876
-0.012482
-0.018341
-0.014923
-0.007111
-0.012970
-0.006622
-0.010529
-0.020294
-0.013947
-0.011993
-0.004181
-0.008087
-0.009552
-0.011017
-0.007599
-0.005157
-0.004669
-0.017365
-0.005157
0.000671
0.003601
0.000183
0.003601
-0.005646
0.002625
0.002625
0.006042
0.005554
0.007507
0.005066
0.002625
0.006531
0.015808
0.007507
0.021667
0.019226
0.026550
0.020203
0.014343
0.019226
0.018738
0.013367
0.016296
0.019714
0.031433
0.025574
0.026062
0.023132
0.000671
-0.002716
0.004089
-0.006134
0.004089
-0.000763
-0.002228
0.000671
-0.002716
-0.028107
-0.059845
-0.112091
-0.175079
-0.192657
-0.130157
0.018250
0.120789
0.149597
0.120789
0.006531
-0.158478
-0.235626
-0.255157
-0.133575
0.037781
0.079773
0.083191
0.048035
0.012390
-0.038361
-0.098907
-0.133575
-0.121368
-0.109650
-0.072052
-0.045685
-0.020782
-0.030060
-0.070099
-0.063751
-0.071075
-0.058868
-0.054962
-0.053009
-0.030060
-0.018341
-0.004181
0.016785
0.008484
0.020691
0.065125
0.066589
0.056824
0.053406
0.054382
0.075378
0.081726
0.064636
0.061707
0.070496
0.054382
0.069519
0.066589
0.077332
0.083679
0.101257
0.090027
0.080261
0.060242
0.068542
0.124695
0.107605
0.098816
0.081726
0.069519
0.079773
0.077820
0.073914
0.070984
0.071472
0.070496
0.062683
0.067566
0.059265
0.047546
0.051453
0.032898
0.041199
0.024109
0.025574
0.017761
0.023621
0.010437
0.019714
0.012390
0.014343
0.015320
0.003601
0.005554
0.004578
0.000671
-0.017853
-0.019318
-0.015411
-0.026154
-0.015900
-0.024200
-0.026154
-0.022736
-0.040314
-0.037872
-0.031036
-0.018829
-0.031525
-0.034943
-0.034943
-0.032501
-0.042267
-0.022736
-0.024689
-0.026642
-0.025665
-0.019806
-0.022247
-0.014923
-0.014435
-0.015411
-0.010040
0.003113
-0.007111
-0.001740
-0.005646
-0.017853
-0.001251
-0.008575
0.004578
-0.000275
0.002625
-0.006622
-0.003693
-0.000275
-0.005157
-0.006622
0.000183
-0.017853
-0.003693
-0.011505
-0.009552
-0.001740
-0.002228
0.001160
-0.011993
-0.001740
-0.002716
-0.003693
-0.010529
-0.008575
-0.000763
-0.014435
-0.013947
-0.008087
-0.008575
-0.007599
0.000183
-0.003204
-0.006622
-0.008575
-0.012970
-0.015900
-0.013458
-0.005157
-0.013947
-0.007599
-0.007599
-0.020782
-0.018829
-0.009064
-0.008575
-0.013947
-0.017853
-0.018341
-0.009552
-0.005646
-0.013458
-0.020782
-0.011505
-0.013458
-0.011017
-0.009064
0.001160
-0.002228
-0.011017
-0.005157
-0.005157
0.001648
0.000183
0.001160
0.001160
-0.001251
-0.009552
-0.031525
-0.062286
-0.086212
-0.095978
-0.089630
-0.029083
0.013855
0.021179
0.014832
-0.007599
-0.011017
-0.027130
-0.006134
0.003113
0.028992
0.019226
0.007507
0.024109
0.056824
0.071960
0.100769
0.080261
0.075378
0.065125
0.032410
0.030945
0.018250
0.009949
0.009460
0.005066
-0.002228
-0.021759
-0.034454
-0.032501
-0.045685
-0.007111
0.028015
0.057312
-0.137482
-0.215118
0.069031
0.145691
0.112000
-0.023712
-0.145782
-0.092072
0.008484
0.044128
0.036316
0.031921
0.025085
0.016785
0.008972
0.009949
0.001160
0.008484
0.015808
0.017273
0.001160
-0.002228
0.005554
0.010925
0.015320
0.021179
0.014832
0.007019
-0.000275
0.004578
0.000671
0.006042
0.013855
0.010925
0.010925
0.005066
0.002136
0.003113
0.001160
0.005554
0.015808
0.010925
0.005554
0.004089
-0.000763
-0.007111
-0.000763
-0.003693
-0.015411
0.006042
0.000671
0.002136
-0.008575
-0.018829
-0.014435
-0.013947
-0.001251
-0.014435
-0.003693
-0.011017
-0.014435
-0.020294
-0.008087
-0.014435
-0.017853
-0.013458
-0.008087
-0.009064
-0.004181
-0.018829
-0.019318
-0.017853
-0.008575
-0.013458
-0.001740
-0.006622
-0.004181
-0.008575
-0.010040
-0.011017
-0.011505
-0.003204
-0.009552
-0.011017
-0.010529
-0.005646
0.000183
-0.008575
-0.009064
-0.010529
-0.010529
0.002136
0.009460
-0.006134
-0.012482
-0.012482
-0.003693
-0.005646
-0.005157
0.007507
-0.006134
-0.004181
0.004578
0.001160
0.002136
0.000671
0.010925
-0.001740
0.000183
0.002625
0.002136
-0.002228
0.007507
-0.000275
-0.000275
-0.001251
0.002625
0.003601
0.005554
0.003113
-0.005646
-0.006134
-0.003693
0.009460
-0.001251
0.003601
0.003601
-0.006134
0.006531
0.001160
0.007019
0.001648
-0.005646
0.011902
0.007507
-0.000763
0.004578
0.001648
0.002625
0.014343
0.000671
0.004089
0.007507
-0.000763
0.003601
0.005066
-0.001740
-0.000763
0.008972
0.010925
-0.010040
-0.003693
-0.016876
-0.018829
-0.019318
-0.010529
0.009460
0.041199
0.022644
-0.001740
0.003113
0.023621
0.009949
-0.016388
-0.023224
0.000671
0.062683
0.083191
0.064636
0.034851
0.021179
0.004089
0.021667
0.045593
0.055359
0.082214
0.091492
0.095886
0.067078
0.034363
0.031921
0.012878
0.011414
0.022644
0.020691
0.034851
0.032410
0.027039
0.020203
0.005066
-0.004181
-0.005157
-0.012970
-0.029083
-0.029083
-0.030548
-0.027130
-0.031525
-0.028107
-0.023224
-0.022736
-0.022247
-0.018829
-0.024689
-0.015900
0.001648
0.006042
-0.014435
-0.013947
0.001160
-0.009064
0.008972
0.003113
0.016785
0.017273
0.009460
0.003601
0.013367
0.009949
0.016296
0.026550
0.065125
0.145203
0.175964
0.082703
-0.038361
-0.055450
-0.017365
0.026550
0.026550
0.014832
-0.006622
0.018250
-0.028595
-0.035431
-0.011993
-0.029083
-0.061798
-0.083771
-0.089630
-0.097443
-0.101837
-0.092560
-0.102325
-0.099884
-0.084259
-0.078888
-0.062775
-0.051544
-0.054474
-0.048615
-0.059357
-0.056915
-0.036407
-0.022736
-0.013947
-0.008575
-0.010040
-0.005646
-0.015411
-0.016876
-0.020782
-0.004669
-0.002228
-0.008087
-0.000763
-0.003693
-0.006134
-0.005157
-0.018829
-0.000763
-0.001740
0.002136
-0.006134
-0.013947
-0.005157
-0.010040
-0.004669
-0.011993
0.000183
-0.009552
-0.004181
0.004089
-0.001740
0.003601
-0.007599
-0.004181
-0.008575
-0.004181
-0.002716
0.006042
0.000671
-0.001251
-0.006134
-0.005157
-0.009064
-0.003693
-0.004669
0.005554
0.004578
0.008484
-0.006134
-0.004669
-0.009064
-0.007599
-0.000763
0.005554
0.002625
0.006531
-0.002228
0.003113
0.007507
-0.000763
0.007996
0.008972
0.011902
0.007507
-0.000275
0.002136
0.006531
0.008972
0.011902
0.007996
0.006042
0.005066
0.015320
0.001160
0.007507
0.004089
0.000671
0.016296
0.010437
0.000671
0.004089
0.006042
-0.009552
-0.000275
-0.021759
-0.030548
-0.082306
-0.127716
-0.150177
-0.078888
0.053406
0.161804
0.163757
0.102234
0.061707
0.019226
-0.002716
-0.006622
0.009460
0.027039
0.073425
0.106140
0.138367
0.153015
0.132996
0.115906
0.091980
0.066589
0.055847
0.051941
0.031921
0.013855
0.008972
-0.000763
-0.004669
-0.011505
-0.012970
-0.027618
-0.025177
-0.017365
-0.020294
-0.025177
-0.009552
-0.017853
-0.013947
-0.004181
-0.013947
-0.006134
0.001648
-0.003693
-0.009552
-0.009064
-0.008575
-0.001251
-0.011993
0.004089
-0.003204
-0.004181
-0.000763
-0.002228
0.000671
-0.007599
-0.005646
0.006042
0.014832
0.015808
0.025574
0.028992
0.020691
0.014832
0.019226
0.018738
0.009949
0.018250
0.065613
0.150574
0.163757
0.138855
0.016785
-0.028595
0.010925
0.068054
0.082214
0.061707
0.048523
0.111511
0.128113
0.084656
-0.041779
-0.067657
-0.030060
0.008972
-0.002716
-0.017853
-0.037384
-0.027618
-0.040802
-0.040314
-0.051056
-0.066193
-0.065704
-0.082794
-0.058868
-0.053009
-0.053497
-0.054962
-0.050079
-0.031525
-0.033966
-0.033966
-0.028595
-0.030548
-0.032990
-0.021759
-0.030548
-0.022736
-0.013458
-0.010040
-0.012482
-0.017365
-0.015900
-0.003693
-0.019318
-0.009552
0.000183
-0.003693
-0.004669
-0.003204
-0.009552
-0.014435
-0.003693
-0.002716
-0.008087
-0.006134
-0.005157
-0.006622
-0.007599
-0.005646
-0.008575
-0.001251
-0.001740
-0.010529
-0.010040
-0.011993
-0.007599
-0.004181
0.000183
-0.005646
-0.000275
0.002136
-0.006134
-0.011505
-0.003204
-0.004669
0.002625
0.003601
0.003601
0.001648
-0.005646
0.000671
-0.015900
-0.000763
-0.006622
0.003113
-0.000763
-0.007111
-0.002716
0.006531
-0.015411
-0.001251
-0.004669
-0.003693
-0.010529
-0.004181
0.004578
-0.003693
-0.008575
-0.007599
-0.008575
-0.002228
0.002625
0.000183
-0.006134
-0.003204
-0.004669
-0.000763
-0.003204
-0.004669
-0.005157
0.009949
0.000671
-0.002228
-0.014435
-0.009552
-0.000275
-0.004669
0.003601
-0.004669
0.007996
0.004578
0.000671
0.005554
-0.014435
0.004089
0.003601
0.003601
0.013367
0.000671
0.001160
0.010925
-0.005646
-0.004669
-0.011017
-0.039825
-0.079865
-0.132111
-0.163849
-0.130646
-0.060822
0.040710
0.104675
0.111511
0.089050
0.025085
-0.049591
-0.043243
-0.018341
0.015320
0.060730
0.099304
0.093445
0.100281
0.074402
0.083191
0.064148
0.012390
0.031921
0.075378
0.089539
0.075378
0.006531
-0.027130
-0.054474
-0.053497
-0.044220
-0.025177
-0.032501
-0.031525
-0.010529
0.006531
0.028992
0.043152
0.003113
-0.107208
-0.326935
-0.414825
-0.109650
0.222351
0.245300
0.072449
-0.059845
-0.119904
-0.159943
-0.138458
-0.114532
-0.076935
-0.055450
-0.038849
-0.007111
0.030457
0.048523
0.047058
0.059753
0.054382
0.045593
0.050964
0.055847
0.053406
0.063171
0.064636
0.070984
0.068542
0.062683
0.055359
0.043640
0.051453
0.041199
0.042175
0.039734
0.037781
0.034851
0.028992
0.010437
0.024109
0.008484
0.014343
0.012390
-0.000275
0.003113
0.004089
0.014343
0.011902
-0.000763
0.000671
0.003113
0.014832
-0.004669
-0.003204
0.000183
-0.006134
-0.002228
0.001160
0.001648
0.001160
0.008484
0.001648
0.003113
-0.003204
-0.000275
-0.004669
0.002625
-0.004669
0.005066
0.002625
0.008972
0.001160
-0.005646
-0.005646
-0.004181
-0.004181
0.006042
-0.002228
-0.004669
0.002625
0.007996
-0.008575
-0.000763
-0.010529
-0.009064
0.003113
0.004089
0.000671
-0.002228
-0.002716
-0.002228
0.000183
-0.006622
-0.002228
0.004578
0.003113
-0.007599
-0.007599
-0.010040
-0.003693
-0.005646
-0.000275
-0.000763
-0.015900
-0.007111
-0.011017
-0.015900
-0.018829
-0.004669
-0.000763
-0.006134
-0.002716
-0.005157
-0.013458
-0.008087
-0.007111
-0.013458
-0.013458
-0.012970
-0.000763
0.000183
-0.008087
-0.011017
-0.009552
-0.010040
-0.013947
-0.009064
-0.006622
-0.010529
-0.007111
0.003601
-0.004669
-0.007111
-0.001251
-0.001251
0.002136
0.001648
0.005066
-0.003204
-0.009552
0.011414
-0.000763
0.004578
-0.005157
0.007996
0.011902
-0.002228
0.004578
-0.000275
0.016785
-0.000275
0.007996
0.005066
0.004089
0.010437
0.000671
0.004089
0.000183
0.002136
-0.011017
0.002136
-0.024200
-0.016876
-0.019318
-0.002716
0.002136
0.000671
-0.012482
-0.008087
-0.001740
0.018250
-0.001740
-0.136993
-0.160431
-0.077423
-0.012482
0.019226
-0.005646
-0.017365
-0.013458
-0.004181
0.004578
-0.016388
-0.019806
-0.020782
-0.008575
0.034363
0.106628
0.169617
0.182312
0.112976
0.075378
0.111511
0.150574
0.124207
0.023621
-0.014435
0.038269
0.120789
0.148621
0.134460
0.084167
0.041199
0.010925
-0.020294
-0.047150
-0.052032
-0.035919
-0.046173
-0.036896
-0.027130
-0.021759
-0.022736
-0.019318
-0.007599
-0.014435
-0.024689
-0.026154
-0.020782
-0.008575
0.000183
0.005554
0.004089
0.007019
-0.006134
0.008972
-0.006622
-0.003693
-0.011017
-0.010040
-0.018829
-0.018829
-0.018341
-0.011505
-0.000763
-0.008087
-0.020782
-0.032501
-0.030548
-0.032013
-0.029083
-0.025177
-0.030060
-0.028107
-0.017853
-0.027130
-0.036896
-0.022247
-0.022247
-0.020294
-0.016388
-0.013458
-0.023224
-0.023224
-0.026642
-0.017853
-0.009064
-0.008087
0.002625
-0.001251
0.001160
0.003601
-0.000275
0.000183
0.001160
0.000183
0.010925
0.027527
0.018250
0.023132
0.024597
0.016296
0.030945
0.027039
0.024109
0.020691
0.028992
0.035828
0.024109
0.030945
0.024109
0.028015
0.026550
0.005066
0.009460
0.004578
0.015320
-0.005157
-0.003204
-0.016876
-0.012970
-0.011017
-0.010040
-0.009064
-0.025665
-0.015411
-0.018341
-0.032013
-0.028107
-0.018341
-0.024689
-0.017853
-0.027130
-0.027618
-0.032013
-0.026154
-0.023224
-0.025665
-0.021271
-0.029572
-0.023224
-0.022247
-0.022247
-0.020294
-0.026642
-0.023224
-0.017853
-0.014923
-0.013947
-0.001740
-0.019806
-0.007599
-0.014435
-0.011505
-0.011505
-0.005157
0.000671
-0.002228
-0.000763
-0.003204
-0.001740
0.003601
-0.005646
-0.002228
-0.004669
0.004089
0.003601
-0.001740
0.006042
0.005554
0.005066
0.001160
0.004089
0.011902
0.013855
0.010437
0.004578
0.009460
-0.002716
-0.008087
0.007507
0.008484
0.011414
0.011414
-0.001251
-0.001251
0.001648
-0.021271
0.011902
0.017761
0.010437
0.001648
-0.005157
-0.019318
-0.006134
-0.011505
-0.006134
0.000671
0.010437
0.029968
0.037292
0.028992
0.025574
0.016296
0.038757
0.053406
0.055847
0.056824
0.015320
-0.011017
-0.001251
0.034851
0.069031
0.065125
0.054382
0.037292
0.033875
0.014343
-0.002716
0.000671
0.003601
0.004578
0.004578
0.020203
0.010437
0.010437
0.012390
0.016296
0.027039
0.029968
0.049988
-0.003204
-0.139923
-0.290802
-0.235138
-0.058380
0.104675
0.121277
0.048523
-0.006134
-0.060333
-0.118927
-0.120880
-0.111603
-0.094513
-0.030548
-0.001251
0.018250
0.032898
0.030945
0.033386
0.035339
0.042175
0.049011
0.048523
0.055847
0.055847
0.056335
0.049988
0.038269
0.033875
0.037292
0.028503
0.029480
0.019226
0.013855
0.007019
0.015808
0.007507
-0.000275
0.006042
0.005066
0.000671
-0.002228
-0.003693
-0.007599
-0.008087
-0.005157
-0.005157
-0.011505
0.008484
-0.000275
-0.009064
-0.009552
-0.007599
-0.016876
-0.006622
-0.008575
-0.006134
0.003601
-0.002228
-0.013458
-0.011017
-0.011993
-0.004181
-0.007599
-0.004669
-0.005157
0.001648
-0.006134
-0.012482
-0.000763
-0.017365
-0.007111
-0.004669
-0.010040
-0.004181
-0.003204
0.000671
-0.011017
-0.007111
-0.004669
0.001160
0.003601
0.007507
-0.005157
-0.011505
-0.000763
-0.004669
0.002625
-0.003204
0.003601
-0.004181
0.003601
-0.003204
0.001648
-0.000275
-0.004669
-0.004181
-0.000763
0.009949
0.006042
0.003113
-0.014435
0.001160
-0.006622
-0.003204
0.000671
0.003113
0.004578
0.004089
-0.001251
0.001648
-0.000275
-0.001251
-0.003693
0.011414
0.005066
-0.002716
0.000183
0.000183
-0.005646
-0.002716
0.008484
-0.005157
0.011414
-0.008575
0.007507
-0.006622
-0.001740
-0.000763
-0.001740
0.001648
0.001160
0.007019
0.007507
0.005066
0.007019
0.003601
-0.010529
0.003601
-0.006622
-0.010529
-0.037872
-0.057892
-0.076935
-0.089630
-0.087189
-0.036407
0.003113
0.023132
0.017761
-0.003693
-0.028107
-0.013458
-0.025665
-0.028107
-0.021759
-0.002716
-0.003693
0.024597
0.059753
0.084167
0.091980
0.094910
0.099304
0.079773
0.056824
0.047058
0.044617
0.058777
0.061218
0.063660
0.059265
0.051453
0.043640
0.041687
0.018738
0.023621
0.027527
0.011902
0.003113
0.014343
0.012878
0.009460
-0.000763
0.000183
0.007996
-0.000763
-0.005646
0.000183
-0.000275
0.008972
0.006042
-0.011017
-0.003693
0.000183
-0.003693
-0.005157
-0.002228
-0.005157
0.001160
0.001648
0.000671
-0.016388
-0.015411
0.002625
0.004578
0.005554
-0.011505
-0.006622
-0.000763
0.001160
-0.004669
0.012390
0.022156
0.004089
-0.002716
0.006531
-0.000763
0.001160
0.002625
0.008972
0.038757
0.074890
0.102234
0.080750
0.035339
0.005554
-0.011017
-0.027130
-0.019318
-0.025665
-0.015900
-0.003204
-0.013458
-0.010529
-0.035919
-0.044220
-0.079376
-0.095001
-0.100372
-0.105743
-0.099884
-0.112091
-0.096466
-0.102325
-0.110138
-0.098907
-0.078400
-0.058380
-0.063751
-0.042267
-0.047638
-0.035919
-0.033478
-0.028595
-0.023224
-0.021271
-0.007111
-0.013947
-0.010040
-0.013947
-0.007111
0.003601
0.002136
0.000183
0.007996
0.002625
0.006042
0.005066
0.003601
0.014343
-0.001251
0.012390
0.007019
0.016296
-0.002716
-0.002228
0.009949
0.007996
0.003113
-0.001740
0.013855
0.003601
0.011414
0.000183
0.002136
0.003113
0.000671
0.006042
0.002136
0.008972
0.005066
0.008972
0.007507
0.000183
0.006531
0.002625
0.011902
0.008484
0.007019
0.004089
0.002136
0.002625
0.017273
0.004578
0.013855
0.009460
0.010437
0.006042
0.001648
-0.003204
0.008972
0.009949
0.010925
0.010925
0.011414
0.006042
0.007019
0.010925
0.005554
0.013367
0.015808
0.006531
0.012390
0.008972
0.011902
0.015808
0.010437
0.005066
0.016296
0.009949
0.009460
0.025085
0.007019
0.011902
0.002136
-0.004181
0.013855
0.012878
0.014832
0.009949
0.007507
-0.004669
0.007996
-0.002716
0.003113
0.012390
-0.000763
0.000671
0.006531
0.009460
0.007019
0.008972
-0.009064
-0.034943
-0.051056
-0.059357
-0.061310
-0.075958
-0.039337
-0.003204
0.021179
0.037292
0.059265
0.060242
0.008972
-0.035919
-0.039825
-0.026642
-0.017365
0.012390
0.043152
0.058289
0.064148
0.062683
0.061707
0.046082
0.041687
0.032410
0.024109
0.028015
0.020203
0.023132
0.025085
0.009460
0.002625
0.007996
0.003113
0.023621
0.011414
0.018738
0.019226
0.014343
0.016296
0.024109
0.021667
0.030457
0.024109
0.033386
0.035339
0.038757
0.034851
0.033875
0.049011
0.047058
0.049988
0.056824
0.054871
0.046082
0.044617
0.055847
0.080261
0.091492
0.089539
0.101257
0.089050
0.068542
0.049011
0.071960
0.086609
0.072937
0.059753
0.054382
0.054871
0.028992
-0.028107
-0.023224
-0.021759
-0.012970
-0.022736
-0.026642
-0.054962
-0.065216
-0.079376
-0.103302
-0.105255
-0.117462
-0.112091
-0.114044
-0.117462
-0.109650
-0.103790
-0.099396
-0.097443
-0.095490
-0.083771
-0.084259
-0.061310
-0.068634
-0.069122
-0.059357
-0.064728
-0.056915
-0.044220
-0.040314
-0.031036
-0.024689
-0.026642
-0.024689
-0.033478
-0.021271
-0.010040
-0.009552
-0.004669
-0.000275
-0.008087
-0.007111
0.001648
0.002136
-0.004669
0.000183
0.008484
0.006531
0.016785
0.005066
-0.000763
0.016785
0.011414
0.001160
0.019714
0.012390
0.008484
0.013855
0.004578
0.008484
-0.001740
-0.000275
0.006042
0.002625
0.002136
0.006042
0.003601
-0.001251
0.003601
-0.000275
0.007019
0.013367
0.011414
-0.003204
0.007996
0.006042
0.005066
0.017273
0.013855
0.014343
0.007996
0.014343
0.006042
0.010437
0.004089
0.007996
0.003601
0.008484
0.017761
0.007019
0.005066
0.004578
0.018738
-0.001251
0.006531
-0.000763
0.014832
0.008972
0.015808
0.004578
0.000183
-0.000763
-0.000763
0.008972
0.001160
0.005066
0.003113
-0.006622
-0.003204
0.005066
0.001648
0.001648
0.011414
0.010925
0.002136
0.003601
-0.001251
0.003113
-0.000275
0.012390
0.004089
-0.003693
0.007996
-0.001740
0.008972
0.000183
0.002136
0.006042
0.001648
0.004089
0.000183
0.005066
0.001160
0.005066
0.005066
0.002136
-0.003693
0.004089
-0.011017
-0.012482
-0.032501
-0.031525
-0.041290
-0.035431
-0.055450
-0.030060
0.011902
0.043640
0.034851
0.013367
-0.003693
-0.003693
-0.023712
-0.023224
-0.015411
-0.003693
0.015320
0.015320
0.021179
0.027039
0.037781
0.061218
0.072449
0.066589
0.051941
0.023132
0.011414
0.013855
0.013855
0.023621
0.038269
0.038269
0.042175
0.042175
0.030457
0.024597
0.032410
0.021179
0.025574
0.034851
0.027039
0.030945
0.019714
0.019714
0.026062
-0.001740
0.026062
0.027527
-0.095978
-0.109650
-0.063263
0.012390
0.080750
0.059265
0.074402
0.025574
-0.061798
-0.088165
-0.104767
-0.095490
-0.057404
-0.021271
-0.001740
-0.011017
-0.015411
-0.015411
-0.024689
-0.046661
-0.045197
-0.060333
-0.043243
-0.040314
-0.036896
-0.039825
-0.034943
-0.032501
-0.043732
-0.019806
-0.017853
-0.025177
-0.012970
-0.010529
-0.004181
-0.016388
-0.013947
-0.017853
-0.008575
-0.009552
-0.002716
-0.000763
-0.002716
-0.009064
-0.007599
0.003113
-0.007599
0.001160
-0.005646
-0.003204
0.007019
-0.000275
0.006042
-0.008575
-0.004669
-0.000763
-0.005646
0.000671
0.010437
0.005066
0.003113
0.007019
-0.010529
0.005554
0.004089
0.003113
0.002136
-0.010529
0.007019
0.006042
-0.002228
0.006042
0.008484
0.000671
0.008484
0.000183
0.003601
-0.000763
0.003601
0.009949
-0.007599
-0.004669
-0.000763
0.002625
0.004089
-0.006622
-0.008575
-0.005157
0.006531
0.011414
-0.004669
0.003113
0.007019
0.004089
0.001648
0.000183
0.000671
0.006042
0.000183
0.003601
0.001648
0.010925
-0.000763
-0.001251
-0.007111
-0.005646
0.009949
0.002136
0.007019
0.007996
0.008484
0.003113
0.001160
0.005066
0.007996
0.005066
0.012390
0.007996
0.004089
0.004089
0.001160
-0.002228
0.013367
0.006042
0.004089
0.002136
0.003601
0.007507
-0.000763
-0.000763
-0.003693
-0.002716
0.005554
0.006042
0.001648
0.002625
-0.003204
0.006531
0.002136
0.001160
0.015808
0.009949
0.002625
-0.004669
0.004578
0.012390
0.008484
0.008484
0.006531
0.007507
0.014343
0.007996
0.012390
0.005554
0.006531
0.007507
0.008484
0.018738
0.012390
0.016785
0.006042
-0.004669
-0.019318
-0.036896
-0.022247
-0.013458
0.004578
0.030945
0.028015
-0.005157
-0.016876
0.004089
0.022156
0.015808
0.018738
0.007996
-0.007599
0.005066
0.001648
-0.018829
-0.007599
-0.014923
0.006531
0.036316
0.063660
0.056824
0.031921
0.015808
-0.020294
-0.005646
-0.013947
-0.005157
0.017273
0.012878
0.009949
0.016785
0.017761
0.022644
0.016296
0.022644
0.009460
0.019714
0.014832
0.017761
0.009949
0.017761
0.019226
0.023132
0.021667
0.020203
0.015808
-0.001740
0.009460
0.012878
0.009949
0.005554
0.014343
0.013855
0.019714
0.009949
0.022156
0.013855
0.015320
0.005066
-0.011017
-0.010040
-0.020294
-0.032013
-0.026154
0.028992
0.198914
0.330261
0.272644
0.125671
-0.013458
-0.033966
-0.087677
-0.149200
-0.047150
0.036316
0.062195
0.040222
0.050964
0.035339
-0.025177
-0.077423
-0.123322
-0.149200
-0.173126
-0.184357
-0.180939
-0.186310
-0.158478
-0.149200
-0.124786
-0.108185
-0.106720
-0.084259
-0.063751
-0.065216
-0.043732
-0.044220
-0.025665
-0.025665
-0.024689
-0.004669
0.001648
-0.002228
0.002625
-0.003693
-0.000275
0.004578
0.003113
0.017273
0.007996
0.019714
0.016785
0.021179
0.012390
0.008972
0.024597
0.021667
0.033386
0.027527
0.035339
0.019714
0.023621
0.024109
0.028015
0.033875
0.027527
0.037292
0.034851
0.032898
0.028503
0.029968
0.024597
0.040710
0.036316
0.040222
0.028503
0.033875
0.028015
0.039246
0.020691
0.033386
0.031433
0.028015
0.035339
0.036316
0.021667
0.024597
0.026550
0.028503
0.032410
0.026062
0.029480
0.027527
0.024597
0.019714
0.025085
0.008972
0.023132
0.014832
0.021667
0.023132
0.022156
0.014343
0.015320
0.015320
0.009460
0.008484
0.019714
0.025085
0.012390
0.015320
0.009949
0.010925
0.017273
0.013367
0.013367
0.004089
0.016296
0.012390
0.010925
0.007019
0.006042
0.012878
0.007507
0.019226
0.005554
0.007019
0.014832
0.003601
0.000671
0.002136
0.000671
0.005066
0.003113
-0.006622
-0.012482
-0.011993
-0.012970
-0.004181
-0.011017
-0.013458
-0.006134
-0.011993
-0.016388
-0.001740
-0.017853
-0.008087
-0.008087
-0.008087
-0.002716
-0.009552
-0.002228
-0.007111
-0.012970
-0.012482
-0.004181
0.005066
-0.002228
-0.009552
-0.005157
-0.005646
-0.011505
-0.004669
-0.011993
-0.014435
-0.012482
-0.004669
-0.012970
-0.019806
-0.031036
-0.046661
-0.056915
-0.102814
-0.140900
-0.161407
-0.194122
-0.177521
-0.161896
-0.118927
-0.036407
0.087585
0.163757
0.072937
-0.089142
-0.169708
-0.080841
-0.016876
0.011414
0.045593
0.091003
0.128113
0.146179
0.153015
0.152039
0.148621
0.125183
0.116394
0.102234
0.080261
0.050964
0.050964
0.030945
0.022644
0.016785
0.011902
0.000183
-0.009552
-0.016388
-0.026642
-0.033478
-0.037872
-0.035431
-0.019806
-0.010040
0.005066
0.008484
0.011414
0.003113
0.002136
0.001648
0.004089
0.012390
0.005066
-0.025665
-0.050079
-0.046661
0.030945
0.190613
0.306335
0.205261
0.122253
0.060730
-0.303986
-0.454376
-0.152618
0.064148
0.105164
0.126160
0.092468
0.001160
-0.056915
-0.102814
-0.124786
-0.127228
-0.126740
-0.126251
-0.110138
-0.088165
-0.070099
-0.040314
-0.032013
-0.032501
-0.010529
-0.012970
0.005066
0.003113
0.009949
0.024597
0.017761
0.032898
0.029480
0.036316
0.040710
0.039734
0.049011
0.039246
0.047546
0.030945
0.028503
0.035339
0.028992
0.024597
0.029480
0.017761
0.022156
0.016296
0.018738
0.010925
-0.003204
0.003601
0.002625
-0.003693
0.000671
0.008484
-0.007599
0.000671
-0.009064
-0.002716
-0.011017
0.008972
0.009460
0.010925
0.006531
-0.012970
0.008484
0.006531
0.010437
0.005066
0.010437
0.005066
0.008972
0.004089
0.005066
0.001648
0.007019
0.007996
0.011902
0.012390
-0.002716
0.008972
-0.002716
-0.001740
0.001648
-0.002228
0.008972
0.006531
0.009949
0.005554
-0.006622
-0.006622
-0.002716
0.004089
0.003601
0.002136
0.009949
0.001160
0.002136
-0.006622
0.001160
-0.002716
0.002625
0.001648
0.005066
0.002625
0.000183
0.009949
-0.004669
0.002136
-0.008575
-0.001251
0.003113
0.009949
0.009949
-0.010529
-0.004669
-0.008087
-0.000275
0.002136
-0.007111
0.002136
0.005066
0.005066
-0.011993
-0.011993
0.001160
0.004578
-0.002716
0.003601
0.000183
-0.004669
0.001160
-0.011505
-0.006622
0.001648
-0.002228
-0.000275
-0.004669
0.001160
-0.000275
-0.006622
-0.003693
-0.008087
0.003601
0.008972
0.000183
0.000671
-0.002716
-0.011017
-0.016388
-0.008575
-0.003204
0.001160
-0.002228
-0.003204
-0.008087
-0.019806
-0.010529
-0.014435
-0.012970
-0.010529
-0.009064
-0.007599
-0.013458
-0.013458
-0.018341
-0.017853
0.005066
-0.014435
-0.014923
-0.012482
-0.007111
-0.013947
-0.016876
-0.012482
-0.027130
-0.050079
-0.067169
-0.078888
-0.056427
-0.043243
-0.021759
0.002625
0.021667
0.046082
0.057312
0.052429
0.027527
-0.052521
-0.064728
-0.014435
0.032898
0.061707
0.073425
0.076355
0.041687
0.029480
0.096863
0.252136
0.316101
0.265320
0.101746
-0.000763
-0.041290
0.035339
0.070007
0.139343
0.114929
0.013855
-0.032990
-0.007111
0.012390
0.013367
-0.000275
-0.040314
-0.100372
-0.107697
-0.111603
-0.146271
-0.142365
-0.139923
-0.139435
-0.138458
-0.131622
-0.110626
-0.100372
-0.092560
-0.070099
-0.063263
-0.043732
-0.036896
-0.026154
-0.026154
-0.032501
-0.009064
-0.011993
0.004578
-0.002228
-0.009064
-0.003693
0.006042
0.011414
0.018738
0.010925
0.013855
0.011414
0.016296
0.012878
0.013855
0.017273
0.012878
0.012878
0.017761
0.008484
0.015320
0.009460
0.004089
0.012390
0.008484
0.008972
0.016296
0.015808
0.012878
0.001160
0.004089
0.000671
0.017761
0.009460
0.007507
0.015808
0.005554
-0.002716
0.002625
0.010437
0.014832
0.007507
0.006042
0.010925
0.007019
-0.005157
-0.004669
0.005066
0.005066
-0.004669
0.004089
0.002625
-0.002716
0.001648
0.007019
0.001648
0.000183
-0.015900
-0.004669
0.005066
0.001648
0.010925
-0.003693
-0.005646
-0.009064
-0.002716
0.011414
-0.002716
0.010437
0.011902
0.002136
-0.007599
0.002136
0.001648
0.004089
0.004089
0.004578
0.002136
0.001160
-0.001251
0.005066
0.005554
-0.006134
0.000671
-0.005157
0.000183
0.001160
-0.007599
0.002136
-0.011017
-0.003204
-0.005157
-0.016388
-0.003693
-0.006622
-0.016876
-0.005646
-0.015411
0.000671
-0.007599
-0.010040
-0.007599
-0.016388
-0.007111
-0.007111
-0.002228
-0.011017
-0.009552
-0.007599
-0.007111
0.007996
0.005554
-0.002228
-0.005157
-0.006134
-0.002716
-0.003693
0.008484
0.008972
0.003113
0.003601
-0.001251
-0.006134
-0.005646
-0.004669
0.002625
-0.000275
0.001648
0.007019
0.000671
0.002625
0.013855
0.025085
0.052917
0.079773
0.109070
0.140808
0.156921
0.127136
0.081238
0.031433
0.000671
-0.016876
-0.005646
0.029968
0.062683
0.030457
-0.004669
-0.044220
-0.192657
-0.144806
0.052429
0.118347
0.029968
-0.112091
-0.183868
-0.184845
-0.173615
-0.129181
-0.084747
-0.042755
-0.036896
-0.006622
-0.008575
0.002625
0.004089
0.015320
0.025085
0.018738
0.015808
0.012878
0.011902
0.008484
0.013855
0.022156
0.018250
0.013855
0.011414
0.007507
0.009949
0.010925
0.018250
0.015808
0.015808
0.008972
0.003601
-0.001251
-0.005157
0.007507
0.004089
0.005066
-0.007111
-0.002716
-0.005646
-0.003204
0.007507
-0.010040
-0.002228
-0.000275
0.007019
0.008484
0.006531
0.006042
0.002625
0.003113
0.001648
0.008972
0.000671
0.008972
0.014832
0.013367
0.007996
0.005554
0.017761
0.004089
0.009460
0.009460
0.011902
0.013855
0.007996
0.000671
0.012390
0.005066
0.001648
0.003113
0.004578
0.010925
0.004578
-0.006134
-0.004181
0.000671
-0.005157
0.001648
-0.000763
0.000671
-0.002716
-0.016876
-0.011993
-0.011505
-0.006622
-0.008087
0.001160
-0.018829
-0.016876
-0.014435
-0.009064
-0.013947
-0.009552
-0.023224
-0.012482
-0.003693
-0.010529
-0.008087
-0.016388
-0.014923
-0.007111
-0.009552
-0.008087
0.001648
0.000183
0.000671
-0.006622
-0.004669
-0.001251
-0.005646
0.000183
-0.002716
0.008972
0.003601
0.007507
0.000671
0.002136
0.008972
0.007507
0.005066
0.004578
-0.004181
0.008484
0.007996
0.007996
0.008484
0.009949
0.004578
0.012390
0.013855
0.008972
0.012390
-0.003204
-0.014435
-0.032501
-0.052032
-0.081329
-0.093536
-0.053986
-0.009064
0.040710
0.049988
0.028992
0.000183
0.001648
-0.006622
-0.022736
-0.031036
-0.002716
0.021179
0.047058
0.117371
0.187683
0.236023
0.193054
0.109070
0.023132
-0.007599
0.019714
0.044617
0.084167
0.125671
0.109558
0.076355
0.042175
0.019226
0.010925
-0.009064
-0.022736
-0.026642
-0.028595
-0.026154
-0.030548
-0.031036
-0.030548
-0.017853
-0.027130
-0.011505
0.005066
0.025574
0.056335
0.098328
0.028503
-0.029572
0.017273
0.075867
0.113953
0.077820
0.048523
0.059265
0.077820
0.080750
0.113464
-0.007111
-0.095490
-0.059357
-0.002228
0.022156
0.029968
0.013855
0.012390
-0.043732
-0.080353
-0.114044
-0.098907
-0.094025
-0.086700
-0.086700
-0.089630
-0.082306
-0.078400
-0.064728
-0.060333
-0.062286
-0.056427
-0.040314
-0.055450
-0.037872
-0.032501
-0.015900
-0.022247
-0.013947
-0.002716
-0.006134
-0.002228
0.006042
0.004578
0.007019
0.003113
0.005554
0.013367
0.020691
0.009460
0.010437
0.008972
0.011414
0.006531
0.007996
0.016785
0.008972
0.011414
0.007019
0.003113
0.005066
0.008484
0.017761
0.011414
0.009949
0.009460
0.004089
0.015808
-0.004181
-0.003693
0.001160
0.007019
0.001160
-0.002228
0.001648
-0.012482
-0.005646
0.000183
0.002136
-0.009064
-0.015411
-0.011017
-0.007599
-0.008087
-0.010040
-0.010529
-0.003204
-0.016876
-0.007599
-0.007111
-0.008087
-0.011505
-0.013947
-0.009064
-0.014435
-0.014923
-0.004669
-0.001251
-0.011993
-0.005646
-0.012482
-0.017853
-0.010529
-0.006622
-0.004181
-0.006134
-0.012482
-0.015411
-0.005646
-0.008087
-0.009064
-0.007111
-0.000275
-0.004181
-0.002716
-0.013947
-0.012482
-0.018341
-0.017365
-0.008575
-0.005157
-0.015411
0.000183
-0.011017
-0.000763
-0.003204
-0.011017
0.000183
-0.008087
-0.005646
-0.005646
-0.014923
0.005066
0.021179
0.005066
0.011414
-0.004669
-0.003693
0.003601
0.011414
0.021667
0.070007
0.117371
0.128601
0.104675
0.047058
0.038269
0.072937
0.071472
-0.001251
-0.011017
0.051941
0.106628
0.167664
0.162781
0.086609
0.015808
-0.010040
-0.009552
0.010925
0.013367
0.015320
0.028503
0.010925
0.006531
0.003113
-0.040314
-0.079376
-0.071075
-0.064728
-0.003204
0.008972
0.014832
0.010925
-0.017365
-0.079865
-0.092560
-0.040802
0.083191
0.110046
0.033875
-0.023224
-0.001251
0.040710
0.068054
0.076843
0.098816
0.061707
0.000183
-0.037872
0.006531
0.046082
0.050964
0.041687
0.031921
0.004089
-0.013458
-0.024200
-0.027618
-0.041290
-0.044220
-0.038361
-0.042755
-0.056915
-0.043732
-0.037384
-0.041290
-0.041290
-0.023224
-0.031525
-0.032990
-0.023224
-0.020294
-0.017853
-0.022736
-0.018829
-0.011505
-0.009064
-0.008087
-0.008087
-0.016388
-0.009552
-0.002228
-0.015900
-0.012482
-0.003204
-0.004669
-0.003693
-0.017365
0.000671
-0.006622
-0.013458
0.003113
-0.002716
-0.003204
0.002136
0.009460
0.005554
-0.012482
-0.000763
-0.009064
0.000671
-0.000275
-0.007111
0.000671
-0.005157
-0.000275
-0.009552
-0.010529
-0.008087
-0.012482
-0.009064
-0.011993
-0.002716
-0.001251
-0.014435
-0.016876
-0.001251
-0.010529
-0.011017
-0.011505
-0.017365
-0.001740
-0.017853
-0.012482
-0.005157
-0.019318
-0.018829
-0.007111
-0.015900
-0.011017
-0.012482
-0.012482
-0.014923
-0.017365
-0.015411
-0.009552
-0.012970
-0.015900
-0.016388
-0.011505
-0.014435
-0.016388
-0.012970
-0.016388
-0.015411
-0.018829
-0.009064
-0.010529
-0.008087
-0.020782
-0.009552
-0.015900
-0.003204
-0.008087
-0.013458
-0.015411
-0.007599
-0.013947
-0.002716
-0.003204
-0.008087
-0.007111
-0.007111
0.007996
0.002136
-0.009064
-0.004669
-0.003204
-0.004181
0.008972
0.000671
0.002625
0.001160
0.005066
-0.000763
0.003601
-0.004181
-0.001251
0.026550
0.029480
0.061218
0.094910
0.120300
0.115906
0.043152
0.027039
0.028503
0.031921
0.056824
-0.006134
-0.009552
-0.011993
-0.004669
0.017761
0.048523
0.025085
-0.024200
-0.030548
-0.049591
-0.072540
-0.096466
-0.074982
-0.051544
-0.033966
0.004578
-0.002228
-0.037872
-0.046173
-0.029572
-0.020294
0.005066
0.030457
0.044617
0.037781
0.035828
0.029480
0.008484
0.006042
0.005066
0.005554
0.010437
0.007996
0.009949
0.012878
0.014832
0.015808
0.012878
0.015320
0.010437
0.016785
0.000183
0.000183
0.000183
-0.006134
0.009460
-0.007599
0.005066
0.002625
0.011414
0.043640
0.101746
0.222351
0.144226
-0.265411
-0.494415
-0.265411
0.124207
0.175476
0.222351
0.333191
0.154480
-0.322052
-0.282501
-0.077911
-0.097931
-0.085236
-0.048126
-0.012970
-0.003693
-0.005646
-0.014435
-0.034943
-0.061310
-0.056427
-0.070099
-0.071564
-0.070099
-0.062775
-0.039337
-0.032013
-0.035431
-0.026154
-0.021759
-0.018829
-0.011505
-0.007111
-0.012970
-0.002228
-0.000275
0.000671
0.009949
0.003601
0.011414
0.004089
0.008484
0.014343
0.012878
0.011902
0.013367
0.017761
0.015320
0.023132
0.007996
0.031433
0.018250
0.017761
0.015320
0.018738
0.016296
0.023132
0.015808
0.013855
0.029968
0.025574
0.020691
0.031921
0.023621
0.014343
0.007019
0.015808
0.008484
0.003113
0.016785
-0.003204
0.004578
0.003601
-0.005646
0.005554
0.000671
-0.004669
-0.001251
-0.005646
-0.007599
-0.006134
-0.009552
0.002136
-0.005157
-0.005157
0.000671
0.004089
0.002625
0.008972
0.008484
0.003601
-0.006622
0.012878
0.011414
0.009460
0.006531
0.005554
0.009949
-0.001251
-0.001740
-0.005157
0.004578
0.004578
-0.004181
-0.000275
-0.005646
-0.007111
-0.001740
-0.006134
0.002136
-0.004669
-0.006622
-0.009552
0.000183
-0.009552
-0.002228
-0.006134
0.004578
-0.005646
-0.000763
0.001648
-0.019318
-0.047638
-0.069122
-0.081329
-0.040314
0.018738
0.046570
-0.003204
-0.023712
-0.012970
-0.011505
0.025085
0.046082
0.045105
0.046570
0.034851
0.049500
0.050476
0.070984
0.084656
0.081238
0.063171
0.076843
0.084167
0.086609
0.077820
0.070007
0.043152
0.034363
0.026550
0.022156
0.027039
0.002625
-0.006622
-0.000275
-0.016876
-0.010529
-0.012482
-0.015411
0.001648
-0.006134
-0.015411
-0.006134
-0.008087
-0.013947
-0.001251
0.011902
0.003601
0.002136
0.004089
0.000183
0.003113
0.000183
0.005066
0.002136
0.007996
0.004089
-0.007111
-0.007111
0.000671
-0.015411
-0.006134
-0.007111
0.000671
-0.001251
-0.012482
-0.002716
-0.002228
0.004578
-0.010529
0.003113
0.004089
-0.000763
-0.002716
0.005554
0.011902
0.020691
0.023132
0.020691
0.027039
0.019226
0.009460
0.007019
-0.002228
-0.026154
-0.018341
0.069519
0.253601
0.307312
0.232117
0.091492
-0.016388
-0.029083
0.061218
0.032898
0.054871
0.040710
-0.027618
-0.011993
0.035339
0.030945
0.005554
-0.041779
-0.087677
-0.114044
-0.152618
-0.173126
-0.179474
-0.181915
-0.174103
-0.161896
-0.136505
-0.143341
-0.120392
-0.104279
-0.097443
-0.075958
-0.072540
-0.054962
-0.043732
-0.033478
-0.036896
-0.028107
-0.025177
-0.011017
-0.008575
-0.007111
-0.010040
-0.000763
0.010437
-0.000275
0.000671
0.004089
0.001648
0.009949
0.002136
0.011414
0.012390
0.010437
0.014832
0.006042
0.004578
0.013855
-0.001251
0.009460
0.016785
0.004089
0.008484
0.000183
0.004578
0.007996
0.006042
0.002625
0.009949
0.005554
0.007996
0.007507
0.001648
0.003113
0.006042
0.008484
0.014343
0.003601
0.013855
0.011414
0.007507
-0.005646
0.007507
0.007019
0.011902
0.005066
0.012390
0.004578
0.008484
0.000671
0.005066
0.000183
0.004089
0.014832
-0.004181
-0.005157
-0.001251
0.003113
0.004089
0.004578
0.003113
0.011902
-0.005157
0.000183
-0.003693
-0.002228
-0.009064
-0.013458
-0.024200
-0.019806
-0.023712
-0.038849
-0.050568
-0.050568
-0.039825
-0.009552
0.009460
0.000671
-0.050568
-0.100861
-0.141876
-0.117950
-0.049103
0.010925
0.054382
0.080261
0.072937
0.042175
0.009949
-0.002716
0.001648
0.031921
0.050964
0.062683
0.080261
0.092957
0.100281
0.101257
0.084167
0.069031
0.046082
0.049011
0.059753
0.058777
0.054382
0.032898
0.033875
0.017761
0.008972
-0.002716
-0.004181
0.001160
-0.000763
-0.000275
-0.002716
0.007996
0.007507
0.003113
0.003601
0.002136
-0.002716
0.005554
-0.007599
-0.008575
-0.012482
0.001160
-0.007599
-0.007111
-0.015411
0.003601
-0.003204
0.000671
-0.003693
0.001160
-0.000275
0.006531
0.008972
-0.006134
0.008484
0.000183
-0.000275
0.001160
-0.005157
-0.002228
0.006042
0.020691
0.023621
0.017761
0.014832
0.009949
0.020203
0.011902
0.009460
0.017761
0.008972
0.007019
0.006042
0.018738
0.090515
0.198425
0.274109
0.225769
0.145691
0.011902
-0.172638
-0.231232
-0.022247
0.020691
0.008972
0.078796
0.060242
0.029968
-0.032501
-0.088654
-0.127716
-0.145294
-0.157501
-0.177032
-0.160431
-0.162872
-0.141876
-0.141388
-0.115021
-0.101349
-0.093536
-0.078400
-0.079865
-0.061310
-0.044708
-0.039337
-0.033966
-0.026154
-0.009552
-0.013947
-0.015900
0.002136
-0.001251
0.002625
0.010437
0.004089
0.011902
0.009949
0.004578
0.016296
0.012878
0.016785
0.008484
0.009460
0.009949
0.012390
0.012390
0.012878
0.008972
0.008484
0.016296
0.008484
0.004578
0.014343
0.004578
0.009460
-0.001740
0.010437
0.006531
0.006531
0.007507
0.000671
-0.001251
0.002625
0.015808
0.002625
0.000183
0.001648
0.000671
-0.007111
-0.006134
-0.000763
0.000671
0.005554
0.003113
-0.013947
0.000183
-0.004181
-0.002716
-0.000763
-0.006134
-0.006622
0.004578
-0.009064
-0.010529
-0.004669
-0.008575
0.000183
0.001648
-0.008087
0.000183
-0.005157
-0.000275
-0.010040
-0.007599
0.002625
0.021179
0.049011
0.073914
0.092468
0.076843
0.010437
-0.030548
-0.015900
0.020203
0.042175
0.041687
0.027527
-0.039337
-0.067657
0.006531
0.056335
0.054871
0.038269
0.006531
-0.031525
-0.018341
-0.022736
-0.032013
-0.018829
-0.013458
-0.002228
0.028992
0.048523
0.044617
0.055847
0.055359
0.048035
0.034851
0.031433
0.013367
0.018738
0.015808
0.026550
0.018250
0.028015
0.016785
0.010925
0.006531
-0.004181
0.001160
-0.008087
-0.010040
-0.003693
0.001648
0.008484
0.002136
0.007996
0.010925
0.012390
0.016785
0.016296
0.016785
0.009460
0.021667
0.016296
0.007507
0.013367
0.006042
0.011902
0.008972
0.013367
0.010925
0.008484
0.012878
0.023621
0.026062
0.011414
0.012390
0.013855
0.023621
0.025085
0.020691
0.007019
0.026062
0.066589
0.114929
0.088074
0.015320
0.028503
0.081238
0.134949
0.153015
0.128601
0.127625
0.171570
0.148621
-0.059357
-0.035919
0.124207
0.102234
0.070007
0.073425
0.024109
-0.037384
-0.064240
-0.062286
-0.053986
-0.045685
-0.069122
-0.099396
-0.107208
-0.133575
-0.127716
-0.131134
-0.123322
-0.121368
-0.114532
-0.109650
-0.097931
-0.082306
-0.076935
-0.055450
-0.045685
-0.039825
-0.028595
-0.019806
-0.021759
-0.014923
-0.001251
-0.006134
0.007019
0.010437
0.015320
0.016785
0.011902
0.003113
0.010925
0.015320
0.013367
0.025085
0.030457
0.012390
0.015320
0.011414
0.015808
0.013367
0.019714
0.019714
0.020203
0.023132
0.014343
0.007507
0.021179
0.014832
0.011414
0.007507
0.010437
0.010925
0.005554
0.003601
0.007996
0.005554
-0.000763
0.006531
-0.009064
-0.005646
-0.001251
-0.015411
-0.015411
-0.019806
-0.017365
-0.015900
-0.012970
-0.011993
-0.003204
-0.016876
-0.026642
-0.026642
-0.020782
-0.010040
-0.007599
-0.006622
-0.014435
-0.010040
-0.022736
-0.009552
-0.013458
-0.018829
-0.046173
-0.078400
-0.114532
-0.116486
-0.076447
-0.077911
-0.096954
-0.077423
-0.037872
0.022156
0.024109
-0.002716
-0.028595
-0.042267
-0.048615
-0.047638
0.005554
0.052429
0.131042
0.174011
0.162781
0.105164
0.088074
0.109070
0.118835
0.132507
0.105652
0.086121
0.074890
0.056335
0.047058
0.030457
0.016296
0.024597
0.018250
0.011414
0.001160
-0.005157
-0.011017
-0.021271
-0.011993
-0.023224
-0.011505
-0.002228
0.009949
0.016296
0.032898
0.051941
0.083679
0.112000
0.089050
0.020691
-0.144806
-0.353302
-0.487091
-0.345001
-0.070099
0.081238
0.091492
0.090027
0.025574
-0.032501
-0.130157
-0.220001
-0.223907
-0.155548
-0.114532
-0.055450
0.008484
0.066101
0.108093
0.131531
0.140320
0.153992
0.145691
0.137878
0.128601
0.104675
0.091492
0.071960
0.074890
0.057312
0.043640
0.045105
0.042664
0.028503
0.018250
0.007507
0.006531
0.002136
-0.005646
-0.000763
-0.000763
-0.007111
-0.007599
-0.015411
-0.026642
-0.023224
-0.021271
-0.026154
-0.025177
-0.020294
-0.018341
-0.025177
-0.033966
-0.024200
-0.015411
-0.023712
-0.015411
-0.012482
-0.020782
-0.012970
-0.011017
0.002136
-0.003693
0.001160
0.004089
-0.007599
0.002625
0.007996
0.003113
0.003113
0.007507
0.015320
0.009949
0.014832
0.018738
0.024597
0.017761
0.013855
0.005066
0.017273
0.012390
0.024597
0.011414
0.015320
0.017273
0.020203
0.018738
0.024597
0.010437
0.013367
0.002136
0.003601
-0.003204
-0.001251
-0.014923
-0.006134
-0.008575
-0.005646
-0.005157
-0.006622
-0.017853
-0.016876
-0.022247
-0.019806
-0.013458
-0.019318
-0.020294
-0.010529
-0.011017
-0.013458
-0.011505
-0.003693
-0.002228
-0.007111
-0.002716
-0.002716
-0.001251
0.014343
-0.003204
0.000183
-0.005157
-0.006134
0.006042
0.012878
0.003601
0.001648
-0.005646
-0.013947
-0.005157
-0.011017
-0.006622
-0.006134
-0.011993
-0.012970
-0.027618
-0.035919
-0.032990
-0.028107
-0.030060
-0.035431
-0.025177
-0.032990
-0.041779
-0.057892
-0.051544
-0.044220
-0.033966
0.002625
0.078796
0.198425
0.339539
0.382507
0.275085
0.040710
-0.188263
-0.284454
-0.211700
-0.027618
0.189636
0.268738
0.261902
0.202332
0.070984
-0.026154
-0.105255
-0.120392
-0.138947
-0.131134
-0.115509
-0.110626
-0.103302
-0.076935
-0.065704
-0.063751
-0.055939
-0.046173
-0.041290
-0.028595
-0.019318
-0.004181
-0.016388
-0.002716
0.006042
0.002136
0.002625
0.018738
0.022644
0.013855
0.022644
0.024109
0.033875
0.026062
0.020691
0.012878
0.011902
0.020203
0.016296
0.026062
0.018250
0.018738
0.019226
0.012390
0.002625
0.008972
-0.006134
0.001160
-0.009064
-0.012482
-0.032501
-0.062286
-0.077911
-0.079865
-0.016388
0.105164
0.191589
0.282898
0.132507
-0.057892
-0.358673
-0.348419
-0.095001
0.052917
0.137878
0.122253
0.058289
-0.001251
-0.045685
-0.060333
-0.069611
-0.073517
-0.069611
-0.065216
-0.051544
-0.056427
-0.046661
-0.044708
-0.038361
-0.022247
-0.017365
-0.010529
-0.009552
0.001648
-0.014435
-0.002716
0.000183
0.001160
0.000671
-0.001251
0.014832
0.003601
0.006042
0.000183
0.008972
-0.002228
0.007996
0.004089
0.012878
0.011414
0.008484
0.005066
-0.002228
0.007019
0.002136
0.007996
0.005554
0.006531
0.001648
0.005554
0.000671
-0.000275
-0.000275
0.011902
0.016785
0.006042
0.000671
0.006531
0.001160
0.003601
-0.001251
0.014343
0.007507
0.017761
0.009949
0.012390
0.007996
0.004089
0.007507
0.007507
0.006042
0.014832
0.014343
0.007019
0.000671
0.000183
-0.007111
0.007019
0.010925
0.005066
0.011414
-0.001251
-0.002228
-0.003693
-0.002228
-0.005157
-0.001740
0.004578
0.004089
0.015320
-0.000275
-0.000763
0.009460
0.009460
0.002625
0.007507
0.029968
0.037781
0.055359
0.068054
0.072937
0.060242
0.072449
0.094910
0.124207
0.144714
0.150574
0.100281
0.036316
0.005554
0.019714
0.047058
0.064636
0.073914
0.075867
0.036804
0.000183
-0.019318
-0.051056
-0.050568
-0.066681
-0.077911
-0.078400
-0.089630
-0.097931
-0.088165
-0.076935
-0.059845
-0.042267
-0.032013
-0.043732
-0.037872
-0.041290
-0.040314
-0.017365
-0.006134
0.001160
0.007507
0.019226
0.012878
0.013855
0.009460
0.009949
0.011902
0.023621
0.011414
0.013367
0.020203
0.015320
0.011414
0.013367
0.008972
0.024597
0.006042
0.013855
0.013855
0.017273
0.022644
0.015320
0.017273
0.022156
0.015320
0.017761
0.015320
0.012878
0.019226
0.013855
0.009460
0.009460
0.017761
0.016785
0.017273
0.017761
0.012390
0.007507
0.008972
0.016296
0.015320
0.013367
0.017761
0.003113
0.007019
0.003113
0.008484
0.005066
-0.000763
-0.007111
-0.010040
-0.002228
-0.002228
-0.005157
0.005554
0.082214
0.163757
0.200378
0.164734
0.023621
-0.103790
-0.231720
-0.101837
-0.006134
-0.022736
0.008972
0.046570
0.036316
-0.003693
-0.068634
-0.104279
-0.117950
-0.116486
-0.138947
-0.150177
-0.144806
-0.114532
-0.100372
-0.099396
-0.092072
-0.087677
-0.066193
-0.056915
-0.044708
-0.032990
-0.034454
-0.033966
-0.026642
-0.024689
-0.035431
-0.018829
-0.007599
-0.011993
-0.014923
-0.006622
-0.011993
-0.005157
-0.016876
-0.005646
0.002625
-0.000275
-0.005157
-0.001740
-0.006622
0.006042
-0.006622
0.005554
-0.001740
0.003601
0.000671
-0.004181
0.001648
-0.004181
-0.007111
0.012878
0.004089
0.001160
0.006042
0.010925
-0.007599
0.007996
0.014832
0.003601
0.009949
0.003113
0.014343
0.019226
0.005066
0.008972
0.028015
0.028015
0.033386
0.037781
0.049500
0.058289
0.054382
0.044617
0.038757
0.040710
0.021179
0.004578
0.020691
0.013367
0.021179
0.051941
0.081238
0.058777
0.012878
-0.009064
0.004578
0.054871
0.050476
0.017273
0.010925
0.007996
-0.011017
0.007019
0.011902
0.032898
0.058289
0.039734
0.031921
0.007507
0.000183
0.020203
0.037292
0.031921
0.010925
-0.010529
-0.011017
-0.001251
-0.002228
-0.004181
0.005554
0.000671
-0.006134
-0.003204
-0.006134
-0.018341
-0.009064
-0.021759
-0.017365
-0.011017
-0.008087
-0.007111
-0.001740
-0.003204
0.000183
-0.017853
-0.014435
0.000183
0.000671
-0.010529
0.002625
0.007996
-0.014435
-0.005646
-0.002716
-0.007111
0.003113
-0.004181
0.004089
0.013855
-0.001251
-0.006622
-0.009552
0.008484
-0.007111
0.016296
0.009949
0.004089
0.003113
0.007019
-0.000763
0.014832
0.007019
0.009460
-0.003204
-0.000763
-0.004669
0.005066
-0.002228
-0.001251
-0.000275
0.008972
-0.011505
-0.004669
-0.005157
-0.008575
-0.008575
-0.003693
0.001160
0.003601
0.004089
-0.000763
-0.009064
-0.007599
-0.034454
-0.059357
-0.063263
-0.024689
0.119812
0.285339
0.278992
0.123230
-0.016388
-0.056427
-0.063751
-0.004669
0.127136
0.179871
0.112976
0.006042
-0.018341
0.011414
0.043152
0.033875
0.033386
-0.013947
-0.028107
-0.028595
-0.064728
-0.130157
-0.167755
-0.154572
-0.118927
-0.083771
-0.079865
-0.077423
-0.081818
-0.079376
-0.073517
-0.074005
-0.074005
-0.051544
-0.061310
-0.054474
-0.048126
-0.044220
-0.042755
-0.032013
-0.018829
-0.015411
-0.012970
-0.016876
-0.006622
0.001648
-0.004669
0.000183
0.000183
-0.000275
0.017273
-0.002228
0.014832
0.006531
0.012878
0.012390
0.018250
0.018250
0.018250
0.023132
0.025085
0.020691
0.016296
0.010437
0.028992
0.029968
0.033875
0.052917
0.050476
0.041199
0.051453
0.056824
0.041199
0.043640
0.036316
0.021667
-0.001251
-0.029572
0.004578
0.033875
0.055847
0.089050
0.119812
0.116882
0.082214
0.037292
0.006531
-0.002228
0.007507
0.039246
0.060242
0.041199
0.037781
0.035828
0.048523
0.056335
0.049500
0.030945
-0.001740
-0.027130
-0.028107
-0.010529
-0.048615
-0.029572
-0.009064
-0.043732
-0.044220
-0.074005
-0.074982
-0.049103
0.004089
0.017761
0.017273
0.005554
-0.006134
-0.011017
-0.011505
0.007507
0.010437
0.018250
0.021179
0.022644
0.023621
0.030457
0.019714
0.030457
0.007996
0.002625
-0.006134
0.014832
0.005554
0.010925
0.000671
-0.004669
0.001160
-0.007111
-0.009064
-0.022247
-0.012482
-0.008087
-0.011993
-0.012482
0.003601
0.005066
-0.005646
-0.016876
-0.007111
0.002625
-0.003204
-0.003204
0.007019
0.021179
0.024109
0.002625
-0.007599
-0.008575
-0.012482
-0.017853
-0.010529
-0.005157
0.004089
-0.013458
-0.010529
0.014343
0.028992
-0.023224
-0.029572
-0.025177
-0.020294
-0.014923
0.001648
0.000183
0.004578
0.016296
0.025085
0.011902
0.001160
0.001648
0.010437
-0.000763
-0.020294
-0.014923
0.003113
-0.000763
-0.019318
-0.077911
-0.029572
0.041199
0.057312
0.062195
-0.054474
-0.133575
-0.089142
-0.055450
-0.057892
-0.036896
-0.063751
-0.030548
-0.037384
-0.045197
-0.048126
-0.063751
-0.062286
-0.053986
-0.065216
-0.066193
-0.069122
-0.060333
-0.051544
-0.052521
-0.057892
-0.052032
-0.049591
-0.037384
-0.037872
-0.033966
-0.034454
-0.019806
-0.023712
-0.030548
-0.020782
-0.011505
-0.023224
-0.011017
-0.014435
-0.007599
-0.000763
-0.006622
-0.012482
-0.012970
-0.006134
-0.008575
0.000183
0.002625
0.000183
0.001160
0.007507
0.000183
0.006531
0.019226
0.036316
0.057800
0.081238
0.105652
0.088074
0.050964
0.010437
0.005066
0.029968
0.066589
0.075378
0.055359
-0.000763
-0.011017
0.040222
0.108093
0.119324
0.064148
0.031921
0.004089
-0.011993
-0.019806
-0.014435
0.004089
-0.003204
-0.000763
0.016296
0.052429
0.081726
0.058289
0.052429
0.046570
0.051453
0.038269
0.027527
0.027039
0.026550
0.035828
0.016296
0.030457
0.020691
0.013367
0.006531
0.014343
0.006531
0.011902
0.001160
0.002625
-0.006134
-0.003204
-0.014435
-0.012970
-0.011993
-0.009552
-0.011993
-0.008575
0.004578
0.001160
0.005066
0.010925
0.009949
0.010437
0.006531
0.011902
0.016296
0.006042
0.006042
0.010437
-0.004181
0.002625
0.008484
-0.002716
-0.002228
0.003601
0.004578
0.007996
0.007996
0.002625
0.018738
0.006531
0.010925
0.007019
0.003601
0.005066
0.012878
0.020203
0.004578
0.019226
-0.004181
0.014343
0.015320
0.028015
0.014343
0.012390
0.013855
0.011902
0.015320
0.014832
0.021667
0.014343
0.024597
0.020203
0.014343
0.017761
0.015808
0.018738
0.010925
0.011902
0.011902
0.004089
0.003113
-0.008087
-0.006134
-0.011993
-0.021759
-0.012482
0.052917
0.077332
0.054382
0.015320
-0.017365
-0.002228
0.006042
0.016296
0.047546
0.056335
0.081726
0.115906
0.072449
0.031921
0.090027
0.124695
0.042664
-0.040314
-0.027130
0.010925
-0.001740
0.000183
0.003601
-0.013458
-0.023712
-0.062286
-0.099884
-0.098907
-0.103302
-0.100861
-0.101349
-0.117462
-0.111603
-0.113068
-0.109161
-0.092072
-0.074005
-0.052032
-0.013458
0.002625
0.024597
0.023621
0.003113
0.005066
0.005554
0.014832
0.026550
0.043640
0.040710
0.022156
0.014832
0.014832
0.006531
-0.007111
-0.012970
-0.020294
-0.036407
-0.049103
-0.058380
-0.072052
-0.073517
-0.083771
-0.064728
-0.063263
-0.066681
-0.059845
-0.053986
-0.044220
-0.041779
-0.038849
-0.031036
0.004578
0.028992
0.046082
0.015808
0.015320
0.010437
0.015320
0.028503
0.049988
0.055359
0.031921
0.020691
0.013367
0.005554
0.009460
0.012878
-0.003693
-0.000763
0.006042
-0.003693
-0.011993
-0.010529
-0.005646
-0.007599
-0.018829
-0.023224
-0.025177
-0.013947
-0.005646
0.002136
-0.006134
-0.004669
0.002136
0.002136
0.018738
0.013855
0.024109
0.018250
0.011902
0.022644
0.021179
0.015808
0.009949
0.008484
0.015320
0.014343
0.010925
0.011902
0.007996
0.002625
0.003601
-0.011505
-0.008087
-0.006134
-0.005157
0.008484
-0.004669
-0.017365
-0.019318
-0.022736
-0.024689
-0.014923
-0.017853
-0.011505
-0.014435
-0.021271
-0.019318
-0.016388
-0.023712
-0.024200
-0.012970
-0.024689
-0.020294
-0.019806
-0.017365
-0.018829
-0.022247
-0.023224
-0.017853
-0.015900
-0.013947
-0.023224
-0.015411
-0.019806
-0.009552
-0.007111
-0.011017
0.005066
0.000671
-0.011505
0.002136
-0.008575
0.004089
0.000183
0.008484
0.013367
0.014832
0.016785
0.014832
0.024597
0.078308
0.095886
0.012878
-0.073517
-0.012970
0.036316
0.058777
0.095398
0.112488
0.045593
-0.078400
-0.095978
-0.051056
0.009949
0.031433
0.008484
-0.022736
-0.018341
0.010437
0.036804
0.052917
0.056335
0.030457
-0.000763
-0.026642
-0.049103
-0.073029
-0.040802
-0.002228
0.011902
0.022156
0.020203
-0.004181
-0.034943
-0.041779
-0.035919
-0.044708
-0.042267
-0.030060
-0.047150
-0.060822
-0.073029
-0.077423
-0.072052
-0.031525
-0.019806
-0.013458
-0.006134
-0.023712
-0.015900
-0.011505
0.016785
0.039246
0.043152
0.034363
0.031433
0.022644
0.013367
0.016785
0.014832
0.026062
0.030945
0.035339
0.041199
0.038269
0.026062
0.020691
0.021179
0.008972
0.015808
0.022644
0.014343
0.006531
0.010437
0.003601
0.000183
-0.000275
0.017273
0.007019
0.021179
0.008484
0.002136
0.005066
0.009949
0.017761
0.008972
0.025574
0.019714
0.013855
0.014832
0.020691
0.020203
0.021179
0.025085
0.027527
0.015320
0.022644
0.020691
0.010925
0.024109
0.009949
0.012390
0.025085
0.011902
0.019714
0.005554
0.014832
0.009460
0.006531
-0.000763
0.004089
0.002136
0.012390
0.005554
0.007996
-0.005157
0.005066
-0.005157
0.011902
0.008972
0.006531
-0.000275
-0.005646
-0.001251
-0.001251
-0.011505
0.002136
-0.001740
-0.002716
0.008972
-0.005157
0.009460
-0.009552
-0.000763
-0.005157
-0.002228
0.000671
0.006042
-0.002716
-0.002228
-0.009552
-0.009064
-0.004669
-0.002716
-0.006134
-0.006622
-0.005646
-0.012482
-0.012970
-0.008087
-0.026642
-0.013947
-0.012970
-0.008575
-0.009552
-0.011505
-0.015900
-0.019806
-0.023224
-0.012482
-0.011993
-0.012970
-0.013458
-0.011505
-0.011993
-0.024689
-0.030060
-0.023712
-0.015900
-0.001740
-0.010040
-0.010040
-0.004181
0.007996
0.036804
0.069519
0.047546
0.005066
-0.018829
-0.036407
-0.038849
-0.006134
0.003601
0.030457
0.118347
0.172058
0.137390
0.131531
0.073914
0.086609
0.119812
0.119812
0.028015
0.021179
0.044617
0.062683
0.066589
0.064148
0.083679
0.076843
0.068054
0.033875
0.005554
-0.012482
-0.032013
-0.043243
-0.042755
-0.064240
-0.078888
-0.053986
-0.074493
-0.065216
-0.041779
-0.049591
-0.038849
-0.038849
-0.035919
-0.033966
-0.038361
-0.038361
-0.039337
-0.026154
-0.026642
-0.021759
-0.023712
-0.033478
-0.026642
-0.010529
-0.018829
-0.019806
-0.014923
-0.024200
-0.014435
-0.014435
-0.011993
-0.017365
-0.010529
-0.012970
-0.009552
-0.019806
-0.013947
-0.016876
-0.004181
-0.022247
-0.012970
-0.008087
-0.013947
-0.014923
-0.008087
-0.018341
-0.026642
-0.012482
-0.011505
-0.011505
-0.009064
-0.011505
-0.009064
-0.015900
-0.017365
-0.010040
-0.015900
-0.000275
-0.005157
-0.006622
-0.008575
-0.004181
-0.006622
-0.007111
-0.005646
0.003113
0.004089
-0.006134
-0.010040
-0.011993
-0.011017
-0.008575
0.003113
-0.004181
-0.003204
-0.003693
-0.013458
-0.011993
-0.023224
-0.008575
-0.004181
-0.002716
0.015808
-0.002228
-0.050568
-0.035431
-0.040314
-0.026154
-0.015411
-0.018341
-0.012482
-0.015900
-0.023712
-0.022736
-0.035431
-0.027130
-0.026642
-0.020782
-0.019806
-0.017365
-0.027130
-0.021759
-0.017365
-0.025177
-0.006622
-0.007599
-0.009552
0.003113
-0.000763
-0.002716
-0.007111
0.005066
0.004578
0.010437
0.013367
0.015808
0.028015
0.027039
0.021179
0.046082
0.043640
0.002625
-0.076447
-0.117462
-0.161896
-0.165802
-0.067169
-0.005157
0.009460
-0.054962
-0.117950
-0.102325
-0.122345
-0.102814
-0.103790
-0.076447
-0.066681
-0.050568
-0.037384
-0.003204
0.025574
0.060730
0.101746
0.157898
0.180847
0.154968
0.122253
0.109070
0.090515
0.084167
0.101257
0.128113
0.141296
0.138855
0.114929
0.103210
0.057312
0.034363
0.019714
0.012878
-0.026154
-0.046661
-0.020294
0.011902
0.061218
0.068542
0.034851
0.034851
0.005554
-0.006134
0.035828
0.062683
0.043152
0.001648
-0.014435
0.018250
0.057800
0.069031
0.050476
0.044128
0.030945
0.037292
0.020691
0.006042
-0.003693
-0.021271
-0.023224
-0.017365
-0.012970
-0.007599
-0.007111
-0.010040
-0.006622
-0.013458
0.007996
0.002625
0.006042
-0.000275
-0.005157
0.007996
0.000183
0.000183
0.013367
0.009460
0.007507
0.003601
0.002625
0.008484
-0.000763
-0.006134
-0.007599
0.003113
0.000183
0.006042
-0.000275
-0.002716
0.004089
0.002136
0.004578
-0.001251
-0.007111
-0.004669
-0.002228
0.003113
0.003113
0.014832
0.000671
-0.000275
0.004578
0.012390
0.000671
0.006531
0.013367
0.000183
-0.003204
0.008484
0.001648
0.006042
0.015320
0.001160
0.013855
0.008484
0.000671
-0.004181
0.004089
-0.006134
-0.005646
-0.001740
-0.007599
-0.001740
0.000183
-0.004181
0.000671
0.004578
-0.006134
-0.006622
0.010437
-0.007111
-0.003204
0.000671
-0.013458
-0.014435
-0.000763
-0.010529
-0.005157
-0.003204
-0.003693
-0.002228
-0.025665
-0.017853
-0.020782
-0.015411
-0.021271
-0.018829
-0.020294
-0.022247
-0.025177
-0.018341
-0.021271
-0.013947
-0.015900
-0.023712
-0.019318
-0.016388
-0.018829
-0.022736
-0.027618
-0.013947
-0.009064
-0.016388
-0.009552
-0.019318
-0.011505
-0.018341
-0.013458
-0.009552
-0.011017
-0.010040
-0.002716
-0.013458
-0.022736
-0.037872
-0.053986
-0.033478
-0.007111
-0.013458
-0.017853
-0.010529
0.014343
0.119812
0.049500
0.016296
0.042175
0.040710
0.056335
0.071472
0.139343
0.134949
0.067078
0.021667
-0.045197
-0.062286
0.023132
0.076843
0.081726
0.032898
-0.004669
-0.006134
-0.023712
-0.052032
-0.089142
-0.113068
-0.133575
-0.136993
-0.096954
-0.071075
-0.045685
-0.040314
-0.054962
-0.062775
-0.080841
-0.069611
-0.087189
-0.090607
-0.065216
-0.004669
0.038269
0.034851
0.010437
-0.017853
-0.024689
-0.006622
0.003601
0.006531
0.003601
0.021667
0.045105
0.047546
0.039734
0.045105
0.041687
0.036804
0.041687
0.049011
0.043152
0.046570
0.042175
0.044128
0.036316
0.038757
0.026550
0.035339
0.025085
0.022156
0.017273
0.028992
0.018250
0.005554
0.015320
0.010437
0.010437
0.008484
-0.006622
-0.000763
-0.002716
0.006042
-0.003204
-0.005646
0.003113
-0.011505
-0.010040
-0.007599
-0.004669
-0.015900
-0.006622
-0.011993
-0.003204
-0.017365
-0.012482
-0.014435
-0.017853
-0.011993
-0.015411
-0.010040
-0.005646
-0.012970
-0.009552
-0.009552
-0.002228
0.000183
-0.013947
-0.001251
0.002625
0.012390
0.003601
0.006042
0.010437
0.002136
0.021179
0.011414
0.014343
0.014832
0.010925
0.016785
0.020691
0.012878
0.008484
0.014832
0.010925
0.023621
0.017273
0.027527
0.021179
0.022156
0.031921
0.039246
0.028992
0.041199
0.042664
0.038757
0.033386
0.022644
0.034363
0.034851
0.026062
0.038269
0.037781
0.041687
0.044128
0.031433
0.008484
0.010925
0.011902
0.004089
0.010925
0.003113
0.003601
-0.011017
-0.001740
0.007507
-0.010040
-0.010529
-0.021759
-0.018829
-0.027618
-0.028107
-0.053009
-0.061310
-0.048126
-0.002228
0.036804
0.054382
0.009949
-0.022736
-0.033966
-0.029572
-0.016876
-0.024689
-0.029083
-0.027130
-0.030060
-0.027618
-0.011017
0.002136
0.009949
-0.020782
-0.037872
-0.038849
-0.044708
-0.056427
-0.055450
-0.045685
-0.046661
-0.043732
-0.019318
0.004089
0.018250
0.017273
0.022156
0.010437
0.013855
0.006531
-0.000275
0.015320
0.009460
0.011414
0.030457
0.025085
0.011902
0.024109
0.016785
0.009460
0.000671
-0.014435
-0.022736
-0.027618
-0.032013
-0.034943
-0.044708
-0.026642
-0.037384
-0.024689
-0.028595
-0.025665
-0.023712
-0.027618
-0.026642
-0.021271
-0.006622
-0.006622
-0.005646
-0.002228
-0.006622
0.001160
0.011414
-0.002228
0.004578
0.007507
0.005554
0.007996
0.014832
0.015808
0.003601
0.004578
0.013855
0.009949
0.001160
-0.002716
0.014832
0.011414
0.002625
0.006042
0.002625
0.005066
0.006531
-0.000275
0.006042
-0.000763
-0.003204
0.001160
-0.001251
-0.006622
-0.004181
0.005066
-0.008087
-0.003204
-0.006622
-0.012482
-0.005646
-0.001740
-0.003204
-0.015900
-0.006622
0.001160
-0.007111
-0.007599
-0.018829
-0.007599
-0.007599
-0.005646
-0.012970
-0.006134
-0.008087
-0.001740
-0.000763
-0.017365
-0.004181
-0.015411
-0.006622
-0.003204
-0.006134
-0.013947
-0.007599
-0.006622
-0.007599
-0.011505
-0.002228
-0.006622
-0.010529
-0.009552
-0.009552
-0.019806
-0.017365
-0.020782
-0.019318
-0.013458
-0.017365
-0.025177
-0.016388
-0.025177
-0.007599
0.029480
0.091980
-0.043732
-0.283478
-0.120392
-0.019806
0.018738
0.023132
0.002136
-0.023224
-0.058380
-0.041779
-0.046173
-0.060333
-0.045197
-0.046661
-0.030060
-0.006134
0.037781
0.091003
0.112000
0.126648
0.127136
0.153503
0.102722
-0.015411
-0.032501
0.017761
0.067078
0.124695
0.153992
0.128601
0.089050
0.058289
0.035339
0.025574
0.009460
0.007507
-0.000275
-0.010529
-0.021271
-0.016876
-0.002716
0.006531
-0.012482
-0.015411
-0.010040
0.003601
0.002136
0.024597
0.013367
0.023132
0.029968
0.027527
0.018250
0.010925
0.019226
0.030457
0.024109
0.015808
0.015808
0.008484
0.009949
0.020203
0.016785
0.015320
0.010925
-0.001740
-0.000763
0.003601
0.005066
0.018738
0.008484
0.014343
0.014343
0.005066
0.009460
0.013855
0.014832
0.011414
0.004089
0.003113
0.009460
0.007996
0.007507
0.006042
0.014832
0.004089
0.007996
0.012390
0.003113
0.002625
0.014832
0.002625
-0.004669
-0.010040
0.009460
-0.002716
0.003113
0.005066
-0.008575
-0.006622
-0.005157
-0.002716
-0.015411
-0.004669
-0.004181
-0.005157
-0.001251
0.000183
-0.002228
-0.014923
-0.003693
-0.010529
-0.004181
-0.006622
-0.012970
0.011902
-0.007111
-0.002716
-0.006622
-0.011017
-0.009552
-0.014923
-0.012970
-0.000763
-0.003204
-0.003204
-0.012482
-0.004669
-0.019806
-0.017365
-0.004181
-0.015411
-0.008575
-0.015900
-0.011993
-0.017853
-0.024200
-0.017853
-0.014923
-0.020294
-0.001251
-0.007599
-0.011017
-0.017365
-0.012970
-0.000763
-0.009064
-0.003204
0.001160
0.022156
0.010925
0.012878
0.025085
0.010437
-0.016388
-0.000275
-0.001740
-0.001251
0.027039
0.008484
-0.049103
-0.067169
-0.006134
-0.008087
-0.013458
-0.037384
-0.049103
-0.060822
-0.085724
-0.085724
-0.074982
-0.075958
-0.051056
-0.037872
-0.041779
-0.048615
-0.054474
-0.059845
-0.059845
-0.045197
-0.033478
-0.009552
-0.014435
-0.000275
0.013367
0.039246
0.034363
0.041199
0.036316
0.030945
0.042175
0.068542
0.090515
0.079285
0.049011
0.046570
0.043152
0.040222
0.060730
0.063171
0.067078
0.046570
0.036316
0.030457
0.029968
0.024597
0.018250
0.018250
0.006531
-0.005157
-0.019318
-0.014435
-0.006622
-0.005646
0.000671
-0.009064
-0.002716
-0.016876
-0.024200
-0.014923
-0.013947
-0.004669
-0.007599
-0.008087
-0.010040
-0.010040
-0.001251
0.000671
-0.012482
-0.008575
-0.006622
0.000671
0.002625
0.002136
-0.015411
-0.003204
0.001160
-0.002716
-0.002716
0.007996
0.013855
0.011414
-0.007599
-0.012482
-0.011505
-0.011993
-0.005157
-0.004669
-0.000763
0.002136
0.005066
-0.005157
-0.004669
-0.010529
-0.010529
-0.006134
-0.004181
0.001160
-0.015900
-0.002228
-0.001740
-0.003204
-0.006622
0.009949
-0.003204
-0.000275
0.007507
0.001648
0.000671
0.003601
0.000671
0.007019
0.009460
0.001648
0.002625
0.008972
-0.005646
0.005066
0.013855
0.000671
0.011902
0.003113
0.014832
0.001160
0.009949
-0.003693
-0.004181
-0.006622
0.002136
-0.001251
0.010437
0.007019
0.002136
-0.002716
-0.002228
-0.002228
-0.000763
-0.006134
0.006042
0.003113
0.015808
0.005066
-0.000763
-0.011505
-0.000763
-0.007599
0.011414
0.008972
0.005066
-0.003204
-0.002716
0.006042
-0.006622
0.007996
0.006531
0.004089
0.006042
0.003113
0.000183
0.005554
0.003113
0.006042
0.004089
0.003601
0.008484
0.014832
-0.003204
-0.009064
-0.002228
0.003601
0.008484
-0.004669
0.004578
0.001160
0.006042
0.017273
0.015808
0.005066
0.013855
0.002136
0.016296
0.012390
0.011414
0.011414
0.016785
0.026550
0.030457
0.015320
-0.019318
-0.033478
-0.038849
-0.010040
0.029968
0.047058
0.049500
0.014343
0.033386
0.021179
-0.005157
-0.027618
-0.042267
-0.019806
0.049011
0.132507
0.141296
-0.015411
-0.029572
0.038269
0.049500
-0.010040
-0.025665
-0.036407
-0.024689
0.073914
-0.011017
-0.094513
-0.045685
-0.039825
-0.030060
-0.034454
-0.046661
-0.070587
-0.064240
-0.060822
-0.061798
-0.069611
-0.054474
-0.051544
-0.036896
-0.023712
-0.029572
-0.003204
-0.011017
-0.002228
-0.002228
-0.002716
0.000671
0.007019
0.001160
0.007507
0.004578
0.010437
-0.011505
0.003601
0.000671
0.007507
0.004089
0.004578
0.000183
-0.004181
-0.000275
-0.003693
-0.004669
-0.007111
0.010437
0.002625
-0.000763
-0.000275
-0.004181
-0.006622
0.003113
-0.001740
0.010925
0.006531
0.008972
0.010925
0.004089
-0.000763
0.012390
0.021179
0.007996
0.011414
0.005554
0.004578
0.005066
0.014343
0.000183
0.011414
0.011414
0.005066
0.007507
0.008484
-0.002228
0.002625
0.007019
-0.002228
0.014832
0.000183
0.002136
0.007507
0.005066
0.011414
0.008484
0.002136
0.011414
0.011414
0.004578
0.013367
0.014343
0.012390
0.012390
0.017761
0.015808
0.005554
0.002136
0.015320
0.004089
0.011902
0.015320
0.009949
0.007507
0.011902
0.007507
0.009949
-0.005646
0.013367
0.001648
0.001648
0.004578
0.004578
0.008484
0.002625
-0.003204
0.003601
-0.001251
-0.001251
0.010925
0.000671
0.003601
0.004089
0.015320
0.004578
0.007019
-0.000763
-0.004669
0.003113
0.006042
0.010925
0.010437
0.004578
0.005554
0.001160
-0.004669
0.001648
0.006042
-0.008575
-0.002228
-0.014435
-0.017365
-0.015411
-0.015411
-0.008575
-0.021271
-0.013458
-0.012970
-0.006134
-0.009064
-0.006622
-0.007111
-0.005157
-0.011017
-0.018829
0.003601
0.000671
-0.005646
0.006042
-0.014435
-0.000275
-0.011017
0.035339
0.068054
0.069519
0.059753
0.051453
0.045593
-0.007599
-0.037872
-0.029083
0.009460
0.016785
0.016296
0.019714
0.059265
0.110046
0.080261
-0.009064
0.009949
0.066101
0.078308
0.034851
-0.021271
-0.059845
-0.041779
-0.019318
0.033386
0.049011
0.034363
0.012390
0.009949
0.025085
-0.011017
-0.030060
-0.037872
-0.051056
-0.062775
-0.054962
-0.025177
-0.007111
0.014832
0.021179
-0.009064
-0.067657
-0.072540
-0.053009
-0.043243
-0.028595
-0.009064
-0.014435
-0.026642
-0.027618
-0.030060
-0.028595
-0.017365
-0.015900
-0.026154
-0.027130
-0.029083
-0.020294
-0.016876
-0.010040
-0.007111
0.001648
-0.004669
0.004578
0.007996
0.013855
0.017273
0.021179
0.020691
0.014343
0.018250
0.007507
0.020691
0.021667
0.026550
0.028015
0.015320
0.003113
0.012390
0.002136
0.001648
-0.001251
0.004578
0.008484
0.006042
-0.007599
-0.004669
-0.012970
-0.008087
-0.000275
0.000671
-0.003204
0.002625
0.009949
0.009460
-0.001740
-0.028595
-0.024689
-0.011505
-0.009552
0.000671
0.003601
0.015320
0.011902
0.005554
0.006531
0.003601
-0.010529
0.009949
-0.001251
0.003113
0.006531
0.015808
0.006042
0.007019
0.010437
0.008972
0.021667
0.017761
0.007996
0.014343
0.012390
0.009949
0.021179
0.006531
0.007507
0.021179
0.007507
0.007996
0.012390
0.009460
0.003113
0.012878
0.005066
0.010437
0.010437
-0.008575
-0.016876
-0.007111
-0.019806
-0.010040
-0.002716
-0.001251
0.002136
-0.011993
-0.004181
-0.011017
-0.011993
-0.008575
-0.007111
-0.004669
0.002625
-0.005646
0.002625
-0.005157
0.000671
-0.000763
0.003113
0.004578
0.010925
-0.001251
0.009460
-0.005646
-0.001251
0.016296
0.033875
0.075378
0.049500
-0.006622
-0.009552
0.030457
0.059265
0.074402
0.083679
0.083679
0.065125
0.037292
0.009949
-0.014923
0.035828
0.112488
0.098328
0.043640
-0.013458
0.017761
0.048035
0.078308
0.090027
0.080261
0.028015
-0.006622
-0.008087
0.004089
0.033386
0.058777
0.033386
-0.015900
-0.044220
-0.022247
-0.003693
0.018738
0.025574
0.005066
-0.014435
-0.020782
-0.031525
-0.041290
-0.042755
-0.046173
-0.043732
-0.034943
-0.040802
-0.037384
-0.030060
-0.022247
-0.016388
-0.005157
-0.021759
-0.015900
-0.018341
-0.008575
-0.009064
-0.007599
-0.007111
-0.006622
-0.011017
-0.013458
-0.008087
-0.010040
-0.011017
-0.015411
-0.004669
-0.003693
-0.013458
0.000671
-0.005157
-0.013947
-0.018829
-0.012482
-0.008087
-0.009552
-0.010529
-0.006622
-0.013458
-0.009064
-0.011505
-0.007599
-0.004181
-0.008087
-0.010529
-0.015900
-0.009064
-0.009064
-0.012970
-0.006622
-0.010040
-0.003693
0.002136
-0.005646
-0.006622
-0.004181
-0.000275
-0.002228
0.002136
-0.005646
-0.007111
0.000183
-0.014923
-0.005157
-0.004181
-0.009552
-0.008575
-0.001740
-0.010040
-0.008087
-0.009552
-0.010040
-0.008575
0.001648
-0.013458
-0.006134
-0.010040
-0.007111
-0.009552
-0.013458
-0.011993
-0.016388
-0.012482
0.007019
0.004089
0.003601
-0.049591
-0.054962
-0.039825
-0.056427
-0.025665
-0.011017
-0.006134
-0.013947
-0.023712
-0.032501
-0.068146
-0.085724
-0.068146
-0.061798
-0.052521
-0.054474
-0.053497
-0.065704
-0.053497
-0.067169
-0.050568
-0.058380
-0.064728
-0.055939
-0.056427
-0.049103
-0.042267
-0.030060
-0.026642
-0.029083
-0.023224
-0.020782
-0.016388
-0.014435
-0.003204
-0.002716
-0.002716
0.000183
0.010925
0.013367
0.015808
0.026062
0.028503
0.049988
0.041199
0.030945
0.024109
0.030945
0.056335
0.073425
0.091980
0.069519
0.031433
0.018738
0.020203
0.040222
0.009949
-0.052032
-0.057892
-0.025177
0.004578
0.054871
0.085144
0.122253
0.127625
0.082703
0.022156
-0.030060
-0.035919
-0.017853
0.029968
0.070007
0.095886
0.112000
0.106628
0.103699
0.094910
0.091492
0.089539
0.067566
0.053406
0.049500
0.030457
0.030945
0.017273
0.012390
0.004578
0.010437
0.007019
0.023621
-0.001251
0.009460
-0.006134
0.014832
0.002136
-0.005646
0.007019
-0.006134
0.008972
0.005554
-0.005646
-0.001251
-0.000275
0.001648
-0.001251
0.002136
0.006042
0.001160
0.002625
-0.009064
-0.001740
-0.019318
-0.009552
-0.009064
-0.005646
-0.008087
-0.010040
-0.014923
-0.014435
-0.019318
-0.013947
-0.015411
-0.007599
-0.009552
-0.012482
-0.010040
-0.026154
-0.022736
-0.025665
-0.011993
-0.022247
-0.013947
-0.008087
-0.011017
-0.018341
-0.020294
-0.023712
-0.008575
-0.020782
-0.024689
-0.019806
-0.011993
-0.021759
-0.005646
-0.008575
-0.010040
-0.012970
-0.010529
-0.014923
-0.010040
-0.012482
-0.018341
-0.020782
-0.019318
-0.010529
-0.017853
-0.025665
-0.013458
-0.014923
-0.009064
-0.016876
-0.024689
-0.027130
-0.013458
-0.016876
-0.021759
-0.005646
-0.019318
-0.021759
-0.026642
-0.013458
-0.020782
-0.023224
-0.013947
-0.007599
-0.007111
-0.019806
-0.011993
-0.015900
-0.014435
0.001648
-0.003693
-0.006622
-0.005157
-0.004669
-0.011505
-0.006134
-0.011017
0.010437
-0.000763
0.002136
0.000183
0.012390
-0.003204
0.001160
0.000671
0.012878
0.007019
0.007019
0.007507
0.018738
0.008972
0.000671
0.013367
0.023132
0.019714
0.015320
0.031433
0.040710
0.037781
0.040222
0.024109
0.020691
0.027527
0.023132
0.016785
0.019714
0.031433
0.025085
0.009460
0.020691
0.005066
-0.010529
0.006042
0.098328
0.290222
0.398621
0.196960
-0.060822
-0.293243
-0.197540
0.018250
0.030945
0.028503
0.094910
0.136414
0.069031
-0.015900
-0.057404
-0.086700
-0.095001
-0.096954
-0.116486
-0.118927
-0.095001
-0.083282
-0.091583
-0.087677
-0.057404
-0.053497
-0.046173
-0.028107
-0.026642
-0.030060
-0.008575
-0.008087
-0.005646
0.009949
0.002136
0.003113
0.004578
0.000671
0.012390
0.017273
0.018250
0.007019
0.020691
0.014832
0.003601
0.014832
0.010925
0.018738
0.025085
0.022156
0.025574
0.017761
0.025085
0.026550
0.019226
0.030457
0.021667
0.027527
0.025085
0.020203
0.018250
0.022156
0.014832
0.019226
0.024597
0.024109
0.021667
0.015808
0.007996
0.017273
0.020691
0.019714
0.013855
0.011902
0.019714
0.024109
0.028015
0.020691
0.015320
0.020691
0.026062
0.027039
0.021667
0.023132
0.013367
0.014832
0.006531
0.012390
0.013855
0.021667
0.010437
0.011414
0.000183
0.001160
-0.003693
-0.001740
-0.008087
0.005554
-0.021759
-0.011505
-0.022247
-0.018341
-0.026154
-0.023224
-0.024200
-0.026642
-0.014435
-0.019806
-0.015411
-0.016388
-0.032501
-0.026642
-0.028107
-0.010040
-0.034454
-0.014923
-0.015900
-0.014923
-0.015411
-0.011993
-0.019806
-0.006622
-0.010040
-0.011017
-0.000275
-0.002228
-0.017853
-0.004181
-0.002228
-0.008575
0.002136
-0.007111
-0.009064
0.002625
0.002136
-0.002228
-0.003693
-0.013947
0.002625
0.004089
0.000671
-0.010529
0.003113
0.005066
0.004089
-0.006622
-0.001251
0.002625
0.002625
0.001160
-0.006134
-0.010040
-0.015411
0.010925
-0.009552
0.000183
-0.001740
-0.001740
-0.009064
0.000183
-0.005157
-0.010040
-0.006134
0.003113
0.006531
-0.004181
0.003601
-0.001251
-0.014435
0.002625
-0.006134
0.004578
0.003601
0.015320
0.001648
0.012390
-0.003693
0.005554
-0.004181
0.008972
0.005066
0.019226
0.002625
-0.009064
0.006531
0.006531
0.002136
0.004578
0.015808
0.011902
0.010925
0.006531
-0.007599
0.003601
-0.006622
-0.003204
0.001648
-0.009064
-0.007111
-0.002716
-0.007111
0.012390
0.075867
0.177917
0.315613
0.376160
0.322937
0.069519
-0.160919
-0.191681
-0.062286
0.130554
0.348328
0.334167
0.318542
0.200867
-0.033966
-0.151642
-0.081818
-0.053009
-0.111603
-0.257111
-0.207794
-0.114044
-0.076447
-0.063263
-0.108185
-0.129669
-0.158966
-0.154083
-0.155548
-0.157013
-0.148224
-0.153595
-0.139435
-0.123322
-0.102325
-0.096466
-0.070587
-0.053986
-0.042755
-0.036896
-0.025177
-0.013947
-0.016876
-0.001740
0.008972
0.009949
0.024597
0.026062
0.012878
0.011414
0.027039
0.030457
0.020203
0.030945
0.039734
0.030457
0.028503
0.028503
0.037292
0.038757
0.024597
0.040222
0.014343
0.028015
0.031433
0.024109
0.017761
0.026550
0.024597
0.024109
0.018738
0.013855
0.019714
0.015808
0.018738
0.007019
0.010925
0.015808
0.015808
0.018738
0.018250
0.007507
0.006531
0.018250
0.007019
0.015808
0.006531
0.006042
0.019714
0.008484
0.008484
-0.001740
0.001160
0.016296
0.010437
0.009949
0.004089
0.003113
-0.006134
-0.007599
-0.003693
-0.002228
0.000671
0.015320
0.011902
0.007507
-0.011017
-0.007599
-0.009064
0.004089
0.017761
0.005554
0.003601
0.007019
-0.002228
-0.004669
-0.004181
0.008972
0.000671
0.001160
0.011414
0.006531
0.001160
0.001648
0.000183
-0.003204
0.005066
-0.005646
0.009949
0.008484
0.001648
0.005554
0.005554
0.005554
-0.000763
0.007996
-0.001251
0.002625
0.004089
0.003113
-0.011017
-0.000275
-0.006622
-0.004669
0.003113
0.000671
-0.003204
-0.006134
-0.006134
-0.009064
-0.006134
-0.006622
-0.006134
-0.006134
-0.004669
0.003113
-0.003204
-0.020782
-0.011993
-0.010529
-0.002716
-0.016388
-0.011017
-0.002716
-0.013947
-0.010040
-0.015411
-0.007111
-0.008575
-0.010529
-0.014923
-0.010040
-0.010529
-0.020782
-0.012970
-0.006134
-0.004669
0.007019
0.029480
0.054382
0.050476
0.037292
0.004089
-0.009552
-0.024689
-0.004669
0.021179
0.027039
0.008484
0.001648
0.034851
0.035828
0.033386
0.025085
0.050964
0.052917
0.047058
0.015808
0.001648
0.010925
0.007996
0.039734
0.058777
0.066589
0.052917
0.028503
0.023132
0.002625
0.000183
-0.001740
0.017761
0.010925
0.015320
0.009949
-0.002228
-0.013458
-0.025177
-0.051056
-0.075470
-0.060822
-0.002716
0.189148
0.334656
0.227234
0.074402
-0.048126
-0.173615
-0.126740
-0.027130
0.110535
-0.007599
-0.095001
0.059265
0.096375
0.004089
-0.014923
-0.070587
-0.117950
-0.136017
-0.133087
-0.142365
-0.129669
-0.136993
-0.110138
-0.097443
-0.068634
-0.056915
-0.044220
-0.047638
-0.024200
-0.022247
-0.008575
-0.006134
0.007507
0.011902
0.015320
0.014832
0.018250
0.015320
0.019226
0.024109
0.021179
0.007019
0.018250
0.012878
0.011414
0.014343
0.016785
0.015808
0.012390
0.008972
0.014832
0.013367
0.011902
0.002625
0.007019
0.001648
0.002625
0.010437
0.003113
-0.006622
0.001648
-0.001740
0.008484
0.001160
0.004578
-0.004181
0.002625
-0.001251
-0.006134
-0.006134
-0.007111
0.007019
-0.003204
0.004089
-0.000763
-0.006134
-0.007599
-0.003693
-0.001740
-0.000763
0.000671
-0.001251
0.008484
-0.008575
-0.009552
0.000183
0.001160
-0.003204
-0.001740
-0.004669
0.001648
0.005554
-0.002228
-0.000275
-0.001740
-0.003204
0.000183
0.009460
0.004089
0.002625
0.010437
0.004089
-0.005157
-0.003693
-0.001740
0.017273
0.025574
0.029480
0.025574
0.026062
0.014343
0.016785
0.006531
0.037292
0.063660
0.056824
0.061218
0.065125
0.041199
0.023132
-0.004181
0.010925
0.018738
0.029480
0.037292
0.034851
0.017761
-0.004181
-0.032013
-0.031036
-0.005646
0.007507
-0.002228
-0.024200
-0.033478
-0.023712
-0.024689
-0.013458
-0.010040
0.003113
0.003113
-0.000275
-0.000275
-0.017365
-0.001740
0.000183
0.031433
0.024597
0.014832
0.007019
0.008484
0.002625
-0.004181
0.004089
0.006042
0.014343
0.003113
0.007019
-0.007111
-0.000275
0.001648
0.001648
0.003113
0.003113
0.002625
-0.004181
-0.001740
-0.006622
-0.000275
0.001648
-0.002716
0.006042
0.005066
-0.000763
0.003113
0.002625
-0.004181
-0.005646
-0.001740
-0.002228
0.010925
0.007996
0.011414
-0.001251
0.000183
0.005554
-0.013458
-0.002228
0.003601
0.004578
0.003113
0.002136
-0.006134
-0.008575
-0.010529
-0.010529
-0.014435
-0.010529
-0.009552
-0.003693
-0.001740
0.004089
0.011902
0.024597
0.021667
0.023621
0.002625
-0.014435
-0.061798
-0.060822
0.013367
0.218933
0.296570
0.188171
0.104675
-0.046661
-0.165802
-0.078888
-0.018341
0.093933
-0.026642
-0.062286
0.009949
-0.000763
0.005066
-0.033478
-0.096954
-0.117462
-0.127228
-0.138947
-0.136993
-0.138947
-0.129181
-0.140411
-0.119415
-0.102814
-0.091583
-0.066681
-0.063751
-0.061310
-0.039337
-0.043732
-0.032990
-0.032013
-0.030548
-0.018829
-0.012970
-0.009552
-0.011993
-0.006134
0.001648
-0.002228
-0.006622
-0.001251
0.007996
0.010925
-0.003204
0.014832
0.012878
0.008972
0.000183
-0.007111
0.007507
0.007996
0.010437
0.004089
0.009949
0.004089
0.010437
0.003113
-0.001740
0.009949
0.004578
-0.003204
-0.004669
-0.019806
-0.057892
-0.087189
-0.046173
0.103699
0.214050
0.122253
-0.044220
-0.131622
-0.010040
0.059753
0.088562
0.093933
0.085144
0.056824
0.029968
0.034363
0.026550
0.030945
0.045593
0.047058
0.050964
0.037781
0.034363
0.039734
0.033386
0.027039
0.026062
0.027039
0.025574
0.021179
0.004089
0.010437
0.014343
0.007996
0.014343
0.020203
0.014832
0.019714
0.024109
0.024109
0.023621
0.014832
0.017761
0.018738
0.011414
0.024109
0.012390
0.007996
0.010437
0.009949
0.007996
0.003113
0.016296
0.025085
0.009949
0.011902
0.009460
0.009460
0.005066
0.000183
0.015808
0.004089
0.003601
0.006042
0.006531
0.004578
0.007019
0.001160
0.000183
0.007019
0.007019
-0.001251
-0.001251
-0.000763
0.000671
0.006531
-0.003693
-0.005157
0.003601
0.006531
-0.002228
-0.007599
-0.012970
-0.011993
-0.009552
0.001160
-0.000763
-0.006134
-0.011505
-0.005646
-0.010040
-0.009552
-0.024689
-0.014923
-0.010040
-0.015900
-0.005646
-0.018341
-0.006134
-0.025665
-0.020294
-0.026642
-0.017853
-0.024200
-0.011993
-0.008087
-0.001251
0.001648
-0.017365
-0.020782
-0.007599
-0.000275
0.002625
-0.004669
0.004089
0.010437
0.006042
0.004578
0.009460
0.008972
0.023132
0.041199
0.090515
0.098816
0.013855
0.007507
0.057800
0.065125
0.065613
0.106628
0.157410
0.174011
0.135437
0.009460
-0.133087
-0.088654
-0.093536
0.008484
0.054871
0.058777
-0.013947
-0.077911
-0.072052
-0.069611
-0.093536
-0.135040
-0.134064
-0.132111
-0.123810
-0.122833
-0.098907
-0.095001
-0.082306
-0.092072
-0.067169
-0.049591
-0.053497
-0.044220
-0.023224
-0.012970
-0.007111
-0.013947
-0.007111
-0.013947
-0.010529
0.000183
-0.001740
-0.003204
0.005554
0.000183
0.005066
0.000183
0.000671
0.006042
-0.012970
-0.010529
0.000183
-0.013458
-0.004181
0.017273
0.049500
0.093933
0.107117
0.055847
0.001648
-0.021759
-0.019806
0.019226
0.083679
0.055359
-0.013947
-0.015411
0.021667
0.065613
0.073425
0.060242
0.051453
0.036316
0.000183
-0.006622
-0.007599
-0.010529
-0.002228
0.009460
0.010925
0.020691
0.007507
0.008484
0.011902
0.017273
0.021179
0.021667
0.018738
0.020203
0.017761
0.004089
0.001648
0.007019
0.004089
0.002136
0.006531
0.009949
0.014832
0.006531
-0.002716
-0.002228
0.002625
0.004089
0.011414
0.005554
0.010437
-0.006134
-0.006622
-0.004669
-0.004181
-0.006622
-0.002716
0.002625
0.002136
0.000183
-0.013947
-0.007111
-0.004181
0.003601
-0.007111
-0.011993
0.000183
-0.011505
-0.008087
-0.013458
-0.010040
-0.009064
-0.000275
-0.007599
-0.008087
-0.017853
-0.014923
-0.015411
-0.018829
-0.012970
-0.013947
-0.013947
-0.023712
-0.026642
-0.016388
-0.028595
-0.029083
-0.014435
-0.007111
-0.011017
-0.003693
0.011414
0.000671
0.009949
-0.001251
0.007019
0.013855
0.011414
0.016785
0.024109
0.023621
0.021667
0.034363
0.043640
0.049011
0.043152
0.039734
0.046570
0.057312
0.073914
0.062683
0.032410
0.029480
0.036316
0.078308
0.118347
0.098816
0.070496
0.075378
0.105652
0.105164
0.097839
0.134460
0.178406
0.137878
0.100769
0.056335
0.019226
0.028503
0.063171
0.070984
0.050476
0.052917
0.023621
-0.006134
-0.030060
-0.042267
-0.053986
-0.074005
-0.088165
-0.084747
-0.097931
-0.100372
-0.089630
-0.098907
-0.081818
-0.086212
-0.079376
-0.064240
-0.064728
-0.052521
-0.041779
-0.035919
-0.031525
-0.023224
-0.007111
-0.008087
-0.008575
0.014343
0.005066
0.003113
0.005554
0.018738
0.022156
0.017273
0.010925
0.021179
0.013367
0.002136
0.004089
0.005066
0.025574
0.022644
0.015808
0.000671
-0.011505
-0.008575
-0.004669
-0.003204
-0.005646
0.005066
-0.003693
-0.005157
-0.015411
-0.021759
-0.012482
-0.025665
0.009460
0.007996
0.008972
0.015320
0.012390
0.003601
-0.011017
-0.029083
-0.040314
-0.055450
-0.051056
-0.002228
0.010925
0.015808
0.045105
0.060730
0.085632
0.058289
-0.011993
-0.073029
-0.076447
-0.061310
-0.031525
0.014832
0.044617
0.052429
0.018738
0.005066
-0.006134
-0.008575
-0.018341
-0.029083
-0.035919
-0.024200
-0.022247
-0.025177
-0.025177
-0.024200
-0.029572
-0.023224
-0.018829
-0.024689
-0.020782
-0.014923
-0.011017
-0.015411
-0.018829
-0.008087
-0.009064
-0.010529
-0.022736
-0.011993
-0.004669
0.003601
-0.007111
-0.052032
-0.101349
-0.091095
-0.028107
-0.149200
-0.282501
-0.182892
-0.075958
-0.062775
-0.175079
-0.157013
-0.062286
-0.083771
-0.134552
-0.160919
-0.171661
-0.182404
-0.140900
-0.084747
-0.030548
-0.028595
-0.026154
-0.015900
0.008484
0.026062
0.034363
0.041687
0.039734
0.057312
0.051453
0.059753
0.055847
0.051453
0.061218
0.062683
0.055847
0.058289
0.067566
0.063660
0.049988
0.046570
0.045593
0.045593
0.046570
0.041687
0.045593
0.045593
0.033875
0.037292
0.039734
0.019226
0.033386
0.029968
0.029968
0.027039
0.028503
0.013367
0.007019
0.010925
-0.003204
0.009460
0.004089
0.010437
0.008484
0.005554
0.002136
0.002136
-0.006134
-0.013458
-0.000275
0.005554
-0.000275
-0.000763
0.000183
-0.005157
-0.001740
0.000671
0.005066
0.007019
0.004578
0.009949
-0.001251
-0.003693
0.001648
0.008972
0.007507
0.004578
0.004578
0.009460
-0.004669
-0.015411
-0.023712
-0.010040
-0.010040
0.027527
0.028503
0.024597
0.011902
-0.013458
-0.006134
-0.001740
-0.000763
0.002136
0.014832
0.013855
0.015808
0.015808
0.018738
0.023132
0.021179
0.032410
0.040710
0.057312
0.037292
0.025574
0.015320
0.018738
0.014343
0.037292
0.042175
0.036316
0.045593
0.030457
0.038757
0.033875
0.028503
0.013855
0.023621
0.030457
0.024597
0.011414
0.003113
-0.003204
0.007507
0.015808
0.000671
0.009460
0.021667
0.016296
0.013855
0.016785
0.019226
0.004089
0.011902
0.018250
0.010437
0.021667
0.012878
0.011902
0.008972
0.011902
0.024109
0.023621
0.024109
0.023621
0.015808
0.010925
0.010925
0.010437
0.025574
0.052429
0.045105
0.030945
0.017761
-0.020294
-0.041779
-0.011505
-0.007111
-0.029572
-0.039825
-0.046661
-0.030060
0.017761
0.038757
-0.011017
-0.040802
0.035339
0.134460
0.078308
0.036316
-0.021271
-0.043732
-0.037872
-0.004669
0.054871
0.099792
0.112488
0.105164
0.091492
0.060242
0.040710
0.025574
0.023132
0.000183
-0.001740
-0.010040
-0.017365
-0.021759
-0.033966
-0.029572
-0.039337
-0.032501
-0.032501
-0.037384
-0.045685
-0.038361
-0.034943
-0.050079
-0.044220
-0.039825
-0.020782
-0.031525
-0.024689
-0.029572
-0.035431
-0.020782
-0.036407
-0.022247
-0.014923
-0.018341
-0.011505
-0.006622
-0.010040
-0.014923
-0.007599
-0.006134
0.004089
-0.004669
0.005554
0.007019
0.003113
0.001160
-0.004181
-0.000275
-0.007111
-0.020294
-0.004669
-0.001740
-0.011017
-0.011993
-0.004181
-0.024200
-0.011505
-0.015411
-0.019318
-0.013947
-0.028107
-0.038849
-0.032990
-0.035431
-0.026154
-0.011505
0.001648
-0.013947
-0.012970
-0.008575
-0.019318
-0.008575
-0.017365
-0.014435
0.003113
-0.005646
-0.009552
-0.017365
-0.027618
-0.041290
-0.028107
-0.011993
0.018250
0.029480
0.031921
0.010925
-0.010529
-0.008575
-0.016876
-0.011017
0.010437
0.029968
0.032898
0.042664
0.034363
0.022156
0.009460
-0.005157
-0.008087
0.000671
-0.003693
0.009949
0.001160
-0.018341
-0.015900
-0.034943
-0.051544
-0.053009
-0.042755
-0.035431
-0.045685
-0.037384
-0.039825
-0.036896
-0.046661
-0.038361
-0.030548
-0.027618
-0.030548
-0.031525
-0.022247
-0.016388
-0.012482
-0.020782
-0.007599
-0.011017
-0.007111
-0.007599
-0.021759
-0.019806
-0.021271
-0.014435
-0.022736
-0.033966
-0.003693
-0.016876
0.019714
0.012390
-0.037384
-0.020294
-0.009552
-0.003693
-0.003693
0.002625
-0.014923
-0.014435
-0.011505
-0.002716
-0.012482
-0.009552
0.008484
0.003113
0.005066
-0.006134
-0.009552
0.007019
0.015320
0.007996
0.014343
-0.002716
-0.030548
-0.039337
-0.032501
-0.029083
-0.035919
0.012390
0.103699
0.105164
0.121277
0.123718
0.132507
0.116882
-0.002716
-0.124786
-0.008087
0.108093
0.141296
0.120300
0.119324
0.174500
0.142761
0.101746
0.041199
0.016296
0.017761
0.031921
0.032410
0.036804
0.043640
0.034363
0.013855
0.004578
0.004089
0.015808
0.001648
0.019714
0.018250
0.009949
0.010437
0.026062
0.034851
0.024597
0.031433
0.028503
0.036316
0.032410
0.019226
0.013855
0.002136
-0.000763
0.002625
-0.004181
-0.007111
-0.006134
-0.005157
-0.010040
-0.023224
-0.021759
-0.038849
-0.033966
-0.034943
-0.028595
-0.041290
-0.046173
-0.042267
-0.038361
-0.024689
-0.021759
-0.035919
-0.037872
-0.018829
-0.016876
-0.006622
-0.021271
-0.025177
-0.019318
-0.023712
-0.019806
-0.016876
-0.011017
-0.010040
-0.013458
-0.028595
-0.029083
-0.025665
-0.009552
-0.003204
-0.004181
-0.010529
-0.016876
0.002136
-0.004669
-0.012482
-0.013947
-0.025665
-0.006134
-0.004181
-0.012970
0.013367
-0.009552
-0.005646
-0.002228
-0.011993
0.006042
-0.000275
-0.010040
0.004089
-0.005157
-0.011505
-0.004669
-0.011505
-0.005157
-0.006134
0.000671
-0.004181
-0.001740
-0.014923
-0.011017
-0.007111
-0.019318
-0.011017
-0.015411
-0.012970
-0.013947
-0.029572
-0.025177
-0.021759
-0.023712
-0.019318
-0.028595
-0.014923
-0.013947
-0.017365
-0.013947
-0.022247
-0.011505
-0.012482
-0.003204
-0.005157
-0.006134
-0.014923
0.010925
0.004089
-0.003204
0.000183
0.001160
0.012878
0.002136
0.023132
-0.001251
0.011414
0.006042
0.007507
0.003113
0.007019
0.016296
0.007996
0.013855
0.000671
0.009460
0.010437
0.005554
0.005554
0.010437
0.007019
0.011414
0.020691
0.007019
0.001648
0.003601
0.010925
0.016296
0.005066
0.013855
0.007996
0.023621
0.021179
0.003601
0.018738
0.024109
0.014832
0.018250
0.028015
0.011902
0.021667
0.020203
0.034851
0.017761
0.018250
0.044617
0.034363
0.038269
0.029480
0.023621
0.028015
-0.015411
-0.058868
0.004089
0.052917
0.017761
-0.048126
-0.037872
-0.026642
-0.043243
-0.114532
-0.107697
0.045593
-0.001740
-0.066193
0.078796
0.104675
0.019226
-0.083771
-0.090607
-0.081818
-0.038849
0.011902
0.028503
0.045593
0.031921
0.026550
0.014832
-0.015900
-0.026154
-0.032013
-0.044708
-0.034943
-0.043732
-0.054474
-0.054962
-0.056427
-0.041290
-0.038361
-0.041290
-0.045197
-0.027618
-0.028107
-0.026154
-0.009552
0.006042
0.014832
0.006042
0.014832
0.020203
0.022156
0.024109
0.018738
0.025085
0.015808
0.020203
0.028015
0.013855
0.014832
0.012390
0.013367
0.009949
-0.006622
-0.001740
-0.015900
-0.000763
0.009949
0.007507
0.003113
0.001648
-0.003204
0.004578
0.004578
0.020691
0.018250
0.019226
0.016296
0.008484
0.012878
0.019226
0.012390
0.011902
0.008972
0.019714
0.018250
0.023132
0.014832
0.021179
0.013367
0.011902
-0.007111
0.004578
0.004578
0.003601
0.005066
-0.002716
0.004089
-0.004669
-0.004669
0.006531
-0.002228
0.003113
0.002136
0.012878
-0.002228
-0.003693
-0.000763
0.001160
0.002136
0.002136
-0.000763
-0.002228
-0.001740
-0.000275
-0.007599
-0.001740
-0.002228
0.002136
0.004578
-0.006622
-0.008575
0.000183
-0.015900
-0.005646
-0.003693
-0.003693
-0.009064
-0.002716
-0.009552
-0.001740
-0.009064
-0.009552
-0.011017
-0.002716
-0.001251
-0.009064
-0.013947
-0.012970
-0.005646
-0.001251
-0.005646
-0.005646
-0.012970
-0.007111
-0.009064
-0.011993
-0.014923
-0.009552
-0.006622
-0.012970
-0.010040
-0.007599
-0.006134
-0.015411
-0.006134
-0.007599
-0.005646
-0.008575
-0.008575
-0.002228
0.003601
0.004089
0.007019
-0.002228
-0.003693
-0.009064
0.002625
0.002625
0.007019
0.006042
0.007996
0.001648
-0.006622
0.004089
0.011414
0.005066
0.014832
0.004578
0.007507
0.008484
0.015320
0.015320
-0.006134
-0.032501
-0.080353
-0.129669
-0.128693
-0.072052
0.012878
0.069519
0.114441
0.100281
0.051453
0.007019
-0.032501
-0.027130
0.010437
0.034363
0.060242
0.054382
0.075867
0.112488
0.128601
0.135925
0.116882
0.087097
0.085144
0.048035
0.022644
0.018250
0.096863
0.251648
0.403015
0.315613
0.087585
-0.111115
-0.158478
-0.109161
0.062195
0.136414
0.084167
0.030945
0.036804
0.028992
-0.011505
-0.021271
-0.071564
-0.089142
-0.107697
-0.142365
-0.149689
-0.127716
-0.132599
-0.143829
-0.137482
-0.130646
-0.116486
-0.106720
-0.091095
-0.067657
-0.058380
-0.048615
-0.047638
-0.031036
-0.025665
-0.029083
-0.023712
-0.009552
-0.014435
-0.000763
-0.006134
-0.005157
0.010925
0.003113
0.002136
0.006531
0.025574
0.014832
0.012878
0.014343
0.015320
0.023621
0.014832
0.013855
0.015808
0.007996
0.014832
0.023621
0.012390
0.007507
0.004578
0.009460
0.010437
0.004578
0.005066
-0.000763
0.012390
0.012878
0.000671
0.006042
0.002625
-0.000763
0.003113
0.007996
0.007019
-0.001740
0.007507
-0.008087
-0.002716
-0.011017
-0.007111
0.007996
0.000671
0.007996
0.001648
-0.003204
-0.013947
-0.011993
-0.003204
-0.002228
0.000671
-0.001740
0.007507
-0.004181
-0.008087
-0.011505
-0.011017
-0.002716
0.002136
-0.002228
-0.003204
-0.000763
-0.009552
-0.013458
-0.007111
-0.002228
-0.001740
-0.002228
-0.001251
-0.009552
-0.004181
-0.012482
-0.003204
-0.009064
0.003601
0.001648
-0.006134
-0.007599
0.005066
-0.008087
-0.001740
-0.010040
-0.002716
-0.002716
-0.002716
-0.002716
0.001160
-0.012482
-0.006134
0.001160
-0.000275
0.000671
-0.006622
-0.004669
-0.014435
-0.012970
-0.020782
-0.020294
-0.016876
-0.014923
-0.017853
-0.016388
-0.026642
-0.014923
-0.032990
-0.020294
-0.024200
-0.022247
-0.010040
0.005554
0.023132
0.035339
0.054871
0.032898
0.012878
-0.065704
-0.100861
-0.068634
0.018250
0.080261
0.099304
0.112976
0.115906
0.117371
0.062683
-0.017365
-0.028595
-0.000275
0.072937
0.063660
-0.005157
-0.003693
0.057800
0.113953
0.112976
0.075867
0.042664
-0.017853
-0.022736
-0.001251
0.015808
-0.011505
-0.022736
0.023621
0.158875
0.216492
0.139343
0.110535
0.051453
-0.004181
0.035828
0.097351
0.002136
0.047546
0.037781
0.002625
-0.017853
0.003113
0.038757
0.017273
-0.016876
-0.063263
-0.096954
-0.086212
-0.080353
-0.075958
-0.095001
-0.136017
-0.151154
-0.128693
-0.096466
-0.067657
-0.056427
-0.038849
-0.031525
-0.027618
-0.018341
-0.017853
-0.015900
-0.026154
-0.020294
-0.021759
-0.010040
-0.007599
-0.004669
-0.015411
-0.008087
-0.026154
-0.023224
-0.020294
-0.008575
0.000183
-0.002228
0.002625
-0.012482
-0.008575
-0.008087
-0.001251
0.006042
-0.003204
0.005066
-0.003204
-0.001251
0.003601
0.000183
0.004578
0.002136
0.005554
0.007996
0.001160
0.011414
0.002136
-0.000275
-0.000763
0.010925
0.003113
0.002625
0.002136
0.001160
-0.003204
-0.001740
0.002136
-0.001251
0.000183
-0.000275
0.000183
-0.003693
0.006042
-0.003204
-0.004181
-0.003204
-0.005157
0.000183
-0.000275
-0.004669
-0.000275
0.001648
-0.006134
-0.007111
-0.013458
0.006042
0.004578
-0.004669
-0.003204
-0.009552
-0.023224
-0.009552
-0.015900
-0.013947
-0.008575
-0.010529
-0.005157
-0.013947
-0.016388
-0.025177
-0.014435
-0.013947
-0.017853
-0.007599
-0.011017
0.002136
-0.007111
-0.019806
0.003113
0.006531
0.007996
0.004578
0.010925
0.011902
0.001160
0.022156
0.040222
0.032898
0.028503
0.028015
0.030945
0.028015
0.021667
0.025085
0.039246
0.024109
0.029480
0.030945
0.027527
0.021667
0.013855
0.007507
-0.004669
0.005066
0.008972
0.032898
0.007996
0.010437
-0.002228
-0.034454
-0.003204
0.046082
0.050964
0.027039
0.004578
-0.004181
-0.001740
0.032410
0.037781
0.053894
0.044128
0.009460
-0.028107
-0.053986
-0.069611
-0.055450
-0.023224
-0.013947
0.057800
0.110535
0.066101
-0.014923
-0.030548
-0.043732
-0.053986
-0.039337
-0.011017
0.034851
0.059753
0.071472
0.080750
0.070496
0.064148
0.064636
0.066589
0.064148
0.069519
0.048035
0.017273
-0.018341
-0.004181
0.097839
0.260925
0.268738
0.083191
-0.025665
-0.128693
-0.187775
-0.139435
-0.024689
0.122742
0.092468
0.027039
0.004578
-0.019318
-0.061798
-0.085236
-0.084259
-0.084747
-0.080841
-0.074005
-0.065704
-0.047638
-0.045197
-0.038361
-0.025665
-0.030060
-0.021271
-0.012970
-0.020782
-0.010040
-0.001740
-0.006134
-0.012482
-0.022736
-0.020782
-0.011017
-0.010040
-0.011993
-0.019318
-0.010529
-0.017853
-0.022736
-0.020782
-0.025177
-0.024689
-0.020782
-0.013947
-0.022736
-0.018341
-0.016388
-0.024689
-0.015900
-0.023712
-0.023712
-0.010529
-0.015411
-0.022736
-0.015411
-0.022247
-0.015411
-0.018829
-0.010529
-0.011993
-0.019806
-0.006134
-0.012970
-0.014923
-0.007599
-0.015411
-0.003204
-0.002228
-0.008575
-0.011505
-0.001251
-0.005646
-0.012482
-0.007599
-0.005157
0.001160
-0.008575
-0.011017
-0.008087
-0.006134
-0.007111
-0.000763
-0.012970
-0.001740
0.008484
0.012878
0.015320
0.026062
0.034363
0.035828
0.023621
0.019226
0.007996
0.012390
0.007019
0.011414
0.009460
0.017273
0.006531
0.007996
-0.000763
0.002625
-0.003204
-0.006134
-0.004669
-0.005646
-0.021271
-0.054474
-0.058868
-0.065216
-0.073029
-0.064728
-0.074493
-0.057404
-0.048615
-0.043732
-0.047150
-0.056427
-0.055450
-0.034454
0.002625
0.037292
0.031433
0.015808
-0.044708
-0.093048
-0.075470
-0.019806
0.016785
0.034851
0.032898
0.011902
0.011414
0.013855
0.013855
0.011414
0.003113
-0.001740
-0.006622
-0.011993
-0.001251
0.037781
0.045593
0.033386
0.013855
0.021179
0.031433
0.044617
0.050964
0.051941
0.051453
0.058777
0.048035
0.050476
0.035339
0.032410
0.028503
0.015320
0.015808
0.007507
0.017761
0.015808
0.001160
-0.000275
-0.008575
-0.004669
0.002136
-0.008087
0.004089
0.007507
0.004089
-0.002716
-0.003693
0.011414
0.012390
0.014832
0.002625
0.000671
0.028992
0.100281
0.088074
0.025574
-0.014435
0.059753
0.106628
0.132507
0.133484
0.160339
0.287781
0.206726
0.065613
-0.035431
-0.026642
-0.015411
0.037292
0.081726
0.092468
0.065613
0.035339
0.004578
-0.032013
-0.057404
-0.090607
-0.097443
-0.106232
-0.103302
-0.136993
-0.135529
-0.142365
-0.119904
-0.092560
-0.060822
-0.052521
-0.053497
-0.054962
-0.046661
-0.043732
-0.043243
-0.039337
-0.049103
-0.037384
-0.039337
-0.037872
-0.030548
-0.023224
-0.019318
-0.018341
-0.020782
-0.017853
-0.015411
-0.011505
-0.019806
-0.006134
-0.002716
-0.003693
0.000671
-0.017365
-0.005646
-0.002228
-0.003693
0.018738
0.020203
0.043152
0.071960
0.103699
0.091980
0.082703
0.065613
0.057312
0.059753
0.054871
0.057800
0.072449
0.081238
0.096375
0.101746
0.097839
0.099792
0.087097
0.056824
0.054871
0.013367
-0.019806
-0.026642
-0.011505
0.020691
0.043640
0.048523
0.016785
0.000671
-0.005646
-0.002716
-0.007599
0.000183
0.005554
0.003601
0.006531
0.008484
0.014832
0.010925
0.005554
0.009949
0.030945
0.019226
-0.003204
-0.021759
-0.033966
-0.020782
-0.015900
-0.002228
-0.003693
-0.004181
-0.009064
-0.006134
-0.010040
-0.016388
-0.018341
-0.020782
-0.022736
-0.014923
-0.010529
-0.006622
-0.000763
-0.002716
-0.004181
0.001160
-0.000763
-0.001740
-0.003693
-0.001251
-0.009064
-0.015411
-0.009552
-0.013947
-0.003693
-0.001740
-0.004181
0.001648
0.002136
-0.008575
-0.004181
-0.009552
0.005554
0.021179
0.019226
0.040710
0.035828
0.034363
0.037781
0.036316
0.029480
0.045593
0.070984
0.087097
0.032898
-0.198029
-0.386017
-0.336700
-0.209747
-0.041290
0.052429
0.010437
-0.092072
-0.152618
-0.165314
-0.138947
-0.153107
-0.147247
-0.166290
-0.162384
-0.129669
-0.064728
-0.005157
0.032410
0.060730
0.075867
0.090515
0.088074
0.105652
0.091980
0.075378
0.054871
0.070007
0.055847
0.040710
0.043640
0.041199
0.035339
0.022156
0.011902
0.019714
0.018250
-0.000763
0.009460
0.008972
-0.003204
-0.014435
-0.011505
-0.028595
-0.056427
-0.063751
-0.063263
-0.058380
-0.062775
-0.060822
-0.066681
-0.077911
-0.076935
-0.077423
-0.062775
-0.048126
-0.054474
-0.071075
-0.059845
-0.067657
-0.046661
-0.042755
-0.030060
-0.009064
-0.003204
0.007996
0.008972
0.022644
0.030457
0.039246
0.036804
0.036316
0.044617
0.023621
0.037781
0.031921
0.029480
0.016785
0.028503
0.020691
0.008972
0.017273
0.024597
0.020691
0.016296
0.031433
0.032898
0.026062
0.027039
0.042664
0.036316
0.030457
0.029968
0.054382
0.044128
0.053894
0.048035
0.048523
0.056335
0.057800
0.071960
0.066589
0.068054
0.064148
0.078308
0.055847
0.051941
0.038757
0.046082
0.033386
0.035339
0.023621
0.006042
0.022156
0.030457
0.020691
0.003113
0.000671
-0.000763
-0.006622
-0.019806
-0.013947
-0.013947
-0.028595
-0.027130
-0.028107
-0.037872
-0.031525
-0.021759
-0.033966
-0.029572
-0.037872
-0.022736
-0.035919
-0.038849
-0.032990
-0.044220
-0.032013
-0.023224
-0.030060
-0.034454
-0.038361
-0.032013
-0.030548
-0.037872
-0.031525
-0.039825
-0.023224
-0.029083
-0.031036
-0.026154
-0.021759
-0.027130
-0.021271
-0.026154
-0.021271
-0.024200
-0.018829
-0.014923
-0.017365
-0.013947
-0.012970
-0.001740
-0.007599
-0.019318
-0.015900
-0.037384
-0.015900
0.016296
0.076843
0.097839
0.061707
0.070007
0.048523
0.019226
-0.014923
0.027039
0.093933
0.143250
0.175964
0.120300
0.100769
0.053894
-0.004181
-0.022247
0.054871
0.094910
0.063171
0.039734
0.029480
-0.003693
-0.036407
-0.053986
-0.063263
-0.062286
-0.043732
-0.047150
-0.044708
-0.058868
-0.070587
-0.077423
-0.077423
-0.072052
-0.060822
-0.046173
-0.008575
0.042175
0.108582
0.147644
0.151062
0.122742
0.086609
0.062195
-0.009064
-0.035431
-0.031525
0.028992
0.082214
0.120300
0.138367
0.102722
0.052429
0.012878
-0.015900
-0.036896
-0.060822
-0.074493
-0.076935
-0.074005
-0.055450
-0.051056
-0.058380
-0.043243
-0.028107
-0.016388
-0.019318
-0.014435
-0.022247
-0.002228
-0.002228
-0.001251
-0.001251
0.004578
-0.006134
-0.002228
0.014343
0.014832
0.001160
0.006531
0.006042
-0.008087
-0.007599
0.003601
0.010925
0.024597
0.028015
0.029480
-0.006134
-0.002228
-0.004669
-0.003693
0.021179
0.018738
0.008972
0.011902
0.015808
0.014832
0.015320
0.007019
0.011902
0.022644
0.012390
0.000671
-0.010529
-0.006134
-0.011505
-0.006134
-0.002716
-0.002228
-0.006134
-0.011505
-0.023224
-0.017853
-0.013458
-0.026154
-0.019806
-0.022247
-0.016876
-0.011993
-0.023712
-0.018829
-0.018341
-0.020294
-0.011017
-0.014435
-0.003693
-0.004669
-0.007599
0.003113
0.004089
0.001160
-0.011993
0.004089
0.006042
0.016785
0.005554
0.015320
0.004578
-0.006134
-0.005646
0.005066
-0.000275
-0.003204
0.000183
-0.012482
-0.008575
-0.011505
-0.015411
-0.004181
0.002136
0.003113
-0.003204
-0.013947
-0.011993
-0.003693
-0.011505
0.001160
0.002136
-0.000763
0.008972
0.010925
-0.001740
-0.005646
-0.011993
-0.014923
-0.021271
0.004578
0.087585
0.121277
0.000671
-0.097931
-0.057404
-0.055450
-0.011993
-0.004669
-0.037384
-0.018341
-0.025177
-0.004669
0.039734
0.028503
0.010437
-0.083282
-0.104767
-0.123322
-0.087189
-0.026642
-0.028595
-0.030060
-0.035919
-0.029083
-0.039337
-0.046173
-0.051544
-0.053986
-0.053497
-0.047638
-0.025177
-0.003204
0.037292
0.088562
0.118835
0.119812
0.079773
0.025574
0.037292
0.024597
0.022156
0.014832
0.033386
0.034363
0.040222
0.054871
0.062195
0.046082
-0.007111
-0.076935
-0.114044
-0.123810
-0.125275
-0.103790
-0.091583
-0.097443
-0.089142
-0.099884
-0.123810
-0.127228
-0.119904
-0.094025
-0.073029
-0.044220
-0.021759
-0.012970
-0.015900
-0.017853
-0.020782
-0.000763
0.007507
0.016296
0.028503
0.030945
0.041199
0.045105
0.028992
0.018738
-0.016388
-0.009064
-0.004669
0.010925
0.013855
0.045593
0.035828
0.020691
0.003601
-0.002228
-0.017853
-0.020294
0.001160
0.000183
0.001648
0.017273
0.013855
0.023132
0.009949
0.015808
0.020203
0.032898
0.038269
0.025085
0.030945
0.037781
0.035828
0.038757
0.041199
0.044617
0.038757
0.048035
0.048523
0.040710
0.048523
0.048523
0.045105
0.053894
0.049500
0.048035
0.056335
0.053406
0.049011
0.042664
0.045105
0.048035
0.050964
0.054382
0.047546
0.056824
0.041687
0.047546
0.029480
0.043640
0.030457
0.034851
0.029968
0.042664
0.037292
0.033875
0.018738
0.003601
0.007019
0.008484
0.010437
0.009949
0.010925
0.005554
0.004578
-0.000763
-0.004181
0.002136
0.005066
-0.003204
0.003601
0.006042
-0.000275
0.002136
0.007996
0.012878
0.025085
0.021667
0.003113
-0.002228
0.010437
0.014832
0.004089
0.028015
0.026550
0.046082
0.064148
0.039246
0.017761
0.011902
0.007996
0.008484
0.008972
0.035828
0.032410
0.063660
0.049500
0.017761
-0.011993
0.006531
0.063171
0.055847
0.069031
0.037781
-0.018829
0.000671
0.038757
0.040222
0.015808
0.002625
0.004578
-0.017365
-0.021759
-0.021271
-0.014923
-0.008575
-0.020782
-0.022736
-0.026642
-0.037384
-0.057404
-0.053497
-0.059357
-0.045685
-0.011505
0.006531
0.017761
0.048035
0.049988
0.023621
0.014832
-0.011017
-0.046661
-0.064240
-0.079376
-0.074982
-0.049591
0.008484
0.011414
-0.021759
-0.045685
-0.026154
-0.028595
-0.063751
-0.075958
-0.097931
-0.097931
-0.055939
-0.039825
-0.018341
-0.003204
-0.003693
0.009949
0.012878
0.020203
0.036316
0.038269
0.064636
0.058777
0.062195
0.061707
0.050964
0.030457
0.020691
0.016296
0.023621
0.020691
0.028992
0.015808
-0.005646
-0.002716
-0.010040
-0.000763
-0.014435
-0.016876
-0.001740
-0.001740
-0.004669
-0.011993
-0.004181
-0.002716
0.003113
0.004578
0.012878
0.008484
0.011902
0.016296
0.014343
0.009460
0.000183
0.012878
0.007996
0.014832
0.025085
0.008972
0.007996
0.003113
0.005554
0.019226
0.000183
0.007019
0.012390
0.003113
0.000671
-0.001251
-0.005157
0.006531
0.002136
-0.005157
0.004578
-0.002228
-0.003693
0.001648
-0.004669
-0.004181
0.004089
0.000183
0.013367
0.010925
-0.003204
-0.016876
-0.019318
0.015320
0.043640
0.037781
0.040222
0.043152
0.035828
-0.052521
-0.186798
-0.226837
-0.170685
-0.087189
-0.013458
0.008484
-0.032013
-0.154572
-0.176056
-0.134552
-0.112579
-0.141876
-0.142853
-0.148712
-0.119904
-0.098907
-0.074493
-0.053986
-0.041290
-0.031036
-0.002716
0.008972
0.006531
0.033386
0.028992
0.046082
0.034363
0.047058
0.051453
0.044617
0.043152
0.038757
0.035828
0.033875
0.029968
0.019714
0.016296
0.017273
0.004578
0.004089
0.008972
0.022644
0.021179
0.010925
0.008484
0.008484
0.006042
0.011414
0.004089
0.005066
-0.003204
0.002136
0.009949
0.016296
-0.009064
0.000671
0.011902
-0.000763
0.003113
0.000671
-0.008575
-0.000763
0.000671
0.000671
-0.004669
-0.015900
-0.013458
0.000183
0.004089
0.023132
0.063171
0.118347
0.153992
0.141785
0.066589
-0.001251
-0.043243
-0.031036
-0.014435
0.017761
0.053894
0.025574
0.010437
0.042664
0.014343
0.037781
0.016785
-0.021759
-0.039825
-0.076935
-0.093536
-0.095001
-0.058868
-0.015411
-0.013458
-0.007111
-0.016876
-0.014435
-0.016876
0.007996
0.013367
0.010925
0.021179
0.027039
0.018738
0.019226
0.020203
0.003601
0.008484
0.012390
0.007996
0.022156
0.007996
0.005066
0.012390
0.005554
-0.003693
0.000671
0.003601
-0.002716
0.003113
-0.002228
-0.006134
0.001160
-0.003693
-0.006622
-0.002228
0.003113
-0.001251
-0.009064
0.004089
-0.003693
0.000183
-0.015411
-0.005157
-0.009552
-0.000763
-0.001740
-0.007599
-0.003204
-0.015900
-0.015411
-0.005157
0.000183
0.001648
-0.002228
-0.005646
-0.004669
0.000671
-0.007599
-0.011017
-0.010529
-0.003693
0.002136
0.003113
-0.002716
-0.005646
0.004089
-0.009064
0.002136
0.003601
0.011414
0.011414
0.007996
0.001160
-0.002716
-0.003204
-0.012482
-0.002228
0.015808
0.037292
0.050964
0.049500
0.025574
0.016785
0.012390
-0.013947
-0.014435
0.035828
0.115417
0.112976
0.109070
0.056824
0.038269
0.056824
0.031921
0.037781
0.093445
0.051453
0.064636
0.058777
0.010925
0.006042
0.021667
0.022644
0.021179
0.007019
-0.020782
-0.019318
-0.045197
-0.047638
-0.052032
-0.050568
-0.058868
-0.057404
-0.053497
-0.048615
-0.050568
-0.052032
-0.048615
-0.056427
-0.041779
-0.046173
-0.035919
-0.039337
-0.029083
-0.024689
-0.024200
-0.020294
-0.008087
-0.010529
-0.001740
-0.005157
-0.010529
-0.011993
-0.006622
0.001160
-0.011505
0.003113
0.007019
0.016785
0.023621
0.037292
0.033875
0.009949
-0.007599
-0.004669
0.028503
0.057312
0.093445
0.095398
0.077332
0.068542
0.065613
0.067078
0.056335
0.062195
0.061218
0.069031
0.043640
0.040222
0.045593
0.051941
0.045593
0.050964
0.032898
0.007507
-0.009552
-0.010529
-0.006134
0.000183
0.002625
-0.004181
-0.000763
0.003113
-0.002716
-0.013947
-0.016388
-0.029083
-0.012970
0.004089
0.005554
-0.006134
-0.012970
-0.007599
-0.002716
-0.001251
-0.005157
-0.013947
-0.019318
-0.022736
-0.019318
-0.017365
-0.025177
-0.021759
-0.017365
-0.013458
-0.011505
-0.020294
-0.011017
-0.018829
-0.021759
-0.013947
-0.004669
-0.005646
-0.013947
-0.005157
-0.011993
-0.020782
-0.007111
-0.011505
-0.003693
-0.007599
-0.009552
-0.010529
-0.000275
-0.007599
-0.009064
-0.015411
-0.012970
0.003113
-0.008575
-0.000763
-0.011505
-0.011505
-0.014923
-0.006622
-0.013947
-0.011017
-0.003693
-0.004669
-0.005646
-0.007111
-0.011017
-0.008575
0.002136
-0.013947
0.000183
-0.003204
-0.007599
-0.003204
-0.006622
0.000671
-0.011017
-0.005646
0.000183
-0.009552
-0.000275
0.001648
0.001648
-0.005646
0.000183
0.003113
0.000671
-0.000275
0.002136
-0.005157
-0.004181
-0.013458
0.013367
0.081726
0.134460
0.055359
-0.060333
-0.093536
-0.134064
-0.143341
-0.048126
0.063171
0.162781
0.125671
-0.009552
-0.077911
-0.059845
-0.044708
-0.072052
-0.090607
-0.127228
-0.057892
-0.014923
-0.000275
-0.012482
-0.021759
-0.036896
-0.054962
-0.051544
-0.052521
-0.059357
-0.055939
-0.044708
-0.062286
-0.047150
-0.045197
-0.044220
-0.037872
-0.032501
-0.034454
-0.038849
-0.039337
-0.042267
-0.046661
-0.023712
-0.019318
0.008484
0.027039
0.049500
0.082214
0.102234
0.082214
0.025574
-0.034454
-0.064240
-0.045685
0.000671
0.027527
0.026550
0.029480
0.014343
0.001160
0.013855
0.041687
0.022156
0.002625
-0.037384
-0.072052
-0.091095
-0.060333
-0.010040
0.019714
0.020691
0.058777
0.090515
0.078796
0.017273
0.008484
0.028503
0.036804
0.037781
0.060242
0.075867
0.059265
0.062683
0.029968
0.026550
0.034851
0.034363
0.011902
-0.001251
0.000183
-0.001251
-0.005157
0.000671
0.010925
0.002136
0.008484
0.008972
0.012878
0.002136
-0.002716
0.020691
0.009460
0.025085
0.024109
0.008484
0.012390
0.021667
0.018250
0.011414
0.006042
0.016296
0.019226
0.009460
0.012878
0.010925
0.015320
0.009460
0.012390
0.005066
0.009460
0.003601
0.010437
0.004578
-0.003204
0.001160
0.005554
-0.001251
0.007507
-0.004669
-0.001251
0.002136
-0.009552
-0.006134
-0.005646
-0.007599
-0.000275
-0.005646
-0.002228
-0.011993
-0.006134
-0.012482
-0.016876
-0.008087
-0.010529
-0.005646
-0.006622
-0.005157
-0.007111
-0.008575
-0.013458
-0.003693
-0.014435
-0.002228
-0.011505
-0.010040
-0.000275
-0.015900
-0.006134
-0.003693
-0.007111
-0.000275
0.001160
0.000183
-0.002228
0.000671
0.000671
-0.006622
0.007507
0.001160
0.002136
0.012390
0.001648
0.024597
0.009460
0.011414
0.008484
-0.003693
-0.013458
-0.002716
-0.002716
0.004089
0.009460
0.009949
0.011902
0.013367
0.011902
0.005554
-0.005157
-0.012482
-0.005646
-0.016388
-0.014435
-0.007599
-0.016876
-0.001251
0.062195
0.111511
0.131042
0.134460
0.108093
0.075378
-0.023224
-0.020294
-0.020294
-0.006134
0.080750
0.111023
0.109558
0.089539
0.062195
0.034851
0.017273
-0.003204
-0.043243
-0.078400
-0.059357
-0.053497
-0.012970
0.017761
0.039246
0.049988
0.058777
0.049500
0.060242
0.106140
0.113953
0.070984
0.003113
-0.054474
-0.063263
-0.061798
-0.004181
0.069519
0.138855
0.135437
0.077332
0.012390
-0.045685
-0.072540
-0.085236
-0.079865
-0.072052
-0.069122
-0.058380
-0.041290
-0.053986
-0.047150
-0.022247
-0.014435
0.002136
-0.009064
-0.004181
-0.013458
-0.012970
-0.008087
-0.016388
-0.007111
-0.014923
-0.016388
0.004578
0.012878
0.011902
0.011414
0.002625
0.005554
-0.004669
0.007996
0.003113
0.019226
0.017761
0.017761
0.009949
0.021179
0.011902
0.014343
0.022156
0.016296
0.015808
0.027527
0.016785
0.013367
0.014343
0.018738
0.022156
0.009460
0.020691
0.009460
0.012878
0.005066
0.012390
0.010437
0.007996
0.005066
0.011414
0.008484
0.005554
0.004089
0.002136
-0.000275
-0.004181
0.010925
0.007507
0.000183
-0.008087
0.005066
-0.000763
-0.008087
-0.002716
-0.001251
-0.004669
-0.003204
-0.000275
-0.000275
-0.009552
-0.005646
-0.007111
0.000671
0.001160
-0.004181
-0.003693
-0.005157
-0.004669
-0.006622
-0.013458
-0.008575
-0.017365
-0.017365
-0.011017
-0.019318
-0.024200
-0.014435
-0.021271
-0.023224
-0.019806
-0.024200
-0.012970
-0.023224
-0.031525
-0.020294
-0.031036
-0.030060
-0.027618
-0.019318
-0.030548
-0.025665
-0.033966
-0.030548
-0.029083
-0.034943
-0.038849
-0.031036
-0.024689
-0.037872
-0.029083
-0.035919
-0.033966
-0.032501
-0.037384
-0.030548
-0.016388
-0.015900
-0.026154
-0.007599
-0.005646
0.011902
0.008484
0.000671
-0.000275
0.006531
0.007019
0.009949
0.000183
-0.017853
-0.005157
0.055359
0.141296
-0.001740
-0.177521
-0.146759
-0.125763
-0.086212
-0.071564
0.068054
0.161804
0.096375
-0.053497
-0.080353
-0.055939
-0.034943
-0.037384
-0.041290
-0.028107
0.039246
0.044617
0.016296
0.024597
0.021667
0.048523
0.054382
0.050964
0.018250
-0.010040
-0.017853
-0.021271
-0.023224
-0.018341
-0.025665
-0.035919
-0.030060
-0.034454
-0.032013
-0.031525
-0.021759
-0.028107
-0.014435
-0.030060
-0.035431
-0.018341
-0.022736
-0.013458
-0.005157
-0.010529
0.003113
0.007507
-0.006622
-0.003693
0.009949
0.007996
0.007019
0.007019
0.006042
0.013367
0.021667
0.000671
0.014343
0.000671
0.016296
0.006531
0.001648
-0.000275
0.003113
0.013367
0.026062
0.007507
0.002136
0.007019
0.012878
0.014832
0.006042
0.015808
0.011902
0.022644
0.017761
0.007996
0.026550
0.013855
0.020691
0.019226
0.024597
0.020203
0.024109
0.024597
0.024109
0.030457
0.026062
0.026550
0.037292
0.029968
0.035828
0.033875
0.023132
0.030457
0.029480
0.024109
0.034851
0.038757
0.032410
0.030457
0.033875
0.025574
0.015320
0.013855
0.017273
0.019226
0.010925
0.006531
0.005554
0.005554
0.010437
-0.001251
0.000183
0.004089
0.004089
0.011902
0.001160
0.000671
-0.004181
-0.004669
0.003113
0.003601
0.009460
0.019714
0.003113
0.015320
0.000671
0.005554
0.014832
0.000183
0.002136
0.011414
0.002136
0.010437
-0.007111
-0.012970
0.002136
-0.015900
-0.007599
-0.006134
-0.008087
-0.022247
-0.021271
-0.024689
-0.024689
-0.020294
-0.023712
-0.032013
-0.025177
-0.029572
-0.024689
-0.034943
-0.030548
-0.023712
-0.036896
-0.024689
-0.015411
-0.001251
0.023132
0.058777
0.079285
0.104187
0.086121
0.034851
-0.019806
-0.052032
-0.046661
-0.003693
0.040710
0.077332
0.109558
0.108093
0.069519
0.044617
0.016785
0.006531
0.013855
-0.011993
-0.004669
0.007507
0.008972
0.030457
0.067566
0.089050
0.070496
0.074890
0.013855
0.034851
0.055359
0.043152
0.070496
0.100769
0.071472
0.061707
0.034363
0.049500
0.044128
0.016296
0.037292
0.021179
0.015320
0.004578
-0.002716
-0.004669
-0.013947
-0.016388
-0.015411
-0.010040
-0.034454
-0.028107
-0.032501
-0.029572
-0.035919
-0.020782
-0.022736
-0.025177
-0.030060
-0.032990
-0.015900
-0.009552
-0.026154
-0.021759
-0.007599
-0.018341
-0.015900
-0.017853
-0.007599
-0.012970
-0.009552
-0.017365
-0.010529
0.007996
-0.010529
0.000183
-0.012482
-0.015900
-0.010040
0.002136
-0.009552
-0.011505
0.003113
-0.007111
-0.012970
-0.014435
0.002136
-0.000275
-0.012482
-0.008087
-0.012482
-0.005157
-0.009064
-0.009552
0.001648
-0.000275
-0.008087
-0.012970
-0.017365
-0.015411
-0.018341
-0.016876
-0.007599
-0.008575
-0.009064
-0.002716
-0.011505
-0.005646
-0.020782
-0.023712
-0.013458
-0.012482
-0.009064
-0.014435
-0.011017
0.001160
-0.016388
-0.016388
-0.016388
-0.007111
-0.000763
-0.011017
-0.009552
-0.014435
-0.015900
-0.011505
-0.012482
-0.018341
-0.010040
-0.008575
-0.011993
-0.019806
-0.006622
-0.024200
-0.029572
-0.018829
-0.010040
-0.003204
-0.017853
-0.017365
-0.023224
-0.022736
-0.024689
-0.019318
-0.013947
-0.007599
-0.010529
-0.019806
-0.018829
-0.023224
-0.026642
-0.015411
-0.021271
-0.009552
-0.007599
0.001160
0.013367
-0.010529
-0.023224
-0.009552
-0.001251
0.002625
0.002136
0.027527
0.041199
0.051453
0.052429
0.043152
0.007996
-0.027130
-0.030548
-0.004669
0.030945
0.054871
0.032410
-0.032990
-0.043732
0.003113
0.077820
-0.071564
-0.255157
-0.153595
-0.027618
0.032410
0.043640
-0.099396
-0.152618
-0.085724
-0.088654
-0.085724
-0.093048
-0.056915
-0.008087
-0.011017
-0.014923
-0.033966
-0.016876
0.006531
0.024109
0.024109
0.028992
0.041687
0.044617
0.033875
0.033875
0.049988
0.053894
0.051453
0.049500
0.043640
0.041199
0.037781
0.043640
0.030457
0.025085
0.024109
0.026062
0.025574
0.011902
0.018738
0.020691
0.004578
0.015320
0.017761
0.007507
0.019714
0.016785
0.004578
0.014343
0.012878
0.018738
0.014832
0.003601
-0.002228
0.000183
0.007507
0.000183
0.007996
0.014343
0.004089
-0.004669
-0.002716
-0.005157
-0.013458
-0.004669
-0.003693
0.008972
0.003601
-0.008087
-0.012482
-0.018341
-0.011017
-0.008087
-0.008575
-0.015900
-0.011993
-0.016876
-0.016876
-0.011505
-0.011505
-0.006134
-0.009552
-0.011993
-0.011993
-0.005646
-0.006622
-0.014435
-0.012970
-0.019318
-0.009552
-0.002716
0.009460
-0.002228
-0.014923
-0.011993
0.000671
-0.007111
-0.009064
-0.010040
-0.005646
0.002625
-0.006134
-0.007111
-0.009552
-0.007111
-0.000763
-0.009064
0.004089
-0.001251
-0.000763
-0.002228
-0.010529
-0.004181
0.005066
0.006531
0.001160
0.001648
0.003113
-0.005646
-0.002228
-0.007599
-0.009552
0.001648
0.016785
0.010925
0.014343
0.023132
0.006531
0.003601
0.007996
0.008972
0.007996
0.014832
-0.000275
0.008484
0.010925
0.005066
0.004089
0.007507
0.016296
0.007019
0.002625
0.007507
0.007019
0.018250
0.030945
0.048035
0.048035
0.024597
0.003601
-0.011505
-0.030548
-0.031036
-0.007599
0.035828
0.034851
0.041687
0.029480
-0.002228
-0.009552
-0.021271
-0.041290
-0.029572
-0.026154
-0.010040
-0.011505
-0.018341
-0.022247
-0.015411
-0.014923
-0.005646
0.006042
-0.000763
-0.000763
0.002136
0.009949
0.010437
0.000671
0.013855
0.017761
0.014343
0.016296
0.014832
0.006042
0.003113
-0.000763
0.010437
0.035828
0.053894
0.056824
0.036804
0.012878
-0.004669
0.033386
0.103210
0.134949
0.207214
0.224304
0.141785
-0.018341
-0.110138
-0.034454
0.088562
0.110535
0.111511
0.108582
0.092957
0.032410
-0.040314
-0.078888
-0.087189
-0.062286
-0.046661
-0.067657
-0.086212
-0.084259
-0.101837
-0.108185
-0.117950
-0.115021
-0.107697
-0.100861
-0.087677
-0.082794
-0.069611
-0.069122
-0.061310
-0.045685
-0.031525
-0.043243
-0.020782
-0.016876
-0.012970
-0.013458
-0.015900
-0.020294
-0.012482
-0.006622
-0.017365
-0.013458
-0.009064
0.011902
-0.000275
0.005066
-0.003693
0.002625
0.003113
-0.011993
-0.004669
0.003601
0.009949
-0.000763
0.006531
0.009460
0.015808
0.016785
0.006531
0.007507
0.008484
0.004089
0.014832
0.008972
0.019714
0.011902
0.026062
0.016296
0.010925
0.004089
0.008972
0.005554
0.016296
0.010437
0.014343
0.013367
0.014343
0.000671
0.006042
-0.005157
-0.002228
0.009949
0.001160
0.006042
0.003601
0.000671
-0.000275
0.001648
-0.005646
0.004089
0.002625
-0.002716
0.009460
0.011414
0.015320
0.033875
0.043152
0.063171
0.097839
0.124695
0.128601
0.112976
0.072449
0.037781
0.042664
0.043640
0.043152
0.025574
0.040710
0.059265
0.066589
0.056335
0.016296
-0.023712
-0.022247
-0.049103
-0.083771
-0.096954
-0.087189
-0.096954
-0.107697
-0.076447
-0.065216
-0.069611
-0.058868
-0.065216
-0.059845
-0.045685
-0.043243
-0.026642
-0.032013
-0.014923
-0.001740
-0.006622
0.000183
0.005066
0.011902
0.014343
0.022156
0.012878
0.016785
0.013855
0.023132
0.023132
0.025085
0.024109
0.024109
0.054382
0.078796
0.070496
0.038757
0.000183
0.015320
0.027039
0.047058
0.069519
0.068054
0.084656
0.088562
0.083679
0.063171
0.032410
-0.013947
-0.005157
0.041687
0.094421
0.095886
0.039734
0.004089
0.018250
0.001160
-0.008087
-0.009064
-0.015411
0.003601
-0.005157
-0.000275
0.014343
-0.001740
-0.017365
0.014832
0.040710
0.011414
-0.034454
-0.024200
-0.016876
0.004578
0.015808
0.040222
0.026062
0.006042
0.012390
0.004578
0.007019
0.000671
0.008972
-0.001740
-0.000275
-0.003204
-0.006134
-0.014923
-0.008575
-0.017365
-0.013947
-0.007599
0.005554
-0.000275
0.005554
-0.008575
0.000671
-0.001251
-0.001251
0.009949
0.002136
0.004578
0.007996
0.006042
0.009460
0.000671
-0.001251
0.000671
-0.005646
0.004578
0.000183
0.001648
0.013855
0.005066
-0.002716
0.002136
-0.001251
0.007019
0.001648
0.002136
-0.002716
0.009949
0.003113
-0.001740
-0.004669
-0.000763
-0.000763
-0.002716
0.009949
-0.014923
-0.011017
-0.006622
-0.017853
-0.007599
-0.008575
-0.002716
-0.005157
-0.017365
-0.014435
-0.011505
-0.008087
-0.002716
0.001160
0.009949
0.005066
-0.017365
-0.039337
-0.039825
-0.054962
-0.075958
-0.079376
-0.081329
-0.083282
-0.102325
-0.109650
-0.081329
-0.006622
0.058777
0.095398
0.149109
0.134949
0.035828
-0.070587
-0.105255
-0.069611
0.027527
0.080750
0.120300
0.164734
0.166199
0.149109
0.114441
0.076843
0.049988
0.016785
0.001648
-0.015900
-0.033966
-0.026154
-0.015900
-0.049103
-0.065704
-0.071564
-0.050568
-0.042755
-0.010529
-0.051544
-0.175568
-0.215607
-0.116974
0.019714
-0.023224
-0.033478
-0.074005
-0.230743
-0.182404
-0.094025
-0.020294
0.006531
0.052917
0.009460
-0.095001
-0.086700
-0.071075
-0.060333
-0.069611
-0.005157
0.031433
0.044128
0.043152
0.051941
0.040222
0.051941
0.054382
0.040710
0.030457
0.029968
0.032410
0.026550
0.034851
0.038269
0.035828
0.026550
0.028015
0.028503
0.025574
0.012878
0.018738
0.009949
0.000671
0.005066
-0.010040
-0.011017
-0.003204
-0.013458
-0.004181
-0.005646
-0.014435
-0.011993
-0.007599
-0.013458
-0.011993
0.000671
-0.000275
-0.001740
-0.006134
-0.019318
-0.006622
-0.013947
-0.009552
-0.003693
-0.006134
-0.016876
-0.009064
-0.003693
-0.008087
-0.015900
-0.014923
-0.023224
-0.008575
-0.007599
-0.012482
-0.005157
-0.015411
-0.013458
-0.024200
-0.016388
-0.013458
-0.013947
-0.017853
-0.019318
-0.019318
-0.015900
-0.015411
-0.018829
-0.021271
-0.012482
-0.009064
-0.020782
-0.022247
-0.013458
-0.019318
-0.018341
-0.010040
-0.004181
-0.007599
-0.009552
-0.012482
-0.014435
-0.010529
0.000183
0.006531
-0.002228
-0.011017
0.011902
0.003113
0.003113
0.004578
0.002136
0.011414
0.007507
0.022156
0.016785
0.015320
0.019714
0.017761
0.009460
0.012878
0.024109
0.026062
0.034851
0.026062
0.028015
0.023621
0.022644
0.028503
0.031433
0.032410
0.020203
0.005554
-0.015900
-0.042267
-0.080841
-0.094513
-0.070587
0.062195
0.161804
0.131042
0.073425
0.001160
-0.021271
-0.009064
-0.019806
-0.004181
0.024109
0.096375
0.114441
0.090027
0.075378
0.051453
0.016785
0.006042
0.027039
0.043640
0.033386
0.003601
0.009949
0.011902
-0.000275
0.002625
-0.001251
-0.030548
-0.049103
-0.063751
-0.013947
0.055359
0.115906
0.208679
0.174988
0.012390
0.013855
0.053406
0.056824
0.057312
0.074890
0.091003
0.111511
0.127136
0.082703
0.071472
0.052917
-0.000275
-0.016876
0.005066
0.079773
0.061218
-0.019806
-0.050079
-0.037384
-0.059357
-0.053497
-0.047638
-0.041290
-0.042755
-0.022247
-0.031036
-0.030060
-0.040802
-0.025665
-0.026154
-0.026154
-0.015411
-0.016876
-0.025665
-0.020294
-0.016388
-0.009552
-0.010529
-0.008575
-0.020782
-0.021759
-0.018341
-0.016388
-0.009552
-0.003693
-0.001740
-0.010529
0.000671
-0.004181
-0.012970
-0.013947
-0.018829
-0.013947
-0.023712
-0.018829
-0.010529
-0.008575
-0.010040
-0.013458
-0.010040
-0.012482
-0.014923
-0.008575
-0.011993
-0.016388
-0.005157
-0.020294
-0.007111
-0.027618
-0.009552
-0.011505
-0.022247
-0.014435
-0.009064
-0.010040
-0.026154
-0.016388
-0.030060
-0.016876
-0.024200
-0.021759
-0.023712
-0.015900
-0.021759
-0.028595
-0.024200
-0.014923
-0.022736
-0.011993
-0.016388
-0.028107
-0.012482
-0.002716
0.000671
-0.004181
-0.018341
-0.049591
-0.046661
-0.056915
-0.049591
-0.033966
-0.028595
-0.030548
-0.048126
-0.044708
-0.037872
-0.059357
-0.052521
-0.055939
-0.066193
-0.071564
-0.062775
-0.053009
-0.045685
-0.047638
-0.047638
-0.052521
-0.049591
-0.050079
-0.043243
-0.042755
-0.034454
-0.033478
-0.031036
-0.054474
-0.052521
-0.046661
-0.014435
0.017273
0.073914
0.075378
0.025085
-0.004181
-0.053009
-0.081818
-0.069122
-0.004181
0.065613
0.103699
0.115906
0.112000
0.094910
0.064148
0.023621
0.018250
0.028015
0.042664
0.056824
0.066589
0.084656
0.068054
0.028503
0.016785
0.011414
0.007019
-0.004181
-0.049103
-0.075470
-0.021271
0.100281
0.194031
0.206238
0.040222
-0.109650
-0.155060
-0.060333
-0.016388
0.044617
0.094421
0.091492
0.091003
0.065125
0.028992
0.017761
0.044617
0.030945
0.015808
0.010925
0.005066
0.013367
0.005066
0.001648
-0.012970
-0.028107
-0.024689
-0.016876
-0.014923
-0.015900
-0.020294
-0.016388
-0.010040
-0.019806
-0.010040
-0.011505
-0.005646
0.001160
-0.003204
-0.001740
-0.001740
-0.002716
-0.011505
-0.003204
-0.001251
0.007507
-0.000275
0.006531
-0.000763
0.000671
-0.003204
-0.004181
-0.004181
-0.000763
0.001648
0.008484
0.006531
0.012878
0.007507
-0.003693
-0.000763
-0.012970
0.005066
-0.001740
0.001648
-0.002228
-0.001251
-0.010529
0.001648
-0.005646
-0.003693
0.002625
-0.006622
-0.005646
-0.010529
-0.003204
-0.009064
-0.012482
0.000671
0.001160
0.003113
-0.002228
-0.004181
-0.007599
-0.009552
-0.004181
-0.003693
-0.003693
0.000183
-0.011017
-0.005646
-0.001251
-0.012482
-0.011993
-0.014435
-0.002716
-0.000275
-0.008087
-0.006622
-0.001740
-0.011993
-0.022736
-0.004181
-0.009552
-0.011993
-0.005157
-0.001740
-0.008575
-0.007599
-0.021759
-0.007111
0.002136
-0.008087
0.003113
-0.009552
-0.007111
-0.011505
-0.009064
-0.001740
-0.002716
-0.006622
0.003113
-0.005157
-0.005157
-0.008087
0.000671
-0.006622
-0.004669
-0.001251
-0.004181
0.002136
-0.001740
0.001648
-0.012970
-0.013947
-0.004669
-0.007111
0.006042
0.007996
0.035339
0.056824
0.091492
0.113953
0.075867
0.042175
-0.008087
-0.036407
-0.032013
0.001160
0.016296
0.019226
-0.020294
-0.027130
0.021667
0.036316
0.025085
-0.015411
-0.051544
-0.060822
-0.056915
-0.065216
-0.075958
-0.058868
-0.035431
-0.024689
-0.009552
0.003113
0.017273
0.015808
0.007507
0.017761
0.018250
0.025574
0.015808
0.016296
0.017761
0.020203
0.003113
0.012878
0.014343
0.016296
0.007996
0.004578
0.010925
0.001160
0.016785
0.012390
0.034363
0.056824
0.025574
-0.107208
-0.113556
-0.046173
-0.005157
0.037292
0.034851
0.122253
0.151062
0.045105
-0.026154
-0.019806
-0.084259
-0.151642
-0.064240
0.017273
0.058777
0.027039
-0.030060
-0.064728
-0.058868
-0.039337
-0.035919
-0.046173
-0.083282
-0.084259
-0.088654
-0.089142
-0.090118
-0.081329
-0.076935
-0.067169
-0.050079
-0.048615
-0.042267
-0.041779
-0.027130
-0.019318
-0.014923
-0.003693
-0.009552
0.008484
0.007996
0.010925
0.004578
0.007507
0.017273
0.015808
0.017761
0.029968
0.033875
0.021667
0.017273
0.026550
0.025085
0.023621
0.042175
0.033386
0.028015
0.028992
0.020203
0.008972
0.015808
0.017761
0.016785
0.030457
0.023132
0.020203
0.015808
0.016785
0.009460
0.007019
0.005554
0.003601
0.022644
0.016785
0.013855
0.015808
0.012878
0.021179
0.011414
0.016785
0.019714
0.028015
0.019226
0.019226
0.015808
0.019226
0.024597
0.022644
0.011902
0.022156
0.032898
0.020691
0.028992
0.008484
0.023621
0.015808
0.021179
0.015808
0.024597
0.013855
0.011902
-0.001740
0.006531
0.011414
0.005066
0.017761
0.012390
0.005554
0.012878
0.002625
0.002136
0.001160
-0.003693
0.018250
0.030457
0.059753
0.091492
0.109558
0.089539
0.059265
0.012878
0.009949
0.022156
0.042664
0.056824
0.043152
0.018250
0.019226
0.033875
0.058777
0.019714
-0.027130
-0.045685
-0.065216
-0.039337
-0.010529
0.007996
-0.008575
-0.047638
-0.041779
-0.026154
0.023621
0.020203
0.030945
0.050964
0.026550
0.024109
0.038269
0.028015
0.042664
0.045105
0.017761
0.018250
0.018250
0.017761
0.018250
0.030945
0.021179
0.001648
-0.003693
0.003113
-0.005646
-0.011017
-0.022736
-0.021271
-0.027130
-0.019806
-0.002716
-0.005646
0.007996
0.007019
0.006531
0.007019
0.016785
0.012878
0.005066
0.015320
0.008484
0.010437
0.011902
0.008972
0.002625
0.001648
0.002136
-0.000275
0.005066
0.000183
-0.000275
0.002625
-0.009552
0.002625
0.002136
0.004578
-0.004181
0.000671
0.008972
0.003601
-0.001251
0.002625
-0.001740
0.009949
0.018250
0.013855
0.031921
0.018738
0.043640
0.025574
-0.073517
-0.159454
-0.143341
-0.101837
-0.240509
-0.094513
0.149597
0.161316
-0.019318
-0.111115
-0.115021
-0.138947
-0.173615
-0.106720
-0.064728
-0.047638
-0.025177
-0.011993
-0.004181
0.016296
0.025085
0.033875
0.032410
0.032898
0.039246
0.022156
0.015320
0.023621
0.028503
0.026550
0.032898
0.018250
0.033386
0.027039
0.024109
0.022156
0.021179
0.016296
0.016296
-0.003204
0.008972
0.006531
0.002136
-0.000275
0.005066
0.000183
-0.000763
0.001648
0.003601
0.002625
0.008972
0.008972
0.008972
0.016785
0.006042
-0.010040
-0.021759
-0.005646
0.007507
0.013855
-0.005646
-0.003693
0.002625
-0.000275
-0.005646
-0.006622
0.015808
0.028503
0.060730
0.077820
0.099792
0.091003
0.058289
-0.004669
-0.044220
-0.042755
-0.009064
0.028992
0.045105
0.043152
0.043640
0.007996
-0.042755
-0.060822
-0.050568
-0.036896
-0.028107
-0.016388
-0.035919
-0.039337
-0.020294
-0.031036
-0.020782
-0.034943
-0.034943
-0.023712
0.020691
0.045593
0.026062
0.029968
0.056335
0.097839
0.101257
0.070007
0.064148
0.050476
0.025085
0.020691
0.046082
0.039246
0.054871
0.039734
0.037781
0.029968
0.027039
0.020203
0.003113
0.004089
-0.005646
-0.001251
-0.014435
-0.016876
-0.019806
-0.019806
-0.033966
-0.028107
-0.027130
-0.025177
-0.012482
-0.013458
-0.022247
-0.020294
-0.007111
-0.012482
-0.013458
-0.010040
-0.002716
-0.001740
0.001648
0.005066
0.000183
-0.010529
-0.001251
0.006531
-0.011505
-0.003693
-0.004669
0.003601
0.001648
-0.009552
-0.009064
-0.011993
-0.003693
-0.002716
-0.006134
-0.001740
-0.011017
-0.011017
-0.013947
-0.008087
-0.011505
-0.006622
-0.006134
-0.009064
-0.009552
-0.003204
-0.017365
-0.019318
-0.010529
-0.016388
-0.017365
-0.015900
-0.002716
-0.007599
-0.018829
-0.010040
-0.013947
-0.005646
-0.009552
-0.010529
-0.008575
-0.006622
-0.018341
-0.015411
-0.010529
-0.010529
-0.004181
-0.013458
-0.009552
-0.007599
-0.016388
-0.012482
-0.027130
-0.008087
-0.008087
-0.016388
-0.009552
-0.018341
-0.018341
-0.023224
-0.028595
-0.017365
-0.011993
-0.025177
-0.016876
-0.024689
-0.009064
-0.014435
-0.014923
-0.027130
-0.009064
-0.006622
-0.013947
-0.005157
-0.011505
-0.013458
-0.037872
-0.056915
-0.047638
0.030457
0.216492
0.313171
0.267273
0.129089
-0.070099
-0.157013
-0.098907
-0.054474
-0.015411
-0.076935
-0.018341
0.111023
0.106628
0.000183
-0.053986
-0.106720
-0.141876
-0.167267
-0.157990
-0.146759
-0.138458
-0.128204
-0.106720
-0.097443
-0.073029
-0.064728
-0.072540
-0.053497
-0.050568
-0.044708
-0.027618
0.014832
0.095886
0.206238
0.314636
0.333191
0.192078
-0.023712
-0.159943
-0.130646
-0.054962
-0.013458
0.064636
0.155945
0.150574
0.120789
0.141785
0.112976
0.023621
-0.051544
-0.083771
-0.080841
-0.077423
-0.052032
-0.041779
-0.024200
-0.005157
0.028015
0.027039
0.025574
0.027527
0.013367
0.013367
0.007507
0.010437
0.003113
0.009460
0.010437
-0.011505
-0.010040
-0.007599
0.003601
0.006042
0.008484
0.017273
0.015320
0.043640
0.037781
0.022156
0.025085
0.021667
0.032898
0.035828
0.045593
0.042664
0.040710
0.046570
0.047546
0.035339
0.038757
0.039246
0.047058
0.046082
0.036316
0.031433
0.029480
0.018738
0.026550
0.027527
0.023132
0.016785
0.025574
0.020203
0.015320
0.007996
0.000671
0.007019
0.009460
0.001648
-0.002716
0.010437
0.000671
-0.005157
-0.009064
-0.004669
0.002625
-0.003204
-0.001251
-0.012482
-0.010040
-0.003693
-0.010040
0.004089
-0.002716
-0.015411
-0.008575
-0.017365
-0.004181
-0.012482
-0.015411
-0.018341
-0.018341
-0.013947
-0.016388
-0.001251
-0.011017
-0.011505
-0.015900
-0.019806
-0.009552
-0.009064
-0.008087
-0.005157
-0.010040
-0.012970
-0.011993
-0.006622
-0.013947
0.003601
-0.009064
0.003601
-0.003693
-0.009064
-0.014435
-0.011017
-0.009552
-0.002228
0.008972
-0.002716
0.011414
0.003113
-0.008575
-0.008575
-0.001251
0.010925
0.017273
0.014832
0.003113
0.005066
0.016296
0.013367
0.013855
0.022644
0.019226
0.020203
0.031433
0.042175
0.039734
0.023132
0.005554
0.025085
0.067078
0.107605
0.088562
0.033386
0.039246
0.074402
0.121277
0.087585
0.007507
0.051453
0.139343
0.125671
0.086121
0.048523
-0.030060
0.023621
0.039734
0.037292
0.006531
-0.020294
-0.045685
-0.060822
-0.064240
-0.062775
-0.103302
-0.113556
-0.140900
-0.145782
-0.129181
-0.113068
-0.114044
-0.117950
-0.104767
-0.102325
-0.109650
-0.109650
-0.131622
-0.142365
-0.121368
-0.063751
-0.022247
-0.026642
-0.012970
0.019714
0.017273
-0.004669
-0.000763
0.034363
0.043640
0.035339
0.008972
0.008484
0.034851
0.059753
0.073425
0.060730
0.054382
0.059265
0.044617
0.034851
0.023621
0.009949
-0.014923
-0.020294
-0.021271
-0.014923
-0.017853
0.000671
0.004578
0.000671
0.000671
-0.001251
0.001648
0.008484
-0.010529
-0.007599
-0.002716
-0.003204
-0.008575
-0.014435
-0.019806
-0.032990
-0.016876
-0.011993
-0.010529
-0.003204
-0.009064
-0.020294
-0.022247
-0.022247
-0.008087
-0.009064
-0.014923
-0.008087
-0.016876
-0.015411
-0.013947
-0.012970
-0.008575
-0.006134
-0.003204
-0.000763
-0.003204
0.001160
0.002625
0.001160
-0.006622
0.000671
-0.007599
-0.002716
-0.001251
-0.003204
0.000183
0.000671
0.000183
0.001648
0.000671
-0.002228
0.005066
0.003601
0.008972
-0.006622
0.005554
0.011902
0.004578
0.005066
0.012878
-0.006134
0.001648
-0.003693
-0.005646
-0.000763
0.002136
-0.000763
0.001160
0.006042
-0.008575
-0.003693
-0.018341
-0.022736
-0.011993
-0.008575
-0.012482
-0.014923
-0.008575
-0.011505
-0.010040
-0.000763
-0.005646
-0.005157
-0.001251
-0.006622
-0.006622
0.002136
0.001160
0.011902
0.010925
0.012878
0.011414
0.017761
0.028015
0.036316
0.048523
0.077332
0.073914
0.056335
0.001648
-0.027130
0.003601
0.055359
0.134949
0.132996
0.049988
0.032898
-0.046661
-0.053497
-0.045685
-0.024200
0.027527
0.034363
0.004578
-0.008575
-0.036896
-0.052521
-0.052521
-0.070099
-0.065216
-0.060333
-0.071075
-0.058868
-0.051544
-0.051056
-0.051056
-0.051056
-0.056427
-0.045197
-0.033478
-0.026642
-0.053009
-0.074005
-0.092560
-0.065216
-0.014435
0.002625
0.006042
0.004578
-0.016876
-0.008087
-0.012970
0.002625
-0.006134
0.000183
-0.002228
0.011902
0.031433
0.036316
0.056824
0.050964
0.038757
0.014343
0.023621
0.019226
0.011902
0.020203
0.028503
0.041687
0.010437
0.022156
0.022156
0.036316
0.044128
0.046570
0.032898
0.032898
0.017273
0.015320
0.009460
0.022644
0.036804
0.035339
0.028015
0.020203
0.019226
0.021179
0.010437
0.006042
-0.000275
-0.010529
-0.010040
-0.016388
-0.009552
-0.012970
-0.000763
-0.014923
-0.016876
-0.003204
-0.010040
0.002625
-0.003693
-0.008575
-0.008087
-0.008575
-0.016388
-0.018829
0.000671
-0.003204
-0.004181
-0.004669
-0.008087
-0.010529
-0.013947
-0.003693
-0.013458
0.004089
0.000671
-0.001740
-0.005157
0.004578
-0.009552
-0.003693
0.003113
0.002136
0.010437
0.003113
0.006531
-0.006134
-0.005157
0.007507
0.009949
-0.002716
0.004578
-0.001251
0.005554
-0.003204
0.000671
0.000183
-0.000275
-0.004669
-0.002228
0.002136
0.000671
-0.001740
0.007019
0.001648
-0.006622
-0.002228
-0.002228
0.004578
-0.001740
0.007507
0.002625
0.001648
0.003601
0.003601
0.009949
0.014832
0.007507
0.020691
0.007996
0.007019
0.014832
0.002625
0.019226
0.019226
0.008484
0.014832
0.006531
0.007507
0.009460
0.008484
0.006531
0.002136
-0.002716
-0.010529
-0.016388
-0.019318
-0.022247
-0.011505
-0.050568
-0.020782
-0.036896
-0.106232
-0.156525
-0.176056
-0.077423
0.081726
0.170105
0.137878
0.224792
0.268250
0.104187
-0.067657
-0.125763
-0.052521
0.094910
0.189148
0.218933
0.198425
0.146667
0.120789
0.090027
0.025574
0.019714
0.011902
-0.006134
-0.015411
-0.045197
-0.055450
-0.074005
-0.097931
-0.111603
-0.102325
-0.108673
-0.104767
-0.084259
-0.077911
-0.079376
-0.061798
-0.022736
0.013855
0.025574
0.020691
0.018250
-0.002716
0.002136
0.019226
0.040710
0.032898
0.029968
0.038757
0.039246
0.033386
0.039246
0.035339
0.030945
0.024109
0.025574
0.022156
0.012878
0.003601
0.013367
0.008972
0.017273
0.022156
0.014832
0.013367
0.011902
0.014832
0.010925
-0.001251
0.009949
0.012878
0.012390
0.013367
0.017761
0.015320
0.021179
0.007996
0.002625
0.009949
-0.007599
0.007507
0.007507
0.001160
-0.006622
-0.003204
-0.001251
-0.001740
-0.003204
-0.012482
-0.001251
-0.004181
-0.001740
-0.008575
-0.007111
-0.006622
-0.022247
-0.012482
-0.014435
-0.005646
-0.010529
-0.007111
-0.014435
-0.014435
-0.020294
-0.011505
-0.020294
-0.012482
-0.017853
-0.011017
-0.012970
-0.022247
-0.012970
-0.017365
-0.017365
-0.017365
-0.020782
-0.014435
-0.018829
-0.032501
-0.020294
-0.036407
-0.028107
-0.024689
-0.019806
-0.012482
-0.010040
-0.016876
-0.029572
-0.032013
-0.026154
-0.015900
-0.009064
-0.018829
-0.011505
-0.006622
-0.010040
-0.015900
-0.018829
-0.024200
-0.021271
-0.007599
-0.009552
-0.000275
-0.009064
-0.021271
-0.043732
-0.093048
-0.147736
-0.149200
-0.068146
0.004578
0.007019
-0.009552
-0.030548
-0.032990
-0.073517
-0.131134
-0.152618
-0.116974
-0.119904
-0.139923
-0.130646
-0.065216
0.003113
0.036316
-0.000275
-0.040314
-0.059845
-0.057404
-0.034454
-0.073029
-0.053009
0.012878
0.032410
0.029968
0.077820
0.089050
0.093445
0.078308
0.073914
0.057312
0.058289
0.060242
0.058777
0.060242
0.094910
0.124695
0.130066
0.136902
0.148621
0.137878
0.114929
0.066589
0.029968
0.008484
-0.014923
-0.006622
0.010437
0.070984
0.150085
0.132019
0.029480
-0.018829
-0.063751
-0.073029
-0.096466
-0.138458
-0.053986
0.080261
0.073914
0.007996
-0.040314
-0.079865
-0.082794
-0.049591
-0.025177
-0.020782
0.005554
0.008484
0.004578
-0.001251
0.003601
0.000183
0.007507
0.006531
0.005066
0.004578
0.005066
0.005066
-0.000275
-0.003693
0.003113
0.004089
0.004089
-0.007599
-0.000275
-0.007111
0.008972
0.015320
0.009460
0.018738
0.014832
0.010437
0.013855
0.006531
0.013855
0.007507
0.012878
0.015808
0.016785
0.003601
0.007996
0.020203
0.014832
0.000183
0.012878
0.016785
0.012878
-0.004669
-0.002228
-0.007111
0.000671
0.004578
0.000671
0.002625
0.000183
-0.004669
-0.006622
-0.010040
-0.010529
0.002625
-0.006622
-0.007111
0.005066
-0.006134
-0.000275
-0.000275
-0.007599
0.005554
-0.012970
-0.003204
0.002136
0.009460
-0.006134
0.002136
-0.007111
-0.001740
-0.000763
-0.006134
-0.006134
-0.009552
-0.005646
-0.015900
-0.011017
-0.008575
0.002136
0.004089
-0.006134
0.000671
0.007996
0.008972
0.017273
0.017273
0.008484
0.015320
0.013367
0.025085
0.024597
0.024597
0.031433
0.031433
0.053406
0.060730
0.045593
0.024597
0.033875
0.063171
0.106140
0.109070
0.082703
0.054382
-0.023224
-0.009064
0.160828
0.196960
0.064148
-0.016876
-0.006134
0.069031
0.043640
0.046570
0.061218
0.039246
0.015320
0.028992
0.020691
0.009460
-0.014435
-0.035919
-0.052521
-0.045685
-0.035431
-0.038849
-0.035919
-0.038361
-0.046173
-0.044708
-0.038849
-0.034943
-0.044708
-0.047150
-0.053009
-0.066681
-0.048126
-0.049103
-0.036896
-0.039825
-0.037384
-0.028595
-0.024200
-0.032013
-0.022247
-0.020782
-0.028595
-0.019318
-0.014923
-0.004669
-0.018829
-0.016388
-0.007599
-0.001251
0.002625
-0.000763
0.006042
0.011902
0.009460
0.001160
0.013367
0.009460
-0.020294
-0.095001
-0.209259
-0.306427
-0.321075
-0.147736
0.077820
0.207214
0.209656
0.140320
0.023621
-0.086212
-0.082794
-0.052032
-0.035919
-0.020294
0.041199
0.061218
0.075378
0.094910
0.124207
0.134949
0.132019
0.159363
0.134949
0.074890
0.011414
0.000183
-0.020294
-0.015411
-0.028107
-0.030060
-0.020782
-0.002716
-0.000763
-0.002228
0.006531
0.008484
0.005066
0.007019
0.009949
0.018738
0.011414
0.003113
0.011414
0.003113
0.005554
0.009460
0.001648
0.016785
0.011414
0.016785
0.029480
0.017761
0.016296
0.018250
0.004089
0.019226
0.023132
0.034363
0.033386
0.028503
0.019226
0.023132
0.023621
0.034363
0.023132
0.030457
0.025574
0.028503
0.008972
-0.061798
-0.118927
-0.064240
0.014343
0.058777
0.024597
-0.067169
-0.110138
-0.125763
-0.134552
-0.167267
-0.203400
-0.156525
-0.149689
-0.093048
-0.056915
-0.072052
-0.088654
-0.098419
-0.137970
-0.133087
-0.109650
-0.073517
-0.055939
-0.035431
-0.027618
-0.003204
0.035828
0.039246
0.049988
0.054382
0.046082
0.054871
0.048523
0.056335
0.073914
0.078796
0.072937
0.043152
0.049988
0.091980
0.080750
0.058289
0.033875
0.048523
0.042664
0.055847
0.048035
0.049988
0.047058
0.040710
0.032898
0.026550
0.015320
0.014343
0.023621
0.015808
0.011902
0.019226
0.008972
0.001648
0.001160
0.004089
-0.002716
0.003601
-0.011505
-0.005157
-0.008575
-0.014435
-0.010040
-0.006622
-0.023224
-0.003693
-0.020294
-0.010529
-0.016388
-0.012970
-0.012970
-0.013947
-0.003204
-0.002716
-0.004669
-0.014923
-0.011017
-0.006622
-0.006134
-0.003204
-0.001740
-0.007599
-0.009552
-0.001251
0.007507
-0.002228
-0.004181
-0.011505
0.010925
0.002625
-0.010040
0.003601
-0.000763
-0.010040
-0.002716
-0.005157
0.001160
0.001648
0.003113
-0.007599
-0.000763
-0.010040
-0.003693
-0.000763
-0.005157
0.009460
-0.005157
-0.010529
-0.002228
-0.001740
0.003601
-0.000275
-0.009552
0.001648
0.008972
-0.001251
0.016296
0.007996
0.013367
0.007507
-0.003204
-0.015411
-0.004669
-0.000275
0.005066
0.002136
-0.001740
-0.005157
0.002625
-0.008087
-0.000763
-0.006622
-0.005646
-0.008087
-0.018829
-0.016876
-0.011017
-0.010040
-0.031036
-0.023224
-0.007111
0.007507
0.027527
0.078796
0.117371
0.179871
0.229675
0.226746
0.098328
-0.153107
-0.336700
-0.241486
0.002625
0.259460
0.332703
0.206726
0.065125
-0.026642
-0.070587
-0.104767
-0.099884
-0.082306
-0.074493
-0.058868
-0.042267
-0.031036
-0.032013
-0.037872
-0.026642
-0.050079
-0.050079
-0.033478
-0.035431
-0.034454
-0.040802
-0.016388
-0.001251
0.013367
0.038269
-0.001740
0.001648
-0.013947
0.011902
0.105164
0.131042
0.137390
-0.021759
-0.190704
-0.130157
-0.072540
0.007019
0.099792
0.084167
0.005066
-0.034943
-0.039337
-0.080353
-0.101349
-0.096466
-0.085236
-0.078888
-0.077911
-0.075470
-0.065216
-0.047150
-0.055939
-0.056427
-0.053497
-0.037872
-0.032990
-0.031525
-0.031036
-0.013458
-0.024689
-0.010040
-0.010529
-0.019318
-0.010529
-0.009552
-0.010040
-0.009064
-0.002228
-0.008575
-0.002716
-0.008087
-0.009064
-0.006134
-0.007111
-0.007111
-0.001740
-0.004181
-0.005157
0.004578
0.002625
0.001648
0.005554
-0.000275
0.010437
0.005066
0.006531
0.004578
0.007996
0.002625
-0.005157
0.005554
0.023132
0.008484
0.014343
-0.004669
0.010925
0.014343
0.011902
0.015808
0.012390
0.012390
0.013855
0.008484
0.014832
0.002136
0.014343
0.016785
0.019714
0.014832
0.004578
0.029480
0.015320
0.011902
0.018738
0.005066
0.008972
0.016785
0.006042
0.013855
0.014832
0.010925
0.011902
0.013367
-0.000763
0.011414
0.004089
0.007507
0.005554
0.015808
-0.004181
0.003601
-0.004181
-0.004669
0.007019
0.001160
-0.009064
0.011902
0.001160
-0.008087
-0.013458
-0.002716
0.001160
0.010437
0.007507
-0.011505
-0.003204
0.005554
0.000183
-0.007111
0.002625
0.005066
-0.007111
0.006531
0.006042
-0.004669
0.009949
-0.002716
-0.008575
0.005554
0.015808
0.009460
0.008484
0.011414
0.018738
0.015320
0.036804
0.049500
0.047058
0.064636
0.065613
0.075867
0.069519
0.057312
0.053406
0.065613
0.056824
0.062195
0.051453
0.068054
0.065613
0.073914
0.068054
0.057312
0.044128
0.031433
0.004089
-0.026154
-0.020782
0.015808
0.016296
0.007507
-0.002228
-0.008575
-0.002228
-0.016388
-0.010040
0.002136
-0.002228
-0.014435
0.006042
0.003113
-0.001740
-0.001251
-0.002716
0.001648
-0.008575
-0.007111
-0.009064
0.001160
-0.009064
0.010925
0.006042
0.026550
0.028503
0.039734
0.028992
0.022156
0.009949
0.001648
-0.005157
-0.027130
-0.005157
0.062683
0.094910
0.130066
0.036316
-0.033478
-0.092560
-0.054962
-0.024689
-0.051056
-0.049103
-0.005646
-0.002716
-0.024689
-0.074005
-0.094513
-0.094025
-0.094025
-0.085236
-0.086212
-0.083771
-0.076447
-0.069611
-0.073517
-0.063263
-0.053009
-0.056915
-0.056915
-0.048126
-0.038361
-0.036896
-0.036407
-0.027130
-0.037384
-0.026154
-0.031525
-0.012970
-0.007599
-0.012970
-0.023712
-0.014923
-0.018829
-0.015411
-0.010040
-0.006134
-0.005157
0.000671
-0.020294
-0.002716
-0.015900
-0.008575
-0.007599
0.011902
0.001160
-0.004181
0.001648
-0.004181
-0.009552
-0.010040
-0.003693
-0.005646
-0.002228
0.002625
0.002136
-0.010040
0.000671
-0.000763
-0.002228
-0.005157
0.002136
0.001160
0.000671
0.000671
0.003601
-0.010040
0.001160
-0.005157
0.005066
0.016296
0.004089
0.003113
0.007507
0.010437
0.003601
0.010437
0.005066
0.008484
0.010437
0.021179
0.033875
0.042664
0.028015
0.014343
0.028503
0.052429
0.094421
0.114441
0.091492
0.048523
0.022156
0.005554
0.018738
0.041199
0.050476
0.048523
0.043152
0.047546
0.030457
-0.003693
-0.051056
-0.059357
-0.021271
0.006042
-0.008575
-0.042267
-0.059357
-0.032013
-0.006622
-0.018341
-0.034943
-0.033478
-0.025665
-0.017853
-0.006622
-0.014435
0.001648
-0.000275
0.003113
0.013367
0.009949
0.003113
0.007507
0.009460
0.000671
0.012878
0.007507
-0.001251
0.002136
0.002625
-0.004181
0.007019
0.001648
0.004089
0.008484
0.011414
0.018250
0.008484
0.007507
0.017761
0.015320
0.022644
0.024597
0.013367
0.019226
0.029968
0.032898
0.021179
0.016785
0.028992
0.010437
0.023621
0.021667
0.015808
0.023132
0.015320
0.024597
0.006531
0.016296
0.018738
0.013855
0.011414
0.017273
0.010925
0.009460
-0.001740
0.006531
0.004089
0.006531
0.006531
-0.008087
-0.012482
-0.010529
-0.002228
-0.004669
-0.008087
-0.004181
-0.010529
-0.014435
-0.015900
-0.013458
-0.016388
-0.009552
-0.011505
-0.016388
-0.011017
-0.002716
-0.007599
-0.013947
-0.009552
-0.014435
-0.008087
-0.012482
-0.000275
-0.000763
-0.009552
-0.013458
-0.013458
-0.012970
-0.015900
-0.009064
-0.008087
-0.002716
-0.000275
-0.006134
0.005554
0.003113
0.018250
0.026550
0.029968
-0.000275
-0.004181
-0.050079
-0.109650
-0.119904
0.037292
0.295593
0.286804
0.049500
-0.155548
-0.273712
-0.165314
-0.017365
0.068542
0.051453
0.018250
-0.014435
-0.033478
-0.036896
-0.044220
-0.046173
-0.050079
-0.043732
-0.039337
-0.036896
-0.032990
-0.024689
-0.028595
-0.018829
-0.011993
-0.010040
0.006042
-0.008087
-0.053009
-0.083282
-0.086700
-0.047150
0.028503
0.049011
0.029480
-0.027618
-0.073517
-0.067657
-0.042755
-0.012970
0.033875
0.058777
0.036316
0.016785
0.015320
0.045593
0.048035
0.043640
0.046082
0.070984
0.091492
0.099304
0.088074
0.091492
0.082214
0.078308
0.058289
0.061707
0.056824
0.049988
0.036804
0.034363
0.015808
0.016785
0.028503
0.022156
0.014343
0.021667
0.012878
-0.003204
-0.000275
0.002625
-0.011017
-0.000275
-0.010529
-0.007599
0.010925
0.008484
-0.003693
0.005066
0.010437
-0.001251
0.006531
-0.003693
0.004089
0.007996
0.006042
0.007507
-0.000763
0.003113
0.002625
0.010437
0.007996
0.016296
0.011902
0.011902
0.017761
0.011902
0.007019
0.011902
0.012390
0.007507
0.019226
0.032410
0.016785
0.016296
0.014832
0.013367
0.009949
0.008484
0.018250
0.026062
0.022156
0.018250
0.014343
0.018250
0.015808
0.006042
0.007996
0.011414
0.023621
0.014343
0.015320
0.012878
0.007019
0.016785
0.012878
0.011414
0.007019
0.014343
0.012878
0.001160
0.003601
0.014343
0.015320
0.014343
0.009949
0.009460
0.007019
0.000183
-0.001740
-0.005157
0.007019
-0.007111
0.000183
-0.006622
-0.006134
-0.012482
-0.013458
-0.024689
-0.010040
-0.018829
-0.018829
-0.033966
-0.021271
-0.034943
-0.035431
-0.043243
-0.029083
-0.035431
-0.027130
-0.043243
-0.048615
-0.043732
-0.050568
-0.050568
-0.049103
-0.045197
-0.042267
-0.048126
-0.041290
-0.053497
-0.046173
-0.058868
-0.063751
-0.048126
-0.061310
-0.058868
-0.063751
-0.073029
-0.071564
-0.061798
-0.059845
-0.045197
-0.028107
-0.015411
0.003113
0.002625
0.000671
-0.012482
-0.002228
-0.004181
0.000671
0.015320
0.046082
0.135925
0.150574
0.131531
0.118347
0.013855
-0.133575
-0.126251
-0.003204
0.065125
0.146667
0.180847
0.155457
0.084167
0.022644
-0.073517
-0.175568
-0.094513
-0.105743
-0.109650
-0.077911
-0.016388
-0.002716
0.010925
-0.021271
-0.034454
-0.075470
-0.092560
-0.096954
-0.089142
-0.086700
-0.074005
-0.061310
-0.038849
-0.031036
-0.011993
-0.015900
-0.001740
-0.006622
-0.007599
0.006531
0.015808
0.011414
0.020691
0.023621
0.026550
0.031921
0.034363
0.045593
0.044128
0.044617
0.056335
0.046082
0.046082
0.054871
0.056335
0.051453
0.052429
0.054382
0.053406
0.054382
0.057800
0.056335
0.059753
0.047546
0.049988
0.038269
0.029968
0.033386
0.026062
0.019226
0.021179
0.007507
0.018738
0.011902
0.009460
0.006042
-0.008087
-0.007599
-0.013458
-0.017365
-0.010040
-0.008575
-0.011993
-0.012482
-0.013458
-0.014923
-0.007111
-0.014435
-0.011993
-0.010040
-0.014435
0.000183
-0.003693
0.000671
-0.002228
-0.008087
0.002625
0.009949
0.000671
0.007507
-0.001740
-0.001251
0.005554
0.000183
0.007507
0.001160
0.006531
0.008972
0.003113
0.003113
-0.005646
0.000671
-0.000763
0.006042
0.004578
0.008484
0.001648
-0.005157
0.007019
0.002136
0.005066
0.004578
0.003601
0.003113
0.000671
-0.006622
0.004578
-0.006134
-0.002716
-0.007599
0.003113
-0.001740
-0.000275
0.003601
-0.009552
-0.005646
-0.005646
-0.003693
-0.000763
-0.011993
0.007507
-0.004181
-0.016876
-0.004181
-0.009552
-0.008575
-0.004669
-0.009552
0.002136
-0.005646
-0.012482
-0.014923
-0.007599
-0.001740
-0.005646
-0.003693
-0.010529
-0.011505
-0.012482
-0.015900
-0.018829
-0.017365
-0.018829
-0.023712
-0.017365
-0.021759
-0.014923
0.018738
0.046570
0.106140
0.136414
0.174011
0.132019
0.078796
0.007019
-0.050568
-0.045685
0.062683
0.184753
0.248718
0.231140
0.143738
-0.002716
-0.032013
-0.030548
-0.007111
-0.000763
0.035828
0.115417
0.157410
0.123718
0.013367
-0.076935
-0.066681
-0.036407
0.087585
0.051941
-0.004181
0.003601
-0.023224
-0.087189
-0.026154
-0.005157
-0.009064
-0.029083
-0.026642
-0.043243
-0.075958
-0.096466
-0.111115
-0.115021
-0.109161
-0.115509
-0.103790
-0.099884
-0.093048
-0.104279
-0.076447
-0.083771
-0.063751
-0.058380
-0.054962
-0.041779
-0.041779
-0.031036
-0.032990
-0.039825
-0.032013
-0.032501
-0.026154
-0.024200
-0.014435
-0.018341
-0.028107
-0.011017
-0.020294
-0.013458
-0.012482
-0.008087
-0.005157
0.002136
-0.008087
-0.011017
-0.009552
-0.006134
-0.008087
-0.007599
-0.000763
-0.003693
-0.003693
-0.013458
0.003113
-0.009064
0.008484
-0.004669
-0.008087
0.007019
0.004578
-0.002716
-0.001251
-0.001251
0.000183
-0.005157
0.008972
0.008972
0.009460
0.001160
-0.005646
0.004089
-0.000275
-0.003204
-0.004181
0.005554
-0.006622
0.001648
0.003601
-0.001251
-0.006134
-0.003693
-0.002716
0.006531
0.003601
-0.006622
-0.008087
-0.010040
-0.002228
-0.001251
0.003601
0.007507
0.001648
0.004578
0.004089
-0.006134
0.008972
0.012878
0.006042
0.026062
0.008972
0.009460
0.004578
-0.002716
-0.002716
0.019226
0.035339
0.020691
0.020691
0.005554
-0.000275
-0.004669
0.002625
0.006042
0.006042
0.014343
0.013855
0.006042
0.001160
-0.012970
-0.014923
-0.013947
-0.007111
0.004089
0.000671
0.002136
-0.013947
-0.008575
-0.001251
-0.007599
-0.014435
-0.009552
0.000671
0.007019
-0.002228
0.003601
-0.005646
-0.000763
-0.003204
0.001160
0.031433
0.056824
0.094910
0.150085
0.167175
0.116882
0.035339
-0.035431
-0.066681
-0.044220
-0.021759
0.008484
0.062683
0.126648
0.163757
0.111023
0.036804
-0.018341
-0.066193
-0.090118
-0.098907
-0.070587
-0.026642
0.019226
0.022644
0.004089
-0.014435
-0.024689
-0.003204
0.000183
0.019714
0.013855
0.025085
0.008972
0.011902
0.009949
0.002625
0.007996
0.018738
0.023621
0.035339
0.030945
0.030945
0.021667
0.007996
0.008972
0.001648
0.005554
0.015808
0.007019
0.005066
0.009949
-0.001740
-0.005646
0.000671
-0.002716
-0.008087
-0.006134
-0.006622
-0.003693
0.000671
-0.013458
-0.011993
-0.002716
-0.010040
-0.015900
-0.012482
-0.024200
-0.017853
-0.017365
-0.017365
0.023132
0.183289
0.208679
0.021667
-0.058380
-0.058868
0.031921
0.038757
0.099792
0.095886
-0.132599
-0.094025
-0.040802
0.057800
0.052429
-0.007111
-0.061310
-0.083771
-0.103302
-0.106720
-0.108185
-0.103790
-0.114532
-0.109161
-0.099396
-0.101349
-0.094513
-0.084259
-0.067657
-0.062775
-0.057892
-0.055939
-0.044220
-0.037384
-0.032990
-0.024200
-0.018341
-0.015900
-0.024689
-0.009064
-0.010529
-0.010040
-0.007599
-0.009552
-0.000763
-0.004669
0.000183
-0.007599
0.005554
-0.000275
-0.001740
0.002136
0.006042
0.003113
0.007507
0.010437
-0.000275
0.007019
-0.001251
0.004089
0.001648
0.002625
-0.004181
0.008484
0.005066
0.000183
-0.006134
-0.004669
0.000183
0.001160
0.003113
-0.000275
-0.001251
-0.006134
-0.005646
-0.003693
0.001160
-0.006622
0.000183
-0.000763
-0.000275
-0.002716
-0.009064
-0.013947
-0.004181
0.001160
0.004089
0.004089
0.011414
0.009949
-0.000763
-0.001251
-0.002716
0.000183
0.008972
0.005066
0.015808
0.004089
0.006042
0.004578
0.007996
0.015808
0.010925
0.008484
0.002625
0.006531
0.014832
-0.000763
0.011902
0.012390
0.009460
-0.000275
0.007996
0.010925
0.007019
0.003601
-0.001740
-0.006622
-0.012970
-0.030060
-0.038361
-0.038849
-0.039337
-0.038849
-0.030548
-0.025177
-0.003693
-0.009552
0.002625
-0.024689
-0.022247
-0.034454
-0.032013
0.032410
0.055847
0.003113
-0.034943
-0.011505
0.036804
0.068054
0.055847
0.061218
0.055847
0.053894
0.042664
0.040710
0.045593
0.043152
0.033386
0.029480
0.025574
0.043152
0.047546
0.047546
0.042664
0.016785
0.006531
0.016785
0.017273
0.039246
0.032410
0.027039
0.023621
0.021179
0.014343
0.015808
0.000671
0.004089
0.010437
0.006531
0.020691
0.008972
0.016785
0.023132
0.003601
0.017273
0.018250
0.020203
0.013855
0.011414
0.007507
0.017273
0.026062
0.028503
0.022156
-0.005157
-0.002716
0.013367
0.032898
0.000183
-0.054474
-0.039337
0.060730
0.095398
0.015808
-0.036896
-0.049591
0.051941
0.038757
0.019714
0.030945
0.063171
0.035828
-0.082306
-0.086212
-0.027130
-0.013458
-0.028107
-0.025177
-0.011017
-0.018341
-0.029572
-0.033966
-0.041290
-0.063751
-0.085724
-0.077911
-0.071564
-0.070587
-0.051544
-0.051544
-0.052032
-0.042755
-0.032990
-0.032990
-0.025665
-0.029083
-0.007111
-0.005646
-0.006622
-0.007599
-0.004181
-0.007599
-0.003693
0.000671
0.001648
-0.000275
0.000183
0.005554
0.007019
0.011414
0.007996
0.007996
0.002136
0.009460
0.009949
0.011902
0.007507
0.005066
0.007019
-0.000763
0.014832
0.016785
0.007996
0.007507
0.001648
-0.000763
0.000671
0.001160
0.002625
0.004089
0.013367
-0.011017
-0.003204
0.003113
-0.003693
0.004578
0.005554
0.000183
0.004578
-0.002716
-0.007111
-0.002716
-0.006134
-0.003204
-0.009552
-0.007111
0.002136
-0.001251
-0.004181
-0.009552
-0.008575
-0.000763
-0.009552
-0.010040
0.004089
-0.001740
-0.001740
-0.002228
-0.015411
-0.003693
-0.008575
0.016296
-0.000763
0.007996
0.006531
0.012390
0.002625
0.003113
-0.005646
-0.009064
-0.012482
-0.006622
-0.001251
0.001160
-0.001740
0.009949
0.026062
0.021179
0.024109
0.027039
0.016785
0.001160
0.004089
-0.009064
0.000183
-0.010529
-0.000275
0.030457
0.073425
0.080261
0.085144
0.089050
0.083679
0.030457
0.010437
0.014343
0.046570
0.072937
0.052917
0.022156
0.010925
0.052917
0.089050
0.079285
0.055847
0.039734
0.039246
0.032898
0.000671
-0.003204
-0.021271
-0.017365
0.017273
0.035339
0.030945
0.015808
0.005554
-0.009552
-0.008087
-0.005646
-0.016388
-0.008087
-0.003693
-0.012482
-0.023224
-0.016388
-0.024200
-0.016876
-0.011993
-0.021271
-0.030060
-0.020782
-0.028107
-0.027130
-0.027618
-0.009064
-0.019806
-0.010529
-0.009064
-0.006622
0.003113
0.007507
0.005066
0.003601
-0.012482
-0.022736
-0.027130
-0.020782
-0.005157
0.007507
-0.004181
0.014343
0.005554
0.016296
0.002136
0.001648
-0.013947
-0.020782
-0.018341
-0.029572
-0.044220
-0.003693
0.066589
0.172058
0.143250
0.030457
0.009460
0.020691
0.015320
0.004578
0.073914
0.020203
-0.002716
0.044128
-0.026642
-0.023712
-0.018829
-0.022736
0.017761
0.017761
-0.046173
-0.086700
-0.095490
-0.091583
-0.082794
-0.089630
-0.076935
-0.073029
-0.050568
-0.049591
-0.039337
-0.049591
-0.046661
-0.038361
-0.033966
-0.026642
-0.027618
-0.013458
-0.004181
-0.013947
-0.020294
-0.013947
-0.003693
-0.001740
-0.011993
0.007996
-0.004181
-0.010529
-0.009064
-0.010040
-0.007599
-0.000763
-0.004669
-0.001740
-0.011017
-0.007599
-0.006134
-0.006134
-0.015900
-0.016876
-0.011505
-0.007599
-0.013458
-0.012482
-0.020294
-0.010040
-0.005646
-0.005646
-0.001740
-0.012970
-0.005157
0.008972
0.005554
0.007507
0.004089
0.004089
0.015320
0.023132
0.021667
0.022156
0.009949
0.012390
0.011902
0.016296
0.022156
0.027527
0.033386
0.040710
0.033386
0.014343
0.024597
0.028015
0.045105
0.047058
0.044617
0.052429
0.045593
0.047546
0.054871
0.063171
0.048523
0.015320
-0.006134
0.002136
0.005066
0.009949
0.011902
0.026062
0.036804
0.000183
-0.015411
-0.001251
-0.014435
0.008972
0.001648
-0.019318
-0.037384
-0.041779
-0.005157
0.004089
0.004089
0.013855
0.002136
0.006042
0.007507
-0.005157
0.006042
0.019226
0.011414
0.010437
-0.005157
-0.007111
-0.003693
0.004578
-0.002228
0.003601
0.005066
0.000183
-0.017365
-0.011993
-0.014435
-0.007599
0.000671
0.004089
0.001648
-0.003693
-0.016388
-0.016388
-0.026642
-0.024689
-0.019806
-0.014923
-0.025665
-0.014923
-0.000763
-0.011017
-0.020782
-0.008087
0.000183
-0.007599
-0.011993
-0.011505
-0.011017
-0.018341
-0.008575
-0.004669
-0.016388
-0.017853
-0.003204
-0.005646
-0.011993
-0.026154
-0.014435
-0.013458
-0.020294
-0.011993
-0.024200
-0.017365
-0.012970
-0.013947
-0.019318
-0.019318
-0.012970
-0.011505
-0.011993
-0.008087
-0.004181
-0.004669
-0.006134
-0.008575
-0.012970
-0.025665
-0.001251
0.010925
0.021179
0.048035
0.094421
0.129089
0.070984
-0.049591
-0.065216
-0.034454
0.065125
0.114441
0.066101
0.028503
-0.023712
-0.073517
-0.028595
-0.053009
-0.075958
-0.009552
-0.001740
-0.042267
-0.074493
-0.076447
-0.078400
-0.079376
-0.085724
-0.092072
-0.096466
-0.080841
-0.064728
-0.047150
-0.043732
-0.030060
-0.017365
-0.005646
-0.002228
-0.004669
-0.018341
-0.014435
-0.013458
-0.007599
-0.002228
0.015320
0.030945
0.046570
0.044128
0.019226
0.025085
0.021667
0.028992
0.034851
0.031921
0.036316
0.034363
0.036316
0.031921
0.039734
0.042664
0.035828
0.052917
0.062195
0.049011
0.046082
0.029480
0.032410
0.038757
0.051941
0.043640
0.030457
0.018738
0.036316
0.041687
0.044617
0.039246
0.032410
0.029480
0.036316
0.042175
0.035339
0.037781
0.004578
-0.000763
0.012878
0.023132
0.028503
0.019226
0.031433
0.016785
0.028015
0.032410
0.025085
0.012390
0.001160
0.007507
0.008484
-0.004181
0.008972
0.017273
0.016785
0.003113
0.000671
0.005554
-0.002228
-0.001251
-0.013458
-0.013947
-0.006622
-0.012482
-0.004669
-0.003204
-0.008575
-0.011505
-0.002716
-0.011017
-0.007111
-0.000763
0.002136
0.000183
-0.001740
-0.005157
-0.001251
-0.000275
0.008484
0.002136
-0.000763
0.000671
-0.009552
0.004578
0.003113
0.004089
-0.003204
0.006042
0.002625
0.006042
-0.001251
0.002625
0.002625
0.001160
-0.006622
0.008484
0.010925
-0.002716
0.005066
0.002625
-0.012970
-0.003693
-0.008087
-0.003204
0.009949
0.002625
0.003113
0.000183
-0.013947
-0.006622
-0.015900
-0.008087
-0.015900
-0.014435
-0.011505
-0.019318
-0.009552
-0.008087
-0.017853
-0.008087
-0.010529
-0.012482
-0.013458
-0.001740
-0.003693
-0.000275
-0.014923
-0.009552
-0.001251
0.006042
-0.006622
-0.008087
-0.012970
0.004578
0.065125
0.068542
0.046570
0.068054
0.034851
0.026062
0.075867
0.130554
0.168640
0.159363
0.098816
0.093933
0.117371
0.141785
0.110535
0.042664
0.014832
0.026550
0.021667
0.017273
-0.059357
-0.105255
-0.123322
-0.075958
-0.033478
-0.008087
-0.049591
-0.119904
-0.161407
-0.178986
-0.186310
-0.156525
-0.148712
-0.126740
-0.094025
-0.049103
-0.023224
-0.015411
-0.024689
-0.034943
-0.036407
-0.039825
-0.030060
-0.034454
-0.030548
-0.032501
-0.013947
-0.007599
-0.000763
-0.020294
-0.027130
-0.027130
-0.028107
-0.025177
-0.017365
-0.025665
0.003601
-0.001251
-0.007599
-0.005157
-0.007599
-0.008575
0.003113
0.007996
0.012390
0.010437
0.016296
-0.002228
-0.002716
0.004089
-0.000275
-0.006134
0.010437
0.005554
0.009949
0.012878
-0.003693
0.015320
0.016296
0.014343
0.012390
0.011414
0.013855
0.016296
0.011902
0.011902
0.020203
0.010437
0.013367
0.011902
0.002625
0.004578
0.003601
0.015808
0.001648
0.001160
0.007507
-0.010040
-0.010040
-0.013947
-0.007111
0.001648
-0.006622
0.002136
0.002625
0.024597
0.005554
-0.029083
-0.036896
-0.052032
-0.081329
-0.073029
-0.046661
-0.018829
-0.029083
-0.051544
-0.084259
-0.082306
-0.055450
-0.060822
-0.059357
-0.065216
-0.069122
-0.075958
-0.064240
-0.054962
-0.038361
-0.031525
-0.021759
-0.009552
-0.017853
-0.011505
-0.005646
-0.000275
0.001648
0.024597
0.007996
0.011414
0.015808
-0.001251
-0.000275
0.004089
-0.001251
0.004089
-0.003204
0.002136
0.001648
-0.007599
-0.005157
-0.004669
-0.010529
-0.011993
-0.015411
-0.007599
-0.014435
-0.013458
-0.013458
-0.004181
0.001160
-0.006134
-0.000763
0.012390
0.011414
0.014343
0.008484
0.026550
0.027527
0.022644
0.013855
0.026062
0.024597
0.020203
0.026062
0.077332
0.155457
0.227234
0.181824
0.087097
0.040222
0.010925
0.067078
0.055847
0.096863
0.178894
0.195496
0.183289
0.102234
0.068054
0.052917
0.075867
0.080750
0.074890
0.085632
0.040710
-0.023712
-0.021271
-0.007599
0.021179
0.022156
-0.000275
-0.028107
-0.064240
-0.098419
-0.080841
-0.023224
0.000183
-0.001740
-0.049591
-0.070099
-0.080841
-0.055939
-0.031525
-0.014923
-0.019318
-0.001251
-0.013947
-0.003204
0.006042
0.007019
0.013367
0.014343
0.031921
0.031433
0.021667
0.022644
0.019226
0.031433
0.036316
0.043640
0.034363
0.033386
0.027527
0.014832
0.017273
0.018250
0.023132
0.023132
0.030457
0.032410
0.023132
0.018738
0.029968
0.024109
0.028015
0.022156
0.021667
0.022644
0.025085
0.014832
0.011902
0.021179
0.014343
0.004089
0.007019
-0.003693
0.007996
-0.004181
-0.003204
-0.016876
-0.002716
-0.003204
-0.008575
-0.009064
-0.011017
-0.013947
-0.016876
-0.019806
-0.013458
-0.015411
-0.012970
-0.010529
-0.026642
-0.021759
-0.028107
-0.021759
-0.012970
-0.019318
-0.012970
-0.020294
-0.024200
-0.025177
-0.029572
-0.029572
-0.022247
-0.014435
-0.011505
-0.019806
-0.025665
-0.021759
-0.022247
-0.025665
-0.027130
-0.022247
-0.025177
-0.023712
-0.027130
-0.032990
-0.028595
-0.032013
-0.022736
-0.023224
-0.022247
-0.023712
-0.016388
-0.015900
-0.022736
-0.018829
-0.019318
-0.008087
-0.011505
-0.010040
-0.009064
-0.004669
-0.000763
-0.011017
-0.005646
-0.010529
0.014832
0.010437
-0.002716
0.008484
-0.009552
-0.007111
-0.013458
-0.011017
-0.007111
-0.009552
-0.004181
-0.013458
-0.005646
0.070984
0.077820
-0.087189
-0.288361
-0.293732
-0.045197
0.199402
0.165222
-0.000763
-0.104767
-0.117950
-0.082794
-0.041290
-0.065704
-0.078400
-0.070099
-0.032013
-0.019806
-0.006622
-0.006134
-0.016388
-0.018829
-0.018341
-0.024689
-0.026154
-0.024200
-0.021271
-0.020782
-0.024200
-0.021271
-0.004669
-0.022247
-0.022247
-0.019806
-0.014923
-0.008575
-0.010040
0.002625
-0.009552
-0.009552
-0.006622
-0.004181
-0.011017
-0.013947
0.004089
0.043152
0.064148
0.031921
-0.071075
-0.136505
-0.155060
-0.002716
0.173035
0.128113
0.047058
-0.006622
-0.039825
-0.043243
-0.013458
-0.000763
0.029480
0.031433
0.036316
0.053406
0.047546
0.052429
0.050476
0.044617
0.044617
0.041199
0.043152
0.037781
0.043152
0.041687
0.029480
0.025574
0.022156
0.026062
0.025574
0.021179
0.028503
0.010925
0.015808
0.018738
0.011414
0.016296
0.011902
0.017761
0.021667
0.007507
0.021179
0.009949
0.017273
0.018738
0.008484
0.007019
0.016296
0.016296
0.009460
0.006042
-0.004669
0.002136
0.006042
-0.000763
0.005554
0.007019
0.002136
-0.005157
-0.004181
-0.000275
0.001648
-0.008087
-0.004181
0.006042
0.003113
-0.006622
-0.011993
-0.012482
-0.005157
0.001648
-0.000275
-0.005646
0.003601
-0.006622
-0.001251
-0.000763
-0.010040
-0.009552
-0.010529
0.005554
-0.000275
-0.004669
0.002625
0.001160
-0.004181
-0.005646
-0.009064
0.004578
0.003601
-0.000275
0.005066
0.000183
-0.009064
0.002136
-0.002716
0.003601
-0.000275
0.008972
-0.001740
-0.004669
0.002625
-0.009552
-0.004669
-0.001251
-0.000275
0.003601
-0.009552
-0.009064
-0.002716
-0.011017
-0.002228
-0.007111
-0.011505
-0.009064
-0.003693
-0.012482
-0.018829
-0.009552
-0.006622
-0.009064
-0.010529
0.002136
-0.007599
-0.015900
-0.006622
-0.023224
-0.011505
-0.009552
-0.002228
-0.007599
-0.002716
-0.000763
-0.009064
-0.016388
-0.016876
-0.008087
-0.003693
0.003113
-0.004181
0.010925
-0.000275
-0.011505
-0.009552
-0.001740
0.007507
0.004578
0.003601
0.002625
-0.007111
-0.012482
-0.001740
0.007996
0.008484
0.008972
0.011414
0.016785
0.025085
0.035828
0.023621
-0.019806
-0.053986
-0.021271
0.009460
-0.011017
0.010437
0.007507
-0.010529
-0.015900
-0.008575
0.057800
0.069519
0.024597
-0.022247
-0.114044
-0.110138
-0.165802
-0.034454
0.145691
0.112488
0.040222
-0.019318
-0.033966
-0.036407
-0.010040
0.010925
0.005066
-0.008575
-0.012970
-0.011017
0.010437
0.065125
0.137878
0.175476
0.116882
0.023621
-0.055939
-0.071075
-0.026154
0.046570
0.088074
0.084167
0.070007
0.041687
0.019226
-0.005646
-0.019318
-0.021759
-0.028107
-0.023224
-0.025177
-0.015411
-0.023712
-0.020294
-0.022247
-0.014435
-0.030548
-0.017365
-0.010529
-0.013947
0.001160
-0.004181
0.007507
0.007019
0.023132
0.017761
0.012390
0.015808
0.017273
0.017761
0.026062
0.027527
0.036316
0.022644
0.021667
0.028992
0.019226
0.024597
0.024109
0.022644
0.026550
0.003601
0.022156
0.020691
0.018738
0.018250
0.019226
0.002136
0.020691
0.004578
0.003113
0.014343
0.007996
0.007507
0.008972
0.006042
-0.001251
0.002625
-0.001251
-0.007111
0.010437
-0.004181
0.001160
-0.001740
-0.001740
-0.003204
-0.009552
-0.011017
-0.010529
-0.000275
-0.005157
-0.004181
-0.003204
0.000671
-0.004669
-0.003693
-0.012482
0.007507
-0.011505
-0.006134
0.007996
-0.008087
-0.003204
0.002136
-0.006622
-0.008575
0.000183
0.002136
-0.010529
-0.001251
0.004089
-0.007111
-0.007599
-0.010529
0.003601
-0.004669
-0.003204
-0.006622
-0.006134
-0.009552
-0.007111
-0.006622
-0.006134
-0.005646
-0.001740
-0.002228
-0.006622
-0.022247
-0.004669
-0.008087
-0.018829
0.001648
-0.008087
-0.015411
-0.018829
-0.014435
-0.019318
-0.002228
-0.013947
-0.011505
-0.012482
-0.009064
-0.016876
-0.010529
-0.017853
-0.020782
-0.015411
-0.013947
-0.012482
-0.025177
-0.016388
-0.029083
-0.027130
-0.040314
-0.037384
-0.043732
-0.047150
-0.040314
-0.025177
-0.006134
-0.005157
-0.013458
-0.000763
-0.012970
-0.008087
0.007996
0.014832
0.028503
0.029480
0.014832
0.030945
0.034851
0.028015
0.039246
0.052429
0.070984
0.079285
0.074402
0.056824
0.052917
0.066101
0.079285
0.071472
0.062195
0.054871
0.055847
0.062683
0.069031
0.053894
0.050964
0.041199
0.032410
0.032410
0.009949
0.013855
0.039734
0.047058
0.043152
0.008972
-0.002716
-0.017853
-0.035431
-0.033478
-0.028107
-0.023712
-0.028595
-0.038361
-0.037872
-0.028595
-0.008575
0.000183
0.004089
0.001648
-0.052032
-0.125275
-0.126251
-0.078400
-0.033966
0.002625
-0.030060
-0.032990
-0.004669
0.189148
0.052917
-0.023224
-0.115509
-0.085236
-0.077911
-0.063263
-0.023224
0.005554
0.015320
0.024597
0.012878
0.005554
-0.018341
-0.038849
-0.033478
-0.052521
-0.050568
-0.035431
-0.042267
-0.030060
-0.029572
-0.023224
-0.020782
-0.005646
0.004578
0.000183
0.011414
0.011414
-0.003693
0.006042
0.019226
0.017273
0.015320
0.016785
0.026550
0.017761
0.003113
0.008484
0.008484
0.017761
0.008484
0.010437
0.017273
0.013367
0.006042
0.011414
-0.002228
0.013367
0.005554
0.013367
0.008484
0.009949
0.017273
0.006042
0.007996
0.007019
0.012878
0.011414
0.008484
0.003113
0.011902
0.006531
0.010437
0.003113
-0.000275
0.003113
0.002136
0.007019
0.007507
0.006042
-0.000275
-0.004181
-0.000275
0.009949
0.006042
0.001160
0.001648
0.008972
0.000183
0.002136
-0.001740
0.006531
-0.006622
-0.001251
0.008484
0.002136
-0.004669
-0.004181
-0.001740
-0.006134
0.003601
-0.009064
-0.004669
-0.009064
0.000183
-0.006622
0.001160
-0.005646
-0.016388
-0.001740
0.002136
-0.003693
0.010925
0.033386
0.058777
0.074402
0.054871
-0.029083
-0.107697
-0.107208
-0.097443
-0.054962
-0.020294
0.006042
0.047546
0.118347
0.142761
0.049011
-0.054962
-0.128204
-0.133087
-0.082794
-0.020782
0.007996
0.002625
0.011902
0.028992
0.038269
0.001160
0.013367
0.013367
0.007996
-0.001251
0.004089
-0.003693
-0.009064
-0.005157
0.000671
-0.008575
0.018738
0.020203
0.020203
0.008972
0.004578
0.011902
0.016785
0.014832
0.017761
0.010437
0.015320
0.016785
0.012878
0.009949
0.001648
0.007996
0.011902
0.008484
0.009949
0.010437
0.018250
0.019226
0.017761
0.007019
0.006042
0.013367
0.020203
0.022644
0.023621
0.008484
0.010437
0.021667
0.018738
0.007507
0.021667
0.018738
0.013855
0.013855
0.007019
0.002625
0.021179
0.020691
0.032898
0.031433
0.027039
0.035339
0.027039
0.030457
0.026062
-0.000763
-0.015900
0.005554
0.078308
0.245300
0.359070
0.296082
0.068542
-0.039337
-0.022247
0.000671
0.058289
0.170593
0.084167
-0.033966
-0.055450
0.017273
0.030457
0.017273
-0.005646
-0.042267
-0.093048
-0.188751
-0.178497
-0.156036
-0.151642
-0.144318
-0.137482
-0.128204
-0.122833
-0.092072
-0.074982
-0.068146
-0.056427
-0.053497
-0.047150
-0.042267
-0.046661
-0.017853
-0.035431
-0.030548
-0.008087
-0.006134
-0.013458
0.007507
-0.001251
0.007507
-0.006134
-0.000763
-0.000275
0.006531
0.000671
0.003601
0.009949
0.008972
0.008972
0.005066
0.009460
0.008972
0.009460
0.011414
0.011902
0.008972
0.018250
0.010925
0.011414
0.007507
0.005554
0.010925
0.009460
0.016785
0.006531
0.001648
0.006042
0.003601
0.007507
0.007996
0.008972
0.004578
0.009460
-0.001740
0.003113
0.007019
-0.000763
0.006042
0.007019
0.005066
-0.002716
0.002625
-0.005646
-0.020294
-0.010529
-0.016876
-0.024689
-0.005646
0.001648
0.010437
0.024597
0.013855
-0.005646
-0.023224
-0.032501
-0.021759
0.016785
0.032410
0.057800
0.051453
-0.002228
-0.042267
-0.021271
0.013367
0.002136
0.010437
0.080750
0.198425
0.284851
0.202820
0.070007
-0.140900
-0.214630
-0.095001
0.051941
0.126160
0.113464
0.095886
0.057800
0.030457
0.005554
-0.018341
-0.041290
-0.051056
-0.036896
-0.049103
-0.040314
-0.037384
-0.026642
-0.035431
-0.030548
-0.014923
-0.009064
-0.018341
-0.001740
-0.013458
0.011902
0.006531
-0.002228
-0.005157
0.003601
0.002625
0.003601
0.013367
0.017273
0.014832
0.027039
0.007019
0.019714
0.006042
0.016296
0.025085
0.025085
0.032898
0.012390
0.010437
0.011902
0.014343
0.036804
0.023621
0.030457
0.028015
0.031433
0.015320
0.018250
0.018250
0.019226
0.017761
0.025085
0.019714
0.014343
0.020203
0.029480
0.026550
0.102722
0.117371
0.045105
-0.011993
0.023621
0.103699
0.092957
0.163269
0.198425
0.157898
0.115906
0.056335
0.016296
-0.072540
-0.149689
-0.053497
0.020691
0.063660
0.047546
-0.024200
-0.080353
-0.099396
-0.108185
-0.122833
-0.139435
-0.154083
-0.153595
-0.149200
-0.139435
-0.125275
-0.120880
-0.104279
-0.082794
-0.080353
-0.059357
-0.053497
-0.051056
-0.044708
-0.034943
-0.045685
-0.035431
-0.032990
-0.034454
-0.029083
-0.027130
-0.022736
-0.037384
-0.029083
-0.033966
-0.024689
-0.025665
-0.021271
-0.020294
-0.020294
-0.006134
-0.006622
-0.019806
-0.026154
-0.007599
-0.011017
-0.005646
0.006531
0.000183
0.000671
0.003113
0.002625
0.005066
0.003113
-0.000763
0.010437
0.012390
0.007996
0.021667
-0.001251
0.012390
0.006042
0.004089
0.009949
0.008484
0.012390
0.013855
0.007019
0.009949
0.017273
0.018250
0.008484
0.012878
0.012390
0.000671
0.005554
0.032410
0.076843
0.121277
0.148621
0.111023
0.023621
-0.034943
-0.044708
-0.006134
0.018250
0.020203
0.039734
0.058289
0.061707
0.001160
-0.047150
-0.018341
0.020691
0.014343
-0.001740
-0.017853
-0.047150
-0.053497
-0.049103
-0.032013
-0.030060
-0.013947
0.033386
0.105652
0.103210
0.014343
-0.035431
-0.029572
-0.021759
0.024597
0.029480
0.027527
0.028015
0.016785
0.006531
-0.009064
-0.013947
-0.026154
-0.015900
-0.017853
-0.020782
-0.023712
-0.015411
-0.016876
-0.027618
-0.022247
-0.014923
-0.016388
-0.010529
-0.003693
-0.022247
-0.009552
-0.009552
-0.017853
-0.008575
-0.005157
0.005554
0.006531
0.008484
0.006531
0.004089
0.000183
0.000671
0.007507
0.016296
0.016296
0.021667
0.026062
0.017761
0.023621
0.029480
0.024597
0.035339
0.042664
0.047546
0.039246
0.028015
0.007996
0.000183
0.049500
0.109070
0.112976
0.071960
0.052917
0.037781
0.010925
0.132507
0.163269
0.022644
-0.013947
0.012878
0.020203
0.050964
0.080261
0.055847
0.009949
-0.021759
-0.040314
-0.046173
-0.025665
-0.030548
-0.032501
-0.051544
-0.064728
-0.064728
-0.075470
-0.055450
-0.057892
-0.057404
-0.054474
-0.052521
-0.048615
-0.026642
-0.046173
-0.028107
-0.018341
-0.016876
-0.016876
-0.023712
-0.011017
-0.010529
-0.005157
-0.006622
-0.005157
-0.006134
-0.008575
-0.008575
0.001160
-0.011993
-0.013458
-0.011505
-0.000275
0.009949
0.006042
-0.004669
0.000671
0.005066
0.000183
0.004089
0.013367
0.011902
0.015808
0.016785
0.006531
0.016296
0.021179
0.012390
0.027039
0.022644
0.031433
0.031921
0.025574
0.033386
0.020203
0.027527
0.018250
0.033875
0.031921
0.024109
0.028503
0.020203
0.016296
0.029480
0.022156
0.019714
0.018738
0.009460
0.015808
0.003601
0.002136
0.001160
-0.001740
-0.013458
-0.029572
-0.025665
-0.022247
-0.007111
0.026550
0.070007
0.086121
0.016785
-0.038361
-0.071564
-0.076447
-0.052521
-0.039825
-0.021759
-0.006134
-0.029572
-0.087677
-0.107697
-0.072052
-0.035431
-0.023224
-0.011993
-0.022247
-0.042267
-0.065216
-0.084259
-0.090607
-0.100372
-0.065216
-0.048126
-0.032013
-0.019318
-0.001740
-0.000763
-0.002228
-0.002228
-0.001251
-0.002716
-0.014435
-0.010040
-0.020294
-0.013458
-0.015411
0.004089
-0.000275
-0.015900
-0.005157
-0.001251
0.003113
0.018738
0.009949
0.009949
0.018738
0.013855
0.011902
0.021667
0.012878
0.017761
0.015320
0.025574
0.022156
0.013855
0.012390
0.016296
0.015320
0.013855
0.020203
0.015320
0.013367
0.016785
0.026062
0.022156
0.022644
0.019226
0.030945
0.056335
0.008484
0.017273
0.097351
0.063171
0.054871
0.044617
0.059265
0.072449
0.051453
-0.009064
-0.010529
0.003601
0.032410
0.041687
0.031433
0.013367
0.006042
0.005554
-0.009552
-0.030548
-0.031525
-0.030548
-0.041779
-0.039337
-0.034943
-0.033966
-0.028595
-0.027618
-0.029572
-0.016388
-0.011017
-0.019806
-0.006622
-0.011017
-0.013458
-0.010529
-0.008087
-0.004181
-0.001740
-0.003693
0.000671
-0.011505
-0.002228
-0.014435
-0.010529
-0.006134
-0.002716
-0.011993
-0.009064
-0.001251
-0.008087
-0.015900
-0.011993
-0.008575
-0.007111
-0.002228
-0.005646
-0.005646
-0.010529
-0.007599
-0.013458
-0.013458
-0.001740
-0.022247
-0.006134
-0.014435
-0.009064
-0.010040
-0.014923
-0.014435
-0.018341
-0.003693
-0.011017
-0.023712
-0.008575
-0.009064
-0.016876
-0.019806
-0.019806
-0.014435
-0.013458
-0.007111
-0.012482
-0.011505
-0.026642
-0.023712
-0.016876
-0.010529
-0.008087
-0.006622
-0.013947
-0.012970
-0.019318
-0.016876
-0.017365
-0.025665
-0.017853
0.003113
0.004089
0.044128
0.114929
0.153015
0.152527
0.114441
0.064148
0.000183
-0.040802
-0.034943
-0.022247
0.012878
0.028992
0.029968
0.064148
0.075867
0.065613
0.028992
0.002625
-0.029083
-0.068146
-0.064728
-0.067657
-0.064728
-0.047150
-0.042755
-0.032501
-0.026642
-0.010040
-0.003693
0.004578
0.021179
0.013367
0.015808
0.017761
0.003601
-0.004181
-0.005646
-0.015411
-0.015900
-0.012970
-0.003204
0.001648
-0.000763
-0.000275
-0.006622
0.004089
-0.006134
0.005066
0.022156
0.057312
0.096863
0.112488
0.071472
-0.006134
-0.142853
-0.186798
-0.099884
-0.074005
0.003601
0.044128
-0.041779
-0.060333
-0.029083
-0.020294
-0.123322
-0.167267
-0.146759
-0.084259
-0.047638
-0.044220
-0.011505
0.010437
-0.042755
-0.062286
-0.063263
-0.011017
0.026550
0.046082
0.068054
0.064148
0.057800
0.058777
0.051941
0.051453
0.042664
0.036804
0.033875
0.029968
0.032410
0.044128
0.035828
0.023621
0.022644
0.036316
0.011902
0.027527
0.021667
0.028992
0.028015
0.029968
0.024597
0.021667
0.012390
0.023132
0.025085
0.034363
0.031433
0.017273
0.015808
0.013855
0.017761
0.013855
0.014343
0.015320
0.005554
0.018250
0.015320
0.003113
0.006042
0.000183
0.000671
0.001648
-0.003693
0.003601
0.003601
0.001648
-0.005646
-0.004669
-0.004669
-0.010040
-0.003693
-0.004669
-0.002228
0.007507
-0.010040
-0.015411
-0.000275
-0.006622
-0.002228
-0.003693
-0.010040
0.005554
-0.001251
-0.002228
0.008972
-0.013458
-0.000275
-0.007599
0.001160
0.000671
0.002136
-0.005157
-0.006622
-0.001251
0.000671
0.001160
0.005066
-0.001251
0.007019
-0.000275
-0.012970
0.000183
0.004578
0.014832
0.011414
0.006042
0.008972
0.016785
0.003601
0.001648
-0.014923
-0.046173
-0.060822
-0.067657
-0.088654
-0.101837
-0.123810
-0.099396
-0.065216
-0.050568
-0.043732
-0.035919
-0.010040
0.019226
-0.007111
-0.012970
-0.041779
-0.035431
-0.003204
-0.001740
0.000183
0.058777
0.170593
0.238464
0.259949
0.178894
0.073425
0.007507
0.002136
0.019226
0.067566
0.072449
0.073914
0.069031
0.060730
0.034851
0.010437
-0.029083
-0.026154
-0.022247
-0.007111
-0.000275
0.009460
0.007019
0.004089
0.002136
-0.001740
0.016785
0.019714
0.033875
0.052429
0.125671
0.213074
0.248230
0.279968
0.206726
0.082214
0.048035
0.024109
0.028992
0.171570
0.252136
0.172546
0.077332
0.045593
0.043152
0.007019
0.016785
0.005554
-0.016388
-0.034943
-0.059357
-0.093536
-0.100861
-0.115509
-0.108185
-0.117462
-0.107697
-0.100372
-0.095001
-0.084747
-0.076447
-0.067169
-0.061798
-0.046661
-0.033478
-0.029083
-0.022247
-0.009552
-0.015411
-0.013947
0.001648
-0.011993
-0.004181
0.009460
-0.000763
-0.013458
-0.009064
-0.012970
0.003113
0.038269
0.029968
0.022156
0.020203
0.015808
0.013855
0.023132
0.017273
0.010925
0.014343
0.017273
0.027039
0.024597
0.014832
0.020691
0.018250
0.013367
0.006531
-0.000763
0.002136
0.007996
-0.007111
-0.011017
-0.018341
-0.013458
-0.012970
-0.013458
-0.017365
-0.007599
-0.014435
-0.030548
-0.019806
-0.029572
-0.010040
-0.010529
-0.018829
-0.014435
-0.016388
-0.010529
-0.013947
-0.011017
-0.025665
-0.008575
-0.007599
-0.009552
-0.011017
-0.010529
-0.020782
-0.014923
-0.015411
-0.010040
-0.010529
-0.015900
-0.007599
-0.009064
-0.017365
-0.015411
-0.014435
-0.020782
-0.013458
-0.011993
-0.011505
-0.006622
-0.008575
-0.011017
-0.005646
-0.021759
-0.027618
-0.019806
-0.011017
-0.017365
-0.021759
-0.013458
-0.016388
-0.023224
-0.016876
-0.019318
-0.011017
-0.020294
-0.010040
-0.017365
-0.020782
-0.013458
-0.017365
-0.014923
-0.001251
-0.016388
-0.005157
-0.014923
-0.012482
-0.013458
-0.020294
-0.018829
-0.035431
-0.025177
-0.019806
-0.022247
0.015808
0.049988
0.115417
0.137390
0.090027
0.011902
-0.041779
-0.050568
-0.044708
-0.009064
0.072937
0.090027
0.095886
0.154480
0.118835
0.011902
-0.075470
-0.105743
-0.079376
-0.012482
0.018250
0.019226
-0.000275
-0.038849
-0.073029
-0.080353
-0.094513
-0.082794
-0.050079
-0.048615
-0.041290
-0.043243
-0.047150
-0.045685
-0.026642
-0.029083
-0.025177
-0.024689
-0.011993
-0.013458
-0.009064
-0.002228
0.025574
0.105652
0.087097
-0.028107
0.078308
0.252136
0.080261
-0.047638
-0.037872
-0.055450
-0.000763
-0.055939
-0.016388
0.004089
0.006531
-0.007599
-0.039337
-0.071564
-0.091095
-0.101837
-0.108673
-0.119904
-0.124298
-0.117462
-0.112579
-0.106720
-0.094513
-0.065704
-0.056427
-0.043243
-0.043732
-0.038361
-0.032013
-0.027130
-0.013458
-0.007111
-0.001740
0.000183
-0.005646
-0.002228
0.001648
0.006042
-0.000275
0.003601
-0.004669
0.001648
0.007019
-0.001251
0.002136
0.004089
-0.002228
0.004578
0.004089
0.008484
-0.008087
0.002625
0.001160
-0.008087
0.010925
-0.009064
0.007019
0.009949
0.019714
0.002136
0.018250
0.028992
0.003113
0.008972
0.023621
0.014832
0.019714
0.020691
0.021667
0.022644
0.013367
0.020691
0.018738
0.022156
0.014343
0.015320
0.019714
0.014343
0.005554
0.000671
0.006531
0.012390
0.011414
0.020203
0.007019
0.007507
0.000183
0.007019
0.008972
0.005066
0.013855
0.001648
0.004089
0.003601
0.009460
0.002136
0.002136
0.006531
0.004089
0.011414
0.009460
0.009460
-0.000275
0.008972
0.011414
0.001160
0.007019
0.010925
0.014832
0.009460
0.013367
0.005554
0.014832
0.006531
0.002136
0.012390
0.008972
0.013367
-0.001251
0.004578
0.007996
-0.000275
0.000671
0.007996
0.011414
-0.003693
-0.008575
-0.012482
-0.015900
-0.025177
-0.011993
0.001648
0.024597
0.081238
0.181824
0.278503
0.341492
0.263367
0.125183
-0.037872
-0.117950
-0.072540
0.020691
0.084167
0.136414
0.148621
0.135437
0.077820
0.038269
0.003113
-0.054474
-0.080841
-0.087189
-0.099396
-0.111603
-0.101837
-0.082306
-0.078400
-0.092072
-0.076935
-0.048126
-0.016876
-0.010040
0.008484
0.016785
0.025574
0.025085
0.035828
0.041687
0.037781
0.037292
0.037292
0.032898
0.044128
0.057800
0.069031
0.097351
0.090515
0.095398
0.069031
0.073914
0.114441
0.132507
0.127136
0.214539
0.146179
0.068542
0.057800
0.075867
0.064148
0.035339
0.071472
0.091980
0.045593
0.020691
-0.018829
-0.026642
-0.032013
-0.042267
-0.044708
-0.052521
-0.074005
-0.078888
-0.091583
-0.087677
-0.089142
-0.085236
-0.078888
-0.069611
-0.067169
-0.064728
-0.059357
-0.052032
-0.053009
-0.032013
-0.035431
-0.033478
-0.033478
-0.024200
-0.019318
-0.019318
-0.016388
-0.023224
-0.015900
-0.002716
-0.002716
-0.006622
-0.009552
-0.005646
-0.004181
-0.000763
-0.001740
0.004089
0.006042
0.006531
0.005066
0.003113
0.005066
0.011414
0.010437
0.012878
0.018250
0.018250
0.018738
0.015808
0.014343
0.018738
0.014343
0.030945
0.025574
0.017761
0.013367
0.019226
0.016296
0.020691
0.020203
0.021667
0.016785
0.010925
0.012390
0.014343
0.001160
-0.000763
-0.000275
0.000671
-0.023224
-0.012482
-0.022247
-0.013947
-0.022736
-0.031525
-0.028595
-0.026154
-0.030548
-0.025177
-0.027130
-0.041779
-0.035431
-0.032501
-0.043732
-0.039337
-0.036896
-0.033478
-0.029572
-0.021759
-0.038361
-0.026154
-0.030060
-0.025177
-0.022736
-0.027130
-0.035431
-0.033478
-0.039337
-0.031036
-0.038849
-0.037872
-0.022736
0.010437
-0.001740
-0.011505
-0.051544
-0.092560
-0.115021
-0.075470
0.012390
0.047058
0.098328
0.166199
0.164734
0.067078
-0.127228
-0.274689
-0.341583
-0.329376
-0.215607
-0.119415
0.014343
0.132996
0.153015
0.054871
-0.074982
-0.179474
-0.241486
-0.232208
-0.176056
-0.119904
-0.083771
-0.039825
0.002136
0.032410
0.044617
0.046570
0.052917
0.041687
0.033386
0.025574
0.035828
0.035828
0.023132
0.019226
0.024109
0.005554
0.020691
0.009460
0.007507
0.026062
0.027527
0.014832
0.000671
0.043640
0.073425
0.020691
0.028015
0.025574
0.052917
0.049988
0.049988
0.047058
0.053406
0.036804
0.041199
0.029480
0.025085
0.034851
0.022644
0.029480
0.015320
0.010925
0.020691
0.018738
0.005554
0.009949
-0.001740
-0.002716
-0.007111
-0.001251
-0.007599
0.002136
0.007996
0.006042
0.005066
0.006042
0.003601
0.007019
0.012878
0.000671
0.015320
0.009460
0.017273
0.013367
-0.005646
0.008484
-0.003693
-0.001251
0.009949
-0.005157
0.008972
0.007019
-0.002228
0.011902
-0.003693
-0.001251
0.004089
0.004089
0.001648
0.006042
0.012878
0.008972
0.001160
0.000671
0.007996
0.011414
0.005066
0.002625
0.006531
-0.008575
-0.008087
0.005554
-0.005646
-0.007599
-0.005157
-0.010040
-0.004181
-0.020782
-0.019318
-0.003693
-0.009552
-0.011993
-0.008575
-0.000275
-0.004669
-0.024200
-0.009064
-0.006622
-0.003693
-0.000275
0.016296
0.066101
0.117859
0.076843
-0.112579
-0.113068
-0.055450
-0.001251
0.015808
0.038757
0.029968
0.007019
-0.006134
-0.028595
-0.030548
-0.034454
-0.036407
-0.039337
-0.043243
-0.047638
-0.038849
-0.030060
-0.019318
-0.015900
-0.001740
-0.003693
-0.007599
-0.004181
-0.007111
-0.002228
-0.002716
-0.003204
0.017761
0.054382
0.084167
0.139832
0.188660
0.173523
0.117371
0.026062
-0.018829
0.012390
0.036804
0.143250
0.223328
0.202820
0.145691
0.045105
-0.026154
-0.069611
0.016785
0.050476
0.070007
0.093933
0.121765
0.115906
0.042664
0.000671
0.026062
0.034363
0.026550
0.027039
0.028992
0.062195
0.073425
0.082703
0.071472
0.060242
0.056824
0.043640
0.025574
0.012390
0.004089
-0.005646
-0.014923
-0.008087
-0.011017
-0.030060
-0.020782
-0.032990
-0.034454
-0.027130
-0.027130
-0.022736
-0.027130
-0.025665
-0.031036
-0.026154
-0.023712
-0.019806
-0.003693
-0.009064
-0.010529
-0.008575
-0.007599
-0.013458
-0.003693
-0.004669
-0.005646
-0.014923
-0.011505
-0.009552
-0.013947
-0.019806
-0.023224
-0.017365
-0.021759
-0.018341
-0.018341
-0.012970
0.002625
-0.009064
-0.024200
-0.019806
-0.021759
-0.021759
-0.014923
-0.016388
-0.010040
-0.011017
-0.007599
-0.009552
-0.009552
-0.002228
-0.020294
-0.010529
-0.008087
-0.021759
-0.024689
-0.017365
-0.025665
-0.022247
-0.015900
-0.017365
-0.018341
-0.011505
-0.026642
-0.017365
-0.030060
-0.026154
-0.023712
-0.026154
-0.021271
-0.024200
-0.036407
-0.032013
-0.025665
-0.036407
-0.029083
-0.031036
-0.016876
-0.023224
-0.029572
-0.024689
-0.035431
-0.023712
-0.021759
-0.029572
-0.030060
-0.019806
-0.015900
-0.023712
-0.027618
-0.023712
-0.029572
-0.023712
-0.022736
-0.021759
-0.018341
-0.017853
-0.016876
-0.024200
-0.011505
-0.016388
-0.015900
-0.020782
-0.019318
-0.011505
-0.010529
-0.014435
-0.007111
-0.014435
-0.001740
-0.013947
-0.001251
0.022644
0.061707
0.087097
0.119812
0.099792
0.027039
-0.026642
-0.047638
-0.032990
0.015808
0.036316
0.028503
0.037292
0.020691
-0.001251
-0.034454
-0.059357
-0.070099
-0.083771
-0.085724
-0.084259
-0.067169
-0.073029
-0.078888
-0.089142
-0.074982
-0.090118
-0.079376
-0.073517
-0.045685
-0.016876
-0.007111
-0.018341
-0.009064
-0.024200
-0.013947
-0.007111
0.007996
0.015808
0.032898
0.029480
0.020691
0.017273
0.018250
0.020203
0.020203
0.013367
0.015808
0.019226
0.024597
0.028503
0.018738
0.011414
0.007996
0.012390
0.016785
0.017761
0.015320
0.007996
0.007996
0.005066
0.009460
-0.002228
0.002625
-0.000763
0.000671
-0.002228
0.007507
-0.006622
-0.003204
-0.004669
-0.002716
-0.006134
-0.013458
-0.003204
-0.010529
-0.007111
-0.010040
-0.003204
-0.007111
0.000183
-0.003204
-0.003204
0.007507
0.002625
-0.005157
0.003113
0.013855
0.010925
0.011414
0.005066
0.009460
0.006531
0.013855
0.016296
0.022644
0.004578
-0.008087
-0.041290
-0.060333
-0.059845
-0.016876
0.185730
0.514832
0.477722
0.143250
-0.098907
-0.324982
-0.236115
-0.063751
0.108093
0.158875
0.118835
0.054871
-0.015900
-0.070587
-0.134552
-0.167755
-0.177521
-0.187286
-0.173126
-0.174591
-0.159943
-0.141388
-0.129669
-0.098419
-0.084259
-0.063751
-0.047638
-0.049103
-0.031525
-0.020782
-0.024689
-0.003204
-0.007599
0.001160
0.004089
0.000671
0.008972
0.017273
0.018250
0.007019
0.012390
0.017761
0.017761
0.008484
0.021179
0.011414
0.019714
0.024109
0.023621
0.057312
0.115417
0.182800
0.232117
0.261902
0.230164
0.141785
0.035339
0.000183
0.027527
0.068054
0.092957
0.117371
0.128601
0.121765
0.085144
0.003601
-0.018829
-0.039337
-0.023712
-0.045197
-0.060333
-0.066193
-0.074493
-0.072540
-0.074982
-0.064240
-0.065216
-0.025665
-0.005646
0.042175
0.069031
0.074402
0.046570
0.044128
0.044617
0.062683
0.081726
0.084167
0.090027
0.080750
0.065613
0.053406
0.049500
0.057312
0.051941
0.032410
0.033386
0.030457
0.020691
0.028503
0.031433
0.017761
0.016785
0.014832
0.029480
0.027527
0.014832
0.003601
0.000183
0.008972
0.011414
0.005554
0.008972
0.006531
0.011414
-0.004181
0.008972
0.003113
0.000183
-0.008575
0.002136
0.000671
-0.006622
-0.007599
-0.006134
0.005554
0.007507
-0.004669
-0.005646
-0.009552
-0.004669
-0.005157
-0.008087
-0.001740
-0.008087
0.005554
-0.003204
0.003601
-0.010040
-0.007111
-0.016388
0.003601
-0.009064
-0.009552
-0.015900
0.000671
-0.013458
-0.017365
-0.015900
-0.007111
-0.009552
-0.009552
-0.011993
-0.005157
-0.013458
-0.016876
-0.006134
-0.010040
-0.014435
-0.006134
-0.021759
-0.010529
-0.013947
-0.023224
-0.023224
-0.019806
-0.011993
-0.019806
-0.025177
-0.010529
-0.018341
-0.019806
-0.024689
-0.010040
-0.020782
-0.030060
-0.023224
-0.013458
-0.024200
-0.031525
-0.024689
-0.033478
-0.044708
-0.035919
-0.042755
-0.053009
-0.045197
-0.060822
-0.065704
-0.074982
-0.073517
-0.055450
-0.055450
-0.049103
-0.048615
-0.051544
-0.048615
-0.045685
-0.040314
-0.052521
-0.045197
-0.043243
-0.011505
0.046082
0.140320
0.357605
0.474304
0.404968
0.225769
0.051453
-0.018341
0.034363
0.118347
0.151062
0.146179
-0.022736
-0.034943
0.027039
0.028503
-0.010529
-0.026642
-0.058868
-0.107208
-0.189728
-0.254181
-0.289825
-0.314240
-0.301056
-0.241486
-0.209747
-0.191193
-0.167267
-0.118927
-0.088165
-0.050079
-0.032501
-0.023712
-0.029572
-0.011017
-0.016876
-0.013458
-0.010040
0.008972
0.002136
0.007019
-0.005157
0.010437
0.008484
0.007019
0.027039
0.019226
0.018250
0.019226
0.022156
0.009460
0.021667
0.029480
0.025085
0.036804
0.027039
0.028015
0.036804
0.033875
0.040222
0.029968
0.033386
0.027527
0.027039
0.039734
0.050964
0.045593
0.034363
0.039246
0.031921
0.039734
0.034851
0.052917
0.042664
0.043640
0.045593
0.045105
0.050476
0.044617
0.046570
0.038757
0.048035
0.038269
0.041199
0.039734
0.051453
0.039734
0.036804
0.022156
0.014832
0.024597
0.011414
0.001160
0.003601
0.001648
0.008972
0.000183
-0.007111
-0.009064
-0.011993
-0.018341
-0.018341
-0.012482
-0.011993
-0.017853
-0.006134
-0.014923
-0.019806
-0.026154
-0.003693
-0.016388
-0.011993
-0.015900
-0.002228
-0.012482
-0.011505
-0.014923
-0.011993
-0.005157
-0.005646
0.000671
0.003601
-0.003204
0.002625
0.003113
-0.001740
0.000671
0.000671
0.007019
0.004089
0.003601
0.007996
0.001648
0.006531
-0.001740
0.007019
0.013367
0.007996
0.004089
0.012390
0.009949
0.000183
-0.010529
0.004578
-0.003204
-0.006134
-0.003204
-0.000763
-0.006622
-0.007111
-0.009064
-0.014923
-0.011017
-0.012970
-0.010529
-0.008575
-0.003204
0.002625
0.038757
0.081726
0.143250
0.216003
0.236511
0.179871
0.093933
-0.003204
-0.025177
0.000183
0.014343
0.048035
0.079285
0.079773
0.075867
0.086609
0.098816
0.077332
-0.002228
-0.033966
-0.057404
-0.098907
-0.106720
-0.081329
-0.062775
-0.042267
-0.031525
-0.004669
0.011414
0.012878
0.018250
0.008484
-0.000275
-0.030060
-0.043732
0.015320
0.112488
0.237488
0.310730
0.193054
-0.053986
-0.102814
-0.176544
-0.216583
0.025085
0.170105
0.085632
0.033386
0.021179
-0.020782
-0.025177
-0.038849
-0.067657
-0.085724
-0.096954
-0.098419
-0.100861
-0.092072
-0.095978
-0.075470
-0.054962
-0.050079
-0.037384
-0.038361
-0.027130
-0.021759
-0.027130
-0.018829
-0.016388
-0.011505
-0.004181
0.000671
0.007507
-0.005157
-0.005157
0.001648
0.004578
0.003113
0.009949
0.000671
0.012390
0.011414
-0.003204
0.005066
0.006042
0.012390
0.001648
0.016785
0.004089
0.007507
0.007019
0.002625
0.012878
0.011414
0.011414
0.019226
0.008972
0.007019
0.003113
-0.009552
0.010437
0.002136
0.003601
0.005066
-0.006622
-0.000275
-0.001740
0.001160
-0.002716
-0.001740
0.007019
0.002625
0.004578
-0.009552
-0.005646
-0.010529
-0.007599
-0.011505
-0.015411
-0.005157
-0.001251
-0.010040
0.000183
-0.009552
-0.009552
-0.014923
-0.003204
-0.008087
-0.010529
-0.011993
-0.011505
-0.016876
-0.007111
-0.015411
-0.018829
-0.011017
-0.007111
-0.023224
-0.006622
-0.011993
-0.015411
-0.019318
-0.015411
-0.025177
-0.022247
-0.020782
-0.022736
-0.015900
-0.029572
-0.019806
-0.010529
-0.024689
-0.016876
-0.017365
-0.012482
-0.016876
-0.014435
-0.024200
-0.020294
-0.021271
-0.018341
-0.017853
-0.028595
-0.013947
-0.021759
0.004578
0.041687
0.034363
0.043152
0.017761
0.014343
0.046570
0.106140
0.111023
0.046570
-0.053009
-0.126740
-0.095490
-0.035919
0.042175
0.101257
0.128113
0.085632
0.010437
-0.036407
-0.079376
-0.084747
-0.060333
-0.052032
-0.042755
-0.030060
-0.020782
-0.016876
-0.018341
-0.011993
-0.011505
-0.013458
-0.007111
-0.005157
-0.007599
-0.010040
-0.007599
-0.011017
-0.015411
-0.013458
-0.010040
-0.014923
-0.016388
-0.004669
-0.001740
-0.006622
-0.014435
-0.004181
-0.018341
-0.021759
-0.023224
-0.021759
-0.014923
-0.011505
-0.017853
-0.000275
0.004578
-0.004669
0.002625
0.003601
0.005066
0.013855
0.009949
0.005066
0.003601
-0.014435
-0.006622
0.036804
0.144226
0.214539
0.221375
0.140320
0.046570
0.020203
0.074402
0.157898
0.273621
0.105164
-0.122345
-0.062775
0.000183
0.062683
0.077820
0.091003
0.063660
0.008972
-0.060822
-0.123322
-0.170197
-0.149200
-0.141388
-0.130646
-0.124298
-0.113068
-0.118927
-0.106720
-0.099884
-0.096954
-0.084747
-0.089142
-0.065704
-0.053009
-0.047638
-0.038849
-0.032013
-0.029083
-0.012970
-0.015900
-0.008575
-0.004181
-0.004669
0.013855
0.008484
0.008484
0.014343
0.018250
0.016296
0.022156
0.017761
0.021179
0.019226
0.035339
0.023132
0.029968
0.014832
0.022156
0.016785
0.010925
0.025085
0.021179
0.024109
0.015320
0.010437
0.015808
0.017761
0.014832
0.015808
0.017273
0.016296
0.016296
0.008484
0.009949
0.011414
-0.000275
0.007019
0.007507
0.019714
0.008972
0.011414
0.000183
0.001648
0.007507
0.011414
-0.001740
0.007507
0.016296
0.003601
0.010437
0.007019
-0.000763
0.007996
0.008972
0.008972
0.014343
0.013855
0.008484
0.008972
0.006042
-0.002228
0.009460
0.014832
0.003113
0.008484
0.013367
-0.002716
0.002136
0.002136
0.007996
0.015320
0.007019
0.007507
0.003113
-0.008575
-0.028595
-0.068634
-0.103790
-0.116486
-0.163849
-0.192657
-0.139923
-0.003693
0.155945
0.194519
0.153992
0.060730
0.001160
-0.086212
-0.096466
-0.028107
0.028992
0.098816
0.132507
0.133972
0.132507
0.137390
0.116394
0.110535
0.091492
0.087097
0.063171
0.041687
0.017273
0.005066
-0.007111
-0.008087
-0.022736
-0.027130
-0.020782
-0.016876
-0.012482
-0.011993
-0.005157
-0.007599
-0.006622
0.003601
-0.012970
-0.003204
0.001648
0.011902
-0.002228
-0.002716
0.005066
-0.005646
-0.001740
0.002136
-0.000763
0.000671
0.000671
-0.010040
-0.010529
-0.001251
-0.010529
0.003601
-0.000763
-0.002716
-0.006134
-0.001740
-0.000763
-0.000763
-0.001251
0.005066
0.007019
0.010437
-0.003693
-0.022736
-0.047150
-0.072052
-0.032990
0.113953
0.327820
0.352722
0.133484
0.018738
-0.174591
-0.284454
-0.135529
0.121277
0.157410
-0.022247
0.045593
0.035339
0.040710
0.020203
-0.040802
-0.111115
-0.120880
-0.118927
-0.102325
-0.097443
-0.095001
-0.097443
-0.095490
-0.080841
-0.060333
-0.060822
-0.044708
-0.027130
-0.021759
-0.032013
-0.023712
-0.022736
-0.010529
-0.012970
-0.001740
-0.008575
-0.011505
-0.011993
-0.011505
-0.017365
-0.009552
0.007019
0.001160
0.003113
0.013855
0.006531
0.001648
-0.004669
0.010925
0.006531
0.004089
0.009949
0.013367
0.017273
0.012390
0.017761
0.001160
0.018250
0.009460
0.011414
0.022156
0.012390
0.008484
0.003601
0.008972
0.002625
0.008972
0.006531
0.012878
0.001648
0.005554
0.000183
0.005554
-0.001251
-0.002228
0.004578
0.011414
0.003601
0.000671
0.006042
-0.001740
0.001648
0.003113
-0.006134
0.002625
0.003601
-0.006134
0.010925
-0.004669
0.005066
0.002625
0.005066
0.006042
-0.000763
0.004578
0.001648
-0.000763
0.001160
0.008972
0.001160
-0.006134
-0.007599
0.003113
0.007996
-0.000763
-0.014923
-0.015900
-0.019318
-0.018341
0.004089
0.015808
0.022644
0.026550
0.002136
0.003113
0.016785
0.008484
-0.011993
-0.068634
-0.144318
-0.165802
-0.140411
-0.085724
0.018250
0.122742
0.130066
0.097839
0.033386
-0.028595
-0.017853
-0.015900
-0.030548
-0.032990
0.023621
0.084167
0.147644
0.201355
0.189148
0.117859
0.087097
0.118347
0.116394
0.048035
0.015320
0.022156
0.037781
0.030945
0.043152
0.027527
0.003113
-0.022736
-0.039337
-0.043243
-0.051544
-0.058868
-0.049103
-0.048615
-0.041779
-0.049103
-0.044220
-0.031525
-0.031036
-0.024200
-0.030548
-0.033478
-0.029083
-0.025665
-0.013458
-0.012482
-0.023712
-0.029083
-0.011505
-0.017365
-0.015900
0.007019
-0.000275
-0.006622
0.009460
0.007507
0.010925
0.009460
0.008484
-0.003693
-0.013458
-0.033478
-0.020294
0.083191
0.261902
0.309753
0.220886
0.128601
0.098816
0.075867
0.170593
0.105652
-0.087677
-0.037384
0.064636
0.071960
0.060730
0.086609
0.061218
0.023132
-0.025177
-0.078400
-0.100861
-0.137482
-0.123322
-0.131134
-0.116486
-0.121857
-0.165802
-0.152618
-0.117462
-0.091583
-0.054474
-0.042267
-0.030060
-0.015900
-0.018829
-0.017365
-0.017365
-0.016876
-0.017365
-0.013947
-0.006134
-0.003204
-0.000275
-0.004181
-0.002716
-0.002716
0.001648
0.015320
0.007019
0.011902
0.010925
0.005066
-0.008575
-0.006134
0.003113
0.000183
-0.000275
0.005066
0.005554
0.000671
-0.000275
-0.000275
-0.009064
-0.000763
0.001160
0.001648
-0.006622
-0.005646
0.002625
-0.002228
-0.009064
-0.006622
0.002136
0.007996
-0.003204
0.012878
0.006531
0.010925
0.009949
0.008972
0.007996
0.032898
0.035339
0.025574
0.026062
0.028992
0.039734
0.057800
0.078308
0.097839
0.113953
0.129089
0.114929
0.104187
0.072449
0.048523
0.060242
0.087097
0.103699
0.109070
0.110535
0.102234
0.068542
0.062195
0.023621
0.019226
0.027039
0.033386
0.022644
-0.001251
-0.052521
-0.076935
-0.093048
-0.079865
-0.034454
-0.034454
-0.026154
-0.038849
-0.062775
-0.070099
-0.087189
-0.080841
-0.068146
-0.069611
-0.035919
-0.030060
-0.002228
0.006042
-0.019318
-0.009552
0.055359
0.062195
0.037292
0.017761
0.007996
-0.025177
-0.040802
-0.024200
0.024597
0.032898
0.031921
0.033875
0.010925
0.003113
-0.009064
-0.024200
-0.033478
-0.030060
-0.036896
-0.032013
-0.029572
-0.030548
-0.035919
-0.031036
-0.028595
-0.018341
-0.018341
-0.013458
-0.018341
-0.020782
-0.019806
-0.018829
-0.014923
-0.002228
-0.012970
-0.008575
-0.016388
-0.004181
-0.009064
-0.009552
-0.000275
-0.002716
-0.003204
-0.003693
0.006042
-0.004669
-0.004669
0.002136
0.015320
0.070984
0.081238
-0.022247
-0.067657
-0.014923
-0.005157
0.000671
-0.001740
0.021667
0.071472
0.125671
0.073914
-0.091583
-0.163361
-0.050568
-0.052521
-0.043243
-0.012482
0.000183
-0.023712
-0.058380
-0.066681
-0.066681
-0.077911
-0.076447
-0.075958
-0.071075
-0.062286
-0.055939
-0.063263
-0.064240
-0.049591
-0.041779
-0.034943
-0.026154
-0.026154
-0.000275
-0.001251
-0.009552
-0.003693
-0.001251
0.001648
0.006531
0.006042
0.005066
0.015808
0.012878
0.010925
0.003601
-0.002228
0.005066
-0.014435
-0.006134
0.002136
-0.006622
-0.009064
-0.004669
-0.011017
-0.004669
0.001160
-0.007599
-0.011017
0.002136
0.016785
0.052429
0.070496
0.085144
0.087097
0.062683
0.010925
0.010925
0.029968
0.070496
0.067566
0.027039
0.015320
0.034363
0.044617
0.038269
-0.003204
-0.053009
-0.057404
-0.027130
-0.016876
-0.017853
-0.018829
-0.034943
-0.046661
-0.046173
-0.053009
-0.041290
-0.036407
-0.024200
-0.028107
-0.019806
-0.009064
-0.000763
0.000183
0.007996
0.007019
0.029480
0.042175
0.048523
0.042664
0.020203
0.008484
0.022644
0.025085
0.010437
0.023621
0.017273
0.009949
0.012878
0.011902
0.000671
0.007507
0.017273
0.003601
-0.000763
-0.007599
-0.015900
-0.017365
-0.034943
-0.025665
-0.034454
-0.026154
-0.027618
-0.020294
-0.027618
-0.029083
-0.019806
-0.017853
-0.013458
-0.022247
-0.011993
-0.002228
-0.012970
-0.009552
-0.013458
-0.003693
-0.011505
0.003113
-0.002716
-0.006622
0.001648
-0.004181
-0.008575
-0.002228
0.001160
-0.007111
-0.003693
0.009949
-0.006134
-0.013458
-0.010040
-0.017853
-0.012482
-0.015900
-0.004181
0.005554
0.017273
0.009460
0.003601
0.001648
0.013367
0.017273
0.027527
0.050476
0.041687
0.036804
0.026550
0.008972
0.005554
-0.006622
0.048523
0.075378
0.117859
0.129578
0.040222
0.056335
0.117371
0.092957
0.028015
-0.047638
-0.012482
0.075378
0.117859
0.079773
0.068054
0.028992
0.023132
0.020203
0.028992
0.018738
-0.001251
-0.013458
-0.027130
-0.005157
-0.000275
0.012878
0.018738
0.007019
-0.011505
-0.022736
-0.019806
-0.039337
-0.020782
-0.017365
-0.008575
0.001160
-0.002228
-0.007599
-0.010529
-0.013458
-0.017853
-0.018341
-0.011505
-0.011505
-0.012970
-0.019318
-0.027130
-0.024689
-0.017853
-0.024689
-0.019806
-0.010529
-0.013947
-0.008575
-0.011505
-0.011505
-0.000763
0.011902
0.010437
0.017273
0.010925
0.011414
0.009949
0.010437
-0.002716
-0.011017
-0.013458
-0.007111
-0.018829
0.020203
0.057800
0.065125
0.052429
0.019226
0.011414
0.005066
-0.030548
-0.051544
-0.043732
0.003601
0.036316
-0.011017
-0.057892
-0.062286
0.018738
0.046570
0.025085
0.007019
-0.017853
-0.029572
-0.016876
-0.018341
-0.038849
-0.051056
-0.031036
0.007507
0.011414
0.006531
0.006042
0.013855
0.022156
0.016785
0.013855
-0.000275
-0.004669
-0.010529
-0.000275
0.000183
-0.001251
-0.006134
0.004089
-0.003204
-0.003693
-0.011017
-0.003204
-0.009064
-0.002228
-0.016876
-0.007111
-0.000763
-0.001251
-0.013947
-0.012482
-0.016388
-0.006134
-0.001251
-0.003204
-0.011017
-0.005646
-0.005646
-0.018341
-0.006622
-0.006134
0.002625
-0.010529
-0.010040
-0.009552
-0.007599
-0.022247
-0.015411
-0.009552
-0.010040
-0.008575
-0.001740
-0.011505
-0.010040
-0.016388
-0.015900
-0.012970
-0.020782
-0.011505
-0.020782
-0.019806
-0.010040
-0.024200
-0.022736
-0.026642
-0.028107
-0.021759
-0.027130
-0.025665
-0.028107
-0.024200
-0.021759
-0.019318
-0.013458
-0.019318
-0.025665
-0.027618
-0.028595
-0.025177
-0.029083
-0.017853
-0.022736
-0.017365
-0.012970
-0.027618
-0.016876
-0.016876
0.048035
0.095398
0.022156
-0.070587
-0.039825
-0.129669
-0.178009
0.086609
0.224304
0.139343
-0.139435
-0.224884
-0.136017
-0.011017
0.021667
-0.015900
-0.045685
-0.065216
-0.086700
-0.072052
-0.069122
-0.064728
-0.060822
-0.056427
-0.059845
-0.053986
-0.056915
-0.047150
-0.037872
-0.039825
-0.031036
-0.022247
-0.016388
-0.012970
-0.008087
-0.001740
-0.006134
0.000671
0.001160
0.009460
0.003601
0.011902
0.012878
0.011902
0.009949
0.016296
0.010925
0.017273
0.008484
0.018250
0.016296
0.011902
0.013367
0.014343
0.004089
0.017761
0.007019
-0.003693
-0.011505
-0.013458
-0.002228
0.030457
0.045105
0.022644
0.012878
-0.002228
-0.012482
0.015808
0.018250
0.022644
0.020203
0.028503
0.049011
0.061707
0.044617
0.016296
-0.029572
-0.027130
0.020691
0.049988
0.056335
0.047058
0.047058
0.047058
0.052429
0.035339
-0.014923
-0.031036
-0.005157
0.036804
0.026062
0.050476
0.084167
0.082214
0.050476
0.060242
-0.019806
-0.032990
0.018250
0.060730
0.059753
0.048523
0.040710
0.031921
0.025574
0.034851
0.031921
0.018738
0.025574
0.021179
0.024109
0.024597
0.036316
0.035339
0.030945
0.044617
0.050476
0.031433
0.038757
0.028015
0.042175
0.033875
0.034363
0.028503
0.034851
0.028503
0.030457
0.030945
0.022644
0.014832
0.028503
0.007996
0.020691
0.004578
0.006531
0.003113
0.007507
0.009949
0.017273
0.004578
-0.007111
0.002625
-0.000275
0.007996
0.001160
-0.002716
-0.001251
0.002625
0.000671
-0.006134
-0.008087
-0.002716
-0.016876
-0.013458
-0.015900
-0.009064
-0.014435
-0.005157
-0.002716
-0.008087
0.004578
-0.000275
0.001160
0.006042
0.014343
0.003113
0.009460
0.002136
0.010925
0.008972
0.019714
0.001648
0.014832
0.011414
0.031921
0.052429
0.053406
0.047546
0.030457
0.033875
0.059265
0.082214
0.108582
0.081726
0.074890
0.094421
0.081726
0.047546
0.048035
0.116394
0.122742
0.101746
0.032410
0.020203
0.034363
0.064636
0.022644
-0.010040
-0.025665
-0.041290
-0.045197
-0.049591
-0.059845
-0.056915
-0.073517
-0.080353
-0.087677
-0.081329
-0.083282
-0.090607
-0.074982
-0.068634
-0.065704
-0.058868
-0.048615
-0.044708
-0.041779
-0.036896
-0.027618
-0.032990
-0.028595
-0.020782
-0.014435
-0.003693
-0.004181
-0.012482
-0.009064
-0.012970
-0.016876
-0.015411
-0.024200
-0.048615
-0.046173
-0.067169
-0.069611
-0.090118
-0.060333
-0.041779
-0.012482
0.049500
0.091980
0.067078
0.040222
0.021667
0.041199
0.089539
0.138367
0.130554
0.163757
0.115417
0.060730
0.052429
0.080750
0.123718
0.139832
0.116882
0.085632
0.046570
0.015320
-0.029572
-0.029083
-0.006134
-0.012482
-0.034454
-0.061798
-0.064728
-0.077911
-0.062286
-0.022736
-0.017853
-0.030060
-0.041290
-0.024689
-0.022247
0.001648
-0.011993
-0.011017
-0.009552
-0.011993
-0.026154
-0.030548
-0.036407
-0.032501
-0.049103
-0.044220
-0.040802
-0.030060
-0.028107
-0.041290
-0.036896
-0.039337
-0.028107
-0.031036
-0.030060
-0.021271
-0.012482
-0.013947
-0.009064
-0.011017
-0.015900
-0.009064
-0.008575
-0.000275
-0.003204
0.005066
-0.008575
-0.004669
-0.011993
-0.014923
0.007996
-0.007599
-0.007599
-0.010040
-0.013458
-0.011993
-0.011993
-0.024200
-0.011993
-0.024200
-0.012970
-0.021759
-0.005157
-0.022736
-0.011993
-0.018829
-0.036896
-0.019318
-0.013458
-0.015900
-0.010040
-0.019806
-0.032990
-0.021759
-0.028107
-0.026642
-0.028107
-0.020294
-0.019318
-0.019318
-0.025665
-0.020782
-0.013458
-0.028595
-0.019806
-0.016388
-0.014435
-0.007111
-0.018829
-0.019806
-0.025665
-0.023224
-0.005157
0.102234
0.100769
0.016785
-0.038361
0.022644
0.033875
0.037781
0.154480
0.203796
0.154480
0.018250
-0.050568
-0.027618
0.011414
-0.011993
-0.019806
-0.009552
0.019226
0.008484
0.004089
-0.028107
-0.063751
-0.085236
-0.106720
-0.106232
-0.121368
-0.108673
-0.114044
-0.113068
-0.094513
-0.078888
-0.077423
-0.060333
-0.051544
-0.046173
-0.039337
-0.026642
-0.019806
-0.015411
-0.022247
-0.003204
-0.013458
-0.014435
0.005066
-0.003693
0.007996
-0.001740
-0.003693
-0.005646
-0.004181
0.004089
0.017273
0.051941
0.092957
0.139343
0.219910
0.247742
0.279968
0.253601
0.266785
0.174011
-0.021271
-0.102325
-0.016388
0.105652
0.232605
0.317566
0.250671
0.137878
0.003113
-0.046173
-0.051544
-0.070099
-0.085724
-0.100861
-0.112091
-0.120392
-0.117462
-0.117950
-0.120392
-0.106232
-0.100372
-0.087189
-0.091583
-0.065704
-0.054962
-0.047150
-0.029572
-0.032990
-0.025177
-0.018829
-0.004669
-0.003204
0.003601
0.009460
0.013855
0.020691
0.017273
0.007507
0.013367
0.029968
0.022644
0.025085
0.028015
0.016296
0.023621
0.029480
0.029480
0.032410
0.023621
0.014832
0.020203
0.019226
0.011902
0.025085
0.023621
0.006531
0.024597
0.018738
0.015320
0.012390
0.008484
0.007507
0.014343
0.006042
0.027039
0.004089
0.006042
0.011902
-0.001740
0.013855
0.004578
0.004089
0.007507
0.014343
0.009949
-0.001251
0.003601
-0.001251
0.001160
0.003113
0.009460
0.011414
0.005554
-0.005646
0.003601
-0.002716
0.000671
-0.009064
-0.000275
-0.012482
-0.002228
-0.013947
-0.002716
-0.013947
-0.010040
0.000671
-0.005646
-0.009064
-0.019806
-0.012482
-0.005157
-0.014435
-0.011017
0.008972
0.005066
0.003113
0.001648
0.009949
0.006042
0.006042
0.000183
0.001648
0.010925
0.017761
0.002136
0.006042
-0.004181
-0.018829
-0.014923
0.035339
0.094910
0.082703
0.046082
-0.019806
0.005066
0.053406
0.047546
0.093933
0.133972
0.127136
0.165222
0.003601
-0.025665
0.060242
0.023621
-0.006134
0.021667
0.004578
-0.068146
-0.117950
-0.074005
-0.040802
-0.045197
-0.078400
-0.113556
-0.151642
-0.165314
-0.173615
-0.181427
-0.173615
-0.168243
-0.153107
-0.135040
-0.126740
-0.114532
-0.104767
-0.094025
-0.103790
-0.095490
-0.089630
-0.067657
-0.038361
-0.025665
-0.000763
0.015808
0.085144
0.139832
0.131531
-0.000275
-0.143829
-0.132111
-0.017365
0.051453
0.104187
0.109558
0.097839
0.081726
0.064636
0.051453
0.080261
0.092468
0.058777
0.028015
-0.028107
-0.044708
-0.010040
0.024597
0.034363
0.043640
0.044128
0.041687
0.019226
0.030457
0.012878
0.001160
0.001648
-0.003693
-0.002228
0.007019
-0.005157
-0.000763
0.003601
0.000671
0.008972
0.008972
0.013367
0.018738
0.016296
0.005554
0.013367
0.021179
0.015808
0.017761
0.019226
0.006531
0.016785
0.014832
0.010925
0.010925
0.009949
0.006531
0.020691
0.008972
-0.003204
0.012878
-0.004181
-0.006134
-0.003693
0.005066
0.001160
-0.002228
0.000671
-0.004181
0.006531
-0.002716
0.002136
-0.004181
-0.003204
-0.003693
-0.021759
0.010925
0.001160
-0.008087
-0.005646
-0.004181
0.002625
-0.000763
0.003113
-0.000763
-0.010529
-0.010040
-0.009552
-0.006134
0.006531
-0.007111
-0.006134
-0.001251
-0.004181
-0.001740
-0.005157
-0.008087
-0.001251
-0.008575
-0.010529
-0.008087
-0.010529
-0.009552
-0.019318
-0.012970
-0.022247
-0.015411
-0.013458
-0.016876
-0.015411
-0.010529
-0.021271
-0.009064
-0.011993
-0.014923
-0.023712
-0.032501
-0.007111
-0.013458
-0.023224
-0.016876
-0.011017
-0.005157
0.006531
0.009460
0.007019
-0.002716
0.003113
-0.012482
0.001648
-0.002228
0.002625
-0.014435
0.041687
0.113953
0.057312
-0.069611
-0.163361
-0.071564
0.079285
0.004578
-0.113068
0.008972
0.174500
0.027039
-0.065216
-0.048126
-0.049103
-0.037384
-0.006134
-0.002228
-0.016388
-0.041290
-0.048126
-0.022247
-0.002228
0.004578
0.014343
0.002136
-0.004669
-0.019806
-0.013947
-0.008087
0.038269
0.120300
0.160339
0.232605
0.233093
-0.018829
-0.211700
-0.078888
0.071960
0.133484
0.126160
0.122253
0.085632
0.039734
0.016785
0.030945
0.040222
0.004578
-0.039337
-0.020782
-0.007599
-0.019806
-0.028107
-0.049103
-0.029083
-0.010529
-0.016388
-0.006622
0.014832
0.091492
0.089050
0.049988
0.002136
-0.023712
-0.036407
-0.022736
-0.026642
-0.021271
0.001160
0.018250
0.021667
0.017761
0.014343
0.022644
0.011414
0.019714
0.003601
0.001160
0.005554
0.008972
0.008972
0.004089
0.002136
0.008972
0.000671
0.002136
-0.014923
-0.008087
-0.009064
-0.009552
-0.010040
-0.010529
-0.006134
0.000671
-0.007111
-0.004669
-0.000763
-0.014435
-0.003204
-0.012970
-0.003693
-0.006622
0.000183
0.013367
0.010925
0.005066
0.011414
0.011902
0.014343
0.003601
0.016785
0.005066
0.006531
0.013855
0.012878
0.024109
0.015320
0.013367
0.012390
0.014832
0.022644
0.025085
0.017761
0.028503
0.017761
0.015808
0.026550
0.023132
0.015808
0.018250
0.016785
0.028503
0.035828
0.021667
0.013855
0.015320
0.001160
-0.004669
0.002625
-0.008087
-0.001740
-0.011505
-0.021759
-0.029083
-0.027618
-0.044220
-0.037872
-0.053986
-0.034454
-0.039825
-0.044708
-0.053009
-0.045685
-0.042755
-0.049591
-0.040802
-0.039337
-0.035431
-0.034454
-0.022247
-0.025177
-0.028107
-0.028595
-0.022736
-0.013947
-0.017365
-0.014923
-0.021271
-0.038361
-0.016876
0.047546
0.073425
0.062195
0.033386
-0.050079
-0.065216
-0.043243
-0.015411
-0.028595
0.037292
0.091003
0.089539
0.058289
-0.020782
0.010437
0.017761
-0.028107
-0.041779
-0.043243
-0.048126
-0.034454
0.005066
0.010925
-0.007111
-0.028595
-0.025177
0.005554
0.028992
0.040710
0.029968
-0.030548
-0.086212
-0.103790
-0.055939
-0.019806
-0.013458
-0.019806
-0.012970
-0.007599
0.007019
0.001160
-0.004669
-0.021271
-0.036896
-0.039337
-0.023712
-0.024689
-0.036407
-0.031036
-0.036407
-0.020782
-0.001740
0.008484
0.021179
0.018738
0.017761
0.013855
0.003601
0.019226
0.029968
0.077332
0.123718
0.165710
0.161804
0.107117
0.017761
-0.011993
0.009460
0.035339
0.078308
0.094910
0.105164
0.072449
0.074402
0.051453
0.035339
0.019714
-0.002228
-0.016876
-0.017853
-0.037872
-0.042267
-0.032013
-0.040802
-0.033478
-0.029572
-0.026154
-0.024200
-0.016876
-0.018341
-0.016876
-0.012970
-0.011993
-0.007599
-0.008087
0.000671
-0.007111
-0.002716
-0.003693
-0.000763
-0.003204
-0.000275
0.014343
0.000671
0.008972
-0.002716
-0.003204
-0.006622
-0.006134
0.001160
0.001160
0.003601
-0.001740
-0.007599
-0.003204
0.004089
0.004089
-0.000275
-0.000763
0.001160
-0.001740
0.011902
0.003601
-0.002716
0.002625
0.008972
0.006531
0.004578
0.001648
0.009949
0.001160
0.004578
0.004578
0.002136
0.005066
-0.004181
0.005066
-0.009064
-0.006134
-0.011993
-0.020782
-0.017365
-0.009064
-0.010529
-0.022247
-0.024689
-0.040802
-0.031525
-0.039337
-0.033478
-0.037384
-0.041290
-0.030060
-0.024689
-0.038849
-0.025665
-0.028107
-0.048126
-0.035919
-0.023712
-0.036896
-0.035919
-0.029572
-0.036896
-0.022736
-0.027618
-0.023224
-0.026154
-0.027130
-0.056915
-0.055939
0.003601
0.082703
0.088074
0.030945
-0.051544
-0.078888
-0.060822
-0.026642
-0.014435
0.016296
0.049500
0.034363
0.035339
0.051941
0.088074
0.049500
0.034363
-0.011993
-0.040802
-0.023224
-0.002716
0.009460
0.024109
0.028503
-0.029572
-0.078400
-0.046173
-0.017365
0.037781
0.049011
0.026062
-0.022736
-0.060333
-0.088165
-0.088165
-0.060822
-0.076935
-0.071564
-0.074493
-0.031525
-0.025665
-0.049591
-0.088654
-0.071075
-0.029572
-0.029083
-0.037384
-0.042267
-0.054962
-0.042267
-0.035431
-0.047638
-0.039337
-0.024200
0.001160
0.013367
0.019714
0.019714
0.033875
0.038269
0.025085
0.037781
0.051453
0.036804
0.042664
0.038269
0.025574
0.046570
0.034363
0.026550
0.034851
0.037292
0.037292
0.023132
0.032410
0.028015
0.023621
0.018738
0.026062
0.027527
0.022644
0.030945
0.024597
0.019226
0.027039
0.015808
0.020203
0.021667
0.020691
0.021667
0.022156
0.019714
0.018738
0.012878
0.013855
0.011902
0.019714
0.014343
0.007507
0.012878
0.007996
0.006042
0.009460
0.010437
-0.000763
-0.001251
0.003601
-0.001251
-0.000275
0.002625
0.006042
-0.006134
0.002136
0.003113
-0.001251
-0.005646
0.005066
0.003113
-0.013458
0.000671
-0.000275
0.010925
0.004089
0.011902
0.022644
-0.007599
-0.015900
-0.022736
-0.004669
-0.000275
0.016785
0.015320
0.008972
0.006042
-0.011017
-0.013458
0.002625
-0.002228
-0.008575
-0.001251
-0.011505
-0.000275
-0.001251
-0.001251
-0.010040
-0.000275
-0.007111
-0.006134
-0.005157
-0.002228
-0.013458
-0.010040
-0.013947
-0.005157
0.000671
-0.003204
-0.017365
-0.014435
-0.010529
-0.012970
-0.004181
-0.009064
-0.005646
-0.005646
-0.008087
-0.000763
-0.011993
-0.010040
-0.008575
-0.004669
-0.011993
-0.024200
-0.032501
-0.001251
0.056824
0.053406
0.037781
0.041199
0.127625
0.110046
0.040710
0.051941
0.097351
0.132996
0.152527
0.133484
0.144714
0.170105
0.189636
0.165222
0.118835
0.068054
0.090027
0.118835
0.105164
0.079285
0.042664
-0.004669
-0.032013
-0.049591
-0.043243
-0.044708
-0.044708
-0.024200
-0.000275
-0.031525
-0.138947
-0.154572
-0.098907
-0.019318
-0.079865
-0.076447
-0.069611
-0.075958
-0.073029
-0.063263
-0.068634
-0.059845
-0.049103
-0.055939
-0.060333
-0.047150
-0.049591
-0.057892
-0.048615
-0.055939
-0.042267
-0.039337
-0.026642
-0.032013
-0.032013
-0.031525
-0.030548
-0.028107
-0.025177
-0.010529
-0.007111
-0.005646
-0.007599
-0.002716
-0.011505
-0.005157
-0.010529
-0.018341
-0.006622
-0.007599
0.002136
-0.009064
-0.015900
-0.007111
-0.012482
-0.011993
-0.013947
-0.007111
-0.005157
-0.006622
-0.013458
-0.011993
-0.017365
-0.015900
-0.031525
-0.020294
-0.019318
-0.014435
-0.018341
-0.018829
-0.017853
-0.018829
-0.020782
-0.022736
-0.024200
-0.018829
-0.027618
-0.018341
-0.019806
-0.008087
-0.023712
-0.005157
-0.012970
-0.009552
-0.015411
-0.015900
-0.019806
-0.009552
-0.018829
-0.005157
-0.007111
-0.006622
0.000671
-0.002716
-0.001740
0.002625
-0.022247
-0.032990
-0.047638
-0.092560
-0.098419
-0.080353
-0.061798
-0.029572
0.000671
0.010925
-0.014435
-0.094513
-0.157990
-0.136017
-0.106232
-0.092560
-0.092072
-0.088654
-0.056915
-0.025177
-0.037384
-0.037384
-0.056427
-0.058868
-0.038361
-0.032013
-0.024689
-0.009064
-0.004181
0.000671
-0.014923
0.003113
-0.001251
0.007996
0.016296
0.018738
0.026550
0.026062
0.022644
0.012390
0.005066
0.008972
-0.001740
0.026062
0.099304
0.167664
0.232117
0.269714
0.193542
0.102722
0.008484
-0.016876
0.025085
0.090515
0.201355
0.211121
0.125671
0.065125
0.045593
0.071960
0.105652
0.103699
0.087097
0.037781
-0.011505
-0.062775
-0.077911
-0.040802
-0.021759
0.001160
0.002625
0.004578
0.010437
-0.023224
-0.023224
-0.016876
-0.011017
-0.012482
0.017761
0.028992
0.012878
-0.013947
-0.013947
-0.010040
-0.018341
0.002136
0.000183
0.006042
-0.005157
-0.004669
-0.011017
0.011414
0.024109
0.017761
0.021667
0.027039
0.025085
0.028503
0.022644
0.019714
0.015320
0.021667
0.028992
0.029480
0.033875
0.022644
0.024109
0.025574
0.017761
0.023132
0.029480
0.022156
0.009949
0.016296
0.018738
0.007996
0.007019
0.010925
0.018250
0.008972
0.006531
0.007507
0.010925
0.019226
0.006042
-0.007599
0.005554
0.019226
0.016296
0.000183
0.017761
0.008972
0.008972
0.001648
0.009460
0.014832
0.013367
0.009460
0.009460
0.004578
0.009460
0.013367
0.006531
0.009949
0.010437
0.000671
0.012390
0.002136
0.007019
0.001648
0.005554
0.006042
0.007019
0.004089
-0.004181
-0.004181
-0.002228
-0.009064
-0.008087
0.009949
-0.001740
-0.013458
0.001648
-0.010040
-0.004181
-0.003204
0.000183
-0.000275
0.010925
0.006531
-0.001251
0.008972
-0.002716
-0.004669
0.003113
0.003601
0.004578
0.001160
0.005554
-0.005646
-0.005157
-0.009552
-0.003693
-0.007599
-0.010040
-0.006622
-0.013458
-0.007599
-0.021271
-0.022247
-0.032501
-0.054474
-0.072052
-0.052032
-0.068634
-0.069122
-0.071075
-0.083282
-0.078400
-0.090118
-0.083771
-0.080353
-0.056915
-0.065704
-0.054962
-0.050079
-0.035431
-0.030548
-0.002228
0.039246
0.064636
0.083679
0.053406
0.044128
0.054871
0.042664
0.057800
0.072449
0.110535
0.130554
0.129089
0.088562
0.055847
0.038269
0.027039
0.039734
0.028015
0.009460
0.002625
-0.004181
-0.019318
-0.012482
-0.017365
-0.014923
-0.029083
-0.028595
-0.053986
-0.058380
-0.041779
-0.015900
0.028015
0.142761
0.190125
0.032898
-0.104767
-0.101349
-0.179962
-0.168732
-0.032990
0.013855
-0.006622
0.044617
0.027527
-0.003204
-0.052032
-0.084259
-0.110138
-0.108673
-0.103790
-0.083282
-0.061798
-0.050079
-0.047150
-0.028107
-0.025665
-0.019318
-0.008575
-0.003204
-0.004181
-0.003693
-0.004669
0.003601
-0.004181
0.008484
0.003601
0.003601
-0.008087
-0.006622
-0.003693
-0.002228
-0.011505
-0.007111
-0.010040
-0.003693
0.000671
0.007019
-0.000275
0.001648
0.007507
-0.001740
0.001648
-0.000275
-0.002228
0.002625
0.004578
0.010925
-0.003693
0.010437
0.005066
-0.003204
-0.002228
-0.008087
0.007507
-0.009064
-0.015411
-0.021759
-0.010040
-0.024200
-0.026154
-0.008575
-0.016388
-0.035919
-0.031036
-0.027130
-0.027130
-0.029083
-0.025665
-0.010529
-0.019806
-0.027618
-0.020782
-0.016388
-0.018341
-0.017365
-0.024200
-0.009552
-0.000275
-0.010040
0.000183
-0.005646
-0.003693
-0.002716
0.003601
0.006042
0.003113
0.011902
-0.000275
0.000183
0.002136
-0.001251
0.002136
0.000671
0.005066
0.003113
-0.004669
-0.003693
-0.001251
-0.003204
-0.002228
0.005554
-0.005646
0.008484
0.001648
0.006042
-0.005157
0.002136
0.003113
0.005066
0.005554
0.009949
0.013367
0.012878
0.000671
0.004578
0.008972
0.011902
0.014343
0.006531
0.010437
0.013367
0.015320
0.007507
0.009949
0.011902
0.017761
0.009460
0.013855
0.009949
0.010925
0.004578
0.012390
0.023621
0.073425
0.126648
0.155945
0.130554
0.075378
0.007019
-0.051056
-0.063263
-0.031525
0.033875
0.095398
0.073914
0.034363
0.030945
0.081726
0.086121
0.073914
0.067078
-0.015900
-0.060333
-0.030060
-0.016388
0.007996
0.022644
0.042175
0.048035
0.065125
0.049011
0.042175
0.028015
0.023621
0.026062
0.025574
0.032898
0.028992
0.009460
0.004578
-0.004181
0.005554
0.000183
0.024597
0.024109
0.023132
0.021667
0.025085
0.022644
0.023621
0.007019
0.005066
0.004578
0.003113
0.007019
0.003113
-0.015411
-0.044220
-0.042267
0.037781
0.112976
0.138855
0.155945
0.136414
0.080750
0.019226
-0.007599
0.053406
0.100769
0.061707
0.070007
0.100281
0.118347
0.075867
0.043640
0.053406
0.053894
0.043640
0.017273
0.010437
-0.029572
-0.029572
-0.030548
-0.033478
-0.051056
-0.041290
-0.041290
-0.026154
-0.037872
-0.022736
-0.038849
-0.025665
-0.040314
-0.028107
-0.014435
-0.012482
-0.025177
-0.015900
-0.017365
-0.032990
-0.024689
-0.007111
-0.018829
-0.009552
-0.015411
-0.017365
-0.020782
-0.020294
-0.024200
-0.021759
-0.015411
-0.012482
-0.019806
-0.018829
-0.011993
-0.025177
-0.026642
-0.013947
-0.024689
-0.015411
-0.022736
-0.018829
-0.020294
-0.014435
-0.018341
-0.032501
-0.017853
-0.030548
-0.018341
-0.012970
-0.022736
-0.028107
-0.021759
-0.018829
-0.018341
-0.020294
-0.028107
-0.028595
-0.013947
-0.016876
-0.022247
-0.024689
-0.022736
-0.013458
-0.012482
-0.025665
-0.050079
-0.052032
-0.042267
-0.037872
-0.079865
-0.114532
-0.083771
-0.084259
-0.103790
-0.132599
-0.110626
-0.139923
-0.099396
-0.095978
-0.157501
-0.152618
-0.131622
-0.129669
-0.130646
-0.123810
-0.111603
-0.106232
-0.098419
-0.079865
-0.079865
-0.062286
-0.044708
-0.049103
-0.035919
-0.032013
-0.010040
-0.006622
-0.004181
0.000671
0.016785
0.018250
0.004089
0.012390
0.015808
0.014343
0.017761
0.022156
0.029480
0.022644
0.013367
0.012390
0.003113
-0.011505
-0.015411
-0.038849
-0.023224
0.024109
0.066101
0.083191
0.088074
0.095398
0.096375
0.126648
0.164246
0.142273
0.065613
0.009460
-0.039825
0.003601
0.089050
0.150574
0.176941
0.184753
0.135925
0.086609
0.053894
0.039246
0.014832
0.010925
0.005554
-0.018829
-0.025665
0.012878
0.040710
0.054382
0.032898
0.021179
0.005066
0.032898
0.103210
0.079285
0.032410
0.028992
0.061218
0.075867
0.093933
0.080261
0.067566
0.051941
0.059265
0.066101
0.053406
0.034851
0.022644
0.026062
0.027039
0.034851
0.018250
0.012878
0.007019
-0.015900
-0.024689
-0.018829
-0.026154
-0.022736
-0.023712
-0.032990
-0.039825
-0.035919
-0.037872
-0.032013
-0.032501
-0.019318
-0.033478
-0.031036
-0.024200
-0.032013
-0.033478
-0.034943
-0.024200
-0.024200
-0.031525
-0.026154
-0.020782
-0.031036
-0.028107
-0.029572
-0.021759
-0.026642
-0.033966
-0.022247
-0.022736
-0.023712
-0.019318
-0.024200
-0.015411
-0.017365
-0.011505
-0.019806
-0.015411
-0.024200
-0.011017
-0.013458
-0.020294
-0.020294
-0.002716
-0.010040
-0.016876
-0.021759
-0.019806
-0.010040
-0.006134
-0.005646
-0.008087
-0.009064
-0.014923
-0.016876
-0.016876
-0.013458
-0.010040
-0.015900
-0.003204
-0.007599
-0.015411
-0.017853
-0.002228
-0.011017
-0.004669
-0.002716
-0.012482
-0.005157
-0.010529
-0.007111
-0.011505
-0.003204
-0.007111
0.001160
0.000183
-0.002716
-0.011505
-0.011017
0.003113
0.000671
-0.003204
-0.002716
-0.002716
-0.005646
-0.009064
-0.012482
-0.012482
-0.003204
0.001160
0.008972
0.004089
0.006531
0.002136
0.006042
0.005066
0.012390
0.002625
0.003113
0.014343
0.015320
0.007996
0.009460
0.014832
0.008484
0.012878
0.013367
0.004089
-0.013947
0.002136
0.049988
0.131042
0.157898
0.078308
-0.018341
-0.041290
-0.068146
-0.106720
0.063660
0.155457
0.015320
-0.193634
-0.215118
-0.019318
0.191589
0.237000
0.101746
-0.039825
-0.091583
-0.074982
-0.063751
0.019226
0.027527
0.005554
-0.004669
-0.017365
0.041199
0.080261
0.055359
0.020691
0.031921
0.020203
0.023132
0.022156
-0.013947
-0.035431
-0.014435
-0.029083
-0.014923
-0.063751
-0.045197
-0.022736
-0.029083
-0.031036
-0.025177
-0.027618
-0.028595
-0.023712
-0.019318
-0.025665
-0.020294
-0.022247
-0.034454
-0.022247
-0.012482
-0.010529
-0.008575
-0.008575
-0.009552
-0.005646
-0.004181
-0.000763
-0.000763
0.002625
0.002625
0.010925
0.006531
0.005066
0.001160
0.000183
0.005554
0.009949
0.006531
0.015808
0.004089
0.001648
0.008972
0.005554
0.007996
0.015808
0.008484
0.006042
0.007507
0.016785
0.005066
0.010437
0.004089
0.009949
0.009949
0.003601
0.004089
0.011414
0.002625
0.016785
0.005066
0.003601
0.006531
0.002625
0.010437
0.009460
0.002625
0.001648
0.002625
0.007507
0.004578
0.013367
0.004089
-0.000763
-0.005157
0.001648
0.003601
0.002625
0.006531
0.006531
0.000671
0.006531
-0.003693
0.003113
-0.005646
0.000671
0.000183
0.007507
0.001648
0.000671
0.008972
0.003113
-0.008087
-0.005646
-0.007111
-0.000763
0.003601
-0.008087
0.004578
0.009949
-0.005646
-0.008575
-0.004669
0.002136
-0.000275
0.017761
-0.003204
0.001160
-0.002228
0.003113
0.001648
0.005066
0.016296
0.021179
0.010437
0.016296
0.021667
0.009949
0.007996
0.012878
0.009949
0.006042
0.014343
-0.002716
0.011902
0.005066
-0.003204
0.004089
0.020203
0.005554
0.001160
0.007996
0.008484
0.008484
-0.009552
0.004089
-0.005157
-0.014923
-0.019318
-0.015900
-0.013947
0.045105
0.064636
0.051453
0.025085
0.009949
0.019714
0.043152
0.026062
0.023621
0.068054
0.088562
0.053894
0.060242
0.128113
0.108582
0.123718
0.131042
0.135437
0.157898
0.107605
0.068542
0.077820
0.067078
0.040222
0.038757
0.039246
0.048523
0.062195
0.052429
0.044128
0.003113
-0.032501
-0.048615
-0.061310
-0.068146
-0.086700
-0.113556
-0.195099
-0.339142
-0.473419
-0.456818
-0.220978
0.124207
0.317566
0.243835
0.065125
-0.078888
-0.144318
-0.141876
-0.116486
-0.076935
-0.028107
0.033875
0.118835
0.173035
0.195984
0.210144
0.191101
0.158875
0.118835
0.080261
0.043640
0.017761
0.010925
0.005554
-0.006622
-0.026642
-0.010529
-0.011017
-0.027618
-0.012970
-0.010040
-0.023712
-0.031525
-0.027130
-0.026154
-0.030548
-0.027130
-0.029083
-0.023712
-0.031525
-0.028595
-0.037384
-0.033966
-0.040802
-0.032990
-0.021271
-0.024200
-0.023224
-0.036896
-0.042755
0.003113
0.036316
-0.013947
-0.028595
-0.023712
-0.075470
-0.103302
-0.093536
-0.046661
-0.009064
-0.040314
-0.070099
-0.059845
-0.052521
-0.048615
-0.065704
-0.073517
-0.069122
-0.065704
-0.053497
-0.046661
-0.049103
-0.035431
-0.024200
-0.035919
-0.013947
-0.005157
0.002136
0.008484
0.007019
0.030945
0.019714
0.021179
0.024109
0.013367
0.016785
-0.003693
0.015320
0.013855
0.005554
-0.004181
-0.000763
-0.006622
0.000183
-0.018829
-0.006134
-0.016388
-0.011017
-0.019806
-0.017365
-0.027618
-0.027618
-0.024200
-0.023224
-0.021759
-0.018829
-0.006134
0.007019
0.007507
0.013855
0.006042
0.003113
0.026550
0.005066
0.000671
0.002625
0.005066
0.007019
0.009460
0.019226
0.044617
0.028503
0.030945
0.003601
0.017761
0.024109
0.009460
0.017273
0.024597
0.044128
0.032898
0.050964
0.057800
0.051453
0.010925
0.007996
-0.000763
0.002136
-0.005646
-0.008087
0.005554
0.031433
0.032410
0.029480
-0.002716
0.014832
0.000183
-0.004669
-0.010040
-0.008087
-0.025177
-0.027130
-0.008087
-0.000275
0.016785
0.023621
0.022644
0.026550
0.025085
0.021179
0.009949
0.027527
0.013855
0.028992
0.012390
0.022156
0.005554
0.017273
0.013367
0.007996
0.012390
0.013367
0.021179
0.023132
0.008484
0.017761
0.015808
0.011902
0.016296
0.023132
0.022156
0.016296
0.012878
0.016785
0.019226
0.023132
0.012390
0.025574
0.026062
0.023621
0.028992
0.018738
0.018738
0.021179
0.032898
0.038269
0.040222
0.013367
0.009949
-0.005157
0.014343
0.009949
0.029968
0.046082
0.071960
0.112488
0.096863
0.086121
0.124207
0.160828
0.124695
0.043640
-0.055450
-0.119904
-0.081329
0.051453
0.132996
0.104675
0.072937
0.025574
-0.005646
-0.023224
-0.064728
-0.068146
-0.073517
-0.081818
-0.091583
-0.074005
-0.056427
-0.047638
-0.057892
-0.047638
-0.043243
-0.043243
-0.039337
-0.034943
-0.017853
-0.023224
-0.016876
-0.011017
-0.006622
-0.001740
-0.002716
-0.017853
0.002136
-0.005157
-0.009064
-0.004181
-0.006134
-0.009552
-0.003693
-0.003204
0.007019
0.008972
-0.000275
0.003601
0.028015
0.085144
0.077820
-0.012970
-0.074982
-0.044220
-0.037384
-0.024200
-0.023224
-0.012482
0.047546
0.017273
0.043152
0.035339
0.013367
0.012878
-0.014923
-0.080841
-0.111603
-0.096954
-0.079865
-0.073517
-0.034454
-0.010529
-0.000275
-0.036896
-0.077423
-0.081329
-0.064240
-0.066193
-0.068146
-0.063751
-0.076447
-0.074982
-0.070587
-0.058380
-0.064728
-0.041290
-0.005646
0.022156
0.012390
0.003601
0.008484
0.009460
0.012390
0.007019
0.013855
0.039246
0.039246
0.024109
0.023621
0.015320
0.016296
0.019226
0.008484
0.023132
0.022156
0.021667
0.006531
0.006531
0.004089
0.012390
0.007507
0.002136
0.003601
-0.000763
0.001648
-0.002716
-0.009064
0.002625
-0.001251
0.000671
-0.000275
0.012390
0.008484
0.000183
-0.005157
0.007019
-0.001251
0.007996
0.011902
0.014343
0.005554
-0.002228
0.007996
0.000671
-0.001740
0.004578
0.010925
0.016785
0.009460
0.009460
0.004578
0.017273
0.008484
0.006042
0.011414
0.020691
0.013855
0.016296
0.020691
0.011902
0.003601
0.015808
0.022644
0.024109
0.013855
0.013367
0.013855
0.014832
0.009949
0.013855
0.011414
0.025574
0.015320
0.012390
0.026550
0.011902
0.009949
0.017761
0.016785
0.024597
0.021667
0.003601
0.018250
0.028015
0.013367
0.013855
0.021179
0.024109
0.037781
0.027039
0.023132
-0.001740
-0.020782
-0.060822
-0.062775
-0.030060
0.037292
0.100281
0.110046
0.082703
0.050964
0.041687
0.001648
-0.029572
-0.009064
0.019714
0.040222
0.055847
0.040222
0.060730
0.054382
0.055359
0.037781
0.031433
0.020203
0.021179
-0.000763
-0.000275
-0.000763
-0.013458
-0.004181
-0.005157
-0.011993
-0.009064
0.000671
-0.001251
0.005066
0.003113
-0.010040
-0.001251
-0.021271
-0.034454
-0.036407
0.004578
0.074402
0.059265
0.070496
0.072937
0.004089
-0.035919
-0.087677
0.085632
0.208679
0.138367
0.029968
-0.013458
-0.024200
-0.140411
-0.176056
-0.036407
0.027527
-0.006134
-0.038849
-0.051544
-0.087677
-0.117462
-0.145782
-0.149689
-0.167755
-0.169708
-0.151154
-0.134552
-0.140411
-0.121857
-0.120880
-0.102814
-0.088654
-0.078400
-0.065216
-0.048126
-0.032501
-0.027130
-0.014923
-0.021759
-0.016876
-0.011993
-0.010040
-0.005646
0.002136
-0.005646
0.004578
0.003601
0.002136
0.000671
0.003113
-0.004181
-0.002716
0.009460
0.007996
0.011414
-0.002228
0.001648
0.000183
0.010925
0.008972
0.011902
0.007507
0.011414
0.000671
0.014832
-0.003204
0.004578
0.010437
0.018250
0.010925
0.016785
0.013367
0.002625
0.010925
0.012390
0.024597
0.011414
0.015320
0.017761
0.004578
0.010925
0.008972
-0.001251
0.012390
0.027527
0.007996
0.005066
-0.000275
0.009949
0.011902
0.003601
-0.005157
-0.007599
-0.006622
0.010925
0.008484
-0.004181
-0.007599
0.004089
-0.001740
-0.013458
0.009460
-0.006622
-0.000275
-0.002228
0.000671
-0.004669
-0.002228
0.005066
0.012878
0.010925
0.017273
0.010925
0.019714
0.018250
0.019226
0.015320
0.007019
0.026062
0.025085
0.017761
0.021667
0.008972
0.015320
0.026550
0.029480
0.019714
0.025085
0.030945
0.020691
0.021179
0.026550
0.011902
0.030457
0.032410
0.020203
0.011414
-0.011017
-0.031525
-0.088165
-0.141876
-0.142365
-0.062775
0.122253
0.209656
0.176941
0.062683
-0.033478
-0.062775
-0.040314
0.003113
0.001160
-0.002228
0.047546
0.090027
0.150574
0.162292
0.131531
0.109558
0.074890
0.027527
0.015320
0.034851
0.026550
0.016785
0.020691
0.015320
0.014343
0.014832
0.009460
-0.002228
-0.021759
-0.026642
-0.034454
-0.043732
-0.014435
-0.023224
-0.001740
-0.011017
0.009460
0.000183
-0.011017
0.000671
0.004089
0.014343
0.015808
0.001160
-0.017365
-0.030548
-0.055450
-0.015411
0.110535
0.224792
0.338562
0.339050
0.186707
0.003601
-0.000275
0.005554
0.012878
0.023132
0.027039
0.011414
0.011902
0.059265
0.046082
0.007019
-0.004669
-0.049103
-0.080353
-0.110138
-0.189728
-0.210724
-0.199493
-0.182404
-0.171173
-0.141388
-0.136993
-0.123322
-0.093536
-0.067657
-0.061798
-0.054962
-0.050568
-0.030548
-0.034943
-0.033966
-0.019318
-0.013458
-0.023712
-0.015411
-0.012482
-0.011993
-0.004181
0.002136
-0.002716
0.003601
-0.005646
0.003113
0.000183
0.004578
0.011414
-0.006134
0.006042
0.002136
-0.001740
0.007996
-0.006622
0.008484
-0.001251
0.002136
0.004578
0.001648
0.005066
0.000183
-0.000763
-0.004669
0.002136
0.001648
0.001160
0.007996
0.003113
-0.004669
0.009460
0.007019
0.003601
0.003113
0.003601
0.000671
-0.000763
0.008484
-0.001740
0.004089
0.007996
-0.002228
0.009460
0.005066
0.003601
0.002136
0.004089
-0.004669
0.001648
0.008484
0.002136
0.012878
0.010437
0.005066
0.000183
-0.001740
0.003113
-0.000275
0.000671
0.013367
0.006042
0.006042
0.001648
-0.003693
-0.007599
0.011414
-0.004181
0.012390
0.004089
0.012878
0.003601
0.003601
-0.005157
0.006531
0.007996
0.004578
0.011414
0.014343
0.008484
0.008484
0.001648
0.006531
0.011414
0.013855
0.010437
0.012390
0.011902
0.014343
0.013855
0.007019
0.019226
0.009460
0.007996
0.019714
0.018738
0.011902
0.005066
0.018250
0.015320
0.017273
0.014832
0.019714
0.012878
0.014832
0.010437
0.016785
0.013367
0.022156
0.015320
0.016785
0.015320
0.007019
0.005554
0.008972
0.003113
0.009949
0.017273
0.019714
0.009949
0.015808
0.009949
-0.000275
0.019714
0.010925
0.008972
0.013367
0.009460
0.016296
0.011414
-0.002228
0.007019
-0.002228
0.015320
0.012878
0.009460
0.004089
0.009949
0.002625
-0.001740
0.007507
0.006042
0.003113
-0.001251
-0.018341
-0.023712
-0.009064
-0.007599
0.014343
0.086609
0.243347
0.447449
0.607117
0.558289
0.322937
0.016785
-0.264435
-0.340118
-0.176544
0.087585
0.300476
0.378601
0.291199
0.162292
0.012390
-0.119415
-0.195099
-0.248810
-0.256622
-0.044708
0.243835
0.183777
-0.170197
-0.285919
-0.231720
-0.418732
-0.493439
-0.266388
-0.108673
0.061218
0.089539
-0.003693
-0.075470
-0.125763
-0.192169
-0.214142
-0.243927
-0.244415
-0.236603
-0.225372
-0.178497
-0.160431
-0.165314
-0.119904
-0.094025
-0.070099
-0.065704
-0.041290
-0.026642
-0.020294
-0.007111
-0.001251
-0.005157
0.007996
0.004089
0.010437
0.015808
0.006531
0.016785
0.020203
0.019714
0.024109
0.016785
0.023132
0.030457
0.023621
0.033875
0.029480
0.043640
0.032898
0.044128
0.029480
0.044128
0.032898
0.030457
0.047058
0.038757
0.036804
0.042175
0.041687
0.040222
0.024597
0.030945
0.031921
0.029968
0.026062
0.023621
0.017273
0.016785
0.011902
0.017761
0.016785
0.009460
0.022156
0.006531
0.015320
0.007019
0.005066
-0.003204
0.010925
0.014832
0.019714
0.016296
0.011902
0.012390
0.011902
0.015320
0.009460
0.017273
0.018738
0.020691
0.015808
0.014832
0.008972
0.010925
0.016785
0.012878
0.013367
0.016785
0.008972
0.016296
0.002136
-0.000275
0.000671
0.015808
0.002625
0.016785
0.005066
0.000183
-0.000275
0.018738
0.006042
0.008484
0.014832
0.007996
0.010925
0.018250
0.005066
0.015320
-0.002716
0.014832
0.020691
0.011414
0.010925
0.007996
0.011902
0.005066
0.014343
0.015320
0.014343
0.007019
0.016296
0.015808
0.015320
0.000183
0.004089
0.009460
0.008484
0.014832
0.009460
0.006042
0.007507
-0.000763
0.007019
0.008484
0.003601
0.014832
0.014343
0.011902
0.012390
0.002625
0.013367
0.002136
0.013855
0.000183
0.008972
0.018738
0.005066
0.012878
0.004578
0.009460
0.019714
0.005066
0.018250
0.010925
0.011902
0.010437
0.015320
0.011902
0.022644
0.027039
0.024109
0.015320
0.025574
0.041199
0.050476
0.049500
0.042664
0.019226
-0.011017
-0.006622
-0.006134
0.004578
0.028992
0.051453
0.028992
-0.028107
-0.100861
-0.168243
-0.201935
-0.104279
0.076355
0.165710
0.193054
0.179871
0.069519
0.028503
0.007019
-0.063263
-0.060822
-0.040314
0.099304
0.117371
0.140808
0.125671
0.109558
0.060730
0.051453
0.067566
0.023132
-0.022736
-0.026642
-0.010040
-0.038849
-0.079376
-0.076447
-0.089142
-0.099884
-0.095001
-0.074493
-0.064240
-0.064240
-0.061310
-0.041779
-0.050568
-0.062775
-0.050079
-0.048126
-0.053009
-0.042267
-0.032013
-0.039825
-0.029572
-0.032990
-0.038849
-0.032013
-0.029572
-0.032013
-0.012970
-0.019806
-0.019318
-0.023224
-0.015411
-0.022736
-0.008087
-0.004669
-0.007599
-0.011505
-0.009064
-0.014923
-0.003204
-0.009064
-0.009064
0.000183
-0.003204
-0.002228
0.000671
0.004089
-0.004669
0.006042
-0.001740
0.011414
0.002625
0.006531
0.004089
0.003113
-0.003204
0.008972
0.002625
0.004578
0.004089
0.011414
0.004578
0.000671
-0.005646
0.014832
0.007019
-0.002228
0.003113
0.011902
0.007019
0.001160
0.010437
0.007507
0.010437
0.001160
0.010437
0.011902
0.011414
0.007507
0.010437
-0.000763
0.015320
0.001648
-0.002716
-0.000763
0.005554
0.008484
0.006531
-0.006134
-0.019806
0.006042
0.007996
0.003601
0.001648
0.004578
-0.003204
-0.001251
-0.009552
-0.006622
-0.002716
-0.004669
0.006042
0.002136
0.006531
-0.012482
0.001160
0.015320
0.003113
-0.003204
0.008484
0.005066
0.001160
0.004578
0.003601
0.003113
-0.002228
0.010925
0.013367
0.012390
0.004578
0.010437
0.002136
-0.005646
-0.011993
-0.025665
-0.030548
-0.030060
-0.019318
-0.012482
-0.006622
0.010437
0.007996
0.008484
0.005554
-0.015900
-0.026642
-0.032501
-0.020294
0.012878
0.023132
0.017761
0.001160
0.019226
0.042664
0.025085
0.020691
0.013855
0.014343
0.022156
0.020203
0.009460
-0.007599
-0.030548
-0.063751
-0.065216
-0.056915
-0.030060
0.007019
0.008484
0.031433
0.041199
0.039246
0.015320
-0.022736
-0.028107
-0.025177
-0.005646
-0.002716
0.002136
0.065125
0.190613
0.408875
0.442078
0.265320
0.101257
-0.114532
-0.204376
0.032898
0.241394
0.098816
-0.009552
-0.032990
-0.002716
0.036804
-0.008087
-0.035431
-0.083282
-0.116486
-0.139435
-0.196564
-0.209259
-0.195099
-0.177521
-0.161407
-0.142853
-0.140900
-0.117950
-0.095978
-0.084259
-0.065216
-0.055450
-0.043732
-0.030548
-0.027618
-0.032501
-0.020294
-0.013458
-0.018341
-0.016876
-0.011017
0.000183
-0.015411
-0.033966
-0.012970
-0.011505
-0.011017
-0.000763
-0.008575
-0.004669
-0.017853
-0.014923
-0.008575
-0.021271
-0.007111
-0.000275
-0.008087
-0.007599
-0.004669
-0.009064
-0.005157
0.004578
-0.003693
-0.002716
-0.007599
0.004578
-0.010529
0.000183
-0.010529
-0.014923
0.000183
0.000671
0.006531
-0.011993
-0.003204
-0.005157
-0.007599
-0.014923
-0.012482
-0.005646
0.008484
0.001648
0.000671
-0.011505
-0.010040
-0.008575
-0.006134
0.001160
-0.000763
0.002136
-0.009552
-0.009552
-0.009064
-0.016388
-0.002228
-0.003693
-0.001251
-0.004181
-0.002228
0.004578
-0.001251
-0.008575
-0.000763
-0.002716
-0.000275
-0.001251
-0.005157
0.002625
-0.003693
0.002136
-0.002228
-0.002228
0.012878
0.010437
-0.001251
0.012390
0.007996
0.009460
0.013367
0.001648
0.010925
0.015808
0.015808
0.010925
0.013855
0.011414
0.008972
0.008972
0.011414
0.014343
0.005554
0.024109
0.025085
0.007019
0.009949
0.010925
0.012390
0.023132
0.019226
0.017273
0.034363
0.025085
0.037781
0.030457
0.061218
0.112488
0.112488
0.079285
0.006042
-0.016388
-0.049103
-0.030548
0.023132
0.039734
0.032898
0.039734
0.055359
0.077820
0.078796
0.029968
-0.052521
-0.099396
-0.053009
-0.002228
0.034851
0.049011
0.033386
0.014832
0.006531
0.046570
0.090515
0.068054
0.049011
0.029968
0.017273
0.009460
0.022156
0.049988
0.071960
0.062683
0.041687
0.048523
0.026550
0.028503
0.011902
0.003113
0.000671
0.002136
0.010437
0.005554
0.015808
-0.002716
0.003601
0.003601
-0.015411
0.006531
0.009460
0.008972
0.015808
0.030457
0.028015
0.003601
-0.019318
-0.068146
-0.074982
-0.052032
0.078308
0.419128
0.532898
0.254089
0.025085
-0.114532
-0.091583
-0.018829
0.120300
0.079285
0.003601
0.007507
0.026062
0.053406
0.049500
-0.037872
-0.129669
-0.157013
-0.173615
-0.181427
-0.203400
-0.215607
-0.188263
-0.166779
-0.145782
-0.121857
-0.115997
-0.101349
-0.081818
