# Supplementary material for: Kolmogorov Complexity of Coronary Sinus Atrial Electrograms Before Ablation Predicts Termination of Atrial Fibrillation After Pulmonary Vein Isolation
Source: Entropy (Basel). 2019 Oct 4;21(10):970. doi: 10.3390/e21100970 (PMC7514301; doi:10.3390/e21100970)
Supplement: Supplementary file 1 [file entropy-21-00970-s001.zip › suppMat/DataS1/more than PVI/18 30 SEC BASELINE.txt]

-0.029175
-0.036011
-0.017944
-0.007202
-0.009644
-0.025269
-0.018921
-0.022339
-0.029663
-0.054565
-0.057495
-0.101929
-0.105347
-0.075562
0.005951
0.049408
0.073334
0.049408
0.072357
0.179779
0.164154
-0.017944
-0.121460
0.016693
0.146088
0.221283
0.179291
0.087982
0.052826
0.097748
0.149994
0.158783
0.148529
0.107025
0.070404
0.024017
-0.015015
-0.026245
-0.012085
-0.033569
-0.015991
-0.027222
-0.013550
-0.014526
-0.003296
-0.004272
-0.028687
-0.038940
-0.032593
-0.022339
-0.035034
-0.029663
-0.019409
-0.015503
-0.014526
-0.001343
-0.012085
0.004486
0.001556
-0.011108
0.000092
0.006927
0.005951
0.008392
0.005951
0.011810
0.017181
0.024017
0.022552
0.024017
0.024506
0.028900
0.030853
0.031342
0.023529
0.025970
0.024994
0.040619
0.048920
0.045502
0.059662
0.038666
0.049408
0.028412
0.022552
0.042572
0.053802
0.029877
0.041595
0.024506
0.019135
0.010834
0.007904
0.007416
-0.009644
0.016205
0.021576
0.016693
0.003021
0.002533
-0.003296
-0.017944
-0.021362
-0.008667
-0.018921
-0.010132
0.001556
-0.006714
0.003998
-0.000854
-0.000366
-0.010620
-0.019897
-0.025269
-0.015015
-0.002319
-0.011597
-0.005249
-0.026733
-0.116577
-0.119019
0.049896
0.035248
-0.124390
-0.050659
-0.065796
-0.036011
0.003021
-0.037964
-0.058960
-0.059448
-0.058472
-0.044800
-0.018921
-0.014038
-0.011108
-0.020874
-0.015503
-0.011108
-0.002319
-0.012085
-0.008667
-0.001343
-0.014038
-0.015015
-0.025269
-0.023315
-0.026245
-0.020874
-0.020386
-0.030640
-0.033569
-0.032593
-0.044312
-0.049683
-0.059448
-0.054077
-0.041870
-0.057495
-0.058472
-0.058960
-0.059448
-0.056030
-0.027222
-0.044312
-0.046753
-0.054565
-0.037476
-0.029663
-0.018433
-0.040405
-0.043823
-0.038452
-0.038452
-0.037964
-0.042847
-0.064819
-0.086792
-0.086304
-0.054565
0.020111
0.063080
0.094330
0.130951
0.118744
0.105072
0.073334
0.009857
0.044525
0.045990
0.076752
0.149994
0.178802
0.196381
0.188568
0.194916
0.148041
0.129974
0.138763
0.118256
0.101654
0.085541
0.075775
0.078217
0.070892
0.058685
0.045990
0.062592
0.053802
0.045013
0.041595
0.044525
0.031830
0.030853
0.024994
0.026947
0.023529
0.024506
0.015228
0.020599
0.015228
0.012787
0.010345
0.014252
0.001556
0.017670
0.007416
-0.001343
-0.001343
0.003998
0.000092
0.006927
0.005463
0.010834
0.014740
0.007416
-0.000366
0.007416
0.004974
0.010834
0.006439
0.012299
0.019623
0.024506
0.026947
0.015228
0.008392
0.015717
0.043060
0.038177
0.030853
0.024994
0.020599
0.026947
0.023529
0.023041
0.033783
0.026459
0.035248
0.033783
0.036224
0.049896
0.044037
0.045990
0.050385
0.036224
0.024506
0.026947
0.024994
0.033295
0.017181
0.027435
0.025482
0.023529
0.013275
0.006927
0.007904
-0.012085
-0.007690
-0.010132
-0.009644
-0.019409
-0.027222
-0.033569
-0.032104
-0.032104
-0.044312
-0.048706
-0.046753
-0.033569
-0.037964
-0.032104
-0.054565
-0.070679
-0.058472
-0.047729
-0.056519
-0.056030
-0.047729
-0.041382
-0.057983
-0.056519
-0.049683
-0.060913
-0.055054
-0.045776
-0.050171
-0.030151
-0.026733
-0.019409
-0.037964
-0.050659
-0.034546
-0.030640
-0.035522
-0.037476
-0.028687
-0.017456
-0.015015
-0.017456
-0.009644
-0.004761
-0.003296
-0.005249
-0.001831
-0.011108
-0.046753
-0.076050
-0.068726
-0.050171
-0.044312
-0.021362
-0.027710
-0.049683
-0.044312
-0.048218
-0.037476
-0.045776
-0.042847
-0.019409
0.009369
-0.001831
-0.159058
-0.171265
-0.004761
0.106537
0.064545
-0.014526
-0.055054
-0.113159
-0.055054
0.034760
0.050385
0.055756
0.013763
-0.015503
-0.042358
-0.015015
0.003510
0.018646
-0.011597
0.005463
0.003998
-0.000366
0.001556
-0.006226
0.004486
-0.002319
0.028900
0.007416
-0.010620
0.001068
0.034760
0.075775
0.051361
0.013763
0.031830
0.052338
0.041107
0.059662
0.055756
0.080658
0.075775
0.062592
0.049896
0.040131
0.052826
0.051849
0.063568
0.051849
0.043060
0.041107
0.018158
0.020111
0.019623
0.012787
0.006439
-0.004272
-0.005249
0.003510
0.002533
-0.005737
-0.000366
-0.010132
-0.005249
0.008881
0.007416
-0.001343
0.010345
0.016693
0.009369
0.008392
0.018158
0.021576
0.023041
0.013763
0.026459
0.024994
0.033295
0.025970
0.025970
0.029877
0.029388
0.036713
0.026947
0.034760
0.029877
0.034760
0.024994
0.035248
0.023529
0.026459
0.030853
0.013763
0.025970
0.035248
0.024017
0.017181
0.022552
0.016205
0.031342
0.013275
0.022552
0.012787
0.014252
0.014740
0.013763
0.020599
0.016205
0.019623
0.024017
0.025970
0.018646
0.028412
0.016693
0.025970
0.023529
0.021576
0.020111
0.019623
0.032806
0.054291
0.080170
0.126068
-0.054077
-0.172241
-0.210327
-0.189331
-0.086792
-0.042847
-0.023804
-0.054077
-0.095581
-0.120483
-0.145874
-0.154663
-0.169312
-0.169312
-0.164917
-0.155640
-0.137573
-0.096558
-0.087280
-0.069214
-0.024780
-0.005249
0.015228
0.033295
0.050385
0.065521
0.039154
0.041595
0.044525
0.065033
0.103119
0.060638
0.033295
-0.026733
-0.002808
0.031830
0.039642
0.012299
-0.004272
-0.000366
-0.065308
-0.071655
0.082611
0.107513
0.025970
-0.079468
-0.067749
-0.058472
-0.017944
0.071381
0.157806
0.144135
0.034760
-0.071655
-0.080444
0.036713
0.076752
0.061127
0.083588
0.030853
-0.007690
-0.010620
-0.004272
-0.029175
-0.008667
-0.001831
0.009857
0.003510
0.032318
0.038177
0.032318
0.015228
0.010834
0.030853
0.029388
0.017670
0.024017
0.017181
0.021576
0.023041
0.023041
0.048920
0.031830
0.028900
0.009369
-0.003296
-0.013550
-0.040894
-0.054077
-0.062866
-0.056519
-0.046753
-0.035034
0.001068
0.018158
0.017670
0.007904
0.008392
0.014740
0.015228
0.022064
0.022552
0.034760
0.040131
0.057220
0.047455
0.052338
0.063080
0.055267
0.051849
0.055267
0.051849
0.053802
0.045502
0.048920
0.046967
0.045502
0.050385
0.043549
0.038177
0.042084
0.047455
0.037201
0.036224
0.031830
0.039642
0.033295
0.027435
0.027435
0.032806
0.024017
0.031342
0.021088
0.021576
0.012299
0.034760
0.023529
0.024017
0.022064
0.017670
0.018158
0.020111
0.019135
0.017181
0.020599
0.022064
0.015717
0.012787
0.007416
0.002533
0.007416
0.001556
0.016205
-0.000366
-0.003296
0.005463
-0.001343
-0.006714
-0.001343
-0.000854
-0.007202
-0.004272
0.003510
-0.004272
0.001556
-0.017456
-0.005737
-0.011597
-0.019897
-0.021362
-0.007690
-0.001343
-0.004761
0.003510
-0.013550
-0.012085
-0.003784
-0.012573
-0.015503
0.000092
0.003998
0.005463
0.010345
0.014740
0.039642
0.030365
-0.033081
-0.077515
-0.124390
-0.446655
-0.288940
-0.065308
0.006927
-0.059448
-0.142456
-0.165894
-0.173218
-0.218628
-0.219604
-0.209839
-0.201050
-0.163452
-0.122925
-0.058472
-0.068237
-0.156128
-0.113159
0.025970
0.044037
0.056732
0.050873
0.068451
0.162689
0.210052
0.188080
0.191498
0.233978
0.175385
0.038666
0.016205
0.086029
0.159760
0.179291
0.111420
0.097748
0.066986
0.056732
0.047943
0.023529
0.030365
-0.004761
-0.036499
-0.044312
-0.067749
-0.090698
-0.088745
-0.093140
-0.088257
-0.089722
-0.077026
-0.057007
-0.054565
-0.065308
-0.059448
-0.070190
-0.068726
-0.066772
-0.048706
-0.039429
-0.051147
-0.055542
-0.041382
-0.036011
-0.022339
0.006927
-0.001343
0.021088
0.021088
0.035736
0.028900
0.037201
0.037689
0.048431
0.047943
0.044037
0.069916
0.084564
0.087006
0.082123
0.071381
0.081635
0.085541
0.080658
0.087982
0.081146
0.080658
0.071869
0.072357
0.051361
0.051361
0.056244
0.049408
0.029877
0.020111
0.020111
0.017670
0.011810
0.007416
0.007416
0.006439
0.001556
-0.001343
-0.001343
0.004974
-0.010132
0.004486
-0.002319
-0.003296
0.008881
0.014252
-0.005737
0.009369
0.014740
0.007904
0.007904
0.020111
-0.001343
0.022064
0.024506
0.015228
0.024994
0.030365
0.028900
0.023529
0.013275
0.013275
0.031342
0.024017
0.018158
0.016693
0.024994
0.021088
0.021576
0.016205
0.022064
0.008392
0.015228
0.006927
0.013763
0.000580
-0.000854
0.008881
0.005463
0.005463
0.005951
0.007416
0.006927
-0.001831
0.002045
0.002533
-0.001343
-0.006226
-0.007690
-0.005249
-0.010620
0.000092
-0.004761
-0.011597
-0.004272
-0.003784
-0.005249
-0.006714
-0.002319
-0.002319
0.000092
-0.018433
-0.035034
-0.026245
-0.022827
-0.017456
-0.005249
-0.018433
-0.010620
-0.014526
-0.017456
-0.029175
-0.019897
-0.029663
-0.029175
-0.065796
-0.052124
-0.040405
-0.027710
-0.040405
-0.033081
-0.032104
-0.030151
-0.028687
-0.047241
-0.039917
-0.057983
-0.053101
-0.058960
-0.047729
-0.050659
-0.041870
-0.056030
-0.034058
-0.050171
-0.036011
-0.031128
-0.056519
-0.129272
-0.205933
-0.212280
-0.038940
0.047455
0.175385
0.289154
0.294037
0.163177
-0.151245
-0.244507
-0.096069
-0.137573
-0.141479
0.026947
0.185150
0.195892
0.139740
0.044037
-0.006714
-0.012085
-0.031616
-0.080933
-0.095093
-0.090698
-0.084839
-0.056030
-0.042358
-0.042358
-0.026733
-0.013550
-0.001343
-0.005737
-0.005737
-0.005737
-0.001831
-0.002808
-0.009155
-0.005737
0.006439
-0.014526
-0.026733
-0.008667
-0.000366
-0.005737
-0.002319
0.000580
0.000580
0.008881
0.005463
0.006927
0.006927
0.007904
0.001556
0.023529
0.026459
0.027924
0.033295
0.040619
0.031830
0.040619
0.039642
0.034760
0.042572
0.038666
0.028412
0.015228
0.021088
0.026947
0.013275
0.010345
0.028412
0.024017
0.013275
-0.000366
0.002045
0.003510
0.008881
0.005463
0.006439
0.023041
0.015717
0.019135
0.016693
0.031830
0.032806
0.032806
0.020599
0.024017
0.026459
0.028412
0.029388
0.030853
0.024994
0.034271
0.033295
0.022064
0.028900
0.034271
0.037201
0.024994
0.025970
0.034760
0.034760
0.032806
0.020599
0.025482
0.023041
0.029388
0.023041
0.014252
0.016205
0.027435
0.012787
0.005951
0.017181
0.020111
0.016693
0.003998
0.007904
0.003510
-0.000366
-0.002319
-0.008179
0.006439
0.002533
-0.004272
0.003998
0.003998
0.003998
-0.004272
0.005463
-0.006226
0.011810
0.009857
0.003998
-0.002808
0.006927
0.005951
0.005463
0.002533
0.011810
0.003021
0.010834
0.017181
0.009369
-0.001343
0.005463
0.011810
0.009857
0.009369
0.004974
0.018646
0.014740
-0.004272
-0.010620
-0.016968
-0.013062
-0.014038
-0.014526
-0.005249
-0.022827
-0.027710
-0.027710
-0.048218
-0.052124
-0.043823
-0.041870
-0.051636
-0.057495
-0.056030
-0.037964
-0.051147
-0.056030
-0.036011
-0.019409
-0.000366
-0.002319
-0.024780
-0.044312
-0.047241
-0.070679
-0.061401
-0.057495
-0.043335
-0.035034
-0.037476
-0.060913
-0.079956
-0.095581
-0.121948
-0.157593
-0.119507
-0.054077
-0.034058
-0.123413
-0.199585
-0.260620
-0.079956
0.141205
0.234955
-0.008179
-0.145874
-0.082397
-0.007202
0.045990
0.002533
-0.020386
0.007904
-0.038940
-0.118530
-0.025269
0.033295
0.152924
0.272064
0.015228
-0.105347
-0.090698
-0.037964
-0.078003
-0.042358
-0.001831
0.037201
0.055267
0.075775
0.060638
0.077728
0.089447
0.084076
0.092865
0.108490
0.101654
0.092377
0.100677
0.096283
0.109955
0.099213
0.097260
0.087982
0.082123
0.066010
0.069427
0.054779
0.048431
0.047455
0.037689
0.024017
0.015717
0.016693
0.020599
0.012299
0.004486
0.007416
0.023529
0.012299
0.001068
0.001556
-0.002808
0.002045
0.016205
0.003021
0.002533
0.024994
0.007904
0.016205
0.008881
0.016693
0.023041
0.030365
0.006439
0.015717
0.027435
0.023529
0.022064
0.020111
0.034271
0.026947
0.019623
0.018646
0.028412
0.024506
0.033295
0.029877
0.031830
0.010345
0.001556
-0.010132
0.000092
-0.001831
0.014252
0.012787
-0.003784
-0.002319
-0.008667
-0.007690
-0.013062
-0.016479
-0.016968
-0.015991
-0.028198
-0.015503
-0.017944
-0.016968
-0.016479
-0.012573
-0.015015
-0.015503
-0.011597
-0.020386
-0.015991
-0.003296
-0.012573
-0.019409
-0.019897
-0.008179
-0.009644
-0.011108
-0.004272
0.009857
-0.007690
-0.012573
-0.007202
0.005951
0.015717
-0.003784
-0.001831
-0.014526
-0.012085
-0.011597
-0.008667
0.000580
-0.005249
-0.007202
0.000580
0.003998
0.002045
0.018158
0.031342
0.057220
0.069427
0.095306
0.096771
0.062103
0.023041
-0.007202
-0.007202
-0.005737
0.014740
0.036713
0.052338
0.050873
0.024506
0.005463
-0.004761
-0.030151
-0.055054
-0.079468
-0.081909
-0.052124
0.022552
0.002045
-0.101929
-0.213745
-0.229858
-0.141479
0.010834
0.203217
0.169525
0.082123
0.089935
0.098724
0.114838
0.048431
-0.026733
0.066498
0.148041
0.150970
0.094330
0.094818
0.115814
0.138275
0.177338
0.158295
0.108978
0.080658
0.053314
0.012787
-0.023315
-0.017456
-0.016479
-0.013062
-0.016479
-0.024780
-0.030151
-0.052124
-0.069214
-0.103394
-0.099976
-0.053101
-0.004272
-0.014526
-0.034058
-0.034058
-0.032593
-0.050171
-0.070190
-0.113159
-0.099487
-0.073120
-0.034546
0.010345
0.015717
-0.010132
-0.003784
-0.007202
-0.028687
-0.026733
-0.011597
-0.004761
-0.014038
-0.000366
0.000092
0.000580
0.000092
0.005951
0.015228
-0.002319
-0.011597
-0.000854
-0.003296
-0.010132
-0.016968
0.002045
-0.019409
-0.014038
-0.015015
-0.013062
-0.003296
-0.006714
-0.014038
-0.010620
-0.014526
-0.015015
-0.004761
-0.012573
-0.011108
-0.016968
-0.001831
0.001068
-0.003784
-0.013062
-0.008179
-0.015015
-0.003784
-0.011597
-0.007202
-0.017944
-0.012085
-0.007690
-0.005737
-0.014038
-0.003296
0.003021
-0.010132
-0.008179
-0.007690
-0.005737
-0.015991
0.003510
-0.008179
0.000092
-0.007690
-0.013062
-0.004272
-0.001831
0.001556
-0.000366
0.006439
-0.004272
-0.012573
-0.007690
-0.004761
-0.001831
-0.005737
0.002533
0.002045
0.002533
-0.000366
-0.008179
0.001068
-0.003784
-0.005737
-0.012573
-0.016479
-0.005249
-0.002808
-0.009155
-0.003296
-0.005737
0.005463
0.004486
0.003510
-0.006714
0.006927
-0.003296
-0.000366
-0.002319
-0.000854
0.014252
0.005463
0.004974
-0.024292
-0.025757
-0.014526
-0.014526
-0.010132
-0.017944
-0.024292
-0.053101
-0.061890
-0.033081
-0.004272
0.005951
-0.027222
-0.044312
-0.054077
-0.090210
-0.074097
-0.063354
-0.031616
-0.001831
-0.020874
-0.045776
-0.079956
-0.098511
-0.057495
-0.015503
0.056244
0.000092
-0.023315
-0.041382
-0.030640
0.020599
0.037201
0.048920
0.062592
0.089447
0.062103
0.020599
0.039642
0.053314
0.064056
0.072357
0.078217
0.095306
0.078217
0.073334
0.062592
0.060150
0.039154
0.033295
0.023529
0.003021
0.010834
0.002045
0.003510
-0.009155
-0.015015
-0.012573
-0.020874
-0.041382
-0.015991
-0.040894
-0.041382
-0.080444
-0.106812
-0.100952
-0.080444
-0.065308
-0.029175
-0.035034
-0.056519
-0.074097
-0.079956
-0.063354
-0.051636
-0.052124
-0.077515
-0.088745
-0.073120
-0.042847
0.012787
0.020599
0.008881
-0.000854
-0.005737
-0.004272
-0.000854
0.010834
0.012299
0.008392
0.014252
0.025970
0.029877
0.019623
0.032806
0.019623
0.027435
0.031830
0.029388
0.020111
0.017181
0.017181
0.013275
0.011810
0.017670
0.014740
0.016693
0.011322
0.010834
0.006927
0.011322
0.003998
0.013763
0.003998
0.012787
0.002533
0.008392
0.011322
0.004974
0.009857
0.018158
0.017670
0.013763
0.023529
0.023529
0.014740
0.017670
0.028900
0.021088
0.028900
0.025970
0.023041
0.024506
0.019623
0.032318
0.024994
0.015717
0.020599
0.015228
0.011810
0.013275
0.025970
0.022064
0.013275
0.000580
-0.002808
0.001556
-0.000854
0.006439
0.007904
0.001068
0.002045
0.005463
-0.003296
-0.011108
-0.011108
0.002045
-0.004272
-0.004761
-0.006714
-0.009644
-0.008667
-0.019409
-0.010620
-0.003784
-0.016479
-0.017944
-0.008667
-0.019897
-0.026245
-0.018433
-0.015991
-0.019409
-0.003296
-0.009155
-0.002808
-0.013062
-0.010132
-0.010132
-0.002319
0.004974
0.007904
0.006927
0.030365
0.049896
0.059174
0.061615
0.046478
0.058685
0.044037
0.057220
0.049896
0.017670
-0.008179
-0.016479
-0.011108
0.026459
0.047455
0.071381
0.120209
0.144623
0.076752
-0.040405
-0.102417
-0.106812
-0.078979
-0.060425
0.124603
0.225189
0.202728
0.092865
-0.009155
-0.021362
0.109467
0.190521
0.149017
0.050385
0.060150
0.083588
0.069916
0.077728
0.078217
0.095306
0.133881
0.099213
0.073822
0.027435
-0.013550
-0.042358
-0.060913
-0.057007
-0.049683
-0.020386
0.011322
0.018646
-0.033081
-0.131226
-0.159546
-0.139526
-0.132690
-0.099487
-0.068237
-0.034546
-0.049194
-0.089722
-0.086304
-0.069702
-0.066284
-0.084839
-0.076538
-0.079956
-0.061890
-0.066284
-0.053589
-0.060425
-0.041870
-0.033081
-0.034058
-0.037476
-0.042847
-0.029663
-0.029663
-0.032104
-0.039429
-0.032104
-0.034546
-0.030640
-0.027222
-0.032593
-0.030151
-0.023315
-0.028687
-0.027710
-0.031616
-0.019897
-0.020386
-0.012085
-0.018921
-0.012085
-0.016968
-0.011108
0.009369
0.000580
-0.000854
0.007904
0.021576
0.007416
0.016205
0.016205
0.020599
0.025482
0.025482
0.028412
0.039642
0.019623
0.029388
0.030853
0.043060
0.038666
0.038666
0.028412
0.028412
0.039642
0.029388
0.032806
0.028412
0.022552
0.014740
0.035248
0.026947
0.028412
0.018158
0.019623
0.017181
0.021088
0.007416
0.013763
0.009369
0.005463
-0.000366
0.000092
0.007416
0.003510
0.001068
-0.007202
0.005463
0.002045
0.000092
-0.007690
-0.009155
-0.014038
-0.022827
-0.007202
0.002533
-0.012573
-0.011108
-0.013062
-0.015991
-0.003784
-0.010132
-0.015015
-0.036011
-0.024292
-0.009644
0.001068
-0.002808
-0.008667
-0.001343
-0.010132
-0.012085
-0.012085
0.000092
0.006439
0.003510
0.009857
0.019623
0.031830
0.021576
0.029877
0.003998
-0.004272
-0.006714
0.016693
0.014252
0.019135
0.019623
0.026947
0.010834
0.005463
-0.004272
0.003510
-0.014038
-0.009155
-0.007202
-0.011108
-0.007690
-0.011597
-0.000854
-0.006226
0.003998
-0.010132
-0.015503
-0.025269
-0.034546
-0.033569
-0.030151
-0.034546
-0.015503
-0.002319
-0.002808
-0.004761
-0.003296
0.030365
0.127533
0.178314
-0.010620
-0.170776
-0.216675
-0.156616
-0.070679
0.017670
0.070404
0.098724
0.195892
0.336029
0.352631
0.201263
-0.029175
-0.122437
-0.008179
0.068939
0.023041
-0.070190
0.010834
0.103119
0.126556
0.131439
0.029877
-0.023804
-0.055054
-0.071655
-0.116577
-0.122437
-0.075073
-0.161499
-0.158569
-0.163452
-0.153198
-0.133179
-0.102417
-0.084839
-0.069214
-0.062378
-0.049194
-0.050171
-0.035522
-0.034546
-0.039429
-0.035522
-0.021851
-0.025269
-0.038452
-0.034546
-0.027222
-0.045776
-0.031128
-0.041870
-0.034546
-0.029175
-0.034058
-0.030640
-0.021362
-0.015503
-0.028198
-0.023315
-0.009155
-0.010132
0.006439
0.004974
0.003510
0.006439
0.007904
0.011810
0.013275
0.008392
0.016205
0.020111
0.027435
0.012299
0.022552
0.026947
0.031830
0.021576
0.027924
0.017670
0.016205
0.024017
0.026459
0.018646
0.004974
0.032806
0.016205
0.019135
0.005463
0.019135
0.014740
0.006439
0.007416
0.020111
0.025970
0.027435
0.016693
0.001068
0.001556
-0.013550
-0.021362
-0.006226
0.001556
0.005951
0.009857
0.013763
-0.000854
0.002533
-0.002808
-0.010620
-0.008667
-0.004761
0.002045
0.006927
0.015228
0.035736
0.048431
0.067474
0.081146
0.061615
0.029877
0.016205
0.005951
0.039154
0.034760
0.050385
0.066010
0.063080
0.052826
0.041107
0.040131
0.024994
0.021088
0.016205
0.028412
0.022064
0.023041
0.029877
0.024017
0.030853
0.022064
0.033295
0.044525
0.032806
0.049896
0.060638
0.044037
0.049896
0.045502
0.042084
0.032806
0.031342
0.027435
0.013275
0.006439
0.055267
0.086517
0.051361
0.038666
0.069427
0.141693
0.125092
0.032318
-0.034546
-0.051147
-0.015015
0.012787
0.083588
0.132416
0.062103
-0.050171
-0.046753
0.005463
0.028900
0.001556
-0.008667
-0.001831
-0.038452
-0.061401
-0.070679
-0.068726
-0.073120
-0.045776
0.012787
0.051361
0.072845
0.082123
0.073822
0.073334
0.081146
0.071381
0.063080
0.074799
0.094818
0.106537
0.123627
0.121185
0.084564
0.047943
-0.018921
-0.043335
-0.064819
-0.051147
-0.045776
-0.037964
-0.106812
-0.133179
-0.157593
-0.152710
-0.157593
-0.179565
-0.222534
-0.282104
-0.234253
-0.214233
-0.116577
-0.059937
-0.200562
-0.171265
-0.138550
-0.159546
-0.142944
-0.145386
-0.132202
-0.094604
-0.078491
-0.092651
-0.075073
-0.079468
-0.067261
-0.077026
-0.101440
-0.099976
-0.114624
-0.112183
-0.091187
-0.098999
-0.115601
-0.112671
-0.117065
-0.124878
-0.137573
-0.135132
-0.130249
-0.113647
-0.111694
-0.103394
-0.109253
-0.086304
-0.083862
-0.081421
-0.068726
-0.062378
-0.039917
-0.027222
-0.027222
-0.014526
-0.029175
0.011810
0.034271
0.028412
0.024017
0.037689
0.048431
0.063080
0.045990
0.051361
0.053802
0.044037
0.052338
0.060150
0.071869
0.069427
0.062592
0.059662
0.073334
0.072357
0.062103
0.066010
0.061127
0.057220
0.072357
0.057709
0.066498
0.065033
0.068939
0.077240
0.061127
0.072845
0.081635
0.073334
0.091888
0.091400
0.099701
0.103607
0.106049
0.090912
0.097748
0.100189
0.097748
0.087006
0.087982
0.096771
0.095306
0.085541
0.075287
0.051849
0.047455
0.047455
0.047943
0.052826
0.051849
0.049408
0.044037
0.029877
0.011322
0.024506
0.013763
0.028412
0.008881
0.018646
0.022064
0.026947
0.027924
0.024017
0.024994
0.025482
0.025482
0.033783
0.033783
0.047943
0.033783
0.054291
0.016693
0.020599
0.064545
0.049408
0.030365
0.058685
0.159760
0.139252
0.058685
0.048431
0.127045
0.193939
0.110443
0.056244
0.139252
0.140717
0.091888
0.119232
0.191986
0.158295
0.099701
0.098724
0.104095
0.122162
0.077728
0.059662
0.041107
0.027924
0.018158
0.003998
-0.018921
-0.032593
-0.019409
-0.022827
-0.035522
-0.077026
-0.067749
-0.086304
-0.065308
-0.072632
-0.054077
-0.055542
-0.033081
-0.052124
-0.045776
-0.043335
-0.015991
0.016693
0.045990
0.045013
0.030853
0.021088
0.010345
-0.016479
-0.020874
0.007416
0.016693
0.014252
0.013763
0.003510
-0.020874
-0.034058
-0.063843
-0.096558
-0.104858
-0.087280
-0.087769
-0.102417
-0.107788
-0.126343
-0.128296
-0.120483
-0.118530
-0.110718
-0.104370
-0.094116
-0.090210
-0.089233
-0.087769
-0.080444
-0.074097
-0.077515
-0.060425
-0.059448
-0.052124
-0.043823
-0.039429
-0.055054
-0.043335
-0.038940
-0.043335
-0.041382
-0.035522
-0.036499
-0.038452
-0.033569
-0.040405
-0.050659
-0.043335
-0.038940
-0.050171
-0.043823
-0.039917
-0.037964
-0.034546
-0.031128
-0.035034
-0.024292
-0.029175
-0.034058
-0.014526
-0.012085
-0.010620
0.002533
0.003998
-0.006714
0.006439
0.011322
0.016693
0.015228
0.023041
0.025970
0.019623
0.025970
0.029877
0.036713
0.033295
0.034760
0.036224
0.034760
0.033783
0.038177
0.032318
0.034760
0.031830
0.048431
0.036713
0.037689
0.036713
0.043549
0.033783
0.036224
0.031830
0.039154
0.041107
0.037689
0.046478
0.046967
0.031830
0.037689
0.027435
0.029877
0.028900
0.041107
0.031342
0.024506
0.029877
0.031342
0.035736
0.028412
0.025482
0.021088
0.030853
0.022064
0.019623
0.030853
0.026459
0.024017
0.018646
0.026459
0.023529
0.031830
0.024506
0.025482
0.041595
0.037201
0.028900
0.019623
0.017181
0.017670
0.023529
0.044525
0.028412
0.020599
0.016205
0.027924
0.023529
0.017181
0.020599
0.020111
0.034760
0.013763
0.018158
0.025970
0.014740
0.011810
0.011810
0.006927
0.007416
0.013275
0.087006
0.138275
0.125580
-0.005249
-0.044800
0.113861
0.178802
0.050873
0.040619
-0.002319
0.007904
0.017670
0.085052
0.086517
-0.019409
-0.055542
-0.009155
0.024994
-0.081909
-0.146851
-0.158569
-0.131226
-0.119507
-0.091187
-0.102417
-0.101929
-0.121948
-0.138550
-0.164429
-0.145874
-0.148804
-0.127319
-0.108765
-0.104370
-0.081421
-0.069702
-0.076050
-0.057007
-0.039917
-0.039917
-0.038452
-0.043823
-0.036987
-0.041870
-0.036011
-0.021851
-0.028687
-0.020874
-0.015503
-0.001343
-0.008667
-0.009644
0.001556
0.001556
0.015717
0.005951
-0.002319
-0.015991
-0.018433
-0.015503
0.003510
0.028412
0.018158
0.007416
0.017670
-0.010620
-0.014038
-0.000854
-0.011597
-0.009155
-0.015503
0.000580
-0.009644
-0.004761
-0.019897
-0.028687
-0.014038
-0.012573
-0.024780
-0.031128
-0.031616
-0.034546
-0.028198
-0.030151
-0.035522
-0.031616
-0.020386
-0.021362
-0.023804
-0.019897
-0.017944
-0.024780
-0.014526
-0.011597
-0.003784
0.005463
0.001068
-0.002808
0.002533
0.022552
0.036713
0.030365
0.032318
0.032806
0.036224
0.034271
0.045013
0.046478
0.043060
0.035736
0.044037
0.044525
0.060150
0.060150
0.054291
0.062592
0.056244
0.045990
0.027435
0.029877
0.039154
0.040131
0.035736
0.033295
0.036224
0.039642
0.033295
0.025970
0.027435
0.023529
0.031830
0.026947
0.030853
0.022552
0.034271
0.034760
0.030365
0.026459
0.032806
0.031830
0.022552
0.028412
0.022552
0.045990
0.030853
0.042084
0.039642
0.032806
0.032318
0.024017
0.020599
0.024506
0.018158
0.025970
0.006927
0.015228
0.008392
0.013275
0.005951
-0.002808
-0.002808
-0.000854
-0.011597
-0.019409
-0.006714
-0.010132
-0.011597
-0.011108
-0.013062
-0.019897
-0.009155
-0.007202
-0.000854
-0.005737
-0.009155
-0.031128
-0.051636
-0.055542
-0.021362
0.033295
0.048920
0.044037
0.082611
0.127045
0.158783
0.111908
-0.017944
-0.045776
0.030365
0.059662
0.086029
0.122162
0.129486
0.112885
0.076752
0.066986
0.069916
0.048920
0.031830
0.019623
0.014740
-0.003784
-0.024780
-0.032593
-0.058960
-0.036987
-0.013550
-0.019897
-0.061890
-0.066284
-0.027710
-0.035034
-0.052612
-0.064331
-0.038452
-0.029663
-0.013062
-0.017944
-0.025757
-0.039917
-0.028198
-0.007690
0.006927
0.007904
0.023041
0.031830
0.016205
0.003998
0.012299
0.027924
0.027435
0.035736
0.026459
0.022064
0.027435
0.026947
0.000580
0.011810
-0.000854
0.021576
0.021576
0.018158
0.006439
-0.004761
-0.003784
-0.009155
-0.011108
-0.018921
-0.005737
-0.015991
-0.021362
-0.013550
-0.007690
-0.010132
-0.010132
-0.014038
-0.020874
-0.019897
-0.017456
-0.006714
-0.009155
-0.005249
-0.001831
-0.002808
0.006927
-0.003784
0.009369
0.015228
0.023529
0.005463
0.018158
0.023041
0.025482
0.029388
0.021576
0.035248
0.024506
0.035248
0.029388
0.024994
0.025970
0.040619
0.024994
0.039154
0.035248
0.035248
0.053314
0.047455
0.059662
0.056244
0.042084
0.044037
0.047943
0.061127
0.064545
0.053802
0.056732
0.038177
0.027924
0.043060
0.036224
0.022064
0.037201
0.021088
0.022064
0.012299
0.011810
0.008392
-0.004761
-0.015991
-0.006714
-0.000366
-0.012573
-0.008667
-0.010132
-0.015991
-0.008179
0.001556
-0.005737
0.009857
0.003998
-0.000366
0.001556
0.008392
-0.010132
0.000580
0.005951
0.012787
-0.004272
-0.000854
0.010834
0.003998
0.004486
0.003021
-0.006714
-0.010132
-0.008667
-0.009155
-0.014526
-0.008667
0.002045
0.017670
0.060150
0.100677
0.072357
0.074799
-0.022827
-0.110718
-0.036499
0.041107
0.002045
-0.013062
0.027435
0.043549
0.041595
0.045502
0.009857
-0.005737
0.013275
0.033783
0.052826
0.015228
0.033295
0.035736
0.051361
0.042084
0.108978
0.123627
0.068939
0.053314
0.142181
0.137787
0.127533
0.061127
-0.036499
-0.096558
-0.059937
0.035248
0.067963
0.098724
0.033783
-0.059448
-0.117554
-0.151733
-0.168823
-0.145874
-0.121460
-0.121460
-0.108276
-0.087769
-0.104370
-0.201050
-0.272827
-0.245483
-0.211792
-0.162964
-0.098022
-0.066284
-0.099487
-0.120483
-0.128784
-0.135620
-0.139038
-0.124390
-0.103394
-0.084351
-0.072632
-0.054565
-0.027710
-0.011597
-0.009155
-0.002808
0.032318
0.008392
-0.009155
-0.026245
-0.040894
-0.034546
0.006927
0.005463
-0.006714
0.000580
-0.020874
-0.023315
-0.035522
-0.021362
-0.030640
-0.033081
-0.027710
-0.035034
-0.021362
-0.021851
-0.010620
-0.015015
-0.007202
-0.008179
-0.007690
-0.013062
-0.009644
-0.014038
-0.009155
-0.004272
-0.006226
-0.013550
0.000580
-0.014526
-0.011108
-0.019897
-0.023804
-0.026733
-0.014526
-0.004272
-0.002319
-0.000854
-0.011597
-0.026245
-0.008667
0.003021
0.026947
0.016693
0.008881
0.007904
0.014740
0.034271
0.031830
0.045013
0.031342
0.040619
0.044525
0.030365
0.015228
0.012787
0.012787
0.009369
0.014252
0.020599
0.035248
0.026459
0.015717
-0.002808
0.005463
-0.009644
-0.007690
0.006927
0.009369
0.012787
0.021088
0.018646
0.013275
0.022064
0.018646
0.037689
0.023529
0.027435
0.031342
0.049896
0.036224
0.033295
0.036224
0.051361
0.036224
0.039154
0.051849
0.059662
0.076263
0.092865
0.072357
0.024506
0.003998
0.027435
0.039642
0.025970
0.047943
0.056244
0.044037
0.035736
0.043549
0.036713
0.038177
0.037201
0.036713
0.026459
0.014740
0.014252
0.028412
0.045013
0.075775
0.047943
0.063080
0.046967
0.059662
0.056244
0.045013
0.069916
0.066010
0.060150
0.036224
0.031830
0.035736
0.059174
0.041595
0.070892
0.021576
-0.010132
-0.024780
0.000580
0.014252
0.014252
0.009857
0.014740
0.011810
-0.002319
-0.012085
-0.036987
-0.037964
-0.018921
-0.007690
0.003998
-0.004272
-0.009155
-0.026245
-0.021362
-0.024780
-0.025757
0.040619
0.112885
0.144623
0.110931
0.032806
0.012299
0.006439
0.037201
0.049408
0.083099
0.098236
0.118256
0.126556
0.123138
0.094818
0.080170
0.071869
0.004486
-0.118530
-0.117065
-0.049194
0.017181
0.030365
0.036224
0.016693
0.041595
-0.050659
-0.167358
-0.156616
-0.073120
-0.025269
0.008392
-0.007690
-0.050171
-0.039429
-0.030640
-0.021851
-0.008179
0.008881
0.012299
-0.010132
-0.023804
-0.041870
-0.031616
-0.039429
-0.029175
-0.027710
-0.008667
-0.038940
-0.044312
-0.071167
-0.092651
-0.073120
-0.032593
0.008392
0.000092
-0.038452
-0.081421
-0.087769
-0.048218
-0.018433
-0.008667
-0.006714
-0.011108
-0.015991
-0.031128
-0.033569
-0.027222
-0.030640
-0.044800
-0.058960
-0.047729
-0.044800
-0.042358
-0.047729
-0.054077
-0.066772
-0.067261
-0.057983
-0.065308
-0.060425
-0.055542
-0.046753
-0.054077
-0.052124
-0.038940
-0.038940
-0.036987
-0.039917
-0.039429
-0.026245
-0.023315
-0.014526
-0.018433
-0.009155
-0.010132
0.003021
-0.001831
-0.009155
0.000580
-0.006226
0.002045
-0.005737
0.019135
0.016205
0.017181
0.009857
0.016693
0.021088
0.012299
0.020111
0.015228
0.012787
0.008881
0.041595
0.046967
0.046967
0.036713
0.035736
0.041595
0.045990
0.059174
0.055267
0.051849
0.056244
0.055267
0.050873
0.053314
0.055756
0.051361
0.057220
0.060150
0.051849
0.053802
0.046967
0.048920
0.049896
0.049896
0.045990
0.041595
0.034271
0.027435
0.024017
0.028900
0.021088
0.025482
0.016693
0.018158
0.014252
0.017670
-0.001343
0.005463
0.002045
-0.014526
-0.016479
-0.016968
-0.034546
-0.048706
-0.033569
-0.038940
-0.061401
-0.086304
-0.114136
-0.113159
-0.003784
0.205658
0.183685
0.068451
-0.026245
-0.078003
0.006927
0.392670
0.578705
0.295502
-0.161011
-0.149292
0.042084
0.232025
0.294037
0.286713
0.254974
0.198822
0.154877
0.116302
0.086029
0.061127
0.041107
0.017181
-0.014038
-0.030151
-0.035522
-0.012085
-0.021362
-0.025757
-0.047729
-0.065796
-0.087280
-0.079468
-0.056030
-0.047241
-0.053589
-0.018921
-0.011108
-0.029663
-0.035522
-0.032593
-0.031128
-0.032593
-0.043335
-0.098511
-0.077515
-0.026245
0.004486
0.047455
0.049408
0.014252
-0.016479
-0.025269
-0.026245
-0.026245
-0.031128
-0.028198
-0.038452
-0.040405
-0.036011
-0.045288
-0.042847
-0.034058
-0.029663
-0.023804
-0.018433
-0.013062
-0.022339
-0.042358
-0.062378
-0.038940
-0.060425
-0.049683
-0.031616
-0.036987
-0.037476
-0.042847
-0.042358
-0.053589
-0.036011
-0.058472
-0.069702
-0.088745
-0.091675
-0.090210
-0.091187
-0.085815
-0.094116
-0.091187
-0.091187
-0.088745
-0.104858
-0.098022
-0.069702
-0.045288
-0.055054
-0.060425
-0.052124
-0.042358
-0.045288
-0.035522
-0.023315
-0.015015
-0.017456
-0.000854
-0.001831
0.003510
0.006439
0.016693
0.028412
0.019135
0.025482
0.019623
0.031830
0.019135
0.027924
0.032806
0.031830
0.015717
0.039642
0.030365
0.017670
0.031342
0.032806
0.029877
0.035736
0.033295
0.026459
0.022064
0.031342
0.038666
0.031830
0.037689
0.027435
0.030365
0.036713
0.046967
0.027435
0.025970
0.018646
0.019135
0.021576
0.022552
0.012299
0.014740
0.020111
0.003021
0.011322
0.008392
-0.009644
-0.002808
-0.015015
-0.024780
-0.020386
-0.022827
-0.026245
-0.017944
-0.015503
-0.021362
-0.025269
-0.034058
-0.052612
-0.047241
-0.051147
-0.053101
-0.047729
-0.044312
-0.047241
-0.052124
-0.047241
-0.038452
-0.036499
-0.037964
-0.046265
-0.035034
-0.039429
-0.043823
-0.037964
-0.002319
0.006927
0.007904
0.013275
0.020111
0.011322
0.028900
0.055267
0.056732
0.059662
0.090424
0.097748
0.121674
0.143158
0.169037
0.154388
0.102631
0.045013
0.081146
0.159760
0.150970
0.103119
0.043060
0.051849
0.107025
0.117767
0.088470
0.050385
0.081146
0.045502
0.004974
0.000092
-0.003784
-0.035522
-0.031128
-0.015503
-0.011597
-0.029663
-0.035522
-0.032104
-0.043335
-0.055542
-0.048218
-0.049194
-0.056519
-0.058960
-0.066772
-0.064819
-0.058472
-0.038940
-0.032593
-0.021851
-0.020386
-0.042358
-0.084351
-0.133179
-0.130249
-0.130737
-0.096558
-0.072144
-0.034058
-0.159058
-0.028198
0.080170
0.051849
-0.069702
-0.074585
-0.067261
-0.067749
-0.025757
0.018646
0.058197
0.079193
0.053802
0.046967
0.054291
0.051849
0.070892
0.067963
0.078217
0.075775
0.059662
0.043549
0.045990
0.057709
0.041107
0.022552
0.034271
0.028900
0.009369
0.014252
-0.019409
-0.038452
-0.037964
-0.031616
-0.025269
-0.004761
-0.015991
-0.016968
-0.012085
-0.028198
-0.043335
-0.055542
-0.055542
-0.069702
-0.072144
-0.054565
-0.019409
-0.021851
-0.026245
-0.034546
-0.020874
-0.035034
-0.019897
-0.009155
-0.020386
0.004486
-0.016479
-0.010620
-0.016479
-0.002808
-0.006226
-0.001831
-0.002808
-0.005249
-0.007690
-0.019897
-0.018921
-0.015503
-0.027710
-0.034546
-0.033569
-0.034058
-0.005249
0.005951
0.022064
0.023529
-0.000854
-0.020874
-0.025757
-0.023315
-0.028687
-0.028198
-0.032593
-0.050659
-0.016968
-0.000854
0.019623
0.002533
-0.007690
-0.022827
-0.009155
-0.011597
-0.008179
0.000092
0.023041
0.022064
0.048920
0.083588
0.120697
0.157806
0.085052
-0.008179
0.040619
0.128998
0.134369
0.143646
0.152924
0.170502
0.139740
0.126068
0.108978
0.113373
0.108490
0.101166
0.088470
0.102142
0.081146
0.066498
0.080170
0.071381
0.068939
0.043549
0.047455
0.038666
0.031830
0.023529
0.024994
0.031830
0.028412
0.013275
0.013275
0.008392
0.013275
0.012299
0.015228
0.003998
-0.005249
-0.001343
-0.011108
-0.016479
-0.012085
-0.011108
-0.002319
-0.003296
0.008392
-0.002319
0.002533
-0.015503
-0.015503
-0.005737
0.007904
0.035248
0.054779
0.069916
0.042084
-0.015015
-0.057983
-0.051636
-0.013550
0.007416
0.019623
0.021576
-0.001831
-0.033569
-0.027710
-0.028198
-0.027710
-0.036499
-0.031616
-0.057983
-0.039917
-0.055542
-0.080444
-0.099976
-0.086792
-0.069702
-0.070190
-0.064331
-0.071655
-0.093140
-0.083862
-0.055054
-0.056519
-0.051147
-0.058960
-0.069702
-0.058472
-0.054077
-0.043335
-0.041382
-0.017944
-0.006226
0.023529
0.018646
0.023041
0.035248
0.034760
0.032806
0.038666
0.071381
0.065521
0.051361
-0.005249
-0.078003
-0.081421
-0.053589
-0.020386
0.019623
0.016693
0.014740
0.002045
-0.031128
-0.042358
-0.063354
-0.080933
-0.077515
-0.075562
-0.064819
-0.036011
-0.029663
-0.015015
-0.035034
-0.013062
-0.006226
-0.012085
-0.007202
-0.008667
-0.006714
-0.006226
-0.007690
-0.009155
-0.012573
-0.002319
-0.006226
-0.016479
-0.011597
-0.001831
-0.006714
-0.014526
-0.015015
-0.015015
-0.012573
-0.015503
-0.028687
-0.027222
-0.032104
-0.044312
-0.026733
0.012299
0.092865
0.100189
0.078217
0.038177
0.005951
0.027924
0.031342
-0.014526
-0.015015
0.000092
0.072845
0.000580
-0.071655
0.151947
0.666595
0.701752
0.185638
-0.123413
-0.167847
-0.029663
0.095306
0.253998
0.239349
0.208588
0.217377
0.199799
0.181732
0.144623
0.123627
0.084564
0.073334
0.039642
0.030853
0.022064
0.013763
0.014740
0.013275
0.008881
0.011810
0.007904
-0.004761
-0.001831
-0.000366
0.002533
0.013275
0.000092
0.004486
0.020111
0.003998
0.009369
0.009369
0.013275
0.006927
0.001068
0.003021
0.001556
0.005463
0.015717
0.019623
0.011322
0.014252
0.018158
0.020111
0.021088
0.022064
0.029877
-0.005249
-0.026245
-0.039429
-0.027710
0.004974
0.011322
0.037201
0.053314
0.053314
0.029388
0.027924
-0.007202
-0.038940
-0.079956
-0.018921
0.030853
-0.041382
-0.089722
-0.045776
-0.012085
-0.024780
-0.039429
-0.068726
-0.080933
-0.090698
-0.094604
-0.100464
-0.087769
-0.074585
-0.092651
-0.108765
-0.115112
-0.117554
-0.112671
-0.093140
-0.087769
-0.073608
-0.071167
-0.064819
-0.065308
-0.058960
-0.071655
-0.072144
-0.077515
-0.079956
-0.077026
-0.082886
-0.073608
-0.066772
-0.061401
-0.068237
-0.027710
-0.001343
-0.019409
-0.026733
0.011322
0.019135
0.017670
0.031830
0.027435
0.010834
0.005463
0.027435
0.017670
0.010834
0.025970
0.043060
0.043549
0.029388
0.005951
-0.014526
-0.045288
-0.033081
-0.024780
-0.037964
-0.045288
-0.057007
-0.044312
-0.030640
-0.010620
0.006927
0.022064
0.022552
0.028900
0.036713
0.036224
0.034271
0.045013
0.060638
0.067963
0.096771
0.121674
0.097260
0.070892
0.042572
0.015228
-0.016968
-0.024780
-0.027710
-0.023315
-0.020386
-0.026245
-0.034546
-0.081909
-0.116089
-0.132202
-0.101929
-0.049683
-0.016479
-0.022827
-0.055054
-0.064819
-0.049683
-0.055542
-0.038940
-0.032593
-0.013062
0.004974
0.013763
0.022064
0.001556
0.000092
-0.008179
-0.050659
-0.012573
0.071381
0.171967
0.190521
0.134857
-0.068237
-0.240601
-0.044312
0.125092
0.150970
0.161224
0.204193
0.216888
0.139252
0.056732
0.045502
0.135345
0.174896
0.193939
0.144623
0.112396
0.091888
0.091888
0.093353
0.100677
0.117279
0.120697
0.091400
0.063568
0.047455
0.032806
0.033783
0.029388
0.032806
0.029388
0.015228
0.013275
0.003998
-0.006714
-0.015015
-0.024292
-0.018921
-0.016968
-0.033081
-0.021362
-0.024292
-0.005249
-0.013550
-0.009644
-0.000366
-0.004761
0.002045
-0.000854
0.001068
0.001556
0.001556
0.006439
0.008392
0.009857
0.006439
0.011810
0.019623
0.008392
0.003998
0.000580
0.016693
0.014252
0.015717
0.003510
-0.025269
-0.054565
-0.100952
-0.052612
-0.013550
-0.017456
0.006439
-0.012085
-0.026733
-0.035522
-0.029663
-0.066772
-0.083862
-0.084351
-0.090698
-0.047729
-0.028198
-0.016968
-0.166382
-0.209351
-0.076538
-0.146851
-0.162964
-0.172729
-0.300659
-0.183472
-0.070679
-0.077026
-0.127319
-0.174683
-0.191284
-0.184448
-0.178589
-0.151245
-0.115112
-0.086304
-0.056519
-0.032104
-0.000366
0.023529
0.007904
0.005951
-0.007690
0.016693
0.012787
0.009857
0.040619
0.046967
0.045990
0.030853
0.007904
-0.003784
-0.002808
-0.003784
0.003510
-0.009155
0.002533
-0.000854
-0.003784
0.007416
0.000580
-0.002319
0.004974
-0.001831
0.006927
0.008881
0.015717
0.030853
0.010834
0.000092
0.009857
-0.002319
-0.001343
-0.003784
0.007416
0.003510
-0.005737
-0.020386
-0.038940
-0.054565
-0.055054
-0.040894
0.009857
0.023041
0.006927
-0.009155
-0.019897
-0.026733
-0.024780
-0.018921
-0.013062
-0.042358
-0.045776
0.023041
0.171967
0.233978
0.155853
0.087006
-0.033081
-0.038940
-0.017456
0.037689
0.155853
0.233490
0.170013
0.110443
0.094330
0.103119
0.135345
0.146576
0.178802
0.106049
0.086517
0.092377
0.074799
0.076752
0.080170
0.101166
0.139740
0.120209
0.077728
0.049896
0.049408
0.022064
0.015228
0.002045
0.021576
-0.004272
-0.026245
-0.011597
-0.021851
-0.028687
-0.051636
-0.040894
-0.035522
-0.035034
-0.040405
-0.042847
-0.025757
-0.020386
-0.017944
-0.020874
-0.025757
-0.026733
-0.001343
0.001068
-0.007690
-0.003296
-0.004272
-0.006226
-0.020386
-0.000366
-0.002808
-0.016479
-0.021362
-0.017456
-0.035034
-0.050171
-0.030640
-0.032104
-0.020874
-0.036499
-0.034058
-0.039917
-0.041870
-0.042358
-0.036011
-0.036499
-0.027710
-0.042847
-0.034058
-0.039917
-0.030640
-0.029663
-0.029175
-0.017456
-0.012085
0.000092
-0.005249
0.008881
-0.004761
0.002045
0.004974
-0.002319
-0.032593
-0.018921
-0.008179
0.015228
0.014252
-0.019409
-0.034058
-0.029175
-0.036987
-0.030640
-0.043335
-0.041382
-0.050171
-0.051147
-0.061401
-0.060425
-0.058472
-0.059448
-0.042847
-0.049683
-0.017944
-0.051147
-0.023804
-0.007690
-0.002808
0.009369
-0.012085
-0.112183
-0.148315
-0.086304
-0.009155
0.062103
0.089447
0.047943
-0.076538
-0.161987
-0.113647
-0.033569
-0.014038
0.019623
0.052826
0.009369
-0.005249
-0.009155
-0.027710
-0.017456
-0.027710
0.018158
0.042572
0.029877
0.063080
0.096771
0.111420
0.102142
0.035736
0.031830
0.061615
0.094818
0.069427
0.050873
0.083099
0.076752
0.108002
0.060638
0.039642
0.007904
-0.005737
0.008392
0.066010
0.079681
0.047455
0.012787
-0.016968
-0.018433
-0.033081
-0.009644
0.075287
0.104584
0.050873
0.005463
-0.010132
0.003510
0.035248
0.054779
0.058197
0.088470
0.117279
0.137787
0.107025
0.021088
0.016205
0.045502
0.074799
0.082611
0.095306
0.096771
0.105072
0.046478
0.016693
0.020111
0.021088
0.018646
0.019135
0.008881
0.000580
-0.014526
-0.025757
-0.057495
-0.034546
-0.035522
-0.015503
-0.020386
-0.012573
-0.029175
-0.026245
-0.028198
-0.038940
-0.044800
-0.045776
-0.041870
-0.046753
-0.026245
-0.022339
-0.009644
-0.014038
-0.004761
-0.004761
-0.012573
-0.001343
0.007416
0.001556
0.008881
0.014740
0.023529
0.023041
0.026947
0.024506
0.028412
-0.000366
-0.015503
-0.022827
0.003021
-0.001831
0.013763
0.008392
-0.012085
-0.004761
0.002045
-0.010132
-0.021851
-0.023315
-0.033081
-0.032104
-0.052124
-0.046265
-0.039429
-0.023315
-0.048706
-0.033569
-0.022827
-0.015015
-0.019897
-0.026245
-0.018921
-0.011597
-0.012085
-0.011597
-0.006714
-0.020386
-0.006714
-0.011108
-0.003296
-0.011597
-0.008667
0.001068
-0.026245
-0.082397
-0.078979
-0.023804
-0.009644
0.011810
0.033295
0.015717
-0.013550
-0.056519
-0.078491
-0.064331
-0.042358
-0.034058
-0.016479
-0.005737
0.006439
-0.003296
-0.002319
0.006439
0.039154
0.091400
0.100189
0.006927
-0.059937
-0.074585
-0.028687
-0.011108
0.008881
-0.017456
-0.020874
-0.009644
-0.036987
-0.035522
0.034271
0.036224
0.052826
0.032806
-0.030151
-0.049194
-0.052124
-0.057495
-0.010132
0.023041
0.055267
0.099213
0.080658
0.027435
-0.035522
-0.041870
-0.083862
-0.180054
-0.158569
-0.031128
0.069427
0.128510
0.059662
0.005463
-0.080444
-0.096069
-0.096558
-0.045288
-0.019409
-0.012085
-0.006226
0.007904
0.037689
0.040619
0.073822
0.074799
0.069916
0.067474
0.085052
0.081146
0.074799
0.059174
0.033295
0.017670
0.032806
0.026947
0.038177
0.017670
0.024994
0.006439
0.024506
0.010345
-0.015015
-0.059937
-0.052124
-0.008179
-0.003784
0.004486
-0.004272
-0.015015
-0.010620
-0.019409
-0.030151
-0.023804
-0.028198
-0.023804
-0.019409
-0.022339
-0.020874
-0.018921
-0.015015
0.003510
0.002045
0.012787
0.002533
0.007416
0.001068
-0.004761
0.002045
0.012787
-0.001831
0.003998
0.011810
0.008881
0.020111
0.012787
0.020599
0.013275
0.004974
-0.006714
-0.014038
-0.022827
-0.018433
-0.021851
-0.018433
-0.012573
-0.021362
-0.018921
-0.034058
-0.044312
-0.043823
-0.036499
-0.036011
-0.021851
0.007416
0.027435
0.049408
0.059174
0.053314
0.046967
0.045013
0.045013
0.028900
0.029388
0.041107
0.054291
0.063080
0.057709
0.045013
0.053802
0.043549
0.033295
0.006927
-0.007690
-0.014038
-0.020874
-0.012085
-0.036011
-0.033081
-0.046753
-0.051147
-0.043823
-0.034058
-0.026245
0.027924
0.011322
0.012787
0.017181
0.006439
0.017670
0.025482
0.040131
0.036224
0.015228
0.091400
0.127533
0.081635
0.005463
-0.024292
0.128021
0.177338
0.180267
0.160736
0.078217
-0.080444
-0.084839
0.067963
0.108002
0.085541
0.072845
0.095795
0.078217
0.034760
0.004974
0.007904
0.006927
-0.018433
-0.018921
-0.015991
-0.011108
-0.012085
-0.020874
-0.023804
-0.027222
-0.027710
-0.048218
-0.047241
-0.060425
-0.044800
-0.042358
-0.037476
-0.033569
-0.043335
-0.055054
-0.035034
-0.041382
-0.053101
-0.079956
-0.075073
-0.042847
-0.009155
0.026459
0.017670
0.000092
-0.011108
-0.018433
0.005463
0.010345
0.013275
0.020599
0.035736
0.061127
0.053802
-0.059448
-0.158569
-0.207886
-0.145386
-0.016479
0.050385
0.046967
0.036224
0.047455
-0.048706
-0.088745
-0.100952
-0.101440
-0.094604
-0.062866
-0.023315
-0.008667
-0.006714
0.015717
0.066986
0.057220
0.039642
0.018158
0.035736
0.038177
0.066498
0.077728
0.070892
0.044037
0.002045
-0.014526
-0.001831
0.028900
0.053802
0.069427
0.036713
-0.009155
-0.037964
-0.021362
-0.015991
0.007416
-0.008179
-0.015015
-0.027710
-0.044800
-0.042358
-0.043823
-0.044312
-0.051147
-0.042847
-0.042847
-0.053589
-0.066284
-0.057495
-0.054565
-0.060913
-0.057007
-0.054565
-0.043823
-0.054565
-0.036987
-0.047729
-0.044312
-0.049683
-0.037476
-0.056519
-0.045288
-0.036499
-0.025757
-0.036011
-0.020874
-0.020874
-0.033569
-0.033081
-0.036011
-0.033081
-0.000366
-0.009644
-0.019409
-0.008667
0.006927
0.020111
0.022552
0.018646
0.008392
0.031342
0.048920
0.055267
0.058685
0.070404
0.063080
0.050385
0.057220
0.082611
0.087494
0.097260
0.088470
0.100189
0.088470
0.094818
0.103607
0.084076
0.072845
0.058197
0.040131
0.040619
0.039154
0.042084
0.024994
0.020599
0.020599
0.011810
0.011810
-0.015503
-0.011108
0.000580
-0.001343
-0.008179
-0.018921
-0.041870
-0.054565
-0.062866
-0.029175
-0.049194
-0.078003
-0.067261
-0.077515
-0.046265
0.027924
0.061615
0.125580
0.186127
0.042084
-0.180054
-0.136597
0.033295
0.077728
0.120209
0.199799
0.197845
0.185638
0.192963
0.135834
0.107025
0.099701
0.101166
0.108002
0.126068
0.125092
0.129486
0.097260
0.094330
0.077728
0.070404
0.052826
0.036224
0.014252
0.000580
-0.005737
-0.028687
-0.037476
-0.029663
-0.029175
-0.024292
-0.029175
-0.028687
-0.039917
-0.028198
-0.038940
-0.030151
-0.062866
-0.065796
-0.066284
-0.045288
-0.079468
-0.147827
-0.132202
-0.096558
-0.035034
-0.037476
-0.039917
-0.059937
-0.123413
-0.114624
-0.085327
-0.078003
-0.064331
-0.059937
-0.050659
-0.051636
-0.046265
-0.033081
-0.027710
-0.010132
-0.011597
-0.015503
-0.015503
-0.025757
-0.011597
0.002045
0.020111
0.004974
-0.008179
-0.001831
-0.000366
-0.005737
0.003021
0.022064
0.014252
0.019135
0.029388
-0.008179
-0.012085
0.003998
0.016693
0.029877
0.035736
0.024506
0.024506
0.007904
0.002533
-0.002808
-0.006226
-0.007690
-0.008179
-0.008179
-0.006226
-0.003784
-0.017944
-0.018921
-0.006226
-0.017944
-0.006714
-0.019409
-0.008179
-0.003296
0.005463
0.003510
0.010345
-0.001343
-0.014038
-0.019409
-0.020874
-0.019897
-0.003784
0.013275
0.009369
0.017181
-0.008179
-0.023315
-0.045288
-0.036499
-0.028687
-0.010620
-0.014526
-0.011108
-0.010620
-0.014038
-0.009644
-0.013550
-0.017944
-0.030151
-0.011597
0.000580
-0.000854
0.001068
0.003021
0.006439
0.023041
0.020111
0.024994
0.032806
0.036224
0.024506
0.030365
0.016205
0.024506
0.029388
0.030853
0.032318
0.026459
0.024017
0.017670
0.010834
0.009369
0.006927
0.002533
-0.003784
-0.003784
-0.008179
0.001068
-0.013550
-0.025757
-0.024292
-0.024780
-0.012085
-0.026733
-0.019897
-0.028687
-0.035034
-0.044312
-0.048706
-0.041870
-0.056519
-0.082886
-0.093628
-0.089722
-0.085815
-0.080444
-0.018921
0.072357
0.171478
0.223724
0.192963
-0.056030
-0.111694
0.040619
0.191498
0.294037
0.215912
0.124115
0.149017
0.206635
0.196381
0.130463
0.087982
0.081635
0.071869
0.067474
0.084564
0.062592
-0.002808
-0.067261
-0.096069
-0.099976
-0.104858
-0.111694
-0.100464
-0.098511
-0.103394
-0.093140
-0.084351
-0.077026
-0.059448
-0.057007
-0.037476
-0.037964
-0.018921
-0.018921
-0.014526
-0.016968
-0.015015
-0.012085
-0.001343
0.011322
-0.000854
0.000092
-0.006714
-0.000854
-0.011597
-0.017456
-0.019409
-0.010132
-0.001831
0.004974
0.009369
0.013763
0.008881
0.001068
-0.020386
-0.018921
-0.026733
-0.030640
-0.021851
-0.001343
0.012787
0.015228
-0.000366
-0.005737
-0.001831
0.002533
-0.015991
-0.010620
-0.007690
-0.011108
0.007416
0.000580
0.000580
0.007904
0.006927
0.005951
0.016205
0.003510
0.006439
0.013275
0.014252
0.013275
0.011810
0.025970
0.028900
0.021088
0.028900
0.038177
0.038666
0.049408
0.019623
0.033783
0.009857
0.004974
0.006927
0.014740
0.009857
0.015717
0.023529
0.004486
-0.009155
-0.026245
-0.019409
-0.038452
-0.031616
-0.037964
-0.023315
-0.046265
-0.050171
-0.047729
-0.055542
-0.043823
-0.036987
-0.038452
-0.039917
-0.043823
-0.027710
-0.026245
-0.018433
-0.002319
0.000092
0.005951
0.003510
-0.004761
-0.010132
-0.008667
0.002533
0.014740
0.018646
0.018646
0.015717
0.015228
0.030853
0.019135
0.014740
0.019135
0.024506
0.036224
0.024017
0.027924
0.039154
0.019135
0.016205
0.011810
0.016693
0.014740
0.019135
0.025482
0.027924
0.039154
0.029388
0.014740
0.003510
-0.006226
0.007416
0.005463
0.004974
0.004486
-0.000366
-0.015503
-0.004761
0.003998
-0.011108
-0.007690
-0.022827
-0.040405
-0.039917
-0.031616
-0.047241
-0.037476
-0.053589
-0.034546
-0.039917
-0.055542
-0.051636
-0.058472
-0.078003
-0.089722
-0.142456
-0.141968
-0.075073
0.071381
0.193939
0.198822
0.069916
-0.025757
0.017181
0.067963
0.080658
0.075775
0.094818
0.122162
0.138275
0.124603
0.131439
0.192963
0.191498
0.138275
0.052826
-0.047241
0.020599
0.013275
0.018646
0.008392
-0.033569
-0.061890
-0.112671
-0.161987
-0.158569
-0.125366
-0.103394
-0.097046
-0.091187
-0.095581
-0.097534
-0.090210
-0.088257
-0.079956
-0.064819
-0.060913
-0.061401
-0.051636
-0.036499
-0.020874
0.000580
0.015717
0.024994
0.023041
0.016693
0.023529
0.019623
0.021576
0.012787
0.013763
0.032806
0.036713
0.025482
0.027435
0.034271
0.015228
0.003998
0.021088
0.021576
0.025970
0.025482
0.024017
0.022064
0.022552
0.030365
0.025482
0.016205
0.032806
0.035248
0.040619
0.025970
0.010834
-0.008667
-0.025757
-0.028687
-0.015503
0.012787
0.020111
0.010345
0.005951
-0.003784
-0.022339
-0.021851
-0.010132
-0.020386
-0.013550
-0.005249
-0.000366
-0.002808
-0.001831
0.014252
0.018158
0.013763
0.013763
0.017670
0.017670
0.022552
0.025970
0.028412
0.013763
0.021088
0.020599
0.018158
0.019623
0.030365
0.021576
0.015228
0.017181
0.010834
0.013763
0.009369
0.012787
0.014740
0.007416
0.021088
0.019135
0.015228
0.014740
0.017670
0.022064
0.012299
0.011322
0.002045
0.010834
0.007904
-0.002808
0.010345
0.014740
0.011322
0.007416
0.007416
0.003021
0.004486
-0.009644
-0.030151
-0.038452
-0.047241
-0.039917
-0.036499
-0.047241
-0.032104
-0.045288
-0.048706
-0.065308
-0.055054
-0.056030
-0.054077
-0.054565
-0.056519
-0.045288
-0.049683
-0.044800
-0.041870
-0.025269
-0.036987
-0.040405
-0.039917
-0.027710
-0.028198
-0.030151
-0.039429
-0.049194
-0.040405
-0.054077
-0.054565
-0.006226
0.063568
0.131439
0.112885
0.056732
-0.163452
-0.319214
-0.211304
0.010834
0.076752
0.201263
0.188568
0.076752
-0.092163
-0.026733
0.032318
-0.003296
0.027435
0.040619
0.044525
0.054291
0.053802
0.066010
0.040131
0.030853
0.022064
0.015717
-0.010132
-0.000366
-0.024292
-0.017456
-0.016968
-0.003784
0.025970
0.073822
0.070404
0.027924
-0.030640
-0.052612
-0.042358
-0.020386
0.004486
0.020111
0.052338
0.051849
0.040619
0.021088
0.009369
-0.017944
-0.079468
-0.109741
-0.120972
-0.081909
-0.033569
-0.029175
-0.024780
-0.042358
-0.052612
-0.093140
-0.186890
-0.179565
-0.119995
-0.113647
-0.067261
-0.053101
0.004486
0.013763
-0.003784
-0.010620
-0.017456
-0.004272
0.025482
0.039154
0.029388
0.046967
0.033295
0.053802
0.066986
0.057220
0.066010
0.066010
0.045990
0.040619
0.033783
0.029388
0.028412
0.009857
0.013763
-0.011108
-0.011108
-0.018921
-0.013550
-0.021851
-0.031128
-0.039917
-0.025269
-0.031128
-0.040405
-0.038452
-0.042847
-0.034058
-0.042358
-0.036987
-0.018921
-0.013062
-0.008179
0.009369
-0.002319
0.004974
0.007416
0.005463
0.007416
0.007904
0.013275
0.028900
0.033783
0.028412
0.035248
0.041595
0.032318
0.035248
0.027435
0.034271
0.029877
0.023041
0.028412
0.020599
0.021088
0.009857
0.016205
0.003021
0.021088
0.012299
0.005951
0.005463
0.011810
0.007416
0.012787
0.005463
0.013275
0.017670
0.007904
0.023529
0.012787
0.017670
0.014740
0.019135
0.016693
0.020111
0.010834
0.027924
0.017181
0.017670
0.022064
0.039642
0.045013
0.048920
0.045990
0.045990
0.048431
0.025970
0.002533
-0.018921
-0.004761
0.007904
0.019623
0.029388
0.026459
0.036224
0.001556
0.002045
-0.002319
-0.010620
-0.005249
-0.001831
0.017670
0.036224
0.024017
0.023041
0.024017
0.015228
0.014252
0.003998
-0.008179
-0.025757
-0.037964
-0.016479
0.074310
0.228607
0.280365
0.175873
0.108490
-0.014038
-0.142944
-0.043823
0.105072
0.160736
0.141205
0.144135
0.097260
0.045502
0.002045
0.026947
0.095795
0.100189
0.047455
0.022064
-0.025757
-0.022827
-0.024780
-0.023804
-0.016968
-0.018433
-0.033081
-0.031616
-0.022827
-0.036011
-0.043823
-0.031616
-0.022339
-0.022827
-0.029175
-0.041870
-0.043823
-0.061890
-0.064819
-0.057007
-0.057495
-0.060913
-0.049194
-0.042847
-0.041870
-0.032104
-0.040405
-0.042358
-0.041870
-0.039917
-0.038940
-0.046265
-0.050659
-0.030640
-0.011597
0.002533
0.007904
0.008881
-0.010132
-0.008179
0.007904
0.028412
-0.009155
-0.024780
-0.045288
-0.039917
-0.024780
-0.005249
0.007416
-0.008667
0.001556
-0.015503
-0.016479
-0.037476
-0.036499
-0.048706
-0.044800
-0.047241
-0.050171
-0.052612
-0.025269
-0.023315
-0.028198
-0.041870
-0.030151
-0.028687
-0.032104
-0.025269
-0.021851
-0.017456
-0.008667
0.000580
-0.004272
-0.001831
0.001556
0.009369
0.009857
0.002533
0.018158
0.019135
0.017670
0.018158
0.024994
0.021088
0.015717
0.013275
0.010834
0.001556
0.020111
0.018158
0.018646
0.030853
0.033295
0.051361
0.034760
0.028900
0.027435
0.025970
0.033295
0.027924
0.035248
0.034271
0.040131
0.023529
0.036713
0.042572
0.037689
0.046478
0.041107
0.022064
0.007904
0.013763
0.011810
0.018646
0.007416
0.009857
0.002533
0.000580
-0.002319
-0.005737
-0.005737
-0.005737
-0.003296
0.002045
0.011322
0.002533
0.014252
0.009369
-0.001343
0.010345
0.000092
-0.011597
-0.004272
0.005951
0.010345
0.013763
0.017670
0.008392
0.024994
0.013275
0.016205
0.004974
-0.005249
-0.010132
0.006439
0.027924
0.049408
0.053314
-0.022339
-0.097046
-0.065796
-0.021851
-0.009644
-0.007202
0.008392
0.024994
-0.000854
-0.038940
-0.062378
-0.041382
-0.007202
0.007416
-0.019409
-0.013062
-0.019897
-0.013550
-0.017944
-0.027710
-0.022827
-0.002319
0.028412
0.038666
0.040131
0.012787
0.004486
-0.005249
-0.009644
-0.028687
-0.005249
0.015717
0.072845
0.126068
0.095795
0.019135
-0.050659
-0.060425
-0.052124
-0.053589
-0.044312
-0.045776
-0.068726
-0.121460
-0.074585
0.069916
0.082123
-0.058472
-0.150269
-0.157593
-0.146851
-0.143921
-0.110229
-0.084351
-0.063843
-0.062378
-0.036011
-0.031616
-0.042358
-0.036499
-0.024780
-0.025757
-0.032104
-0.010620
-0.007202
0.002045
0.009369
0.034760
0.037689
0.018646
0.020599
0.018158
0.005463
0.009857
0.004486
0.007904
0.004486
0.011810
0.015228
-0.002319
0.010345
0.005463
0.011322
0.000580
0.002533
-0.002319
-0.003784
-0.011597
-0.020874
-0.005249
-0.008179
-0.006714
-0.001343
-0.012573
-0.018433
-0.009155
-0.020386
-0.024780
-0.027222
-0.024292
-0.026245
-0.021851
-0.026245
-0.020386
-0.015015
-0.003296
-0.010132
-0.009644
-0.002808
-0.014038
-0.015503
-0.004761
0.000580
-0.003296
0.009369
-0.007202
-0.000366
0.004486
0.006439
0.009857
0.013275
0.009369
0.000092
0.000580
-0.005737
-0.003784
0.020111
0.045013
0.058685
0.066498
0.085541
0.063080
0.012787
0.015228
0.044037
0.084076
0.081635
0.090912
0.072357
0.064545
0.070404
0.085541
0.077728
0.079193
0.075287
0.064545
0.067474
0.118744
0.152924
0.109955
0.021576
-0.061401
-0.015503
0.030853
0.038666
0.042084
0.030365
0.038666
0.046478
0.040131
-0.004761
-0.019409
0.012787
0.032806
0.031830
0.014740
-0.013062
-0.027710
-0.052612
-0.003784
0.035736
0.117767
0.114349
0.034271
-0.002808
0.006927
0.019135
0.027435
0.023529
0.029388
0.033295
0.055267
0.061127
0.016693
0.013763
0.009369
0.011322
0.019135
0.016693
0.007904
0.004486
0.019623
0.020111
0.024994
0.017181
0.021576
0.017670
0.025482
0.039154
0.027924
0.037201
0.032318
0.038177
0.048431
0.049896
0.033295
0.038177
0.023041
0.026459
0.034760
0.022552
0.028900
0.036713
0.033783
0.041595
0.041595
0.036224
0.027924
0.013763
0.000580
-0.017456
-0.023804
-0.011597
0.005463
-0.016479
-0.025269
-0.026245
-0.031128
-0.031616
-0.036987
-0.038452
-0.047241
-0.037964
-0.053589
-0.083374
-0.082886
-0.084351
-0.077026
-0.067261
-0.060425
-0.050171
-0.039429
-0.040894
-0.024292
-0.015503
-0.027710
-0.025269
-0.016479
-0.008179
0.002533
0.028412
0.030365
0.020111
0.023041
-0.007690
-0.015015
-0.030151
-0.071655
-0.067749
-0.038452
-0.025757
-0.036987
-0.055542
-0.050659
-0.069702
-0.085327
-0.070190
-0.068237
-0.097046
-0.117554
-0.329468
-0.405151
-0.349487
-0.124390
0.022552
-0.015503
-0.075562
-0.131714
-0.166870
-0.176147
-0.174683
-0.153687
-0.141968
-0.111206
-0.082886
-0.054565
-0.041870
-0.032104
-0.021362
-0.016968
-0.010620
0.005463
0.002533
0.007416
0.003998
0.024506
0.019135
0.019135
0.016693
-0.001343
0.002045
0.008881
0.013275
0.024017
0.030853
0.038666
0.056244
0.018158
-0.002808
0.017181
0.028900
0.045502
0.043060
0.116302
0.205170
0.239838
0.169525
0.001556
0.013275
0.061615
0.073334
0.130463
0.357513
0.370697
0.364838
0.315033
0.208099
0.019135
-0.083374
0.033783
0.183197
0.245209
0.264740
0.210052
0.152435
0.083588
0.039154
0.029388
0.000092
-0.016968
-0.003296
-0.026245
-0.054077
-0.068237
-0.075073
-0.071167
-0.058472
-0.060913
-0.075562
-0.077515
-0.079956
-0.086304
-0.088745
-0.075073
-0.082397
-0.064819
-0.064819
-0.057007
-0.042847
-0.026733
-0.028198
-0.014038
-0.013062
-0.002808
-0.002319
-0.001343
0.000092
0.023529
0.024506
0.016693
0.027435
0.022064
0.027924
0.051361
0.035248
0.022064
0.036713
0.039154
0.039154
0.050873
0.046478
0.038666
0.044037
0.040131
0.028412
0.034760
0.029388
0.045990
0.038666
0.038177
0.036224
0.044525
0.028900
0.029877
0.032806
0.038177
0.032806
0.028412
0.026947
0.030853
0.024506
0.028900
0.028900
0.028412
0.034271
0.031342
0.024994
0.027435
0.030365
0.028900
0.023041
0.020111
0.018158
0.009369
0.024017
0.017670
0.022552
0.021088
0.018158
0.028412
0.023529
0.025970
0.018158
0.022064
0.021576
0.019623
0.018158
0.022064
0.012787
0.006439
0.009369
0.000092
0.000580
-0.001343
-0.005249
0.013275
-0.002319
0.015717
0.007416
0.000092
-0.009644
-0.009644
-0.002319
-0.015503
-0.016968
-0.034546
-0.042358
-0.052612
-0.044312
-0.037964
-0.042847
-0.028687
-0.020386
-0.011108
-0.010620
-0.021851
-0.034058
-0.025269
-0.036499
-0.052124
-0.064819
-0.093140
-0.080933
-0.126343
-0.161499
-0.150269
-0.111694
-0.090210
-0.074097
-0.048706
-0.048218
-0.068726
-0.076050
-0.098511
-0.141479
-0.144409
-0.111206
-0.072144
-0.020874
0.014252
-0.074097
-0.172729
-0.161987
-0.171265
-0.076050
0.055756
0.160736
0.108490
0.180267
0.011810
-0.160034
-0.157104
-0.088257
-0.082886
-0.046265
0.093353
0.234955
0.250580
0.206146
0.128998
0.030853
0.030853
0.127045
0.217377
0.259857
0.241791
0.211029
0.161224
0.118744
0.128998
0.150970
0.156342
0.127045
0.116791
0.098724
0.081146
0.062103
0.042084
0.034760
0.010345
-0.020874
-0.059448
-0.062866
-0.080933
-0.083862
-0.085327
-0.093628
-0.087280
-0.087769
-0.104858
-0.115601
-0.111206
-0.108276
-0.106323
-0.099976
-0.100952
-0.100464
-0.089233
-0.079468
-0.076538
-0.075562
-0.058472
-0.056519
-0.051636
-0.051147
-0.044800
-0.042847
-0.029663
-0.032104
-0.024292
-0.020386
-0.018433
-0.015503
-0.017456
-0.019897
-0.012573
0.012787
-0.000854
0.018646
0.020111
0.018158
0.008881
0.011810
0.023041
0.033783
0.035736
0.032806
0.009369
0.021576
0.049896
0.051361
0.052338
0.056244
0.045013
0.058685
0.056732
0.049896
0.063568
0.056244
0.054291
0.058685
0.059662
0.064056
0.062103
0.067474
0.055267
0.070404
0.069916
0.063080
0.058685
0.055756
0.058197
0.053802
0.059662
0.045013
0.030853
0.037201
0.042572
0.041107
0.036713
0.037201
0.046478
0.047943
0.046478
0.056244
0.065033
0.038666
0.033783
0.007904
0.002045
0.007904
0.020599
0.039154
0.025970
0.028900
0.031830
0.015717
0.003021
-0.007690
-0.001831
-0.011597
-0.016968
-0.015503
-0.009644
-0.007690
-0.023804
-0.007202
-0.014038
-0.019409
-0.022339
-0.008667
-0.010132
-0.021851
-0.019897
-0.015503
-0.025269
-0.014038
-0.012573
-0.015991
-0.012573
-0.021851
-0.019409
0.002045
0.003510
0.001068
0.015717
0.021576
0.000092
-0.047729
-0.041870
-0.010620
-0.014038
-0.014526
-0.016479
-0.015991
-0.015015
-0.006714
0.012787
0.030853
0.010834
0.039642
0.045013
-0.000854
-0.147827
-0.147827
-0.034058
0.116791
0.134857
0.067963
0.038666
-0.003296
-0.049683
-0.087769
-0.049194
-0.025269
0.094330
0.292084
0.188080
-0.038940
-0.081909
-0.000854
0.076752
0.062103
0.002045
0.022064
0.021088
-0.005249
0.000580
-0.021851
-0.021851
-0.032104
-0.033569
-0.033569
-0.039917
-0.050171
-0.080444
-0.089233
-0.092651
-0.106812
-0.104858
-0.093140
-0.079956
-0.081909
-0.088257
-0.073608
-0.061401
-0.063354
-0.065308
-0.061401
-0.063843
-0.051147
-0.055054
-0.069702
-0.066772
-0.059448
-0.056519
-0.063843
-0.062378
-0.064819
-0.057007
-0.066284
-0.046753
-0.045288
-0.031616
-0.036987
-0.034546
-0.020386
-0.027222
-0.013062
-0.007202
-0.007690
-0.001831
0.004974
0.001556
0.008881
0.003021
0.019135
0.023529
0.027435
0.025482
0.035248
0.036713
0.037689
0.028900
0.031342
0.034271
0.033783
0.033295
0.036713
0.036224
0.032318
0.039642
0.021576
0.032806
0.033295
0.036224
0.034760
0.030853
0.035248
0.026947
0.026459
0.046478
0.035248
0.031830
0.027435
0.005463
0.007416
0.002533
0.005463
0.009369
0.017181
0.007904
0.024506
0.024994
0.009857
0.014252
-0.000366
-0.002319
-0.000366
-0.003296
-0.001831
-0.007202
-0.010620
-0.000854
-0.011597
0.001556
-0.011108
-0.009644
-0.005737
-0.020386
-0.028687
-0.016968
-0.032104
-0.021362
-0.048218
-0.043335
-0.031616
-0.020386
-0.031128
-0.036499
-0.036011
-0.029175
-0.032593
-0.028687
-0.024292
-0.036499
-0.019409
-0.021851
-0.012085
-0.021851
-0.015015
-0.018433
-0.008179
-0.002319
-0.002808
-0.005737
-0.007690
-0.007690
0.001068
0.003510
0.003510
0.014252
0.008881
0.004974
-0.002808
-0.000854
-0.000854
-0.004272
-0.007202
-0.005737
0.012299
0.014740
0.026947
0.035736
0.019623
0.015228
0.022552
0.025970
0.045013
0.069916
0.082611
0.067474
0.069916
0.032806
0.006927
-0.001831
-0.026733
-0.016968
0.043060
0.038666
0.101166
0.341400
0.460541
0.208099
-0.109253
-0.182983
0.008392
0.132416
0.149994
0.157806
0.172943
0.149994
0.099213
0.073822
0.090912
0.095306
0.079681
0.045013
0.023529
0.010345
-0.019897
-0.026733
-0.030151
-0.041382
-0.060425
-0.058472
-0.057983
-0.062378
-0.057495
-0.048706
-0.053589
-0.047241
-0.041870
-0.048218
-0.058960
-0.056030
-0.051147
-0.037476
-0.047241
-0.043335
-0.032593
-0.026245
-0.026245
-0.024780
-0.026245
-0.027222
-0.033569
-0.019409
-0.014038
-0.019897
-0.023804
-0.017456
-0.009644
-0.015015
-0.012573
-0.022827
-0.002808
0.000580
-0.001831
-0.012085
0.003510
-0.004272
0.002533
-0.006226
0.009857
0.008392
0.004974
0.001068
-0.004272
0.000580
0.003998
0.005951
0.005463
-0.002808
-0.000366
-0.005249
-0.002319
-0.000366
-0.007202
-0.007690
-0.014526
-0.023315
-0.025757
-0.008667
-0.015991
-0.032593
-0.023315
-0.017944
-0.015015
-0.024780
-0.029663
-0.026245
-0.028687
-0.029175
-0.028198
-0.021851
-0.023315
-0.016479
-0.019409
-0.027710
-0.016479
-0.017456
-0.008179
-0.009155
-0.006714
-0.002808
-0.007690
0.000092
0.000580
-0.004272
-0.007690
0.007416
0.007416
0.005951
0.008881
0.003998
0.002045
0.001068
0.002533
-0.003784
-0.017456
-0.008179
0.009857
0.034271
0.066010
0.060638
0.069427
0.046478
0.022064
0.009857
0.028900
0.032806
0.052826
0.059174
0.069916
0.065033
0.066010
0.077728
0.067963
0.075287
0.067474
0.067474
0.072357
0.057220
0.063568
0.072845
0.056244
0.062103
0.055267
0.058685
0.057709
0.068939
0.081146
0.072845
0.081146
0.084564
0.088470
0.081635
0.074799
0.066498
0.058197
0.054291
0.058197
0.060638
0.063568
0.072845
0.058197
0.060638
0.073822
0.090912
0.112396
0.051849
-0.052124
-0.100464
-0.036499
0.019623
0.088470
0.090912
0.050385
0.000580
-0.043823
-0.030640
0.049896
0.096283
0.026947
-0.107300
-0.097046
-0.044312
-0.018921
0.003021
-0.002808
-0.009644
-0.007690
-0.010620
-0.022339
-0.039917
-0.038940
-0.033081
-0.006714
-0.018433
-0.031616
-0.047241
-0.079956
-0.054565
-0.040894
-0.025269
-0.022339
-0.021362
-0.041870
-0.054565
-0.053101
-0.044800
-0.051147
-0.050659
-0.062378
-0.057983
-0.063843
-0.059448
-0.061401
-0.065796
-0.057983
-0.057983
-0.051147
-0.051636
-0.037964
-0.044312
-0.032593
-0.032104
-0.035522
-0.026733
-0.026245
-0.028687
-0.014526
-0.021851
-0.014526
-0.012085
0.000580
-0.008179
-0.008179
0.000092
0.009369
-0.000366
-0.004761
0.004974
-0.004272
0.003510
-0.006226
0.000580
-0.008667
-0.006714
-0.009644
-0.003296
-0.006714
0.002045
-0.002319
0.010345
0.001068
-0.001831
-0.004761
-0.001831
-0.003784
0.005463
0.001068
-0.004272
-0.020386
-0.011108
-0.022339
-0.027710
-0.019897
-0.001343
-0.010132
-0.006226
-0.010132
-0.012573
-0.020386
-0.020874
-0.013550
-0.006226
-0.012085
-0.005737
-0.007690
0.003021
0.009857
0.020599
0.030853
0.029388
0.026947
0.041595
0.046478
0.047943
0.039154
0.035248
0.046967
0.044037
0.035736
0.039154
0.031830
0.034271
0.045013
0.035248
0.048431
0.038177
0.024994
0.034271
0.029388
0.025970
0.026459
0.024994
0.015228
0.022552
0.026459
0.015717
0.023529
0.013763
0.015228
0.006439
-0.002808
-0.001831
-0.004272
-0.014038
-0.013550
-0.018921
-0.028198
-0.030151
-0.014038
-0.018921
-0.006226
-0.015015
-0.031616
-0.036499
-0.022827
-0.019409
-0.019409
-0.028198
-0.026245
-0.033081
-0.051147
-0.043335
-0.046753
-0.039917
-0.013550
-0.018921
-0.015503
0.003510
-0.050659
-0.388550
-0.301636
-0.137085
0.050873
0.129486
-0.125854
0.051849
0.072357
-0.083862
-0.094116
-0.112183
-0.074585
0.035248
0.099213
0.031342
0.095795
0.129486
0.112885
0.025482
0.045502
0.136322
0.137299
0.070404
0.066498
0.107513
0.077240
0.058197
0.045502
0.036713
0.019623
-0.002319
-0.002808
-0.019897
-0.011597
-0.015991
0.005463
0.006927
0.000092
-0.014526
-0.028198
-0.050659
-0.055542
-0.052124
-0.036011
-0.026245
-0.031616
-0.046265
-0.047729
-0.060913
-0.057983
-0.054077
-0.066284
-0.063354
-0.055054
-0.051636
-0.055542
-0.049194
-0.040405
-0.037476
-0.038940
-0.027710
-0.023804
-0.015503
-0.021362
-0.002808
0.008881
0.008392
0.020111
0.023041
0.024017
0.019623
0.026947
0.035736
0.035736
0.041107
0.042572
0.039642
0.044525
0.042572
0.061127
0.052826
0.037201
0.045502
0.044525
0.042084
0.042084
0.047943
0.040131
0.034271
0.045990
0.043549
0.039154
0.035736
0.034760
0.046478
0.038666
0.035736
0.035248
0.035736
0.040619
0.027924
0.036713
0.035248
0.032318
0.032318
0.019135
0.023041
0.023529
0.029877
0.030853
0.029877
0.028900
0.032806
0.025970
0.044525
0.048431
0.048920
0.032318
0.003510
-0.028198
-0.041870
-0.046265
-0.040405
-0.004272
0.028900
0.032318
0.021088
-0.007202
-0.010620
-0.027710
-0.032104
-0.019409
-0.037476
-0.015015
-0.004761
-0.012085
-0.004761
0.007904
0.017181
0.018646
0.022064
0.021576
0.012299
0.012787
0.010345
0.013763
-0.005249
-0.003296
-0.013550
-0.018921
-0.017456
-0.034058
-0.022827
-0.036499
-0.041382
-0.037964
-0.032104
-0.033569
-0.037476
-0.055542
-0.050659
-0.058472
-0.067261
-0.066284
-0.067261
-0.073120
-0.055054
-0.048706
-0.053589
-0.058472
-0.057495
-0.066772
-0.068237
-0.072144
-0.082886
-0.078003
-0.085327
-0.082886
-0.068237
-0.057495
-0.058472
-0.063354
-0.056519
-0.073120
-0.053101
-0.063843
-0.026733
-0.021851
0.007416
0.027435
0.023041
-0.023315
-0.010132
0.044525
0.029877
-0.018433
0.014252
0.041595
0.080658
0.073334
0.076752
0.022552
0.092377
0.248138
0.376068
0.308685
0.198822
0.142670
0.070892
0.043549
0.088959
0.157318
0.251068
0.265228
0.203705
0.164154
0.126068
0.111908
0.083099
0.064545
0.024017
0.008392
-0.012573
-0.032104
-0.055054
-0.059937
-0.051636
-0.050659
-0.075562
-0.074097
-0.077026
-0.062378
-0.057495
-0.059448
-0.030151
-0.025757
-0.022827
-0.026733
-0.009644
-0.015991
0.005463
0.018158
0.004974
0.003021
0.013763
0.010834
0.010345
0.011322
0.007904
0.017181
-0.000854
0.010345
0.012299
0.009369
0.016205
0.020111
0.013763
0.023041
0.011322
0.014740
0.003998
0.015717
0.014252
0.014740
0.004486
0.007904
0.019135
0.020111
0.006439
0.013763
0.009369
0.000580
0.011810
0.007416
0.015228
0.010345
0.014252
0.012299
0.013763
0.011322
0.004974
0.024506
0.016205
0.007416
0.015717
0.011322
0.013763
0.016205
0.017181
0.025482
0.023041
0.013763
0.018646
0.031830
0.024017
0.014740
0.024506
0.006927
0.008392
0.010345
0.014252
0.006927
0.006927
0.006439
0.002533
-0.002808
0.000092
-0.011597
-0.015015
-0.029663
-0.041870
-0.024780
-0.015503
-0.005737
-0.008179
-0.021851
-0.045776
-0.073120
-0.094604
-0.114624
-0.103394
-0.067749
-0.036987
-0.023804
-0.051636
-0.069702
-0.091187
-0.098511
-0.104370
-0.092163
-0.085327
-0.070190
-0.057495
-0.052124
-0.027710
-0.017456
-0.037476
-0.060425
-0.113159
-0.078003
-0.006714
0.010345
-0.011597
-0.041870
-0.052612
-0.063843
-0.052612
-0.049683
-0.031616
-0.048706
-0.026733
-0.044312
-0.031616
-0.032104
-0.022339
-0.051636
-0.096069
-0.124390
-0.067261
-0.005249
0.053314
0.014740
-0.012085
-0.021362
0.102142
0.096771
-0.002319
-0.073120
-0.096558
-0.037476
0.043060
0.091400
0.014740
-0.057495
0.073822
0.049896
0.108490
0.116302
0.107513
0.102631
0.009857
-0.043335
-0.055054
-0.027222
0.035736
0.068451
0.108490
0.141693
0.143158
0.131439
0.092865
0.042084
0.044037
0.054291
0.047455
0.055756
0.055267
0.070892
0.095795
0.134857
0.135345
0.111420
0.044525
-0.000366
-0.029175
-0.032104
-0.010620
0.016693
0.024994
0.010345
-0.009644
-0.032104
-0.046265
-0.062866
-0.085327
-0.091675
-0.094116
-0.078491
-0.089722
-0.089233
-0.078003
-0.076050
-0.076050
-0.062378
-0.053589
-0.042358
-0.038452
-0.041870
-0.021851
-0.015503
-0.017944
-0.003784
-0.011108
-0.006714
0.006927
0.001068
0.004974
0.006439
0.014252
0.011322
0.012787
0.014740
0.020111
0.009857
0.006927
0.020111
0.009369
0.020111
0.023041
0.019623
0.014252
0.018646
0.019135
0.022064
0.027435
0.020599
0.026947
0.017181
0.023529
0.016205
0.016693
0.034271
0.035736
0.037201
0.029877
0.035248
0.040131
0.018646
0.025482
0.039154
0.034760
0.037201
0.033783
0.036713
0.029388
0.028412
0.038177
0.026459
0.023529
0.017670
0.022552
0.027435
0.017181
0.020111
0.018158
0.017670
0.013275
0.003021
0.019135
-0.000854
0.002045
0.004486
-0.005249
-0.003784
0.004486
-0.004272
-0.008179
-0.007202
-0.003296
-0.013062
-0.022827
-0.024292
-0.026245
-0.026733
-0.021362
-0.035522
-0.028198
-0.032104
-0.017456
-0.026245
-0.025757
-0.035034
-0.054565
-0.061890
-0.070190
-0.048706
-0.031616
-0.021362
-0.016479
-0.023315
-0.057983
-0.067749
-0.060425
-0.032593
-0.030151
-0.020386
-0.018921
-0.016479
-0.018433
-0.018433
-0.019409
-0.002808
-0.004272
-0.013062
-0.013062
0.030853
0.126556
0.160736
0.092377
-0.043823
0.002533
0.117767
0.166107
0.144623
0.100189
0.087982
0.073822
0.101654
0.114349
0.124115
0.126068
0.133392
0.101166
0.076752
0.060150
0.058197
0.088959
0.121185
0.123627
0.097260
0.060150
0.033783
0.022064
0.007904
0.009369
0.013763
0.046967
0.065521
0.054291
0.017181
-0.043823
-0.083862
-0.089722
-0.104370
-0.103882
-0.054077
-0.049194
-0.036987
-0.079468
-0.116577
-0.125366
-0.117065
-0.110718
-0.103394
-0.090210
-0.072144
-0.065796
-0.038452
-0.020874
-0.021362
-0.021362
-0.020874
0.002533
0.018646
0.035248
0.036713
0.038666
0.037689
0.049408
0.027924
0.018646
0.013275
0.026947
0.037201
0.017181
-0.004761
-0.003784
0.012787
0.010834
0.014740
0.004974
-0.003296
0.005463
-0.007202
-0.005737
-0.011108
-0.009155
-0.007202
-0.010132
-0.014038
-0.011597
-0.010132
-0.006714
-0.011597
-0.004272
-0.006714
-0.016479
0.006927
-0.004761
0.007416
0.008392
0.019623
0.009369
0.024994
0.028412
0.019135
0.023529
0.012299
-0.007202
0.002045
0.009369
0.020111
0.024017
0.022552
0.019135
0.024506
0.006927
0.007416
0.006439
0.001556
0.004486
0.010345
0.007416
0.002045
0.013763
0.002533
0.014740
0.011810
-0.001831
0.012299
0.002045
0.009857
-0.003784
0.005463
0.002045
0.000092
-0.003784
0.003998
0.002533
-0.002319
0.001556
-0.001343
-0.011108
-0.026733
-0.036499
-0.032593
-0.024292
-0.025269
-0.018921
-0.017944
-0.015991
-0.026245
-0.043823
-0.042847
-0.060913
-0.055542
-0.079468
-0.064819
-0.035034
0.017670
0.012299
0.020599
0.095306
0.140228
0.089447
-0.091187
-0.147339
-0.060425
0.010834
0.066010
0.108002
0.094330
0.079193
0.078217
0.059174
0.044037
0.009369
0.041107
0.005951
-0.032104
-0.069214
-0.042847
-0.027710
-0.018921
-0.029663
-0.012573
0.001068
-0.005737
-0.015015
-0.025269
-0.065796
-0.090698
-0.102905
-0.096069
-0.118530
-0.103882
-0.029663
-0.026733
-0.046265
-0.071167
-0.083374
-0.081421
-0.054077
-0.034546
-0.026245
-0.042358
-0.053589
-0.066284
-0.054077
-0.044800
-0.025269
-0.016479
0.008881
-0.002808
-0.006226
-0.007202
0.028900
0.048920
0.001068
-0.002319
-0.016968
-0.018433
-0.035522
-0.038940
-0.019409
0.007904
0.011810
0.001068
-0.021851
-0.019897
-0.020874
-0.018433
-0.019409
-0.006226
0.002533
-0.001343
0.005463
0.034271
0.033783
0.046478
0.051361
0.055267
0.050873
0.034271
0.028412
0.033295
0.043549
0.044037
0.047943
0.048920
0.048431
0.043549
0.029388
-0.000366
-0.007202
-0.014038
-0.007202
-0.003784
-0.008667
-0.014038
-0.025269
-0.013062
0.007904
0.015717
0.008392
-0.002319
-0.005737
-0.000366
0.007904
0.005951
0.010345
0.015717
0.004486
0.024017
0.040619
0.048920
0.054779
0.062592
0.070404
0.054779
0.046967
0.033783
0.049408
0.052338
0.057220
0.059662
0.075775
0.050873
0.036713
0.046478
0.044525
0.048431
0.048431
0.039154
0.013763
0.009369
0.009857
0.012299
-0.001343
0.006439
0.002045
0.008881
-0.008667
-0.007202
-0.002319
-0.005737
-0.005249
-0.011108
-0.014038
-0.023804
-0.017944
-0.011108
-0.016479
-0.020874
-0.008179
-0.012573
-0.024292
-0.024780
-0.016968
-0.024292
-0.020874
-0.025757
-0.030640
-0.035522
-0.023804
-0.008179
0.026459
0.085541
0.107513
0.056732
-0.025757
-0.170776
-0.199585
-0.052612
-0.006226
0.073334
0.337982
0.410736
0.282318
-0.117065
-0.286499
-0.123901
0.033295
0.088959
0.110443
0.103119
0.083099
0.063080
0.053802
0.045990
0.046967
0.039642
0.022552
0.008881
-0.007690
-0.002319
-0.052612
-0.092651
-0.095093
-0.092651
-0.091675
-0.085815
-0.106812
-0.075562
0.000580
0.011322
-0.015991
-0.034546
-0.065308
-0.097046
-0.091675
-0.073120
-0.037476
-0.034546
-0.022827
-0.029175
-0.019897
-0.035522
-0.022339
-0.031128
-0.031616
-0.033569
-0.035522
-0.023315
-0.023315
-0.015015
-0.005737
-0.000854
-0.052124
-0.071167
-0.086792
-0.068237
-0.031616
-0.008667
-0.057983
-0.073120
-0.051636
-0.010132
-0.004272
-0.012085
-0.022827
-0.013062
-0.057495
-0.044800
-0.028687
-0.022339
0.000580
0.011322
0.029877
0.039154
0.069427
0.080170
0.094330
0.091400
0.096771
0.062592
0.036224
0.030365
0.070404
0.053314
0.044525
0.069427
0.072357
0.071381
0.070892
0.044525
0.022064
0.028900
0.032318
0.033295
0.032806
0.011322
0.016693
0.018158
0.013275
0.016205
0.024017
0.032318
0.031342
0.039642
0.025482
0.026947
0.024994
0.037201
0.020599
0.021576
0.029877
0.027924
0.006927
-0.008179
-0.012085
0.000580
0.030853
0.039154
0.047455
0.031342
0.031342
0.016693
0.023529
0.022064
0.031830
0.029877
0.024506
0.038666
0.042084
0.054291
0.056244
0.052338
0.037201
0.037689
0.026459
0.011810
0.003998
0.025482
0.017670
0.019623
0.009369
0.016693
0.000092
-0.004761
-0.012573
-0.029175
-0.014526
-0.025757
-0.024780
-0.045288
-0.034058
-0.037964
-0.037476
-0.051147
-0.038940
-0.030151
-0.038940
-0.055542
-0.049683
-0.055054
-0.048218
-0.049683
-0.052612
-0.061890
-0.064819
-0.055542
-0.043823
-0.047241
-0.061890
-0.051147
-0.042847
-0.056030
-0.048218
-0.036011
-0.041382
-0.035522
-0.040405
-0.023804
-0.015015
-0.002319
-0.033569
-0.091675
-0.108276
-0.065796
-0.013062
0.046478
0.004486
0.020111
-0.003296
-0.006226
-0.001831
0.002533
-0.000366
-0.015015
0.015228
0.104095
0.075775
0.021088
-0.007690
0.019135
0.053802
0.068939
0.021088
0.001556
0.065033
0.043549
-0.045288
-0.049194
0.051361
0.079193
0.015717
-0.003784
-0.055542
-0.073608
-0.053101
-0.048218
-0.035522
-0.040894
-0.051636
-0.004761
-0.000854
-0.004761
-0.011108
0.014740
0.031342
0.062103
0.066010
0.048920
0.050385
0.051361
0.053802
0.080170
0.101654
0.116302
0.133392
0.131439
0.132904
0.121185
0.130951
0.126556
0.142670
0.129974
0.120209
0.118744
0.106049
0.094818
0.080170
0.063080
0.065033
0.061615
0.074310
0.061127
0.061615
0.052826
0.049896
0.028900
0.042572
0.024994
0.024994
0.016205
0.010834
0.022552
0.014252
0.014252
0.013275
0.004974
-0.002319
-0.010620
0.007416
0.005463
-0.005737
-0.005737
-0.004272
-0.016479
-0.015015
-0.017456
-0.006226
-0.019409
-0.028687
-0.021362
-0.007690
-0.019409
-0.012573
-0.016968
-0.023315
-0.031616
-0.027222
-0.023315
-0.046265
-0.045288
-0.044312
-0.050659
-0.050171
-0.046753
-0.052124
-0.046753
-0.049683
-0.050171
-0.042358
-0.054077
-0.054565
-0.051636
-0.053101
-0.047729
-0.052612
-0.038452
-0.043335
-0.043335
-0.063843
-0.076050
-0.086304
-0.096558
-0.083862
-0.077026
-0.069214
-0.071167
-0.069214
-0.058960
-0.084839
-0.083862
-0.082397
-0.089722
-0.088257
-0.093140
-0.083374
-0.082886
-0.069214
-0.061401
-0.037964
-0.032104
-0.033081
-0.032104
-0.049194
-0.039917
-0.030151
-0.032593
-0.033569
-0.027222
-0.030640
-0.020874
-0.030151
-0.027222
-0.012085
-0.016968
-0.018433
-0.024780
-0.022827
-0.025757
-0.026245
-0.015015
-0.018921
-0.017456
-0.002319
-0.015015
-0.012085
-0.005249
-0.009155
0.008392
-0.011597
-0.005737
0.009857
0.010834
0.009857
0.007416
0.017181
0.016693
0.012787
0.011322
0.019623
0.012787
0.022064
0.019135
0.015717
0.019623
0.003021
0.008392
0.008392
-0.009155
-0.016968
-0.007202
-0.015015
0.001556
0.025482
0.072845
0.033295
-0.042847
-0.110718
-0.117065
-0.025757
0.084076
0.191986
0.274017
0.137787
-0.170288
-0.148804
0.006927
0.037201
0.064056
0.162201
0.263275
0.216400
0.115814
0.064545
0.116302
0.091400
0.028900
0.085541
0.130951
0.169525
0.225677
0.168060
0.099701
0.075287
0.082611
0.094818
0.100189
0.086029
0.091888
0.081635
0.077728
0.077240
0.065521
0.067963
0.067474
0.052338
0.055267
0.055756
0.046478
0.043549
0.045502
0.036224
0.033783
0.026459
0.010345
0.010345
0.037201
0.035248
0.019135
0.027924
0.015717
0.010834
-0.003784
-0.001831
-0.009155
-0.006714
-0.019897
-0.027222
-0.031616
-0.031616
-0.029175
-0.032593
-0.026733
-0.030640
-0.022827
-0.035034
-0.037964
-0.040405
-0.037476
-0.040405
-0.037964
-0.033569
-0.039429
-0.013062
-0.018921
-0.018921
-0.019897
-0.016479
-0.013062
-0.024292
-0.030151
-0.050659
-0.049683
-0.054077
-0.050659
-0.046265
-0.043823
-0.053101
-0.058472
-0.068237
-0.087280
-0.095581
-0.118530
-0.128784
-0.127319
-0.116089
-0.115112
-0.115601
-0.105347
-0.113647
-0.116577
-0.099976
-0.094116
-0.089722
-0.063354
-0.067749
-0.044800
-0.021851
-0.012573
-0.023315
-0.019897
-0.007202
-0.015991
0.003021
0.010345
0.007416
0.005951
0.013275
0.035736
0.007416
-0.014526
-0.036011
-0.018433
0.005463
0.025970
0.007416
-0.005737
-0.016479
-0.013062
-0.017944
-0.015015
-0.014038
0.006927
0.006439
-0.008179
-0.003296
0.001556
-0.004272
-0.008667
-0.009155
0.004486
0.000580
0.000092
-0.010620
-0.012085
-0.016479
-0.013062
-0.016479
-0.016968
-0.016968
-0.014038
-0.024292
-0.024292
-0.020874
-0.018433
-0.010132
-0.021362
-0.028687
-0.023804
-0.034058
-0.043335
-0.059448
-0.059448
-0.055542
-0.018921
-0.015991
-0.041382
-0.052124
-0.018433
0.030365
0.016693
-0.062378
-0.001343
0.154877
0.271088
0.170013
0.027924
-0.048706
0.089935
0.174408
0.207611
0.193939
0.192963
0.171478
0.164154
0.172943
0.172455
0.160736
0.150970
0.153900
0.136810
0.116302
0.090424
0.088470
0.079193
0.071869
0.070892
0.055267
0.049408
0.034271
0.024506
-0.005737
-0.049683
-0.063354
-0.031616
-0.004272
0.075287
0.119232
0.109955
0.054779
0.009369
-0.008667
-0.085815
-0.124878
-0.092651
-0.072632
-0.059448
-0.032104
0.031830
0.046967
0.037201
0.004974
-0.025757
-0.012085
-0.028687
-0.061401
-0.075073
-0.064331
-0.038452
-0.019897
-0.012085
-0.000854
0.002045
0.007904
-0.014038
-0.000366
-0.002319
-0.014526
-0.033081
-0.050659
-0.036499
-0.036011
-0.046265
-0.058960
-0.057495
-0.077026
-0.073608
-0.068237
-0.087769
-0.096558
-0.082397
-0.096069
-0.096069
-0.069702
-0.073608
-0.076538
-0.080444
-0.078491
-0.084351
-0.071167
-0.070679
-0.084351
-0.076538
-0.063843
-0.059448
-0.057007
-0.069702
-0.058960
-0.065308
-0.051147
-0.040405
-0.057495
-0.052124
-0.046265
-0.045288
-0.048218
-0.067261
-0.068726
-0.060425
-0.055542
-0.048218
-0.035522
-0.029663
-0.063843
-0.056030
-0.044312
-0.044800
-0.036987
-0.036499
-0.019897
-0.026245
-0.018433
-0.003296
0.005463
0.012787
-0.000854
0.006439
0.003021
0.001556
0.021088
0.035736
0.028900
0.023529
0.033783
0.020599
0.027924
0.022064
0.020599
0.018158
0.021576
0.015717
0.017181
0.002533
-0.015991
-0.002808
0.005951
0.020111
0.005463
0.016205
0.009369
-0.007202
-0.028198
0.017670
0.079193
0.121674
0.098236
0.102631
0.043549
0.005463
-0.048706
-0.019409
0.222260
0.385345
0.218842
0.177338
0.170013
0.153900
0.207123
0.143158
0.083588
0.113373
0.148041
0.124115
0.144135
0.264252
0.237396
0.155853
0.099213
0.036224
0.003510
0.002045
0.018158
0.013763
0.000580
-0.021362
-0.012085
-0.006226
-0.010132
-0.027222
-0.041382
-0.043823
-0.047241
-0.054077
-0.048218
-0.030640
-0.011597
-0.001831
0.006439
0.008881
0.013275
0.012787
0.011322
0.028900
0.022064
0.020599
0.005463
0.020111
0.038177
0.047943
0.054291
0.057709
0.046478
0.008881
-0.210815
-0.229858
-0.119995
-0.041870
-0.023315
0.009857
-0.009155
-0.017456
-0.057495
-0.176147
-0.203979
-0.149780
-0.107300
-0.063354
-0.046753
-0.066284
-0.036011
-0.010132
0.015717
0.013275
-0.007690
-0.037964
-0.021362
-0.015015
0.013763
0.042572
0.055756
0.044037
0.033295
0.019135
0.012787
-0.004761
-0.015503
-0.004272
-0.016968
-0.026733
-0.025757
-0.028198
-0.034546
-0.033081
-0.039917
-0.051147
-0.069702
-0.057983
-0.079468
-0.072632
-0.086792
-0.078491
-0.089722
-0.105835
-0.125854
-0.119995
-0.107788
-0.092163
-0.077515
-0.079468
-0.076050
-0.078979
-0.082397
-0.078491
-0.049683
-0.057983
-0.037476
-0.024780
-0.021362
-0.018921
-0.011597
0.003510
0.011322
0.007904
0.017181
0.015717
0.009857
0.010834
-0.002319
0.003021
0.006927
0.009857
-0.000854
-0.003784
-0.007202
0.009857
0.003510
-0.002319
0.003021
0.001556
-0.001831
0.009369
-0.012085
0.008392
0.000092
0.003998
0.008392
-0.003296
0.010834
0.014740
0.022064
0.027924
0.073334
0.112396
0.129974
0.102631
0.039154
-0.034546
-0.093140
-0.036499
0.067474
0.125092
0.122650
0.097748
0.068451
0.035736
0.025482
0.049408
0.042572
0.048431
0.050873
0.018158
-0.005249
0.050873
0.079681
0.135834
0.145599
0.115814
0.095795
0.095306
0.086029
0.053802
0.065521
0.066498
0.104584
0.116302
0.091400
0.120697
0.113373
0.061127
0.053802
0.052338
0.063568
0.069916
0.069427
0.060638
0.034271
0.000092
0.003510
0.023529
0.025970
0.026459
-0.001831
-0.011108
-0.005249
-0.030151
-0.051636
-0.052124
-0.038940
-0.050659
-0.066772
-0.068237
-0.065308
-0.075562
-0.074097
-0.082886
-0.086792
-0.069214
-0.043823
-0.047729
-0.015015
-0.012573
0.003510
0.016693
0.021088
0.024017
0.047455
0.058685
0.057709
0.060150
0.043549
0.074799
0.118256
0.142670
0.145111
0.140717
0.134857
0.108490
0.071869
-0.036011
-0.168335
-0.109253
-0.000366
0.100677
0.149506
0.122650
0.036224
-0.098511
-0.147827
-0.130737
-0.115601
-0.109741
-0.081421
-0.018433
0.020111
0.003510
-0.031616
-0.070679
-0.071167
-0.096558
-0.090210
-0.058960
-0.021362
-0.004272
-0.008179
-0.024292
-0.051147
-0.083374
-0.074097
-0.090698
-0.081421
-0.077515
-0.079468
-0.065308
-0.078491
-0.094116
-0.092163
-0.091187
-0.095093
-0.094116
-0.085815
-0.072144
-0.057983
-0.055542
-0.046753
-0.056030
-0.036499
-0.042358
-0.056519
-0.048706
-0.036011
-0.038452
-0.045288
-0.039429
-0.032104
-0.024780
-0.035522
-0.029663
-0.018921
-0.009155
-0.021362
-0.026733
-0.025757
-0.021362
-0.015015
0.007904
0.046478
0.055756
0.066010
0.047455
-0.007202
-0.034546
0.023529
-0.009155
-0.010132
0.031830
0.060638
0.070892
0.049896
0.038666
0.018646
0.015228
0.014740
0.009857
-0.007690
0.012299
0.010834
0.030853
0.052338
0.055267
0.070892
0.003998
0.034760
0.039642
0.053802
0.055756
0.099701
0.113373
0.083099
0.068451
0.099701
0.081635
0.079681
0.088470
0.087006
0.111908
0.057220
0.053802
0.048431
0.068939
0.058685
0.045013
0.033783
0.031342
0.023041
0.011322
0.009857
-0.008667
-0.002319
-0.026733
-0.021851
-0.023315
-0.028687
-0.030151
-0.020386
-0.041870
-0.043335
-0.042358
-0.036987
-0.035034
-0.031616
-0.028198
-0.024292
-0.024780
-0.029663
-0.027222
-0.031616
-0.031616
-0.036011
-0.058960
-0.047241
-0.027222
-0.025757
-0.026245
-0.032593
-0.032593
-0.033081
-0.032104
-0.063843
-0.057007
-0.040405
-0.030640
-0.006714
-0.011108
-0.011108
-0.013062
0.001556
0.004486
0.032806
0.053314
0.105560
0.117767
0.120209
0.104095
0.086029
0.085052
0.081146
0.094330
0.094330
0.108490
0.096283
0.113373
0.098236
0.053802
0.024017
0.008881
-0.119507
-0.188354
-0.135620
-0.045776
0.010834
-0.078979
-0.147339
-0.168823
-0.196167
-0.185425
-0.086792
0.009857
-0.034546
-0.126343
-0.130737
-0.122925
-0.078491
-0.047241
-0.016479
-0.009155
0.009369
-0.010132
-0.011108
-0.021851
-0.002808
-0.005249
-0.008667
-0.014526
-0.011597
-0.024292
-0.040405
-0.062866
-0.099976
-0.068726
-0.032593
-0.028198
-0.053101
-0.101440
-0.062866
-0.046753
-0.044800
-0.009155
-0.014038
-0.028687
-0.052612
-0.074585
-0.053589
-0.015015
-0.013550
-0.021362
-0.033569
-0.012085
-0.006226
-0.016479
-0.009155
0.002533
0.000092
-0.000854
0.007416
0.005463
0.032318
0.033295
0.048431
0.046478
0.057220
0.041107
0.043549
0.042572
0.044525
0.076752
0.130463
0.093353
-0.042358
-0.010620
0.030365
0.043549
0.086029
0.101654
0.079681
0.029877
0.014252
0.062592
0.074799
0.091888
0.037201
0.031830
0.048431
0.034271
0.050385
0.070404
0.048920
0.025482
0.045990
0.042084
0.029877
0.032806
0.028900
0.010834
0.002045
-0.008667
-0.022827
-0.025757
-0.034058
-0.039429
-0.048706
-0.057983
-0.063354
-0.052124
-0.067261
-0.054565
-0.055542
-0.054565
-0.043335
-0.046753
-0.028687
-0.042847
-0.035522
-0.029663
-0.025757
-0.016479
-0.007202
-0.002808
-0.013062
-0.010132
0.015228
0.026459
0.019623
0.033783
0.027435
0.034760
0.038177
0.040619
0.038666
0.042084
0.045990
0.049896
0.039154
0.037201
0.043549
0.040131
0.039154
0.038666
0.043060
0.045990
0.035248
0.016205
0.026459
0.032806
0.018158
0.016693
0.030365
0.023041
0.011322
0.018646
0.015717
0.028900
0.064056
0.073822
0.045990
0.017670
0.012299
0.019623
0.033783
0.037689
0.057220
0.088470
0.120697
0.097260
0.086517
0.072357
0.064545
0.073822
0.099701
0.129486
0.143158
0.186615
0.208588
0.162689
0.117279
0.092865
0.079193
0.064545
0.047943
0.083099
0.054779
0.038177
-0.025269
-0.088257
-0.123901
-0.089233
-0.020386
-0.010132
-0.034546
-0.072144
-0.250854
-0.353882
-0.285034
-0.203003
-0.133667
-0.122925
-0.144409
-0.149292
-0.133179
-0.135132
-0.108276
-0.092163
-0.088257
-0.105835
-0.094604
-0.093140
-0.093628
-0.090210
-0.092651
-0.071655
-0.022339
0.052826
0.066498
-0.020874
-0.148315
-0.119019
-0.072632
-0.005737
-0.023315
0.016205
0.054291
0.025482
-0.005737
-0.040894
-0.003784
0.048920
0.045990
0.008392
0.001068
0.003021
0.025482
0.035736
0.055267
0.041107
0.031342
0.037689
0.033295
0.024017
0.036713
0.036224
0.030365
0.009857
0.010345
0.024506
0.015228
0.032318
0.023041
0.018646
0.017181
0.017181
0.008881
0.003998
0.021088
0.015717
0.018158
0.023041
0.003998
0.009369
0.002045
-0.011597
-0.004761
-0.002319
-0.019409
-0.001343
-0.017456
-0.020874
-0.018921
-0.017944
-0.017944
-0.017456
-0.018921
-0.024292
-0.019897
-0.024292
-0.029663
-0.020386
-0.031616
-0.032104
-0.031128
-0.035522
-0.027222
-0.026733
-0.021362
-0.032104
-0.019409
-0.015991
-0.015015
-0.015991
-0.022339
-0.004272
0.001068
0.009857
-0.004761
0.009369
0.005951
-0.000854
-0.010132
-0.007202
-0.001831
-0.004272
0.000092
-0.003784
-0.005737
-0.009644
-0.004761
-0.024292
-0.011597
-0.024780
-0.022339
-0.019897
-0.028198
-0.030640
-0.030151
-0.021362
-0.025269
-0.009155
-0.006226
0.009369
-0.003296
-0.000854
-0.000854
-0.001831
0.006439
0.041595
0.074799
0.066010
0.042572
0.040619
0.046478
0.054779
0.047455
0.046478
0.033783
0.037201
0.051849
0.045502
0.033295
0.071381
0.121674
0.107513
0.063568
-0.029175
-0.076050
-0.036499
-0.020874
-0.001831
-0.002808
-0.006714
-0.010132
-0.004272
0.010345
0.011322
0.060150
0.107513
0.079681
0.001068
-0.026245
-0.008179
0.045990
0.081635
0.096283
0.088470
0.095795
0.102142
0.078705
0.097260
0.106049
0.064545
0.010345
-0.034546
-0.055542
-0.056030
-0.033081
-0.036499
-0.065796
-0.109741
-0.031128
-0.023804
-0.052612
-0.074097
-0.100952
-0.117554
-0.116577
-0.101440
-0.095093
-0.074097
-0.060425
-0.052612
-0.034058
-0.027710
-0.018921
-0.010132
0.010345
0.007904
0.013275
0.023041
0.045502
0.049408
0.060638
0.040131
0.014740
-0.015015
-0.013550
0.004974
0.037201
0.047943
0.042084
0.027435
0.024017
0.004974
-0.017456
-0.017944
-0.021362
-0.020386
-0.024780
-0.010132
-0.023804
-0.018921
-0.030151
-0.011597
-0.012573
-0.015015
-0.019409
-0.014038
-0.015015
-0.012573
-0.007690
-0.016968
-0.018433
-0.014038
-0.011108
-0.005249
-0.008179
-0.013550
0.000092
-0.019897
-0.006714
-0.010132
-0.004761
0.001068
-0.002808
0.001068
-0.009155
0.004974
0.004974
0.011322
-0.007690
0.003510
0.001556
-0.008667
-0.022827
-0.023804
-0.018433
0.013275
0.023529
0.013275
0.003510
-0.017456
-0.032104
-0.045776
-0.018433
0.002533
0.000092
0.011322
-0.003784
0.006927
0.007416
0.024506
0.010345
0.013275
0.028412
0.014740
-0.006226
-0.006714
-0.000854
0.009857
0.030365
0.037689
0.028900
0.021088
0.023041
0.012787
0.002533
-0.002808
0.002533
0.011810
0.010345
0.006927
0.025482
0.015228
0.016693
-0.024780
-0.021851
-0.010620
0.075287
0.095795
0.015228
-0.112671
-0.117065
-0.022339
0.032806
0.058685
0.071869
0.025482
-0.017944
-0.039429
-0.019897
-0.000366
0.000580
-0.018921
-0.030151
-0.024780
0.001556
0.005463
0.005463
-0.011597
-0.012573
-0.015015
0.001556
0.004486
0.003021
0.018158
0.028900
0.040619
0.026459
0.027435
0.043549
0.043060
0.055267
0.062592
0.062103
0.080170
0.069916
0.077728
0.071381
0.083588
0.068451
0.063568
0.058685
0.060150
0.062103
0.069916
0.070404
0.069916
0.069427
0.064545
0.052826
0.040619
0.043060
0.038666
0.036713
0.049408
0.038177
0.011810
0.006927
-0.007690
0.005463
0.021088
0.027924
0.015717
0.021088
-0.023804
-0.046265
-0.053101
-0.057983
-0.066284
-0.024780
-0.022827
-0.023315
-0.041870
-0.021851
-0.013550
-0.036499
-0.017944
-0.031616
-0.036011
-0.033081
-0.031128
-0.015015
-0.012573
0.013763
0.027435
-0.005249
0.000580
-0.006714
-0.029175
-0.025757
-0.039429
-0.023315
-0.021851
-0.011108
-0.014526
-0.006226
-0.023804
-0.020874
-0.023315
-0.022827
-0.025757
-0.025757
-0.029175
-0.020386
-0.032593
-0.020874
-0.031128
-0.027710
-0.017456
-0.013062
-0.005737
-0.003296
0.002533
0.000092
0.001068
0.015717
0.026947
0.029877
0.036224
0.029877
0.029877
0.036224
0.025970
0.036224
0.052338
0.051361
0.048431
0.060150
0.055756
0.045990
0.042572
0.042572
0.028412
0.031830
0.024506
0.029877
0.032318
0.032806
0.027924
0.030853
0.022552
0.016693
0.024017
0.007904
0.000580
-0.003296
-0.008179
0.003021
0.001556
0.010345
-0.005737
0.002045
0.003021
0.057220
0.100189
0.101166
0.043060
-0.050659
-0.021362
0.099701
0.164154
0.159271
0.103607
-0.001831
0.020599
0.090424
0.087982
0.063080
0.045990
0.035248
0.043549
0.026947
0.021576
-0.015991
-0.041382
-0.031128
-0.003784
-0.001343
-0.046265
-0.066284
-0.083374
-0.077515
-0.072632
-0.044800
-0.040894
-0.056519
-0.074585
-0.085815
-0.061890
-0.037964
-0.038452
-0.030151
-0.027222
-0.019409
-0.026733
-0.019409
-0.019409
0.007416
0.003021
0.003998
-0.000854
0.026459
0.025482
0.014740
0.031342
0.028412
0.038666
0.041595
0.027435
0.021576
0.029388
0.020599
0.042084
0.033295
0.034760
0.038666
0.025482
0.009369
0.021088
0.017181
-0.028198
-0.133667
-0.123413
-0.073608
-0.021851
0.003998
-0.008179
-0.029175
-0.065308
-0.084839
-0.085327
-0.094604
-0.094604
-0.098999
-0.085327
-0.073608
-0.049194
-0.048706
-0.053589
-0.065308
-0.057983
-0.051147
-0.058472
-0.058960
-0.059937
-0.060913
-0.053589
-0.037476
-0.036987
-0.037476
-0.045776
-0.061890
-0.052612
-0.054077
-0.057983
-0.057495
-0.041382
-0.052612
-0.057983
-0.056030
-0.048218
-0.051636
-0.070679
-0.064819
-0.067749
-0.061890
-0.057495
-0.043823
-0.056030
-0.050171
-0.057983
-0.062378
-0.055054
-0.020874
0.010834
0.025482
0.022552
-0.006714
-0.025757
-0.005249
-0.003784
0.016205
0.011810
0.021088
0.026459
0.037689
0.034760
0.018158
0.018158
0.020111
0.017670
0.019623
0.020111
0.007904
0.021576
0.016205
0.023529
0.016205
0.020111
0.011810
0.010345
0.024994
0.029388
0.016693
0.036713
0.025482
0.039642
0.054779
0.052826
0.057220
0.033783
0.051849
0.059174
0.067474
0.077728
0.088470
0.118744
0.099701
0.058197
0.024017
0.036713
0.063080
0.070404
0.081635
0.103607
0.148529
0.197357
0.203705
0.211029
0.159271
0.024017
0.012787
0.052826
0.077240
0.103119
0.108490
0.116302
0.114349
0.104095
0.087006
0.054291
0.034271
0.037689
0.024017
0.003021
-0.013550
-0.036987
-0.042358
-0.050171
-0.036987
-0.062378
-0.061890
0.003998
0.071869
0.066010
0.012299
-0.031128
-0.061401
-0.048706
-0.024292
0.005951
0.017670
0.032806
0.027924
0.011810
0.018646
0.014740
0.008881
-0.006226
0.013275
-0.005737
-0.013550
-0.028687
-0.014038
0.014740
0.020599
0.025970
0.028412
0.044037
0.031342
0.036224
0.037689
0.034271
0.067963
0.082123
0.075775
0.072845
0.069916
0.062103
0.106049
0.131439
0.058197
0.091400
0.099701
0.116302
-0.027222
-0.131226
-0.124878
-0.052612
0.037201
0.049896
-0.016479
-0.038940
-0.065308
-0.095581
-0.118042
-0.131714
-0.140503
-0.138062
-0.129272
-0.123413
-0.108765
-0.103882
-0.102905
-0.113159
-0.115601
-0.112183
-0.104370
-0.091187
-0.082886
-0.071655
-0.081909
-0.083862
-0.089233
-0.095581
-0.111694
-0.095581
-0.100464
-0.098511
-0.081909
-0.052124
-0.024780
-0.029175
-0.047241
-0.101440
-0.083862
-0.044312
-0.029663
-0.021851
-0.018433
-0.025269
-0.005737
-0.008667
0.005951
-0.004761
0.012299
0.006439
0.012787
0.015717
0.018646
0.003998
0.007416
-0.001343
0.002533
-0.009155
0.000092
-0.002319
0.002045
-0.002808
0.002533
-0.006714
-0.000366
0.002045
0.017670
0.065033
0.114838
0.074310
-0.045288
-0.075073
-0.036011
0.023041
0.046478
0.072845
0.073822
0.022064
0.009857
0.032806
0.050873
0.082611
0.109467
0.107513
0.099701
0.133392
0.147552
0.158783
0.084564
0.045013
0.074310
0.120697
0.111908
0.108002
0.115326
0.095306
0.097260
0.084564
0.067963
0.051361
0.024017
0.005463
-0.016968
-0.021851
-0.027222
-0.019897
-0.015503
-0.031616
-0.044312
-0.035034
-0.026245
-0.023804
-0.040894
-0.031616
-0.032593
-0.018433
-0.028198
-0.022339
-0.042847
-0.055054
-0.056030
-0.043823
-0.036987
-0.035522
-0.052124
-0.065796
-0.061890
-0.063843
-0.069214
-0.055542
-0.035034
-0.054077
-0.038452
-0.035522
-0.042847
-0.039917
-0.035034
-0.033569
-0.015015
-0.001831
0.004486
-0.002319
0.013275
0.022064
0.016205
0.017670
0.030365
0.031342
0.042084
0.034271
0.044525
0.040619
0.056244
0.072845
0.068451
0.059662
0.066986
0.058197
0.073822
0.064056
0.063080
0.064545
0.058685
0.048920
0.052826
0.055756
0.054779
0.059662
0.051361
0.061615
0.060150
0.069427
0.070892
0.080658
0.092377
0.104095
0.114349
0.079681
0.084564
0.087006
0.024017
-0.038940
-0.120972
-0.150757
-0.104858
-0.048706
0.002533
-0.032593
-0.041382
-0.050659
-0.107300
-0.132202
-0.168823
-0.177612
-0.183472
-0.115601
-0.073608
-0.097046
-0.111694
-0.126343
-0.109253
-0.072632
-0.026245
-0.026733
-0.014038
-0.031128
-0.030640
-0.036499
-0.056030
-0.035522
-0.001831
0.017181
-0.003784
-0.035034
-0.080933
-0.120483
-0.091187
-0.047729
0.006927
0.008392
0.003998
-0.022827
-0.009644
0.011322
0.023529
0.017670
0.030853
0.035248
0.042084
0.000092
-0.037476
-0.009155
0.030365
0.141693
0.253021
0.198334
0.045990
-0.014038
-0.010620
-0.003296
0.061615
0.055756
0.043060
0.032806
0.026947
0.011810
-0.003784
-0.032104
-0.047729
-0.046753
-0.042847
-0.034546
-0.043335
-0.061890
-0.059937
-0.057495
-0.045776
-0.046753
-0.049194
-0.057007
-0.030640
-0.020874
-0.016479
-0.013550
-0.004272
-0.001343
-0.004761
-0.003296
0.001068
0.003998
0.006439
0.003998
0.004486
0.007416
0.001556
0.000580
0.009857
0.002533
0.007904
0.011810
-0.008667
-0.006226
-0.006226
0.001068
-0.006714
0.003998
0.005463
-0.000366
0.003510
-0.008667
-0.001343
-0.002808
-0.004272
0.002533
-0.007690
-0.006226
0.004974
0.003510
-0.004272
0.003021
-0.001343
-0.004272
0.003021
0.000092
0.007904
-0.000366
0.016693
0.010345
0.009369
0.008881
0.013275
0.024017
0.018158
0.010834
0.021088
0.027924
0.009369
0.030365
0.018646
0.024994
0.022064
0.028412
0.020111
0.030853
0.023529
0.025482
0.014740
0.029388
0.029877
0.019623
0.024994
0.021576
0.018158
0.022552
0.020111
0.022552
0.026947
0.018158
0.023041
0.020599
0.008881
0.019135
0.015717
0.009369
0.011322
0.005463
0.011322
0.007416
0.025482
0.020599
0.015717
0.026459
0.020599
0.028412
0.012299
-0.010132
-0.057007
-0.028687
0.025970
0.006439
-0.194702
-0.175171
-0.082886
0.046478
-0.048218
-0.120972
-0.080933
-0.046265
-0.032104
-0.030151
-0.071655
-0.073120
-0.056519
-0.041870
-0.039429
-0.029663
0.044037
0.112885
0.131927
0.050385
0.003021
0.060638
0.064056
0.044037
0.013275
0.011322
0.121674
0.378021
0.471283
0.332611
0.047943
-0.063354
-0.108765
-0.012573
0.128021
0.234467
0.274994
0.280365
0.249115
0.188568
0.101654
0.035248
-0.015015
-0.002808
0.032318
0.049408
0.052338
0.025970
0.017181
-0.009155
-0.029175
-0.046265
-0.065308
-0.076050
-0.092163
-0.105347
-0.098022
-0.083862
-0.075073
-0.061401
-0.063354
-0.078003
-0.064331
-0.067749
-0.084839
-0.068237
-0.058472
-0.052612
-0.063843
-0.053101
-0.059937
-0.061401
-0.057007
-0.047241
-0.052612
-0.045288
-0.057983
-0.042358
-0.044312
-0.031128
-0.047241
-0.030640
-0.034058
-0.028198
-0.023804
-0.019897
-0.022827
-0.015991
-0.003784
-0.014038
0.008392
-0.000366
0.009857
0.005463
0.006927
0.009369
0.013763
0.020111
0.014252
0.012299
0.018646
0.022064
0.024506
0.028412
0.025970
0.023041
0.024506
0.026947
0.037201
0.033783
0.034271
0.032318
0.024994
0.022552
0.037201
0.037689
0.035736
0.027924
0.028900
0.023529
0.031830
0.030365
0.029388
0.029877
0.035736
0.025970
0.028900
0.042084
0.025482
0.026947
0.022064
0.025970
0.029877
0.023529
0.020599
0.017670
0.029877
0.032318
0.026459
0.035736
0.023041
0.015717
0.019135
0.035248
0.029388
0.017670
0.028412
0.028900
0.023041
0.006927
0.026459
0.031342
0.021576
0.019135
0.014252
0.018158
0.013275
0.007416
0.018646
0.015717
0.005951
0.007904
0.005951
0.011810
0.018646
0.025970
0.007904
0.000580
-0.004761
0.010345
0.002533
0.014252
0.017181
0.019135
0.010345
0.004486
-0.015015
-0.033081
-0.052612
-0.029663
-0.003296
-0.006226
-0.006226
0.003998
-0.001831
-0.023804
-0.028687
-0.031128
-0.051636
-0.038452
0.004486
0.043549
0.030853
0.003510
-0.008179
-0.037476
-0.040405
-0.014038
-0.005737
0.012299
0.022064
0.050873
0.123627
0.121185
-0.046753
-0.124390
-0.083862
0.034760
0.068939
-0.006226
-0.083374
-0.043335
-0.012085
-0.006714
-0.048218
-0.060913
-0.016968
0.022064
0.029877
0.017670
-0.007202
-0.004761
-0.033081
-0.025757
-0.000366
-0.017456
-0.011597
-0.013062
-0.006226
0.009369
0.014740
0.002533
-0.021851
-0.043335
-0.057983
-0.058472
-0.041382
-0.054077
-0.063843
-0.076050
-0.081909
-0.077026
-0.076538
-0.067749
-0.068726
-0.050171
-0.053589
-0.040894
-0.046753
-0.036499
-0.043823
-0.032593
-0.034058
-0.017456
-0.016479
-0.009644
-0.014526
-0.014526
-0.013062
-0.014526
-0.017944
-0.013550
0.004486
-0.014038
-0.000854
-0.002319
0.008392
-0.002808
0.006439
0.014740
0.018646
0.011810
0.011322
0.016205
0.020599
0.025482
0.023041
0.027435
0.023041
0.022064
0.018158
0.018646
0.024994
0.029388
0.026459
0.030853
0.024506
0.018158
0.024994
0.024994
0.022552
0.025482
0.030365
0.028900
0.027435
0.029388
0.025970
0.019623
0.036713
0.024994
0.032806
0.028900
0.029388
0.031342
0.020111
0.035248
0.033295
0.030365
0.024994
0.035736
0.027924
0.023529
0.019623
0.026459
0.025482
0.024506
0.024506
0.029877
0.006439
0.025970
0.010345
0.022552
0.007904
0.019135
0.015228
0.012299
0.004974
0.011810
0.020599
0.012787
0.016205
0.020111
0.016205
0.008392
0.016693
0.026947
0.021088
0.011322
0.016693
0.015228
0.009369
0.016205
0.015717
0.026947
0.016205
0.033295
0.026947
0.003021
-0.009155
-0.083374
-0.367554
-0.304077
-0.124878
0.165619
0.019623
-0.127319
-0.181030
-0.187866
-0.175171
-0.150269
-0.130737
-0.125854
-0.129272
-0.122437
-0.111206
-0.103394
-0.110718
-0.084839
-0.032104
0.030365
0.045502
0.027924
-0.043823
-0.094604
-0.101440
-0.034546
0.070892
0.164154
0.163177
0.121185
0.084564
0.124603
0.090912
0.062103
0.060638
0.050873
0.104584
0.182709
0.227142
0.250580
0.255951
0.169037
0.161224
0.254486
0.255951
0.274994
0.236420
0.177338
0.138763
0.146576
0.169037
0.145111
0.120209
0.093842
0.088959
0.084564
0.073334
0.043549
0.021088
-0.025757
-0.066772
-0.085815
-0.093140
-0.115112
-0.134644
-0.137085
-0.156616
-0.162476
-0.188843
-0.179077
-0.173218
-0.150269
-0.148804
-0.132202
-0.125854
-0.106812
-0.099976
-0.100464
-0.078979
-0.056030
-0.046265
-0.025269
-0.010132
0.024017
0.041595
0.066498
0.076263
0.066010
0.024506
-0.014038
-0.028687
0.012787
0.057709
0.080658
0.031342
0.003510
-0.033081
-0.055054
-0.055054
-0.044800
-0.052124
-0.049194
-0.054077
-0.074585
-0.076538
-0.080933
-0.087769
-0.085815
-0.079468
-0.054565
-0.055054
-0.030640
-0.030151
-0.021362
-0.003296
0.009857
0.003021
0.011322
0.016205
0.019135
0.025970
0.034760
0.023529
0.036224
0.035248
0.035736
0.029388
0.030365
0.035736
0.040131
0.034271
0.024017
0.030365
0.028900
0.035736
0.027435
0.043060
0.034760
0.037689
0.031830
0.025970
0.029388
0.025482
0.027435
0.030853
0.023041
0.025970
0.029388
0.028412
0.026947
0.017670
0.006927
0.009369
0.016693
0.024994
0.007904
0.017670
0.012299
0.007904
0.001068
-0.005737
-0.007202
-0.004761
-0.017944
-0.021851
-0.008179
-0.002319
-0.011108
-0.019409
-0.021362
-0.020386
-0.022339
-0.022827
-0.016479
-0.005249
-0.002808
0.024994
0.048431
0.078705
0.074310
0.011810
-0.016968
-0.062378
-0.085327
-0.118042
-0.010620
0.111908
0.107025
0.040131
0.022064
0.101166
0.089935
0.107513
0.104584
0.103119
0.080170
-0.078003
-0.071167
0.056244
0.107513
0.032806
-0.037476
-0.038452
0.039642
0.144623
0.135345
0.160248
0.049408
-0.084839
-0.110718
-0.079468
-0.039917
0.000092
0.019623
0.022552
0.075287
0.081635
0.050873
0.033783
0.041107
0.044525
0.058685
0.058685
0.068939
0.064056
0.051849
0.045013
0.046967
0.034760
0.037689
0.022064
0.022064
0.003021
-0.007202
-0.017944
-0.017944
-0.027222
-0.037964
-0.040894
-0.063843
-0.054077
-0.047729
-0.055542
-0.048706
-0.060913
-0.069214
-0.081909
-0.068726
-0.080933
-0.073608
-0.074585
-0.080444
-0.064331
-0.061401
-0.067749
-0.061890
-0.037476
-0.038452
-0.025757
-0.023315
0.003998
-0.005737
-0.011108
-0.014526
0.004974
-0.010132
0.002045
0.004486
0.020111
0.014252
0.023041
0.023041
0.018646
0.018158
0.001556
-0.008179
0.002045
0.004974
-0.003296
0.000092
-0.011597
-0.002808
-0.017944
-0.038940
-0.054077
-0.086304
-0.100952
-0.063843
-0.030151
-0.013062
-0.018433
-0.040894
-0.037964
-0.031616
-0.032104
-0.050171
-0.040894
-0.036987
-0.029663
-0.031128
-0.015991
-0.011597
-0.012085
0.008392
0.045502
0.068939
0.053802
0.042572
0.030365
0.027435
0.037201
0.038177
0.043549
0.039642
0.039154
0.039642
0.053314
0.041595
0.045502
0.050385
0.056244
0.032806
0.035736
0.035248
0.025482
0.021088
0.023529
0.011322
0.013275
0.015228
0.017670
-0.001343
0.000580
0.020599
0.028412
0.031342
0.042084
0.066986
0.003510
-0.057495
-0.045776
-0.009644
0.004486
0.004974
0.012299
0.118256
0.177826
0.128510
0.054779
0.023529
0.054779
0.060638
0.080170
0.062103
0.021576
0.037201
0.069916
0.109467
0.154388
0.110931
0.070404
0.051849
0.032806
0.020111
0.008392
0.000580
-0.022339
-0.013550
-0.033569
-0.043335
-0.024292
-0.020874
-0.022827
-0.031128
-0.045288
-0.044312
-0.060425
-0.072144
-0.064331
-0.065308
-0.059937
-0.049683
0.040619
0.071869
0.061615
0.056244
0.009857
-0.008667
-0.031128
-0.025757
-0.034058
0.003021
0.037201
0.083588
0.012299
-0.087280
-0.016479
-0.010132
0.038177
0.117279
0.048431
-0.060425
-0.100464
-0.095581
-0.073120
-0.065796
-0.064819
-0.029663
-0.019897
-0.028198
-0.022339
-0.011108
-0.033081
-0.036987
-0.048706
-0.051147
-0.049194
-0.046265
-0.049194
-0.055054
-0.061890
-0.066772
-0.060913
-0.070190
-0.061401
-0.060425
-0.047729
-0.055054
-0.065308
-0.045776
-0.053589
-0.061401
-0.059448
-0.048218
-0.059448
-0.045288
-0.046265
-0.033081
-0.038940
-0.029663
-0.035034
-0.021362
-0.021851
-0.013550
0.000092
0.001068
0.000092
0.007904
0.010834
0.004486
0.011322
0.024506
0.031830
0.047943
0.052826
0.052826
0.061127
0.068939
0.087006
0.060638
0.057709
0.044037
0.030365
0.048920
0.045013
0.048431
0.050385
0.053802
0.045990
0.026947
0.030853
0.048431
0.065033
0.071381
0.046967
0.013763
-0.029663
-0.096069
-0.069702
-0.014526
0.014252
0.038177
0.011322
-0.020386
-0.029175
-0.016479
-0.025269
-0.049194
-0.046753
-0.045288
-0.057983
-0.037476
0.022064
0.056244
0.125580
0.095795
-0.031128
-0.106812
-0.073608
0.031830
0.126068
0.106537
0.133392
0.149994
0.157806
0.128998
0.135345
0.098236
0.068451
0.061127
0.074799
0.080658
0.074799
0.070892
0.071869
0.081146
0.082611
0.064545
0.047455
0.029388
0.004486
-0.005249
0.000580
-0.031616
-0.025757
-0.040894
-0.041382
-0.046753
-0.048218
-0.072632
-0.072144
-0.079468
-0.076538
-0.060425
-0.065796
-0.061890
-0.077515
-0.060913
-0.074585
-0.072144
-0.081909
-0.077515
-0.038452
0.025482
0.058685
0.060150
0.039154
0.023041
0.012787
-0.003296
-0.006226
0.005951
0.042084
0.060638
0.073822
0.095795
0.100189
0.076752
0.071869
0.041107
0.034271
0.043060
0.053314
0.048431
0.023529
0.011810
0.008881
-0.011108
-0.004761
0.016205
0.033295
0.023041
-0.007690
-0.026245
-0.047241
-0.053101
-0.046753
-0.034546
-0.025269
-0.024780
-0.043335
-0.057495
-0.066772
-0.061890
-0.060913
-0.064819
-0.069214
-0.045288
-0.051147
-0.053101
-0.032104
-0.045288
-0.034546
-0.038940
-0.030151
-0.029175
-0.021851
-0.022339
-0.020874
-0.015991
-0.023804
-0.018921
-0.010132
-0.021851
-0.026733
-0.020386
-0.015991
-0.016968
-0.031616
-0.026733
-0.033569
-0.027222
-0.053101
-0.035522
-0.043823
-0.042358
-0.052612
-0.045776
-0.048706
-0.062378
-0.053101
-0.062866
-0.055542
-0.061890
-0.054565
-0.054565
-0.061890
-0.039917
-0.029663
-0.027222
-0.006226
-0.010620
0.020111
0.020599
-0.052612
-0.066772
0.010834
0.033783
0.054779
0.047943
0.039154
0.045502
0.034271
0.033295
0.034760
0.043060
0.064545
0.067963
0.093353
0.076263
0.026947
0.016205
0.032318
0.036713
0.067963
0.097748
0.086517
0.074310
0.050873
0.045013
0.085541
0.121185
0.091888
0.053802
0.034760
0.026947
0.077240
0.086029
0.089447
0.072845
0.077240
0.095306
0.097260
0.080170
0.069427
0.076263
0.094818
0.081146
0.051849
0.031342
0.005951
0.000092
-0.004761
-0.011597
-0.024780
-0.023804
-0.026245
-0.002319
0.012787
0.027924
-0.026245
-0.065796
-0.104370
-0.115601
-0.080933
-0.035034
-0.042847
-0.072144
-0.064819
-0.133667
-0.157104
-0.022827
0.060638
-0.015503
-0.078491
-0.088257
-0.075073
-0.055542
-0.036011
-0.036987
-0.026733
-0.009644
-0.016479
-0.006226
-0.004761
-0.015015
-0.012085
-0.000854
0.009857
0.019623
0.024506
0.031342
0.024506
0.014740
0.010345
0.017670
0.013763
0.023041
0.011810
0.025970
0.018158
0.035248
0.033783
0.027924
0.027924
0.038666
0.027435
0.028900
0.030365
0.024017
0.025482
0.015228
0.003998
0.000092
-0.014526
-0.007690
-0.001343
-0.013550
-0.014038
-0.015015
-0.030151
-0.049194
-0.033081
-0.029663
-0.024292
-0.042847
-0.042358
-0.052612
-0.050171
-0.056519
-0.046753
-0.031128
-0.011108
-0.009155
-0.003296
-0.016479
-0.015015
-0.017944
-0.011108
-0.008179
-0.004761
0.000092
0.001556
0.006439
0.016205
0.010834
-0.001343
0.016205
0.009857
0.005463
0.007416
0.003021
-0.003784
0.006439
-0.001831
-0.006714
-0.015015
-0.009644
-0.026245
-0.020386
-0.025757
-0.026733
-0.029175
-0.030640
-0.032593
-0.044312
-0.035034
-0.049194
-0.034546
-0.044312
-0.041870
-0.043823
-0.031128
-0.036499
-0.032104
-0.033081
-0.029663
-0.018433
-0.021851
-0.014038
-0.018921
-0.014038
-0.000854
-0.002808
-0.015015
-0.003296
-0.010620
-0.016479
-0.006714
-0.013062
-0.014038
0.002533
0.049408
0.158295
0.233978
0.238861
0.238373
0.076752
-0.127319
-0.122925
0.090424
0.241791
0.263275
0.252045
0.185638
0.140717
0.107025
0.078705
0.063568
0.076752
0.097748
0.117767
0.117279
0.122650
0.087982
0.059174
0.022552
-0.001343
-0.002808
-0.007690
-0.011108
0.018158
0.036224
0.048431
0.028900
0.028412
0.025970
0.025970
0.014740
0.007904
-0.008667
-0.018921
-0.021362
-0.039429
-0.037476
-0.038452
-0.041382
-0.037964
-0.017456
0.002533
0.031830
0.060150
0.078217
0.038177
0.000580
-0.015015
-0.021362
-0.019409
0.000092
0.015717
0.032318
0.034271
0.047455
0.026947
0.033783
0.023529
0.011810
0.010345
-0.007690
-0.002319
-0.002319
-0.023315
-0.016968
-0.019897
-0.031128
-0.020874
-0.021851
-0.028198
-0.039917
-0.022827
-0.035522
-0.026733
-0.031616
-0.048218
-0.044312
-0.036499
-0.039429
-0.041382
-0.021362
-0.043823
-0.046753
-0.045776
-0.053589
-0.061401
-0.070679
-0.072632
-0.057007
-0.060425
-0.054077
-0.047729
-0.040405
-0.047729
-0.040894
-0.044312
-0.037964
-0.034546
-0.034546
-0.023315
-0.018921
-0.017456
-0.009155
-0.006226
0.002533
0.001556
-0.003296
0.005463
0.014740
0.006439
0.016693
0.012787
0.013275
0.004974
-0.008667
-0.016968
-0.014038
-0.016968
-0.009155
-0.017456
-0.003784
-0.016479
-0.033569
-0.035034
-0.036499
-0.051636
-0.054565
-0.091675
-0.080933
-0.062378
-0.042847
-0.042847
-0.049683
-0.045288
-0.062866
-0.061890
-0.056030
-0.060425
-0.050659
-0.043823
-0.037476
-0.036499
-0.037476
-0.024780
-0.019409
-0.011597
-0.021362
-0.001343
0.003021
-0.002808
0.000580
0.003998
0.012787
0.009369
0.020599
0.024506
0.015717
0.021576
0.024017
0.024017
0.042084
0.030853
0.025970
0.025970
0.030853
0.022064
0.016693
0.022064
0.010834
0.027435
0.008881
0.017181
0.019135
0.014252
0.019135
0.008392
0.016205
0.010345
0.013275
0.031830
0.025970
0.003021
0.008881
0.043060
0.066010
0.132904
0.213470
0.247162
0.145111
-0.067749
-0.085327
-0.021362
0.062592
0.174896
0.382416
0.290619
0.102142
-0.012085
-0.103882
-0.024292
0.046478
0.100677
-0.104858
0.000092
0.052338
0.002533
-0.006226
-0.036011
-0.066772
-0.141968
-0.178101
-0.138062
-0.098999
-0.061890
-0.060425
-0.067749
-0.072144
-0.064819
-0.082886
-0.097046
-0.104858
-0.098511
-0.086304
-0.083862
-0.053589
-0.050659
-0.033569
0.003021
0.015717
0.013763
-0.001343
-0.024780
-0.037964
-0.007202
0.021088
0.035248
0.041595
0.044037
0.036713
0.045990
0.042572
0.060150
0.051361
0.057220
0.055756
0.058197
0.045013
0.048920
0.035736
0.030365
0.030853
0.031830
0.012299
0.018158
0.003021
0.009369
0.014252
0.001556
-0.000366
-0.015503
-0.031128
-0.020874
-0.023804
-0.036987
-0.029663
-0.031128
-0.046265
-0.037964
-0.041870
-0.036987
-0.039429
-0.027710
-0.031616
-0.036987
-0.024780
-0.021362
-0.025269
-0.022827
-0.012573
-0.007690
-0.002808
-0.005737
0.003510
0.002045
0.014252
0.003021
0.011810
0.005463
0.013275
0.022552
0.020599
0.017181
0.015717
0.020111
0.017670
0.012787
0.009369
0.021576
0.003998
-0.005249
0.003021
0.001556
-0.001343
-0.006714
-0.002808
-0.010620
-0.019409
-0.014526
-0.010620
-0.018921
-0.032593
-0.019409
-0.020386
-0.021362
-0.036499
-0.039429
-0.031616
-0.040405
-0.061401
-0.054565
-0.054565
-0.056030
-0.034058
-0.013550
-0.030640
-0.035034
-0.041382
-0.037476
-0.030640
-0.033081
-0.022339
-0.012085
0.000580
-0.002319
0.010345
0.017670
0.011810
0.022552
0.023529
0.034271
0.040619
0.040131
0.040619
0.041595
0.046967
0.053802
0.047943
0.037689
0.054291
0.050873
0.041107
0.046967
0.065521
0.056244
0.037689
0.016205
-0.036499
-0.040405
-0.046753
0.009857
0.089447
0.105072
0.081635
0.046478
0.050873
0.051361
0.033783
0.065033
0.123627
0.045990
-0.090698
-0.020386
0.041595
0.133392
0.217865
0.209564
0.162201
0.098236
0.097748
0.113861
0.101166
0.086029
0.098236
0.080658
0.065521
0.070404
0.064545
0.084564
0.099701
0.137787
0.116791
0.075775
0.037689
0.016693
0.017670
0.014252
-0.002319
-0.000366
0.008881
0.013275
0.016205
-0.009644
-0.026245
-0.046753
-0.053101
-0.088745
-0.097046
-0.078491
-0.043335
0.000092
0.003998
-0.020874
-0.050171
-0.076050
-0.072144
-0.034546
-0.025269
-0.013062
-0.029175
-0.029663
-0.012085
-0.012085
-0.013062
-0.011108
-0.027222
-0.029663
-0.023804
-0.040894
-0.041870
-0.037964
-0.028687
-0.036011
-0.041382
-0.033569
-0.028198
-0.047729
-0.046265
-0.058472
-0.053589
-0.049683
-0.044800
-0.056519
-0.052612
-0.053589
-0.039429
-0.041382
-0.047729
-0.040894
-0.031616
-0.030640
-0.039429
-0.039429
-0.034546
-0.024780
-0.020386
-0.017456
-0.017456
-0.016968
-0.017944
-0.008667
-0.008179
-0.015503
-0.002319
0.000092
-0.012085
-0.007202
0.010834
-0.002319
-0.014526
-0.010132
-0.007202
-0.013062
-0.009644
-0.018921
-0.017944
-0.019409
-0.013062
-0.018921
-0.016479
-0.013550
-0.021851
-0.015991
-0.018433
-0.029663
-0.039917
-0.020874
-0.032104
-0.031128
-0.040405
-0.035034
-0.047729
-0.054565
-0.046265
-0.046753
-0.046753
-0.040894
-0.052612
-0.060425
-0.067749
-0.057983
-0.059448
-0.043335
-0.036987
-0.039917
-0.050659
-0.041382
-0.035034
-0.035034
-0.022827
-0.015991
-0.015015
-0.007690
-0.005737
-0.004272
0.003510
0.015228
0.021576
0.033783
0.027435
0.016205
0.027924
0.028412
0.033295
0.024506
0.033783
0.036713
0.027435
0.034760
0.043060
0.035248
0.024017
0.028900
0.039154
0.034271
0.024017
0.036224
0.024994
0.035736
0.026947
0.036224
0.034271
0.028900
0.031342
0.028900
0.039154
0.031342
0.033783
0.033295
0.044525
0.030365
0.033295
0.014740
0.001556
-0.005737
-0.016479
0.013275
0.012299
0.018158
0.011322
0.021088
0.012299
0.027435
0.019623
0.023529
0.003998
0.008881
0.010345
0.001068
0.022064
0.032318
0.038666
0.055267
0.040619
0.011322
-0.002319
0.028900
0.131439
0.198334
0.291107
0.232025
0.141693
0.007904
-0.188354
-0.136108
-0.049683
0.087494
0.096771
0.155365
0.105072
0.021576
-0.040894
0.005463
-0.008667
-0.032104
-0.031616
-0.027222
-0.061890
-0.076538
-0.063354
-0.038452
-0.036987
-0.015015
-0.002808
0.007904
0.010345
0.029877
0.011322
0.001556
-0.010132
-0.013062
-0.011597
-0.014526
-0.016479
-0.014526
-0.011597
-0.022339
-0.007202
0.003510
0.009857
-0.000854
0.007904
0.004486
-0.006226
-0.007202
0.001068
-0.000854
0.014740
0.019623
0.026947
0.032318
0.014252
0.008881
-0.001343
0.003510
0.009857
-0.003296
0.009369
0.003510
-0.006714
0.013275
-0.009155
-0.004761
-0.010132
-0.011108
-0.015015
-0.015503
-0.013550
-0.011108
-0.013062
-0.016968
-0.015991
-0.015015
-0.017944
-0.027710
-0.015991
-0.040405
-0.054077
-0.041382
-0.031616
-0.022339
-0.030640
-0.036987
-0.036499
-0.043335
-0.043335
-0.043823
-0.054565
-0.052612
-0.050171
-0.028198
-0.011597
-0.028687
-0.025269
-0.039917
-0.052612
-0.064819
-0.077026
-0.060913
-0.054077
-0.030640
-0.015015
-0.011108
-0.015503
-0.033081
-0.039429
-0.040894
-0.038940
-0.035034
-0.015503
-0.016968
-0.005737
-0.002808
0.001068
0.017181
0.015717
0.033295
0.024994
0.033295
0.030365
0.030853
0.040131
0.036224
0.030365
0.043060
0.036713
0.032806
0.041107
0.036224
0.040131
0.044037
0.040131
0.041595
0.042084
0.040131
0.034271
0.029877
0.034271
0.041595
0.034760
0.031342
0.031830
0.030365
0.040131
0.057709
0.086029
0.093842
0.100677
0.101654
0.073822
0.030853
-0.014038
-0.022827
0.005951
0.040619
0.062592
0.063080
0.045990
0.040131
0.007904
-0.005249
-0.009644
-0.029175
-0.032104
-0.027710
-0.036011
-0.051636
-0.053101
-0.055542
-0.051147
-0.043823
-0.047729
-0.034058
-0.051636
-0.035034
-0.023804
-0.017456
-0.011597
-0.015015
-0.004761
-0.015991
-0.022339
-0.021851
-0.036499
-0.008179
0.091400
0.170990
0.217377
0.101166
-0.075073
-0.172241
-0.093140
0.083588
0.192474
0.196381
0.199799
0.082123
0.007416
0.021088
0.064056
0.099701
0.116791
0.128021
0.109955
0.053314
-0.004761
-0.010132
0.020111
0.051361
0.047943
0.042084
0.026459
0.015228
0.004486
-0.014038
-0.015503
-0.033569
-0.065796
-0.078491
-0.074097
-0.105347
-0.094116
-0.083862
-0.078491
-0.067749
-0.052612
-0.056519
-0.050659
-0.061401
-0.058472
-0.057983
-0.053589
-0.058960
-0.052124
-0.047729
-0.045776
-0.038452
-0.040894
-0.026733
-0.016968
-0.019409
-0.022827
-0.023804
-0.024780
-0.020874
-0.028687
-0.036987
-0.035034
-0.026245
-0.031616
-0.033569
-0.031616
-0.034058
-0.029663
-0.036987
-0.011108
-0.002319
0.000092
-0.003784
-0.014038
-0.029175
-0.046753
-0.049683
-0.053101
-0.099487
-0.080933
-0.061401
-0.040894
-0.052612
-0.057007
-0.060425
-0.063843
-0.077515
-0.095093
-0.098022
-0.089233
-0.094116
-0.102417
-0.101929
-0.115601
-0.115112
-0.089233
-0.089722
-0.072632
-0.066772
-0.060425
-0.061890
-0.064331
-0.056030
-0.057495
-0.052124
-0.041870
-0.038452
-0.029663
-0.011108
-0.002808
-0.001343
0.004974
0.012299
0.025970
0.017670
0.026947
0.020111
0.039154
0.027924
0.024506
0.040619
0.037201
0.035736
0.018158
0.038177
0.052338
0.066010
0.088470
0.100677
0.074799
0.047455
0.009857
0.013275
0.026947
0.048920
0.062103
0.067963
0.060150
0.055756
0.049408
0.056244
0.023529
-0.003296
0.019135
0.024017
0.016693
0.011810
0.014740
0.010345
-0.001343
-0.003296
-0.009644
0.009369
0.005951
0.013275
0.040131
0.040619
0.030853
0.029388
0.016693
0.015717
0.047943
0.082123
0.098724
0.109955
-0.042847
-0.074585
-0.081421
-0.072144
-0.058472
-0.046753
0.069916
0.091400
-0.066284
-0.061401
0.027924
0.222260
0.193451
0.046967
0.023529
0.011322
0.007904
0.004486
0.062592
0.110931
0.141205
0.182220
0.229584
0.206146
0.145111
0.099213
0.074310
0.067963
0.062592
0.046967
0.032806
0.016693
0.012787
0.017670
-0.008179
-0.026245
-0.018921
-0.027710
-0.035522
-0.034058
-0.027710
-0.023315
-0.007690
-0.020874
-0.023315
-0.032593
-0.036987
-0.034546
-0.024292
-0.019409
-0.004761
0.025482
0.028900
0.008392
0.002533
-0.003784
-0.022339
-0.028198
-0.026733
-0.006226
-0.003784
0.007416
0.019623
0.015717
0.021576
0.003510
-0.014038
-0.017456
-0.022339
-0.022339
-0.015991
-0.019409
-0.003296
-0.007690
-0.005737
-0.007690
-0.009644
-0.002808
0.006439
0.008881
0.014740
0.002533
0.009857
0.012299
0.019135
0.021088
0.011810
0.005951
0.009857
0.004486
-0.011108
-0.009644
-0.012085
-0.009644
-0.004272
-0.005249
-0.012573
-0.017944
-0.034058
-0.053101
-0.046265
-0.064331
-0.071167
-0.080933
-0.049194
-0.032104
-0.042358
-0.047241
-0.069214
-0.082886
-0.087769
-0.092163
-0.083374
-0.074585
-0.067749
-0.077026
-0.065796
-0.073608
-0.058472
-0.057495
-0.049194
-0.050659
-0.043823
-0.028198
-0.025757
-0.019409
-0.028198
-0.045776
-0.048706
-0.064331
-0.055542
-0.044312
-0.028198
-0.021851
-0.010620
-0.017456
-0.030151
-0.015015
-0.020386
-0.031616
-0.033569
-0.034546
-0.027222
-0.025269
-0.030151
-0.019897
-0.020386
-0.016479
-0.011597
-0.010132
-0.005249
0.006439
0.011810
0.002045
0.004486
-0.004272
0.002045
-0.008667
0.003021
0.017670
0.086517
0.146576
0.121674
-0.030640
-0.131226
-0.078979
0.019135
0.042572
0.034271
0.098236
0.206635
0.196381
0.054779
0.016205
-0.019409
-0.015503
0.047455
0.081146
0.112885
0.107513
0.089447
0.062592
0.100677
0.147552
0.137787
0.081146
0.058197
0.047455
0.048920
0.073334
0.104584
0.096771
0.073334
0.038177
0.034271
0.029877
0.038666
0.012787
0.024994
0.007416
0.008881
0.000580
-0.007202
-0.003296
-0.019897
-0.031616
-0.028687
-0.033569
-0.036987
-0.037476
-0.031616
-0.023315
-0.036499
-0.036499
-0.046753
-0.038452
-0.035522
-0.027710
-0.032593
-0.034058
-0.033569
-0.034546
-0.031128
-0.020874
-0.015503
0.011322
0.019623
0.019623
0.026459
0.039642
0.019623
0.012299
0.002533
-0.011108
-0.000366
0.026947
0.041595
0.039642
0.026947
0.031342
0.029877
0.009857
0.007904
0.002533
0.001556
-0.002808
-0.002319
-0.006714
0.014740
0.011322
0.023041
0.023041
0.016693
0.010345
0.009857
0.005951
0.019623
0.023529
0.023041
0.010834
0.021088
0.014740
0.000092
-0.015015
-0.017456
0.000092
-0.000366
0.012787
0.017670
-0.070190
-0.143433
-0.120972
-0.070190
0.009369
0.102142
-0.040405
-0.114624
-0.124878
-0.112671
-0.086792
-0.105347
-0.111694
-0.130737
-0.091675
-0.112183
-0.133179
-0.126343
-0.139526
-0.148804
-0.170776
-0.158081
-0.080444
-0.026733
-0.034058
-0.061401
-0.089722
-0.079956
-0.080933
-0.092651
-0.086792
-0.049194
-0.016968
-0.004761
-0.025757
-0.040894
-0.067261
-0.036499
0.009857
0.039154
0.023041
-0.012085
-0.020874
-0.008179
0.019135
0.019623
0.010834
-0.006714
-0.044800
-0.061890
-0.029175
0.073334
0.083099
0.045502
-0.009155
0.029877
0.067963
0.032318
0.009857
0.048431
0.012299
0.003998
0.014252
0.050385
0.066498
0.083099
0.017670
0.034760
0.099213
0.140228
0.174408
0.193939
0.195404
0.205170
0.189545
0.139252
0.100677
0.137299
0.155365
0.172455
0.187592
0.209076
0.206635
0.170013
0.132904
0.118744
0.109955
0.091888
0.076752
0.045013
0.034760
0.031342
0.010345
0.000580
-0.007690
-0.016968
-0.020386
-0.030640
-0.025757
-0.021851
-0.037476
-0.030151
-0.049683
-0.033081
-0.046753
-0.041382
-0.043335
-0.043823
-0.047241
-0.043335
-0.036011
-0.045288
-0.045288
-0.042358
-0.038940
-0.031128
-0.031616
-0.026245
-0.009644
-0.007202
-0.005737
-0.006226
0.000580
-0.003784
0.001068
0.006439
0.024017
0.018158
0.016693
0.033295
0.029877
0.041595
0.043549
0.043549
0.036224
0.047455
0.033295
0.025482
0.012787
0.016693
0.020599
0.032806
0.053802
0.032806
-0.002319
-0.017944
-0.015503
-0.011597
-0.013550
-0.018433
-0.015503
-0.017456
-0.014526
-0.015991
-0.010620
-0.016479
-0.017456
-0.019897
-0.006714
-0.014526
-0.006714
-0.004272
0.007904
-0.000366
0.015228
0.030365
0.040131
0.037689
0.051361
0.067474
0.065521
0.047455
0.016693
0.015717
0.004974
0.020599
0.021576
0.039642
0.047455
0.051361
0.052338
0.070404
0.048920
0.006439
-0.035522
-0.024292
-0.020874
-0.017456
-0.038452
-0.023804
-0.027222
-0.010620
-0.039429
-0.050659
-0.054077
-0.079468
-0.072632
-0.071167
-0.069214
-0.062866
-0.078979
-0.088745
-0.113159
-0.144409
-0.158569
-0.164429
-0.149292
-0.124878
-0.072632
-0.030151
0.039642
-0.013550
-0.351440
-0.369019
-0.278687
-0.183472
-0.072144
0.071381
-0.007202
-0.084351
-0.039917
-0.055542
-0.060913
-0.040405
0.043549
0.066498
0.048920
0.067474
0.092377
0.069427
0.052338
0.098236
0.147064
0.174408
0.178802
0.170013
0.138275
0.103607
0.099701
0.085052
0.075775
0.063568
0.063080
0.046478
0.026947
0.013275
0.010834
0.005951
0.005951
0.011322
0.009857
0.013763
0.012299
0.004974
0.003021
0.006927
0.005951
-0.000854
0.007904
-0.003784
-0.001831
0.002533
-0.003296
-0.004272
0.003021
0.004486
-0.001343
0.006927
-0.004272
-0.001343
0.002045
-0.001831
-0.006714
0.008881
-0.000366
0.000092
-0.010620
-0.006714
0.000580
0.003998
0.001556
0.003021
-0.001831
0.009857
-0.003784
0.000092
0.007904
0.005463
0.010834
0.013763
0.007416
0.011322
0.015228
0.010345
0.015717
0.027435
0.024994
0.025970
0.039642
0.025970
0.033783
0.034271
0.028412
0.033783
0.035736
0.034271
0.026947
0.023529
0.026947
0.030365
0.022064
0.021576
0.013275
0.002045
-0.005737
0.000580
-0.005249
0.011322
0.010834
-0.002319
-0.028198
-0.058472
-0.064331
-0.046265
-0.010620
0.020599
0.024017
0.020599
-0.000854
0.004486
0.004974
-0.000366
0.009857
0.025482
0.023041
0.028900
0.041107
0.031830
0.046967
0.048920
0.032806
0.027924
0.039154
0.025482
0.013763
0.021576
0.015228
0.020599
0.006439
-0.005249
-0.011597
-0.016479
-0.025269
-0.031616
-0.023804
-0.030151
-0.039429
-0.052612
-0.052612
-0.069214
-0.057495
-0.058472
-0.050171
-0.056030
-0.055542
-0.057495
-0.071167
-0.067261
-0.068726
-0.067261
-0.073608
-0.078003
-0.091187
-0.083862
-0.068726
-0.040405
-0.018433
-0.036011
-0.052124
-0.086792
-0.118042
-0.099487
-0.049194
-0.008179
0.040131
-0.002808
-0.060425
-0.086304
-0.035522
0.007416
0.011322
-0.004272
-0.021851
-0.020874
-0.013062
0.008392
0.046478
0.052338
0.099701
0.147064
0.128510
0.024994
-0.035522
-0.004272
0.080658
0.154877
0.168060
0.159760
0.133881
0.089935
0.099213
0.079681
0.078705
0.076752
0.067474
0.064056
0.074799
0.059662
0.064545
0.041595
0.037689
0.006439
0.006439
-0.008179
-0.006714
-0.004272
-0.014038
-0.024780
-0.026733
-0.031128
-0.037964
-0.025757
-0.039429
-0.035034
-0.030640
-0.026245
-0.033569
-0.029663
-0.022827
-0.024780
-0.018921
0.000092
-0.008667
-0.001343
0.008392
0.003998
-0.006714
0.002533
0.010345
0.006927
0.005951
0.012299
0.011322
0.021576
0.026947
0.025482
0.020599
0.025482
0.014740
0.019623
0.027924
0.024506
0.021576
0.026947
0.026947
0.024017
0.035736
0.038177
0.034271
0.028412
0.040619
0.035248
0.025970
0.031830
0.045502
0.028412
0.024017
0.030853
0.043549
0.043060
0.038177
0.031342
0.026947
0.032806
0.030853
0.019623
0.023041
0.026459
0.032318
0.027435
0.030365
0.039642
0.029388
0.024506
0.005463
-0.010132
-0.010620
-0.002319
0.007416
0.015717
0.006927
0.010834
0.003510
0.001068
-0.002319
-0.021851
-0.019897
-0.000854
-0.007690
-0.014526
-0.024292
-0.022827
-0.016968
-0.022339
-0.006226
-0.006714
-0.033081
-0.032593
-0.047729
-0.054565
-0.036499
-0.021851
-0.002808
0.003998
0.010834
0.030853
0.004486
0.001068
-0.012085
-0.011597
0.000580
0.003021
0.006927
0.003998
-0.014526
-0.173706
-0.287964
-0.261108
-0.131226
0.087006
0.245697
-0.038940
-0.182007
-0.166870
-0.173218
-0.175659
-0.173706
-0.142456
-0.117065
-0.101440
-0.072144
-0.030640
-0.010620
-0.020386
-0.016968
0.041107
0.083588
0.093353
0.058685
0.016205
0.032318
0.085541
0.096771
0.041595
0.036224
0.007416
-0.018921
-0.008667
0.043060
0.106537
0.047943
-0.005737
-0.025757
-0.043335
-0.034058
-0.035522
0.029877
0.045013
0.034760
0.005463
-0.001343
0.005951
0.031830
0.062592
0.076752
0.046478
0.061127
0.073334
0.101166
0.087494
0.097748
0.087494
0.092865
0.086517
0.070404
0.073822
0.054779
0.059174
0.047943
0.042084
0.027435
0.023529
0.018646
0.013275
0.007416
-0.002808
-0.011597
-0.016479
-0.028687
-0.022827
-0.021851
-0.023315
-0.019897
-0.005737
0.011322
0.020111
0.018646
0.003021
-0.005249
-0.008179
0.004486
-0.001831
0.028900
0.036713
0.056244
0.069916
0.072845
0.046967
0.061615
0.057220
0.052338
0.053314
0.060638
0.062103
0.050873
0.056732
0.052338
0.056244
0.050385
0.062592
0.044525
0.043549
0.039154
0.031830
0.031830
0.029877
0.022552
0.029877
0.026459
0.031830
0.039642
0.027924
0.028412
0.029388
0.015717
0.006927
0.016205
0.019623
0.024994
0.011810
0.020599
0.025482
0.028412
0.022552
0.012299
0.024017
0.028900
0.033783
0.033783
0.024994
0.030365
0.031342
0.021088
0.037201
0.028900
0.021576
0.037201
0.041107
0.035248
0.035248
0.033783
0.033783
0.015228
0.019135
0.013275
0.004974
-0.022339
-0.016479
-0.003296
-0.007690
-0.008667
-0.036499
-0.048218
-0.068237
-0.062866
-0.082397
-0.074097
-0.076538
-0.065796
-0.060425
-0.060913
-0.082397
-0.098511
-0.098511
-0.089233
-0.087280
-0.091187
-0.105347
-0.123901
-0.128296
-0.098022
-0.075073
-0.065308
-0.080444
-0.088257
-0.065796
-0.038940
-0.016968
0.037201
0.021576
-0.054565
-0.140991
-0.042358
0.109467
0.118256
0.120697
0.120209
0.165619
0.152435
0.048431
0.017181
0.014740
0.033295
0.103607
0.148041
0.113861
0.100189
0.071381
0.053314
0.036713
0.008881
0.015228
0.015228
0.021088
0.009857
-0.018921
-0.027222
-0.029663
-0.022339
-0.012085
-0.005249
0.000580
-0.022827
-0.028687
-0.020874
-0.026733
-0.018921
-0.029663
-0.036011
-0.060913
-0.048218
-0.043335
-0.047729
-0.055542
-0.051147
-0.053101
-0.058472
-0.069214
-0.072632
-0.064331
-0.075562
-0.068726
-0.075073
-0.069214
-0.062378
-0.060425
-0.059937
-0.065308
-0.047729
-0.052612
-0.047241
-0.046753
-0.053101
-0.029663
-0.023804
-0.015503
-0.009644
-0.001831
0.006927
0.009857
0.017670
0.006927
-0.000854
0.017181
0.010834
0.027924
0.026459
0.009369
0.013763
0.010345
0.022552
0.026947
0.022552
0.021576
0.018646
0.021576
0.008881
0.015717
0.015228
0.013275
0.013275
0.012299
0.024017
0.026459
0.008881
0.029388
0.026947
0.023529
0.030365
0.024506
0.031830
0.035248
0.029877
0.038177
0.037689
0.022064
0.034760
0.030365
0.034271
0.027435
0.034271
0.030853
0.024017
0.021088
0.025970
0.036713
0.034760
0.024017
0.029877
0.026459
0.033783
0.024017
0.030853
0.024017
0.024994
0.022552
0.023529
0.017670
0.005951
0.007904
-0.006226
0.004486
0.004486
0.029388
0.028412
0.030853
0.023041
0.023529
0.011322
0.019623
0.047455
0.025482
-0.005737
-0.021362
-0.003296
0.007416
0.020599
0.018158
0.024017
0.011810
0.006439
-0.010132
0.000580
-0.030640
-0.043823
-0.067749
-0.059937
-0.058960
-0.074097
-0.067749
-0.078491
0.040619
0.113861
0.104584
0.094818
0.184662
0.253998
0.256927
0.085541
-0.066284
-0.118530
-0.050659
0.077728
-0.020874
-0.083862
-0.017944
0.176849
0.252533
0.125580
-0.084351
-0.195190
-0.203491
-0.180054
-0.159058
-0.195190
-0.206909
-0.168823
-0.133179
-0.111694
-0.118042
-0.100952
-0.087769
-0.051636
-0.039429
-0.046753
-0.072632
-0.077515
-0.063843
-0.059937
-0.059448
-0.037964
-0.019409
-0.019897
-0.027222
-0.051147
-0.057007
-0.036011
-0.032104
-0.041870
-0.037964
-0.034546
-0.037476
-0.033569
-0.035034
-0.029175
-0.021851
-0.028198
-0.026245
-0.015991
-0.017456
-0.018921
-0.021362
-0.010620
-0.013550
-0.010620
-0.006226
0.002045
-0.005737
-0.004761
0.002533
0.000580
-0.010132
0.008881
0.017181
0.016693
0.009369
0.025970
0.030365
0.032806
0.042084
0.046478
0.042084
0.050873
0.043549
0.050873
0.050873
0.044037
0.048431
0.048920
0.056244
0.060150
0.063568
0.062592
0.070892
0.074799
0.058197
0.062103
0.058197
0.040131
0.044037
0.049896
0.046967
0.044525
0.062592
0.079193
0.069427
0.059174
0.056244
0.046967
0.041107
0.037689
0.029877
0.037689
0.042084
0.039642
0.027435
0.026947
0.021088
0.022064
0.023041
0.020111
0.017670
0.012787
0.013763
0.005951
-0.009644
-0.003784
-0.008667
-0.004761
-0.015503
-0.011108
-0.012573
-0.004761
0.005463
-0.004761
-0.013550
-0.015503
-0.016479
-0.018433
-0.024292
-0.016968
-0.005737
-0.018921
-0.014526
-0.017456
-0.016479
-0.019897
-0.020386
-0.022827
-0.027222
-0.016968
-0.022827
-0.026733
-0.022827
-0.018921
-0.024292
-0.023315
-0.036011
-0.030151
0.001068
0.049896
0.116791
0.142181
0.088470
0.094330
0.005951
-0.024292
0.004974
0.082611
0.116791
0.112396
0.115326
0.149506
0.170990
0.155365
0.162201
0.054779
-0.006226
0.149994
0.141205
0.020599
-0.009644
-0.030640
-0.041382
-0.021362
-0.014038
0.000580
0.000580
-0.013550
-0.030151
-0.054565
-0.067749
-0.086792
-0.095581
-0.096069
-0.098511
-0.097534
-0.122925
-0.137085
-0.032104
0.095795
0.130951
0.054779
-0.026245
-0.050659
-0.045776
-0.007202
0.006927
0.001556
0.004974
0.023529
0.041595
0.054291
0.030365
0.003510
0.000580
-0.023315
-0.038940
-0.039917
-0.041870
-0.056030
-0.054077
-0.056030
-0.049683
-0.064819
-0.068237
-0.076050
-0.066772
-0.068726
-0.067261
-0.045288
-0.038940
-0.042358
-0.040405
-0.020386
-0.049683
-0.038452
-0.013062
-0.016479
-0.011108
-0.010132
-0.004272
0.002045
-0.002808
0.007904
0.016693
0.039642
0.043549
0.032806
0.034271
0.039642
0.016693
0.002045
-0.002808
-0.005249
0.001556
0.001068
-0.001343
-0.002319
-0.011597
-0.013550
-0.019409
-0.029175
-0.033081
-0.028687
-0.036011
-0.042847
-0.037964
-0.029175
-0.038452
-0.042358
-0.033569
-0.040894
-0.032593
-0.014038
-0.019897
-0.022339
-0.008179
-0.018433
-0.014038
-0.020386
-0.022827
-0.004761
-0.000854
-0.006226
-0.003296
-0.002319
0.007904
-0.003784
-0.001831
-0.018921
-0.008667
-0.018921
-0.013062
-0.018921
-0.015991
-0.032593
-0.022827
-0.013062
-0.001831
-0.022339
-0.021851
-0.034546
-0.019409
-0.009155
-0.010620
0.004486
-0.012573
-0.002808
-0.005249
-0.005737
0.007416
0.008881
0.015228
0.018158
0.023529
0.026947
0.026459
0.029388
0.031830
0.031342
0.025970
0.022064
0.038177
0.038177
0.028900
0.031830
0.039642
0.046967
0.044525
0.035248
0.032318
0.035248
0.047455
0.034271
0.029388
0.031342
0.019623
0.033783
0.033295
0.035248
0.044525
0.037689
0.030365
0.033295
0.020111
0.020599
0.006927
0.010345
0.016693
0.010834
0.013763
0.002045
0.007904
0.004974
0.009369
0.011322
0.012787
0.010345
0.015717
-0.007202
-0.117554
-0.206421
-0.155151
-0.200562
-0.200073
-0.098022
0.134369
0.494232
0.590424
0.173431
-0.321167
-0.448608
-0.214233
-0.014526
0.085541
0.162689
0.170990
0.142670
0.158783
0.189056
0.169525
0.087494
0.024017
-0.044312
-0.067749
-0.086304
-0.028687
0.013275
0.019623
0.007904
0.004486
-0.029175
-0.039917
-0.062378
-0.040405
-0.038940
-0.019897
-0.024292
-0.006714
-0.006226
-0.012573
-0.007690
-0.000854
0.012299
0.010834
0.018158
0.016693
0.021088
0.024994
0.036713
0.021088
0.026947
0.025970
0.038177
0.023529
0.026459
0.021576
0.024506
0.030365
0.022064
0.022064
0.017181
0.014740
0.014252
0.021088
0.014252
0.014252
0.022552
0.023529
0.031830
0.045502
0.044525
0.030853
-0.000366
0.004974
0.013275
0.030853
0.030365
0.016205
0.011810
0.021576
0.005951
0.001556
-0.003296
-0.010132
-0.006714
-0.011597
-0.030151
-0.035522
-0.039429
-0.043823
-0.050659
-0.052124
-0.055542
-0.043823
-0.051636
-0.049194
-0.055542
-0.043335
-0.045776
-0.046753
-0.051636
-0.048218
-0.048218
-0.043335
-0.024292
-0.029175
-0.030640
-0.008179
-0.006226
-0.015503
-0.015503
0.007416
0.000580
0.005463
0.002533
0.012787
0.012787
0.015228
0.010345
0.024506
0.022064
0.022552
0.013275
0.014740
0.020111
0.027435
0.018646
0.015228
0.017670
0.016693
0.026947
0.016205
0.022064
0.022552
0.019623
0.014252
0.017670
0.003021
0.008881
0.011322
0.015717
0.004974
0.014252
0.014740
0.015228
0.012787
0.009857
0.007904
0.015228
0.020111
0.003510
0.003998
0.006439
0.020599
0.005951
0.007904
0.014252
0.005951
0.005951
0.008392
-0.003296
-0.003784
-0.001343
0.000580
-0.006226
-0.008667
-0.010132
-0.009155
-0.018921
-0.024780
-0.009644
-0.003784
0.011810
0.014252
0.007416
0.000580
-0.009644
-0.007690
-0.011597
-0.012573
-0.008667
-0.020874
-0.023315
-0.042847
-0.054565
-0.044800
-0.061401
-0.075073
-0.120972
-0.140503
-0.075073
0.012299
0.069916
0.087006
0.064545
-0.073120
-0.092651
-0.061890
-0.025269
0.063568
0.156830
0.196869
0.162689
0.097748
0.059662
0.058197
0.103119
0.090912
0.088470
0.101654
0.094818
0.091888
0.071869
0.031342
0.024506
-0.011597
-0.022827
-0.040405
-0.037964
-0.051147
-0.038452
-0.035034
-0.037964
-0.042847
-0.038452
-0.040405
-0.028198
-0.027710
-0.023804
-0.028198
-0.019897
-0.023804
-0.028198
-0.029175
-0.015991
-0.018433
-0.017456
-0.018921
-0.009644
-0.021362
-0.012573
-0.014038
-0.019897
-0.003784
0.000092
-0.007202
-0.010132
-0.005737
-0.002319
-0.012573
-0.015015
-0.008667
-0.006226
-0.012573
-0.017944
-0.023804
-0.017456
-0.018921
-0.020874
-0.030640
-0.028687
-0.020874
-0.015503
-0.013550
-0.013550
-0.022827
-0.015991
-0.022339
-0.012085
-0.018921
-0.008667
-0.015503
-0.009644
0.001068
0.001068
0.007904
0.003998
0.004486
0.004486
0.006439
0.012787
0.015717
0.018646
0.017670
0.015717
0.013275
0.019135
0.027924
0.015717
0.019135
0.024017
0.018646
0.017181
0.014252
0.027924
0.025970
0.018158
0.016693
0.024017
0.021088
0.010345
0.009369
0.010834
0.013275
0.015228
0.011810
0.022064
0.017181
0.022552
0.022064
0.019135
0.010345
0.012299
0.015717
0.014252
0.014252
0.019135
0.017181
0.010834
0.015717
0.005951
0.019623
0.010834
0.014252
0.007416
0.018646
0.012787
0.008881
0.001068
-0.000854
-0.003296
0.002045
0.000092
-0.015991
-0.017944
-0.026733
-0.026733
-0.019897
-0.017944
-0.011108
0.000092
0.026459
0.093842
0.068451
-0.028687
-0.121948
-0.157593
-0.169312
-0.074585
-0.042847
0.034760
0.030853
0.227142
0.140228
-0.047729
-0.070679
0.022064
-0.000854
-0.026245
0.025970
0.080658
0.127045
0.134857
0.079681
0.065033
0.059662
0.104095
0.138763
0.171478
0.156342
0.115326
0.067963
0.053314
0.025970
0.002533
0.018158
0.025970
0.031342
0.016205
0.031342
0.007904
-0.036011
-0.062866
-0.060913
-0.041382
-0.028198
-0.041870
-0.066284
-0.071167
-0.075073
-0.085327
-0.080444
-0.090210
-0.085815
-0.089233
-0.079468
-0.073120
-0.064819
-0.059937
-0.066284
-0.085815
-0.063843
-0.043335
-0.043335
-0.047729
-0.051636
-0.030151
-0.025757
-0.006714
-0.002808
0.005951
0.003021
-0.002808
-0.020874
-0.020386
-0.018921
-0.019409
-0.023804
-0.015991
-0.032593
-0.022827
-0.029663
-0.046753
-0.067749
-0.078491
-0.077515
-0.076538
-0.075073
-0.079468
-0.068237
-0.067261
-0.063843
-0.063843
-0.062866
-0.065796
-0.039917
-0.041382
-0.029175
-0.024292
-0.015503
-0.002808
0.003998
0.003998
0.013275
0.023041
0.016693
0.036713
0.024017
0.026947
0.033295
0.042084
0.041107
0.048920
0.046478
0.046967
0.048431
0.043060
0.043549
0.045990
0.041595
0.050873
0.045990
0.049408
0.045502
0.042572
0.036224
0.036713
0.042572
0.039154
0.030853
0.037689
0.028412
0.035248
0.022552
0.031342
0.032806
0.025482
0.021088
0.014740
0.023041
0.023041
0.025482
0.018646
0.021088
0.019623
0.021088
0.029388
0.010345
0.011810
0.026459
0.024017
0.005463
0.004974
0.013275
0.003510
0.004486
-0.003784
-0.016968
-0.019897
-0.033569
-0.049683
-0.050659
-0.051636
-0.041870
-0.030640
-0.021362
-0.027710
-0.057007
-0.061401
-0.086792
-0.060425
-0.039917
-0.057983
-0.037476
0.035736
0.030365
-0.053101
-0.051636
0.001068
0.107513
0.169525
0.226166
0.311127
0.123138
-0.149780
-0.043823
0.098236
0.178802
0.171478
0.145599
0.128021
0.112396
0.070892
0.072357
0.040131
0.047455
0.052826
0.033783
0.014252
0.015717
-0.008667
0.011322
0.003510
-0.027222
-0.101929
-0.137085
-0.100464
-0.037964
0.000092
-0.013062
-0.038940
-0.052612
-0.041870
-0.029175
0.003510
-0.015991
-0.083374
-0.121460
-0.090210
-0.063843
-0.030151
-0.023315
-0.036987
-0.055542
-0.077515
-0.066284
-0.062866
-0.046753
-0.068237
-0.043823
-0.020874
-0.001343
-0.015503
-0.021851
-0.020386
-0.037964
-0.050659
-0.047241
-0.023315
0.002045
0.013763
0.033295
0.045013
0.036224
0.033295
0.019623
0.030853
0.027924
0.028900
0.021576
-0.000366
-0.008179
-0.000854
-0.012085
-0.006226
-0.036987
-0.036987
-0.040894
-0.052612
-0.058960
-0.061401
-0.047729
-0.057495
-0.068726
-0.054565
-0.039917
-0.033569
-0.040405
-0.034058
-0.028687
-0.021362
-0.014038
-0.014038
0.003021
-0.000854
0.008392
0.016205
0.029388
0.026947
0.024994
0.031830
0.026459
0.047943
0.041107
0.042572
0.038177
0.042572
0.040131
0.045502
0.032318
0.044037
0.043549
0.039154
0.036713
0.043060
0.037201
0.026947
0.031342
0.026459
0.016693
0.018646
0.024017
0.021576
0.017670
0.019623
0.026947
0.020111
0.013763
0.012299
0.017181
0.017670
0.014252
0.022064
0.009857
0.017181
0.007416
0.009857
0.010345
-0.002808
0.000092
-0.001343
-0.026733
-0.009155
-0.009155
0.003998
0.063568
0.115326
0.117279
0.041107
-0.020386
-0.047241
-0.041870
0.006439
0.006439
0.045013
0.060638
0.061127
0.045502
0.041107
0.032318
0.011810
-0.060425
-0.027222
0.065521
0.141205
0.127533
0.114838
0.059174
0.082611
0.099701
0.139740
0.198822
0.135345
0.087006
0.096283
0.160736
0.097748
0.046967
0.149017
0.123627
0.144623
0.105560
0.071381
0.036713
-0.006714
-0.050659
-0.064331
-0.052124
-0.057983
-0.064331
-0.065796
-0.109253
-0.109741
-0.072144
-0.094116
-0.130737
-0.129272
-0.093140
-0.083374
-0.076538
-0.082886
-0.087769
-0.078003
-0.096558
-0.105835
-0.087280
-0.073608
-0.079468
-0.042847
-0.041870
-0.021851
-0.046753
-0.040894
-0.020874
-0.015503
-0.026733
-0.016479
-0.025757
-0.014526
-0.016968
0.002533
0.013275
0.019623
0.032318
0.052338
0.088470
0.076752
0.073822
0.044525
0.024994
0.024017
0.044525
0.063080
0.075775
0.065521
0.079681
0.089447
0.072357
0.086029
0.067963
0.031342
0.036224
0.043549
0.041595
0.017670
0.017181
0.013275
0.003998
-0.017944
-0.041870
-0.016479
-0.001831
-0.020874
-0.052612
-0.066772
-0.085815
-0.069214
-0.064331
-0.077026
-0.079956
-0.085327
-0.076050
-0.083862
-0.070190
-0.077515
-0.077026
-0.102905
-0.100464
-0.101440
-0.091187
-0.064331
-0.047241
-0.033569
-0.045288
-0.047241
-0.053101
-0.042358
-0.048218
-0.036499
-0.032593
-0.021851
-0.034058
-0.019409
-0.002808
-0.007202
0.000092
0.004974
0.004974
0.002533
0.003510
0.002045
0.006439
-0.001343
0.001068
0.013275
0.012787
0.006927
0.003021
0.007416
0.004974
0.001556
-0.006714
-0.016968
-0.015015
-0.019409
-0.021362
-0.021362
0.002533
0.012787
0.022552
0.023041
0.000580
-0.003296
-0.022827
-0.034058
-0.031128
-0.043335
-0.046265
-0.022827
-0.014038
-0.034546
-0.078979
-0.053101
0.066010
0.167084
0.154388
0.093353
-0.036987
-0.069214
0.040131
0.042084
-0.041870
-0.013550
0.128998
0.226166
0.256439
0.252045
0.242767
0.158295
0.012787
-0.061890
0.022552
0.159760
0.204193
0.167084
0.132904
0.120697
0.095795
0.056244
0.046478
0.048920
0.037689
0.040619
0.034271
0.016693
0.003510
0.014252
0.017181
0.013275
0.009369
0.007904
0.001068
0.010834
-0.007202
0.004486
0.005463
0.017181
0.009369
0.000580
0.012787
0.008392
0.007416
0.009857
0.010834
0.006439
0.009369
0.011322
0.007416
0.011322
0.013763
0.010345
0.012299
0.010345
0.019623
0.008392
0.016693
0.010345
0.016205
0.012787
0.026459
0.017181
0.021088
0.013275
0.013763
0.027435
0.019135
0.018646
0.016693
0.041107
0.036224
0.032318
0.029877
0.029388
0.030853
0.030365
0.029388
0.047943
0.034760
0.040131
0.040619
-0.000854
-0.006226
-0.014526
-0.005249
0.010345
0.017181
0.024506
0.022064
0.002533
-0.012085
-0.034546
-0.045776
-0.043335
-0.033081
0.006927
0.045502
0.059662
-0.207397
-0.399780
-0.304077
-0.102905
0.022552
0.054291
-0.084839
-0.032593
-0.248901
-0.309937
-0.263550
-0.230347
-0.212769
-0.223511
-0.220093
-0.188354
-0.172729
-0.142456
-0.163452
-0.165894
-0.175659
-0.181030
-0.186401
-0.158081
-0.135620
-0.114136
-0.100952
-0.068237
-0.028198
0.011322
-0.010132
-0.049683
-0.075073
-0.077026
-0.059937
-0.011108
0.025970
0.048920
0.070892
0.066986
0.045502
0.018646
0.010834
0.013275
0.009369
0.011322
-0.006226
0.010834
0.003021
-0.000854
-0.005737
-0.021362
-0.013062
0.056244
0.025970
-0.065796
-0.052124
-0.002808
0.009369
0.050385
0.051361
0.064545
0.060150
0.054779
0.052338
0.037201
0.045990
0.042084
-0.000854
0.098724
0.283783
0.254486
0.138275
0.093353
0.126068
0.153412
0.088959
0.124603
0.101654
0.118744
0.102142
0.119720
0.131439
0.118256
0.122162
0.102142
0.084564
0.071869
0.055756
0.029388
0.023529
0.024017
0.016205
0.022552
0.011322
0.009857
0.015717
0.006927
0.007904
0.012299
-0.008179
0.004486
-0.005249
-0.015503
-0.031128
-0.026245
-0.024780
-0.011108
-0.014038
-0.019897
-0.015991
0.001068
-0.009644
-0.014526
-0.006714
-0.006226
-0.003784
0.014252
0.007416
-0.000366
-0.003784
0.008392
0.017181
0.031342
0.021576
0.018646
0.027435
0.040131
0.037689
0.037201
0.034271
0.045502
0.038177
0.034271
0.037689
0.025482
0.028900
0.028412
0.039154
0.043549
0.035248
0.028412
0.031342
0.041595
0.029877
0.029388
0.011810
0.024994
0.018158
0.025482
0.023041
0.027435
0.025970
0.036224
0.054779
0.052826
0.048431
0.055267
0.068451
0.056732
0.050873
0.042084
0.061127
0.051361
0.062592
0.063568
0.059174
0.048431
0.055756
0.038177
0.039154
0.037201
0.032318
0.035248
0.044037
0.026459
0.029877
0.021088
0.032806
0.022552
0.022064
0.011810
0.010345
0.021088
0.036224
0.034760
0.023041
0.024506
0.021576
0.021088
0.006927
-0.011108
-0.005737
-0.012085
0.014740
-0.010620
-0.015015
-0.048706
-0.069702
-0.065308
-0.056519
-0.065308
-0.005737
-0.004272
-0.053589
-0.094604
-0.136597
-0.151245
-0.137085
-0.146851
-0.087280
-0.048706
-0.045776
-0.015991
-0.062378
-0.100464
-0.077026
-0.117554
-0.102905
-0.095093
-0.057495
-0.030640
-0.064331
-0.122925
-0.139038
-0.064331
-0.045288
-0.042847
-0.046265
-0.102417
-0.142944
-0.086792
0.030365
0.129974
0.108490
0.081635
0.030853
0.017181
0.024506
0.036224
0.043060
0.063568
0.089447
0.104095
0.136810
0.148529
0.133392
0.117767
0.088959
0.059662
0.063080
0.048920
0.026947
0.024506
0.019135
0.010345
0.003021
0.001556
0.000580
0.007904
-0.005737
0.004974
0.010834
0.015228
0.002533
0.002045
0.008881
0.010345
0.006927
0.005951
0.003510
0.011322
0.009857
0.007904
0.001556
0.009857
0.011322
0.008392
0.002533
0.002533
0.001556
-0.000854
0.005463
0.007904
-0.000366
-0.000854
-0.005737
-0.001343
-0.005737
0.006927
-0.002808
-0.007202
-0.002319
0.003510
-0.001831
-0.007202
-0.004761
0.003998
0.008392
0.003510
-0.011597
-0.001343
0.003021
-0.007690
-0.009644
0.003021
-0.005249
0.004486
0.006439
0.002045
-0.000854
0.005951
0.001556
-0.009155
-0.014038
-0.009155
-0.015503
-0.009155
-0.011597
-0.016479
-0.012573
-0.024780
-0.015503
-0.010620
-0.015503
-0.034058
-0.036499
-0.029175
-0.034058
-0.023315
-0.012573
-0.013062
-0.007202
-0.005737
-0.099976
-0.168823
-0.179565
0.001556
0.077728
-0.028687
-0.128784
-0.128296
-0.078979
-0.094116
-0.088745
-0.073120
-0.092651
-0.081421
-0.078979
-0.066284
-0.079468
-0.066284
-0.051636
-0.050659
-0.040405
-0.031128
-0.036499
-0.033569
-0.020386
-0.017456
-0.028687
-0.034058
-0.022339
-0.008179
0.011322
0.030365
0.021088
0.023529
0.005951
-0.016968
-0.010132
0.011322
0.006439
0.012299
0.020599
0.016693
0.017181
0.010345
0.002533
0.014740
0.006439
-0.013062
-0.015991
-0.009155
-0.020874
-0.030640
-0.040894
-0.050171
-0.054077
-0.036499
-0.036987
-0.061401
-0.094116
-0.099976
-0.116089
-0.116577
-0.085327
-0.083374
-0.093628
-0.115601
-0.115112
-0.089722
0.063080
0.312103
0.438080
0.102142
-0.223022
-0.192261
-0.033081
0.060150
0.161713
0.182220
0.201263
0.233978
0.232513
0.188568
0.138763
0.076263
0.078217
0.081146
0.089447
0.070892
0.085052
0.084076
0.059662
0.075775
0.064545
0.039154
0.013763
0.000580
0.010834
0.017181
0.024506
0.017670
0.007904
0.002533
-0.000854
-0.004761
-0.017456
-0.020874
-0.025269
-0.020386
-0.014038
-0.025757
-0.022827
-0.022827
-0.007690
-0.016479
-0.001831
-0.003784
0.003510
-0.003296
0.012787
0.002533
0.014252
0.014252
0.015717
0.019623
0.023041
0.025482
0.016205
0.025970
0.024994
0.034271
0.027924
0.017670
0.021576
0.037689
0.027924
0.020599
0.033295
0.023529
0.030365
0.036713
0.021576
0.027435
0.023529
0.030853
0.024017
0.027924
0.013763
0.016205
0.026947
0.014252
0.023041
0.019623
0.022064
0.009857
0.013763
0.005463
0.004486
0.019135
0.016205
0.012787
0.017181
-0.002319
0.002045
0.005951
0.003021
-0.006226
-0.000854
-0.013550
-0.018433
0.002533
-0.008667
-0.001343
-0.011597
-0.013062
-0.019897
-0.018433
-0.022339
-0.016479
-0.024292
-0.016968
-0.023804
-0.020874
-0.022339
-0.028198
-0.023804
-0.023315
-0.011597
-0.012573
-0.007202
-0.023804
-0.026733
-0.018433
-0.019409
-0.014038
-0.016479
-0.013062
-0.017944
-0.009644
-0.021362
-0.012573
-0.015015
-0.015503
-0.011597
-0.029663
-0.019897
-0.005249
-0.009155
-0.033081
-0.035034
-0.033569
-0.040894
-0.055054
-0.054565
-0.052612
-0.037964
-0.034058
-0.049683
-0.054565
-0.035034
-0.033569
-0.027222
-0.030640
-0.026245
-0.018433
0.001068
0.004486
-0.026245
-0.037964
-0.033569
-0.020386
0.009369
0.060150
0.057709
0.109955
0.068939
-0.084351
-0.149292
-0.082397
-0.051147
-0.068237
-0.041382
0.029388
0.107025
0.069427
0.004486
-0.135620
-0.182495
-0.173218
-0.059937
0.059174
0.049896
0.004486
-0.039429
-0.054565
-0.048218
-0.029663
0.010345
0.027924
0.055267
0.063080
0.039154
-0.006226
-0.017456
0.020111
0.046967
0.092377
0.111908
0.029877
0.010345
0.035736
0.017181
0.041595
0.044037
0.070892
0.069916
0.099213
0.090912
0.091888
0.061615
0.052338
0.039154
0.017181
0.009857
0.032318
0.044525
0.024506
0.041595
0.025970
0.023529
0.007416
0.023529
0.010834
0.011810
-0.008667
-0.017456
-0.009644
-0.014038
-0.012573
-0.017456
-0.009644
-0.004761
-0.002319
0.004974
0.006439
-0.000854
0.009369
0.018646
0.003021
-0.000854
0.008392
0.006439
0.018158
0.025482
0.024506
0.009857
0.025970
0.022552
0.022552
0.026459
0.002533
-0.037964
-0.067261
-0.038452
0.029388
0.049896
0.030853
-0.003296
-0.008179
-0.007690
-0.028198
-0.007202
-0.031616
-0.004272
-0.008667
-0.004761
-0.003296
-0.001831
-0.006226
0.010834
0.012787
0.003021
0.005951
0.003998
0.013763
0.003021
0.001556
0.004486
0.014252
-0.004272
0.007904
0.000092
-0.003784
0.002045
-0.001831
-0.001831
-0.002808
-0.008179
0.001068
0.001556
-0.010620
0.003510
0.010345
0.004486
-0.005737
-0.002319
0.005463
-0.002808
0.004486
-0.006226
-0.004761
-0.005249
-0.007202
-0.005737
-0.006226
-0.005737
-0.003784
-0.007690
-0.009644
-0.010620
-0.004272
-0.009644
-0.012573
-0.014526
-0.021851
-0.013550
-0.034546
-0.030151
-0.028687
-0.034546
-0.030151
-0.029663
-0.031616
-0.051147
-0.052612
-0.043823
-0.048706
-0.064819
-0.068237
-0.075562
-0.085815
-0.101440
-0.100952
-0.096558
-0.102417
-0.096069
-0.128784
-0.148804
-0.161011
-0.081421
0.069427
0.221283
0.166107
0.016205
-0.168335
-0.235718
-0.033569
0.104584
0.178802
0.096771
0.011322
-0.006226
0.069916
0.172943
0.129974
0.033783
-0.029663
0.039154
0.097748
0.109955
0.096771
0.075287
0.057709
0.019135
-0.004272
-0.016968
-0.010620
0.014252
0.048920
0.071869
0.054779
0.039154
0.033783
0.015228
0.020111
-0.011108
-0.035522
-0.053589
-0.053101
-0.060913
-0.042358
-0.032593
-0.036011
-0.026733
-0.036011
-0.044312
-0.026245
-0.013062
0.002045
0.008881
0.035736
0.049896
0.032806
0.032806
0.013275
0.043060
0.027924
0.046967
0.055756
0.050873
0.057220
0.077240
0.118744
0.074310
-0.066772
-0.038452
-0.023804
0.021088
0.090424
0.036713
0.016205
0.018646
-0.061401
-0.088745
-0.088257
-0.078003
-0.076050
-0.061890
-0.057007
-0.077026
-0.075073
-0.078979
-0.074097
-0.089233
-0.081909
-0.087280
-0.091675
-0.084351
-0.074097
-0.081421
-0.070679
-0.073120
-0.061890
-0.048706
-0.048218
-0.038940
-0.026245
-0.027710
-0.025269
-0.021362
-0.019409
-0.009155
-0.010132
0.005463
0.003510
0.003998
0.014740
0.005951
0.015228
0.005463
0.022064
0.019623
0.019135
0.008881
0.017181
0.012787
0.016693
0.023529
0.012299
0.018158
0.010834
0.019135
0.014740
0.012299
0.018158
0.014740
0.013275
0.005463
0.004974
0.025482
0.010834
0.014740
0.010345
-0.002808
0.009857
0.013275
-0.002808
0.005951
0.009369
-0.006226
0.009857
0.000092
-0.003296
0.002533
0.004974
-0.005249
0.002045
-0.000366
-0.003784
-0.011108
-0.007690
-0.019409
-0.014038
-0.013062
-0.012085
-0.007202
-0.012573
-0.026245
-0.024292
-0.034058
0.012787
0.076752
0.088470
0.099213
0.039642
-0.007690
-0.071655
-0.041382
0.003998
0.036713
-0.011108
0.021576
0.044037
0.033295
0.018646
-0.004272
0.017670
0.114838
0.176361
0.133392
0.024994
-0.041870
-0.025757
0.014740
0.076263
0.098236
0.120697
0.111908
0.100189
0.078217
0.075287
0.100677
0.085541
0.057220
0.033295
0.022064
0.016205
0.021088
0.015228
0.022552
0.006927
0.003998
-0.012085
-0.004761
-0.007202
-0.007690
-0.020386
-0.003296
-0.002319
0.026459
0.027435
0.066010
0.075775
0.086517
0.071381
0.055267
0.060638
0.066986
0.069916
0.080658
0.080658
0.068939
0.067963
0.062592
0.080170
0.102142
0.099213
0.061127
0.022552
-0.007202
0.004486
0.005463
0.028900
0.022552
0.012299
-0.011597
-0.023315
-0.031128
-0.033569
-0.026733
-0.029175
-0.030640
-0.040894
-0.030640
-0.023804
-0.050171
-0.062866
-0.058960
-0.047241
-0.044800
-0.056519
-0.053101
-0.051636
-0.055054
-0.057007
-0.036499
-0.051147
-0.095093
-0.116577
-0.099487
-0.062866
-0.015503
0.000092
-0.022339
0.019135
0.011810
-0.014038
-0.022827
-0.008179
0.001068
0.021576
0.028900
0.039642
0.048920
0.063080
0.062592
0.061127
0.055267
0.056732
0.060638
0.067963
0.049896
0.056732
0.049408
0.058197
0.042572
0.052338
0.041595
0.035248
0.033295
0.026947
0.013275
0.007416
0.005463
0.004486
-0.002319
-0.005737
-0.017944
-0.003784
-0.021851
-0.018921
-0.023804
-0.031616
-0.046753
-0.031616
-0.036011
-0.042358
-0.033569
-0.041870
-0.046265
-0.036011
-0.044312
-0.049683
-0.036499
-0.049683
-0.050171
-0.028198
-0.033081
-0.031616
-0.017456
-0.016479
-0.024292
-0.021362
-0.022339
-0.012573
-0.021851
-0.012573
-0.005737
-0.011597
-0.019897
-0.033569
-0.031616
-0.027710
-0.019897
0.000092
-0.001831
0.045990
0.096283
0.031342
-0.137085
-0.208862
-0.082397
-0.016968
0.008392
-0.014526
0.040131
0.120697
0.081635
-0.001343
-0.054565
-0.089722
-0.058472
-0.036987
0.094330
0.248138
0.166595
0.054779
-0.048706
-0.097046
-0.052612
0.038177
0.083588
0.087982
0.066498
0.020111
-0.003784
-0.010132
-0.021851
-0.023804
-0.032593
-0.051147
-0.034546
-0.034546
-0.039429
-0.111694
-0.175171
-0.150269
-0.133667
-0.140015
-0.112183
-0.081909
-0.100464
-0.108276
-0.108276
-0.119507
-0.113159
-0.102417
-0.105835
-0.098511
-0.092651
-0.069702
-0.050171
-0.037964
-0.014038
0.003998
0.007904
0.003021
0.016205
0.027435
0.027924
0.040619
0.035736
0.056244
0.045502
0.069916
0.083588
0.093353
0.082123
0.085541
0.084564
0.072357
0.063568
0.071381
0.076752
0.114349
0.126068
0.114838
0.087982
0.054779
0.050873
0.037201
0.038666
0.045502
0.041107
0.049408
0.036224
0.006927
-0.003784
-0.032593
-0.036011
-0.040405
-0.034546
-0.029663
-0.043335
-0.033569
-0.036499
-0.020386
-0.026733
-0.021851
-0.005737
-0.001831
-0.002319
-0.001343
-0.009644
0.001068
0.001068
-0.000366
0.012299
0.022064
0.008392
0.003510
-0.009155
-0.041870
-0.029663
-0.007202
0.027435
0.005463
0.002533
-0.024780
-0.015991
-0.019897
-0.002808
-0.002808
0.003998
-0.005737
-0.012573
-0.008179
0.010834
0.006439
-0.004761
-0.000366
0.009369
0.015717
0.004974
0.020599
0.008392
0.003021
-0.004272
-0.017944
-0.010132
0.000580
-0.000366
-0.003296
0.001068
0.005951
-0.002808
-0.011597
-0.016479
-0.014526
-0.003784
-0.001343
-0.008179
-0.007202
-0.000854
0.003510
-0.002319
0.001068
-0.009644
0.007904
0.013275
0.027435
0.060150
0.102142
0.094818
-0.007202
-0.090210
-0.083862
-0.047729
-0.033569
-0.042358
-0.016968
0.060150
0.047943
0.072357
0.082123
0.006927
-0.025269
-0.015015
0.054291
0.072845
0.058685
0.041595
0.023529
0.050385
0.049408
0.073334
0.091400
0.085541
0.078217
0.071869
0.077728
0.054291
0.027924
-0.000854
-0.006226
-0.031128
-0.034546
-0.046265
-0.045288
0.006439
0.056244
0.095306
0.062103
0.009857
-0.008667
-0.062866
-0.058472
-0.031128
-0.037964
-0.033569
-0.036987
-0.006226
0.032318
0.051361
-0.003784
-0.231323
-0.241089
-0.106812
0.087006
-0.041382
-0.141479
-0.114624
-0.115601
-0.114136
-0.104858
-0.099487
-0.073608
-0.074097
-0.077515
-0.052124
-0.044800
-0.044800
-0.019897
-0.026245
-0.011597
-0.021362
0.010834
0.018158
0.028412
0.038666
0.046967
0.053802
0.051361
0.038666
0.032806
0.031342
0.032318
0.033295
0.044525
0.049408
0.050385
0.045502
0.044037
0.040131
0.020599
0.029388
0.048431
0.047455
0.046967
0.039642
0.045013
0.050873
0.053802
0.061615
0.065521
0.057220
0.046967
0.061127
0.045990
0.057220
0.050385
0.049896
0.052338
0.050385
0.033783
0.022552
0.016693
-0.002319
-0.005737
-0.007202
-0.024780
-0.022827
-0.029175
-0.033081
-0.036499
-0.042358
-0.040894
-0.042847
-0.049683
-0.045776
-0.058960
-0.049683
-0.054565
-0.040894
-0.053101
-0.041382
-0.035522
-0.022339
-0.024780
-0.017944
-0.010132
-0.018921
-0.016968
-0.014526
-0.007202
-0.010620
-0.004761
-0.006226
0.004974
0.000580
0.010834
0.018158
0.035248
0.051361
0.052826
0.047943
0.049896
0.098236
0.077240
-0.014526
-0.103394
-0.065796
0.014740
0.034760
0.042084
0.052826
0.042084
0.017670
0.036224
0.101654
0.055756
0.038666
0.006927
0.043549
0.088470
0.075287
-0.004272
0.006927
0.040619
0.071869
0.088470
0.095306
0.066498
0.064056
0.053802
0.030365
0.017181
0.011810
-0.000854
-0.015503
-0.021362
-0.046265
-0.041870
-0.052124
-0.061401
-0.066284
-0.069214
-0.060913
-0.060913
-0.031616
-0.036987
-0.035522
-0.036499
-0.039917
-0.049194
-0.044800
-0.045776
-0.030640
-0.035522
-0.014038
-0.016479
-0.003784
0.001068
0.008881
0.007416
0.004486
-0.001831
-0.004761
0.001068
0.016205
0.014740
0.020599
0.017670
0.003998
-0.005249
-0.012573
-0.021851
-0.018433
-0.006226
-0.006714
-0.002808
0.004486
-0.002808
-0.012573
-0.014038
-0.024292
-0.016479
-0.017456
-0.021362
0.001068
0.000580
0.013275
0.001068
0.003510
0.005463
-0.013062
-0.039429
-0.108765
-0.167847
-0.148315
-0.084351
0.007904
-0.015503
-0.054565
-0.091675
-0.101929
-0.106812
-0.087280
-0.060425
-0.076050
-0.114136
-0.123901
-0.101929
-0.070679
-0.045776
-0.047729
-0.034058
-0.033081
-0.010132
0.007416
0.020111
0.021088
0.021576
0.026947
0.033295
0.030365
0.040619
0.054779
0.049408
0.052826
0.063080
0.048920
0.062592
0.063080
0.064056
0.064056
0.064056
0.050873
0.048431
0.042084
0.017670
0.009369
-0.000854
-0.000854
-0.001831
-0.017456
-0.007202
-0.014038
-0.010620
-0.026733
-0.034546
-0.047241
-0.041870
-0.029175
-0.037476
-0.024780
-0.031616
-0.020874
-0.028687
-0.022827
-0.032104
-0.037964
-0.015015
-0.014526
-0.014526
-0.006226
0.021088
0.086029
0.099213
0.037201
-0.049194
-0.093140
-0.036987
-0.015991
0.033295
0.096283
0.101654
0.085052
0.096283
0.103119
0.065521
0.023529
0.042572
0.107513
0.108002
0.063080
0.035736
0.078217
0.120209
0.122650
0.122162
0.109955
0.068451
0.069427
0.063080
0.062103
0.042084
0.063080
0.048431
0.046967
0.023041
0.024017
0.005951
0.021088
0.005463
-0.005737
-0.005737
0.011810
0.014740
0.000580
0.000092
-0.015503
-0.004272
-0.020386
-0.003296
-0.019897
-0.036499
-0.037964
-0.036011
-0.048706
-0.040894
-0.021362
-0.030151
-0.032104
-0.037964
-0.032104
-0.034546
-0.032593
-0.036499
-0.030640
-0.023804
-0.023315
-0.021362
-0.006714
-0.006226
-0.000854
0.001556
0.007904
0.017670
0.028412
0.027924
0.035248
0.035248
0.032318
0.039154
0.033295
0.040619
0.058685
0.046478
0.056732
0.051849
0.043549
0.044525
0.045013
0.036713
0.037689
0.038177
0.020599
0.008881
-0.000854
-0.000854
0.000092
0.001068
0.004974
-0.008667
-0.008179
-0.001831
0.014252
0.021088
0.033295
0.039642
0.012787
-0.145386
-0.201538
-0.135620
-0.083862
0.064545
0.173431
0.030365
-0.067749
-0.086304
-0.069702
-0.074585
-0.072144
-0.053589
-0.059448
-0.039917
-0.052124
-0.051147
-0.053589
-0.036987
-0.030640
-0.023804
-0.026245
-0.024292
-0.024292
-0.023315
-0.033081
-0.031616
-0.034058
-0.025757
-0.035034
-0.033569
-0.021362
-0.023315
-0.002319
0.029877
0.042084
0.041595
0.042572
0.022064
0.013763
-0.000366
0.057709
0.117279
0.119232
0.049408
-0.017456
0.060638
0.101166
0.058197
-0.015503
-0.009644
0.042084
0.054291
0.061127
0.026947
-0.003296
0.057709
0.061127
0.056244
0.003021
-0.057007
-0.067261
-0.004272
0.046478
0.096283
0.136810
0.072357
0.019623
0.081146
0.106537
0.101166
0.060638
0.059662
0.073334
0.070892
0.077728
0.067963
0.078217
0.087494
0.107513
0.074799
0.053314
0.041107
0.041107
0.032318
0.028900
0.023529
0.017670
0.028900
0.018646
0.019135
0.018158
0.015228
0.023041
0.011322
0.009857
0.010834
0.006439
0.005463
-0.001831
0.000092
-0.002808
-0.009155
-0.003296
-0.001831
-0.006226
-0.003784
-0.001831
0.005463
0.003998
0.003998
-0.000366
-0.002319
0.000580
0.001556
-0.001831
0.005951
0.000580
0.007904
0.001068
0.002533
-0.009644
0.001556
-0.003784
-0.012085
0.006927
0.003021
-0.010620
-0.021362
-0.017944
-0.020874
-0.012573
-0.043823
-0.034546
-0.057495
-0.049683
-0.059448
-0.071655
-0.075562
-0.077026
-0.044800
-0.033081
-0.045288
-0.064331
-0.059937
-0.057495
-0.059937
-0.062866
-0.044312
-0.043823
-0.031128
-0.019409
-0.012573
-0.007202
0.011322
0.015228
0.012299
0.028412
0.030853
0.033783
0.038666
0.033783
0.043549
0.051849
0.037689
0.042084
0.049896
0.041107
0.033783
0.033783
0.025970
0.050385
0.040131
0.058685
0.054291
0.050873
0.049408
0.066498
0.008392
-0.207397
-0.334351
-0.251831
-0.089233
0.024994
0.165131
0.057709
-0.090210
-0.134644
-0.137085
-0.134155
-0.117554
-0.102417
-0.077026
-0.059937
-0.052612
-0.027710
-0.016968
-0.002808
0.017181
0.029388
0.027435
0.021088
0.013275
0.012787
0.005463
-0.003296
-0.006714
-0.002319
-0.014526
-0.010620
-0.009155
-0.010132
-0.026245
-0.016479
-0.022339
-0.040894
-0.046753
-0.042847
-0.050171
-0.055542
-0.071167
-0.080444
-0.065308
-0.071655
-0.070679
-0.081421
-0.089722
-0.107300
-0.114136
-0.134644
-0.137573
-0.081421
0.004974
0.081146
0.182220
0.244720
0.004486
-0.165894
-0.044312
0.000092
0.154877
0.201263
0.115814
0.090912
0.137787
0.212006
0.164642
0.076752
0.025970
0.006927
0.024017
0.011810
0.041595
0.055267
0.017670
-0.000366
-0.033569
-0.041382
-0.064331
-0.065796
-0.079956
-0.079956
-0.061890
-0.020874
0.001556
0.001556
-0.006226
-0.003296
-0.020874
-0.019897
-0.010620
0.005951
0.016205
0.017181
0.033783
0.031830
0.031342
0.038666
0.041595
0.041107
0.025482
0.041107
0.037689
0.038666
0.033783
0.048431
0.043549
0.045990
0.051849
0.040619
0.043060
0.044037
0.044037
0.037689
0.030853
0.031830
0.038666
0.034760
0.022064
0.027924
0.032806
0.033295
0.028412
0.038666
0.018158
-0.005737
-0.000854
0.000092
-0.004272
-0.005737
0.016205
0.017181
0.016693
0.014740
0.002533
0.008392
-0.004761
0.003021
0.003510
0.005951
-0.000366
0.001068
-0.006714
-0.003296
0.004974
0.006927
0.007416
0.013763
0.014252
0.011322
0.007416
0.012787
0.013763
0.009857
0.006439
0.014252
0.020599
0.010834
0.013763
0.009857
0.016693
0.016205
0.019623
0.024017
-0.001831
-0.006714
-0.000366
0.003510
-0.009644
-0.000366
0.003998
0.002045
-0.005249
0.000580
-0.000854
0.007416
0.005463
-0.017456
-0.036499
-0.095093
-0.182495
-0.251343
-0.182495
-0.062378
-0.036011
0.043060
0.077240
-0.101440
-0.132202
-0.149292
-0.147827
-0.143921
-0.115601
-0.091675
-0.058472
-0.049194
-0.038452
-0.006714
0.002533
-0.000854
-0.002319
-0.001831
0.018158
0.009369
0.005463
0.009857
-0.005737
0.010345
0.022064
0.035248
0.025482
0.027924
0.021576
0.016693
0.024506
0.021088
0.010345
0.000092
-0.015991
-0.004272
0.004974
0.014740
0.020111
0.020599
0.013275
0.000580
-0.010132
-0.018433
-0.032593
-0.021851
-0.036499
-0.039917
-0.034058
-0.023804
-0.029663
-0.038940
-0.044312
-0.066772
-0.105835
-0.106323
-0.064819
0.058685
0.089935
0.077240
0.049408
0.191010
0.377533
0.360443
0.141693
0.058685
0.123138
0.326752
0.404388
0.292084
0.194916
0.239838
0.304291
0.317963
0.260345
0.211517
0.177826
0.129974
0.088470
0.098236
0.045990
-0.003296
-0.031616
-0.043823
-0.073608
-0.073120
-0.045288
-0.062866
-0.086304
-0.098022
-0.089233
-0.040405
-0.023804
-0.034058
-0.055542
-0.051147
-0.041870
-0.037476
-0.008667
-0.006226
-0.006226
-0.010620
-0.028687
-0.026733
-0.021851
-0.010620
-0.013550
-0.014526
0.002533
-0.006226
-0.003296
-0.015015
-0.006226
-0.015015
-0.012085
-0.016479
-0.026245
-0.008667
-0.003296
0.010345
0.000092
-0.009155
-0.015015
-0.001831
-0.012085
-0.010132
-0.027710
-0.003784
-0.009155
-0.000366
0.001068
0.003510
0.002533
0.001556
0.001556
0.004974
0.003021
0.014252
0.001068
0.009857
0.027435
0.015228
0.027435
0.024994
0.016693
0.039154
0.023529
0.026947
0.029388
0.037201
0.033783
0.033295
0.036224
0.037689
0.024506
0.027435
0.034760
0.021576
0.035248
0.021088
0.024506
0.027924
0.022552
0.023041
0.021088
0.026947
0.015228
0.018646
-0.015991
-0.028198
-0.068726
-0.076050
-0.066772
-0.034546
-0.048706
-0.041870
-0.059937
-0.076050
-0.075562
-0.085327
-0.065796
-0.054077
-0.054565
-0.011597
-0.050659
-0.054565
-0.044800
-0.025269
-0.018433
0.011322
0.011810
0.012787
0.026947
0.041107
0.031830
0.030365
0.036224
0.029388
0.037201
0.011322
0.019623
0.025482
0.017670
0.005951
0.010345
0.005951
0.004486
0.000580
-0.012085
-0.007202
-0.010620
-0.002808
-0.022827
-0.015503
-0.027222
-0.017944
-0.023804
-0.041870
-0.047241
-0.025757
-0.029175
-0.042358
-0.042847
-0.040405
-0.040894
-0.037964
-0.034546
-0.046265
-0.037476
-0.040405
-0.047241
-0.041870
-0.027222
-0.019897
-0.033569
-0.019409
-0.025757
-0.026245
-0.028198
-0.055542
-0.054565
-0.050659
-0.036987
-0.041382
-0.027222
-0.040405
-0.059937
-0.057007
-0.079468
-0.080933
-0.061890
-0.064819
-0.069214
-0.071167
-0.055054
-0.067261
-0.071655
-0.079468
-0.070679
-0.036987
0.024994
0.086029
0.098236
-0.012085
-0.077026
0.093842
0.210541
0.128510
0.030365
-0.034058
-0.066284
-0.019409
0.155853
0.229095
0.184662
0.094818
0.004486
-0.054077
-0.019897
0.094330
0.145599
0.101166
0.012787
-0.038940
-0.035034
-0.017944
0.032318
0.058197
0.075287
0.068451
0.078705
0.049408
0.044037
0.045502
0.047943
0.047455
0.060150
0.071381
0.054779
0.046967
0.038666
0.022064
0.008881
0.007904
0.001556
-0.003296
-0.003296
-0.010132
-0.017456
-0.016479
-0.026733
-0.036987
-0.041382
-0.044312
-0.038452
-0.036011
-0.042847
-0.033569
-0.030151
-0.021362
-0.015991
-0.003296
-0.013550
0.000092
0.001068
0.001556
0.004486
0.003021
0.012787
0.010834
0.021088
0.010345
0.013763
0.016693
0.016205
0.011810
0.024994
0.012787
0.012787
0.024017
0.018158
0.024994
0.024994
0.024506
0.018646
0.024994
0.018646
0.021088
0.033783
0.016205
0.018158
0.025970
0.021576
0.020111
0.024017
0.026947
0.030853
0.028900
0.045013
0.036713
0.042084
0.023529
0.020599
0.018158
0.026947
0.037689
0.035248
0.018646
-0.051147
-0.091187
-0.099976
-0.065308
0.004974
0.038666
0.021088
-0.039917
-0.084351
-0.107300
-0.091675
-0.088257
-0.086792
-0.082397
-0.080444
-0.072144
-0.066772
-0.051636
-0.048218
-0.049683
-0.036011
-0.046265
-0.054565
-0.042847
-0.044800
-0.044312
-0.051636
-0.057007
-0.042358
-0.053101
-0.044312
-0.052124
-0.040405
-0.051147
-0.041870
-0.050659
-0.049683
-0.039429
-0.043335
-0.048706
-0.040405
-0.038940
-0.029663
-0.034546
-0.028687
-0.036987
-0.023804
-0.018433
-0.021851
-0.024780
-0.025757
-0.024292
-0.007202
-0.014526
-0.015503
-0.012573
-0.011597
-0.013062
-0.017944
-0.015503
-0.028198
-0.013550
-0.015015
-0.026245
-0.020874
-0.006714
-0.011597
-0.005249
0.015717
0.010834
-0.013062
-0.021362
-0.057983
-0.064331
-0.053101
0.000092
0.082611
0.122650
0.142670
0.046478
-0.057983
-0.111694
-0.022339
0.063080
0.090912
0.076263
0.070892
0.092377
0.152924
0.063568
-0.016479
-0.006714
-0.002808
0.021088
0.059662
0.106049
0.101654
0.073334
0.045013
0.017181
-0.021362
-0.010132
0.018158
0.041595
0.072357
0.073334
0.087494
0.084564
0.092377
0.083099
0.073334
0.075287
0.084076
0.093842
0.101166
0.094818
0.089935
0.077728
0.085541
0.086517
0.072357
0.058197
0.035736
0.019135
0.007416
0.002533
0.001068
-0.020386
-0.007690
-0.011597
-0.025269
-0.030151
-0.035522
-0.034058
-0.040405
-0.038452
-0.034058
-0.033569
-0.019409
-0.031128
-0.027222
-0.022339
-0.010620
-0.023315
-0.010620
-0.018921
-0.026733
-0.000854
-0.015015
-0.003296
-0.017944
-0.002319
-0.016479
-0.008667
-0.009644
0.004974
0.002045
-0.006226
-0.014038
-0.010132
-0.005249
-0.011597
-0.002808
-0.002808
0.005951
0.006439
0.009857
-0.006226
0.007416
0.008392
0.008881
-0.000854
-0.004761
0.008881
-0.015015
-0.009155
-0.012085
-0.003784
0.008881
0.010834
-0.002319
-0.004272
-0.030151
-0.050171
-0.043823
-0.042358
-0.049194
-0.042847
-0.038452
-0.033569
-0.031128
-0.022339
-0.042847
-0.040405
-0.024292
-0.015503
-0.035522
-0.004272
0.005463
-0.024292
-0.003296
0.008881
0.025970
0.015717
0.000580
0.006927
0.030853
0.033783
0.021088
0.006927
0.032318
0.011810
0.011810
0.008392
0.009369
0.015228
0.004974
-0.001343
-0.008179
-0.006226
-0.009644
-0.001343
-0.000854
0.004974
-0.006714
-0.001343
0.012299
-0.004761
-0.037964
0.005951
0.092377
0.128998
0.087982
0.060150
0.074310
0.082123
0.081635
0.078705
0.086029
0.086517
0.108978
0.136810
0.165131
0.173431
0.175873
0.185150
0.253510
0.189545
-0.091187
-0.201050
-0.011108
0.209076
0.300385
0.138763
-0.037964
-0.098511
-0.078491
-0.057495
-0.028687
-0.015503
0.025970
0.042084
-0.033081
-0.087769
-0.128784
-0.132690
-0.124878
-0.114624
-0.118042
-0.109741
-0.090210
-0.048218
-0.056030
-0.086304
-0.084839
-0.090698
-0.079468
-0.091187
-0.074097
-0.068237
-0.052612
-0.052612
-0.053589
-0.057983
-0.036987
-0.031616
-0.012573
-0.004272
0.028900
0.036713
0.029388
0.008392
0.007416
-0.015015
-0.010620
0.013275
0.042572
0.033783
0.031830
0.014252
0.002533
-0.003296
0.009857
0.018646
0.032318
0.013275
-0.004272
-0.018433
-0.012085
0.000092
-0.005737
0.015228
0.004486
-0.015991
-0.022827
-0.017944
-0.019409
-0.035034
-0.022827
-0.023804
-0.019897
-0.011108
-0.021362
-0.026245
-0.011108
-0.017456
-0.019897
-0.025269
-0.015015
-0.023804
-0.018921
-0.019409
-0.028687
-0.018921
-0.016479
-0.010620
-0.012573
0.014252
0.010345
0.031830
0.031342
0.074799
-0.000854
-0.385132
-0.413940
-0.233276
0.028900
0.025482
0.037689
0.084564
-0.119507
-0.191772
-0.201050
-0.185425
-0.162476
-0.121460
-0.103882
-0.098511
-0.085815
-0.066772
-0.044800
-0.041870
-0.038452
-0.016968
-0.007202
-0.014038
-0.008667
-0.001831
-0.013062
-0.006226
-0.009155
-0.017944
-0.025269
-0.033081
-0.045776
-0.061401
-0.020874
0.020599
0.066010
0.046478
0.026947
0.027435
0.048431
0.032318
0.032318
0.045990
0.065521
0.097748
0.113373
0.108978
0.141693
0.137787
0.087982
0.085541
0.113373
0.078217
0.070404
0.080170
0.081146
0.085541
0.066498
0.050873
0.060150
0.028412
0.024017
0.011322
-0.007690
-0.022827
-0.027710
-0.015503
0.008392
0.029877
0.060150
0.082123
0.109467
0.174408
0.129974
-0.022339
0.054779
0.014740
-0.038940
0.006927
0.108490
0.164154
0.154877
0.155365
0.130951
0.093842
0.056732
0.041595
0.038666
0.048431
0.050873
0.057220
0.066986
0.067474
0.056732
0.061615
0.075287
0.070404
0.063080
0.063568
0.059662
0.056732
0.046967
0.035736
0.009369
0.001556
-0.016479
-0.020386
-0.014038
-0.001343
-0.000854
-0.007690
-0.038940
-0.066284
-0.064331
-0.085327
-0.057983
-0.066772
-0.057983
-0.061401
-0.053101
-0.057983
-0.032593
-0.014038
-0.000854
0.010345
0.016205
0.010834
-0.003296
-0.006226
0.019135
0.022064
0.051361
0.055756
0.035736
0.046478
0.036713
0.041107
0.031830
-0.009644
-0.031128
-0.032593
-0.033569
-0.027222
-0.014526
-0.007202
-0.027710
-0.040405
-0.049194
-0.073608
-0.088257
-0.070190
-0.067749
-0.043823
-0.024292
-0.037476
-0.046265
-0.042847
-0.052124
-0.044312
-0.029663
-0.032104
-0.020386
-0.014038
-0.017944
-0.011597
-0.008179
-0.007202
-0.008179
-0.001343
-0.009644
-0.007690
-0.004761
-0.010620
-0.001343
0.010345
0.044525
0.058685
0.050873
0.015228
-0.003296
-0.006226
-0.017456
0.024994
0.091888
0.119232
0.089935
0.075775
0.099213
0.146576
0.127045
0.035736
0.048431
0.079193
0.080170
0.093842
0.098724
0.099701
0.097260
0.077728
0.053314
0.032806
0.007904
-0.012573
-0.022339
-0.034058
-0.036499
-0.045288
-0.044800
-0.044800
0.032806
0.051849
0.064545
0.013763
-0.030640
-0.319214
-0.464722
-0.300171
-0.042358
0.119232
0.277435
0.197357
0.222260
-0.009155
-0.271362
-0.284058
-0.183960
-0.026245
0.042572
0.035736
0.042572
0.052826
0.050873
0.036713
0.028900
0.006927
0.001556
0.009857
0.003510
0.000580
0.010345
0.007416
0.009369
0.026459
0.024017
0.027435
0.019623
0.028900
0.037201
0.034760
0.030365
0.029388
0.028900
0.018646
0.012787
0.012787
0.025482
0.008392
0.009369
0.002533
0.010345
0.015717
0.002045
-0.003784
-0.000854
-0.012573
0.002045
-0.004272
-0.004272
-0.004761
-0.007690
-0.002808
-0.000854
-0.001831
-0.006226
-0.004761
-0.011108
0.006439
-0.000366
-0.002808
-0.007202
-0.001831
0.003998
0.007904
0.013763
-0.005249
-0.023315
-0.026733
-0.017944
0.004486
-0.003296
-0.004272
-0.007690
-0.011108
-0.011597
-0.001831
-0.011108
-0.008179
0.006927
0.020111
0.029877
0.018158
-0.012085
-0.039429
-0.048218
-0.082397
-0.086304
-0.057007
-0.030640
0.007416
0.009369
-0.015991
-0.016968
-0.029663
-0.034546
-0.032593
-0.073120
-0.083862
-0.066284
-0.066772
-0.065796
-0.060425
-0.013550
0.035248
0.031830
0.028412
-0.003296
-0.034058
-0.025757
-0.014038
0.005463
0.003510
0.002045
-0.032104
-0.059937
-0.045288
0.004974
0.005463
0.023041
0.083588
0.061615
0.031342
0.038177
0.067474
0.099701
0.035248
-0.001343
0.024994
0.011322
0.023041
0.030853
0.044525
0.042084
0.036713
0.032806
0.031342
-0.005737
-0.059448
-0.068726
-0.047729
0.015228
-0.012573
-0.107300
-0.123413
-0.091187
-0.063843
-0.042358
-0.068726
-0.066772
-0.076050
-0.081421
-0.071167
-0.076050
-0.084839
-0.078491
-0.091187
-0.089233
-0.066772
-0.026245
-0.014526
-0.014038
-0.021362
-0.036011
-0.035522
-0.017944
-0.015015
0.008392
0.033295
0.025970
0.020111
0.036224
0.066498
0.063080
0.052338
0.042572
0.042572
0.068451
0.070892
0.072845
0.062592
0.066010
0.062592
0.064545
0.066986
0.076752
0.053314
0.037689
-0.041382
-0.061890
-0.043335
-0.036987
-0.007202
0.003510
-0.003296
-0.020386
-0.028687
-0.023315
-0.063843
-0.042358
0.004974
-0.023804
-0.020386
-0.018921
0.003510
0.020111
0.019135
0.017670
0.051849
0.064056
0.082611
0.085052
0.069916
0.054779
0.059174
0.058685
0.046478
0.042572
0.023529
0.023041
0.009857
0.003998
-0.019409
-0.011108
-0.025757
-0.019897
-0.034058
-0.033081
-0.043823
-0.054565
-0.066284
-0.049194
-0.038940
-0.028198
-0.032593
-0.039917
-0.035522
-0.027710
-0.002808
0.025970
0.016205
0.003021
-0.000366
-0.008667
-0.003784
0.005951
0.009857
0.010345
-0.008179
0.009857
0.042084
0.093353
0.092377
0.058685
0.025970
0.000092
-0.005249
-0.012085
0.007416
0.022552
0.016205
0.034760
0.068451
0.076263
0.092377
0.063568
-0.006714
-0.024780
0.008392
0.027924
0.042572
0.065521
0.030853
0.018646
0.045990
0.101166
0.087982
0.075775
0.104095
0.146576
0.128510
0.128021
0.151459
0.039154
-0.027222
-0.059448
0.047455
0.134369
0.160248
0.119232
0.088959
0.054779
0.032318
0.017181
0.003510
-0.013550
-0.040894
-0.044312
-0.034058
-0.037964
-0.026245
-0.050171
-0.050171
-0.059937
-0.045776
-0.048706
-0.027222
-0.023804
0.003998
0.089447
0.150970
0.150482
0.089447
-0.006226
-0.054077
-0.033081
0.010345
0.048431
0.077728
0.095795
0.095795
0.097748
0.082611
0.052826
0.035248
0.023529
0.006927
-0.001831
-0.011108
-0.011597
-0.025757
-0.008667
-0.021362
-0.016968
-0.012573
-0.014526
-0.030151
-0.024292
-0.029175
-0.044312
-0.036499
-0.040894
-0.025757
-0.038940
-0.026733
-0.038452
-0.030151
-0.043823
-0.031616
-0.036011
-0.025269
-0.010620
-0.013062
0.004486
-0.003784
-0.028687
-0.069702
-0.088257
-0.078491
-0.063843
-0.042358
-0.019409
-0.009155
-0.001831
-0.024780
-0.040894
-0.071167
-0.075562
-0.066284
-0.053101
-0.036011
-0.045776
-0.015991
-0.015503
0.002533
0.016693
0.005463
0.006439
0.015717
0.026459
0.043060
0.068451
0.064545
0.046478
0.038177
0.021576
0.013275
0.022064
0.027924
0.021088
0.027435
0.010834
0.009369
-0.004761
-0.016479
-0.035034
-0.035034
-0.028198
-0.035034
-0.040405
-0.055054
-0.054077
-0.047729
-0.032593
-0.040405
-0.024780
-0.019409
-0.011108
-0.023804
-0.012573
-0.015503
0.001068
0.011810
-0.014038
-0.025757
0.002533
0.026459
0.035248
0.024017
0.036224
0.068451
0.099701
0.044525
-0.020874
0.003998
0.004486
0.032806
0.042084
0.062592
0.114838
0.150970
0.041595
-0.130737
-0.015991
0.061615
0.043060
0.049408
0.045013
0.018158
-0.015991
-0.010620
0.008881
0.021088
0.014740
0.013275
0.000092
0.000580
-0.028198
-0.039917
-0.043823
-0.047241
-0.038452
-0.018433
-0.019897
-0.016479
-0.011108
-0.014526
0.008392
0.025482
-0.026245
-0.043823
-0.031128
-0.031128
0.005951
0.040131
0.033783
0.041107
0.020111
0.000092
-0.003296
0.006439
0.015717
0.016693
0.031830
0.025482
0.035248
0.026947
0.016205
0.011322
0.000580
0.006927
0.007904
0.001556
0.013763
0.004486
0.005463
0.001556
0.009369
0.005951
0.013275
0.018646
0.003021
0.000092
-0.000366
-0.002808
-0.011597
-0.014038
-0.002808
-0.009155
-0.010132
-0.000366
0.021088
0.029877
0.032806
0.045013
0.042084
0.051361
0.065521
0.055756
0.055267
0.059174
0.062592
0.069916
0.058197
0.069427
0.070404
0.055756
0.059174
0.034271
0.036224
0.022064
0.003998
-0.019409
-0.029175
-0.053589
-0.067261
-0.067749
-0.079956
-0.074585
-0.082397
-0.077026
-0.093140
-0.106812
-0.152222
-0.204956
-0.172241
-0.082886
-0.028198
-0.149780
-0.172241
-0.247437
-0.175659
-0.061401
-0.073120
-0.083374
-0.109253
-0.124390
-0.111206
-0.083862
-0.092163
-0.059937
-0.051147
-0.046753
-0.029175
-0.019409
-0.009155
-0.011597
-0.003296
0.001556
-0.012573
0.010345
0.042084
0.065521
0.019623
-0.009155
-0.015991
-0.009644
0.017670
0.039642
0.062103
0.075287
0.066986
0.042572
0.040619
0.034760
0.053314
0.081635
0.090912
0.063568
0.026947
0.049408
0.054779
0.059174
0.061127
0.051849
0.050385
0.041107
0.043060
0.037689
0.030365
0.020599
0.032318
-0.001831
-0.053589
-0.057495
0.016205
0.035736
0.032806
0.006439
0.011322
0.020111
-0.007690
-0.037964
-0.019897
-0.011108
0.012787
0.015228
0.014740
0.008881
0.009857
0.000580
-0.001831
0.001556
-0.002319
0.004974
0.003998
-0.002319
0.003021
-0.002319
0.004486
0.011322
0.026459
0.057220
0.077728
0.066986
0.052338
0.031830
0.005463
0.000092
0.027435
0.051849
0.059662
0.084076
0.062592
0.054291
0.030365
0.032318
0.024506
0.018646
-0.000854
-0.016479
-0.015503
-0.011108
-0.008179
-0.008179
-0.015015
-0.019409
-0.032593
-0.038452
-0.043335
-0.038940
-0.000366
-0.004272
0.009369
-0.009155
-0.008179
-0.005249
-0.005737
-0.005737
0.001556
0.010345
0.001556
0.008881
0.004974
0.025482
0.036224
0.026459
0.027435
0.036713
0.023041
0.012787
0.015228
0.014252
0.004974
0.009857
0.007416
0.005951
0.004974
-0.012085
-0.015503
-0.017456
-0.015015
-0.025757
-0.022827
-0.018921
-0.036011
-0.038940
-0.042358
-0.026245
-0.040405
-0.043823
-0.047729
-0.046753
-0.047241
-0.056519
-0.046265
-0.054077
-0.048218
-0.023804
-0.019409
-0.025757
-0.007690
-0.011597
-0.015503
-0.009155
-0.025757
-0.013550
-0.017944
-0.016968
0.016205
0.028900
0.021088
0.009857
-0.031128
-0.066772
-0.046265
0.032318
0.032806
0.008392
0.015228
0.030853
0.042084
0.039154
0.050873
0.054291
0.044525
0.051361
0.149994
0.159271
-0.003784
-0.051636
0.006927
0.079681
0.241302
0.236420
0.177826
0.090912
0.007904
-0.060425
-0.043823
0.022552
0.016693
0.040619
0.018646
0.004974
-0.016479
-0.007202
0.006439
-0.066284
-0.081421
-0.063354
-0.050171
-0.064331
-0.108276
-0.078003
-0.057007
-0.046753
-0.030640
-0.038940
-0.048706
-0.039917
-0.036011
-0.035034
-0.039429
-0.047241
-0.037476
-0.035522
-0.037964
-0.037476
-0.022827
-0.017944
-0.013062
-0.015503
-0.001831
-0.009155
-0.000366
0.004486
0.003021
-0.000854
0.002045
0.025482
0.015228
0.015717
0.022552
0.024994
0.026459
0.023041
0.018158
0.024017
0.022064
0.018646
0.014252
0.025970
0.023529
0.010834
0.004486
0.004974
0.020111
0.010345
0.003998
0.015228
0.038666
0.038666
0.029388
0.035248
0.033783
0.024506
0.024017
0.027924
0.034760
0.050873
0.043060
0.037201
0.029388
0.046478
0.066986
0.049408
0.040131
0.022552
0.022064
0.020111
0.027435
0.008392
0.001068
0.005463
-0.000366
-0.022827
-0.018433
-0.018433
-0.030640
-0.056519
-0.069214
-0.075073
-0.067749
-0.057983
-0.067261
-0.065308
-0.058960
-0.065308
-0.081421
-0.069702
-0.082397
-0.093140
-0.092163
-0.083862
-0.078979
-0.066772
-0.049194
-0.045288
-0.045288
-0.038452
-0.041382
-0.037964
-0.037476
-0.052612
-0.063354
-0.045776
-0.050659
-0.051147
-0.033081
-0.043335
-0.045776
-0.050659
-0.051147
-0.048218
-0.046265
-0.049194
-0.031616
-0.051147
-0.043823
-0.022339
0.024994
0.027435
0.029877
0.007416
-0.024780
-0.012085
-0.024292
-0.003296
0.006439
0.005463
0.105560
0.211517
0.160736
0.123138
0.024506
0.000580
0.017670
0.056244
0.041107
0.106537
0.178314
0.046967
-0.004272
0.100189
0.065033
0.097748
0.090424
0.059174
-0.019409
-0.072144
-0.055542
-0.032593
-0.018921
-0.065796
-0.070679
-0.027222
0.038666
0.068939
0.033295
-0.015991
-0.055542
-0.036499
-0.020386
-0.018433
-0.007202
0.010345
0.008881
0.018646
0.029388
0.053314
0.057709
0.048920
0.038177
0.033295
0.002045
0.014252
0.006927
-0.008667
-0.001343
-0.000854
-0.012085
-0.013550
-0.012085
-0.000854
-0.016968
-0.014038
-0.004272
-0.008667
0.006439
-0.009644
0.009369
0.001556
0.003510
0.011322
-0.004761
0.003021
-0.003296
0.005951
0.005951
0.005463
0.003998
0.014252
0.024017
0.016205
0.016205
0.019135
0.011810
0.006927
0.025482
0.010834
0.030365
0.028412
0.027924
0.029877
0.023041
0.019135
0.032318
0.022552
0.020111
0.020599
0.023529
0.009857
0.010345
0.035248
0.028412
0.020599
0.019623
0.013275
0.016205
0.012299
0.016693
0.017181
0.013275
0.015717
0.022064
0.024017
0.015228
0.016693
0.030365
0.006439
0.001068
-0.001343
0.004974
0.013763
-0.013550
0.009369
0.008881
0.001068
-0.003784
-0.003784
-0.005737
-0.001343
-0.003784
-0.003784
-0.012573
-0.031616
-0.031128
-0.024780
-0.031616
-0.041382
-0.039917
-0.041870
-0.044312
-0.052124
-0.058960
-0.064331
-0.065796
-0.061401
-0.047241
-0.060913
-0.061401
-0.079468
-0.088257
-0.079468
-0.073608
-0.069214
-0.060425
-0.045776
-0.035034
-0.025757
-0.028198
-0.035034
-0.052612
-0.034546
-0.033081
-0.018433
-0.013062
-0.018433
-0.007690
0.003998
-0.005249
0.004486
0.013763
0.005951
-0.025269
-0.028198
0.000092
0.000092
-0.028198
-0.044800
-0.046265
0.003998
0.013763
0.004486
-0.024292
-0.024780
-0.015991
0.018646
0.007416
0.009857
0.055267
0.052338
0.066498
0.085052
0.066010
0.087494
0.063568
-0.008667
0.011322
0.044525
0.085052
0.161713
0.233490
0.127533
0.072357
0.059662
0.052826
0.069916
0.077728
0.054779
0.035736
0.039642
0.051361
0.060150
0.067474
0.066010
0.060638
0.039642
0.022552
0.015228
0.007904
0.011810
0.018646
0.014252
-0.005249
0.010834
0.007416
0.005951
0.013763
0.004486
0.001068
0.002533
0.014740
0.000580
-0.004272
-0.003296
0.005951
-0.006714
-0.013062
-0.013550
-0.009644
-0.021362
-0.002319
-0.012573
-0.007690
-0.015991
-0.019897
-0.014526
-0.010620
-0.017456
-0.013550
-0.026245
-0.027710
-0.024292
-0.013550
-0.009155
-0.015015
-0.021362
-0.019409
-0.017944
-0.022339
-0.016968
-0.018921
-0.018433
-0.010132
-0.011597
-0.016968
-0.005249
-0.004761
-0.013550
-0.004761
-0.003296
-0.013550
0.003510
-0.002319
-0.005737
0.000092
0.002533
-0.001831
0.001556
0.016205
0.005463
0.011810
0.010345
0.016205
0.003510
0.012299
0.001556
-0.011108
-0.021362
-0.015015
-0.016479
-0.005737
0.003998
0.005463
0.023041
-0.016968
-0.017456
-0.007202
-0.009155
-0.009644
-0.002319
-0.007690
-0.001831
-0.003784
-0.001343
0.006927
0.015228
0.025970
0.038666
0.033295
0.021088
-0.006714
0.008392
0.014740
0.008392
0.024017
0.033783
0.020111
0.015717
-0.000366
-0.038940
-0.050659
-0.018921
0.012787
0.018646
-0.020386
-0.030151
-0.032104
-0.033081
-0.027710
-0.037964
-0.051636
-0.057983
-0.091675
-0.037964
-0.027710
-0.021851
-0.041382
-0.038452
-0.037964
-0.034058
-0.044312
-0.043823
-0.052124
-0.043823
-0.023315
-0.031616
-0.012085
-0.019409
0.005463
-0.030151
-0.035034
-0.027222
-0.002808
0.013275
0.016693
-0.003296
-0.001343
-0.058472
-0.131226
-0.176147
-0.095093
-0.045776
0.015717
0.059662
-0.153687
-0.104370
0.062592
0.047943
-0.022339
-0.068237
-0.075073
-0.003784
-0.025269
-0.007690
0.000580
0.032806
0.049896
0.058685
0.070892
0.082611
0.085052
0.077240
0.076752
0.071381
0.061127
0.076263
0.053802
0.042572
0.039642
0.038666
0.038177
0.043549
0.029877
0.026947
0.026947
0.023529
0.024994
0.017181
0.019135
0.021088
0.017670
0.001068
0.001068
0.013763
-0.000366
0.003510
-0.007202
0.006927
0.004974
-0.006226
-0.005249
0.004486
0.007904
0.005951
-0.002808
0.003998
-0.004761
0.002045
0.000092
-0.009155
0.005463
0.006439
0.005463
-0.003784
-0.004761
0.008881
-0.006226
0.004974
0.003021
0.008881
-0.006226
0.001556
-0.003296
-0.002808
0.004486
0.008881
0.005463
0.006439
-0.001343
0.011810
0.016205
0.003021
0.006927
0.003998
0.005463
-0.001831
0.004486
0.002533
-0.006714
0.001068
-0.006226
-0.024780
-0.004761
-0.011597
-0.013062
-0.022827
-0.018921
-0.019409
-0.016968
-0.008667
-0.011108
-0.006714
0.003021
-0.013550
-0.012573
-0.002808
-0.009644
-0.002319
0.006439
0.006927
0.010834
0.005951
0.017670
0.018646
0.025970
0.022064
0.032318
0.029877
0.030365
0.033783
0.017181
0.007904
0.015228
0.007416
0.017670
0.017670
0.011810
0.026947
0.021576
0.033295
0.024506
0.026947
0.015717
0.003510
0.015228
-0.002319
-0.000366
-0.012085
0.002045
0.005463
0.008881
0.004974
-0.006226
-0.019897
-0.021851
-0.024292
-0.032593
-0.022827
-0.022827
-0.015991
-0.041870
-0.070190
-0.054565
-0.047241
-0.051147
-0.020386
-0.009644
-0.017456
-0.048218
-0.062378
-0.048706
-0.050171
-0.099487
-0.061401
-0.103882
-0.048218
0.040619
0.000580
-0.031616
-0.066772
-0.029175
-0.012573
0.012787
0.071381
0.099213
-0.029175
-0.110718
0.022064
0.107513
0.172455
0.180267
0.144135
0.132416
0.119720
0.113373
0.102631
0.085052
0.111420
0.120209
0.132904
0.121674
0.106537
0.086517
0.043549
0.036224
0.028412
0.016205
0.004974
-0.004272
0.003021
-0.015015
-0.013550
-0.009644
-0.026733
-0.027710
-0.026733
-0.028687
-0.028198
-0.015503
-0.018433
-0.015015
-0.015991
-0.005737
-0.008667
-0.011108
-0.012573
-0.006714
-0.009155
-0.005249
-0.001343
-0.002808
0.001068
0.001068
-0.000366
-0.002808
0.001556
-0.005249
-0.000366
0.009857
0.002533
0.002045
-0.009644
-0.004272
-0.010132
0.001068
0.004974
0.006439
-0.002808
-0.002808
-0.008179
-0.012573
-0.026245
-0.009155
-0.020874
-0.018921
-0.028198
-0.011597
-0.018433
-0.011108
-0.020874
-0.022339
-0.020874
-0.034546
-0.021362
-0.025269
-0.034058
-0.025757
-0.021851
-0.019897
-0.025757
-0.025757
-0.024780
-0.013550
-0.016968
-0.021851
-0.022339
0.000580
-0.010620
-0.017456
-0.021851
-0.019409
-0.016968
0.004974
-0.010132
-0.004272
-0.001343
-0.002808
-0.009155
-0.006714
-0.003784
0.002045
-0.001343
-0.000366
-0.003296
0.003510
-0.009155
-0.009644
0.003510
-0.006226
-0.009644
-0.001831
-0.003784
-0.014038
-0.001343
-0.017456
-0.016479
-0.016479
-0.013550
-0.021851
-0.014526
-0.024780
-0.029175
-0.019897
-0.023804
-0.005737
-0.008667
-0.005249
0.007904
0.009369
0.028412
0.034271
0.028412
0.038666
0.044037
0.066010
0.099213
0.098236
0.095306
0.108002
0.094818
0.089447
0.085541
0.066986
0.073822
0.072357
0.047455
0.087982
0.160248
0.189545
0.161224
0.100189
0.037201
0.054291
0.069427
0.116302
0.178802
0.151947
0.122162
0.103119
0.049408
0.039154
-0.012085
-0.045776
0.106049
0.087006
0.036713
-0.116089
-0.035522
-0.109741
-0.119995
-0.134155
-0.101440
-0.130737
-0.226440
-0.262573
-0.129272
-0.103394
-0.146362
-0.183472
-0.187866
-0.236694
-0.140503
-0.061401
-0.067261
-0.102905
-0.111694
-0.076050
-0.044312
-0.042847
-0.045288
-0.052612
-0.052124
-0.053101
-0.035034
-0.020874
-0.011108
-0.010132
-0.020874
-0.025269
-0.050659
-0.050659
-0.055054
-0.042847
-0.048218
-0.046753
-0.054077
-0.052612
-0.041870
-0.044800
-0.041870
-0.052612
-0.058960
-0.039429
-0.042847
-0.046753
-0.037476
-0.030151
-0.028687
-0.023804
-0.030151
-0.020386
-0.021851
-0.024780
-0.021362
-0.009155
-0.022827
-0.014526
-0.018921
-0.010132
-0.023804
-0.019409
-0.015015
-0.008179
-0.005737
-0.007690
-0.006714
-0.011108
-0.014526
0.003998
-0.005249
-0.000366
-0.000854
0.008392
0.009857
0.009369
0.008881
0.017181
0.014740
0.012787
0.010834
0.013763
0.014252
0.009369
0.014740
0.009857
0.014740
0.022552
0.020111
0.008881
0.022064
0.002045
0.009369
0.024506
0.014252
0.022552
0.016693
0.008392
0.017670
0.009857
0.016205
0.006927
0.015717
0.022064
0.015228
0.011810
0.016205
0.020599
0.020599
0.034271
0.028900
0.025970
0.005951
0.015717
0.022064
0.035736
0.025970
0.024994
0.032318
0.030853
0.047455
0.047943
0.051849
0.061127
0.064545
0.058685
0.050385
0.044525
0.042084
0.049408
0.057709
0.065033
0.027435
0.013275
0.073334
0.124603
0.122162
0.057709
0.076752
0.116302
0.060638
0.004486
0.029877
0.051849
0.052338
0.054779
0.053314
0.044525
0.043549
0.054291
0.085052
0.140717
0.174408
0.028412
-0.083862
0.025970
0.033295
0.059662
0.090912
0.124115
0.113373
0.098724
0.093353
0.095306
0.090424
0.098236
0.100189
0.087494
0.104095
0.095795
0.109955
0.104584
0.108002
0.122162
0.102631
0.095795
0.096771
0.101654
0.075287
0.053314
0.045502
0.050873
0.045013
0.066986
0.096283
0.145599
0.108978
0.038177
-0.084839
-0.160522
-0.120972
-0.036499
0.015228
0.039154
0.044037
0.018158
-0.007690
-0.002808
-0.005249
-0.052612
-0.116089
-0.167847
-0.177124
-0.147339
-0.120972
-0.054077
-0.052124
-0.074097
-0.105835
-0.148315
-0.119507
-0.091675
-0.101929
-0.150757
-0.187866
-0.192261
-0.168823
-0.157593
-0.151733
-0.145386
-0.122925
-0.097046
-0.096558
-0.095093
-0.099976
-0.108765
-0.093140
-0.102417
-0.088257
-0.093140
-0.087280
-0.061401
-0.078491
-0.080444
-0.072632
-0.077515
-0.076538
-0.077026
-0.081909
-0.063354
-0.068237
-0.074585
-0.077026
-0.069214
-0.073608
-0.066772
-0.048706
-0.050171
-0.053101
-0.044312
-0.036011
-0.037476
-0.050659
-0.035522
-0.021851
-0.031128
-0.017456
-0.009644
-0.020874
-0.023804
0.004486
0.015717
0.021576
0.014252
0.019623
0.023529
0.042572
0.036713
0.024994
0.031830
0.031830
0.024994
0.021088
0.017670
0.040131
0.053314
0.053314
0.063568
0.085541
0.075775
0.048431
0.059662
0.049408
0.066010
0.048431
0.055267
0.045990
0.067963
0.111420
0.148529
0.165619
0.158295
0.173431
0.143158
0.079681
0.044037
0.083588
0.110931
0.144623
0.149506
0.145111
0.151947
0.139740
0.153900
0.156342
0.047455
-0.047729
0.003510
0.107513
0.137299
0.105072
0.136810
0.066498
-0.015015
-0.047241
-0.039917
0.091888
0.165619
-0.006714
-0.105347
-0.072144
-0.000854
0.020599
0.045990
-0.064331
-0.075562
-0.104370
-0.026733
-0.022339
-0.037964
-0.004272
-0.023804
-0.051147
-0.056519
-0.041382
-0.036987
-0.024780
-0.006714
0.000092
0.010345
0.026947
0.025482
0.035248
0.029388
0.031830
0.028412
0.033295
0.026459
0.018646
0.010834
0.006439
0.005951
0.001068
0.038666
0.098236
0.121674
0.087982
0.016693
-0.108276
-0.136108
-0.065796
0.002045
0.024994
0.052338
0.042084
0.019135
-0.007202
-0.022339
-0.046753
-0.061890
-0.063354
-0.049194
-0.034058
-0.032593
-0.019897
-0.018433
-0.035034
-0.020874
-0.029175
-0.019897
-0.029663
-0.021851
-0.008179
0.001556
-0.002319
0.008392
0.014740
0.005463
-0.029175
-0.019897
-0.022827
-0.023315
-0.018921
-0.014526
-0.001343
0.017181
-0.019897
-0.039917
-0.052124
-0.048706
-0.031128
-0.029175
-0.054077
-0.071167
-0.069214
-0.065796
-0.068726
-0.071167
-0.071167
-0.083862
-0.078003
-0.077515
-0.048706
-0.045776
-0.040894
-0.039429
-0.032593
-0.052612
-0.030640
-0.034058
-0.029175
-0.016968
-0.003784
0.007904
0.008392
0.012787
0.027924
0.039154
0.029877
0.025482
0.033783
0.017670
0.021576
0.008392
0.007416
0.009369
0.014252
0.002533
-0.002319
0.071381
0.105072
0.115326
0.069916
0.024017
0.008881
0.024017
0.011322
0.080170
0.109467
0.086517
0.067963
0.077240
0.091400
0.080170
0.098236
0.143158
0.139252
-0.025269
-0.076538
-0.033569
-0.005737
0.067963
0.072357
0.023529
-0.011597
-0.031128
-0.023315
-0.021851
-0.016479
-0.038940
-0.015015
-0.023315
-0.014038
-0.017944
-0.016968
-0.023315
-0.021362
-0.007690
0.003021
-0.010620
-0.002808
-0.005737
-0.020386
-0.024292
-0.031128
0.009369
0.030365
0.038177
0.059174
0.026947
0.023529
0.013763
-0.002319
0.010834
0.045013
0.047943
0.048920
0.046478
0.036224
0.051361
0.047455
0.034271
0.033783
0.030365
0.020599
0.019135
0.011322
0.010345
0.003998
-0.008667
-0.008667
-0.011597
-0.021851
-0.020386
-0.012085
-0.027222
-0.033569
-0.025757
-0.026733
-0.034058
-0.040894
-0.032104
-0.029663
-0.037964
-0.027710
0.016693
0.074310
0.108490
0.061615
-0.072632
-0.223999
-0.192261
-0.046265
0.013763
-0.006226
0.004974
-0.016968
-0.040405
-0.068726
-0.072144
-0.087280
-0.094604
-0.094116
-0.090698
-0.090210
-0.073608
-0.074585
-0.062866
-0.058472
-0.057983
-0.045776
-0.042847
-0.036499
-0.027710
-0.013550
0.004974
0.003510
0.003998
0.014252
0.002045
0.004974
0.032806
0.069916
0.086517
0.052826
0.024506
0.010345
0.001068
0.010345
0.042572
0.048431
0.048431
0.016693
0.005951
-0.013550
-0.032104
-0.034546
-0.029663
-0.059448
-0.083374
-0.099487
-0.092651
-0.085327
-0.084351
-0.089233
-0.141968
-0.127319
-0.129761
-0.127808
-0.112671
-0.103882
-0.090698
-0.047241
-0.053101
-0.056519
-0.051147
-0.040894
-0.032593
-0.034546
0.001068
0.041107
0.068939
0.097748
0.167084
0.184174
0.114349
0.014740
-0.001831
0.107025
0.175385
0.190033
0.101654
0.077240
0.079681
0.083588
0.151459
0.120697
0.015717
-0.057007
0.018158
0.029388
0.029388
0.031342
0.014740
-0.024780
-0.058960
-0.058960
-0.048218
-0.040405
-0.030640
-0.031616
-0.039917
-0.018921
-0.010132
-0.026245
-0.017456
0.006439
-0.012085
-0.017456
0.003998
0.009857
0.027435
0.034271
0.051849
0.061615
0.062592
0.051849
0.053314
0.053314
0.056244
0.055267
0.055756
0.059662
0.057220
0.062592
0.060150
0.052338
0.039154
0.032318
0.035248
0.031830
0.028900
0.028900
0.033295
0.030365
0.034271
0.030365
0.032318
0.034760
0.022064
0.034271
0.023041
0.030365
0.031342
0.029877
0.016693
0.020111
0.024017
0.029388
0.031342
0.024506
0.026459
0.017670
0.024994
0.012787
0.010834
0.011322
0.006439
-0.000854
-0.004272
-0.005249
0.009369
0.018158
0.026947
0.028900
0.008881
-0.009644
-0.031128
-0.041870
-0.070190
-0.070679
-0.071167
-0.036499
-0.040405
-0.060913
-0.074097
-0.101440
-0.101929
-0.102417
-0.103394
-0.119019
-0.126343
-0.129761
-0.117554
-0.105347
-0.097534
-0.097046
-0.096069
-0.075562
-0.071655
-0.065796
-0.055054
-0.036499
-0.032593
-0.033081
-0.043335
-0.015503
-0.012573
-0.006714
-0.008667
-0.034058
-0.016479
0.019623
0.040131
0.059662
0.056244
0.043549
0.045502
0.054291
0.084076
0.102142
0.131927
0.128510
0.113861
0.117767
0.190033
0.260834
0.222260
0.034760
-0.006226
0.053314
0.108978
0.107513
0.108490
0.080658
0.056244
0.059662
0.053314
0.009857
-0.022827
-0.061890
-0.075562
-0.081421
-0.085327
-0.052124
-0.045288
-0.042358
-0.045776
-0.039917
-0.032104
-0.047729
-0.047729
-0.045776
-0.048706
-0.045776
-0.029663
-0.041870
-0.015015
-0.017456
-0.006714
-0.000366
0.010834
-0.014526
-0.002808
0.009857
0.030853
0.031830
0.030853
0.027924
0.021088
0.041595
0.045502
0.039154
0.043060
0.061127
0.058685
0.058197
0.049896
0.048920
0.051361
0.051849
0.047455
0.040131
0.044525
0.053802
0.079193
0.078217
0.080170
0.065521
0.005951
-0.033081
-0.032593
-0.013062
0.028412
0.063080
0.067474
0.024017
0.011810
-0.067261
-0.083862
-0.038452
-0.021362
-0.030151
-0.011108
0.010345
-0.021362
-0.051636
-0.032104
-0.020874
-0.028687
-0.018921
-0.006226
-0.005249
-0.006714
-0.004272
-0.004272
0.003998
0.011322
0.011810
0.002045
0.012299
0.017181
0.005951
0.014740
0.037201
0.077240
0.105560
0.059174
-0.057007
-0.115601
-0.128784
-0.082397
-0.021851
0.023529
0.024506
0.017670
-0.003784
-0.038452
-0.075073
-0.079956
-0.078979
-0.065796
-0.074097
-0.064331
-0.057007
-0.046265
-0.055054
-0.036011
-0.020386
-0.015015
-0.027710
-0.007202
-0.003296
-0.005249
0.001068
-0.005249
-0.002808
-0.003296
-0.007690
-0.010132
0.001556
-0.001831
-0.010620
-0.006714
0.004486
-0.016968
-0.003784
-0.037964
-0.043335
0.029388
0.089447
0.090424
0.135834
0.225189
0.209564
0.134369
0.062592
0.046967
0.079193
0.180756
0.260345
0.233002
0.221283
0.222748
0.171967
0.140717
0.117279
0.111420
0.097748
0.063080
0.032318
0.005463
-0.027222
-0.042847
-0.029175
-0.058960
-0.090210
-0.095581
-0.091187
-0.106812
-0.106323
-0.121948
-0.119995
-0.117065
-0.105347
-0.098999
-0.084351
-0.080933
-0.073120
-0.059448
-0.050659
-0.043335
-0.038940
-0.035034
-0.043823
-0.024292
-0.038940
-0.016968
-0.010132
-0.012085
-0.072144
-0.014526
0.065521
0.087006
0.037689
-0.023315
-0.041870
-0.016479
0.026947
0.024506
0.036224
0.036713
0.054291
0.066010
0.066010
0.054779
0.036224
0.013275
-0.022827
-0.032593
-0.003784
0.034271
0.030853
0.028900
-0.012573
-0.018921
-0.009644
-0.036987
-0.049683
-0.044800
-0.029663
-0.037964
-0.022339
-0.005737
-0.007202
-0.011108
0.006439
0.011810
0.011322
0.011322
0.016205
0.021576
0.028900
0.036224
0.027435
0.040131
0.049408
0.044525
0.053314
0.054291
0.052826
0.053314
0.057709
0.054779
0.045502
0.040619
0.039642
0.023529
0.031830
0.053802
0.071869
0.086517
0.068939
0.050873
-0.040894
-0.347534
-0.314819
-0.101440
0.080658
0.136322
0.047455
-0.251831
-0.213745
-0.126343
-0.097534
-0.134644
-0.116089
-0.123413
-0.154663
-0.126831
-0.108276
-0.086792
-0.055054
-0.041870
-0.035522
-0.018921
-0.022827
-0.028198
-0.015991
-0.002808
-0.005737
0.002533
0.016205
0.006927
-0.009155
-0.008667
-0.000366
0.019623
0.014740
0.020599
0.019623
0.018158
0.013275
0.010834
0.020111
0.039642
0.085052
0.160248
0.122650
0.028412
0.004974
0.008392
0.056244
0.089447
0.092865
0.170013
0.196381
0.125580
0.037689
0.053314
0.100189
0.101654
0.068451
0.055267
0.044525
0.024994
0.008881
0.011322
0.002533
0.005951
-0.009155
-0.034546
-0.048706
-0.042847
-0.060913
-0.065308
-0.072144
-0.070679
-0.068237
-0.068237
-0.064331
-0.048706
-0.073120
-0.061890
-0.034058
-0.024780
-0.025757
-0.004761
-0.007202
-0.014038
0.000580
-0.001343
-0.004761
-0.007690
-0.021362
-0.020386
0.013275
0.048431
0.030365
0.027435
0.023041
0.030853
0.033783
0.029877
0.025970
0.011810
0.000092
-0.005737
0.005463
0.033295
0.033295
0.051849
0.047455
0.031830
0.029388
0.028412
0.034760
0.022552
0.031830
0.028412
0.035248
0.029388
0.046967
0.035736
0.053314
0.041595
0.044525
0.036713
0.048920
0.040131
0.044037
0.042084
0.040131
0.038666
0.048431
0.051361
0.043549
0.046478
0.045013
0.045990
0.062592
0.045990
0.049408
0.057220
0.044037
0.027435
0.030853
0.018646
0.002533
0.012299
0.019135
0.030853
0.023041
0.024017
0.013275
-0.002319
0.003998
0.024017
0.044037
0.084076
0.056244
-0.037476
-0.182007
-0.230347
-0.090210
0.019623
0.053314
0.031342
-0.000366
-0.039429
-0.051147
-0.070190
-0.078491
-0.047241
-0.037964
-0.037476
-0.062866
-0.061401
-0.072144
-0.058960
-0.049683
-0.004761
0.044525
0.064056
0.037201
0.007904
0.001556
-0.004272
-0.018921
0.005463
-0.003784
0.004486
0.003998
-0.013550
-0.038452
-0.018433
0.024506
0.044037
0.062103
0.051361
0.038666
0.061615
0.061127
0.039154
0.036224
0.064545
0.078217
0.060638
-0.038940
-0.085815
-0.031128
0.042084
0.136322
0.014740
-0.105835
0.077728
0.101654
0.059174
-0.016479
-0.012085
-0.043823
-0.077026
-0.069214
-0.044312
0.005951
0.035736
0.056244
0.055756
0.033295
0.008392
0.012299
0.008392
0.015717
0.008392
-0.010132
-0.005249
-0.032593
-0.019897
-0.037476
-0.041870
-0.041870
-0.033569
-0.036499
-0.034058
-0.025269
-0.021851
-0.023315
-0.005249
-0.019409
-0.019409
-0.023804
-0.001343
-0.012573
0.002045
0.006927
0.002533
0.006439
-0.000854
-0.007202
-0.025269
-0.006714
-0.010620
0.002045
-0.005737
-0.017456
-0.019409
-0.014526
-0.016479
-0.026733
-0.031616
-0.033081
-0.034546
-0.025269
-0.023804
-0.028687
-0.016968
-0.005249
-0.004272
-0.004272
-0.000366
-0.032104
-0.047241
-0.052124
-0.021851
0.007904
0.026459
0.012787
0.003998
0.004974
-0.001343
0.002045
0.002045
0.006439
0.011322
0.013763
0.005463
0.014252
0.023041
0.013275
0.024994
0.026459
0.027435
0.031342
0.025482
0.011322
0.015228
0.017181
0.019623
0.007904
0.006927
0.008881
-0.008179
-0.009644
-0.006226
-0.008179
-0.003296
-0.003296
0.004486
-0.015015
-0.010132
-0.005737
-0.011597
-0.006226
-0.010620
-0.017456
-0.012085
-0.019409
-0.014038
-0.012085
-0.005249
0.001068
0.005951
0.000580
0.001556
0.005951
-0.002319
-0.002808
-0.003784
0.009369
-0.000366
-0.004761
0.003998
-0.004272
-0.012573
-0.021851
-0.039429
-0.030151
-0.042358
-0.071167
-0.060913
-0.020386
0.052338
0.141693
0.188080
0.250092
0.097748
-0.129272
-0.173706
-0.057983
0.089447
0.184174
0.275482
0.317474
0.226166
0.079193
0.012299
0.007904
0.042572
0.106537
0.115326
0.111420
0.111420
0.088959
0.051361
0.028900
0.009369
0.009857
0.005463
0.001556
0.022064
0.030853
0.016205
0.009857
0.002045
-0.000366
-0.003784
0.011810
-0.000366
-0.011108
-0.034546
-0.038940
-0.034058
-0.046753
-0.044800
-0.024292
0.021576
0.063568
0.036713
-0.001343
-0.044800
-0.080933
-0.067749
-0.030151
-0.002808
0.019135
0.029388
0.015228
-0.001831
0.002045
-0.003784
-0.005249
-0.004761
-0.022339
-0.026733
-0.027710
-0.026733
-0.068726
-0.098022
-0.101440
-0.063843
-0.009644
-0.008179
0.010345
-0.032593
-0.050171
-0.046753
-0.028198
-0.011597
-0.029175
-0.032104
-0.009644
0.009369
0.013275
0.020111
0.039642
0.038177
0.024506
0.023529
0.029877
0.021088
0.010345
0.018646
0.006439
0.022064
-0.011597
0.002045
0.001556
-0.008667
0.000580
-0.013062
-0.009155
-0.011597
-0.006226
-0.004272
-0.010620
-0.010132
-0.005249
-0.002808
-0.012085
0.000580
0.004974
-0.007202
-0.015991
-0.012573
-0.016968
-0.008179
0.001556
0.005463
0.003510
0.011322
0.003998
-0.003784
-0.009644
-0.005737
-0.007202
0.000092
0.002045
0.008881
0.006927
0.007416
0.009857
0.002533
0.008881
0.003510
0.006439
0.007904
-0.001343
0.007904
0.003021
-0.003784
0.001556
0.007904
0.006439
0.003021
0.002533
0.004974
0.009369
0.011810
0.000092
-0.015015
-0.011108
-0.015015
-0.019897
-0.029663
-0.004761
0.013763
0.026459
0.002533
-0.020874
-0.017944
-0.014038
-0.012085
-0.012573
-0.011108
-0.006714
-0.003784
0.003998
-0.004761
0.007904
0.005463
-0.009644
-0.036499
-0.054077
-0.075562
-0.078003
-0.040405
-0.015991
0.010834
0.089447
0.063080
-0.013062
-0.027710
0.014740
0.057220
0.095306
0.073822
0.017181
-0.027710
-0.008667
0.032806
0.131439
0.218353
0.194427
0.165619
0.133881
0.121185
0.114838
0.097748
0.108978
0.084076
0.080170
0.069916
0.092377
0.150970
0.179779
0.152435
0.119720
0.076752
0.051849
0.069916
0.097260
0.088959
0.061615
0.040131
0.025970
0.029877
0.043549
0.032806
-0.015015
-0.035034
-0.043823
-0.026733
-0.032104
-0.045288
-0.050659
-0.083862
-0.096558
-0.072632
-0.062378
-0.070679
-0.073608
-0.074097
-0.075562
-0.074585
-0.094116
-0.097534
-0.098999
-0.117065
-0.094116
-0.068237
-0.068726
-0.072632
-0.090210
-0.102905
-0.117554
-0.110718
-0.098511
-0.101440
-0.114136
-0.113159
-0.126343
-0.126831
-0.121948
-0.120483
-0.106812
-0.092651
-0.086304
-0.080933
-0.088257
-0.075073
-0.080933
-0.065308
-0.060425
-0.045288
-0.049683
-0.033081
-0.034058
-0.021851
-0.010620
0.000092
-0.013062
0.003510
0.008881
0.000580
0.017181
0.009369
0.018646
0.016205
0.018646
0.027435
0.027924
0.017670
0.024017
0.018158
0.024994
0.018646
0.022064
0.029388
0.030853
0.024017
0.015228
0.025482
0.006927
0.024017
0.020599
0.012787
0.015717
0.018646
0.013275
0.014740
0.003998
0.010345
0.022552
0.016693
0.006439
0.005951
0.013763
0.012787
0.007904
0.022552
0.010834
0.014740
-0.001343
0.015228
0.012787
0.012299
0.003021
0.001556
0.003021
-0.006226
0.002533
0.001556
-0.006226
-0.024780
-0.017944
-0.019897
-0.034058
-0.025757
-0.017456
-0.027710
-0.032593
-0.045288
-0.032593
-0.022827
-0.032104
-0.026245
-0.014038
-0.019409
-0.017456
-0.013062
-0.038452
-0.077515
-0.070679
-0.074097
-0.091187
-0.064331
-0.036011
-0.028198
-0.038452
-0.039917
-0.137085
-0.205444
-0.004272
0.136322
0.195404
-0.119019
-0.095581
-0.036499
-0.036011
0.057220
0.193451
0.188568
0.146576
0.105072
0.093353
0.087006
0.104584
0.117767
0.139252
0.143158
0.149506
0.136810
0.131439
0.122162
0.108490
0.104584
0.098236
0.088959
0.093842
0.086029
0.072357
0.040131
0.047943
0.040131
0.033295
0.034271
0.027924
0.032318
0.036713
0.028900
0.013763
0.009857
0.018158
0.024506
0.017670
0.041107
0.028412
0.022552
0.036713
0.038177
0.046478
0.084564
0.099701
0.078705
0.057220
0.014252
0.028900
0.026947
0.018158
0.014252
0.032318
0.042572
0.047943
0.036713
0.006927
-0.010620
-0.040405
-0.049683
-0.060913
-0.045288
-0.041870
-0.036987
-0.052124
-0.038940
-0.050171
-0.055054
-0.054565
-0.054565
-0.053589
-0.064819
-0.072632
-0.072144
-0.073608
-0.085815
-0.082886
-0.081421
-0.082397
-0.084351
-0.078491
-0.089722
-0.081909
-0.073120
-0.074585
-0.083374
-0.078979
-0.077026
-0.067261
-0.058472
-0.056030
-0.049194
-0.036987
-0.047241
-0.032104
-0.030151
-0.026245
-0.026245
-0.013062
-0.014526
-0.008179
-0.018433
-0.016968
0.002533
-0.001343
-0.004761
-0.007690
0.003510
-0.001831
0.007416
0.003510
0.009857
0.007416
0.021088
0.014740
0.015228
0.018646
0.020599
0.019623
0.022064
0.012787
0.029877
0.025970
0.021088
0.023529
0.012299
0.012787
0.013275
0.019623
0.019623
0.014740
0.003510
-0.007690
-0.028198
-0.039917
-0.034058
-0.020386
-0.005249
0.015228
0.044525
0.084564
0.081146
0.013275
-0.026733
-0.087280
-0.131226
-0.060425
0.033295
0.055756
0.016693
-0.028198
-0.049194
-0.091675
-0.112671
-0.082886
-0.036011
0.027435
0.112396
0.044525
-0.082886
-0.116089
-0.046265
0.015228
0.019135
-0.020386
-0.008667
0.032318
0.127533
0.213470
0.233978
0.194916
0.161713
0.101166
0.108002
0.134857
0.169525
0.183197
0.197845
0.197845
0.201752
0.192474
0.191986
0.162201
0.156342
0.123627
0.123627
0.105072
0.097260
0.077240
0.069916
0.061615
0.051361
0.047943
0.037201
0.033783
0.032806
0.019135
0.011810
0.009857
0.002045
0.002045
0.015717
0.018158
0.031830
0.041595
0.052826
0.071381
0.091400
0.113861
0.099701
0.058685
0.026947
0.028900
0.033783
0.036224
0.034760
0.065033
0.054291
0.044525
0.034760
0.024017
0.006927
-0.019409
-0.019897
-0.047729
-0.036011
-0.044800
-0.047729
-0.055054
-0.054077
-0.051636
-0.049194
-0.052612
-0.059937
-0.060913
-0.049194
-0.051147
-0.049194
-0.048218
-0.044800
-0.045776
-0.041870
-0.056030
-0.034058
-0.044312
-0.038452
-0.038940
-0.042358
-0.032104
-0.031616
-0.039917
-0.038940
-0.038452
-0.022827
-0.025757
-0.033081
-0.026733
-0.037476
-0.044312
-0.038452
-0.058472
-0.064819
-0.068237
-0.070679
-0.080444
-0.086792
-0.079468
-0.069702
-0.075562
-0.090210
-0.078003
-0.090698
-0.087280
-0.090210
-0.081909
-0.088257
-0.078979
-0.060913
-0.060913
-0.061890
-0.057495
-0.053101
-0.046753
-0.052124
-0.058472
-0.044312
-0.051147
-0.046753
-0.045288
-0.042847
-0.055054
-0.063354
-0.060425
-0.060425
-0.055542
-0.088257
-0.093628
-0.086792
-0.098999
-0.170776
-0.160034
-0.141968
-0.152710
-0.014038
0.005463
-0.066772
-0.047729
-0.082397
-0.079956
-0.133179
-0.259644
-0.245483
-0.166870
-0.112671
-0.048706
-0.039429
-0.066284
-0.143921
-0.140503
-0.007690
0.106049
0.038177
-0.076538
0.002533
-0.010620
0.012787
0.025482
0.019135
0.025482
0.107513
0.160736
0.174896
0.168549
0.160248
0.138275
0.110931
0.126556
0.112885
0.130463
0.120697
0.130951
0.133881
0.120697
0.106537
0.121674
0.108002
0.100677
0.100189
0.115814
0.118744
0.110443
0.128021
0.133881
0.142670
0.138763
0.132416
0.120697
0.135345
0.127045
0.139740
0.145111
0.134857
0.115326
0.118256
0.120209
0.094330
0.074310
0.072845
0.087982
0.090912
0.106049
0.093353
0.069916
0.059174
0.053314
0.050385
0.057220
0.042572
0.036224
0.037201
0.031830
0.030853
0.026947
0.003021
0.007904
0.006439
0.003510
0.007904
0.001068
-0.000366
-0.008667
-0.010132
-0.004761
-0.018921
-0.026245
-0.023315
-0.025757
-0.025269
-0.028687
-0.023315
-0.033569
-0.017944
-0.024292
-0.026245
-0.017944
-0.015991
-0.012573
-0.011597
-0.009155
-0.013550
-0.006714
0.006439
-0.008667
-0.005249
-0.002808
-0.004272
-0.005249
-0.005249
-0.002319
-0.005737
-0.000366
-0.007202
-0.005249
-0.007690
-0.007690
-0.011108
-0.009155
-0.013550
-0.014526
-0.020874
-0.020874
-0.020386
-0.027710
-0.023315
-0.031616
-0.041870
-0.039429
-0.061890
-0.078979
-0.085815
-0.097046
-0.071655
-0.073120
-0.073608
-0.065796
-0.077515
-0.102417
-0.111206
-0.102417
-0.096069
-0.084351
-0.081421
-0.074097
-0.067261
-0.068237
-0.085327
-0.108765
-0.142456
-0.140503
-0.102905
-0.079468
-0.061401
-0.057983
-0.060425
-0.084351
-0.113647
-0.125366
-0.114624
-0.061890
-0.048218
-0.044312
-0.070679
-0.105835
-0.085815
-0.087769
-0.087280
-0.044800
-0.013062
-0.000366
0.045990
0.064056
0.074799
0.053314
0.009369
0.050873
0.119720
0.015717
-0.093628
-0.006226
0.039154
0.085541
0.091400
0.094818
0.122162
0.128998
0.138763
0.173920
0.161224
-0.023804
-0.004761
0.129486
0.268158
0.278900
0.149506
0.066498
0.075287
0.072845
0.114838
0.145599
0.033783
-0.064819
-0.016479
0.041107
-0.005249
-0.062378
-0.053101
-0.049683
-0.034546
-0.049194
-0.057495
-0.108765
-0.098999
-0.087769
-0.066772
-0.047241
-0.032593
-0.020874
-0.012573
0.017670
0.041107
0.035736
0.035248
0.019623
0.036224
0.032318
0.038666
0.045013
0.035736
0.014740
0.010345
0.008392
0.015717
0.000580
0.006927
-0.020386
-0.011108
-0.024292
-0.021851
-0.034546
-0.020386
-0.006714
-0.018921
-0.006226
-0.009155
0.001556
-0.005249
-0.012573
-0.018433
-0.003784
0.002045
-0.003296
0.001068
0.006439
0.010345
0.008881
0.022064
-0.001343
0.016693
0.021088
0.016205
0.016205
0.008881
0.018646
0.018158
0.012299
0.016205
0.020599
0.021088
0.009369
0.011810
0.012787
0.024017
0.011322
0.004974
0.016205
0.008881
0.016693
0.015228
0.012299
0.010345
0.015717
0.018646
0.010345
0.015228
0.006927
0.009857
0.014740
0.013763
0.016693
0.021088
0.015228
0.016205
0.023041
0.027924
0.012299
0.014740
0.000092
-0.017456
-0.018921
-0.023315
-0.026733
0.000092
0.027924
0.012787
-0.001831
-0.018921
-0.027710
-0.029663
-0.022339
-0.023315
-0.015991
-0.018921
-0.023804
-0.018921
-0.013550
-0.012085
-0.013550
-0.007690
-0.013550
-0.013062
-0.006226
-0.007202
-0.005737
-0.015015
-0.008667
-0.020386
-0.016479
-0.027222
-0.028198
-0.027222
-0.024292
-0.022827
-0.013062
-0.015503
-0.012085
-0.008667
-0.009644
-0.003784
-0.011597
-0.002319
0.005951
0.013275
-0.003784
-0.003296
0.002533
0.001068
0.013763
0.019623
0.036713
0.042084
0.022064
0.009857
-0.013550
-0.016968
-0.009155
-0.017944
-0.001831
0.008392
0.018646
0.048920
0.037689
-0.047729
-0.072144
-0.031128
0.011810
-0.015015
0.006439
-0.026245
-0.024292
-0.028198
0.015228
0.071869
0.045013
0.040619
0.061615
0.180267
0.243256
0.137787
0.081635
0.083588
0.111908
0.187592
0.190521
0.179291
0.196381
0.225189
0.224213
0.212982
0.150970
0.078705
0.034271
0.024017
0.024506
-0.038940
-0.077515
-0.052124
-0.025757
-0.013062
-0.045776
-0.133179
-0.161499
-0.174194
-0.166870
-0.149292
-0.151245
-0.165894
-0.141479
-0.111694
-0.091675
-0.063354
-0.053101
-0.059448
-0.042847
-0.027710
-0.039429
-0.035034
-0.022339
-0.015991
-0.007202
-0.011108
0.002533
0.010345
0.003021
0.008392
0.005951
0.014252
0.011322
0.011322
0.021576
0.023041
0.022064
0.016693
0.020599
0.023041
0.018158
0.020599
0.030853
0.021088
0.028412
0.023041
0.012787
0.015228
0.019623
0.021088
0.023529
0.015717
0.012299
0.007416
0.015717
0.009857
0.018646
-0.000366
0.003510
0.011322
0.009369
0.006927
-0.000366
0.014252
0.004486
0.012787
0.004974
0.002533
0.006927
0.014740
0.003998
-0.004272
0.008881
0.002533
0.001556
-0.005249
-0.006714
0.007416
0.006927
-0.011108
-0.001343
-0.010620
0.001556
0.000580
-0.004761
-0.006714
-0.009155
-0.009644
-0.012085
-0.011597
-0.009644
-0.016968
-0.012573
-0.025757
-0.021362
-0.009644
0.002045
-0.013062
-0.028198
-0.028198
-0.016479
-0.023804
-0.013062
-0.025757
-0.023804
-0.031616
-0.044800
-0.056519
-0.065796
-0.083862
-0.083374
-0.058960
-0.046753
-0.050171
-0.050171
-0.064331
-0.094116
-0.084839
-0.076538
-0.090698
-0.102417
-0.085327
-0.088745
-0.081909
-0.072632
-0.062378
-0.080933
-0.077026
-0.096069
-0.118042
-0.083374
-0.051636
-0.036987
-0.046265
-0.060425
-0.072144
-0.063843
-0.063354
-0.081421
-0.060425
-0.037964
-0.037964
-0.042358
-0.026733
-0.025757
-0.030640
-0.034058
0.012787
0.117279
0.164642
-0.016968
-0.200562
-0.094604
0.122650
0.220306
0.159271
0.149994
0.137299
0.126556
0.104584
0.092865
0.103119
0.086517
0.094330
0.100677
0.122650
0.166107
0.177826
0.138275
0.092865
0.063080
0.050873
0.026947
0.043060
0.054291
0.070892
0.071381
0.075287
0.060638
0.031342
-0.020386
-0.077026
-0.097534
-0.048706
0.038666
0.117279
0.119232
0.006927
-0.041870
-0.047729
-0.030151
0.020599
0.086029
0.031342
0.013763
0.013275
0.021576
0.048431
0.066986
0.018158
0.026947
0.033295
0.017670
0.015717
0.016693
0.000092
-0.004761
-0.010132
-0.005737
-0.015503
-0.009155
-0.031128
-0.048218
-0.049683
-0.048706
-0.058472
-0.062378
-0.062378
-0.053589
-0.057007
-0.044312
-0.041382
-0.032104
-0.027710
-0.026733
-0.011108
-0.009155
-0.000854
0.004486
0.023529
0.003998
0.002045
0.012787
0.018646
0.014740
0.015228
0.021576
0.015228
0.021576
0.021576
0.011810
0.017181
0.014252
0.010834
0.003510
0.017181
0.013275
0.007416
0.010345
0.008881
-0.001831
0.015717
-0.002808
0.003510
0.006439
-0.001831
0.002533
0.003021
-0.008179
-0.002808
-0.008667
-0.001343
-0.002319
-0.005249
-0.015991
-0.004761
0.003998
-0.004761
-0.010132
-0.002808
-0.007202
-0.006714
-0.009155
-0.012085
-0.008179
-0.017456
-0.014526
-0.007690
-0.011108
-0.012573
-0.021851
-0.022339
-0.026733
-0.046265
-0.049683
-0.047729
-0.044800
-0.038940
-0.049683
-0.060425
-0.065308
-0.057007
-0.065796
-0.093140
-0.092651
-0.062866
-0.057983
-0.073120
-0.072632
-0.081421
-0.074585
-0.071655
-0.073608
-0.061401
-0.075562
-0.059448
-0.053589
-0.060425
-0.047241
-0.040405
-0.042358
-0.040405
-0.040894
-0.039917
-0.035034
-0.040405
-0.050659
-0.053589
-0.053589
-0.057495
-0.069702
-0.053101
-0.068237
-0.089722
-0.155151
-0.244995
-0.284058
-0.081421
0.141693
0.335541
0.386322
0.229095
0.144623
0.071869
0.042084
0.087494
0.107025
0.286713
0.293549
0.206635
0.180756
0.247162
0.311127
0.358002
0.261322
0.185638
0.152924
0.129486
0.108490
0.058197
0.035736
0.005951
-0.036987
-0.034546
-0.100464
-0.076050
-0.044800
-0.020386
-0.009155
0.018158
0.008881
-0.008667
-0.005249
-0.024780
-0.004761
-0.056519
-0.119995
-0.129761
-0.091675
-0.036987
-0.035522
-0.009644
-0.015991
-0.015015
-0.023804
-0.027710
-0.037476
-0.042358
-0.046753
-0.038940
-0.034058
-0.025757
-0.009155
-0.004761
-0.011597
0.012299
0.026459
0.025482
0.025482
0.021576
0.038666
0.032806
0.034760
0.014740
0.025970
0.023041
0.028412
0.014252
0.013763
0.014740
0.015228
0.012787
0.006927
-0.001343
-0.022339
-0.010132
-0.010132
-0.026245
-0.049683
-0.033081
-0.044312
-0.045776
-0.049194
-0.054565
-0.067261
-0.052124
-0.056030
-0.054565
-0.052124
-0.055542
-0.055054
-0.050659
-0.037964
-0.026245
-0.020874
-0.025757
-0.015991
-0.014526
-0.000854
0.006439
0.004974
0.008881
0.016205
0.014740
0.016205
0.018158
0.032318
0.019135
0.029877
0.028900
0.024506
0.025482
0.037201
0.030853
0.011322
0.005463
-0.025269
-0.015503
-0.009644
-0.024292
-0.032593
-0.032104
-0.044800
-0.049194
-0.036011
-0.057495
-0.047729
-0.055054
-0.065796
-0.073120
-0.065308
-0.064819
-0.062378
-0.063354
-0.051636
-0.044800
-0.035522
-0.039429
-0.030151
-0.029175
-0.021851
-0.012573
-0.016479
-0.023315
-0.014038
-0.015503
-0.015015
-0.006714
-0.006226
-0.010132
-0.010620
-0.019409
-0.015015
-0.020386
-0.015503
-0.026733
-0.027710
-0.042847
-0.034546
-0.033569
-0.055542
-0.055054
-0.036987
-0.038452
-0.055054
-0.059937
-0.077026
-0.069702
-0.037476
-0.000366
0.044525
0.055267
0.001068
-0.020874
-0.017456
-0.036499
-0.009155
0.007416
0.035248
0.043060
0.086029
0.155853
0.274017
0.275970
0.087494
0.079193
0.087982
0.068939
0.099213
0.108490
0.105560
0.080658
0.066010
0.080170
0.108002
0.076752
-0.021851
-0.100464
-0.105835
-0.052612
-0.067749
-0.095581
-0.100952
-0.140991
-0.130249
-0.062378
-0.092651
-0.091675
-0.061401
-0.038452
0.003021
0.043060
-0.013062
-0.034058
-0.049683
-0.029663
0.061127
0.104584
0.120697
0.118744
0.087982
0.047455
0.038666
0.029388
0.028412
0.019135
0.013763
-0.008667
-0.007690
-0.005737
-0.021362
-0.030640
-0.022339
-0.025757
-0.008667
-0.007202
-0.013550
-0.012085
-0.010132
-0.013550
-0.015015
-0.021851
-0.031128
-0.026245
-0.014038
-0.009155
-0.017456
-0.013062
-0.012573
-0.004761
-0.006714
0.006439
-0.005249
-0.000366
-0.001831
-0.009155
-0.000854
0.002533
-0.006226
0.004974
-0.001343
-0.001831
0.010834
0.007904
-0.004272
-0.008667
-0.010132
-0.019897
-0.027710
-0.024780
-0.011108
-0.005737
-0.017456
-0.003784
-0.014038
-0.015991
-0.010620
-0.014038
-0.026245
-0.024292
-0.027710
-0.024292
-0.037964
-0.029663
-0.030640
-0.022339
-0.022827
-0.036499
-0.029663
-0.025757
-0.023804
-0.018921
-0.026733
-0.010132
-0.023315
-0.024780
-0.022827
-0.021851
-0.024292
-0.014038
-0.006226
-0.013550
-0.013550
0.002045
-0.006714
-0.011108
-0.007202
-0.010132
0.008392
-0.002808
-0.006226
0.000092
0.003998
-0.005249
0.004974
0.005951
0.000092
0.006439
0.009857
-0.001343
0.006439
0.014740
0.019135
0.007416
0.004486
0.009369
0.010345
0.012787
0.001068
0.000092
-0.000854
0.007904
-0.019409
-0.026245
-0.046753
-0.057983
-0.034058
-0.010620
0.009369
0.000092
-0.024292
-0.045776
-0.070190
-0.078491
-0.078491
-0.079956
-0.042847
0.018646
0.055756
0.036224
0.090424
0.097260
-0.022339
-0.027710
0.166595
0.205170
0.192474
0.189056
0.133881
0.033783
0.052826
0.153900
0.234955
0.247650
0.203705
0.169037
0.145111
0.120209
0.094818
0.076752
0.083099
0.072845
0.067963
0.059174
0.042572
0.034760
0.015717
0.019623
0.026459
0.030365
0.041107
0.045013
0.068451
0.042084
0.021576
0.015717
0.041595
0.044037
0.046478
-0.025269
-0.045776
-0.018433
0.027435
0.041595
0.068939
0.024994
-0.035522
-0.043823
-0.058472
-0.061890
-0.057007
-0.077515
-0.059937
-0.049683
-0.039917
-0.055542
-0.070190
-0.069702
-0.070679
-0.061890
-0.067749
-0.047729
-0.040894
-0.031128
-0.042847
-0.036499
-0.040405
-0.041382
-0.028687
-0.030640
-0.046753
-0.043335
-0.040405
-0.046265
-0.046265
-0.049683
-0.052612
-0.075073
-0.062866
-0.058960
-0.045776
-0.053589
-0.045776
-0.070190
-0.074097
-0.073120
-0.068726
-0.063843
-0.065308
-0.071167
-0.098511
-0.092651
-0.076050
-0.063843
-0.048706
-0.054077
-0.042358
-0.069702
-0.080444
-0.077515
-0.082397
-0.085327
-0.070190
-0.047729
-0.046265
-0.037964
-0.040405
-0.044800
-0.020386
-0.020386
-0.035034
-0.032104
-0.019897
-0.014526
-0.013062
0.009369
0.012787
0.004974
-0.001831
0.010345
0.014740
0.017181
0.018646
-0.000854
0.003510
0.014252
0.012299
0.018158
0.027924
0.021088
0.020599
0.022552
0.026459
0.017670
0.024506
0.015228
0.022552
0.024506
0.022552
0.021576
0.028412
0.024017
0.016205
0.024017
0.017670
0.030853
0.012787
0.019623
0.023529
0.030365
0.019623
0.023529
0.019135
0.005463
0.024994
0.012787
0.010345
0.014252
0.004486
0.015228
0.016693
0.002045
0.012299
0.013763
0.000580
-0.003296
-0.002808
-0.006226
-0.014526
-0.013062
-0.004272
-0.022339
-0.023315
-0.019897
-0.023315
-0.042847
-0.040894
-0.036987
-0.041870
-0.056519
-0.061890
-0.046753
-0.050659
-0.076538
-0.074097
0.031342
0.125092
0.169037
0.049896
0.095306
0.171967
0.164154
0.080170
0.103119
0.141693
0.169525
0.206146
0.180756
0.137299
0.220795
0.225677
0.184662
0.148529
0.131439
0.132904
0.122650
0.097748
0.054291
0.046478
0.065521
0.049896
0.063080
0.064545
0.058197
0.055267
0.056244
0.061127
0.073822
0.066010
0.064545
0.065521
0.083588
0.078217
0.085052
0.073334
0.075287
0.052826
0.046478
0.040619
0.021576
0.014740
0.011810
0.011322
-0.003784
-0.006714
-0.012085
-0.010132
-0.015503
-0.043823
-0.060913
-0.061401
-0.044800
-0.050659
-0.050659
-0.065796
-0.080444
-0.096558
-0.100952
-0.081909
-0.085327
-0.089233
-0.098022
-0.096558
-0.102905
-0.105347
-0.099976
-0.099487
-0.094116
-0.093628
-0.087280
-0.087280
-0.083374
-0.067749
-0.053101
-0.052124
-0.047729
-0.053101
-0.039917
-0.036011
-0.036011
-0.024780
-0.017456
0.003510
0.002533
-0.001343
-0.009644
0.000092
-0.004272
-0.001343
-0.011108
0.003021
0.023041
0.003021
-0.002319
-0.000366
-0.003784
0.001556
0.004486
-0.000854
0.005951
0.004974
-0.003784
0.000092
-0.015015
-0.004761
0.001068
0.005463
-0.002319
0.001068
-0.001343
0.000092
0.005951
-0.014038
0.003510
0.003510
0.009369
0.003021
0.007416
0.003021
0.007904
-0.013062
0.002533
-0.009644
-0.001343
-0.010132
0.005463
-0.001831
-0.004761
0.008881
0.002533
0.000580
-0.003296
0.002533
-0.001831
0.004486
0.004974
0.004974
0.000580
-0.009155
-0.004761
-0.001831
0.000580
0.000092
-0.002319
0.002045
-0.017456
-0.007202
-0.001343
-0.005249
-0.006714
-0.014526
-0.013062
-0.011108
-0.018921
-0.010132
-0.016968
-0.023315
-0.012085
-0.040894
-0.021851
-0.026245
-0.023804
-0.012573
-0.013550
0.002533
0.047943
0.086029
0.135834
0.171967
0.141205
0.094330
0.061127
0.048431
0.078217
0.242279
0.262787
0.130951
0.073822
0.087494
0.046967
0.084564
0.115814
0.077728
0.063568
0.104584
0.053802
-0.020386
-0.078979
-0.099487
-0.102905
-0.166870
-0.241089
-0.159546
-0.031616
0.035736
0.042572
-0.004272
-0.058472
-0.066772
-0.106323
-0.097046
-0.042847
0.030853
0.021576
0.027435
0.041107
0.043549
0.077240
0.092865
0.095795
0.104095
0.092865
0.080170
0.090424
0.074799
0.078217
0.068939
0.061127
0.033295
0.027924
0.021576
0.003998
0.003021
-0.013550
-0.024292
-0.045288
-0.048706
-0.057495
-0.046753
-0.050659
-0.045288
-0.051147
-0.045288
-0.069702
-0.064819
-0.066772
-0.073120
-0.073120
-0.069214
-0.063354
-0.064331
-0.071655
-0.057007
-0.064819
-0.063843
-0.062866
-0.062866
-0.055542
-0.063354
-0.069702
-0.058960
-0.062378
-0.046753
-0.057007
-0.053589
-0.038452
-0.043823
-0.041382
-0.046265
-0.033569
-0.021362
-0.022827
-0.032593
-0.028687
-0.018921
-0.016968
-0.001831
-0.006714
-0.007690
0.001556
0.000580
0.008881
0.016205
0.010345
0.023041
0.029877
0.032806
0.022064
0.019135
0.019135
0.023529
0.029877
0.036713
0.045990
0.027924
0.029388
0.030853
0.035248
0.036224
0.025970
0.035248
0.039154
0.028900
0.024994
0.033783
0.026947
0.028900
0.036224
0.038177
0.027435
0.036713
0.026947
0.033783
0.026459
0.039154
0.034271
0.032806
0.032806
0.030853
0.027924
0.026947
0.026459
0.018646
0.017670
0.015717
0.028412
0.010345
0.021088
0.012787
0.017181
0.005951
0.008392
0.008392
0.010345
0.013763
0.016205
0.000092
0.006927
0.002045
0.001556
0.001068
0.002533
0.016205
-0.000854
-0.001343
0.003021
-0.008667
-0.015991
-0.005249
-0.006714
-0.011108
-0.015503
-0.007690
-0.014526
-0.020874
-0.009155
-0.012573
-0.011108
0.000092
0.002045
0.002533
0.009369
0.040619
0.065033
0.101654
0.205658
0.245697
0.175873
0.088470
0.191010
0.213470
0.063568
-0.020874
0.237885
0.300385
0.233490
0.160248
0.116302
0.126068
0.094330
0.032806
0.024017
0.010345
-0.048218
-0.131714
-0.150757
-0.189331
-0.145874
-0.162964
-0.154175
-0.148804
-0.132690
-0.124390
-0.147827
-0.150269
-0.152222
-0.177124
-0.161499
-0.131226
-0.094116
-0.054077
-0.032104
-0.013062
0.005463
0.010345
0.005463
0.007904
-0.004272
-0.003296
-0.001343
0.000580
0.004486
-0.000366
-0.018921
-0.023315
-0.013550
-0.022827
-0.021362
-0.036987
-0.032104
-0.031616
-0.037964
-0.033081
-0.039917
-0.037476
-0.049194
-0.046753
-0.047241
-0.052612
-0.045776
-0.032104
-0.041382
-0.034058
-0.040405
-0.046265
-0.025757
-0.032593
-0.015991
-0.016968
-0.015503
-0.008667
-0.010132
-0.014526
0.006439
-0.007202
-0.007202
-0.015015
-0.005249
-0.012573
-0.012573
-0.022827
-0.013550
-0.027222
-0.031616
-0.017456
-0.009644
-0.011108
-0.018433
-0.028687
-0.024780
-0.028687
-0.020874
-0.025269
-0.023804
-0.016479
-0.014526
-0.009644
-0.012573
-0.004272
0.016205
-0.000366
0.001556
0.011810
0.017670
0.014252
0.017181
0.020599
0.021088
0.021576
0.024506
0.028412
0.019135
0.016205
0.020111
0.031342
0.015717
0.018646
0.023041
0.023041
0.007904
0.011810
0.003998
0.006439
0.007904
0.003510
0.000092
0.000092
-0.003784
-0.011108
-0.013062
-0.006226
-0.006714
0.005463
0.000092
-0.003784
-0.007202
-0.002319
-0.004272
-0.008667
-0.006714
-0.012573
-0.005249
-0.025757
-0.048218
-0.033569
-0.038452
-0.022827
-0.013062
-0.014526
0.003021
0.005463
0.003998
0.003021
0.007904
0.007416
0.004486
0.013763
0.026947
0.046967
0.011322
0.005463
0.000580
-0.012085
-0.001831
0.022552
0.069427
0.079193
0.087494
0.041107
0.016693
-0.005249
0.003510
-0.024292
-0.012573
-0.013550
0.007904
0.031342
0.049896
0.003510
-0.028687
-0.025757
0.025482
0.059174
0.118256
0.083588
0.026947
-0.022827
-0.013550
0.057709
0.091888
0.109955
0.033295
-0.062866
0.048431
0.451752
0.330170
0.116302
0.063568
-0.000366
-0.016968
0.058197
0.065033
0.105560
0.173431
0.276459
0.178314
0.040131
0.125580
0.040619
0.007416
-0.007690
-0.012085
-0.007202
-0.001831
-0.006226
-0.016479
-0.024292
-0.044800
-0.055542
-0.058472
-0.082397
-0.058472
-0.066772
-0.055054
-0.056030
-0.072632
-0.076050
-0.073608
-0.067261
-0.066284
-0.058960
-0.060913
-0.059937
-0.050659
-0.050171
-0.055054
-0.032593
-0.042847
-0.045776
-0.071655
-0.075562
-0.051636
-0.044800
-0.049194
-0.057007
-0.067261
-0.065308
-0.066284
-0.071655
-0.066284
-0.060913
-0.069702
-0.054565
-0.056030
-0.062866
-0.057495
-0.052124
-0.037476
-0.036011
-0.037476
-0.026245
-0.021362
-0.011108
-0.013550
-0.020874
-0.011597
-0.006226
-0.006714
0.000580
-0.006714
0.004974
-0.006714
0.010345
0.004486
0.012787
-0.004272
0.018646
0.012299
0.015717
0.011810
0.022552
0.008392
0.018158
0.027924
0.028412
0.021088
0.024994
0.026459
0.021088
0.024017
0.027924
0.025970
0.030365
0.021576
0.031342
0.027435
0.033295
0.028900
0.029877
0.031342
0.025970
0.023529
0.028900
0.023529
0.018158
0.026947
0.025482
0.023529
0.019135
0.033295
0.018158
0.021576
0.023041
0.019135
0.024994
0.027924
0.020599
0.024994
0.008392
0.019135
0.016205
0.010345
0.010834
0.003998
0.012787
0.000092
0.013275
0.012787
0.010834
-0.004761
-0.000854
-0.003784
0.004974
-0.017944
-0.024292
-0.026245
-0.017456
-0.027222
-0.015503
-0.031616
-0.035522
-0.030151
-0.040405
-0.034546
-0.038940
-0.037476
-0.035522
-0.032104
-0.039429
-0.034058
-0.029175
-0.026733
-0.004272
-0.004272
0.011322
0.003510
0.017670
0.003998
0.005463
0.008392
0.019623
0.006927
-0.025269
-0.029663
-0.042358
-0.020386
0.018646
0.016693
-0.028198
-0.050171
-0.046753
-0.036499
0.004974
0.034271
0.035248
0.133392
0.196869
0.029388
-0.172241
-0.132202
-0.013550
0.158783
0.233490
0.172455
0.109955
0.099701
0.087982
0.095795
0.077728
0.097748
0.151459
0.179291
0.127533
0.055756
-0.016968
-0.005737
0.038666
0.083099
0.092377
0.083588
0.033783
-0.055054
-0.086304
-0.169800
-0.193726
-0.096558
0.002533
0.085541
0.084564
-0.097046
-0.145874
-0.159546
-0.150269
-0.126831
-0.110229
-0.092163
-0.057007
-0.024292
-0.021362
-0.028198
-0.030151
-0.042847
-0.035034
-0.027222
-0.037476
-0.027710
-0.016968
-0.021362
-0.023804
-0.013062
-0.019409
-0.021362
-0.031128
-0.026733
-0.021362
-0.022827
-0.029663
-0.022827
-0.015015
-0.017456
-0.020874
-0.020874
-0.016968
-0.016968
-0.019409
-0.020874
-0.013062
-0.015015
-0.004761
-0.008179
0.002045
-0.001831
0.002533
0.004974
0.003998
0.001068
0.003998
0.009857
0.010834
0.015228
0.012787
0.023529
0.005951
0.006927
0.011322
0.020599
0.019623
0.004974
0.004486
0.018646
0.014740
0.020111
0.009369
0.013275
0.017181
0.011810
0.002045
0.008392
0.006927
0.007416
0.011810
0.007904
0.010345
0.005463
0.006927
0.007416
0.004486
0.001556
0.012787
0.000092
-0.003784
-0.000366
0.000092
0.001556
-0.011597
-0.012085
-0.006226
-0.011597
-0.020386
-0.014038
-0.021851
-0.020874
-0.018921
-0.024780
-0.029175
-0.025269
-0.030640
-0.031128
-0.034058
-0.018433
0.001556
-0.003784
0.013763
0.030853
0.031342
0.024994
0.010834
0.002045
0.003510
0.007416
0.010834
-0.004272
0.028900
0.052338
0.095306
0.067963
0.051361
0.061615
0.082123
0.062103
0.046478
0.015717
0.009857
0.041595
0.051361
0.072845
0.085052
0.091888
0.099213
0.119720
0.111420
0.018158
-0.108276
-0.052124
0.016693
0.044525
0.050873
0.091400
0.050385
0.011322
-0.025757
-0.060425
-0.046753
-0.036011
-0.046753
-0.031128
-0.018433
-0.044800
-0.022339
-0.029663
-0.012573
-0.005737
-0.008667
-0.001831
0.018158
0.040619
0.019623
0.007904
-0.000366
0.004486
0.006439
0.014252
0.024994
0.028412
0.006927
-0.016968
-0.021362
-0.025757
-0.022827
-0.027710
-0.042358
-0.044800
-0.045288
-0.035522
-0.059937
-0.059937
-0.080444
-0.084839
-0.065796
-0.051636
-0.009155
0.002533
0.011810
-0.013550
0.013275
-0.022827
0.005463
0.031342
0.047455
0.045990
0.030853
0.013275
0.012787
0.014252
0.013763
0.007904
0.012299
-0.000854
-0.006226
-0.012085
-0.013062
-0.023315
-0.030640
-0.060913
-0.048218
-0.048706
-0.053589
-0.055542
-0.048218
-0.052612
-0.042358
-0.051636
-0.043335
-0.046265
-0.036499
-0.037964
-0.020386
-0.025269
-0.023804
-0.011108
-0.011597
-0.010132
-0.011108
0.005951
-0.000366
0.003998
0.009369
0.017670
0.008881
0.022552
0.026947
0.025970
0.013275
0.024017
0.017670
0.026459
0.028900
0.025482
0.036224
0.022552
0.032806
0.033783
0.025970
0.025482
0.020111
0.023041
0.028412
0.024994
0.023529
0.020111
0.017670
0.022552
0.015228
0.015717
0.019135
0.020599
0.010345
0.008392
0.003021
0.003998
-0.007690
-0.011108
0.000580
-0.004272
-0.012085
-0.008179
-0.017944
-0.026245
-0.035522
-0.037964
-0.041382
-0.033081
-0.043823
-0.037964
-0.051147
-0.053589
-0.060425
0.000092
0.019623
-0.005737
-0.024780
-0.073120
-0.089722
-0.071655
-0.010620
0.073822
0.192474
0.241302
0.172455
0.147064
0.183685
0.123627
0.057220
0.182709
0.210052
0.199310
0.204193
0.208588
0.215912
0.217377
0.200287
0.170990
0.159760
0.166595
0.134857
0.112396
0.074310
0.073822
0.049896
0.046478
0.034271
0.037201
0.037689
0.024506
0.038177
0.038177
0.022064
0.016693
0.029877
0.037201
0.032806
0.040131
0.051849
0.057220
0.066010
0.062103
0.090912
0.094330
-0.064819
-0.174683
-0.061401
0.075775
0.151459
0.052338
-0.099976
-0.133667
-0.070679
-0.021362
0.050385
-0.012573
-0.059937
0.003021
0.035736
0.041107
0.012787
-0.048706
-0.135132
-0.188843
-0.185425
-0.130737
-0.090698
-0.077026
-0.071167
-0.075562
-0.077515
-0.088257
-0.122437
-0.175171
-0.198120
-0.189819
-0.168823
-0.166870
-0.160034
-0.148804
-0.150269
-0.128296
-0.102905
-0.104858
-0.078979
-0.073608
-0.064819
-0.068726
-0.085327
-0.090698
-0.084351
-0.073608
-0.059937
-0.066284
-0.062378
-0.082886
-0.070190
-0.072632
-0.064331
-0.061890
-0.055542
-0.057983
-0.038940
-0.028687
-0.030151
-0.022827
-0.034546
-0.024292
-0.015503
-0.006226
-0.009644
0.003510
0.014740
0.013275
0.007904
0.003998
0.013763
0.006927
-0.010620
0.004974
-0.003784
0.000092
0.012299
0.003998
-0.000366
0.010345
0.005951
0.008392
0.005463
0.002533
0.007416
0.001068
0.005951
0.006439
0.001068
0.002533
0.012787
-0.009644
-0.004272
-0.002808
-0.004272
-0.009155
-0.002319
-0.013550
-0.005249
0.001556
-0.010620
-0.011108
-0.006226
0.001068
-0.010620
-0.015991
-0.005737
-0.018433
-0.015015
-0.014038
-0.009644
0.000580
0.002045
0.008392
0.007416
0.010345
-0.017456
0.005951
-0.008667
-0.020874
-0.003296
-0.010620
-0.027710
-0.011108
0.012787
0.016693
-0.005737
-0.016968
-0.015991
0.026947
0.032806
0.012299
-0.011108
-0.057983
-0.015503
0.055267
0.075287
0.043060
0.112885
0.170013
0.266693
0.454193
0.461517
0.212982
0.087982
0.066498
0.124603
0.220795
0.357513
0.361908
0.324310
0.285248
0.285248
0.237885
0.201752
0.170502
0.158295
0.139252
0.104584
0.055756
0.043060
0.043060
0.029877
0.023041
0.009857
0.009857
0.005463
0.006927
-0.002808
-0.010620
-0.007690
-0.017944
-0.009155
-0.015991
-0.009644
-0.011108
-0.014038
-0.020874
-0.026245
-0.025757
-0.014526
-0.026733
-0.019897
-0.017944
-0.021362
-0.018921
-0.021362
-0.018433
-0.020874
-0.016968
-0.022827
-0.016479
-0.017944
-0.010132
-0.009644
-0.008179
-0.001343
0.000580
0.009369
0.022064
0.028900
0.032318
0.028412
0.006439
-0.001831
-0.000366
-0.015991
-0.005249
0.002533
0.005463
0.001556
0.007904
0.004974
0.001068
0.005951
0.011322
0.012299
-0.015991
-0.021851
0.003998
0.000092
-0.012085
-0.022339
-0.047241
-0.033569
-0.035034
-0.032104
-0.042847
-0.093140
-0.119995
-0.121948
-0.109253
-0.094116
-0.091187
-0.122437
-0.131714
-0.161011
-0.170776
-0.164429
-0.161011
-0.159546
-0.159058
-0.130249
-0.130737
-0.123901
-0.116577
-0.103882
-0.087769
-0.072632
-0.067749
-0.061401
-0.045288
-0.033569
-0.030640
-0.004761
-0.032104
-0.069702
-0.074585
-0.099487
-0.081909
-0.060913
-0.053101
0.048920
-0.017944
-0.091675
-0.039429
-0.061890
-0.057495
-0.058472
-0.072144
-0.072632
-0.083862
-0.076050
-0.053101
-0.046265
-0.033569
-0.012085
-0.015991
-0.036987
-0.013062
-0.016968
-0.013062
-0.006714
-0.018921
-0.005249
-0.000366
-0.000854
0.001556
0.001556
0.004486
0.014252
0.000580
0.002045
0.001068
0.016693
0.000580
0.008881
0.000580
0.001068
0.003998
0.003510
0.019135
0.009369
0.004486
-0.010132
-0.003296
-0.006226
0.014252
0.051361
0.075775
0.058197
0.058685
0.022552
0.018158
0.054779
0.156342
0.104095
0.077240
0.069427
0.073822
0.064056
0.060150
0.129486
0.240814
0.269623
0.076752
0.043060
0.066010
0.137787
0.135345
0.085052
0.072357
0.086029
0.110931
0.095306
0.061127
0.053314
0.121185
0.145111
0.129486
0.084076
0.057220
0.036713
0.029877
0.041107
0.030853
0.037201
0.036713
0.057709
0.047943
0.041107
0.035248
0.044037
0.036224
0.015228
0.008392
0.006439
-0.001343
-0.003784
0.007416
-0.001343
-0.000366
-0.003296
-0.000854
0.002045
-0.004272
-0.006226
0.010834
-0.008667
-0.012085
-0.001831
-0.004761
0.004486
0.003021
0.008392
0.021576
0.015717
0.020111
0.018158
0.003510
0.014252
0.010834
0.011322
0.016693
0.017181
0.006439
0.017670
0.021088
0.020599
0.045990
0.044525
0.028412
-0.009155
-0.002319
-0.001831
-0.010132
-0.010132
-0.012085
-0.008667
-0.001831
-0.015503
-0.016968
-0.011108
0.001556
-0.016479
-0.036011
-0.051147
-0.062378
-0.052612
-0.056519
-0.070190
-0.068237
-0.061401
-0.054077
-0.041870
-0.044800
-0.054077
-0.063354
-0.058472
-0.065796
-0.054077
-0.054077
-0.045776
-0.047729
-0.052124
-0.045776
-0.036499
-0.029175
-0.034058
-0.024292
-0.024292
-0.039429
-0.053101
-0.051147
-0.044312
-0.020874
0.003998
-0.018921
-0.043823
-0.059448
-0.042358
-0.031616
-0.034546
-0.011597
-0.025269
-0.037476
-0.037964
-0.044312
-0.049194
-0.036011
-0.046265
-0.036499
-0.037476
-0.019409
-0.023804
-0.023804
-0.035034
-0.038452
-0.047241
-0.077026
-0.081421
-0.068237
-0.021362
-0.002808
-0.012085
-0.037476
-0.049194
-0.049194
-0.064331
-0.052612
-0.044312
-0.013062
-0.016968
-0.050171
-0.108276
-0.128296
-0.028687
0.066986
0.076263
0.033295
0.019135
0.022552
0.049896
0.067963
0.056244
0.024506
-0.016479
0.093842
0.249115
0.203217
0.111420
0.057709
0.061127
0.067474
0.086517
0.112885
0.147552
0.147064
0.096283
0.075287
0.047943
0.021576
0.015717
0.004974
-0.012085
-0.020386
-0.016968
-0.025269
-0.019897
-0.024780
-0.026733
-0.038452
-0.041870
-0.044312
-0.036499
-0.044800
-0.039429
-0.036987
-0.026245
-0.026733
-0.025757
-0.017456
-0.007202
-0.006714
-0.012573
0.007416
0.004486
0.012787
0.001068
0.022552
0.043060
0.030853
0.039642
0.041595
0.033295
0.041595
0.045990
0.038177
0.045013
0.048920
0.074799
0.066010
0.072845
0.083588
0.096283
0.105560
0.079681
0.090912
0.090424
0.102142
0.079193
0.062103
0.058685
0.056244
0.068939
0.072357
0.072845
0.064545
0.048920
0.044037
0.047455
0.030853
0.004486
0.019135
-0.000366
0.004486
-0.014038
-0.031128
-0.019897
0.003998
-0.007202
-0.010620
-0.024292
-0.049683
-0.048218
-0.063354
-0.060425
-0.038452
-0.038940
-0.041870
-0.048218
-0.057007
-0.064819
-0.059937
-0.079956
-0.075562
-0.084839
-0.078491
-0.078003
-0.065796
-0.057495
-0.067749
-0.068726
-0.077026
-0.057983
-0.056030
-0.060913
-0.059448
-0.043823
-0.050171
-0.046265
-0.059937
-0.046753
-0.040894
-0.036011
-0.035034
-0.032104
-0.034546
-0.035034
-0.028198
-0.043335
-0.043823
-0.053589
-0.045288
-0.058472
-0.058960
-0.045288
-0.051147
-0.063843
-0.062378
-0.068237
-0.064331
-0.050659
-0.063843
-0.091187
-0.116089
-0.101440
0.001556
-0.006714
-0.063354
-0.074585
-0.015015
0.008392
0.013763
0.022552
0.041107
0.066498
0.093842
0.135345
0.105560
0.048431
0.021576
0.068451
0.142181
0.170013
0.160736
0.139252
0.135345
0.131927
0.140717
0.134857
0.127533
0.102631
0.091400
0.059174
0.053314
0.058197
0.068451
0.077728
0.064056
0.026459
0.043549
0.052338
0.029877
0.030853
0.032318
0.036224
0.022064
0.006439
0.013275
0.023529
0.021576
0.030853
0.023041
0.035736
0.040619
0.034271
0.004486
-0.000854
-0.003784
0.006439
0.015717
0.018158
0.031830
0.036224
0.042084
0.067474
0.097748
-0.115112
-0.334351
-0.244995
-0.087769
0.072357
0.077728
0.079193
0.068939
-0.046265
-0.083862
-0.099976
-0.085815
-0.075562
-0.044800
-0.020386
-0.001343
0.006927
0.024506
0.041107
0.045990
0.046967
0.038177
0.043060
0.041595
0.033783
0.033783
0.042572
0.032318
0.051849
0.069427
0.076263
0.075775
0.070404
0.071381
0.049896
0.029877
0.022552
0.026947
0.033783
0.067474
0.066498
0.074310
0.067963
0.019135
-0.009155
0.003021
0.007416
-0.008179
-0.013550
0.000092
-0.013062
-0.037964
-0.063843
-0.095093
-0.120483
-0.102417
-0.091187
-0.079956
-0.079956
-0.092163
-0.094604
-0.099487
-0.107300
-0.109253
-0.107788
-0.103882
-0.089722
-0.084351
-0.085327
-0.078979
-0.067261
-0.055054
-0.041870
-0.029175
-0.048706
-0.039429
-0.047729
-0.045776
-0.052124
-0.043823
-0.036011
-0.032104
-0.048706
-0.056519
-0.063354
-0.073608
-0.088257
-0.088745
-0.072632
-0.033081
0.049408
0.021576
-0.057983
-0.086792
-0.111206
-0.112671
0.011322
0.133881
0.197357
0.191010
0.184174
0.160736
0.216400
0.274994
0.205658
0.058197
0.133881
0.191010
0.201752
0.229584
0.258392
0.255951
0.213470
0.157318
0.120697
0.096283
0.062592
0.043549
0.009369
-0.015991
-0.025269
-0.036011
-0.052612
-0.066772
-0.064819
-0.061890
-0.076538
-0.071167
-0.066772
-0.057007
-0.047241
-0.052124
-0.057983
-0.058960
-0.048218
-0.002319
-0.007690
0.012787
0.030365
0.040619
0.032318
0.021576
0.027435
0.023041
0.017181
0.021088
0.075287
0.078705
0.106049
0.092865
-0.001831
-0.077515
-0.078003
0.002533
0.032806
0.009369
0.021088
0.014252
-0.000366
-0.026733
-0.037476
-0.040894
-0.043823
-0.036499
-0.041382
-0.030151
-0.011108
-0.003784
0.005951
0.002045
-0.003784
0.005463
-0.006226
0.003998
0.014740
0.016205
0.023041
0.016205
0.021576
0.009369
-0.002808
-0.017456
-0.015503
-0.019897
-0.015015
-0.000366
0.011322
0.041107
-0.024292
-0.205444
-0.238647
-0.141479
-0.069702
0.001068
0.048431
0.027435
-0.076538
-0.180054
-0.178101
-0.108276
-0.033569
0.010345
0.013763
-0.000854
0.021088
0.083099
0.116302
0.083588
0.035248
0.013763
0.034760
0.073334
0.108002
0.115814
0.103119
0.095795
0.089935
0.075775
0.050385
0.037201
-0.000366
-0.020386
-0.036499
-0.041870
-0.041382
-0.055542
-0.060913
-0.038452
-0.045288
-0.047729
-0.045288
-0.066284
-0.079468
-0.076050
-0.084839
-0.104370
-0.098022
-0.093628
-0.076538
-0.036499
-0.021362
0.034271
0.108978
0.111420
0.066986
0.010345
-0.066772
-0.107788
-0.087769
-0.051636
-0.049194
-0.021362
0.053802
0.158783
0.199799
0.107513
0.070892
0.105072
0.057220
-0.025269
-0.030151
-0.036987
-0.013062
0.028412
0.077240
0.080170
0.090424
0.079193
0.069427
0.059662
0.057220
0.037689
0.033295
0.022552
0.005951
0.014740
0.004486
-0.001343
-0.007690
-0.011108
-0.007202
-0.004272
-0.016968
-0.017944
-0.010620
-0.010620
0.001556
-0.013062
-0.015991
-0.005249
-0.019897
-0.021362
-0.013062
-0.026245
-0.017456
-0.010132
-0.031616
-0.019897
-0.014038
-0.030151
-0.039429
-0.031128
-0.041382
-0.038452
-0.015015
-0.006226
-0.023804
-0.023804
-0.021851
-0.014038
-0.016968
-0.006714
-0.008667
0.000580
0.000092
0.005951
0.024994
0.025482
0.039154
0.051361
0.055267
0.073334
0.076263
0.084564
0.080170
0.076752
0.066986
0.057220
0.039154
0.056732
0.044037
0.047943
0.018646
0.002045
0.005463
0.008392
-0.003296
-0.028198
-0.022827
-0.018921
0.007904
0.055267
0.047943
-0.015991
-0.088257
-0.111694
-0.098022
0.005951
0.034271
0.008392
-0.001831
-0.009644
0.029877
0.041595
0.059662
0.050873
0.039154
0.045502
0.035736
-0.009155
-0.062866
-0.066284
-0.020386
0.061127
0.105072
0.079681
0.018646
-0.008667
-0.000854
0.016693
0.025970
0.055267
0.055267
0.061127
-0.012573
-0.027222
-0.007202
0.103119
0.102142
0.090424
0.064545
0.045013
0.041595
0.034271
0.030853
0.025482
0.039154
0.028412
0.040619
0.056244
0.041595
0.030853
0.019623
0.023041
0.024017
0.025482
0.025970
0.023529
0.008881
-0.010132
-0.027710
-0.051636
-0.058472
-0.037476
-0.006226
-0.008179
0.008392
0.003021
-0.012573
-0.034058
-0.052124
-0.079956
-0.078003
-0.069214
-0.038940
-0.040405
-0.064331
-0.089722
-0.115112
-0.098022
0.013763
0.133392
0.146088
0.069427
-0.048706
-0.140503
-0.132690
-0.181519
-0.101929
0.009857
0.126068
0.108490
0.080658
0.080170
0.067963
-0.008179
-0.061890
-0.072144
-0.039917
-0.037964
-0.035522
-0.016968
0.007416
0.013275
0.023529
0.011322
0.010834
-0.001831
0.003021
-0.013062
-0.028687
-0.046265
-0.048706
-0.036011
-0.030151
-0.029175
-0.014038
-0.017944
-0.014038
-0.015991
-0.020386
-0.015015
-0.011597
-0.019409
-0.018921
-0.006226
-0.003296
-0.007202
-0.015015
-0.045776
-0.053589
-0.036011
-0.013550
0.007416
-0.013550
-0.015503
-0.009644
-0.020386
-0.018433
-0.029175
-0.009644
-0.006714
-0.008179
0.005951
-0.002319
-0.002808
-0.011597
-0.018921
0.006439
0.012787
0.009857
0.018158
0.028412
0.008392
-0.005737
-0.019409
-0.024292
-0.002319
-0.005249
0.004486
0.002045
0.003510
-0.009155
-0.004761
-0.008179
-0.004272
-0.008667
-0.004761
-0.009155
-0.001831
-0.001343
0.009369
0.020599
0.029388
0.011810
0.014740
0.003510
0.032318
0.033783
0.015228
0.025970
0.055267
0.051361
0.034760
0.036713
0.049408
0.052826
0.044037
0.043060
0.047943
0.039154
0.020599
0.010834
0.020599
0.025970
0.026459
0.041107
0.024506
0.028412
0.036224
0.029877
0.028900
0.017181
0.016205
0.017670
0.019135
0.024506
0.027435
0.031342
0.022552
0.016205
0.005951
0.022552
0.007416
0.012787
0.010345
0.001556
-0.010132
0.007904
0.003510
-0.012573
-0.024292
-0.003784
0.007904
0.005463
-0.001831
0.006439
0.000580
-0.016479
-0.016968
-0.012573
-0.004272
0.011810
0.020111
0.010834
0.011810
0.018646
0.027435
0.018646
0.009369
0.019623
0.023529
0.008881
-0.007690
-0.018921
-0.010132
-0.014526
-0.009155
-0.019897
-0.015991
-0.033081
-0.039917
-0.036011
-0.034058
-0.054565
-0.063354
-0.072632
-0.078491
-0.085327
-0.092651
-0.079956
-0.084351
-0.049683
-0.121948
-0.094116
-0.065308
-0.097534
-0.104370
-0.071167
-0.006714
-0.017944
-0.028687
-0.055054
-0.040405
-0.044312
-0.051147
-0.053589
0.030853
0.051849
0.076752
0.086029
0.011810
-0.028198
0.026459
0.132904
0.072357
-0.044800
-0.047241
0.046967
0.058685
0.097260
0.068939
0.015228
-0.033081
-0.092163
-0.080933
-0.073120
-0.057007
-0.035522
-0.059448
-0.085815
-0.098999
-0.087280
-0.066284
-0.059937
-0.040894
-0.042847
-0.047241
-0.036499
-0.027222
-0.016968
-0.003296
0.000580
0.014740
0.035736
0.045502
0.055267
0.058197
0.066986
0.060638
0.063568
0.071869
0.078217
0.066010
0.069916
0.059662
0.054291
0.061615
0.066010
0.081146
0.078217
0.100677
0.095795
0.086029
0.073334
0.072845
0.065033
0.073334
0.073822
0.071381
0.077728
0.084564
0.081146
0.073822
0.073334
0.077240
0.057709
0.057709
0.056244
0.044525
0.046478
0.030365
0.022064
0.032806
0.046967
0.024994
0.022064
0.019135
0.018646
0.028412
0.017670
0.001556
0.009369
0.013763
0.010834
0.009369
0.005463
-0.014526
-0.010620
-0.013550
-0.018921
-0.015503
-0.020874
-0.017456
-0.010132
-0.017456
-0.020874
-0.009155
-0.018921
-0.015991
-0.014526
0.007904
0.011322
0.026947
0.032806
0.029388
0.027924
0.014740
0.012299
0.009369
0.000580
0.005951
0.010345
-0.008667
-0.027222
-0.066284
-0.038940
0.009369
0.020599
-0.046753
-0.058472
-0.099487
-0.059937
-0.016968
-0.034546
-0.055054
-0.095093
-0.097046
-0.075073
-0.044312
-0.037476
-0.043823
-0.044800
-0.056519
-0.054077
-0.056030
-0.051636
-0.050171
-0.040405
-0.039429
-0.046265
-0.034058
-0.034058
-0.046265
-0.062866
-0.059937
-0.054077
-0.056030
-0.057495
-0.061890
-0.068726
-0.060913
-0.061890
-0.067261
-0.061401
-0.062378
-0.071655
-0.062866
-0.070679
-0.076050
-0.077026
-0.069214
-0.057495
-0.059448
-0.065308
-0.084351
-0.088257
-0.054565
0.102631
0.203705
0.113373
-0.054077
-0.117065
-0.050659
0.005951
0.080658
0.082611
0.323822
0.653900
0.531830
0.144135
-0.252808
-0.237671
-0.021362
0.151947
0.252533
0.275970
0.214447
0.144623
0.068451
0.034271
-0.002808
-0.055542
-0.092163
-0.105835
-0.100952
-0.097534
-0.075073
-0.041870
-0.031128
-0.033569
-0.059448
-0.110229
-0.130737
-0.149780
-0.131714
-0.096069
-0.069214
-0.054077
-0.051636
-0.043823
-0.063843
-0.059937
-0.053101
-0.059448
-0.048706
-0.048706
-0.044312
-0.033569
-0.030151
-0.011108
-0.004272
0.018646
0.030365
0.044525
0.036713
0.055267
0.049408
0.049408
0.041595
0.057709
0.040619
0.041107
0.051361
0.052338
0.047455
0.045013
0.037201
0.026947
0.017670
0.010345
0.010345
0.025482
0.011810
0.006927
0.012299
0.002533
0.005951
0.002045
0.000092
-0.004761
-0.003784
-0.003296
0.000092
-0.007202
-0.002808
-0.010132
-0.003784
-0.004272
-0.009644
-0.012085
-0.015015
-0.028198
-0.026245
-0.012573
-0.012573
-0.016968
-0.010132
-0.029175
-0.032593
-0.032593
-0.025269
-0.027710
-0.018433
-0.008667
-0.010620
-0.012085
-0.005249
0.005951
0.002533
-0.011597
-0.007690
0.003510
-0.004272
0.015717
0.018158
0.008881
0.014252
0.032806
0.045013
0.041107
0.024506
0.034760
0.043549
0.046478
0.038177
0.045013
0.019135
0.029388
0.024017
0.007904
0.019135
0.022064
0.050385
0.052338
0.066010
0.029388
-0.017944
-0.041382
-0.045288
-0.031616
-0.025757
-0.049683
-0.083862
-0.077026
-0.064331
-0.021851
-0.034058
-0.058472
-0.063843
-0.068237
-0.069214
-0.085327
-0.076538
-0.074585
-0.083374
-0.080933
-0.066284
-0.050171
-0.034058
-0.039429
-0.026733
-0.024292
-0.030640
-0.043335
-0.055054
-0.089233
-0.078491
0.129974
0.333588
0.269135
0.129486
-0.046753
-0.156128
-0.073120
0.099701
0.185638
0.231049
0.207123
0.144135
0.102142
0.080170
0.073334
0.046967
0.043060
0.050873
0.064056
0.046967
0.038666
0.006439
-0.001831
0.003021
0.019623
0.002045
-0.004761
-0.003784
-0.036499
-0.021851
-0.011597
0.001556
0.006439
-0.013550
-0.013062
0.017670
0.026947
0.019135
0.020599
0.003021
0.003510
-0.000854
-0.006714
-0.001343
0.010834
0.013763
0.012299
0.016205
0.029877
0.036224
0.048431
0.054291
0.046478
-0.077515
-0.230835
-0.195679
-0.055054
0.128998
0.112885
-0.107788
-0.172241
0.006439
0.045013
-0.097534
-0.110229
-0.107788
-0.090210
-0.089233
-0.044800
-0.040405
-0.034058
-0.019409
-0.015015
-0.000854
0.011810
0.005463
0.017670
0.014740
0.016205
0.028900
0.020111
0.016205
0.034271
0.043060
0.035736
0.030853
0.034760
0.030853
0.030853
0.035248
0.031342
0.031830
0.019135
0.023041
0.031342
0.029877
0.020111
0.026947
0.020111
0.018646
0.025970
0.009369
0.009369
0.002533
0.003998
0.002045
0.016205
0.008881
0.019135
0.007416
0.000092
-0.000366
-0.004761
0.006439
0.006927
0.008392
0.003510
0.010345
0.002045
0.003510
0.000092
-0.009644
-0.010620
0.003510
-0.010132
-0.014526
-0.014038
-0.013062
-0.024780
-0.019409
-0.021851
-0.015503
-0.009644
-0.024292
-0.020874
-0.020874
-0.015015
-0.030640
-0.029663
-0.039429
-0.033569
-0.033081
-0.013550
-0.012085
-0.014526
0.015228
0.093842
0.086517
0.083099
0.018158
-0.143433
-0.173706
-0.084351
0.023041
0.045990
0.049408
0.052338
0.014740
-0.005249
-0.017944
-0.012085
0.000580
0.002045
-0.058960
-0.028198
0.012787
0.026459
0.044037
0.059662
0.020599
0.005951
0.103607
0.116302
0.057220
0.033783
0.030853
0.041595
0.049408
0.055756
0.063568
0.044525
0.049408
0.044525
0.008881
0.001068
0.004486
0.007904
0.014740
0.007904
0.014252
0.011810
-0.000854
-0.020874
-0.015991
-0.019897
-0.015015
-0.011597
-0.010620
-0.030640
-0.021362
-0.028687
-0.014526
-0.006714
-0.028687
-0.036011
-0.036011
-0.027222
-0.041870
-0.036987
-0.041870
-0.033569
-0.038452
-0.031128
-0.045288
-0.035034
-0.020386
-0.011108
-0.005737
-0.002319
0.001068
0.018158
0.009369
0.016205
0.000092
0.006927
0.011810
0.026947
0.023529
0.025482
0.027435
0.030853
0.022064
0.020599
0.013763
0.022552
-0.018433
-0.027222
-0.034546
-0.029175
-0.035034
-0.015991
0.007904
-0.011597
-0.020874
-0.038940
-0.056519
-0.074585
-0.091675
-0.084839
-0.058960
-0.032593
0.011810
-0.006714
-0.030151
-0.028687
-0.030151
-0.050171
-0.046753
-0.027710
-0.019409
-0.012085
-0.011108
-0.011597
-0.017456
-0.003296
-0.001343
-0.008667
-0.015991
-0.016968
-0.016968
-0.015015
-0.023804
-0.027710
-0.012085
-0.026733
-0.024780
-0.027710
-0.020386
-0.008667
-0.025269
-0.026733
-0.029175
-0.033569
-0.033081
-0.030640
-0.035522
-0.036011
-0.045288
-0.029175
-0.033569
-0.044800
-0.051636
-0.039917
-0.035522
-0.040894
-0.031616
-0.030151
-0.029663
-0.037964
-0.027710
-0.024292
-0.024292
-0.019897
-0.007202
-0.009644
-0.021362
-0.002808
0.005463
0.003998
0.017181
0.017670
0.014740
0.024994
0.016693
0.025970
0.035736
0.033295
0.035248
0.044037
0.035736
0.042084
0.034271
0.040131
0.045013
0.041595
0.044525
0.038666
0.043060
0.057709
0.066498
0.057220
0.045502
0.018646
-0.005249
-0.004761
0.041107
0.069427
0.086517
0.186615
0.161224
0.004974
-0.028687
0.007904
0.043549
0.041107
0.002045
-0.031616
0.026459
0.141693
0.155365
0.121674
0.049408
0.001556
-0.005249
0.012299
0.063568
0.091400
0.058197
0.132904
0.091888
0.058685
0.040619
0.005951
-0.000854
0.040619
0.145599
0.144135
0.123627
0.070404
0.045013
0.040131
0.042572
0.032318
0.002045
-0.006226
0.003998
0.000092
-0.011597
0.001068
0.017670
-0.009155
-0.019897
-0.022827
-0.045776
-0.051147
-0.100464
-0.115601
-0.090698
-0.090698
-0.068237
-0.062378
-0.050171
-0.062866
-0.036499
-0.026245
-0.058472
-0.052124
-0.054077
-0.051636
-0.036987
-0.016968
-0.012573
0.000580
0.004486
0.003510
0.005951
0.012787
0.013763
0.007416
0.008881
0.011810
0.020599
0.006927
0.001556
0.004486
0.010345
0.007416
0.013275
0.003021
0.017181
0.004486
0.013763
-0.001831
0.008392
-0.002319
0.000580
-0.007202
0.000092
0.001556
-0.011108
-0.007202
-0.014526
-0.025757
-0.015991
-0.026733
-0.036499
-0.041382
-0.041382
-0.049194
-0.029663
-0.038452
-0.048706
-0.047241
-0.049683
-0.054077
-0.067749
-0.045288
-0.056030
-0.051636
-0.050659
-0.056030
-0.051147
-0.054565
-0.045776
-0.046265
-0.053589
-0.044312
-0.038452
-0.038940
-0.047241
-0.038452
-0.028198
-0.038940
-0.037476
-0.036987
-0.029175
-0.026245
-0.030640
-0.023804
-0.010620
-0.018433
-0.013062
-0.019897
-0.007202
-0.005249
-0.001343
-0.004272
0.003998
0.021088
0.010345
0.013763
0.014252
0.018646
0.018158
0.033295
0.017670
0.029877
0.019135
0.031830
0.024994
0.027924
0.024994
0.027924
0.037201
0.031830
0.033295
0.029388
0.029877
0.031342
0.024017
0.029388
0.027924
0.039154
0.028412
0.023529
0.026947
0.024017
0.030853
0.023041
0.035248
0.028900
0.029388
0.024994
0.019623
0.015228
0.024506
0.036713
0.031342
0.020599
0.021088
0.028412
0.008392
0.016693
0.013275
0.016205
0.009369
0.010345
-0.001343
0.017181
-0.008179
-0.006714
-0.015991
-0.030151
-0.037964
-0.039917
-0.057007
-0.065796
-0.093140
-0.117065
-0.136597
-0.153687
-0.136597
-0.099487
-0.012573
0.263275
0.723724
0.719818
0.632904
0.606049
0.248138
-0.359741
-0.743042
-0.242554
0.315033
0.753021
0.893646
0.678314
0.337494
0.088470
-0.037476
-0.042847
-0.023804
-0.058960
-0.093140
-0.173706
-0.217163
-0.250366
-0.245483
-0.233765
-0.225464
-0.217651
-0.138062
-0.135132
-0.167358
-0.169312
-0.155640
-0.155640
-0.153687
-0.148804
-0.131714
-0.099487
-0.086792
-0.094604
-0.079468
-0.083862
-0.080444
-0.066284
-0.077026
-0.074097
-0.076050
-0.064331
-0.055542
-0.060913
-0.055054
-0.065796
-0.070190
-0.057495
-0.057983
-0.044800
-0.039917
-0.044312
-0.041870
-0.031128
-0.037964
-0.026245
-0.034546
-0.030151
-0.028687
-0.027710
-0.027222
-0.025269
-0.029663
-0.034058
-0.020874
-0.015503
-0.019409
-0.001343
-0.019897
-0.014038
-0.016479
-0.009644
-0.014038
-0.011108
-0.011108
-0.013062
-0.015503
-0.017944
-0.026733
-0.021362
-0.021851
-0.022827
-0.021851
-0.013550
-0.015015
-0.031616
-0.027222
-0.038452
-0.048218
-0.034546
-0.041382
-0.026245
-0.029663
-0.037476
-0.032104
-0.021362
-0.042358
-0.035522
-0.024780
-0.019409
-0.016479
-0.015503
-0.015503
-0.006714
0.011322
0.003021
0.010345
0.003998
0.018158
0.017181
0.013275
0.013275
0.027435
0.019135
0.025482
0.030365
0.024017
0.029388
0.022552
0.036713
0.030853
0.040131
0.042572
0.039154
0.044037
0.037201
0.039642
0.037689
0.039154
0.034760
0.031830
0.032318
0.036224
0.044037
0.042572
0.041107
0.045990
0.043060
0.042084
0.033295
0.049896
0.042084
0.034271
0.040619
0.071869
0.085052
0.069427
0.065033
0.032318
0.051361
0.044525
0.064545
0.070892
0.070404
0.059174
0.080170
0.072845
0.066010
0.064545
0.061127
0.051361
0.047943
0.053314
0.057220
0.055756
0.047943
0.046478
0.032806
0.023529
0.029388
0.019623
0.012299
-0.000366
0.002533
-0.002808
-0.015503
-0.018921
-0.039429
-0.043335
-0.060913
-0.071655
-0.065796
-0.044800
0.020599
0.005463
-0.086792
-0.197144
-0.171265
-0.100464
0.112396
0.308197
0.438080
0.420013
0.268158
0.037689
-0.103394
-0.028687
0.099701
0.234467
0.302338
0.322845
0.313080
0.282318
0.182709
0.137299
0.105072
0.063568
0.042084
0.046478
-0.005249
-0.103882
-0.159058
-0.171753
-0.150757
-0.027222
-0.040405
-0.116577
-0.144409
-0.158081
-0.142944
-0.119995
-0.113647
-0.109741
-0.085327
-0.081909
-0.051636
-0.048218
-0.035034
-0.039429
-0.029663
-0.039917
-0.048218
-0.063843
-0.058960
-0.036499
-0.013062
-0.004761
-0.009644
-0.033569
-0.043335
-0.048218
-0.052612
-0.047241
-0.048706
-0.048218
-0.050171
-0.042358
-0.036011
-0.047241
-0.050659
-0.049194
-0.052124
-0.049194
-0.041382
-0.057007
-0.054565
-0.052124
-0.060425
-0.064819
-0.064819
-0.071655
-0.064331
-0.073608
-0.066772
-0.073120
-0.084351
-0.081421
-0.080444
-0.093628
-0.077026
-0.084839
-0.067749
-0.081421
-0.066284
-0.069214
-0.076538
-0.060913
-0.062866
-0.057495
-0.057983
-0.041382
-0.024780
-0.019409
-0.035034
-0.026733
-0.018433
-0.008667
-0.013062
0.000092
0.005463
0.014252
-0.005737
-0.001343
0.021088
0.035248
0.033783
0.027435
0.024994
0.039642
0.045990
0.031342
0.031342
0.031342
0.043060
0.040131
0.039154
0.034760
0.031342
0.039642
0.048920
0.047455
0.045013
0.045502
0.049408
0.036713
0.025482
0.024017
0.028900
0.024017
0.018646
0.032318
0.033295
0.050873
0.028900
0.035736
0.039154
0.041595
0.009857
0.028900
0.025970
0.036224
0.049408
0.052338
0.044037
0.049896
-0.017456
-0.121460
-0.116089
-0.034546
0.045502
0.047455
0.008881
-0.023315
-0.034058
-0.050659
-0.051636
-0.063354
-0.052124
-0.062866
-0.071655
-0.064819
-0.044800
-0.008667
-0.021851
-0.009644
0.041107
0.072357
0.066498
0.048920
0.030853
0.027924
0.019623
0.033295
0.019135
0.108002
0.149017
0.097748
0.154388
0.155853
0.102142
0.137299
0.135345
0.144135
0.136810
0.186127
0.158783
0.169525
0.135345
0.124115
0.128510
0.130463
0.120209
0.105560
0.065033
0.043549
0.035736
0.026947
0.011810
-0.015015
-0.048706
-0.068237
-0.054565
-0.078491
-0.092651
-0.109741
-0.097534
-0.121460
-0.104858
-0.111206
-0.111206
-0.127319
-0.111206
-0.088257
-0.079956
-0.063843
-0.042847
-0.043335
-0.039429
-0.036987
-0.032104
-0.015503
-0.023804
-0.019409
-0.007690
0.003510
-0.000854
-0.009155
-0.020874
-0.030151
-0.018921
-0.005737
-0.002808
-0.000854
-0.016968
-0.012085
-0.016479
-0.031616
-0.035522
-0.036011
-0.048218
-0.037964
-0.031128
-0.040894
-0.041382
-0.040894
-0.031616
-0.036987
-0.031616
-0.024780
-0.027222
-0.018921
-0.018433
-0.013062
-0.026733
-0.012573
-0.004761
-0.005737
-0.016479
-0.001831
-0.004272
0.000580
0.004486
0.000580
-0.000366
0.013763
-0.007690
0.000580
0.011810
0.006927
0.004486
0.013275
0.013275
0.002045
0.011322
0.015228
0.014252
0.006927
0.010345
0.012299
0.014252
0.014252
0.015717
0.012787
0.014740
0.004974
0.015228
-0.001831
0.004486
-0.008667
-0.010132
-0.006226
0.007416
0.015228
0.008881
0.000580
-0.004272
-0.001831
-0.007202
-0.013062
-0.004272
0.010345
0.008881
0.005951
0.015228
0.018158
0.019623
0.015717
0.013763
0.012787
0.013763
0.024994
0.026947
0.044037
0.039642
0.040131
0.058685
0.054779
0.041107
0.006927
-0.020386
-0.047729
-0.053589
-0.114136
-0.272827
-0.043823
0.152924
0.095306
-0.024780
-0.068237
-0.083862
-0.090210
-0.081421
-0.053101
-0.048218
-0.051147
-0.026733
-0.006226
0.006927
0.016693
0.024506
0.023529
0.021576
0.013275
0.032318
0.058197
0.022552
0.004974
0.027924
0.043060
0.104584
0.074799
-0.032593
-0.064819
-0.105835
-0.030640
0.045013
0.041595
-0.044800
-0.105347
-0.020874
0.109955
0.183685
0.151459
0.105560
0.024017
-0.030151
-0.011597
0.029388
0.088959
0.133881
0.147552
0.169037
0.161713
0.162201
0.152435
0.145599
0.149506
0.117279
0.072357
0.037689
0.036713
0.018158
0.024506
0.024506
0.013275
0.015228
-0.001831
-0.016479
-0.045776
-0.048218
-0.067749
-0.066772
-0.074097
-0.069214
-0.082397
-0.078491
-0.057495
-0.072144
-0.081421
-0.074585
-0.067261
-0.059937
-0.077515
-0.082886
-0.085327
-0.045776
-0.018433
-0.038940
-0.052612
-0.044800
-0.043335
-0.048218
-0.039429
-0.049194
-0.027710
-0.033569
-0.037964
-0.023804
0.003510
0.008392
0.010345
0.015717
0.009369
-0.014038
0.001556
-0.005249
-0.020874
0.006927
0.018158
0.014252
0.011810
0.007904
0.015228
-0.004272
0.001556
-0.003296
0.013763
0.000092
0.008392
-0.002808
0.013763
0.012299
0.018158
0.006439
0.019135
0.025482
0.010345
0.016693
0.010834
0.017670
0.023041
0.024994
0.013275
0.023529
0.015717
0.018646
0.010345
0.018646
0.013275
0.005463
0.013763
0.014252
0.003998
0.014252
0.011810
0.018646
0.008392
0.016205
0.006439
0.009369
-0.003296
0.004486
0.010834
0.014740
0.015717
0.001068
0.016693
0.003998
0.017670
0.004974
-0.003784
-0.001343
0.003998
0.004486
-0.001831
-0.001831
-0.009155
0.000092
0.004486
0.003021
-0.007202
-0.001343
0.006927
-0.000366
-0.003296
0.003021
-0.010620
-0.005249
0.001068
0.015228
0.019623
0.039154
0.022552
0.019623
0.013763
0.018158
0.015717
0.011322
0.024506
0.033783
0.034760
0.045013
0.032318
0.044037
0.034271
0.026947
0.027924
0.015717
0.017181
0.019623
-0.000854
0.010345
0.016693
0.003021
-0.019409
-0.052612
-0.074585
-0.044312
0.045502
0.168549
0.183685
0.061615
-0.096558
-0.184448
-0.148315
-0.119507
-0.094604
-0.054565
-0.023315
-0.001343
0.055756
0.102631
0.067474
-0.019409
-0.100952
-0.092651
-0.080444
-0.053101
-0.042358
-0.048218
-0.010620
-0.011597
0.007416
0.005463
0.027924
0.023529
0.040131
0.016205
-0.007202
-0.015015
-0.026733
-0.022827
-0.012573
-0.018433
0.001068
-0.001831
-0.010620
-0.020874
0.002045
0.013275
0.008392
0.010345
0.003510
0.020111
0.003510
0.008881
-0.008667
-0.004761
0.011322
0.012299
0.015717
0.005951
0.002533
0.007416
-0.009644
-0.011597
0.010345
0.029877
0.006927
-0.007690
0.002533
-0.015015
-0.010132
-0.014038
-0.011108
0.013275
0.007416
0.001556
-0.007690
-0.004272
0.000092
0.007416
0.012299
0.011322
0.011810
0.031342
0.036713
0.031342
0.021576
0.018646
-0.004272
-0.019897
-0.024780
-0.010132
0.002045
0.033783
0.065033
-0.009644
-0.015503
0.004486
0.010834
0.001556
-0.028198
-0.071655
-0.068237
-0.052124
-0.030640
-0.052124
-0.055542
-0.046265
-0.065796
-0.045776
-0.031128
-0.029663
-0.033569
-0.048706
-0.065796
-0.064819
-0.058472
-0.050171
-0.030640
-0.021362
-0.015015
-0.011597
0.004974
-0.007690
0.018158
0.005463
0.010345
0.024994
0.010345
0.013275
0.021576
0.030365
0.024506
0.023529
0.030853
0.024994
0.015717
0.026459
0.024994
0.025482
0.021088
0.017670
0.028900
0.015228
0.017181
0.019623
0.017181
0.018646
0.021576
0.008392
0.010345
0.005951
0.006439
0.000092
-0.019409
-0.013550
-0.009155
-0.004761
-0.026733
-0.024292
-0.022827
-0.035522
-0.031128
-0.034546
-0.032104
-0.036499
-0.033569
-0.041382
-0.051147
-0.046265
-0.046753
-0.058960
-0.050171
-0.057983
-0.072632
-0.066772
-0.070190
-0.072144
-0.070190
-0.058960
-0.058472
-0.063843
-0.062866
-0.084351
-0.084839
-0.068237
-0.033569
-0.015991
-0.008179
0.000580
-0.028198
-0.011108
-0.008667
0.062592
0.119232
0.112396
0.008392
-0.145386
-0.161011
0.035736
0.189056
0.260834
0.253998
0.220306
0.065521
0.030853
0.077728
0.074310
0.117279
0.250092
0.292572
0.238373
0.185150
0.121185
0.157318
0.212494
0.221771
0.212982
0.270599
0.295013
0.263275
0.159271
0.075287
0.001556
-0.010132
0.005463
0.043060
0.060150
0.040619
-0.000366
-0.055542
-0.070679
-0.073608
-0.105347
-0.117554
-0.120483
-0.129761
-0.118530
-0.119995
-0.108765
-0.104858
-0.065796
-0.055542
-0.046753
-0.032104
-0.022827
-0.018433
-0.011108
0.004974
-0.000854
0.002045
-0.012085
0.008392
-0.000854
0.010834
-0.002808
-0.007202
-0.017456
-0.015991
-0.017944
-0.019897
-0.009644
-0.022339
-0.008667
-0.015991
-0.015991
-0.020874
-0.017944
-0.020386
-0.010620
-0.013062
-0.010132
-0.005249
-0.011108
0.013763
0.023529
0.016205
0.017181
0.035248
0.039642
0.022064
-0.013062
-0.011597
-0.005249
0.012299
0.028412
0.015717
-0.013550
-0.037964
-0.034546
-0.007690
-0.000366
-0.003296
0.003510
-0.013062
-0.019409
-0.014038
-0.013062
-0.035034
-0.022339
-0.015015
-0.004272
-0.009155
0.002533
0.008881
0.015717
0.011322
0.021088
0.015717
0.010345
0.012299
0.016205
0.003998
0.006439
0.002533
0.006927
-0.007202
-0.005249
-0.011108
-0.004272
-0.008179
-0.005249
-0.018921
-0.018921
-0.012573
-0.018433
-0.012085
-0.015991
-0.013550
-0.013550
-0.011597
-0.023804
-0.024292
-0.018433
-0.018921
-0.012573
0.002533
-0.000854
0.004486
-0.005249
-0.011108
-0.006226
-0.011597
-0.015991
-0.012573
-0.004761
-0.008667
0.010345
-0.001343
-0.006226
-0.012085
0.000580
0.011810
0.005463
-0.019897
-0.003296
-0.009155
0.004486
0.033295
0.026947
0.043060
0.050385
0.052826
0.014740
0.003510
0.009369
0.013275
0.020111
-0.000366
-0.054565
-0.043335
0.007416
0.078705
0.139252
0.111420
0.102142
0.022064
-0.130737
-0.206421
-0.103394
0.010345
0.089935
0.140717
0.147064
0.018646
-0.043823
-0.059448
-0.093628
-0.083374
-0.050659
-0.020386
-0.027222
-0.021362
-0.029663
-0.037964
-0.064819
-0.068726
-0.067749
-0.063843
-0.067261
-0.061401
-0.054565
-0.052612
-0.049683
-0.024780
0.016205
0.068939
0.078705
0.027924
-0.052612
-0.045288
-0.000366
0.030853
0.045990
0.019135
0.002533
0.029388
0.035248
0.005951
-0.084839
-0.090210
-0.030640
0.019623
0.007904
0.036713
-0.009644
-0.060425
-0.116089
-0.133667
-0.098022
-0.067749
-0.018921
0.015228
0.016205
-0.017944
-0.015503
-0.022827
-0.028687
-0.021362
0.003510
0.007416
0.011810
0.022064
0.034760
0.025482
0.025482
0.020599
0.034271
0.035736
0.023041
0.017670
0.026459
0.024017
0.015228
0.019135
0.018158
0.018646
0.023041
0.013763
0.015717
0.011322
-0.002808
0.009857
0.005463
0.013275
0.027924
0.024506
0.021576
0.007904
0.008881
0.023041
0.023529
0.018646
0.022064
0.017670
0.021576
0.019135
0.024017
0.020599
0.014740
0.014740
0.024506
0.011810
0.027924
0.016205
0.018158
0.004974
0.014740
0.013275
0.002533
-0.009155
0.002533
0.009369
-0.007202
0.007904
-0.008667
-0.000854
0.000580
-0.008667
-0.018921
-0.002319
-0.017456
-0.006226
-0.009155
-0.011597
-0.021362
-0.016968
-0.025757
-0.034058
-0.009644
-0.017944
-0.017456
-0.024780
-0.027222
-0.032593
-0.004272
0.005951
0.007904
-0.004272
0.007904
0.023041
0.023041
0.036224
0.035248
0.034760
0.032806
0.028412
0.020111
0.008392
0.046967
0.087982
0.080170
0.069916
0.073334
0.090912
0.050873
-0.002319
0.002533
0.023529
0.027924
0.072357
0.052826
0.070892
0.102142
0.137299
0.052338
-0.126343
-0.093140
-0.030640
0.030365
0.119232
0.083099
0.031830
0.004486
-0.019409
-0.011597
-0.027222
-0.035522
-0.009155
0.006439
0.011322
0.012299
0.028900
0.027435
0.015717
-0.014038
-0.004272
-0.001343
-0.007690
0.003998
0.011810
0.009857
0.007904
0.017670
0.021088
0.015228
0.003021
-0.005249
-0.004272
0.006439
0.007416
0.011322
0.027924
0.010345
0.014740
0.018646
0.019623
0.018646
0.031342
0.035736
0.036713
0.029877
0.024994
0.013763
0.011810
-0.004272
-0.012085
-0.021851
-0.036499
-0.038452
-0.037964
-0.045776
-0.035034
-0.043335
-0.041870
-0.033569
-0.052124
-0.072144
-0.097534
-0.161987
-0.179565
-0.140015
-0.083374
-0.011108
0.041595
-0.039917
-0.069214
-0.086304
-0.100464
-0.093628
-0.010620
-0.038940
-0.040405
-0.016479
0.008392
0.018158
0.008881
0.023041
0.007904
-0.016968
-0.009644
-0.004272
0.007416
0.030853
0.018646
0.015228
0.007904
0.010834
0.000092
0.009857
0.011322
0.008392
0.000092
0.005463
0.006927
-0.005737
-0.012573
0.001068
-0.004761
-0.006226
-0.007202
-0.004272
-0.004272
-0.014038
-0.013062
-0.021362
-0.005737
-0.011597
-0.023315
-0.021851
-0.005737
-0.020874
-0.012573
-0.008667
-0.012085
-0.017944
-0.017456
-0.005737
0.006439
0.003998
0.009857
0.014740
0.038177
0.033295
0.042572
0.048431
0.052826
0.012299
0.014252
0.020599
0.032318
0.046967
0.024994
0.009369
0.001068
0.023041
0.069427
0.106537
0.084076
0.016693
0.009369
0.006927
-0.020874
-0.036011
-0.007202
0.009857
0.033783
0.055756
0.056732
0.085541
0.045013
-0.133179
-0.110718
-0.029663
0.140717
0.124603
0.012787
-0.086792
-0.116577
-0.063843
0.048431
0.105560
0.066986
-0.003296
-0.001831
0.020599
0.033783
0.033783
0.037689
0.046478
0.053314
0.045502
0.049408
0.070404
0.066498
0.071381
0.071381
0.068451
0.065521
0.062592
0.051849
0.057709
0.050385
0.042084
0.054291
0.050385
0.036224
0.044525
0.041107
0.037201
0.039154
0.021088
0.040619
0.033295
0.024017
0.030365
0.024506
0.017181
0.020111
0.009369
0.019135
0.021576
0.013763
0.024994
0.013763
0.017670
0.021088
0.022552
-0.004761
-0.005249
0.002533
-0.009644
-0.011597
-0.006714
-0.028687
-0.023315
-0.015015
-0.015015
-0.013062
-0.028687
-0.060913
-0.058472
-0.057983
-0.045288
-0.019409
-0.008179
-0.069214
-0.127319
-0.103394
-0.070190
-0.059937
-0.072144
-0.068726
-0.069702
-0.075562
-0.078003
-0.074585
-0.065796
-0.073608
-0.074097
-0.095093
-0.100464
-0.068237
-0.034546
-0.049194
-0.048706
-0.070190
-0.090210
-0.074097
-0.039917
-0.015991
-0.023315
-0.016479
-0.016479
-0.018433
-0.014038
-0.018921
-0.027710
-0.019897
-0.016479
-0.005737
-0.011597
-0.004272
0.002533
0.003021
0.006927
-0.008179
-0.010132
-0.014526
-0.000366
-0.007690
-0.024780
-0.016479
-0.015991
-0.010620
0.022064
0.021088
0.015228
0.002045
0.024994
0.030365
0.044037
0.063568
0.054291
0.053314
0.043060
0.033295
0.032318
0.097748
0.147064
0.164154
0.163666
0.104095
0.108002
0.114349
0.120209
0.070892
0.001068
0.021576
0.078705
0.091400
0.079681
0.075775
0.073822
0.030365
0.036224
0.090424
0.027435
-0.127319
-0.127808
-0.041870
0.092377
0.136322
0.013275
-0.055054
-0.054565
-0.025269
-0.000366
0.020111
0.024017
0.023529
0.027435
0.021088
0.018158
-0.005249
-0.012573
-0.020874
0.008881
0.106537
0.113373
0.091400
0.053314
0.009857
0.008392
0.018158
0.042084
0.061127
0.064545
0.059662
0.062592
0.077240
0.061615
0.065521
0.057709
0.058197
0.055756
0.066010
0.049896
0.049896
0.041107
0.034271
0.041107
0.036224
0.035736
0.024017
0.033295
0.024017
0.034760
0.020111
0.028412
0.025970
0.035736
0.030365
0.031830
0.028412
0.017670
0.020111
0.016205
0.010834
-0.005737
-0.000854
0.006439
0.009369
0.017670
0.015717
0.016693
0.000580
-0.024292
-0.034546
-0.054077
-0.047241
-0.046753
-0.072144
-0.076050
-0.069702
-0.056030
-0.045776
-0.058472
-0.092651
-0.101929
-0.123413
-0.135132
-0.142944
-0.133667
-0.124390
-0.120972
-0.118042
-0.120483
-0.104858
-0.076538
-0.063354
-0.040894
-0.027710
-0.062378
-0.098511
-0.132202
-0.132202
-0.094116
-0.062378
-0.020386
-0.020874
-0.032593
-0.044800
-0.059448
-0.082397
-0.082886
-0.080933
-0.084351
-0.081909
-0.074585
-0.069702
-0.049194
-0.060913
-0.074097
-0.070679
-0.070190
-0.057983
-0.059937
-0.037964
-0.003784
0.013763
0.057709
0.074310
0.080658
0.076752
0.047455
0.030853
-0.011108
-0.008179
-0.008667
0.019135
0.083099
0.159271
0.185150
0.130951
0.078217
0.061615
0.041595
0.064056
0.068451
0.032806
0.009857
0.024506
0.034271
0.042084
0.053802
0.124115
0.117279
0.097748
-0.062866
-0.161499
-0.121460
-0.001831
0.034271
0.138275
0.078217
-0.055054
-0.064331
-0.076050
-0.076538
-0.083374
-0.055542
-0.055054
-0.046265
-0.039917
-0.038940
-0.049194
-0.074585
-0.040894
-0.041382
-0.053101
-0.044312
-0.057495
-0.018921
0.064545
0.120697
0.110443
0.042084
-0.043823
-0.058472
-0.004761
0.046478
0.072357
0.110931
0.131927
0.113373
0.088470
0.082123
0.074799
0.069427
0.050873
0.052826
0.051361
0.057709
0.052826
0.048431
0.050873
0.049896
0.059174
0.050385
0.045990
0.054779
0.040131
0.056244
0.045502
0.048431
0.054779
0.057220
0.065033
0.056732
0.064545
0.067474
0.060150
0.052338
0.044037
0.041107
0.038666
0.045990
0.050873
0.036713
0.044037
0.031342
0.012299
0.014252
0.007416
0.012299
0.003998
-0.005249
-0.013062
0.004974
-0.002808
-0.000366
0.015228
0.027924
-0.028198
-0.204468
-0.221558
-0.201050
-0.081909
0.025970
0.027435
-0.006714
-0.090210
-0.115601
-0.131714
-0.145386
-0.117554
-0.109253
-0.098022
-0.091187
-0.081421
-0.061890
-0.039917
-0.041870
-0.028687
-0.019409
-0.019897
-0.011108
-0.000366
-0.003784
-0.000366
0.007904
0.019623
-0.005737
-0.004761
-0.012085
-0.012573
-0.004761
-0.012573
-0.018433
-0.015503
-0.023315
-0.025269
-0.034546
-0.031616
-0.047241
-0.039917
-0.060425
-0.054565
-0.023804
-0.027222
-0.049194
-0.064331
-0.077026
-0.084351
-0.102417
-0.071167
0.037689
0.058197
-0.006226
0.009857
0.028412
0.024506
0.034760
0.055756
0.101654
0.139252
0.177338
0.149506
0.144135
0.111420
-0.031616
-0.106812
0.021088
0.110931
0.172455
0.136810
0.131927
0.081146
0.003021
-0.035034
-0.061401
-0.061401
-0.046265
-0.018433
-0.013062
-0.022339
-0.034058
-0.042847
-0.033569
-0.032104
-0.014526
-0.017944
-0.015503
-0.029663
-0.017456
0.014252
0.024506
0.033295
0.039154
0.029388
0.013275
-0.026245
-0.021362
-0.009644
0.004486
-0.000854
0.002045
0.018646
-0.007690
-0.024780
-0.036987
-0.031128
-0.049683
-0.043823
-0.059448
-0.053101
-0.068237
-0.068726
-0.064819
-0.059448
-0.051147
-0.036499
-0.038452
-0.038940
-0.025269
-0.020874
-0.001831
-0.001343
-0.002319
0.011322
0.003021
0.011810
0.006927
0.002045
0.007416
0.011322
0.018646
0.002533
0.007904
0.011322
0.013275
0.002045
0.007904
0.009369
0.014740
0.003998
0.012299
0.010345
0.008881
0.009857
0.008881
0.015228
0.018646
0.022064
0.019135
0.025482
0.009369
0.021576
0.026459
0.028412
0.009369
0.007416
0.008881
0.003021
0.002533
0.006927
0.006439
0.001556
0.002533
0.001068
0.014740
0.002533
0.005951
-0.008667
-0.006226
-0.017944
-0.026245
-0.006714
-0.004272
0.016205
0.007416
0.012299
0.003510
-0.034058
-0.031616
-0.006226
0.014740
0.020599
0.025482
0.029877
0.015717
-0.018433
-0.038940
-0.066772
-0.029175
-0.002319
-0.002319
-0.006714
-0.000854
-0.012085
-0.027710
-0.036987
-0.050171
-0.048706
-0.056519
-0.062866
-0.031616
-0.000854
0.018646
0.008392
-0.008667
-0.035522
-0.022339
0.032806
0.051849
0.020599
0.017670
0.023529
0.038177
0.052826
0.089447
0.099701
0.059662
0.066010
0.130463
0.136322
-0.019409
-0.082886
0.004974
0.103119
0.130951
0.200775
0.147064
0.083099
0.011322
0.009369
0.013275
0.020599
0.005951
0.033295
0.036224
0.032806
0.069427
0.056732
0.024506
0.002045
-0.028687
-0.022827
-0.022339
-0.039917
-0.035522
-0.042358
-0.048706
-0.043823
-0.021362
-0.042358
-0.040405
-0.036987
-0.044800
-0.036499
-0.035522
-0.042847
-0.029663
-0.026733
-0.028198
-0.028198
-0.024780
-0.021362
-0.008667
0.001556
-0.009644
-0.003296
-0.023315
-0.032104
-0.044312
-0.034546
-0.017456
-0.024780
-0.017456
-0.018433
-0.018921
-0.028198
-0.033081
-0.028687
-0.026245
-0.029175
-0.019897
-0.024780
-0.033569
-0.014526
0.010834
0.005951
0.017670
0.010345
0.003998
0.013763
0.007416
0.014252
0.010345
0.018646
0.045990
0.041595
0.043549
0.055756
0.055267
0.053802
0.060150
0.027924
0.012787
-0.005737
-0.002808
0.009369
0.024994
0.023529
0.019135
0.013275
0.017670
0.015228
0.005951
-0.007690
-0.015991
-0.013062
-0.008667
-0.018921
-0.015503
-0.014526
-0.013550
-0.027710
-0.039917
-0.030640
-0.011597
-0.005737
-0.012573
-0.001343
-0.007690
-0.019409
-0.021362
-0.023804
-0.014526
-0.018921
-0.024780
-0.047241
-0.015503
0.010834
0.035736
0.035736
0.014740
-0.012085
-0.120483
-0.171265
-0.029175
0.027924
-0.046265
0.026459
-0.056519
-0.108765
-0.112671
-0.071655
-0.046753
-0.057007
-0.047729
-0.023804
-0.033569
-0.044312
-0.052124
-0.029175
-0.007202
0.005463
-0.011108
-0.002808
0.013763
0.030853
0.042084
0.054779
0.077728
0.084564
0.107513
0.147064
0.191498
0.298431
0.174408
0.085541
0.000092
-0.000366
0.115814
0.207611
0.253510
0.259369
0.207123
0.137787
0.101166
0.082123
0.075775
0.072357
0.070404
0.053802
0.045990
0.026459
0.019623
0.009369
-0.021362
-0.005249
-0.020874
-0.024780
-0.035034
-0.023315
-0.027222
-0.036987
-0.019897
-0.012085
-0.015991
-0.019409
0.004486
0.003510
-0.003296
0.007904
-0.001343
0.005463
0.005951
0.002045
0.005463
0.011810
0.002533
0.008881
0.006439
0.001556
0.006927
0.006439
0.000092
0.006927
-0.002808
-0.008667
-0.006226
-0.007202
-0.016479
-0.011108
-0.037964
-0.029663
-0.019897
-0.018433
-0.017456
-0.015991
-0.035034
-0.038452
-0.038940
-0.032593
-0.029663
-0.027222
-0.017456
-0.017944
-0.004761
-0.006714
-0.009155
0.004974
0.016205
0.006927
0.011322
0.010834
0.015228
0.020111
0.015717
0.008881
0.010834
0.007904
0.018646
0.012787
0.006439
0.009857
0.017181
0.004486
0.001068
-0.005737
-0.008179
-0.000854
-0.014526
-0.024292
-0.023315
-0.020874
-0.015015
-0.020874
-0.027710
-0.048706
-0.057495
-0.035522
-0.038940
-0.051636
-0.044800
-0.031616
-0.051636
-0.056030
-0.036011
-0.042358
-0.062866
-0.064331
-0.043335
-0.033569
-0.021851
-0.025757
-0.002319
0.008392
0.007416
0.000580
-0.010132
-0.007690
0.011810
0.011810
0.028412
0.013763
0.037201
0.040619
0.017670
0.015717
0.019135
0.018158
0.026459
0.048920
0.050385
0.052338
0.065521
0.066986
0.040619
0.035736
0.059662
0.082611
0.059662
0.000580
-0.050171
-0.019897
0.025482
0.062103
0.077728
0.050385
0.018158
0.004486
-0.023315
-0.037476
-0.007690
0.028412
0.165619
0.174896
0.071381
0.007904
-0.052124
-0.134644
-0.105347
-0.035522
0.059174
0.093842
0.066010
0.013763
-0.042847
-0.098022
-0.090210
0.010345
0.146088
0.040131
-0.156128
-0.123413
-0.080444
-0.004761
0.137787
0.176849
0.060150
0.047455
0.065033
0.082611
0.085541
0.100677
0.082123
0.060150
0.051361
0.055756
0.060638
0.064056
0.056732
0.048431
0.031830
0.032318
0.008392
0.006927
0.003510
-0.003784
-0.007202
-0.008179
-0.006714
-0.003784
0.003998
-0.001831
-0.000854
0.000092
0.005463
0.004486
0.011810
0.014740
0.009369
0.011322
0.019623
0.003021
0.005463
0.005951
0.004974
-0.002319
-0.006226
-0.014038
-0.000854
-0.013062
-0.016479
-0.006226
-0.015991
-0.030151
-0.024292
-0.016968
-0.027710
-0.022339
-0.025757
-0.028198
-0.033569
-0.024780
-0.016968
-0.016968
-0.013062
-0.025757
-0.018921
-0.030640
-0.032593
-0.032593
-0.028687
-0.052124
-0.057007
-0.060425
-0.056519
-0.057495
-0.044800
-0.046265
-0.043823
-0.050659
-0.050659
-0.060913
-0.046265
-0.057495
-0.049683
-0.056030
-0.042847
-0.045288
-0.025269
-0.019897
-0.014038
-0.029663
-0.015991
0.004974
0.003510
-0.004272
-0.004272
-0.009155
-0.027222
-0.025757
-0.034058
-0.027710
-0.015991
-0.021362
-0.022339
-0.037476
-0.039429
-0.032104
-0.043823
-0.054077
-0.040405
-0.024292
-0.018433
-0.012573
-0.012085
-0.002808
-0.020386
-0.017456
-0.015503
0.001068
0.006439
0.020111
0.020599
0.028412
-0.012573
-0.153198
-0.219116
-0.078491
0.108490
0.057220
0.052338
-0.121948
-0.177124
-0.137573
-0.169312
-0.114624
-0.104370
-0.108765
-0.106812
-0.099487
-0.094604
-0.081421
-0.064819
-0.057495
-0.053589
-0.051636
-0.051636
-0.042847
-0.031616
-0.011108
0.003021
0.013763
0.042084
0.081146
0.136322
0.213470
0.134857
-0.003784
-0.047241
0.048920
0.101166
0.079681
0.103607
0.117767
0.181244
0.195892
0.172455
0.137299
0.087006
0.046967
0.044037
0.066986
0.096771
0.104095
0.107025
0.101166
0.094330
0.107025
0.074799
-0.007690
-0.078003
-0.011108
0.045990
0.090424
0.170013
0.074310
-0.003296
-0.029663
-0.010132
0.004974
0.032806
0.043549
0.050873
0.062592
0.070404
0.064545
0.040619
0.037689
0.052338
0.063080
0.057220
0.038666
0.056244
0.043549
0.030365
0.015228
0.019623
0.004486
-0.001831
-0.007690
-0.015015
-0.009155
-0.015015
-0.009644
-0.021851
-0.031128
-0.034546
-0.033081
-0.031616
-0.025269
-0.031616
-0.035034
-0.033569
-0.025757
-0.028198
-0.017944
-0.023315
-0.027710
-0.017944
-0.026733
-0.031128
-0.018921
-0.010620
-0.026245
-0.019409
-0.019897
-0.023315
-0.015503
-0.016968
-0.032593
-0.017944
-0.010620
-0.022827
-0.015503
-0.023315
-0.027222
-0.028198
-0.017456
-0.019897
-0.017944
-0.025757
-0.011597
0.000092
-0.003784
-0.030151
-0.033569
-0.018921
0.003998
0.012787
0.004486
0.001068
-0.003784
-0.001831
-0.009155
-0.002808
-0.011597
-0.004272
0.010834
0.009857
0.003021
-0.005249
-0.000854
-0.005737
-0.016968
-0.011108
0.008881
0.009857
-0.000366
0.000580
0.019623
0.019135
0.019623
0.032806
0.031830
0.046967
0.036713
0.012299
0.012299
-0.001343
0.010834
0.033783
0.043060
0.045013
0.021088
-0.002808
-0.004272
-0.020386
-0.021362
-0.013062
-0.013550
-0.005737
-0.015015
-0.013550
-0.020386
-0.016479
-0.028687
-0.050659
-0.060913
-0.060425
-0.023804
-0.016968
-0.011108
-0.026245
-0.007202
-0.024292
-0.047729
-0.030151
-0.029175
-0.017456
0.020599
0.057709
0.053802
0.063568
0.066498
0.066986
0.049408
-0.023804
-0.061890
0.011322
0.077728
0.094330
0.112396
0.126556
0.084564
0.024506
0.014252
0.024506
0.020599
0.057709
0.030853
-0.073608
-0.033569
0.057220
0.045502
-0.016968
-0.014526
-0.043335
-0.074585
-0.057495
0.080170
0.077728
0.026947
-0.001831
-0.015991
-0.014038
0.001068
0.014252
0.036713
0.044037
0.054291
0.056732
0.048431
0.036224
0.049896
0.040131
0.019135
0.029877
0.024017
0.036224
0.034271
0.032318
0.032806
0.027435
0.024017
0.017181
0.017181
0.014252
0.000580
-0.013550
-0.002808
-0.006226
-0.006226
-0.002319
0.010345
-0.003296
0.011322
0.012299
-0.000854
-0.003784
-0.005737
-0.010132
-0.014038
-0.005737
0.001556
-0.002808
-0.000854
0.010345
0.009857
-0.001831
0.005951
0.012787
0.004486
0.008392
0.013763
0.005951
0.005463
-0.004761
0.003021
0.007416
-0.005737
-0.004272
-0.004272
-0.002319
-0.008179
-0.024780
-0.030151
-0.024292
-0.018921
-0.015015
-0.016479
-0.030640
-0.036499
-0.022827
-0.026245
-0.037964
-0.025757
-0.029663
-0.032593
-0.025269
-0.039429
-0.028687
-0.013062
-0.020874
-0.018433
-0.008667
-0.006226
-0.012085
-0.026733
-0.020874
-0.026245
-0.013550
-0.009644
0.001556
-0.001831
0.003021
-0.001343
0.000092
-0.004272
0.007904
0.010345
0.011322
0.000092
-0.015015
-0.006714
-0.000366
-0.004761
0.016205
0.037689
0.027435
0.017181
-0.092651
-0.123901
-0.013550
0.077240
-0.043823
-0.046265
-0.111206
-0.128296
-0.098511
-0.090210
-0.078491
-0.102905
-0.150757
-0.154175
-0.121948
-0.096558
-0.112183
-0.082397
-0.079468
-0.096558
-0.087280
-0.078491
-0.040894
-0.029663
-0.017456
-0.015991
-0.014038
0.019135
0.038177
0.064056
0.060638
0.009857
-0.000366
0.043060
0.082611
0.077728
0.057709
0.068451
-0.001831
-0.009155
-0.007202
-0.030640
0.011322
-0.007202
-0.005249
-0.079468
-0.025269
-0.012573
0.037689
-0.000854
-0.032104
0.035736
0.042572
0.006927
-0.006226
-0.010620
0.018158
0.062592
0.073334
0.082123
0.063568
0.057709
0.050873
0.049408
0.040619
0.047455
0.053314
0.048920
0.050385
0.034271
0.043549
0.029877
0.004486
-0.009155
-0.015503
-0.010620
-0.006226
0.005951
-0.015015
0.006927
0.015228
0.024506
0.033783
0.030365
0.030853
0.025482
0.038177
0.014740
0.018646
0.009857
0.010834
0.033295
0.035736
0.043060
0.033295
0.033783
0.019623
0.030365
0.022064
0.013763
0.008881
0.002045
0.000092
0.003021
0.000092
0.004486
-0.000366
0.005463
-0.003784
0.005951
0.013275
0.013275
0.003510
0.012299
0.016693
0.026947
0.030365
0.029388
0.027924
0.022064
0.042084
0.040619
0.032806
0.027924
0.020599
0.036224
0.037201
0.026459
0.035248
0.029388
0.040131
0.039642
0.041107
0.015228
0.006927
-0.015503
-0.028198
-0.020874
-0.031128
-0.047729
-0.076050
-0.066284
-0.065308
-0.059937
-0.048706
-0.045776
-0.059448
-0.077515
-0.095093
-0.091675
-0.080933
-0.078979
-0.068237
-0.065796
-0.057495
-0.042847
-0.033569
-0.032104
-0.020874
-0.010132
-0.013550
-0.003296
0.004974
0.008392
0.008392
-0.000366
0.003998
0.016205
0.003998
0.000092
0.006439
0.004974
0.009857
0.005463
0.009369
0.015717
0.021088
0.016205
0.015228
-0.000854
0.002045
-0.000366
-0.009155
-0.013550
-0.024780
-0.002319
-0.008179
0.008881
0.003021
-0.002808
-0.011597
-0.028198
-0.014038
-0.011597
-0.017944
-0.041382
-0.044800
0.019135
0.076752
0.081635
-0.026245
-0.142456
-0.045288
-0.007202
-0.032104
0.057220
0.044037
0.001068
-0.062378
-0.057007
0.022064
0.111908
0.094818
0.054779
0.072845
0.120697
0.100189
-0.000366
0.011810
0.031342
0.099701
0.138763
0.139740
0.113861
0.102631
0.090912
0.050385
0.011810
-0.004761
0.008392
0.008881
0.011810
0.002045
-0.036011
-0.052612
-0.062866
-0.088745
-0.095093
-0.092163
-0.096069
-0.089722
-0.086792
-0.080933
-0.087769
-0.072632
-0.072144
-0.070190
-0.046265
-0.041870
-0.024292
-0.021362
-0.005249
-0.014526
-0.010620
0.002045
0.008881
0.015228
0.062592
0.069427
0.080170
0.068939
0.091400
0.076263
0.096283
0.082123
0.093353
0.079681
0.076263
0.081635
0.080658
0.074799
0.053802
0.057709
0.053802
0.046967
0.039154
0.050873
0.029388
0.023041
0.008881
0.015717
0.001556
-0.008179
-0.011597
-0.014038
-0.005249
-0.013062
-0.021362
-0.008179
-0.007690
-0.005249
-0.008179
-0.010620
0.002045
-0.000854
0.009369
0.001068
0.000580
0.005463
0.008392
-0.001831
-0.006226
0.006439
0.002533
0.005463
0.011322
0.001068
-0.001831
0.011810
0.007904
0.000092
0.017181
0.010834
0.011322
0.006927
0.010345
0.001068
0.002045
-0.007202
0.004974
0.006927
-0.003296
-0.011597
-0.015503
-0.012085
-0.026733
-0.026245
-0.016479
-0.024292
-0.066284
-0.067749
-0.124390
-0.134155
-0.123413
-0.074097
-0.046265
-0.054565
-0.092651
-0.140015
-0.156616
-0.154663
-0.135620
-0.107300
-0.104858
-0.107788
-0.109741
-0.112671
-0.096558
-0.091187
-0.077026
-0.060913
-0.056030
-0.041382
-0.016479
-0.020874
-0.049194
-0.077026
-0.047241
-0.036011
-0.028687
-0.025269
-0.009644
-0.005249
-0.001831
-0.010620
-0.017944
-0.015991
-0.025757
-0.041382
-0.055054
-0.040405
0.027924
0.024017
-0.053101
-0.067261
0.018646
0.122650
0.168060
0.089447
0.043549
0.043549
0.069916
0.097748
0.149017
0.182220
0.184174
0.100189
0.047943
0.017670
0.075287
0.124603
0.120209
0.005951
-0.035034
0.009369
0.015228
0.033295
-0.002319
-0.139526
-0.210815
-0.134155
-0.067749
0.069916
0.001556
-0.108765
-0.088745
-0.037964
-0.037964
-0.061401
-0.078491
-0.044800
-0.014526
0.001556
0.008881
0.024506
0.025970
0.039642
0.034271
0.012787
-0.002808
-0.005249
0.000580
-0.002808
-0.003784
0.003510
-0.011597
-0.025757
-0.021851
-0.044800
-0.040894
-0.041870
-0.009644
-0.011597
-0.021851
-0.003296
-0.013550
-0.021362
-0.031128
-0.032593
-0.019409
-0.020386
-0.017944
-0.010132
-0.012573
-0.009155
-0.014526
-0.009155
-0.002319
-0.003784
-0.008179
0.005951
-0.007690
-0.003296
0.003021
-0.001831
0.001068
0.002045
0.011810
0.004974
-0.009644
0.001068
0.009857
-0.004761
0.004974
0.006927
0.005463
0.019135
0.008881
0.010345
0.019135
0.024017
0.025970
0.031830
0.019623
0.028900
0.027435
0.033783
0.030365
0.027435
0.021088
0.012787
0.014740
0.032318
0.004486
0.006439
0.009369
0.005951
0.006439
-0.002808
-0.000366
-0.007202
-0.010620
-0.016968
-0.013062
-0.012085
-0.017944
-0.013062
0.003510
0.013275
0.021576
0.021576
0.016693
0.000092
-0.000854
-0.004272
0.013275
-0.000854
0.007904
0.005463
0.002533
-0.000854
-0.004761
-0.018921
-0.033569
-0.048218
-0.058472
-0.070190
-0.061401
-0.050659
0.011322
0.059174
0.046478
-0.067261
-0.237183
-0.204956
-0.113159
-0.052124
-0.064331
-0.087280
-0.008179
0.076263
0.073334
-0.005737
-0.077515
-0.085327
-0.028687
0.048431
0.056244
0.097260
0.085541
0.059174
0.018646
0.026947
0.055267
0.075775
0.083588
0.111908
0.108002
0.115326
0.108978
0.063080
-0.000366
0.017181
0.031342
0.060150
0.083099
0.108978
0.092377
0.063568
-0.014038
-0.058472
0.030365
0.072357
0.044525
0.032806
0.033295
0.019623
0.041595
0.018646
0.008392
0.014740
0.010834
0.010345
0.001068
-0.000854
-0.005737
-0.003784
0.010834
0.004974
0.008881
0.025482
0.030365
0.032318
0.022064
0.033295
0.042572
0.047455
0.050385
0.047943
0.041595
0.031342
0.033783
0.031830
0.026947
0.016693
0.038177
0.022064
0.024017
0.016205
0.022064
0.003998
0.003021
-0.014526
-0.010132
-0.013550
-0.006714
-0.020874
0.000580
-0.003296
-0.018433
-0.030640
-0.019897
-0.030640
-0.021362
-0.004272
-0.003296
0.005951
0.012299
0.016693
0.010345
0.005951
0.014252
0.012787
0.011810
-0.003296
-0.015991
0.000580
0.000580
0.009857
0.010345
-0.006714
-0.000854
-0.023804
-0.041382
-0.035034
-0.039429
-0.031128
-0.036987
-0.061401
-0.060913
-0.069702
-0.055054
-0.052612
-0.064331
-0.049194
-0.053101
-0.067749
-0.064331
-0.065796
-0.053589
-0.028687
-0.004272
-0.009155
-0.008179
-0.003296
-0.000366
0.002045
0.013275
0.024017
0.007416
-0.001831
0.009857
0.028900
0.038666
0.043060
0.030853
0.029877
0.022552
0.027435
0.023529
0.012787
0.011322
0.011810
0.016693
0.005463
0.005463
-0.000366
0.003998
-0.017944
-0.016479
-0.025269
-0.032593
-0.044312
-0.018433
0.020111
0.049408
-0.010132
-0.149292
-0.187866
-0.100952
0.044525
0.141693
0.122162
-0.003296
-0.114136
-0.154175
-0.155151
-0.046265
0.043060
0.044525
0.039642
-0.079468
-0.089722
-0.075073
-0.020874
-0.032593
-0.040405
-0.057495
-0.093140
-0.093140
-0.075562
-0.075562
-0.040894
-0.058472
-0.064819
-0.066772
-0.085815
-0.080444
-0.072632
-0.065796
-0.098999
-0.117065
-0.079956
-0.039429
-0.023315
0.003021
-0.001831
-0.019897
-0.022339
0.006439
-0.003784
-0.014038
0.001556
-0.000854
0.010345
0.014740
0.033295
0.047455
0.050873
0.042084
0.059174
0.040131
0.045013
0.040619
0.051849
0.046967
0.040131
0.048920
0.040619
0.032806
0.031830
0.038666
0.021088
0.035736
0.029877
0.038666
0.032318
0.046478
0.045013
0.048431
0.061127
0.047943
0.029877
0.021088
0.014740
0.017181
0.024506
0.015228
0.020111
0.034271
0.025970
0.019135
0.009857
0.006927
-0.004272
-0.020874
-0.011597
-0.020386
-0.024780
-0.030151
-0.026245
-0.017456
-0.025269
-0.021851
-0.019409
-0.034058
-0.032104
-0.044312
-0.034546
-0.027222
-0.012085
-0.007202
-0.004761
-0.006714
0.001068
-0.005737
-0.011108
-0.015991
-0.007690
0.006927
0.013275
0.012299
0.023041
0.028412
0.036713
0.045013
0.021088
0.032806
0.042572
0.061127
0.047943
0.047455
0.051849
0.056244
0.035248
0.045990
0.039154
0.042084
0.056244
0.047455
0.054779
0.067474
0.080170
0.086029
0.072357
0.065033
0.057220
0.056244
0.052826
0.045502
0.055267
0.072845
0.077728
0.071381
0.068939
0.059662
0.053314
0.041595
0.039642
0.017670
0.023041
0.008392
0.007904
-0.013550
-0.007202
0.018158
0.010834
0.014740
0.028412
0.082611
0.119232
0.119232
0.046478
-0.024780
-0.057007
0.003510
0.022552
0.060638
0.094818
0.066498
0.059662
0.032318
0.025482
0.020599
0.021576
0.010834
-0.013550
-0.022339
-0.014526
-0.056030
-0.059937
-0.039917
-0.052124
-0.032593
-0.022827
-0.018433
-0.034058
-0.045288
-0.026733
-0.021851
-0.020874
-0.035034
-0.041870
-0.038940
-0.028687
-0.022827
-0.021362
-0.013550
-0.019897
-0.043823
-0.054565
-0.053101
-0.067749
-0.061890
-0.042358
-0.027710
-0.033569
-0.036011
-0.053589
-0.081421
-0.092163
-0.093140
-0.082886
-0.068726
-0.054565
-0.039917
-0.037476
-0.029663
-0.030151
-0.022827
-0.012573
-0.013062
-0.014526
0.001556
-0.004272
-0.002808
0.015717
0.019623
0.029877
0.032806
0.024506
0.035248
0.030853
0.041107
0.040619
0.027435
0.033783
0.036224
0.036224
0.034760
0.029388
0.027435
0.033295
0.023529
0.024017
0.008392
0.004974
-0.005737
-0.009155
-0.004761
-0.026733
-0.028198
-0.018921
-0.020386
-0.029663
-0.018921
-0.029175
-0.040894
-0.051636
-0.055542
-0.046753
-0.044312
-0.046265
-0.034058
0.003510
0.005463
0.009857
-0.046265
-0.055054
-0.061890
-0.038940
-0.031616
-0.014038
0.004974
0.005463
0.018646
0.009369
0.021576
0.025482
0.018646
0.005463
0.001556
0.007416
0.025970
0.034760
0.050385
0.039154
0.031830
0.038177
0.058685
0.047455
0.051849
0.049896
0.057709
0.041107
0.040131
0.043060
0.026459
0.029388
0.029388
0.031342
0.027924
0.015717
0.018646
0.012299
0.022064
-0.001343
-0.005737
-0.026733
-0.016968
0.068451
0.116791
0.128021
0.130463
0.141693
0.074799
-0.002319
0.048431
0.082123
0.172943
0.154877
0.082123
-0.000854
0.098236
0.213470
0.176849
0.091400
0.113373
0.040131
-0.057007
-0.041382
-0.054565
-0.050171
-0.025757
0.008392
0.002045
-0.070190
-0.080444
-0.063354
-0.047729
-0.063354
-0.093140
-0.079956
-0.061890
-0.081421
-0.076050
-0.069214
-0.082397
-0.053101
-0.036987
-0.014038
-0.008667
-0.012085
-0.015503
-0.029663
-0.038940
-0.041870
-0.060913
-0.061890
-0.050659
-0.028687
-0.010132
0.006439
-0.001831
-0.025269
-0.039429
-0.056030
-0.075562
-0.081421
-0.080933
-0.072632
-0.030640
-0.037964
-0.035522
-0.057983
-0.062378
-0.068726
-0.069214
-0.070190
-0.069702
-0.066772
-0.046753
-0.043823
-0.039917
-0.024292
-0.029663
-0.014526
0.002045
-0.001831
-0.005737
0.006439
0.016693
0.023529
0.027435
0.028900
0.032318
0.045502
0.040131
0.045502
0.045502
0.051361
0.050873
0.053314
0.047455
0.050385
0.065033
0.058197
0.042572
0.054291
0.051361
0.040131
0.045502
0.040619
0.038666
0.031830
0.024994
0.015228
0.008881
0.012787
0.022552
0.005463
0.008392
-0.013062
-0.012085
-0.025757
-0.014526
-0.029175
-0.023804
-0.028198
-0.026245
-0.028687
-0.029663
-0.028687
-0.021362
-0.017944
-0.020874
-0.023804
-0.016968
-0.011597
-0.012573
-0.006226
0.000580
0.010345
0.024994
0.025482
0.025482
0.029388
0.020599
-0.012573
-0.005249
-0.015991
0.006439
0.000580
-0.027222
-0.029175
-0.019897
-0.002319
0.007904
0.001556
-0.023804
-0.042847
-0.038940
-0.045288
-0.040405
-0.037476
0.017670
0.072845
0.017670
-0.047241
-0.052612
-0.011108
0.010345
0.021576
0.037689
0.051361
0.034271
0.035736
0.045013
0.094330
0.109467
0.125580
0.075775
0.002533
0.024506
0.022552
0.046967
0.118256
0.179779
0.159760
0.110931
0.063568
0.012787
0.021576
0.050385
0.078705
0.084076
0.058685
0.083099
0.057709
0.018646
0.008392
0.020599
0.023041
0.017670
0.006439
0.013275
0.015228
0.015228
0.020111
0.012299
0.025482
0.015228
0.014252
0.017670
-0.013550
-0.023315
-0.037964
-0.042847
-0.054565
0.041107
0.103119
0.090912
0.030853
0.001068
-0.040894
-0.054565
-0.063843
-0.046265
-0.009155
0.013763
0.024017
0.008881
-0.067749
-0.150269
-0.119995
-0.084839
-0.134155
-0.173706
-0.182007
-0.140991
-0.130737
-0.130249
-0.126343
-0.120972
-0.138550
-0.178101
-0.175659
-0.168335
-0.157104
-0.139526
-0.110718
-0.070679
-0.027710
-0.029663
-0.027222
-0.015991
0.013275
0.017670
0.020111
0.021088
0.022064
0.022552
0.028412
0.043549
0.051849
0.057709
0.059662
0.049408
0.051849
0.057220
0.060150
0.059662
0.061127
0.061615
0.053314
0.055267
0.058197
0.053802
0.054779
0.059662
0.063080
0.049896
0.037201
0.043549
0.053314
0.048431
0.040619
0.046967
0.054779
0.044037
0.032318
0.039642
0.044037
0.034271
0.028900
0.026947
0.015228
0.023529
0.016693
0.005463
0.025482
0.029877
0.011810
-0.014526
-0.031616
-0.035034
-0.028198
-0.032104
-0.073608
-0.086792
-0.053101
-0.035522
-0.042847
-0.038940
-0.013550
-0.030640
-0.041870
-0.048218
-0.036987
-0.015503
-0.015503
-0.023315
-0.020386
0.011322
0.034271
0.059662
0.037201
0.057220
0.052338
0.056244
0.056244
0.057220
0.056244
0.085052
0.104095
0.092865
0.078217
0.055756
0.055756
0.044525
0.049896
0.071869
0.071869
0.096771
0.132416
0.173920
0.129486
-0.037476
-0.042358
0.068451
0.113373
0.137787
0.122162
0.077240
0.024506
0.026459
0.091888
0.074310
0.065521
0.058197
0.091400
0.081635
0.068939
0.045013
0.014252
0.004974
0.009857
0.005951
0.009857
0.004974
0.013763
0.003510
-0.016479
-0.018433
-0.026245
-0.041382
-0.054077
-0.077515
-0.076050
-0.060425
-0.008179
0.013763
0.001068
-0.005249
-0.045776
-0.051147
-0.048218
-0.040894
0.003021
0.012299
0.038666
0.005463
-0.050659
-0.043335
-0.026733
0.024017
0.041595
0.046478
0.006927
-0.013550
-0.059448
-0.038452
-0.057983
-0.045288
-0.078979
-0.053101
-0.041870
-0.047729
-0.036011
-0.031128
-0.043335
-0.050659
-0.057495
-0.067261
-0.081909
-0.070679
-0.063354
-0.042358
-0.036011
-0.058472
-0.044800
-0.055542
-0.049194
-0.051147
-0.039917
-0.030151
-0.037476
-0.027222
-0.014038
-0.017456
-0.009644
-0.014526
-0.011597
0.002045
0.010834
0.016693
0.016693
0.021576
0.016693
0.024994
0.016693
0.016205
0.013275
0.021088
0.009369
0.023529
0.021576
0.003510
0.013763
0.005951
-0.006226
-0.005737
-0.005737
-0.030640
-0.032593
-0.042847
-0.032593
-0.049194
-0.038940
-0.035034
-0.042847
-0.044800
-0.049683
-0.049683
-0.058960
-0.053101
-0.053589
-0.062378
-0.063354
-0.055054
-0.045288
-0.015991
0.028900
0.051849
0.093353
-0.025269
-0.155151
-0.163452
-0.063354
0.006927
0.040131
0.048920
0.016205
-0.010620
-0.016479
-0.019409
-0.022339
-0.007202
-0.030640
-0.016479
-0.027710
-0.040405
-0.009644
0.030365
0.054779
0.052826
0.048920
0.081635
0.091888
0.045013
-0.039917
0.001068
0.047455
0.070404
0.060150
0.072845
0.067474
0.038666
0.011810
0.011322
0.057709
0.046967
0.022064
0.017181
0.016205
0.013275
0.013275
0.004486
0.021088
0.025482
0.008881
0.024506
0.016693
0.020111
0.001068
-0.008667
-0.028687
-0.063354
-0.046265
-0.031616
-0.009644
-0.011597
-0.011108
-0.017456
0.019623
0.024017
0.034271
0.030365
0.035248
0.008392
0.015228
0.032318
0.034760
0.063080
0.098724
0.101166
0.107513
0.104584
0.081635
0.077240
0.074310
0.063080
0.050873
0.033783
0.017181
0.016693
0.029388
0.028412
0.019623
0.003021
-0.002808
-0.027222
-0.014038
0.003510
0.002045
0.028412
0.026459
0.024994
0.003021
-0.033081
-0.063354
-0.066284
-0.040405
0.012787
0.021088
0.022552
0.065033
0.070404
0.080170
0.037689
0.012787
-0.004272
-0.014526
0.001068
0.019135
0.043549
0.043549
0.052826
0.062103
0.053314
0.042572
0.033783
0.024994
0.009857
0.014740
0.003021
0.001556
-0.007202
-0.010620
-0.027710
-0.024780
-0.024292
-0.026245
-0.026733
-0.031128
-0.038452
-0.020386
-0.019409
-0.021851
-0.016968
-0.026733
-0.020874
-0.029663
-0.032593
-0.027222
0.004974
0.020111
0.036224
0.039154
0.053802
0.036224
-0.029663
-0.095581
-0.109741
-0.048706
0.033783
0.042084
0.027924
0.003021
-0.009644
-0.025757
-0.036011
-0.075073
-0.081421
-0.096558
-0.089233
-0.065308
-0.046265
-0.034546
-0.035522
-0.055542
-0.052124
-0.020386
0.008881
0.024994
0.023529
-0.099976
-0.107788
-0.051147
-0.004761
0.015717
-0.004272
0.018158
0.073822
0.133881
0.093842
0.046478
0.031342
0.007904
0.003021
0.012787
0.029877
0.040619
0.040131
0.050873
0.048920
0.041595
0.035736
