# Supplementary material for: Kolmogorov Complexity of Coronary Sinus Atrial Electrograms Before Ablation Predicts Termination of Atrial Fibrillation After Pulmonary Vein Isolation
Source: Entropy (Basel). 2019 Oct 4;21(10):970. doi: 10.3390/e21100970 (PMC7514301; doi:10.3390/e21100970)
Supplement: Supplementary file 1 [file entropy-21-00970-s001.zip › suppMat/DataS1/more than PVI/19 30 SEC BASELINE.txt]

0.034546
0.059448
0.051636
0.044312
0.031616
0.015991
0.010620
-0.049896
-0.086517
-0.075775
-0.017670
0.057007
0.109253
0.060913
-0.038666
-0.126556
-0.081146
-0.034271
-0.016693
-0.035248
-0.139740
-0.119232
-0.077240
-0.097260
-0.082123
-0.088959
-0.072845
-0.078705
-0.090424
-0.106049
-0.096771
-0.079193
-0.075775
-0.053802
-0.040619
-0.021088
-0.019135
-0.013275
-0.005951
-0.026459
-0.041595
-0.045502
-0.031342
0.008667
0.046265
0.049683
0.056030
0.059937
0.050171
0.038452
0.026733
0.015503
0.017944
0.011108
0.007690
0.016968
0.020386
0.026245
0.025269
0.021362
0.023804
0.026733
0.015503
0.023804
0.030151
0.022339
0.025269
0.030151
0.030151
0.034058
0.033081
0.032104
0.028198
0.036499
0.034546
0.038940
0.041870
0.045288
0.050171
0.054565
0.040894
0.048706
0.061401
0.052124
0.063843
0.075562
0.062378
0.079956
0.070679
0.085815
0.086792
0.087769
0.098511
0.096558
0.101440
0.093140
0.076050
0.071655
0.077026
0.079956
0.059448
0.046265
0.039917
0.034058
0.027222
0.027222
0.019409
0.014526
0.007202
-0.007416
-0.020599
-0.018158
-0.022552
-0.025970
-0.034760
-0.021088
-0.022064
-0.025482
-0.033295
-0.027435
-0.023529
-0.019135
-0.015228
-0.022552
-0.014252
-0.021088
-0.002045
-0.013763
-0.018158
-0.004974
-0.017181
-0.012299
-0.015228
-0.003998
-0.011322
-0.012299
-0.014740
-0.012299
-0.013763
-0.010345
-0.026459
-0.015717
-0.013275
-0.019623
-0.014740
0.002319
-0.002045
-0.021088
-0.011810
-0.007904
-0.002045
0.000366
0.015991
0.015991
0.028687
0.039429
0.049194
0.052124
0.066772
0.053101
0.010620
-0.008392
0.027222
0.067261
0.041382
0.075562
0.171265
0.210327
0.165405
0.022339
-0.182709
-0.102631
-0.016205
0.024780
0.046753
0.026245
0.004272
-0.018158
-0.037201
-0.060638
-0.081635
-0.104584
-0.096771
-0.091888
-0.099701
-0.080170
-0.069916
-0.040619
-0.006927
-0.013275
-0.015717
-0.041107
-0.051361
-0.052826
-0.056732
-0.068939
-0.058197
-0.047943
-0.025970
-0.016693
-0.024994
-0.026459
-0.041595
-0.053802
-0.057220
-0.087982
-0.092377
-0.108978
-0.099701
-0.091888
-0.073334
-0.065033
-0.063080
-0.037689
-0.044037
-0.042572
-0.032318
-0.021088
-0.030365
-0.017181
-0.008392
-0.010345
-0.010345
-0.008392
0.010620
0.005249
0.006714
0.005737
0.001831
0.015503
0.025757
0.015015
0.016479
0.011597
0.031128
0.017944
0.020386
0.028198
0.029663
0.031616
0.023315
0.014038
0.030151
0.023804
0.031128
0.028687
0.021362
0.023315
0.023804
0.019409
0.025269
0.027710
0.019897
0.026245
0.026733
0.018921
0.029663
0.023804
0.023804
0.036987
0.046265
0.051147
0.055054
0.054565
0.049194
0.032104
0.034058
0.027222
0.030151
0.029175
0.015991
0.020874
0.033081
0.029175
0.020386
0.002808
-0.005463
-0.007416
-0.012299
-0.027435
-0.026459
-0.027924
-0.019623
-0.031830
-0.024017
-0.019623
-0.003021
-0.018158
-0.022552
-0.018158
-0.013763
-0.031830
-0.055756
-0.078705
-0.092377
-0.135834
-0.115814
-0.053314
-0.000580
0.035522
0.043335
0.022827
0.027710
0.021362
-0.002533
-0.072357
-0.098236
-0.147064
-0.118256
-0.013763
0.002319
0.104370
0.179565
0.157593
0.115601
0.056030
-0.034760
-0.083099
-0.076263
-0.053802
-0.033783
-0.024506
-0.045502
-0.044037
-0.040131
-0.063568
-0.063568
-0.080658
-0.085052
-0.111908
-0.112885
-0.096283
-0.084076
-0.094330
-0.076752
-0.068451
-0.060150
-0.058685
-0.040619
-0.009369
0.024292
0.027222
0.012573
-0.000580
-0.009857
0.010132
0.031616
0.056519
0.063843
0.086304
0.056519
0.064819
0.065796
0.062866
0.040405
0.021851
0.023804
0.019409
0.022339
0.026733
0.023315
0.036987
0.036011
0.030640
0.028687
0.043335
0.049194
0.041382
0.044312
0.044312
0.057007
0.061401
0.045776
0.054565
0.050659
0.051636
0.044800
0.040405
0.057007
0.057495
0.049683
0.057983
0.039429
0.050171
0.042358
0.047241
0.047729
0.039917
0.034546
0.036011
0.034058
0.027710
0.025269
0.025757
0.023804
0.017456
0.019409
0.008179
0.004272
0.012085
0.006226
0.002808
-0.002045
-0.010834
-0.009369
-0.020599
-0.012299
-0.010834
0.000366
-0.008881
-0.011810
-0.011810
-0.019135
-0.021576
-0.021576
-0.025970
-0.011810
-0.012787
-0.003021
-0.023041
-0.005951
0.001343
-0.017181
-0.006439
-0.002533
0.002808
-0.002045
-0.008392
-0.001556
0.004761
0.005249
0.014526
0.014526
0.019409
0.019897
0.027222
0.033569
0.025269
0.024780
0.032104
0.031616
0.032593
0.026733
0.024292
0.021851
0.034058
0.042358
0.052612
0.044312
0.065308
0.099487
0.146851
0.131226
0.003784
-0.098724
-0.115326
-0.059174
0.001343
0.046753
0.047729
0.035522
0.018433
-0.009369
-0.023529
-0.034760
-0.049896
-0.054779
-0.051849
-0.010834
0.008179
0.026733
0.073608
0.102905
0.096069
0.082397
0.078979
0.047241
-0.007416
-0.047943
-0.089447
-0.150970
-0.219330
-0.145111
-0.014252
0.112671
0.176147
0.042847
-0.049896
-0.094330
-0.159271
-0.203705
-0.195892
-0.166107
-0.157806
-0.146088
-0.060150
0.022827
0.050171
0.060425
0.023804
-0.001556
-0.015228
-0.024017
-0.030365
-0.048431
-0.063080
-0.073334
-0.059662
-0.060638
-0.048431
-0.032318
-0.036713
-0.049408
-0.059662
-0.064056
-0.076263
-0.085052
-0.082611
-0.054779
-0.055267
-0.051361
-0.053802
-0.038666
-0.033783
-0.041107
-0.025482
-0.029877
-0.022064
-0.022064
-0.019135
-0.015717
0.002319
0.001343
-0.009369
-0.010345
0.010620
0.012085
0.010620
0.012085
0.021362
0.015503
0.028198
0.012573
0.025757
0.034058
0.033081
0.030640
0.041870
0.039429
0.035522
0.028198
0.036499
0.043823
0.035522
0.037964
0.037964
0.037964
0.039429
0.031128
0.038940
0.033081
0.018921
0.025757
0.032593
0.017944
0.027710
0.029663
0.014526
0.015015
0.017456
0.009155
0.006714
0.015015
0.030640
0.014526
0.013062
0.011108
0.017456
0.022827
0.024780
0.013062
0.012573
0.022339
0.015503
0.021851
0.014526
0.016479
0.017456
0.020874
0.014038
0.019409
0.010620
0.008179
0.016968
0.028687
0.016479
0.008179
0.012085
0.017944
0.017944
0.016968
0.015991
0.017944
0.028198
0.011108
0.008179
0.025269
0.018921
0.008667
0.011597
0.014038
0.023315
0.011597
0.011108
0.006714
0.005737
0.003296
0.012573
0.008667
0.012573
0.018433
0.005737
0.003296
0.017944
0.013062
0.012085
0.017944
0.017456
0.017944
0.021851
0.018433
0.014526
0.016968
0.024292
0.013062
0.031616
0.036987
0.045288
0.049683
0.064819
0.060425
0.071167
0.084351
0.110718
0.181030
0.269897
0.398315
0.443237
0.357300
0.057983
-0.473724
-0.490814
-0.104584
0.161987
0.199585
0.136108
0.097534
0.019897
-0.101166
-0.137787
-0.132904
-0.111908
-0.096283
-0.125092
-0.151947
-0.171478
-0.207123
-0.210541
-0.213959
-0.157806
-0.091400
-0.021576
0.020386
0.038452
0.017456
-0.011322
-0.060150
-0.096283
-0.106537
-0.123138
-0.116791
-0.121674
-0.094330
-0.088470
-0.060150
-0.068939
-0.053802
-0.025482
-0.036713
-0.021576
-0.021088
-0.014252
-0.001556
-0.000580
-0.003021
0.003296
0.002319
0.020874
0.026245
0.016968
0.035034
0.031616
0.028198
0.029175
0.043823
0.045776
0.025757
0.035034
0.041382
0.042847
0.026245
0.030151
0.040405
0.030151
0.036987
0.036987
0.022827
0.035522
0.034058
0.022339
0.030640
0.033081
0.020386
0.034546
0.031616
0.037476
0.036011
0.028198
0.032104
0.037476
0.033081
0.041382
0.036011
0.030640
0.037476
0.043335
0.030640
0.036499
0.039917
0.041382
0.029175
0.032104
0.033569
0.020874
0.026733
0.020874
0.025269
0.015991
0.014038
0.018921
0.015991
0.015015
0.013062
0.001831
0.010620
0.015503
0.001343
0.001831
0.002808
0.003784
0.009644
-0.006927
-0.005463
0.000366
0.002808
-0.000092
-0.001068
-0.000092
-0.001068
-0.001068
-0.002533
-0.003998
0.012085
0.006714
0.000854
-0.008881
-0.003021
0.000854
0.015503
0.007202
0.003296
0.013062
0.006226
0.014526
0.010620
0.021362
0.005737
0.013550
0.010132
0.024292
0.036011
0.040894
0.060913
0.061401
0.055542
0.122437
0.196167
0.124390
-0.040619
-0.221283
-0.334076
-0.145599
-0.005951
0.038452
0.043335
-0.006927
-0.079193
-0.138763
-0.174896
-0.185150
-0.184174
-0.159760
-0.126556
-0.062103
-0.022064
-0.028412
-0.040619
-0.017670
0.016968
0.014038
0.034058
0.067261
0.138550
0.168335
0.164429
0.117554
0.092651
0.089722
0.091187
0.092651
0.102905
0.096069
0.053589
0.000854
-0.031830
-0.016205
-0.024017
-0.036713
-0.040619
-0.053314
-0.048431
-0.065033
-0.071381
-0.060638
-0.057220
-0.030365
-0.026459
-0.091888
-0.139252
-0.118744
-0.095306
-0.071381
-0.050873
-0.048431
-0.036713
-0.039154
-0.024994
-0.038666
-0.054291
-0.048431
-0.045990
-0.050385
-0.051849
-0.043060
-0.050873
-0.029877
-0.032318
-0.037201
-0.033783
-0.017670
-0.017181
-0.020111
-0.021576
-0.015717
-0.023041
-0.017181
-0.021576
-0.025482
-0.016205
-0.023041
-0.005463
-0.013275
-0.012299
-0.012787
-0.020111
-0.009857
-0.002045
-0.004486
0.009644
0.004761
-0.002045
0.005737
0.009644
0.002808
0.015503
0.029663
0.026245
0.015503
0.015015
0.021362
0.026733
0.019897
0.022339
0.027710
0.032593
0.037476
0.036499
0.035522
0.032593
0.037476
0.046265
0.049194
0.052124
0.040405
0.035034
0.038940
0.049194
0.045288
0.044312
0.037964
0.044312
0.044800
0.028198
0.040405
0.038940
0.040894
0.033569
0.025757
0.035034
0.034546
0.016968
0.035034
0.016968
0.014038
0.015015
0.022339
0.023315
0.011597
0.021851
0.002808
0.013550
0.016968
0.012573
0.018921
0.004272
0.015503
0.018921
0.005737
-0.028900
-0.057220
-0.086517
-0.053314
0.070190
0.220093
0.319702
0.196655
-0.232025
-0.551361
-0.325287
-0.038177
0.069702
0.052612
0.020874
-0.028900
-0.092377
-0.127533
-0.143158
-0.123138
-0.078705
-0.012787
0.064819
0.087280
0.112183
0.099976
0.078979
0.032104
-0.028900
-0.039642
0.018921
0.072632
0.107300
0.093140
0.036499
0.016968
0.022339
0.049683
0.037964
-0.016205
-0.079193
-0.125092
-0.156342
-0.150482
-0.124115
-0.115814
-0.095795
-0.075287
-0.049896
-0.038177
-0.036224
-0.024994
-0.016205
-0.011810
-0.000092
-0.003510
0.001343
0.004761
0.017456
0.017944
0.005737
0.019897
0.021362
0.019897
0.016968
0.018433
0.025757
0.029663
0.035522
0.036987
0.024292
0.059448
0.044800
0.045288
0.055542
0.067261
0.052612
0.055054
0.052612
0.042358
0.051147
0.054077
0.040405
0.047729
0.038940
0.039917
0.040405
0.029663
0.028198
0.005737
-0.001068
-0.004486
-0.006439
-0.023529
0.009644
0.024780
-0.003021
-0.032806
-0.031830
-0.017670
-0.017670
-0.011322
0.001343
0.008667
0.007202
0.002808
0.015503
0.019409
0.008179
0.006226
0.008179
0.011597
0.025269
0.014038
0.010620
0.021851
0.015015
0.019409
0.010620
0.007690
0.014038
0.008667
0.000366
-0.008881
0.011597
0.003296
0.003296
-0.001068
0.010620
0.004761
-0.002533
-0.003510
-0.014740
0.008667
0.005249
0.010132
0.012573
0.018433
0.014526
0.020874
0.014038
0.007690
0.009155
0.002319
0.004272
0.004761
0.012085
-0.000580
0.006714
0.015503
0.006714
0.002808
0.008179
0.013062
0.016968
0.008179
0.008667
0.019409
0.065796
0.164429
0.331909
0.427612
0.392944
0.101440
-0.364838
-0.308685
-0.008881
0.182495
0.240601
0.179565
0.108276
0.032593
-0.014740
-0.040619
-0.044525
-0.029388
-0.036713
-0.069916
-0.093842
-0.108978
-0.135834
-0.133392
-0.131927
-0.089935
-0.056732
-0.035248
-0.031342
-0.033295
-0.025482
-0.038177
-0.056244
-0.078217
-0.089935
-0.093353
-0.096283
-0.093353
-0.099213
-0.112885
-0.116791
-0.105560
-0.114838
-0.108978
-0.115326
-0.122162
-0.109467
-0.104584
-0.095795
-0.090912
-0.073822
-0.065521
-0.056244
-0.037689
-0.026947
-0.009369
0.002808
0.000854
0.015991
0.017456
0.022339
0.019897
0.036011
0.039917
0.049194
0.036011
0.036987
0.057983
0.056030
0.045776
0.047729
0.049194
0.057007
0.053101
0.054565
0.047729
0.056030
0.052124
0.045288
0.033569
0.041870
0.043335
0.042847
0.052612
0.037476
0.030151
0.031616
0.033569
0.031616
0.042847
0.037476
0.037476
0.021851
0.022827
0.031128
0.025269
0.031616
0.024780
0.031616
0.021851
0.023804
0.026245
0.035522
0.031128
0.020874
0.020386
0.015503
0.027710
0.022339
0.020386
0.030640
0.027710
0.033569
0.020874
0.038452
0.043823
0.052612
0.048706
0.038940
-0.002533
-0.027435
-0.038666
-0.014252
0.020874
0.034058
0.025269
0.020386
0.009155
-0.001556
-0.018646
-0.024994
-0.021576
-0.031342
-0.021576
-0.046967
-0.040619
-0.026459
-0.023041
-0.029388
-0.014252
0.001343
0.001831
0.006226
0.037964
0.057495
0.080933
0.081909
0.071655
-0.003510
-0.095795
-0.068939
0.064819
0.233276
0.228882
-0.189056
-0.465912
-0.291595
-0.089447
-0.058197
-0.109467
-0.144623
-0.196381
-0.230072
-0.217377
-0.197357
-0.170990
-0.154877
-0.132416
-0.088959
-0.088959
-0.132904
-0.151947
-0.111420
-0.038177
0.022827
0.061401
0.096069
0.105347
0.122925
0.109253
0.085327
0.087280
0.075073
0.053589
0.040405
0.021362
0.015991
0.018921
0.003784
-0.004974
0.001831
0.000854
-0.013275
0.000854
0.001831
-0.001068
-0.002533
-0.006439
0.007690
-0.001068
0.012573
0.015991
-0.004486
0.020386
0.026245
0.027710
0.041382
0.039917
0.032104
0.043335
0.030151
0.048218
0.057983
0.055542
0.060913
0.070190
0.068726
0.067749
0.068237
0.067261
0.059937
0.069214
0.067261
0.077026
0.075562
0.070190
0.064819
0.051147
0.058960
0.052612
0.063354
0.054565
0.071167
0.060913
0.059937
0.051636
0.055542
0.062378
0.070190
0.054077
0.051147
0.058960
0.049683
0.047729
0.048218
0.052124
0.055054
0.045288
0.048218
0.043335
0.043823
0.042358
0.018921
0.039917
0.036011
0.028687
0.031128
0.022339
0.014526
0.008179
0.012573
0.006226
0.002808
0.003784
-0.003998
0.003296
0.008179
0.005249
0.009155
-0.003021
-0.012299
-0.006927
-0.005951
-0.004974
-0.003998
0.010132
0.005249
-0.011322
-0.001556
0.007690
0.012573
-0.008881
-0.010834
0.005737
-0.014740
-0.010345
-0.012299
-0.004974
0.004761
0.000854
0.001343
-0.014740
-0.022064
-0.010834
-0.010345
-0.015228
-0.005951
-0.029388
-0.053314
-0.089935
-0.122162
-0.124603
-0.115326
-0.123138
-0.094818
-0.054779
-0.067963
-0.112396
-0.117279
-0.151947
-0.104095
-0.077240
-0.066498
-0.064056
-0.029388
-0.032318
-0.015717
0.047729
0.080933
0.134644
0.156616
0.130249
0.130737
0.134155
0.125854
0.131226
0.169312
0.154175
0.123413
0.107300
0.074585
0.062866
0.063354
0.044800
0.032104
-0.030365
-0.094818
-0.136810
-0.120209
-0.115814
-0.128021
-0.130463
-0.136322
-0.148041
-0.138763
-0.141693
-0.149506
-0.152435
-0.145111
-0.136322
-0.120697
-0.109955
-0.088959
-0.073822
-0.066010
-0.046478
-0.045990
-0.048431
-0.032318
-0.032318
-0.014252
-0.011810
-0.005463
-0.006927
0.008179
0.015991
0.006226
0.007690
0.024292
0.027222
0.023315
0.016479
0.025757
0.020874
0.028198
0.017944
0.016479
0.024780
0.029175
0.014526
0.007690
0.011597
0.003784
0.020386
0.013062
0.010620
0.010620
0.003296
0.000854
0.008667
0.022339
0.013550
-0.001068
0.005737
0.007202
0.018921
0.015991
0.011108
0.010132
0.020874
0.022827
0.012085
0.019897
0.023804
0.017944
0.014038
0.025269
0.021362
0.025269
0.020386
0.027710
0.031616
0.020874
0.023804
0.024292
0.046265
0.039917
0.026733
0.034058
0.029175
0.048218
0.031128
0.028687
0.033569
0.032593
0.051147
0.041382
0.036499
0.032593
0.048218
0.043335
0.034546
0.038452
0.026245
0.032593
0.003784
-0.017181
-0.027924
-0.034760
-0.040131
-0.053802
-0.079681
-0.080658
-0.084076
-0.052338
-0.027924
0.025757
0.073120
-0.032806
-0.168549
-0.181732
-0.086517
-0.003021
-0.012299
-0.031342
-0.042084
-0.026459
0.007690
0.043823
0.035034
0.037964
0.033081
0.056030
0.078003
0.076050
0.081909
0.130249
0.166382
0.172729
0.151733
0.120483
0.132202
0.160034
0.193726
0.223511
0.219604
0.165894
0.090698
0.056519
0.039429
0.019409
0.014038
0.058960
0.060425
0.012085
-0.043060
-0.077240
-0.107025
-0.090424
-0.096283
-0.105560
-0.121185
-0.128021
-0.116791
-0.117767
-0.102142
-0.081635
-0.078217
-0.074310
-0.053802
-0.038666
-0.055756
-0.049896
-0.048431
-0.038177
-0.040131
-0.046967
-0.047943
-0.032806
-0.034271
-0.040131
-0.033295
-0.035248
-0.025970
-0.029388
-0.041107
-0.020599
-0.021088
-0.031830
-0.024994
-0.019623
-0.022064
-0.006927
-0.008392
-0.011322
-0.004974
-0.008881
-0.014740
0.008667
0.010620
0.004272
0.001343
-0.004974
0.015015
0.009155
0.013062
0.000854
0.019409
0.005737
0.010620
0.008179
0.009644
0.025757
0.026245
0.004272
0.013062
0.024292
0.016968
0.024292
0.016479
0.024292
0.025269
0.014038
0.013550
0.023804
0.016479
0.015015
0.010132
0.023804
0.015503
0.008179
0.014038
0.020386
0.017944
0.004761
0.007690
0.006226
0.004272
0.014526
-0.000092
0.007690
0.007202
0.015015
0.000366
0.002808
0.009155
0.006226
0.020386
0.015015
0.005737
0.002319
0.005737
0.015503
0.010132
0.010132
0.011597
0.002808
0.008667
0.016479
0.015503
0.011108
0.013550
0.014526
0.016968
0.018921
0.022339
0.016968
0.024780
0.015503
0.011108
0.005737
0.011597
0.031616
0.037964
0.053589
0.084351
0.094604
0.106323
0.060913
0.000854
-0.080658
-0.093353
-0.184662
-0.186615
-0.045013
0.094116
0.083862
-0.021088
-0.042084
-0.084564
-0.114838
-0.113373
-0.081635
-0.060638
-0.045013
-0.008392
0.027710
0.042358
0.063354
0.064331
0.052124
0.047729
0.033081
0.029663
0.041382
0.054565
0.036987
0.035522
0.016968
-0.005463
-0.014252
-0.032806
-0.040131
-0.047455
-0.105560
-0.148041
-0.160248
-0.152435
-0.134857
-0.131927
-0.113373
-0.114349
-0.102631
-0.092377
-0.101166
-0.094818
-0.086029
-0.069427
-0.064056
-0.057220
-0.048431
-0.035736
-0.027924
-0.012787
-0.011810
-0.004974
0.007202
0.013550
0.012085
0.025757
0.029663
0.019409
0.027710
0.011597
0.005249
0.008179
0.019897
0.048706
0.051636
0.040894
0.017456
-0.007904
-0.005463
0.007690
0.009644
0.010132
0.011108
0.003296
0.005737
0.003296
0.005249
-0.005463
-0.010834
-0.009857
-0.002045
-0.000580
-0.006439
-0.006439
0.006714
-0.007416
0.007690
0.004761
0.000854
0.011597
0.000366
0.015503
0.004272
0.010132
0.021362
0.016968
0.012573
0.020386
0.007202
0.010132
0.015503
0.021851
0.023804
0.007690
0.016968
0.026245
0.018921
0.019409
0.013550
0.015015
0.024292
0.026733
0.009155
0.017944
0.017456
0.019409
0.020874
0.024292
0.020874
0.013550
0.018921
0.010132
0.014526
0.020874
0.022827
0.008667
0.013550
0.014526
0.021362
0.003784
0.014038
0.012573
0.012085
0.016479
0.004761
0.004272
0.010620
-0.001556
0.005249
-0.002533
0.012085
0.010132
-0.001068
0.007690
0.011108
0.010132
-0.002533
0.009155
0.009644
0.004272
-0.005951
-0.010345
-0.003021
-0.005463
0.008179
0.006226
0.020386
0.008667
-0.002045
-0.001068
0.001343
0.007690
0.004272
-0.004486
-0.000092
0.013062
0.013062
0.002808
0.003296
0.003296
0.012573
0.006714
0.001831
-0.012299
0.003784
0.014038
0.036011
0.106323
0.274292
0.512085
0.579956
0.504761
0.140015
-0.327728
-0.448334
-0.245209
0.087769
0.256714
0.274292
0.213257
0.130737
0.061401
-0.028412
-0.103607
-0.147552
-0.174408
-0.167084
-0.087982
0.039429
0.075562
0.105347
0.078003
-0.002533
-0.040131
-0.035248
-0.039642
-0.020599
0.028687
0.107300
0.173706
0.181030
0.189819
0.118530
0.026733
-0.042572
-0.096771
-0.109467
-0.118744
-0.116302
-0.109467
-0.082611
-0.074799
-0.064545
-0.072357
-0.076752
-0.061615
-0.066010
-0.049896
-0.026459
-0.019135
-0.006439
-0.003510
0.010132
0.015991
0.004761
-0.002533
-0.007904
0.000854
0.007202
-0.000092
0.014038
0.024292
0.010620
0.007690
0.010132
0.012573
0.001831
-0.008392
-0.012787
-0.014252
-0.011322
-0.003510
-0.008881
-0.001556
-0.011322
-0.007416
-0.018158
-0.023041
-0.017181
-0.018158
0.002808
-0.008881
0.004272
-0.001556
-0.008881
-0.010345
-0.011322
-0.012299
-0.017181
-0.024017
-0.013763
-0.004974
-0.002045
-0.004974
-0.004486
-0.001068
0.006714
-0.004486
-0.013763
-0.007416
-0.007416
-0.002533
-0.005951
-0.009857
0.006714
0.008667
-0.004974
0.005249
0.007202
0.008667
-0.001556
-0.002045
0.010132
0.011108
-0.004974
-0.006927
0.004761
0.008179
0.009155
0.009155
-0.001068
0.008179
0.004761
-0.006439
0.001343
0.004761
0.006714
-0.003021
-0.008881
-0.003021
-0.003021
-0.004486
-0.005463
-0.004974
-0.004486
-0.007416
-0.006439
-0.001068
-0.006439
0.000366
-0.002533
-0.003998
-0.005951
-0.011322
-0.002045
-0.009369
-0.002045
-0.002045
-0.003510
-0.005463
-0.005951
0.010132
-0.003021
-0.002533
0.009155
-0.001068
-0.005463
0.001831
0.005249
0.005737
0.007690
0.002319
0.003784
0.015015
0.014038
-0.000092
0.003784
0.022339
0.004761
0.007202
0.013062
0.007202
0.015503
0.002319
0.003296
0.005737
-0.001068
0.004761
-0.000092
0.023804
0.055542
0.124878
0.219604
0.306519
0.349976
0.176636
-0.283295
-0.498627
-0.398529
-0.189056
0.034058
0.103394
0.073120
0.036011
-0.034271
-0.082611
-0.127533
-0.126068
-0.104095
-0.097748
-0.060638
-0.069427
-0.083588
-0.125092
-0.113861
-0.056732
0.012573
0.090210
0.124390
0.126343
0.104370
0.038940
0.016479
-0.004974
-0.047455
-0.056732
-0.063080
-0.046967
-0.056244
-0.053802
-0.039154
0.005737
0.021851
-0.016205
-0.077240
-0.116791
-0.097748
-0.040619
0.000366
0.008667
0.026733
0.029175
0.028198
0.010132
0.015991
-0.008392
-0.014740
-0.007416
-0.008881
-0.009369
-0.014740
-0.015228
-0.007904
-0.002045
0.005249
0.003784
0.009155
0.003784
0.027710
0.014038
0.013550
0.014526
0.022827
0.026733
0.030151
0.026733
0.023315
0.023804
0.028687
0.022827
0.035034
0.023804
0.017456
0.014038
0.025269
0.014038
0.015503
0.020874
0.011108
0.015503
0.011597
0.010620
0.001831
0.012573
0.005737
-0.000092
0.008179
0.006226
0.011597
0.000366
0.007202
0.005249
0.014526
0.007690
0.002319
0.005249
0.011597
0.022827
-0.004974
0.004272
0.012573
0.015503
0.007690
0.005249
-0.001068
0.008667
0.000366
0.009155
0.007202
0.012085
0.000854
-0.002533
0.010620
0.007202
0.007202
0.001831
-0.001068
0.007690
0.007690
-0.003510
0.001343
-0.006439
0.012573
0.003296
0.006226
0.005737
0.000854
-0.001556
-0.002045
0.005737
0.003296
0.008179
-0.002045
0.009155
0.012573
0.002319
0.000366
0.011108
0.011108
0.000854
-0.001068
0.001343
0.016479
0.000854
0.012573
0.001831
0.002808
0.002808
0.001343
-0.000092
0.015503
0.018433
0.015991
-0.000580
0.007202
0.009644
0.019409
0.023315
0.004272
0.012573
0.018921
0.006226
0.010620
0.015015
0.012573
0.016479
0.012085
0.005249
0.002319
0.003296
-0.001556
-0.002045
0.010132
0.038452
0.082397
0.137085
0.161499
0.123413
0.057983
-0.030365
-0.206635
-0.274994
-0.127045
-0.008392
-0.019135
0.076050
0.105835
0.092163
0.064819
0.044312
-0.001556
0.001343
0.014038
-0.018158
-0.143646
-0.173431
-0.118256
-0.044525
0.010620
0.043823
0.123901
0.109741
0.044312
-0.022552
-0.060638
-0.057709
-0.077240
-0.066986
-0.072357
-0.044037
-0.024506
-0.022064
-0.021088
-0.004974
0.011597
0.018921
0.022339
0.008179
0.004272
0.008667
0.005737
0.032104
0.034546
0.030640
0.030640
0.025757
0.017944
0.020386
0.025757
0.024780
0.028198
0.021851
0.026733
0.020386
0.016968
0.030151
0.026245
0.027222
0.028687
0.023804
0.039917
0.025269
0.030640
0.046265
0.029663
0.032593
0.024292
0.023315
0.027710
0.022339
0.018921
0.023315
0.013550
0.021851
0.017944
0.004761
0.006714
-0.000580
-0.008392
-0.010345
-0.000092
-0.015228
-0.018158
-0.015228
-0.013275
-0.015228
-0.018646
-0.029388
-0.024994
-0.029877
-0.030853
-0.039154
-0.043549
-0.037689
-0.036713
-0.023529
-0.025970
-0.035736
-0.022552
-0.033783
-0.039642
-0.025970
-0.027924
-0.031830
-0.025970
-0.016693
-0.016205
-0.020599
-0.018646
-0.011322
-0.005951
-0.008392
-0.010834
-0.018646
-0.018646
0.003784
-0.007416
-0.011810
-0.007416
0.000854
-0.003998
0.010620
0.005737
0.013062
0.016479
0.004761
0.012085
0.024780
0.015015
0.015991
0.015503
0.020386
0.008667
0.020386
0.004761
0.014038
0.009155
0.003296
-0.007904
-0.013275
-0.011810
-0.010834
-0.005951
-0.008392
0.002319
0.014038
0.004761
0.014038
0.012085
0.036011
0.029175
0.043335
0.052612
0.076538
0.083374
0.110229
0.125366
0.117065
0.108765
0.072632
0.046265
0.117554
0.243042
0.273804
0.318237
0.244995
0.083862
-0.094330
-0.057220
0.067749
0.110718
0.112671
0.021851
-0.173431
-0.257416
-0.134857
-0.050385
-0.065033
-0.113373
-0.161713
-0.215912
-0.234955
-0.256439
-0.237885
-0.216888
-0.199799
-0.186615
-0.165619
-0.141693
-0.099701
-0.060150
-0.040619
-0.013763
0.019409
0.028198
0.029175
-0.000092
-0.040131
-0.006439
0.018921
0.040894
0.047241
0.028687
0.031616
0.040405
0.052612
0.082397
0.101929
0.085815
0.063843
-0.003998
-0.083588
-0.085052
-0.044525
-0.000580
0.021362
0.041382
0.033569
0.008667
-0.008392
-0.015228
-0.027435
-0.039642
-0.051361
-0.055756
-0.040619
-0.034271
-0.031830
-0.031830
-0.030365
-0.015228
-0.017181
-0.009857
-0.003021
-0.003510
0.007202
0.006226
0.005737
0.012085
0.015503
0.014526
0.012573
0.026245
0.024292
0.016968
0.015991
0.030640
0.027222
0.018433
0.014526
0.035034
0.026245
0.021362
0.011108
0.013062
0.028687
0.025269
0.014526
0.004761
0.007202
0.015015
-0.004486
0.008667
0.002319
0.004761
-0.007904
-0.001556
-0.001556
0.000854
0.000366
-0.018158
-0.006439
0.000366
-0.014252
-0.002045
-0.004974
-0.008881
-0.015717
-0.011322
-0.005463
-0.007416
-0.003510
-0.015228
-0.009857
-0.014252
-0.019135
-0.021088
-0.021088
-0.017181
-0.026947
-0.030365
-0.037689
-0.031342
-0.030365
-0.027924
-0.037201
-0.030853
-0.005951
0.018433
0.045288
0.062378
0.069214
0.057007
-0.001068
-0.009369
0.099487
0.258667
0.332886
0.325562
0.300659
0.210815
0.053589
-0.034271
0.027710
0.117065
0.110718
0.083374
0.113647
0.119019
0.090698
0.037476
-0.024506
-0.064545
-0.137787
-0.204681
-0.220306
-0.194427
-0.158783
-0.157806
-0.146088
-0.146088
-0.130463
-0.122650
-0.105560
-0.108978
-0.096283
-0.100677
-0.115326
-0.102142
-0.068939
-0.047943
-0.025482
-0.016693
-0.010345
-0.014740
-0.022064
-0.040131
-0.040619
-0.063568
-0.053802
-0.026947
0.007690
0.050171
0.040405
0.044312
0.038452
0.058472
0.058472
0.062866
0.068237
0.080444
0.100464
0.083862
0.108765
0.106323
0.111694
0.110229
0.107788
0.112671
0.093628
0.084839
0.085815
0.078979
0.075562
0.050171
0.042358
0.023804
0.018433
0.008667
0.008179
-0.003021
0.004761
0.006226
-0.008392
0.008667
0.012085
0.019897
0.001831
-0.000580
-0.023529
-0.007416
-0.011810
-0.015717
-0.016693
-0.012787
0.001831
-0.007904
-0.006927
0.000854
-0.016693
-0.024017
-0.035248
-0.034760
-0.038666
-0.046967
-0.047943
-0.036224
-0.024506
-0.032318
-0.034760
-0.045013
-0.026947
-0.023041
-0.017181
-0.006439
-0.014740
-0.001556
0.002319
0.004761
0.000854
0.005249
0.008667
0.010132
0.003296
0.011108
0.004272
-0.003510
0.006226
0.013062
-0.005463
-0.009857
-0.005951
0.001343
-0.001556
-0.015717
-0.036713
-0.023529
-0.024017
-0.043549
-0.042572
-0.055756
-0.064056
-0.058197
-0.064545
-0.068939
-0.053314
-0.038177
-0.026947
-0.003998
0.016968
0.014526
-0.000580
0.011597
0.007690
-0.009857
-0.015717
-0.016693
0.046265
0.127808
0.160034
0.168823
0.189331
0.110718
0.086304
0.079956
0.061890
0.065796
0.044312
0.037476
0.025269
0.060425
0.090210
0.044312
-0.056244
-0.101166
-0.096283
-0.087982
-0.099213
-0.124603
-0.140717
-0.137787
-0.159271
-0.170502
-0.177338
-0.199799
-0.222260
-0.219818
-0.209564
-0.179291
-0.151459
-0.160248
-0.146088
-0.139740
-0.116302
-0.100189
-0.098724
-0.094818
-0.086029
-0.079681
-0.062592
-0.030365
-0.016205
0.006714
0.018921
0.020386
0.047729
0.049683
0.056519
0.080444
0.094604
0.089233
0.088745
0.108276
0.110718
0.108276
0.119995
0.132202
0.140503
0.155640
0.152222
0.142944
0.131226
0.118042
0.114624
0.110718
0.109741
0.105347
0.106323
0.091187
0.084351
0.077515
0.058960
0.056519
0.041382
0.035034
0.019897
0.019409
0.012085
0.008179
0.004272
-0.007416
-0.014252
-0.010834
-0.014252
-0.022552
-0.022552
-0.009857
-0.017181
-0.021088
-0.011322
-0.012299
-0.012299
-0.025482
-0.007416
-0.007904
0.000854
0.001831
-0.008881
-0.017670
-0.016205
-0.030365
-0.034760
-0.036224
-0.014740
-0.009369
-0.005463
0.015503
0.035522
0.041382
0.005737
-0.013275
-0.009369
-0.004486
0.004272
0.006714
0.017456
0.017456
0.014038
0.008179
0.012085
0.021362
0.021362
0.004272
-0.003998
0.001831
-0.000580
-0.014252
-0.030853
-0.022552
-0.026459
0.018433
0.012573
0.017456
0.010620
0.014038
0.015991
0.023804
0.046265
0.076050
0.122437
0.140015
0.115112
0.096558
0.112183
0.150757
0.142944
0.131226
0.139038
0.150757
0.058472
0.001343
-0.039154
0.010132
0.039917
0.068726
0.043335
-0.036713
-0.109467
-0.120209
-0.125580
-0.162689
-0.178802
-0.186615
-0.186127
-0.191010
-0.183685
-0.182709
-0.186127
-0.182220
-0.172943
-0.145111
-0.123627
-0.133392
-0.153412
-0.129974
-0.098236
-0.073334
-0.069427
-0.060150
-0.047943
-0.014740
-0.011810
-0.002045
0.012085
0.020874
0.026733
0.026245
0.040405
0.030640
0.027710
0.015503
0.017944
0.052612
0.098022
0.098999
0.085815
0.080444
0.061401
0.056519
0.040894
0.044800
0.056519
0.054565
0.058960
0.065796
0.072144
0.071167
0.055542
0.064331
0.074097
0.062866
0.054565
0.041382
0.050659
0.047241
0.031128
0.026245
0.007202
0.020386
0.016968
0.013062
-0.001068
0.016479
-0.001068
0.000854
0.004761
0.000854
0.000366
-0.004486
-0.009857
-0.013763
-0.001068
-0.003998
-0.010834
-0.009369
-0.001556
-0.006439
-0.003510
-0.003021
-0.015228
0.010620
-0.008392
-0.003998
-0.002533
-0.003510
0.002319
-0.000580
0.001343
-0.002533
-0.009369
0.003296
0.005249
-0.000092
-0.005463
-0.015228
-0.008881
-0.002533
-0.005951
-0.007904
0.009155
0.005737
-0.000092
-0.005463
-0.005951
-0.003021
-0.007904
-0.006439
-0.003510
0.006226
-0.003510
0.002808
0.010620
-0.002533
-0.005463
0.004272
0.001831
-0.004974
-0.005463
-0.001556
-0.003998
-0.003021
0.001831
0.011108
-0.008392
-0.011810
-0.003998
-0.000092
0.001831
-0.003021
-0.012299
0.001343
-0.001556
-0.009857
-0.004974
-0.011810
0.001831
-0.020599
-0.021088
-0.004974
-0.012787
-0.003998
-0.013763
-0.016205
-0.013763
-0.013275
-0.019623
-0.024017
-0.029388
-0.020111
-0.024506
-0.031830
-0.034760
-0.056244
-0.057709
-0.060638
-0.079193
-0.064056
-0.076752
-0.062592
-0.018158
0.002319
-0.010345
0.002808
0.028198
0.072144
0.076538
0.144409
0.368530
0.535034
0.374878
0.215210
-0.010834
-0.189545
-0.182709
-0.043060
0.118042
0.210327
0.217651
0.159546
0.062378
-0.024017
-0.095306
-0.165131
-0.229095
-0.269135
-0.277924
-0.226654
-0.194427
-0.189545
-0.172943
-0.149017
-0.113373
-0.066498
-0.033783
-0.015228
-0.003998
0.013062
0.034058
0.057007
0.061401
0.058960
0.068726
0.059448
0.050659
0.061401
0.059937
0.063843
0.058472
0.045288
0.036499
0.030640
0.009644
-0.001556
0.006714
-0.006439
-0.018646
-0.016205
-0.019135
-0.021088
-0.024017
-0.028900
-0.037201
-0.024506
-0.034271
-0.039642
-0.041107
-0.031342
-0.031830
-0.022064
-0.040131
-0.038177
-0.034760
-0.026459
-0.029388
-0.031830
-0.018646
-0.008881
-0.015228
-0.014252
-0.014252
0.001831
-0.007904
-0.008392
-0.000580
0.013550
0.012085
0.008179
0.015015
0.016968
0.019409
0.017944
0.000854
0.018433
0.027222
0.018921
0.022827
0.022827
0.022339
0.013550
0.010132
0.017456
0.025269
0.023315
0.016968
0.007690
0.009644
0.015015
0.018433
0.005249
0.013062
0.026245
0.010132
0.014526
0.006226
0.017944
0.004761
0.003784
0.013062
0.019409
0.010132
0.013062
-0.000092
0.008179
0.019897
0.000854
-0.003021
0.015991
0.006714
0.001343
-0.004486
0.013062
0.012085
-0.001556
0.003296
0.000854
0.001343
0.003784
-0.001068
-0.000580
-0.000092
0.011108
0.003296
-0.009369
0.010132
0.011108
-0.011810
-0.005951
0.004272
-0.011810
-0.003510
-0.005951
-0.004974
-0.000580
-0.012787
-0.012787
-0.018646
-0.014252
-0.021576
-0.018158
-0.018646
-0.014740
-0.025482
-0.031342
-0.044037
-0.039154
-0.031342
-0.037201
-0.040131
-0.024017
-0.018158
0.013550
0.044800
0.080444
0.102905
0.077026
0.047241
0.076050
0.150269
0.248413
0.252808
0.241577
0.194214
0.175659
0.191284
0.197144
0.218140
0.255737
0.268433
0.253784
0.266968
0.239136
0.155151
0.103882
0.080444
0.060425
0.017944
0.006226
-0.014252
-0.054291
-0.046478
-0.044037
-0.052826
-0.065033
-0.097748
-0.131439
-0.170013
-0.179291
-0.152924
-0.111908
-0.076752
-0.063568
-0.059662
-0.042572
-0.024506
-0.007904
0.015503
-0.033295
-0.086029
-0.116791
-0.121674
-0.033783
0.058472
0.059448
0.043335
0.026245
-0.016205
-0.050873
-0.070404
-0.076263
-0.079193
-0.091888
-0.088959
-0.080170
-0.091888
-0.097260
-0.091400
-0.091400
-0.088959
-0.087006
-0.080658
-0.075775
-0.086517
-0.084076
-0.073822
-0.068451
-0.066986
-0.063568
-0.064056
-0.051361
-0.044525
-0.038666
-0.031830
-0.036713
-0.023041
-0.023529
-0.021088
-0.020599
-0.017670
-0.009369
-0.017181
-0.022552
-0.006439
-0.026947
-0.016693
-0.028412
-0.016693
-0.019135
-0.032806
-0.033783
-0.045013
-0.039642
-0.038666
-0.030853
-0.026459
-0.017670
-0.019135
-0.027435
-0.045990
-0.030853
-0.025482
-0.028412
-0.018158
-0.014252
-0.017670
-0.012787
-0.008881
-0.004974
-0.016205
-0.002045
0.001343
0.001343
0.008667
0.007690
0.007690
0.002808
0.012085
0.009644
0.010132
0.019409
0.030640
0.028687
0.031616
0.022827
0.029175
0.040894
0.041382
0.027222
0.035522
0.025269
0.028687
0.032104
0.025757
0.030151
0.020874
0.016479
0.007690
0.005249
0.001831
-0.003021
-0.018646
-0.020111
-0.003998
-0.018646
-0.024506
-0.030365
-0.022064
-0.021088
-0.039642
-0.042572
-0.040131
-0.046478
-0.052338
-0.066010
-0.047943
-0.059662
-0.053314
-0.059174
-0.037689
0.021362
0.065308
0.287476
0.571167
0.560425
0.383179
0.161499
-0.040131
-0.061615
0.047729
0.252808
0.407104
0.493530
0.447632
0.307495
0.168335
0.138062
0.091675
0.043335
-0.030853
-0.087006
-0.130463
-0.149994
-0.175385
-0.197357
-0.201263
-0.186127
-0.208099
-0.199310
-0.190033
-0.184174
-0.193939
-0.164154
-0.145599
-0.123627
-0.106537
-0.082123
-0.066986
-0.038177
-0.018158
0.000854
0.017944
0.029663
0.040405
0.043335
0.043335
0.048706
0.056519
0.054565
0.054077
0.055542
0.068237
0.076538
0.071167
0.067749
0.078003
0.070679
0.092163
0.091187
0.075073
0.045776
0.002319
-0.001068
-0.000092
0.010620
0.004272
0.019897
0.023804
0.002319
-0.012299
-0.035248
-0.048431
-0.067963
-0.052338
-0.071869
-0.065521
-0.070404
-0.061127
-0.066010
-0.050873
-0.043549
-0.039642
-0.044037
-0.051849
-0.052826
-0.035736
-0.034271
-0.036713
-0.034271
-0.029877
-0.028412
-0.041107
-0.041107
-0.029388
-0.021576
-0.025482
-0.040131
-0.026947
-0.023529
-0.029877
-0.023041
-0.021576
-0.012299
-0.002533
-0.028412
-0.016693
-0.014740
-0.005463
-0.016205
-0.004974
-0.011810
-0.009857
0.003296
0.000366
0.000854
-0.001556
-0.000580
0.002808
-0.008881
0.000366
-0.010834
-0.000580
-0.002045
-0.010834
-0.006439
-0.012787
-0.003510
-0.003998
-0.005463
-0.012299
-0.012299
-0.017181
-0.000092
-0.008392
-0.014740
-0.011810
-0.008881
-0.018646
-0.011810
-0.003998
-0.010345
-0.012299
-0.014252
-0.016693
-0.009857
-0.017670
-0.030853
-0.032806
-0.021088
-0.027435
-0.036224
-0.048920
-0.055756
-0.072357
-0.061615
-0.062103
-0.032806
-0.010345
0.010620
0.059937
0.153687
0.267456
0.275269
0.261597
0.162476
-0.021088
-0.147552
-0.090424
0.057007
0.138062
0.201538
0.248413
0.177612
0.095581
0.040894
-0.019135
-0.051361
-0.052338
-0.067963
-0.086029
-0.089447
-0.104095
-0.125580
-0.144623
-0.121674
-0.104095
-0.117767
-0.093353
-0.091888
-0.060150
-0.061127
-0.045502
-0.037201
-0.031830
-0.024506
-0.023041
-0.022552
-0.025482
-0.020111
-0.013275
-0.010834
0.000366
0.021851
0.038940
0.029663
0.033081
0.031616
0.032104
0.039429
0.040405
0.040405
0.043823
0.038452
0.035034
0.017456
0.018433
0.019897
0.004761
0.005249
0.007202
0.005249
0.006714
-0.018646
-0.025482
-0.013763
-0.022552
-0.015228
-0.015228
-0.012787
-0.020111
-0.018158
-0.027435
-0.020111
-0.012299
-0.007904
-0.010834
-0.008881
-0.000092
0.006226
0.008179
-0.003021
0.008179
0.015991
0.013062
0.017456
0.014526
0.023804
0.018921
0.018921
0.025757
0.022339
0.008179
0.017456
0.026733
0.021362
0.021362
0.020874
0.015991
0.022339
0.012085
0.012085
0.007690
0.020386
0.025757
0.017456
0.026733
0.019897
0.014526
0.013062
0.010132
0.011108
0.017456
0.017456
0.014526
0.020874
0.013550
0.014526
0.011108
0.012573
0.025269
0.015991
0.014038
0.010132
0.005737
0.007690
0.014526
-0.002045
0.000854
-0.004486
-0.000092
0.004272
-0.003998
-0.005951
-0.010834
-0.010345
-0.009369
-0.010834
-0.021088
-0.023041
-0.025482
-0.027435
-0.021576
-0.021576
-0.037689
-0.039642
-0.034271
-0.043549
-0.050873
-0.056244
-0.061127
-0.069427
-0.075775
-0.085541
-0.087006
-0.076752
-0.047455
0.036499
0.199097
0.474976
0.586792
0.460815
0.156616
-0.160248
-0.232513
-0.121185
0.067749
0.234741
0.348511
0.268921
0.162476
0.112183
0.085815
0.034058
-0.060638
-0.117767
-0.157806
-0.205658
-0.218842
-0.223724
-0.228607
-0.191498
-0.171478
-0.144135
-0.117767
-0.093842
-0.082611
-0.066986
-0.026459
0.004272
0.005737
0.021362
0.029175
0.057495
0.080933
0.095093
0.101440
0.123413
0.134155
0.124390
0.120483
0.133667
0.119019
0.113159
0.131714
0.135620
0.123413
0.106323
0.086792
0.075562
0.073608
0.070679
0.063843
0.064331
0.050659
0.054077
0.035522
0.029175
0.018921
0.000366
0.005737
-0.013763
-0.019135
-0.035248
-0.031830
-0.033295
-0.039642
-0.037689
-0.035736
-0.044525
-0.045990
-0.047455
-0.046478
-0.049896
-0.057220
-0.039154
-0.037201
-0.044525
-0.060638
-0.047455
-0.039154
-0.049896
-0.045502
-0.034271
-0.040619
-0.044525
-0.046478
-0.037201
-0.036224
-0.042572
-0.042084
-0.024506
-0.034760
-0.026947
-0.026459
-0.024994
-0.031830
-0.021576
-0.022552
-0.029877
-0.020111
-0.021576
-0.021088
-0.019623
-0.019135
-0.025482
-0.011322
-0.023041
-0.009369
-0.005463
-0.024017
-0.014740
-0.005463
0.000366
-0.008392
-0.015228
-0.022552
-0.005463
-0.006927
-0.018158
-0.011322
-0.005463
-0.003021
-0.004974
-0.014252
-0.007904
-0.008881
-0.013275
-0.005951
-0.014252
-0.016693
-0.009369
-0.013763
-0.022552
-0.026459
-0.025970
-0.040619
-0.041107
-0.043060
-0.042572
-0.069427
-0.062592
-0.064056
-0.070404
-0.068939
-0.068939
-0.044037
0.071167
0.235229
0.340698
0.404175
0.315796
0.169312
0.087769
0.064819
0.085815
0.158081
0.150757
0.221558
0.297729
0.340698
0.274780
0.195190
0.131226
0.023315
-0.061615
-0.117767
-0.115814
-0.144135
-0.157806
-0.178802
-0.178802
-0.196869
-0.212982
-0.211029
-0.212006
-0.203217
-0.201752
-0.173920
-0.167572
-0.143158
-0.140228
-0.109467
-0.092865
-0.089447
-0.084076
-0.059662
-0.054779
-0.047943
-0.057220
-0.079681
-0.088959
-0.080658
-0.063080
-0.032806
-0.017670
0.000366
-0.012299
-0.025970
-0.045990
-0.042084
-0.013275
0.003784
-0.018158
-0.025482
-0.014740
0.005737
0.026733
0.033081
0.047729
0.061890
0.053101
0.057983
0.064819
0.063354
0.061401
0.064819
0.046753
0.033081
0.050171
0.042847
0.041382
0.044312
0.034546
0.021851
0.016968
0.031128
0.028687
0.035034
0.008179
-0.014740
-0.021088
-0.021088
-0.026947
-0.009369
-0.023529
-0.028412
-0.024506
-0.030853
-0.024017
-0.031830
-0.042084
-0.040131
-0.032806
-0.024506
-0.032806
-0.040619
-0.024017
-0.021088
-0.025970
-0.025482
-0.030853
-0.022552
-0.007904
-0.013275
-0.028900
-0.012787
-0.021088
-0.010834
-0.018158
-0.025482
-0.024017
-0.020599
-0.018646
-0.017670
-0.026947
-0.013763
-0.019135
-0.032806
-0.020599
-0.022552
-0.025970
-0.033295
-0.026947
-0.023529
-0.029877
-0.036224
-0.041107
-0.016205
-0.014740
-0.019135
-0.035248
-0.036713
-0.029388
-0.039642
-0.034271
-0.034760
-0.039154
-0.044525
-0.049896
-0.072845
-0.067963
-0.082123
-0.115326
-0.149994
-0.088959
0.179077
0.450073
0.504272
0.461304
0.329956
0.120483
0.087769
0.100464
0.164429
0.227905
0.333862
0.377808
0.403687
0.362671
0.315308
0.230347
0.153687
0.090210
0.046265
0.007690
-0.045502
-0.080658
-0.126068
-0.164642
-0.190033
-0.183197
-0.208099
-0.228119
-0.215424
-0.205658
-0.183197
-0.165619
-0.133392
-0.102631
-0.083099
-0.073822
-0.064056
-0.065521
-0.043549
-0.017181
0.008179
0.034058
0.029175
0.033569
0.060425
0.068237
0.077026
0.082397
0.087769
0.100952
0.099487
0.093628
0.089233
0.092163
0.084839
0.077026
0.078979
0.079956
0.080933
0.090210
0.100464
0.103394
0.073120
-0.014740
-0.089447
-0.056244
0.008179
0.061890
0.062866
0.044312
0.015503
0.001343
-0.029388
-0.030365
-0.043060
-0.039154
-0.039154
-0.044037
-0.021576
-0.020111
-0.003998
-0.008392
0.016968
0.079956
0.121948
0.063843
-0.066010
-0.145599
-0.148041
-0.081146
-0.039642
0.003784
0.007690
-0.003021
-0.021088
-0.053314
-0.067963
-0.089447
-0.080170
-0.089935
-0.083099
-0.074310
-0.074799
-0.069916
-0.074799
-0.035248
-0.024994
-0.024994
-0.004486
-0.004974
-0.012787
0.000854
-0.005463
0.006714
0.002319
0.003296
0.003784
0.000366
0.001831
-0.004486
-0.006927
0.003296
-0.003510
-0.006439
-0.008392
-0.007416
-0.011810
-0.019623
-0.017670
-0.022552
-0.005463
-0.018158
-0.029877
-0.018158
-0.022552
-0.029388
-0.032318
-0.040131
-0.043060
-0.055756
-0.070404
-0.083588
-0.083099
-0.094818
-0.119720
-0.128998
-0.132904
-0.113373
-0.019135
0.120972
0.288452
0.400269
0.386108
0.227905
0.017944
-0.061615
-0.015228
0.012573
0.107788
0.208862
0.221558
0.181030
0.190308
0.179565
0.129761
0.052612
-0.018158
-0.089447
-0.135834
-0.180267
-0.229095
-0.233490
-0.248627
-0.235931
-0.220795
-0.212494
-0.205170
-0.191010
-0.162689
-0.142181
-0.132904
-0.117279
-0.108002
-0.099701
-0.072845
-0.057220
-0.046967
-0.036224
-0.014252
-0.003510
0.020386
0.019897
0.043823
0.054565
0.058472
0.064331
0.063843
0.070190
0.067261
0.082397
0.073608
0.083374
0.090210
0.090698
0.096069
0.084351
0.107300
0.100464
0.103394
0.089722
0.101929
0.104370
0.104370
0.098022
0.101440
0.098511
0.117065
0.101929
0.098022
0.067261
0.034546
0.023804
0.027710
0.036987
0.021851
0.016479
0.016479
-0.005951
-0.011322
-0.017670
-0.044525
-0.032318
-0.051361
-0.043549
-0.055756
-0.058685
-0.049408
-0.049896
-0.057220
-0.056732
-0.042084
-0.027435
-0.043060
-0.027924
-0.021088
-0.013275
-0.012299
-0.012299
-0.020599
-0.000580
-0.024506
-0.009857
-0.000092
-0.002045
-0.002533
-0.007416
0.003784
-0.000092
0.009155
0.000854
0.004761
0.000854
-0.003021
0.001343
-0.011810
-0.002533
0.001831
0.002319
0.003296
0.006714
0.017944
0.007690
0.018921
0.031616
0.029175
0.036987
0.013550
-0.019135
-0.047455
-0.045502
-0.042572
-0.019623
-0.012299
-0.004974
-0.033295
-0.042084
-0.054779
-0.015717
-0.021088
-0.039642
-0.025970
-0.018646
-0.002045
0.030640
0.051636
0.044800
0.020386
0.038940
0.135620
0.215210
0.239136
0.217651
0.163940
0.148804
0.058472
0.015503
0.011108
0.019897
0.034546
0.057495
0.056519
0.029175
0.005249
-0.036224
-0.103119
-0.124115
-0.136322
-0.162201
-0.187103
-0.178314
-0.150970
-0.138763
-0.127045
-0.122650
-0.108978
-0.083588
-0.069916
-0.044037
-0.027435
-0.006927
-0.000092
-0.002045
0.000854
0.016479
0.019409
0.031616
0.047241
0.035034
0.031616
0.028687
0.020874
0.034058
0.027222
0.022827
0.015503
0.028198
0.040405
0.044312
0.035522
0.027222
0.030640
0.037964
0.030151
0.028198
0.024780
0.038940
0.031616
0.048218
0.043335
0.056519
0.057495
0.070679
0.061890
0.061401
0.032593
0.025269
0.017456
0.027222
0.034546
0.027222
0.025269
0.027222
0.017456
-0.001068
-0.009857
-0.010834
-0.005463
-0.011810
-0.034271
-0.022064
-0.036224
-0.032806
-0.036224
-0.023041
-0.019135
-0.024017
-0.024506
-0.025482
-0.024017
-0.025970
-0.024017
-0.024017
-0.012299
-0.013275
-0.004486
-0.016205
-0.014740
0.001831
-0.010345
-0.012299
-0.016205
-0.003510
0.008179
-0.004974
-0.010345
-0.017670
-0.005463
-0.011810
-0.016693
-0.014252
-0.011322
-0.012299
-0.019135
-0.011810
-0.011810
-0.010834
-0.011810
-0.007416
-0.024506
-0.013275
-0.011322
-0.018646
-0.010345
-0.014252
-0.013275
-0.005951
-0.007904
-0.012787
-0.010345
-0.016693
-0.027435
-0.014252
-0.024506
-0.028412
-0.045502
-0.048920
-0.057709
-0.089447
-0.101166
-0.053314
0.069702
0.197632
0.296265
0.431519
0.369507
0.198608
0.054077
-0.003021
0.049194
0.127808
0.122437
0.142456
0.235718
0.308960
0.252319
0.159058
0.056519
-0.057220
-0.097260
-0.081146
-0.083588
-0.107025
-0.138763
-0.193939
-0.247162
-0.258881
-0.230072
-0.192963
-0.191498
-0.171967
-0.146088
-0.119232
-0.111420
-0.095306
-0.088959
-0.081635
-0.060638
-0.032318
-0.023041
-0.030365
-0.023041
0.003784
0.025269
0.016479
0.019897
0.022827
0.022339
0.024780
0.027222
0.032593
0.042358
0.045776
0.036499
0.013550
0.009155
0.028687
0.021362
0.024780
0.030151
0.028198
0.012573
0.006714
0.013062
0.015503
0.008667
0.001831
-0.004486
0.003784
-0.008392
-0.017181
-0.028412
-0.005951
0.005737
-0.004974
-0.002045
-0.000092
0.002808
-0.000580
0.001343
-0.005463
0.006226
0.011108
0.007690
0.007202
0.011108
0.027222
0.015991
0.021362
0.017944
0.021362
0.014038
0.010132
0.016968
0.019897
0.004272
0.009644
0.015015
0.006714
0.002319
0.009644
0.011597
0.005737
-0.000580
-0.010834
-0.001068
-0.003021
-0.008881
-0.005463
-0.005463
-0.004486
-0.009369
-0.024017
-0.018646
-0.010834
-0.016205
-0.020111
-0.023041
-0.024017
-0.033295
-0.037689
-0.040619
-0.046478
-0.030365
-0.014252
-0.027435
-0.044525
-0.034271
-0.040131
-0.035248
-0.035248
-0.031830
-0.031342
-0.025970
-0.048920
-0.037201
-0.030365
-0.028900
-0.024506
-0.023529
-0.024994
-0.025482
-0.031830
-0.033783
-0.046967
-0.053802
-0.066986
-0.064056
-0.072845
-0.093353
-0.116791
-0.153412
-0.123627
0.084351
0.342651
0.413940
0.459839
0.337280
0.091187
-0.007904
0.053589
0.079956
0.093140
0.195190
0.273315
0.264526
0.262085
0.232300
0.211792
0.146851
0.113159
0.071655
-0.007416
-0.039642
-0.058685
-0.098236
-0.163666
-0.192963
-0.174896
-0.171478
-0.176361
-0.162201
-0.138275
-0.123138
-0.133881
-0.173431
-0.163177
-0.157806
-0.163177
-0.151947
-0.149506
-0.145111
-0.149506
-0.149506
-0.131439
-0.129486
-0.133392
-0.118256
-0.096771
-0.084076
-0.071381
-0.061127
-0.045990
-0.029388
-0.015717
-0.026947
-0.003021
0.000366
0.001343
0.005249
0.004761
0.011597
0.023315
0.017944
0.019409
0.028198
0.017456
0.018433
0.015503
0.006714
0.006226
0.009155
0.020386
0.014038
0.015503
0.023804
0.012573
-0.003510
0.007202
0.015015
0.015503
0.000854
0.009155
0.022339
0.022827
0.018433
0.028198
0.034546
0.044800
0.037964
0.038452
0.041870
0.055054
0.047241
0.043335
0.056030
0.047729
0.053589
0.056519
0.055054
0.056030
0.050659
0.043335
0.043335
0.051147
0.039917
0.046753
0.039917
0.045288
0.041382
0.034058
0.032104
0.035034
0.045776
0.035522
0.031128
0.034546
0.035522
0.031616
0.032593
0.035034
0.029175
0.029175
0.022339
0.031616
0.038452
0.025269
0.028198
0.028198
0.021362
0.024780
0.023315
0.022827
0.025757
0.031616
0.035522
0.021851
0.019409
0.015991
0.027710
0.016968
0.006226
0.012085
0.023315
0.003784
0.010620
0.014038
0.004272
0.015991
-0.006439
-0.004486
-0.001068
-0.002045
-0.001556
-0.015717
-0.002533
-0.019623
-0.014252
-0.024506
-0.022064
-0.018158
-0.024994
-0.033295
-0.053802
-0.064545
-0.087494
-0.134857
-0.169037
-0.197357
-0.211029
-0.237396
-0.192963
-0.054779
0.165405
0.308472
0.316772
0.243530
0.183472
-0.028900
-0.425873
-0.425385
-0.092377
0.156128
0.299194
0.360718
0.359253
0.264038
0.113647
0.044312
0.037964
0.025757
0.035522
0.027710
0.019409
-0.004974
-0.053314
-0.060638
-0.023529
0.003296
0.032593
0.025757
0.015503
-0.004486
-0.024017
-0.027435
-0.031830
-0.023041
-0.021088
-0.046967
-0.033295
-0.034760
-0.043549
-0.055756
-0.055756
-0.052338
-0.051361
-0.053802
-0.043060
-0.057709
-0.059174
-0.053802
-0.041595
-0.033783
-0.024994
-0.035248
-0.034271
-0.025970
-0.015717
-0.009857
-0.008392
-0.005951
0.007202
0.019897
0.003296
0.013062
0.024780
0.031128
0.034058
0.033569
0.045288
0.040405
0.043823
0.048218
0.057495
0.049194
0.048706
0.048218
0.055054
0.061401
0.045288
0.053589
0.044312
0.051147
0.053101
0.054077
0.038940
0.045288
0.052612
0.041382
0.032104
0.036499
0.038940
0.040405
0.027710
0.036499
0.039917
0.026245
0.027710
0.032593
0.037964
0.027710
0.030151
0.013062
0.017456
0.021362
0.032104
0.015015
0.020874
0.025269
0.017944
0.012085
0.011597
0.011597
0.015991
0.010620
0.010132
0.015015
0.020386
0.000854
0.008179
0.011597
0.027222
0.012085
0.008667
0.006226
0.000854
0.004761
-0.000092
0.013062
0.012573
-0.003998
-0.001068
0.010132
0.007202
-0.000580
-0.009857
-0.002045
0.010132
-0.013763
-0.014252
-0.025482
-0.017181
-0.016693
-0.018158
-0.040619
-0.040131
-0.044525
-0.047455
-0.058197
-0.080170
-0.086517
-0.080170
-0.086029
-0.094330
-0.090424
-0.089447
-0.098236
-0.080658
-0.072357
-0.093842
-0.088959
-0.097260
-0.080170
-0.052338
-0.028900
-0.035736
-0.089935
-0.139252
-0.177826
-0.195404
-0.158295
-0.202240
-0.255463
-0.210052
-0.116302
0.005249
0.053101
0.007202
-0.066498
-0.088470
-0.084564
-0.104584
-0.093842
-0.041107
0.023315
0.101929
0.148315
0.186890
0.201538
0.184448
0.156128
0.150757
0.155151
0.156616
0.159546
0.159058
0.171265
0.163452
0.145386
0.103882
0.040405
0.008667
-0.004486
-0.010345
-0.005951
0.005249
-0.002533
0.011597
-0.013275
-0.023529
-0.036713
-0.043060
-0.045990
-0.054779
-0.054291
-0.053314
-0.053802
-0.042572
-0.027924
-0.025970
-0.023041
-0.024506
-0.013275
-0.003510
-0.000092
-0.006927
-0.007416
0.001831
0.006714
0.007690
0.002808
0.010620
0.010620
0.006714
0.000854
0.018433
0.006226
0.005737
0.006714
0.005737
0.014526
0.004272
0.011108
0.016479
0.019897
0.007202
0.009644
0.010620
0.022339
0.012573
0.007202
0.014526
0.015991
0.015503
0.007690
0.012573
0.008179
0.022827
0.007202
0.004272
0.014526
0.007690
0.010132
0.017456
0.001343
0.020386
0.004761
0.014526
0.020386
0.019409
0.025269
0.017456
0.022827
0.026245
0.031616
0.035522
0.030640
0.053101
0.045776
0.048218
0.052124
0.048706
0.039917
0.050659
0.035522
0.028687
0.006226
-0.009369
-0.014740
-0.023041
-0.007416
-0.004974
-0.013275
-0.021576
-0.013763
-0.020111
-0.020111
-0.018646
-0.029388
-0.037689
-0.029877
-0.003021
0.042847
0.055054
0.037964
0.076538
0.094604
0.026733
-0.032318
-0.007904
0.050659
0.026733
0.040894
0.046753
0.000366
0.001831
-0.014252
-0.026947
-0.017181
-0.034271
-0.053802
-0.071381
-0.081146
-0.100677
-0.127533
-0.139252
-0.165619
-0.158783
-0.145111
-0.123627
-0.111420
-0.115814
-0.103607
-0.103607
-0.099213
-0.106537
-0.090912
-0.068451
-0.045502
0.004761
0.109741
0.129272
0.068237
0.034546
0.038452
0.102417
0.109253
0.106812
0.095093
0.089722
0.112183
0.180542
0.203003
0.194702
0.153198
0.115112
0.082886
0.058960
0.047241
0.030151
0.018921
0.015015
0.008667
-0.005463
-0.006927
0.009155
-0.003021
-0.008881
-0.007416
-0.029388
-0.019135
-0.036224
-0.043060
-0.045013
-0.036224
-0.040131
-0.052826
-0.049408
-0.054291
-0.028412
-0.037689
-0.032318
-0.043549
-0.037689
-0.028412
-0.020599
-0.009369
-0.009369
-0.005463
0.000366
-0.004486
-0.002533
0.002319
0.003296
0.005249
0.013062
0.000366
0.008179
0.017456
0.011597
0.016968
0.006226
0.015991
0.002319
0.018921
0.022827
0.012573
-0.012787
-0.026947
-0.010834
-0.013763
-0.006927
0.008179
0.003296
-0.001556
-0.015228
-0.010345
-0.017181
-0.013275
-0.013763
0.000366
0.004761
0.001343
0.003296
0.010132
0.018921
0.023804
0.023315
0.018921
0.036011
0.034546
0.041870
0.047729
0.060425
0.066772
0.070190
-0.031342
-0.153412
-0.275482
-0.301849
-0.101654
0.119019
0.191772
0.062378
-0.045013
-0.071381
-0.075775
-0.061127
-0.060638
-0.050873
0.000366
0.029663
0.068237
0.091675
0.108765
0.082397
0.070679
0.114624
0.144897
0.160522
0.130737
0.101440
0.084351
0.061401
0.064331
0.054565
0.046265
0.020386
0.007202
-0.008881
-0.018646
-0.025970
-0.050385
-0.058197
-0.062103
-0.061615
-0.072357
-0.067963
-0.079681
-0.072357
-0.067963
-0.065521
-0.068451
-0.071869
-0.031830
0.003296
0.019409
0.023804
0.013062
-0.002533
0.000854
-0.020599
-0.040131
-0.042084
-0.031830
-0.000092
0.027222
0.033569
0.015503
0.006714
-0.014740
-0.028900
-0.027924
-0.026947
-0.057709
-0.069427
-0.071381
-0.054291
-0.066010
-0.057220
-0.040131
-0.024994
-0.028900
-0.037689
-0.015717
-0.007416
0.004272
-0.008392
0.010132
0.055542
0.081421
0.063354
-0.029877
-0.071381
-0.050873
-0.018158
0.007690
0.017456
0.015015
0.006714
-0.023041
-0.030365
-0.045990
-0.064056
-0.064545
-0.072357
-0.066986
-0.059662
-0.060150
-0.046478
-0.048920
-0.040619
-0.029388
-0.023041
-0.019135
-0.011810
-0.009369
0.001831
0.010132
0.003296
0.009155
0.022827
0.028198
0.023804
0.017944
0.019409
0.026733
0.024292
0.030151
0.027710
0.024292
0.037964
0.024780
0.022339
0.016968
0.022827
0.024292
0.020386
0.019409
0.007202
0.022827
0.014038
0.018433
0.026245
0.015503
0.002319
0.017456
0.016479
0.016479
0.020874
0.011597
0.013062
0.012573
0.018921
0.013062
0.002319
0.023315
0.011597
0.015503
0.006226
0.018921
0.027710
0.012573
0.016479
0.015015
0.013550
0.021851
0.017944
-0.001068
-0.003510
-0.002045
-0.019623
-0.060638
-0.128998
-0.170990
-0.128510
-0.050385
0.033081
0.055054
-0.011322
-0.032806
0.072632
0.151245
0.086304
-0.047943
-0.052826
0.022827
0.096558
0.143921
0.137085
0.142944
0.161011
0.160522
0.149780
0.147339
0.143433
0.123901
0.091187
0.070190
0.045288
0.018433
0.006714
-0.024017
-0.038666
-0.049408
-0.071381
-0.087494
-0.097748
-0.095306
-0.108978
-0.102631
-0.069427
-0.023041
0.022339
0.051636
0.066284
0.039917
-0.045013
-0.106049
-0.090912
-0.061615
-0.028900
0.018921
0.052124
0.037476
0.034058
0.018433
-0.021576
-0.052826
-0.074310
-0.086029
-0.088959
-0.096771
-0.101654
-0.110931
-0.108002
-0.086517
-0.078705
-0.092865
-0.072845
-0.061127
-0.038177
-0.024994
-0.012787
-0.003510
0.015503
0.037476
0.041870
0.054565
0.082886
0.085815
0.100952
0.122925
0.116089
0.141479
0.133179
0.143921
0.142456
0.142944
0.151733
0.145874
0.128296
0.119019
0.115112
0.091675
0.064819
0.062866
0.056030
0.052124
0.040894
0.027710
0.017944
-0.001556
0.009644
-0.000092
-0.013763
-0.030365
-0.037689
-0.050873
-0.064056
-0.049408
-0.049896
-0.036224
-0.025970
-0.019135
-0.030365
-0.018646
-0.020599
-0.015228
-0.021576
-0.023041
-0.015228
-0.024994
-0.029388
-0.026459
-0.009857
-0.018158
-0.001068
-0.003021
-0.014740
-0.017181
-0.013763
-0.008392
-0.014252
-0.009369
-0.000092
-0.002533
-0.013275
-0.006927
-0.000092
-0.011322
-0.003021
-0.005951
-0.009369
-0.003998
-0.001068
-0.003021
-0.008881
-0.002045
-0.009369
-0.013763
-0.009857
-0.004974
-0.010345
-0.022064
-0.021576
-0.013763
-0.016205
-0.019135
-0.032318
-0.024994
-0.019623
-0.022552
-0.032318
-0.038177
-0.024994
-0.035736
-0.035248
-0.028412
-0.026459
-0.023041
-0.024506
-0.020599
-0.008881
-0.012787
0.004272
0.022339
0.080933
0.099487
0.142456
0.163452
0.116577
-0.129486
-0.427338
-0.513275
-0.374115
-0.036224
0.139526
0.227417
0.240601
0.076538
-0.097748
-0.238861
-0.247162
-0.212006
-0.198334
-0.170502
-0.096771
0.020874
0.153198
0.191772
0.117065
0.091187
0.051636
-0.017670
-0.034760
-0.031830
-0.048431
-0.077240
-0.053802
0.023315
0.053589
0.041870
0.010132
-0.062103
-0.105560
-0.110443
-0.123138
-0.126068
-0.099701
-0.075775
-0.054779
-0.048920
-0.032806
-0.006439
0.005737
0.010132
0.012573
-0.000092
0.000854
0.007202
0.021851
0.027710
0.031128
0.066284
0.120972
0.139526
0.122437
0.086792
0.037964
0.014038
0.055054
0.078491
0.120483
0.133179
0.162476
0.155151
0.130249
0.130249
0.133179
0.119507
0.099976
0.104858
0.097046
0.093140
0.086304
0.075562
0.086792
0.074097
0.060425
0.052124
0.066284
0.052124
0.035034
0.037964
0.034546
0.026733
0.019409
0.002319
0.012085
0.001343
0.015015
-0.001556
-0.003021
-0.002533
-0.006439
-0.011810
-0.017181
-0.002045
-0.000580
-0.004486
-0.005951
-0.012299
0.000366
0.004272
0.012573
0.001831
0.003296
0.001831
0.006714
0.003296
0.003784
0.009155
0.007690
0.006714
0.000366
-0.002045
0.002319
0.006226
0.008667
0.006226
0.008667
-0.006927
-0.011810
-0.000580
-0.002533
-0.009857
-0.020111
-0.008392
-0.018646
-0.016693
-0.021088
-0.025482
-0.018646
-0.030853
-0.036224
-0.042572
-0.032318
-0.045502
-0.046967
-0.022064
-0.018646
-0.030365
-0.037201
-0.031342
-0.036713
-0.026947
-0.025970
-0.027924
-0.011322
-0.017670
-0.010345
-0.000092
0.000366
0.006714
-0.001068
0.002808
0.007690
0.010132
0.019897
0.029175
0.018921
0.041382
0.047729
0.055054
0.064819
0.080444
0.068237
-0.023529
-0.080658
-0.063568
0.017944
0.111206
0.031128
-0.160736
-0.239349
-0.138275
-0.006927
0.025757
-0.032806
-0.015717
0.025269
-0.011322
-0.098236
-0.108002
-0.087006
-0.093353
-0.058685
-0.003021
0.054077
0.041382
0.028198
0.009644
0.005249
-0.031830
-0.092377
-0.107025
-0.083588
-0.068451
-0.025482
0.008179
0.007690
-0.020111
-0.106537
-0.149994
-0.163177
-0.137299
-0.102631
-0.078217
-0.066498
-0.053802
-0.061127
-0.037689
-0.022552
-0.007904
-0.002045
0.003784
0.022827
0.029175
0.030640
0.025269
0.030640
0.036987
0.044800
0.057983
0.080444
0.085815
0.085327
0.074097
0.080444
0.092163
0.098511
0.101440
0.099487
0.100952
0.111694
0.098511
0.098022
0.093140
0.104370
0.102905
0.149292
0.190796
0.165405
0.092651
0.026733
-0.010834
0.004761
0.043823
0.057983
0.088745
0.090210
0.046265
0.014038
0.001343
-0.015717
-0.030365
-0.032806
-0.028412
-0.043060
-0.053314
-0.048431
-0.046967
-0.028412
-0.035736
-0.024506
-0.023529
-0.009369
0.004761
-0.004486
-0.007416
0.001343
0.009155
0.021362
0.002319
0.008179
0.021851
0.005737
0.008179
0.001831
0.017456
0.014526
0.013550
0.010620
0.027710
0.026733
0.012085
0.020874
0.018433
0.008179
0.020386
0.015503
0.012085
0.011108
0.019409
0.001343
0.005737
0.015015
0.011597
0.000366
-0.000092
0.001343
0.004761
-0.004974
-0.007904
-0.013275
-0.004486
-0.011322
-0.024017
-0.022552
-0.020111
-0.021088
-0.023041
-0.039154
-0.033783
-0.037689
-0.047943
-0.050385
-0.045990
-0.039642
-0.033783
-0.028900
-0.030853
-0.035736
-0.026459
-0.024017
-0.016205
-0.024994
-0.013763
-0.017670
-0.007416
-0.008881
0.002808
-0.002045
-0.008881
-0.021576
-0.005463
-0.020111
-0.015228
-0.020599
-0.064056
-0.082611
-0.067474
-0.066986
-0.094330
-0.103119
-0.154388
-0.201752
-0.133881
0.000854
0.079468
0.041382
-0.035248
-0.057709
-0.067474
-0.065521
-0.034760
0.015503
0.038940
0.069702
0.057007
0.035034
0.022339
0.027222
0.030151
0.029175
0.009644
-0.016205
-0.039154
-0.017181
0.012573
0.052124
0.045776
-0.004486
-0.076752
-0.102631
-0.068451
-0.017670
-0.003510
0.004272
0.002808
0.015991
0.022827
0.034546
0.035522
0.033569
0.033081
0.026733
0.018921
0.011597
0.006714
0.004272
0.015015
0.002808
0.001343
0.002808
-0.006927
0.010132
-0.001556
0.001831
-0.000580
0.006226
0.011108
0.010132
0.008667
0.006226
0.007202
0.009155
0.025757
0.026245
0.021362
0.027222
0.032104
0.033569
0.017944
0.032104
0.032593
0.043823
0.038940
0.036499
0.045288
0.043823
0.052124
0.067261
0.081909
0.089722
0.075562
0.050659
0.025757
0.018921
0.008667
0.010620
0.029663
0.042847
0.045776
0.037964
0.021362
0.025269
0.007202
-0.012299
-0.020111
-0.024017
-0.028412
-0.019623
-0.029877
-0.021576
-0.008392
-0.017181
-0.014252
-0.016205
-0.006927
-0.009857
-0.003021
-0.001556
-0.004974
-0.000092
0.004272
-0.003998
-0.001068
0.004272
-0.002045
0.002319
-0.003021
-0.008881
-0.003021
-0.001068
-0.011810
-0.003510
0.008179
-0.001556
-0.014740
0.003784
0.009644
-0.010345
-0.010345
-0.000580
0.002319
-0.003021
0.000854
-0.004974
-0.000580
0.006226
-0.004486
0.002808
-0.004486
0.004272
-0.002045
-0.011322
0.002808
-0.000092
-0.007904
0.000366
0.000854
-0.003998
-0.001068
-0.003510
0.000366
-0.002045
0.000366
-0.003021
0.005249
0.002319
0.004761
-0.007904
-0.008392
0.005737
-0.002533
-0.013763
-0.008392
0.005249
-0.025482
-0.012299
-0.027924
-0.025970
-0.042084
-0.045990
-0.046478
-0.059174
-0.056244
-0.058197
-0.058685
-0.045990
-0.045013
-0.051361
-0.062592
-0.045013
-0.054291
-0.042084
-0.072845
-0.077728
-0.082611
-0.108490
-0.128021
-0.135345
-0.170990
-0.150482
-0.100189
0.075562
0.420288
0.512085
0.421265
0.324097
-0.170990
-0.524017
-0.344818
0.045288
0.301147
0.387085
0.364136
0.293335
0.192261
0.098022
-0.012299
-0.091888
-0.105072
-0.058197
-0.033783
-0.063080
-0.048920
-0.061615
-0.082611
-0.106049
-0.122650
-0.115814
-0.107025
-0.097748
-0.090424
-0.076263
-0.047943
-0.030853
-0.016205
-0.018158
0.002808
0.013550
0.017944
0.021851
0.021362
0.028198
0.031616
0.038452
0.022827
0.022339
0.030640
0.028687
0.026245
0.020874
0.023804
0.012085
0.017456
0.014526
0.011108
0.015015
0.007202
0.019897
0.021851
0.011108
0.020874
0.015015
0.016968
0.023315
0.013062
0.034058
0.058960
0.098022
0.097534
0.081421
0.041382
0.032593
0.043335
0.063843
0.093140
0.113647
0.091675
0.082397
0.078003
0.075073
0.068237
0.033569
0.042847
0.037964
0.044800
0.020874
0.015991
0.021851
0.010132
0.001343
-0.014252
-0.010834
-0.015717
-0.019135
-0.006439
-0.016205
-0.016205
-0.021088
-0.022064
-0.027435
-0.017670
-0.018158
-0.017670
-0.018646
-0.020599
-0.012787
-0.022552
-0.022064
-0.018158
-0.018646
-0.009369
-0.025482
-0.024994
-0.022064
-0.004974
-0.014740
-0.019135
-0.025970
-0.016205
-0.024017
-0.016205
-0.006927
-0.015717
-0.023041
-0.029388
-0.019623
-0.009857
-0.018646
-0.014252
-0.014740
-0.012299
-0.017181
-0.024017
-0.021576
-0.007416
-0.012787
-0.020111
-0.028900
-0.021088
-0.001068
-0.016693
-0.018646
-0.018646
-0.012299
-0.003998
-0.017181
-0.011810
-0.011322
-0.005951
-0.017670
-0.024017
-0.018158
-0.017181
-0.009369
-0.007904
-0.022552
-0.013275
-0.013763
-0.024017
-0.024506
-0.020111
-0.031830
-0.035736
-0.049408
-0.040131
-0.049896
-0.065521
-0.058685
-0.059662
-0.066986
-0.058685
-0.045502
-0.022552
0.004272
0.014038
0.037964
0.043335
0.081909
0.065796
0.119019
0.221069
0.291870
0.354858
0.254272
0.116577
0.081909
0.172241
0.228394
0.135132
0.072144
0.071167
0.094604
0.141968
0.100464
0.031616
-0.039154
-0.112396
-0.159271
-0.210052
-0.239349
-0.261810
-0.256439
-0.251068
-0.233002
-0.223724
-0.209564
-0.195892
-0.189056
-0.178802
-0.163177
-0.139252
-0.132416
-0.106537
-0.099701
-0.076263
-0.076752
-0.067963
-0.063568
-0.053314
-0.039154
-0.045013
-0.035248
-0.043060
-0.037689
-0.032318
-0.022552
-0.025482
-0.025482
-0.016693
-0.031342
-0.023041
-0.013275
-0.004974
0.018433
0.034058
0.050171
0.055054
0.052612
0.057983
0.057007
0.058960
0.076050
0.061890
0.072632
0.079956
0.096069
0.089233
0.090210
0.096069
0.070679
0.077515
0.067749
0.069702
0.061401
0.046753
0.057007
0.033081
0.054077
0.034058
0.045288
0.045776
0.042847
0.050659
0.021362
0.032593
0.039429
0.038452
0.024292
0.015503
0.030151
0.026245
0.022339
0.009644
0.008179
0.015991
0.013550
0.006226
0.003784
0.009644
0.014038
0.000366
-0.003021
-0.002533
-0.006439
-0.006927
-0.003998
0.001831
-0.003998
-0.006439
-0.026459
-0.022064
-0.021576
-0.025482
-0.018158
-0.003510
-0.000580
-0.016205
-0.024506
-0.020599
-0.014740
-0.004486
-0.015228
-0.011322
-0.011322
0.000854
-0.005463
-0.008392
-0.008881
-0.002533
-0.002533
-0.004486
0.010132
-0.002533
0.006226
0.013062
-0.000092
0.004761
0.012085
0.008179
0.009644
0.014526
0.024780
0.031128
0.025269
0.019409
0.037476
0.031128
0.021851
0.025757
0.018433
0.015991
0.012573
0.010132
0.004272
-0.003998
-0.005951
-0.009369
-0.032806
-0.037201
-0.038666
-0.069916
-0.076752
-0.094330
-0.106537
-0.090424
-0.040131
0.009644
0.062378
0.124390
0.229370
0.282104
0.325073
0.306519
0.341187
0.303589
0.176636
0.096558
0.169800
0.362671
0.488159
0.546753
0.479858
0.213257
-0.023529
-0.093353
-0.061615
-0.051849
-0.044037
-0.077728
-0.138275
-0.199310
-0.252533
-0.323822
-0.373627
-0.418060
-0.396088
-0.354095
-0.335052
-0.297455
-0.287201
-0.256927
-0.223236
-0.189545
-0.149994
-0.106537
-0.073334
-0.054779
-0.045990
-0.008881
-0.011810
0.003296
0.004761
0.012573
0.037476
0.027222
0.023804
0.034058
0.029175
0.032593
0.038452
0.023315
0.053101
0.090210
0.121948
0.103882
0.035522
0.031616
0.031616
0.052124
0.052612
0.059937
0.062378
0.038452
0.039917
0.057495
0.039917
0.024292
0.022827
0.020874
0.018433
0.016968
-0.000092
0.000854
0.000366
-0.010834
-0.011322
-0.002045
0.001831
0.002808
0.008179
0.009644
0.011108
0.018433
0.014526
0.020386
0.035522
0.028198
0.020874
0.026245
0.030640
0.029175
0.027710
0.024780
0.028687
0.019409
0.026733
0.023804
0.026245
0.026733
0.019409
0.015015
0.020386
0.020874
0.018921
0.000366
0.011108
0.013550
0.013062
0.004272
0.014038
0.008667
0.013062
-0.001068
0.000854
0.008179
-0.001556
-0.002533
-0.001556
0.002319
-0.001068
-0.007416
-0.005951
0.001831
-0.008392
-0.002045
-0.005463
-0.003998
-0.007416
-0.004486
-0.011810
-0.007416
-0.008881
-0.014252
-0.017670
-0.019623
-0.023041
-0.014252
-0.023041
-0.033783
-0.032318
-0.042084
-0.045013
-0.051849
-0.052338
-0.045013
-0.064545
-0.074310
-0.064545
-0.051849
-0.019135
0.000366
0.042847
0.105835
0.138550
0.137085
0.086304
0.019897
-0.003510
-0.015228
0.013062
0.017456
0.078003
0.140991
0.286987
0.361206
0.410522
0.334351
0.142944
-0.047943
-0.096771
-0.134369
-0.176361
-0.158295
-0.159760
-0.089935
0.040894
0.041870
-0.023529
-0.098724
-0.155365
-0.206146
-0.233978
-0.253998
-0.241791
-0.230560
-0.180267
-0.130951
-0.089447
-0.058685
-0.040131
-0.035248
-0.033295
-0.013275
0.013062
0.044800
0.058960
0.058472
0.061401
0.045776
0.048706
0.038452
0.025269
0.033081
0.033081
0.024780
0.015503
0.008179
0.002319
0.010132
0.016479
-0.004486
-0.010834
-0.002045
-0.017670
-0.027924
-0.008881
-0.006439
-0.004486
-0.008392
-0.018646
-0.025482
-0.017181
-0.020599
0.000854
0.003296
0.011597
0.031128
0.027222
0.031616
-0.009857
-0.033295
-0.025482
0.017944
0.038452
0.045288
0.034546
0.028687
0.027222
0.024780
0.010132
0.010132
0.004272
0.000854
0.000854
0.002319
-0.001556
-0.008392
0.006714
-0.011322
0.010132
0.012573
-0.004974
-0.007904
-0.003510
0.011108
0.018921
-0.000580
-0.003998
0.006226
0.008179
-0.002533
0.006226
0.001831
0.011108
0.006226
0.003784
0.003296
0.008179
0.013062
0.001831
0.008179
0.000366
0.003296
0.001831
-0.003998
-0.001556
0.004761
0.013062
-0.004974
-0.003510
-0.010345
-0.013763
-0.009857
-0.025970
-0.014740
-0.030365
-0.047455
-0.050873
-0.036713
-0.046478
-0.034760
-0.000580
0.027710
0.054077
0.037964
0.018921
0.012085
0.072632
0.111694
0.185425
0.214233
0.136108
0.061401
0.045776
0.029175
0.052612
0.061401
0.079956
0.122437
0.098999
0.054077
0.015015
-0.011322
-0.037689
-0.089935
-0.153412
-0.157318
-0.152435
-0.112885
-0.122650
-0.136810
-0.169037
-0.172455
-0.193939
-0.158783
-0.116302
-0.097748
-0.081146
-0.104095
-0.092377
-0.069916
-0.020111
0.021362
-0.019623
-0.013275
0.000366
0.001831
0.015015
0.048706
0.066772
0.079468
0.091675
0.107788
0.116577
0.119507
0.115112
0.097534
0.104370
0.106323
0.109253
0.110229
0.092651
0.109253
0.099976
0.078979
0.078003
0.084351
0.062866
0.050659
0.040894
0.034546
0.039917
0.021362
0.013062
0.015015
0.012573
0.000366
0.008667
0.005249
0.004761
0.009155
0.003784
0.000366
-0.004486
-0.007904
0.004272
-0.012299
-0.003998
-0.003021
-0.002533
0.001831
0.001343
0.001343
-0.015228
-0.006439
-0.000580
0.012085
0.004272
0.018433
-0.003021
-0.006439
-0.011810
-0.010834
0.006714
-0.001556
-0.024506
-0.033783
-0.025970
-0.016693
-0.006927
-0.001068
-0.011322
-0.018646
-0.028900
-0.026947
-0.029877
-0.043549
-0.029877
-0.038666
-0.036224
-0.029388
-0.025482
-0.028412
-0.020111
-0.009857
-0.006927
-0.013275
-0.007416
-0.015228
-0.015717
-0.000580
-0.003021
-0.002045
-0.013275
-0.007416
-0.030853
-0.028412
-0.035248
-0.030853
-0.039154
-0.047943
-0.034760
-0.012787
0.002319
0.002808
0.018921
0.041382
0.078491
0.123901
0.167358
0.186890
0.085815
0.015991
0.009644
0.030640
0.054565
0.036499
0.103882
0.151245
0.083862
0.052124
0.002808
-0.031830
-0.080170
-0.127533
-0.132416
-0.128021
-0.145111
-0.144135
-0.160736
-0.170990
-0.169037
-0.157318
-0.170013
-0.162201
-0.148529
-0.138275
-0.120209
-0.117767
-0.105072
-0.092377
-0.081146
-0.063568
-0.057220
-0.061127
-0.051361
-0.042084
-0.031830
-0.029877
-0.028412
-0.015228
-0.020599
0.003784
0.017944
0.014038
0.009644
0.011597
0.026733
0.036499
0.031616
0.040894
0.061890
0.055054
0.074585
0.096558
0.101440
0.109253
0.108276
0.105835
0.099976
0.111206
0.111694
0.113159
0.114136
0.116089
0.113159
0.101440
0.108276
0.102905
0.096558
0.083862
0.067749
0.070190
0.071167
0.057495
0.042847
0.045776
0.025269
0.020874
0.004761
-0.005463
-0.018158
-0.005951
-0.029388
-0.040619
-0.026947
-0.034760
-0.043060
-0.045502
-0.042084
-0.040619
-0.044037
-0.041107
-0.038177
-0.029877
-0.022064
-0.026459
-0.027924
-0.018646
-0.014252
-0.012787
-0.015228
-0.015717
-0.014740
-0.011810
-0.015228
-0.004486
-0.017670
-0.003510
-0.006927
-0.002045
-0.002045
-0.004486
-0.008881
-0.005463
-0.000580
0.006714
-0.005951
-0.005951
0.012573
0.006226
-0.003998
0.006714
0.007202
0.011597
0.010620
0.011597
0.009155
0.010620
0.021851
0.003784
0.009155
0.003296
0.011597
0.007202
0.001831
0.000366
-0.006927
-0.005463
-0.018646
-0.020111
-0.025482
-0.034271
-0.025482
-0.019623
-0.024017
-0.025970
-0.007416
-0.010345
-0.010345
0.033081
0.026245
-0.021576
-0.034271
-0.049896
-0.017181
0.003296
0.029175
0.039429
0.018433
0.025757
0.026733
0.006226
-0.021088
-0.003998
0.059937
0.072632
0.104858
0.144897
0.127319
0.095093
0.001343
-0.036713
0.068726
0.085815
0.023315
0.009644
0.094604
0.170288
0.241577
0.240112
0.073608
-0.122650
-0.215424
-0.113861
-0.077728
-0.103119
-0.094818
-0.115814
-0.093353
-0.078217
-0.114349
-0.146576
-0.163666
-0.165131
-0.159760
-0.162201
-0.149994
-0.141693
-0.118256
-0.109467
-0.090912
-0.065033
-0.030853
-0.007416
-0.000580
0.010620
0.031128
0.036499
0.033081
0.022827
0.030640
0.043823
0.036987
0.032593
0.026733
0.037964
0.034058
0.032593
0.031616
0.027222
0.019409
0.007690
0.012573
0.021851
0.011597
0.025757
0.023804
0.022339
0.036499
0.014526
0.018433
0.026245
0.038452
0.036499
0.037476
0.038452
0.033569
0.037476
0.033569
0.026733
0.032593
0.038452
0.024292
0.026245
0.019897
0.019409
0.011597
0.000366
0.003784
-0.001556
-0.009369
-0.018646
-0.017670
-0.011322
-0.021576
-0.032318
-0.037201
-0.017670
-0.015228
-0.013275
-0.029877
-0.021088
-0.019623
-0.022064
-0.018646
-0.025482
-0.015717
-0.017670
-0.018158
-0.016693
-0.006927
-0.002045
-0.001556
-0.021576
-0.014740
0.001343
-0.005463
-0.004974
-0.004974
0.002808
0.001343
0.003296
-0.002045
0.006714
0.001831
0.009644
0.003296
0.019409
0.011108
0.004761
0.001831
0.015015
0.021362
0.008179
0.027710
0.024292
0.020874
0.034058
0.033569
0.032593
0.039429
0.029175
0.021851
0.035522
0.033081
0.042358
0.033081
0.039429
0.036987
0.035522
0.030640
0.023315
0.027710
0.032104
0.025269
0.026733
0.017944
0.027222
0.022827
0.011108
0.010620
0.019897
0.026245
0.018433
0.005737
0.019897
0.022339
0.014526
-0.000092
-0.045990
-0.056732
-0.047943
-0.013275
0.035034
0.042847
0.031128
0.010132
-0.015228
-0.056732
-0.048920
-0.035736
-0.025970
-0.023041
-0.020599
-0.019135
-0.016693
-0.023041
-0.008881
-0.022064
-0.027924
-0.005951
0.071167
0.177612
0.200073
0.199097
0.149780
-0.153412
-0.287201
-0.122650
0.103882
0.176147
0.152710
0.142456
0.122437
0.075073
0.014526
-0.032318
-0.040619
-0.036224
-0.037689
-0.053802
-0.039642
-0.017181
-0.005463
0.049683
0.062866
0.078979
0.061401
0.040405
-0.008881
-0.049896
-0.045990
-0.044525
-0.011810
0.016968
0.043823
0.047729
0.056030
0.002808
-0.054779
-0.103119
-0.111420
-0.088959
-0.081146
-0.085052
-0.093353
-0.095795
-0.083588
-0.082123
-0.094818
-0.083099
-0.091400
-0.064056
-0.058197
-0.064545
-0.057220
-0.041107
-0.033783
-0.028900
-0.039642
-0.016693
-0.021088
-0.011322
-0.018646
-0.003998
-0.013275
-0.014740
-0.031830
-0.013275
-0.010345
-0.024994
-0.023529
-0.020599
-0.006439
-0.017670
-0.015228
-0.005463
-0.012299
0.001343
-0.000580
0.007690
-0.003998
0.011597
0.008179
0.009644
0.007690
0.008179
0.017456
0.020386
0.019409
0.019897
0.021362
0.018921
0.013550
0.028198
0.028687
0.011597
0.018921
0.031616
0.024780
0.029175
0.019897
0.020874
0.027710
0.022827
0.022339
0.025757
0.025757
0.026245
0.028198
0.031128
0.021851
0.033569
0.020874
0.013550
-0.000092
-0.039642
-0.046967
-0.009369
0.034546
0.059937
0.044312
0.016968
0.019409
0.010620
-0.016693
-0.014252
0.010620
0.035522
0.038452
0.032593
0.029663
0.042358
0.043335
0.035034
0.035034
0.032593
0.034546
0.021851
0.012085
0.008667
0.007202
-0.000580
-0.004974
-0.010345
-0.016693
-0.042084
-0.054291
-0.039642
0.093140
0.231323
0.307007
0.212280
-0.064056
-0.241791
-0.298920
-0.153412
0.001343
0.062378
0.068726
0.059448
0.039429
-0.013763
-0.051849
-0.088470
-0.122650
-0.136322
-0.117767
-0.106049
-0.093842
-0.075775
-0.063568
-0.050385
-0.034271
-0.013275
0.016968
0.015503
0.040894
0.057495
0.095093
0.119995
0.135132
0.157104
0.179565
0.189819
0.170776
0.137573
0.133667
0.144409
0.167358
0.195679
0.192261
0.170288
0.124390
0.113159
0.125366
0.155151
0.140503
0.093140
0.059448
0.028198
0.039917
0.033569
0.012085
-0.015228
-0.056244
-0.073334
-0.059662
-0.054291
-0.045990
-0.044525
-0.074799
-0.082611
-0.085541
-0.098724
-0.093842
-0.108002
-0.090424
-0.099701
-0.087494
-0.087006
-0.080658
-0.063080
-0.066986
-0.052826
-0.053802
-0.056732
-0.046967
-0.045013
-0.044525
-0.031342
-0.027435
-0.031342
-0.025482
-0.019623
-0.017181
-0.025482
-0.024994
-0.010834
-0.012787
-0.032806
-0.024994
-0.019623
-0.005463
-0.024506
-0.028900
-0.021576
-0.023041
-0.024994
-0.016205
-0.010345
-0.013275
-0.026947
-0.024994
-0.010834
-0.014740
-0.006927
-0.020599
-0.009369
-0.008392
-0.006439
-0.011322
-0.013763
-0.002533
0.005737
0.004272
-0.011322
-0.001556
0.013062
0.000366
0.000854
-0.008881
0.009155
0.004272
-0.002045
0.002319
-0.001068
0.005737
-0.010834
0.001831
0.000854
0.008179
-0.006439
-0.002533
-0.005463
0.003296
0.002319
-0.001068
0.001343
0.000854
-0.004974
-0.007904
-0.004486
0.003784
0.002808
-0.002045
-0.005463
-0.006927
0.005737
0.005737
-0.008881
0.010620
0.001831
0.002319
0.002319
-0.004974
0.007690
0.004761
0.004272
0.009644
0.019409
0.005737
-0.026459
-0.086517
-0.122162
-0.107025
-0.024506
0.109741
0.118042
0.034058
-0.006439
-0.007904
-0.094330
-0.129974
-0.091400
-0.047455
-0.011810
0.009644
-0.016205
-0.003021
0.024780
0.075562
0.046265
0.019897
0.068237
0.019409
-0.030365
-0.111420
-0.112885
0.009644
0.070190
0.071655
0.058472
0.040405
0.020386
-0.003021
-0.008881
-0.003998
-0.031830
-0.043060
-0.030853
-0.021088
0.006226
0.051636
0.077515
0.103882
0.130737
0.083374
0.020386
-0.019623
-0.044037
-0.025482
0.020386
0.073608
0.089722
0.075562
0.049683
0.014038
-0.032318
-0.059662
-0.024994
0.006226
0.000854
-0.037201
-0.071869
-0.120697
-0.110931
-0.084564
-0.039154
-0.033783
-0.054779
-0.076752
-0.071869
-0.051361
-0.036713
-0.021576
-0.018158
-0.014740
-0.004486
-0.000092
0.002808
0.010620
0.011597
0.005737
0.009644
0.026245
0.012085
0.013550
0.020386
0.018921
0.008667
0.011597
0.011597
0.012085
-0.000580
-0.015717
-0.011322
-0.004486
-0.003998
-0.003998
-0.012787
-0.013763
-0.014252
-0.026947
-0.031830
-0.023529
-0.019135
-0.023041
-0.028900
-0.024506
-0.026459
-0.025482
-0.021088
-0.011322
-0.001068
-0.011810
-0.014252
-0.020599
-0.013275
-0.009857
-0.004486
-0.003510
-0.005951
0.003784
0.001831
-0.011810
-0.000580
0.001343
-0.002045
0.007202
0.000366
0.015991
0.016479
0.005737
-0.001556
0.015015
0.015503
0.009644
0.015015
0.020874
0.024292
0.025269
0.035034
0.028687
0.028198
0.032593
0.036011
0.030151
0.030151
0.027710
0.028687
0.038452
0.034058
0.025757
0.033081
0.024780
0.030640
0.025757
0.017456
0.018921
0.024780
0.022827
0.015991
0.022827
0.015015
0.010132
0.009155
0.014526
0.019897
0.011597
0.018433
0.020874
0.013062
0.018921
0.014038
0.012085
0.012085
0.014526
0.021362
0.014526
0.008667
0.005737
0.016479
0.011108
0.006226
0.009644
0.008179
0.004761
0.011108
0.002319
0.004761
0.014038
0.018433
-0.003021
-0.002533
0.010132
0.008179
0.009644
0.006226
0.016968
0.004272
0.008179
0.000854
0.004761
0.007690
0.010620
0.007202
0.007202
0.001343
0.008179
-0.000580
0.000366
-0.001556
-0.011322
-0.012787
-0.014740
-0.013763
-0.012299
-0.022552
-0.015228
-0.019135
-0.012787
-0.014740
-0.025970
-0.012787
-0.009857
0.006226
-0.003021
-0.012787
-0.013275
-0.007904
0.001831
-0.009857
0.001343
0.001831
-0.045990
-0.076752
-0.070892
-0.043060
-0.048920
-0.022064
0.123413
0.266479
0.309448
0.206421
0.115112
0.025757
-0.062103
-0.028900
0.008667
0.035034
0.088745
0.112671
0.095581
0.018433
-0.003510
0.022827
0.053589
0.021851
-0.040131
-0.104584
-0.159271
-0.196381
-0.169037
-0.132416
-0.080170
-0.057709
-0.031830
-0.043060
-0.040619
-0.035736
-0.038666
-0.010345
-0.021576
-0.002045
-0.000580
0.002319
0.010132
0.017456
0.021362
0.016968
0.022827
0.026245
0.035034
0.022339
0.039429
0.027222
0.026245
0.025757
0.035034
0.033081
0.034058
0.043335
0.037476
0.035034
0.035522
0.028198
0.047729
0.037964
0.026733
0.023804
0.032104
0.037964
0.017944
0.040894
0.036011
0.027710
0.013550
0.024780
0.035034
0.027710
0.022339
0.033569
0.016968
0.023315
0.014038
0.014038
0.028687
0.016479
0.015015
0.016479
0.008667
0.015503
0.014526
0.003296
0.012085
-0.000092
0.008667
0.007202
0.004272
-0.001068
0.002808
-0.002533
0.005249
-0.002533
-0.011322
0.000366
-0.006439
0.005249
-0.001068
-0.007904
-0.012787
-0.001556
0.000854
-0.009369
-0.006927
-0.008392
-0.003021
-0.003510
-0.006927
-0.006439
-0.008392
-0.006927
-0.012299
-0.010834
-0.022064
-0.004974
-0.011322
-0.014252
-0.014252
-0.006927
-0.014740
-0.013275
-0.010345
-0.016693
-0.005463
-0.020111
-0.021576
-0.008392
-0.002045
-0.015717
-0.023041
-0.019135
-0.009857
-0.009857
-0.012787
-0.020599
-0.006927
-0.021576
-0.005951
-0.020111
-0.021088
0.002319
-0.018646
-0.016205
-0.016205
-0.014252
-0.011322
-0.017181
-0.011810
-0.012787
-0.009369
-0.015228
-0.013763
-0.012787
-0.009857
-0.017670
-0.017670
-0.011322
-0.014252
-0.019135
-0.015228
-0.007416
0.001831
-0.017181
-0.005463
-0.005463
-0.002533
0.003296
-0.007416
-0.005463
-0.003021
-0.005463
-0.003021
-0.006927
-0.000092
0.000366
-0.005951
-0.008881
-0.004974
-0.013763
-0.026459
-0.029877
-0.029388
-0.026947
-0.036713
-0.043549
-0.042084
-0.045502
-0.054779
-0.061615
-0.066010
-0.052338
-0.045013
-0.035736
-0.032318
-0.022552
-0.014252
-0.016205
-0.013275
-0.002533
0.005737
0.013550
-0.003021
-0.003021
-0.031342
-0.040619
0.031616
0.074097
0.033081
-0.051849
-0.034271
0.056030
0.047729
0.018921
-0.001556
-0.012787
0.089233
0.190308
0.182495
0.011597
-0.160248
-0.184662
-0.115326
-0.031342
0.049683
0.078979
0.045288
-0.044525
-0.073334
-0.035248
0.040405
0.011597
-0.037689
-0.087494
-0.144135
-0.126556
-0.097260
-0.045502
-0.024506
-0.002533
0.012085
0.029175
0.022339
0.034058
0.036987
0.030151
0.039429
0.044800
0.049683
0.045776
0.052612
0.043823
0.041870
0.053101
0.060913
0.063354
0.054077
0.048706
0.056519
0.061890
0.047729
0.045288
0.050659
0.053101
0.048706
0.047729
0.039429
0.048218
0.043335
0.036011
0.044800
0.036499
0.033569
0.033569
0.027222
0.038940
0.040405
0.030151
0.014038
0.027710
0.026733
0.031616
0.021362
0.022339
0.020386
0.019409
0.019897
0.013062
0.026245
0.016968
0.013550
0.005249
0.011597
0.013062
0.004761
0.002319
0.003784
0.012573
-0.003021
0.001343
0.012085
0.005737
-0.009857
-0.013275
-0.005951
-0.005463
-0.003998
-0.009857
-0.010834
-0.013763
-0.016205
-0.017181
-0.019135
-0.019135
-0.023529
-0.021576
-0.029877
-0.029388
-0.019135
-0.031830
-0.025482
-0.024017
-0.030853
-0.028412
-0.034760
-0.021576
-0.028900
-0.032318
-0.024017
-0.027924
-0.028900
-0.031342
-0.035248
-0.035736
-0.024017
-0.030365
-0.032806
-0.042572
-0.041107
-0.035736
-0.029877
-0.037689
-0.038177
-0.022064
-0.017181
-0.023529
-0.038177
-0.027435
-0.024017
-0.020599
-0.017670
-0.030365
-0.008881
-0.018646
-0.024506
-0.011810
-0.011322
-0.001068
-0.006927
0.001343
-0.003021
-0.003021
-0.003021
-0.000580
-0.000580
0.012085
0.010620
0.002319
0.014038
0.024780
0.028198
0.011108
0.015991
0.014526
0.022827
0.023315
0.002319
0.008667
-0.005463
-0.010834
-0.007904
0.000366
0.021851
0.003784
0.003296
-0.000092
0.009644
-0.005463
-0.018158
-0.023041
-0.014740
-0.020111
-0.046967
-0.048431
-0.051849
-0.061127
-0.061615
-0.074799
-0.026947
0.011108
0.018433
-0.082611
-0.102142
-0.025482
0.078979
0.168335
0.215210
0.133179
-0.039642
-0.095306
-0.004486
0.052124
0.071655
0.065308
0.094116
0.138062
0.172729
0.146362
0.092163
0.085327
0.079956
0.075073
0.007690
-0.010345
-0.016205
-0.043060
-0.079193
-0.085052
-0.046967
-0.008881
-0.017670
-0.024506
-0.040131
-0.045013
-0.070404
-0.074799
-0.081146
-0.076752
-0.081146
-0.067474
-0.076263
-0.053314
-0.044037
-0.041107
-0.029388
-0.018646
-0.012299
-0.010345
-0.005951
0.006714
0.018433
0.006226
0.008667
0.018921
0.024780
0.036499
0.021851
0.021362
0.023804
0.023804
0.032104
0.020874
0.038452
0.021362
0.024780
0.022339
0.031616
0.036011
0.021851
0.018433
0.018433
0.024292
0.024780
0.005737
0.015991
0.031128
0.022339
0.016479
0.022339
0.025269
0.018921
0.023804
0.014038
0.019897
0.015991
0.016479
0.026733
0.018433
0.012573
0.020386
0.015991
0.018921
0.013062
0.015503
0.010132
0.008179
0.021362
0.009644
0.009644
0.006226
0.017456
0.004761
0.005249
0.008179
-0.001556
0.008667
0.004761
-0.003021
-0.000580
-0.003021
-0.003510
-0.006927
0.004761
-0.003510
-0.003998
0.000854
0.008179
-0.003510
-0.002045
-0.010345
-0.001556
-0.011322
0.010620
0.000854
-0.006439
-0.006439
0.002808
0.003784
-0.005463
-0.007904
0.009644
-0.011810
-0.003998
-0.004486
0.007690
-0.003510
0.003784
-0.000092
-0.004486
-0.003510
0.001831
-0.005463
-0.001556
-0.002045
-0.005951
-0.002045
0.000854
-0.007904
-0.000580
-0.009857
-0.021576
-0.004974
-0.005463
-0.011322
-0.013275
-0.014252
-0.024506
-0.019135
-0.018158
-0.023041
-0.031342
-0.028900
-0.035736
-0.040131
-0.046967
-0.045502
-0.042084
-0.032318
-0.019135
-0.022552
-0.052826
-0.047943
-0.025970
-0.005463
0.016968
0.069702
0.104858
0.107300
0.038452
-0.051849
-0.035248
-0.034271
-0.077240
-0.085052
-0.094818
0.123413
0.474976
0.524292
0.222534
-0.173431
-0.266205
-0.128021
-0.034271
0.023315
0.055054
0.078003
0.071167
0.066284
0.007690
-0.035736
-0.038177
-0.040619
-0.037201
-0.052826
-0.067474
-0.062592
-0.065033
-0.068939
-0.054779
-0.058197
-0.055267
-0.033295
-0.023529
-0.027435
-0.014740
-0.000580
-0.002533
0.002319
0.013062
0.016968
0.019897
0.022827
0.017456
0.027710
0.016968
0.016968
0.020874
0.035034
0.029663
0.011597
0.017944
0.024780
0.025269
0.016968
0.015015
0.024780
0.027222
0.016968
0.017944
0.026245
0.025757
0.023804
0.024780
0.021362
0.026245
0.024780
0.017944
0.030151
0.035522
0.030151
0.030640
0.016968
0.027710
0.041382
0.029175
0.024292
0.023804
0.042847
0.032104
0.022827
0.016968
0.026733
0.038940
0.026245
0.018433
0.018921
0.022827
0.027710
0.025269
0.027222
0.009644
0.011597
0.019409
0.000366
0.026733
0.005737
0.012573
0.006714
0.008179
-0.000092
0.006714
-0.001556
0.004272
-0.001556
-0.007416
-0.010345
0.001343
-0.003998
-0.010345
-0.008392
-0.012299
-0.001556
-0.011322
-0.003998
-0.016693
-0.002045
-0.019135
-0.010345
-0.027435
-0.009857
-0.000092
-0.015228
-0.013275
-0.011322
-0.011810
-0.028900
-0.022552
-0.023041
-0.015717
-0.010834
-0.024994
-0.032318
-0.018158
-0.017181
-0.018158
-0.027924
-0.021576
-0.017670
-0.021088
-0.028412
-0.022064
-0.024017
-0.025482
-0.026459
-0.024506
-0.020599
-0.015228
-0.021576
-0.006439
-0.012787
-0.017670
-0.018158
-0.027924
-0.021576
-0.011810
-0.026947
-0.011322
-0.010345
0.006226
0.021851
0.030640
0.008667
0.005737
-0.002045
0.047729
0.266479
0.571167
0.757690
0.634155
-0.108490
-0.734467
-0.461517
-0.117279
0.061401
0.234253
0.277222
0.182983
0.063354
-0.019135
-0.100189
-0.170990
-0.224213
-0.244232
-0.229095
-0.219330
-0.225189
-0.228607
-0.184662
-0.153900
-0.120209
-0.055756
-0.023529
-0.021576
-0.040619
-0.032318
-0.039154
-0.062103
-0.069916
-0.064545
-0.060150
-0.053802
-0.054779
-0.051849
-0.047943
-0.045013
-0.045502
-0.038177
-0.031342
-0.038177
-0.027435
-0.016205
-0.032806
-0.034760
-0.023041
-0.012787
-0.018158
-0.017181
-0.015228
-0.013275
-0.017670
-0.003021
-0.001068
-0.000580
-0.003998
-0.001556
0.009155
0.002808
-0.004974
0.008667
0.009644
0.015015
0.017456
-0.004974
0.018433
0.015015
0.009644
0.013550
0.010620
0.012573
0.021851
0.009644
0.014038
0.027710
0.008667
0.017456
0.016479
0.026245
0.022827
0.010132
0.022339
0.021851
0.017456
0.011108
0.014038
0.020386
0.018433
0.023315
0.016968
0.015991
0.021851
0.019409
0.017944
0.011108
0.024292
0.018921
0.022827
0.012573
0.019409
0.021851
0.013062
0.018433
0.023804
0.024780
0.016968
0.014038
0.013062
0.015015
0.006714
0.014526
0.016479
0.014526
0.018433
0.010620
0.002808
0.014526
0.017944
0.012573
0.012085
0.006714
0.018433
0.011597
0.001831
0.015015
0.027222
0.016968
0.007690
0.021851
0.019897
0.007690
0.008179
0.006714
0.023315
0.009155
0.006714
0.009155
0.005249
0.013062
0.008179
0.007202
0.008667
0.004272
-0.001556
-0.000580
0.006714
0.009644
0.009155
-0.010834
0.001343
0.006714
0.014038
-0.001556
-0.019623
-0.009857
0.008667
0.064819
0.158569
0.328491
0.424683
0.411987
0.244995
-0.080170
-0.326263
-0.325775
-0.063080
0.157593
0.233276
0.245972
0.195190
0.132202
0.058472
-0.009857
-0.081635
-0.115814
-0.077728
-0.048431
-0.050873
-0.041595
0.029175
0.062866
0.088745
0.074585
0.095093
0.081909
0.039917
0.035034
0.046753
0.076538
0.068237
0.083862
0.067261
0.037964
-0.001068
-0.051361
-0.081146
-0.063080
-0.055756
-0.076752
-0.079193
-0.086029
-0.092865
-0.073334
-0.072845
-0.066010
-0.047943
-0.012787
0.012085
0.011597
0.020874
0.006226
0.013550
0.013550
0.038452
0.051636
0.054077
0.047241
0.044800
0.051636
0.033081
0.020386
0.000366
0.006226
-0.011810
-0.011810
-0.024994
-0.030853
-0.026459
-0.048431
-0.043060
-0.050873
-0.051361
-0.036713
-0.045502
-0.051849
-0.057709
-0.056732
-0.055756
-0.050873
-0.048431
-0.046967
-0.037201
-0.045990
-0.029877
-0.030365
-0.036224
-0.037689
-0.034271
-0.017670
-0.040131
-0.025970
-0.014740
-0.009369
-0.005463
-0.017181
-0.021088
-0.006927
0.002808
0.005249
-0.005463
-0.001556
0.001343
0.005249
-0.004486
0.012085
-0.004974
0.008179
0.006714
0.022339
0.024780
0.017456
0.014038
0.029175
0.019409
0.018921
0.009155
0.024292
0.020386
0.014526
0.013550
0.013550
0.024780
0.008667
0.001343
0.008667
0.010620
0.008667
-0.006927
-0.014740
-0.009857
0.003784
-0.021576
-0.008881
-0.005951
-0.013763
-0.016205
-0.012787
-0.012787
-0.011322
-0.008392
-0.013763
-0.014740
-0.021576
-0.009369
-0.016205
-0.014740
-0.019135
-0.012299
-0.025970
-0.017670
-0.013763
-0.024994
-0.023041
-0.024017
-0.018158
-0.022552
-0.028412
-0.018646
-0.030853
-0.032806
-0.030365
-0.037689
-0.029388
-0.045013
-0.037689
-0.063080
-0.077728
-0.080170
-0.071381
-0.046967
-0.026947
0.033569
0.206909
0.485229
0.638550
0.468628
-0.020111
-0.664154
-0.648041
-0.199310
0.135620
0.325562
0.402710
0.361694
0.204468
0.041382
-0.116791
-0.189056
-0.207123
-0.175873
-0.116302
-0.085541
-0.082611
-0.103607
-0.100677
-0.095306
-0.100677
-0.075775
-0.067474
-0.054779
-0.046967
-0.046478
-0.054779
-0.044037
-0.034271
-0.042084
-0.066498
-0.086029
-0.057709
-0.047943
-0.022064
-0.019623
-0.031830
-0.025482
-0.016693
0.008179
-0.006439
0.007202
0.026245
0.065796
0.082886
0.062378
0.008667
-0.025970
-0.048431
-0.024017
0.005249
0.051147
0.043335
0.045288
0.016968
0.000366
-0.028412
-0.047943
-0.052826
-0.056244
-0.056732
-0.048920
-0.045990
-0.047943
-0.043549
-0.036713
-0.036713
-0.036224
-0.013763
-0.014252
-0.007904
-0.011810
-0.009369
0.001343
0.006714
-0.001556
0.005249
0.016968
0.010132
0.014038
0.017456
0.017456
0.016479
0.019409
0.020874
0.018921
0.026245
0.018433
0.033569
0.031616
0.020874
0.022827
0.020874
0.024780
0.036987
0.011597
0.014038
0.016479
0.018921
0.017944
0.022827
0.019897
0.024292
0.024780
0.014526
0.014038
0.009644
0.026733
0.012085
0.017456
0.015015
0.019897
0.015991
0.005249
0.025757
0.025269
0.011597
0.012085
0.005249
0.022827
0.015503
0.015015
0.013062
0.011597
0.021362
0.017456
0.001343
0.004272
0.015991
0.008179
0.015503
0.003784
0.013550
0.010620
0.016479
0.006226
0.014526
0.010620
0.000366
0.010132
0.009155
0.010132
-0.002045
-0.013275
-0.002533
-0.024994
-0.054779
-0.074799
-0.082611
-0.086517
-0.102631
-0.131439
-0.159760
-0.087006
0.137085
0.428101
0.544312
0.393921
-0.021576
-0.211029
-0.225677
-0.065521
0.102417
0.175171
0.221069
0.230835
0.254272
0.233765
0.204956
0.149292
0.104370
0.033081
-0.034760
-0.066498
-0.093353
-0.075775
-0.059662
-0.073334
-0.079193
-0.074310
-0.076752
-0.076752
-0.069427
-0.080170
-0.079681
-0.058685
-0.048431
-0.029388
-0.033295
-0.020599
-0.012299
0.009644
0.020386
0.033081
0.051636
0.079956
0.088257
0.093628
0.098022
0.105835
0.113159
0.108276
0.106323
0.101440
0.091675
0.095581
0.075073
0.074097
0.061401
0.040894
0.036987
0.046265
0.023804
-0.001068
0.002319
0.000366
0.009155
-0.013275
-0.004486
0.001343
0.008667
0.000366
-0.020599
-0.054779
-0.060638
-0.049896
-0.037689
-0.020599
-0.013763
-0.009857
-0.022552
-0.036224
-0.036224
-0.047455
-0.043060
-0.065033
-0.070892
-0.061615
-0.054291
-0.047943
-0.042572
-0.042084
-0.049408
-0.043549
-0.035736
-0.035736
-0.022064
-0.020599
-0.017670
-0.017181
-0.011810
-0.009857
-0.015228
-0.006927
-0.001556
0.000366
0.000854
0.000366
0.000366
0.001343
0.000366
0.001343
0.013062
0.004272
0.002808
0.009155
-0.000580
0.002808
-0.003998
-0.007416
0.003296
-0.005463
0.007690
-0.006927
-0.013275
-0.003021
-0.010345
-0.009857
-0.006439
-0.014252
0.001343
-0.009369
-0.012787
-0.011810
-0.009369
-0.007904
-0.018646
-0.018158
-0.012299
-0.010345
-0.019135
-0.021576
-0.016205
-0.036224
-0.028412
-0.048431
-0.050873
-0.055756
-0.081635
-0.098236
-0.107513
-0.114349
-0.113861
-0.140717
-0.123138
-0.010834
0.196655
0.347534
0.425659
0.214722
-0.272552
-0.323822
-0.197357
-0.100677
0.014038
0.067749
0.089233
0.091675
0.070679
0.014526
-0.022552
-0.067963
-0.102142
-0.150970
-0.173431
-0.200287
-0.197357
-0.195404
-0.187592
-0.186615
-0.168060
-0.138763
-0.126556
-0.105560
-0.082123
-0.060150
-0.072357
-0.057709
-0.042084
-0.024994
-0.011322
-0.004486
-0.011322
0.009155
0.008179
0.029663
0.022339
0.028198
0.042847
0.059448
0.052124
0.065796
0.063354
0.072632
0.081421
0.084351
0.091675
0.082397
0.086304
0.095581
0.097046
0.097534
0.103394
0.100464
0.094604
0.099487
0.093628
0.102905
0.097534
0.089722
0.084351
0.091187
0.083374
0.072144
0.080444
0.060913
0.066284
0.057983
0.044800
0.045288
0.031616
0.036011
0.041382
0.025757
0.027710
0.014526
0.021851
0.008667
0.013062
0.029175
0.057495
0.057007
0.052124
0.030640
-0.001556
-0.029388
-0.038177
-0.046967
-0.015228
0.009155
0.010132
0.013550
0.009644
-0.007416
-0.027924
-0.029877
-0.035736
-0.043060
-0.043549
-0.047455
-0.040131
-0.036713
-0.013763
-0.021576
-0.014252
-0.018158
-0.004974
-0.000092
-0.012787
0.005249
0.004272
0.002319
0.002319
-0.000092
-0.001068
0.006226
0.001343
0.012085
0.006714
0.003296
-0.010834
-0.004486
0.006714
-0.001068
-0.008881
-0.008392
-0.005951
-0.010834
-0.003021
-0.006927
-0.008881
-0.007904
-0.010834
-0.022064
-0.026947
-0.045990
-0.050873
-0.061127
-0.060638
-0.084076
-0.096771
-0.123138
-0.113373
-0.050385
0.117554
0.365601
0.611694
0.610718
0.372437
-0.144135
-0.587006
-0.425873
-0.098724
0.117065
0.298706
0.309448
0.249390
0.155151
0.057983
-0.035248
-0.123627
-0.153900
-0.166595
-0.173920
-0.173431
-0.190521
-0.183685
-0.154877
-0.113861
-0.069427
-0.042084
-0.037689
-0.050385
-0.037201
-0.028900
-0.006439
0.021851
0.027710
0.030640
0.030640
0.027222
0.028687
0.023315
0.014038
0.003296
0.004272
-0.003510
-0.006927
-0.002045
-0.028412
-0.026459
-0.024994
-0.025482
-0.021576
-0.019135
-0.022552
-0.025482
-0.035736
-0.026459
-0.043060
-0.036224
-0.037201
-0.032318
-0.027435
-0.029877
-0.025482
-0.032806
-0.022552
-0.009857
-0.022552
-0.000580
-0.007904
0.002319
-0.009369
-0.003021
0.009644
0.008667
0.015503
0.013062
0.021362
0.019897
0.024780
0.020386
0.029175
0.033569
0.033081
0.030640
0.028198
0.030640
0.035522
0.033569
0.040405
0.038940
0.040894
0.028198
0.034546
0.037964
0.043823
0.042847
0.038940
0.046753
0.043335
0.054565
0.045288
0.044312
0.041382
0.038452
0.035034
0.035522
0.049194
0.042847
0.041382
0.039917
0.056030
0.040894
0.038452
0.048218
0.055542
0.065308
0.059448
0.042847
0.026733
0.004761
0.015991
0.022339
0.026733
0.015015
0.004272
-0.002045
0.005737
-0.012787
-0.016693
-0.029388
-0.054291
-0.045013
-0.053314
-0.054291
-0.070404
-0.074310
-0.077240
-0.075775
-0.081635
-0.056732
-0.029388
-0.005463
0.002319
0.032593
0.119507
0.197632
0.267944
0.166382
-0.102142
-0.261810
-0.203705
-0.012787
0.137573
0.207886
0.158569
0.043335
-0.034760
-0.012787
-0.036713
-0.066986
-0.070404
-0.070892
-0.076752
-0.091888
-0.101166
-0.104584
-0.072357
-0.042084
-0.023529
0.005737
0.028687
0.063843
0.077515
0.088257
0.107788
0.114624
0.122925
0.134644
0.142456
0.129761
0.112671
0.118530
0.128296
0.142456
0.129272
0.107788
0.082886
0.082886
0.063843
0.038452
0.027222
0.017456
0.015503
-0.017670
-0.035248
-0.039642
-0.049408
-0.055267
-0.061615
-0.061127
-0.055756
-0.058197
-0.074310
-0.071381
-0.086517
-0.077240
-0.072845
-0.072357
-0.084564
-0.073822
-0.061615
-0.061615
-0.065033
-0.063080
-0.081146
-0.078705
-0.082611
-0.058197
-0.060150
-0.056732
-0.051849
-0.046478
-0.042572
-0.032806
-0.030365
-0.028900
-0.019135
-0.024017
-0.020599
-0.015717
-0.004486
-0.011322
-0.007416
-0.002045
-0.013763
-0.014740
0.000854
-0.005951
0.009644
-0.007416
-0.003021
0.000366
0.009644
0.007202
0.000854
-0.003021
0.006714
-0.000580
-0.012299
0.008667
0.005249
0.005737
-0.010345
0.000854
0.005737
-0.002533
-0.006439
0.002319
0.006226
-0.005463
-0.006439
0.000366
-0.000092
-0.002045
-0.010834
-0.012299
-0.011810
0.000854
-0.014252
-0.009857
-0.018646
-0.017670
-0.009857
-0.006927
-0.018646
-0.003510
-0.014740
-0.015228
-0.025482
-0.023041
-0.023041
-0.030365
-0.043549
-0.040131
-0.057709
-0.064056
-0.078705
-0.097748
-0.099701
-0.098724
-0.063080
0.120972
0.468140
0.757202
0.600464
0.062378
-0.388275
-0.452728
-0.311127
-0.008881
0.220581
0.332397
0.306519
0.216675
0.138550
0.052612
-0.057220
-0.130463
-0.152924
-0.166107
-0.146088
-0.170013
-0.183197
-0.195404
-0.178802
-0.171967
-0.161713
-0.135345
-0.118256
-0.091400
-0.091400
-0.075775
-0.058685
-0.062103
-0.051849
-0.057709
-0.057220
-0.050873
-0.041595
-0.016693
-0.004486
0.001343
0.007202
0.014038
0.014038
0.029175
0.034546
0.037964
0.050659
0.048218
0.047241
0.046753
0.062378
0.062866
0.052612
0.057007
0.052124
0.060425
0.064331
0.044800
0.039429
0.039917
0.050659
0.036499
0.045288
0.033569
0.039429
0.035522
0.037476
0.037476
0.039429
0.041382
0.021362
0.034058
0.038452
0.019897
0.021362
0.019409
0.030640
0.020874
0.030640
0.013062
0.024292
0.031128
0.036499
0.019409
0.011108
0.025269
0.032593
0.005249
0.004761
0.006226
0.011108
0.021851
0.008667
0.013062
0.010620
0.003784
0.011597
0.007202
0.001343
0.017456
0.004272
0.007690
0.011597
0.002808
-0.013763
-0.035248
-0.039642
-0.044037
-0.042572
-0.031342
-0.029877
-0.026947
-0.032806
-0.040619
-0.045990
-0.045502
-0.049896
-0.061615
-0.050385
-0.037689
-0.039642
-0.035248
-0.027924
-0.022064
-0.014252
-0.017181
-0.001556
-0.007416
-0.003510
0.004272
-0.001068
0.015991
0.005249
0.011108
0.000854
0.006226
0.009155
0.009644
0.010620
0.007690
0.001831
0.014038
0.011108
0.006714
0.001343
0.001831
0.017456
0.003784
-0.001068
0.014038
0.001343
-0.005463
0.000366
0.002319
0.005249
0.007202
-0.000580
-0.003998
-0.009857
-0.011322
-0.015228
-0.001068
-0.009369
-0.020111
-0.027924
-0.031830
-0.038177
-0.052338
-0.084564
-0.105072
-0.126068
-0.155365
-0.137787
-0.120697
-0.048920
0.093140
0.448608
0.468140
0.144897
-0.286713
-0.331635
-0.117767
0.064819
0.164429
0.194214
0.204956
0.200562
0.188843
0.146851
0.095093
0.067261
0.031616
0.021851
0.021362
0.001831
-0.009857
-0.016693
-0.024017
-0.006439
0.040405
0.056030
0.070679
0.079956
0.070679
0.071655
0.078491
0.073608
0.032104
-0.002045
0.031128
0.068237
0.081421
0.060913
0.014526
-0.012787
-0.027924
-0.035736
-0.038177
-0.055267
-0.046967
-0.032318
-0.047943
-0.052826
-0.048920
-0.046478
-0.051361
-0.049408
-0.053314
-0.065521
-0.058197
-0.059174
-0.057709
-0.064056
-0.056732
-0.064056
-0.043060
-0.044037
-0.042084
-0.046967
-0.047943
-0.056732
-0.053802
-0.044525
-0.049896
-0.051361
-0.026947
-0.029877
-0.022064
-0.028412
-0.020599
-0.010834
-0.015717
-0.011810
-0.007416
-0.003021
-0.005463
0.004272
0.005249
0.000366
0.016968
0.008667
0.009155
0.017456
0.025269
0.011597
0.018433
0.009644
0.023315
0.026245
0.014526
0.009155
0.025269
0.024780
0.015991
0.018921
0.013550
0.018921
0.005737
0.014038
0.018921
0.009155
0.000854
0.007690
0.011597
0.002808
0.012573
-0.003510
0.004272
0.012573
-0.008392
-0.010345
-0.001068
-0.006927
0.001343
-0.006927
-0.007416
-0.021088
-0.016205
-0.019623
-0.026947
-0.012299
-0.016693
-0.010834
-0.005463
-0.013275
-0.005951
-0.012299
-0.028900
-0.011322
-0.015228
0.002319
-0.008392
-0.017181
-0.012787
-0.010834
-0.014740
-0.033295
-0.034760
-0.037689
-0.052338
-0.065521
-0.075775
-0.061615
-0.065521
-0.035736
-0.006927
0.016479
-0.018158
-0.068939
-0.102142
-0.061615
-0.027924
-0.106537
-0.131927
-0.091888
-0.050873
-0.010834
0.072144
0.249390
0.401245
0.421753
0.205933
-0.076263
-0.202240
-0.136810
-0.018158
0.050659
0.188354
0.244995
0.228882
0.168335
0.107788
0.077026
0.009155
-0.018646
-0.024017
-0.001556
-0.012299
-0.024017
-0.042572
-0.043060
-0.017181
-0.004486
0.048218
0.057983
0.083862
0.098999
0.111694
0.113647
0.118042
0.126831
0.128784
0.148315
0.166382
0.198608
0.192261
0.198120
0.208374
0.195190
0.183472
0.140015
0.089233
0.080444
0.074585
0.064819
0.061401
0.047241
0.026733
0.001831
-0.014740
-0.044525
-0.055267
-0.093842
-0.106537
-0.120697
-0.123138
-0.117279
-0.107025
-0.116791
-0.103119
-0.118744
-0.118744
-0.108978
-0.092377
-0.089447
-0.083588
-0.079193
-0.067963
-0.066986
-0.064545
-0.069427
-0.061127
-0.062103
-0.053314
-0.066986
-0.045013
-0.057709
-0.052826
-0.056732
-0.041595
-0.044037
-0.056244
-0.057220
-0.056732
-0.052826
-0.034760
-0.046967
-0.036713
-0.029388
-0.036224
-0.041595
-0.039642
-0.032806
-0.026459
-0.029877
-0.023041
-0.020111
-0.014740
-0.009369
-0.010834
-0.006927
-0.004486
-0.017670
-0.014252
-0.003510
0.004272
-0.000092
0.003296
-0.009857
-0.000580
-0.000092
-0.005951
-0.002533
0.004272
0.005737
0.001343
0.004272
0.007690
0.001831
-0.000092
0.000366
0.001343
-0.006927
-0.003998
-0.008392
-0.001068
-0.004486
-0.014740
-0.009369
-0.012299
-0.008881
-0.013763
-0.014252
-0.036224
-0.032806
-0.032806
-0.057709
-0.085052
-0.093353
-0.096771
-0.089447
-0.037689
0.047729
0.205933
0.369995
0.356812
0.110229
-0.160736
-0.245697
-0.136322
-0.040131
0.038452
0.075073
0.051636
0.056030
0.071167
0.020386
-0.008392
-0.027435
-0.083588
-0.102142
-0.156830
-0.177338
-0.164154
-0.136322
-0.122650
-0.104095
-0.075775
-0.063080
-0.044525
-0.015717
-0.003510
0.016968
0.033081
0.033569
0.052124
0.047729
0.063843
0.054565
0.066284
0.076538
0.060425
0.065796
0.068726
0.073608
0.088257
0.093628
0.083862
0.079468
0.071655
0.068237
0.055054
0.056519
0.055542
0.060425
0.065796
0.051147
0.060913
0.080444
0.091675
0.080444
0.096558
0.078979
0.070190
0.060425
0.041382
0.031616
0.018921
0.013062
-0.006927
-0.015228
-0.009369
-0.008392
-0.017181
-0.019135
-0.016693
-0.029388
-0.042572
-0.065521
-0.073334
-0.068939
-0.072357
-0.073334
-0.076263
-0.061127
-0.049408
-0.044525
-0.048431
-0.034271
-0.027924
-0.021576
-0.009857
-0.008392
-0.006439
-0.009857
-0.005463
0.005249
-0.003021
-0.002045
0.009155
0.008667
0.015503
0.006226
-0.003998
0.003296
0.006714
0.000366
0.000366
0.002319
0.014038
0.003784
-0.001068
0.003296
0.006714
0.013550
0.008667
-0.001068
0.008179
0.004272
-0.001556
-0.002533
-0.012299
-0.001068
0.001831
-0.008392
-0.003021
-0.000580
0.000854
-0.010834
-0.010834
-0.001556
-0.007904
-0.014252
-0.023529
-0.036713
-0.029388
-0.040131
-0.045502
-0.046967
-0.065033
-0.068939
-0.097260
-0.093842
-0.076263
-0.039642
0.062866
0.236206
0.384644
0.452026
0.382690
-0.011322
-0.421478
-0.386322
-0.114838
0.113647
0.237671
0.268433
0.219604
0.139038
0.070679
0.046265
-0.001068
-0.040131
-0.092377
-0.148529
-0.166595
-0.142670
-0.120209
-0.083099
-0.088959
-0.071381
-0.066498
-0.064056
-0.039154
-0.026947
-0.026459
-0.044525
-0.025482
-0.018646
-0.023529
-0.008392
0.001831
-0.007416
-0.003021
-0.003510
0.007202
0.008667
-0.002045
0.014526
0.015015
0.019897
0.027710
0.011108
0.017456
0.023804
0.017944
0.008667
0.023804
0.010132
0.010132
0.000854
0.008667
0.003784
0.005737
-0.003998
0.000854
0.001831
-0.000580
-0.002533
-0.004974
-0.003021
-0.005463
-0.003998
-0.003510
-0.006439
-0.022552
-0.018158
-0.014740
-0.011322
-0.012299
-0.018158
-0.026947
-0.024017
-0.003998
-0.004486
-0.015228
-0.004974
0.026245
0.055542
0.065796
0.074097
0.090210
0.069214
0.035034
0.001831
0.004761
0.022827
0.047729
0.065308
0.066284
0.069214
0.054565
0.046753
0.035522
0.026245
-0.000580
-0.004974
-0.016693
-0.014252
-0.025970
-0.028900
-0.029388
-0.016693
-0.000580
-0.011322
-0.010345
-0.012787
0.004761
0.009644
0.011597
0.011597
0.012573
0.004761
0.023315
0.017456
0.017456
0.020874
0.015015
0.025757
0.021851
0.024780
0.013062
0.015503
0.012573
0.012085
0.003784
0.002319
0.004761
0.003784
-0.001556
-0.002533
-0.007904
-0.003510
-0.003998
-0.010345
-0.020599
-0.019623
-0.020111
-0.023041
-0.040131
-0.036224
-0.045990
-0.044037
-0.033783
-0.033783
-0.016205
-0.002045
0.004761
-0.006439
-0.000580
0.013062
0.005249
0.011108
0.021851
0.016968
0.001343
0.003296
0.001343
0.002319
-0.007416
-0.028900
-0.027435
-0.040131
-0.061615
-0.031342
0.078003
0.349487
0.533081
0.505737
0.050659
-0.789154
-0.686615
-0.306732
-0.092865
0.067749
0.154663
0.192261
0.149780
0.038940
-0.057709
-0.114349
-0.152924
-0.154877
-0.146088
-0.127533
-0.123138
-0.079193
-0.029388
0.021362
0.026733
0.040894
0.050659
0.058960
0.042358
0.041382
0.029663
0.051636
0.029175
0.008667
-0.004486
-0.012299
-0.013763
-0.020111
-0.028900
-0.026947
-0.030853
-0.024506
-0.038666
-0.024994
-0.012787
-0.030365
-0.032318
-0.020111
-0.007904
-0.006439
-0.019135
-0.008881
-0.003021
-0.003998
0.001343
0.004761
0.000854
0.010620
0.012085
0.004272
0.009155
0.019409
0.022339
0.021851
0.009155
0.010620
0.024292
0.023315
0.030640
0.024780
0.020386
0.016479
0.019897
0.021362
0.017456
0.011597
0.021851
0.030640
0.022827
0.021362
0.008179
0.018921
0.024780
0.017456
0.011108
0.019409
0.027710
0.026733
0.032104
0.031128
0.040894
0.043335
0.037964
0.033081
0.044312
0.049683
0.041382
0.024292
0.042358
0.027710
0.024292
0.020386
0.028687
0.041870
0.042847
0.035034
0.026733
0.067261
0.086792
0.100952
0.047729
-0.041595
-0.093353
-0.082123
-0.037201
0.005249
0.016479
0.036499
0.013062
-0.005463
-0.011810
-0.036224
-0.047943
-0.062103
-0.060638
-0.046967
-0.044037
-0.043060
-0.030853
-0.014252
-0.024994
-0.021088
-0.015717
-0.015717
-0.018158
-0.016205
-0.008392
-0.006439
-0.006927
-0.012787
-0.006439
-0.012787
-0.016205
-0.012787
-0.010834
-0.015228
-0.014252
-0.012787
-0.004974
0.001831
0.009155
0.015015
0.001831
0.028198
0.029175
0.025757
0.021851
0.026733
0.036499
0.034058
0.045288
0.048218
0.047241
0.038452
0.009155
-0.008392
-0.035248
-0.040131
-0.050873
-0.039642
-0.033783
-0.062592
-0.015228
0.039429
-0.001068
-0.075287
-0.126556
-0.128510
-0.135345
-0.100677
-0.057220
0.076050
0.040894
-0.036713
-0.051361
-0.040131
-0.044037
-0.009369
0.024780
0.043823
0.040894
0.045288
0.045776
0.035034
0.050659
0.055054
0.053589
0.065796
0.058960
0.059448
0.072632
0.054565
0.068726
0.063354
0.062378
0.057983
0.063843
0.062866
0.052124
0.058960
0.048706
0.052612
0.033081
0.034546
0.045776
0.031616
0.023804
0.023804
0.020874
0.013062
0.014526
0.022339
0.022339
0.010132
0.004272
0.006714
0.011597
0.004272
0.001343
0.016479
0.001343
0.003784
0.005737
0.009644
0.008179
0.012085
0.004761
0.010132
0.008179
0.002808
0.011597
0.007690
0.010132
0.013550
-0.000092
-0.002533
0.002808
0.006226
0.005249
0.000366
0.006226
-0.009857
0.000366
-0.009369
-0.003021
-0.004486
-0.006439
-0.005951
-0.013275
-0.007904
-0.001556
-0.002533
-0.015717
-0.013763
-0.000092
-0.008881
-0.017670
-0.012787
-0.008881
-0.005463
-0.012787
-0.015717
-0.009369
-0.008881
-0.011810
-0.011322
-0.020111
-0.003021
-0.020599
-0.013275
-0.006927
-0.016205
-0.011322
-0.025482
-0.020599
-0.010345
-0.011810
-0.013763
-0.012299
-0.014740
-0.015717
-0.013275
-0.022552
-0.013763
-0.008881
-0.008881
-0.024506
-0.013275
-0.010834
-0.008881
-0.016693
-0.011322
-0.013275
-0.013275
-0.020599
-0.014740
-0.016693
-0.008881
-0.023529
-0.021088
-0.010345
-0.020111
-0.035248
-0.035248
-0.031342
-0.049896
-0.046967
-0.059662
-0.062592
-0.050385
-0.047943
-0.046967
-0.040131
-0.043549
-0.047455
-0.052338
-0.053314
-0.043549
-0.062103
-0.055756
-0.063568
-0.040131
-0.062103
-0.051361
-0.041107
-0.035736
-0.015228
0.001343
0.093140
0.388062
0.656616
0.651733
0.586304
0.265503
-0.315033
-0.320892
-0.090424
0.115601
0.266479
0.316284
0.293335
0.203491
0.127808
0.059937
-0.016693
-0.096283
-0.182220
-0.241302
-0.276459
-0.288666
-0.288666
-0.259369
-0.225677
-0.210052
-0.181732
-0.155365
-0.137299
-0.118744
-0.108002
-0.088959
-0.074799
-0.050873
-0.058197
-0.051849
-0.031830
-0.029388
-0.034271
-0.042572
-0.034760
-0.022064
-0.015228
-0.020599
-0.015717
0.001831
-0.011322
-0.004974
-0.003021
0.003296
-0.000092
-0.006439
0.013062
0.000366
0.005737
0.011597
-0.003021
0.011597
-0.002533
-0.001556
-0.010834
0.002808
-0.004486
0.000854
-0.006927
-0.010834
-0.014740
-0.018158
-0.017181
-0.000092
0.005249
0.005737
-0.013275
-0.010345
-0.005463
-0.002045
-0.000092
0.006226
0.001343
0.009644
0.001831
0.002808
0.011108
0.009644
0.016968
0.016968
0.016968
0.023315
0.016479
0.022339
0.008667
0.027710
0.019409
0.017944
0.030640
0.036987
0.044312
0.035034
0.047729
0.034058
0.053101
0.038940
0.039429
0.053589
0.048218
0.041870
0.046265
0.036011
0.045288
0.044800
0.036499
0.040894
0.040405
0.027710
0.022339
0.032104
0.036499
0.029663
0.007202
0.021362
0.030640
0.015991
0.015015
0.013550
0.013062
0.024292
0.013550
-0.003021
0.016968
0.007690
0.008667
0.008667
0.007202
0.006714
-0.000580
0.001343
0.003784
0.004272
-0.004486
0.001343
0.000366
0.004272
0.001343
-0.000580
-0.002045
0.001343
0.007202
-0.011810
0.009155
0.003296
-0.006439
0.009644
0.001343
-0.001068
-0.002045
0.001831
-0.009857
-0.011322
0.000366
-0.009369
0.001343
-0.015228
-0.017670
-0.014252
-0.015228
-0.022552
-0.025970
-0.029388
-0.032806
-0.045013
-0.047943
-0.051361
-0.061615
-0.070404
-0.087494
-0.084076
-0.092377
-0.110443
-0.129974
-0.110931
-0.119232
-0.147552
-0.174408
-0.133881
0.161499
0.744019
1.000854
0.909546
0.563354
-0.191498
-0.553802
-0.325287
0.091675
0.381226
0.547241
0.531128
0.460815
0.336304
0.180054
0.051636
-0.024506
-0.084076
-0.097748
-0.143646
-0.210052
-0.268158
-0.287201
-0.290131
-0.258392
-0.215912
-0.176849
-0.149994
-0.128998
-0.106049
-0.079193
-0.080658
-0.070404
-0.056244
-0.049408
-0.038177
-0.026947
-0.024506
-0.025482
-0.019135
-0.016693
-0.019135
-0.020111
-0.020599
-0.012299
-0.016205
-0.009857
-0.003021
-0.007416
-0.014252
-0.012787
0.000366
-0.000092
-0.008881
0.002319
0.009644
0.018433
0.011597
0.013550
0.005249
0.020874
0.019897
0.009644
0.014038
0.027710
0.025269
0.034058
0.023315
0.032593
0.024292
0.024780
0.025269
0.021851
0.032593
0.035034
0.025269
0.029663
0.024292
0.026245
0.020386
0.028687
0.023315
0.024292
0.026245
0.015991
0.021851
0.024292
0.014526
0.021851
0.014526
0.021362
0.017456
0.014038
0.020874
0.009155
0.008179
0.017456
0.004272
0.018921
0.017456
-0.004486
0.000366
-0.004486
0.000854
-0.003510
-0.000580
-0.002533
0.000854
-0.003998
-0.004486
-0.000092
-0.004486
-0.005463
-0.009857
-0.000580
-0.010345
-0.008392
-0.009369
0.000854
0.004761
-0.019135
-0.011810
-0.004486
0.007202
-0.004486
-0.006439
-0.006927
-0.008392
-0.007904
-0.017181
-0.018646
-0.005951
-0.001556
-0.006927
-0.020111
-0.020111
-0.018646
-0.014740
-0.023041
-0.016693
-0.021088
-0.022552
-0.033295
-0.032806
-0.029388
-0.031342
-0.040619
-0.040131
-0.035736
-0.035736
-0.043060
-0.059174
-0.045502
-0.063080
-0.068451
-0.096283
-0.089935
-0.097748
-0.110931
-0.124603
-0.121185
-0.116302
-0.097748
0.049194
0.317261
0.415405
0.382690
0.256226
-0.036224
-0.188080
-0.188568
-0.112885
0.148804
0.313354
0.314819
0.277222
0.221558
0.164429
0.119019
0.062378
-0.028412
-0.077728
-0.078705
-0.060638
-0.069916
-0.094818
-0.111908
-0.106537
-0.116302
-0.110443
-0.107513
-0.117279
-0.116302
-0.114349
-0.096283
-0.101654
-0.107025
-0.095795
-0.091400
-0.081146
-0.092865
-0.080170
-0.073334
-0.071381
-0.061127
-0.070404
-0.066010
-0.044525
-0.037689
-0.042084
-0.034760
-0.035736
-0.023041
-0.025482
-0.026947
-0.016205
-0.015228
-0.007904
-0.005463
-0.003021
0.004761
0.002319
-0.014740
0.003296
0.006714
0.011597
0.011108
0.008179
0.008667
0.020874
0.014526
0.006714
0.021851
0.029175
0.015503
0.016479
0.016479
0.024292
0.024292
0.027710
0.029175
0.029175
0.025757
0.025757
0.029663
0.024780
0.031128
0.026245
0.025757
0.028198
0.034058
0.031128
0.022827
0.022827
0.032593
0.025757
0.028198
0.020874
0.029663
0.023804
0.033081
0.011597
0.018433
0.028687
0.020386
0.010132
0.013550
0.015991
0.015503
0.012573
0.008667
0.020874
0.014526
0.011108
0.008179
0.018433
0.010132
0.009644
0.014038
0.015991
0.011108
0.002808
0.005249
0.013062
0.015015
0.004761
0.008667
-0.002533
0.015503
0.014526
0.002319
-0.002045
0.007202
0.004272
-0.000092
-0.003510
-0.017670
-0.001068
-0.009857
-0.020599
-0.023529
-0.024017
-0.038177
-0.045990
-0.045502
-0.063568
-0.072845
-0.101166
-0.119720
-0.132904
-0.134369
-0.020111
0.209351
0.320679
0.347534
0.311401
0.162964
0.024780
-0.038666
0.014038
0.074585
0.131226
0.265015
0.350952
0.314331
0.198608
0.136108
0.111694
0.079468
0.055542
0.003784
-0.054291
-0.084076
-0.111908
-0.149017
-0.175385
-0.175385
-0.183685
-0.172943
-0.171478
-0.163666
-0.179779
-0.167084
-0.120209
-0.068451
-0.059662
-0.039642
-0.010834
0.009155
0.010620
0.016479
0.037964
0.036499
0.027222
0.048218
0.080933
0.119019
0.142456
0.146851
0.115112
0.109741
0.095581
0.081421
0.077026
0.066772
0.063843
0.041870
0.027710
0.027222
0.015015
0.024292
0.022827
0.016968
0.016479
0.013062
-0.005463
-0.020599
-0.028900
-0.018158
-0.021088
-0.018646
-0.034271
-0.040131
-0.044525
-0.050873
-0.045502
-0.035736
-0.041595
-0.040131
-0.041595
-0.048431
-0.053314
-0.050873
-0.046967
-0.038177
-0.043549
-0.047943
-0.033783
-0.044037
-0.034760
-0.039154
-0.039642
-0.018158
-0.027924
-0.030365
-0.017181
-0.020111
-0.013763
-0.011810
-0.022064
-0.007904
-0.001556
-0.000092
-0.010345
0.000366
0.006226
0.001831
-0.007416
-0.002045
0.002808
0.012085
0.002808
-0.000580
-0.005951
-0.001556
0.007690
0.003784
0.006226
0.000854
0.003296
-0.012787
0.006226
0.004272
0.003296
-0.017670
-0.008392
0.010620
-0.005951
-0.002045
-0.018646
-0.003021
-0.008392
-0.012787
-0.019135
-0.009857
-0.011322
-0.012299
-0.017670
-0.020599
-0.011322
-0.014740
-0.016205
-0.018646
-0.018646
-0.015228
-0.024506
-0.016205
-0.021576
-0.017670
-0.029388
-0.028412
-0.025482
-0.028412
-0.045990
-0.041595
-0.051361
-0.048920
-0.072845
-0.081146
-0.100189
-0.109467
-0.124115
-0.135834
-0.150970
-0.113861
0.095093
0.404663
0.575562
0.623901
0.276245
-0.282806
-0.424896
-0.285248
-0.054291
0.188843
0.260620
0.270386
0.273804
0.201538
0.098022
-0.003998
-0.077728
-0.109467
-0.151459
-0.159760
-0.149017
-0.148041
-0.146576
-0.159760
-0.148529
-0.121185
-0.108978
-0.098724
-0.096771
-0.080170
-0.060150
-0.023041
-0.007904
-0.018158
0.002808
-0.008392
0.005249
0.005737
0.011108
0.019409
0.023804
0.036011
0.030151
0.041870
0.018921
0.034058
0.040894
0.035034
0.026733
0.030640
0.029663
0.033569
0.027222
0.030640
0.033569
0.028687
0.017456
0.002319
0.007202
0.003296
0.005249
-0.006927
-0.013763
-0.011810
-0.003021
-0.016205
-0.025970
-0.020599
-0.030853
-0.044037
-0.036713
-0.016205
-0.024994
-0.031342
-0.029388
-0.031830
-0.029388
-0.028900
-0.044525
-0.031342
-0.012299
-0.016205
-0.017670
-0.012299
-0.010345
0.003296
-0.005951
-0.001068
0.003296
0.008179
0.004761
0.011108
0.015503
0.009155
0.003784
0.017456
0.023315
0.021851
0.016479
0.008179
0.020386
0.022827
0.022339
0.020386
0.016479
0.031128
0.021851
0.022827
0.024292
0.020874
0.030640
0.027710
0.020386
0.022339
0.032593
0.025757
0.027222
0.022339
0.024292
0.019409
0.033081
0.019409
0.023804
0.033081
0.030151
0.019409
0.019409
0.025757
0.024780
0.021362
0.016968
0.018921
0.013062
0.012573
0.018433
0.013550
0.002808
0.002808
0.015015
0.008667
-0.000092
-0.007416
0.007202
0.003784
-0.003510
-0.020599
-0.001068
-0.002533
-0.013763
-0.024994
-0.013275
-0.023529
-0.016205
-0.030853
-0.045990
-0.045502
-0.063568
-0.068451
-0.084564
-0.107025
-0.102142
-0.117279
-0.113373
-0.060638
0.165405
0.390991
0.549194
0.557983
0.238647
-0.133881
-0.175385
-0.108490
0.011597
0.235229
0.335327
0.317261
0.323120
0.298706
0.217651
0.125366
0.107300
0.082886
0.004761
-0.072845
-0.109467
-0.125092
-0.101654
-0.073334
-0.030365
0.009155
0.013062
-0.008881
-0.043060
-0.078705
-0.061615
-0.026459
-0.007904
-0.003510
0.006226
-0.003021
0.001831
-0.003510
-0.006439
-0.014252
-0.029388
-0.020111
-0.037689
-0.029877
-0.038666
-0.036224
-0.047455
-0.045990
-0.049408
-0.052338
-0.046478
-0.050385
-0.045013
-0.055267
-0.052826
-0.057709
-0.051361
-0.055756
-0.058685
-0.045013
-0.052826
-0.062103
-0.059174
-0.045013
-0.058197
-0.051849
-0.053314
-0.044037
-0.041107
-0.034271
-0.042572
-0.044037
-0.040619
-0.035248
-0.035736
-0.037201
-0.029388
-0.026947
-0.032318
-0.029877
-0.028900
-0.017181
-0.021576
-0.023041
-0.022064
-0.025482
-0.030365
-0.039642
-0.028412
-0.014740
-0.023041
-0.028900
-0.024506
-0.023529
-0.024017
-0.030365
-0.024506
-0.029388
-0.017181
-0.032806
-0.030853
-0.027435
-0.021576
-0.002045
-0.010834
-0.005463
-0.010834
-0.001556
-0.012787
-0.003021
0.003784
0.002808
0.002319
-0.003510
0.004272
0.014526
0.015503
0.010132
0.023804
0.022827
0.007690
0.003296
0.014038
0.026245
0.020386
0.017944
0.024780
0.028198
0.038452
0.028687
0.025269
0.034546
0.039429
0.024780
0.027222
0.035034
0.035522
0.039917
0.039429
0.037964
0.034058
0.024780
0.030640
0.030640
0.028687
0.015991
0.020874
0.007690
0.008179
0.001343
0.010620
-0.006927
-0.004486
-0.005951
-0.007904
-0.023529
-0.012787
-0.012299
-0.016205
-0.026947
-0.021088
-0.031342
-0.032318
-0.032318
-0.023529
-0.030365
-0.040619
-0.038177
-0.041107
-0.030853
-0.035736
-0.056732
-0.072357
-0.078217
-0.065033
-0.084564
-0.086029
-0.100189
-0.087006
-0.087494
-0.096283
-0.063080
0.225464
0.676147
0.807007
0.665894
0.234253
-0.316986
-0.420502
-0.214935
0.054565
0.266479
0.386108
0.392456
0.352905
0.246948
0.142944
0.020874
-0.087006
-0.128998
-0.138763
-0.164642
-0.152435
-0.180267
-0.230560
-0.242767
-0.188568
-0.148041
-0.113861
-0.105560
-0.088959
-0.073334
-0.063080
-0.047455
-0.056244
-0.049896
-0.053802
-0.034271
-0.037689
-0.028900
-0.033295
-0.013275
-0.024994
-0.003998
-0.016205
-0.009369
-0.019135
-0.015717
-0.006439
-0.001556
0.003296
-0.005951
-0.011810
-0.003998
-0.006927
-0.008392
-0.012787
0.004272
-0.018646
-0.012299
-0.012787
-0.003021
0.011108
-0.007904
-0.005463
0.001343
0.011597
0.011108
0.008179
0.003296
0.022827
0.014038
0.018921
0.010620
0.008667
0.022827
0.013550
0.024292
0.028198
0.031128
0.031616
0.030640
0.022827
0.034546
0.028198
0.036987
0.031616
0.032593
0.034546
0.022339
0.028687
0.035522
0.026733
0.023315
0.028687
0.021362
0.042358
0.026245
0.026245
0.015503
0.027710
0.018921
0.020874
0.015015
0.020386
0.022339
0.010132
0.018921
0.015503
0.006226
0.011108
0.006714
0.012085
0.004272
0.003296
0.002319
0.007202
0.013062
0.009644
-0.008392
-0.003998
0.003296
0.002319
-0.007416
-0.005951
0.004761
-0.009857
-0.003998
-0.012787
-0.001556
-0.000580
-0.000092
-0.022064
-0.004486
-0.013763
0.000366
-0.010834
0.000854
-0.008881
-0.011810
-0.003510
-0.000092
-0.010834
0.000854
-0.015717
-0.002533
0.009155
-0.001556
-0.002533
-0.003021
0.001831
-0.002045
-0.006439
-0.007416
-0.009857
-0.012787
-0.003998
-0.015717
-0.019623
-0.019135
-0.022064
-0.018158
-0.024994
-0.003998
0.023804
0.037964
0.062378
0.067261
0.036987
0.019897
-0.013275
-0.048431
-0.055756
-0.022064
0.042847
0.055054
0.018433
-0.020111
-0.055267
-0.079193
-0.007904
0.159546
0.321655
0.437866
0.350464
-0.060638
-0.251556
-0.247650
-0.200287
-0.059174
0.065796
0.094604
0.118530
0.112671
0.077026
0.013062
-0.050873
-0.090912
-0.129974
-0.114838
-0.132904
-0.148041
-0.155853
-0.153900
-0.122650
-0.080658
-0.054779
-0.053802
-0.049408
-0.042572
-0.027435
-0.012299
-0.019623
-0.017181
-0.030365
-0.017670
-0.023041
-0.024506
-0.009857
-0.017670
-0.016693
-0.025482
-0.017670
-0.016693
-0.021576
-0.015228
-0.025970
-0.011810
-0.012299
-0.018646
-0.022064
-0.003998
-0.009857
-0.009857
-0.021576
0.003784
-0.013763
-0.000092
-0.007904
-0.003998
0.002319
0.000854
0.008179
0.006226
0.014038
0.007690
0.006226
0.012085
0.015015
0.022339
0.019409
0.019409
0.017456
0.017944
0.019409
0.017944
0.024780
0.028687
0.029175
0.018921
0.028198
0.026733
0.025269
0.025269
0.022827
0.021851
0.034058
0.030151
0.018433
0.029663
0.031616
0.024780
0.022339
0.019409
0.023315
0.025269
0.024780
0.021362
0.028687
0.019409
0.022339
0.020386
0.020386
0.016479
0.012085
0.019409
0.010132
0.005737
0.006714
0.005737
0.009644
0.005249
0.001343
0.000366
0.007202
0.009155
-0.005463
-0.004974
0.011597
0.002808
-0.007904
-0.010834
-0.007416
-0.008881
-0.015228
-0.009369
-0.016693
-0.015717
-0.011810
-0.010345
-0.020599
-0.015228
-0.025970
-0.024017
-0.018646
-0.023041
-0.023041
-0.023041
-0.024017
-0.016205
-0.003998
0.003296
0.023804
0.042847
0.052124
0.061401
0.058960
0.050659
0.011597
-0.025482
-0.052826
-0.020111
0.059937
0.116089
0.103394
0.067749
0.043823
0.050659
0.088257
0.098511
0.152710
0.177612
0.066284
-0.063568
-0.063568
-0.025970
0.002808
0.071167
0.109741
0.049683
-0.030365
-0.037201
-0.039642
-0.013275
-0.065521
-0.113373
-0.143158
-0.144135
-0.141693
-0.142181
-0.143158
-0.144135
-0.109467
-0.083588
-0.083099
-0.079193
-0.049896
-0.032318
-0.023041
-0.038666
-0.023529
0.005737
0.019409
0.025269
0.050659
0.069214
0.065308
0.053589
0.056030
0.067261
0.055542
0.059448
0.051636
0.044312
0.024780
0.015015
0.016968
0.009155
0.015503
0.007690
-0.024506
-0.032806
-0.028900
-0.026459
-0.039642
-0.045990
-0.033295
-0.035736
-0.054291
-0.057220
-0.051849
-0.063568
-0.055756
-0.042572
-0.042084
-0.036713
-0.040619
-0.045013
-0.033783
-0.030365
-0.031342
-0.020111
-0.015228
0.003296
-0.002045
-0.007416
0.005249
0.011597
0.007202
0.023315
0.027710
0.011108
0.019897
0.026245
0.030640
0.019897
0.033569
0.023804
0.023804
0.030640
0.018433
0.025757
0.017456
0.015015
0.019897
0.030151
0.012573
0.002319
0.014038
0.015503
0.005249
0.009155
0.015015
0.022827
0.009155
0.010132
0.001831
0.011108
0.011108
0.004761
0.006714
0.004761
0.009155
0.004761
0.007690
0.004761
0.002319
0.001831
0.005249
0.005249
0.007690
0.007202
-0.002045
0.008179
0.013550
-0.003021
-0.002045
0.004272
-0.007416
0.002319
-0.003510
-0.007416
-0.010834
0.000366
-0.003021
-0.006439
-0.015717
-0.009857
-0.015717
-0.029388
-0.027924
-0.016205
-0.019623
-0.027924
-0.029877
-0.021576
-0.032806
-0.012787
0.010132
0.030640
0.052612
0.067749
0.061890
0.058472
0.054565
0.022339
-0.013275
-0.015717
0.024292
0.062378
0.068726
0.052612
0.008179
0.012573
0.103882
0.268433
0.434937
0.491577
0.308472
-0.054291
-0.295502
-0.199310
-0.090424
0.068726
0.139038
0.092163
0.056519
0.060913
0.046753
-0.003998
-0.077728
-0.155365
-0.189056
-0.198334
-0.196869
-0.173431
-0.191498
-0.177826
-0.168549
-0.133392
-0.087494
-0.045502
-0.009857
-0.018158
-0.009369
0.012573
0.030151
0.032593
0.045288
0.053101
0.064331
0.073608
0.067261
0.062866
0.065308
0.057007
0.054565
0.030151
0.033081
0.024292
0.018433
0.003296
-0.003510
-0.010834
-0.024506
-0.025970
-0.020111
-0.010345
-0.021088
-0.022552
-0.022552
-0.020599
-0.023041
-0.032806
-0.023041
-0.025970
-0.012299
-0.021576
-0.022552
-0.018158
-0.007416
-0.008392
-0.008392
-0.008392
-0.000092
0.002808
0.012085
0.004272
0.008667
0.012573
0.003784
0.013550
0.019409
0.019409
0.015503
0.022827
0.042358
0.028198
0.025757
0.021851
0.029663
0.039429
0.028198
0.028198
0.037476
0.029663
0.037476
0.023804
0.015503
0.031616
0.027222
0.017456
0.014526
0.012085
0.008667
0.006226
0.010620
0.012085
0.007690
0.016968
-0.001068
0.006226
0.006226
0.004761
-0.006439
-0.000580
0.005737
0.010620
-0.002045
-0.012787
0.009644
0.006714
-0.003021
-0.000580
-0.003510
-0.005951
0.004272
-0.007904
-0.006927
-0.002045
-0.000580
-0.007904
-0.017181
-0.014252
-0.012787
-0.007904
-0.019623
-0.015228
-0.018158
-0.022552
-0.021576
-0.022064
-0.024506
-0.034271
-0.043549
-0.039154
-0.034271
-0.042084
-0.041107
-0.029388
-0.007416
0.000854
0.030640
0.052124
0.075562
0.069214
0.040405
0.004272
-0.039642
-0.044037
-0.005951
0.069214
0.131714
0.107788
0.099487
0.053101
0.025757
0.059937
0.070190
0.102417
0.150757
0.072144
-0.066498
-0.105560
-0.067474
-0.051849
-0.022552
-0.020111
-0.070404
-0.074310
-0.074799
-0.065033
-0.091888
-0.118256
-0.124115
-0.139252
-0.150970
-0.140717
-0.150482
-0.128021
-0.120209
-0.082611
-0.078705
-0.057220
-0.023529
-0.016693
-0.001068
0.011108
0.021362
0.041870
0.056030
0.057983
0.072632
0.095093
0.107788
0.104370
0.102417
0.104370
0.102417
0.109741
0.091675
0.091187
0.084839
0.078003
0.078979
0.065796
0.051147
0.041870
0.023804
0.014038
0.004761
-0.002533
0.000366
-0.006927
-0.017181
-0.037689
-0.040131
-0.050385
-0.054779
-0.051361
-0.048920
-0.046967
-0.043549
-0.049896
-0.042572
-0.037689
-0.044037
-0.038666
-0.041595
-0.035248
-0.025970
-0.025482
-0.021088
-0.017670
-0.017181
-0.032806
-0.010345
-0.005951
-0.006927
-0.007904
-0.017181
-0.006439
-0.010345
-0.011322
-0.008392
-0.007416
-0.011810
-0.006439
-0.003998
-0.009857
-0.006927
-0.011322
0.000366
-0.008881
-0.001068
-0.000580
-0.007904
-0.010345
0.005737
0.006226
-0.003510
-0.005951
0.004761
0.008179
0.011108
-0.000092
-0.005463
0.007202
0.006226
-0.004974
-0.004486
0.009155
0.010620
0.001831
0.004272
0.003784
0.003296
0.000854
0.006226
-0.000092
0.001831
0.014038
-0.003510
0.001831
0.004761
0.002319
-0.010345
-0.001068
0.003296
-0.006439
-0.011810
-0.018646
-0.008881
-0.011810
-0.016693
-0.011810
-0.026947
-0.015717
-0.031830
-0.034760
-0.029388
-0.022552
-0.038666
-0.021088
-0.012299
0.000366
0.018433
0.036011
0.062378
0.083862
0.072632
0.060425
0.036499
0.002319
-0.013275
0.027710
0.045776
0.043335
0.002319
-0.001556
0.179565
0.409058
0.474487
0.419800
0.273804
-0.082611
-0.201752
-0.109467
0.020874
0.189819
0.151733
0.082886
0.034546
0.004761
-0.068939
-0.106049
-0.130463
-0.155853
-0.160736
-0.209564
-0.224701
-0.252533
-0.242279
-0.232513
-0.231049
-0.212982
-0.201752
-0.162201
-0.125092
-0.107025
-0.083099
-0.045502
-0.013275
0.000366
0.033569
0.046265
0.064819
0.073120
0.076050
0.082886
0.094116
0.096558
0.086792
0.078003
0.078003
0.067261
0.068237
0.072632
0.074097
0.071655
0.066284
0.051147
0.063354
0.066284
0.053101
0.051636
0.060425
0.044800
0.039429
0.036499
0.037476
0.039429
0.037964
0.031128
0.021362
0.018433
0.031128
0.016479
0.021362
0.027222
0.019897
0.027710
0.019409
0.015015
0.032104
0.020386
0.019409
0.016479
0.031128
0.016479
0.021851
0.011108
0.013062
0.023804
0.020386
0.008667
-0.018646
-0.004974
0.009644
0.002808
0.003784
0.007202
-0.005951
-0.011322
-0.005951
-0.011810
-0.003998
-0.017181
-0.006439
-0.017670
-0.014740
-0.004486
-0.007904
0.002808
-0.015228
-0.021576
-0.013763
-0.011810
-0.005951
-0.016205
-0.014252
-0.012787
-0.007416
-0.015228
-0.017181
-0.009857
-0.021088
-0.010834
-0.023529
-0.025970
-0.022064
-0.018646
-0.019623
-0.033295
-0.024506
-0.017181
-0.026947
-0.030365
-0.034271
-0.026947
-0.024994
-0.030365
-0.029877
-0.035736
-0.023041
-0.029877
-0.040131
-0.033295
-0.021088
-0.024994
-0.032318
-0.032806
-0.025482
-0.022552
-0.025482
-0.027924
-0.025482
-0.017181
-0.018158
-0.012787
-0.024994
-0.022064
-0.027435
-0.014740
-0.024017
-0.012299
-0.023041
-0.020599
-0.017181
-0.018158
-0.017181
-0.019135
-0.017181
-0.002045
0.007202
0.019409
0.033569
0.043335
0.055542
0.078003
0.071655
0.061890
0.051147
0.066284
0.102417
0.133179
0.185913
0.130737
-0.016205
-0.064545
-0.005463
0.033081
0.036987
0.098999
0.095093
0.005249
-0.022064
-0.018158
-0.010834
-0.040619
-0.088470
-0.115814
-0.093842
-0.083588
-0.048920
-0.056244
-0.054779
-0.048920
-0.012299
-0.006927
-0.002533
0.001831
-0.020111
-0.031830
-0.043549
-0.009369
-0.000580
0.010132
0.007690
0.000854
0.003296
-0.009369
-0.013763
-0.019623
-0.023041
-0.023041
-0.013763
-0.018158
-0.012299
-0.007904
-0.027924
-0.024017
-0.038666
-0.030365
-0.023529
-0.022552
-0.013763
-0.015228
-0.015717
-0.018158
-0.005463
-0.024017
-0.017670
-0.026459
-0.025482
-0.013275
-0.005951
-0.016693
-0.020599
-0.003021
-0.018646
-0.006927
-0.009857
0.004761
-0.000580
-0.003510
-0.006439
0.003296
0.005737
0.001343
0.005737
0.004761
0.013550
0.007202
0.009155
0.009644
0.017456
0.017456
0.001831
0.015015
0.017456
0.012573
0.014038
0.009644
0.010132
0.021851
0.024292
0.009155
0.019897
0.021851
0.010620
0.025757
0.013550
0.023315
0.019409
0.011597
0.017944
0.018433
0.007690
0.015991
0.016479
0.011108
0.014038
0.015991
0.010620
0.009644
0.015503
0.008179
0.003784
0.013550
0.013550
0.016968
0.006714
0.003296
0.011597
0.010132
0.018921
-0.001556
0.006226
0.007202
0.008179
0.007690
0.002319
0.004761
-0.004486
-0.000580
0.005737
0.005249
-0.000092
-0.011810
-0.012299
0.002319
0.005249
-0.007416
-0.011810
0.008667
0.000366
-0.006439
-0.005951
0.004761
-0.001068
-0.001068
0.000366
0.015991
0.012573
0.028198
0.034546
0.048218
0.072632
0.078979
0.076538
0.020874
-0.053802
-0.079681
0.070190
0.285034
0.360718
0.391968
0.362671
0.092163
-0.209076
-0.152924
-0.005951
0.098022
0.131226
0.053589
0.006226
-0.002533
-0.012299
-0.090912
-0.141693
-0.166595
-0.187103
-0.216400
-0.214935
-0.231537
-0.230072
-0.236420
-0.233002
-0.198822
-0.172943
-0.124115
-0.107513
-0.086517
-0.057220
-0.029877
-0.005463
0.021851
0.034058
0.058960
0.075073
0.085815
0.092163
0.107300
0.115112
0.131226
0.141479
0.122437
0.116089
0.116089
0.114136
0.112183
0.098511
0.094604
0.089233
0.083862
0.072144
0.073120
0.071655
0.052124
0.053589
0.049194
0.031128
0.025269
0.029175
0.024292
0.015015
0.012573
0.000854
-0.000092
-0.001068
0.003296
-0.009369
-0.010834
-0.002533
-0.004974
-0.024017
-0.015228
-0.011322
-0.000580
-0.003021
-0.002045
-0.002533
-0.002533
-0.006439
0.003296
0.009644
0.006714
0.003296
-0.004486
-0.002045
-0.003510
0.005249
0.009155
-0.000580
-0.009369
0.012085
0.012085
-0.003998
-0.002533
0.007690
0.007202
-0.001068
-0.003998
0.003296
0.005249
0.002808
-0.003510
-0.003021
-0.003510
0.002319
-0.005951
-0.009857
-0.010834
-0.009857
-0.016693
-0.009369
-0.009857
-0.020111
-0.024017
-0.026947
-0.024994
-0.026947
-0.034760
-0.028412
-0.040131
-0.040131
-0.047455
-0.043549
-0.037689
-0.046967
-0.059662
-0.053314
-0.057709
-0.063080
-0.058197
-0.064545
-0.048431
-0.052826
-0.048920
-0.052826
-0.055756
-0.065521
-0.048920
-0.057709
-0.034760
-0.000092
0.005249
0.012085
0.040405
0.053589
0.059448
0.049683
0.033081
0.027710
0.021851
0.028198
0.038940
0.067749
0.088257
0.075562
0.073608
0.131714
0.143921
0.164917
0.155151
0.053589
-0.026947
-0.041595
-0.021576
-0.008392
0.032104
0.063354
0.090210
-0.001068
-0.089447
-0.122162
-0.102631
-0.087982
-0.117279
-0.153900
-0.173920
-0.170502
-0.170990
-0.195404
-0.186127
-0.168060
-0.170013
-0.145599
-0.126556
-0.118744
-0.108490
-0.070404
-0.052826
-0.028900
-0.021088
0.011108
0.051636
0.071167
0.102417
0.121948
0.115112
0.099976
0.117554
0.118530
0.110229
0.113647
0.102905
0.113159
0.098999
0.083374
0.075073
0.061401
0.058960
0.042358
0.030640
0.005249
-0.004974
-0.008392
-0.013275
-0.010345
-0.005951
-0.002045
0.004761
-0.002045
-0.008392
-0.013275
-0.005463
-0.004974
-0.009857
0.004761
0.006226
0.004761
0.005737
-0.003021
0.003296
0.006226
0.002319
0.012573
0.001831
0.012573
0.002808
-0.002045
0.002808
0.020874
0.007202
-0.002533
-0.008881
-0.006927
0.008179
0.000366
0.003296
0.006714
0.003296
-0.005463
0.001343
-0.007416
0.008179
-0.005463
-0.009369
-0.001068
-0.003998
-0.003998
-0.009369
0.001343
-0.002533
-0.007904
-0.005951
-0.006927
0.003296
-0.005463
-0.009857
-0.004974
-0.001556
0.001343
-0.018646
-0.005951
-0.002533
-0.003998
-0.004974
-0.019135
-0.017181
-0.015228
-0.007904
-0.011810
-0.008392
-0.015228
-0.021088
-0.022064
-0.012787
-0.021576
-0.015228
-0.017670
-0.028412
-0.026459
-0.023041
-0.037689
-0.032318
-0.040131
-0.033295
-0.025970
-0.021088
0.001831
0.015503
0.041382
0.060913
0.055542
0.064331
0.058960
0.030640
0.006226
-0.017181
0.018921
0.078979
0.177124
0.361694
0.393921
0.351440
0.231323
-0.020599
-0.130951
-0.125580
-0.028412
0.047241
0.095093
0.125854
0.127319
0.051636
-0.037201
-0.106537
-0.147064
-0.190521
-0.181732
-0.160248
-0.168060
-0.163177
-0.168060
-0.154877
-0.137299
-0.145111
-0.116791
-0.102142
-0.082611
-0.051849
-0.034760
-0.021088
-0.002533
0.012573
0.009155
0.034546
0.049683
0.056030
0.061401
0.087769
0.102417
0.095581
0.095581
0.087769
0.094116
0.092163
0.094604
0.098999
0.095581
0.100952
0.109253
0.093628
0.099487
0.096558
0.082886
0.077515
0.063843
0.060425
0.055054
0.040405
0.022827
0.025757
0.014038
0.003296
0.009155
0.006714
0.005249
-0.012299
-0.005463
-0.010345
-0.028412
-0.032318
-0.047455
-0.044037
-0.040619
-0.037689
-0.041595
-0.041595
-0.024994
-0.034271
-0.044525
-0.038666
-0.026459
-0.032806
-0.044525
-0.039154
-0.033783
-0.031342
-0.037689
-0.034760
-0.017670
-0.023041
-0.021576
-0.040131
-0.016693
-0.025482
-0.007904
-0.017670
-0.019135
-0.010834
-0.017670
-0.012787
-0.009369
-0.010834
-0.004974
-0.008392
-0.005951
-0.003998
0.005737
-0.002533
0.001831
0.006226
0.011597
-0.003510
-0.002533
-0.000580
0.005249
-0.002045
-0.011322
-0.004974
0.007690
0.004272
-0.001556
-0.010345
-0.006439
-0.006439
-0.019135
-0.020111
-0.013763
-0.013763
-0.024994
-0.016205
-0.013275
-0.017181
-0.013275
-0.029388
-0.026459
-0.016205
-0.019623
-0.018646
-0.029877
-0.025482
-0.023041
-0.028900
-0.028412
-0.020111
-0.023041
-0.020111
-0.026947
-0.023041
-0.008392
0.011597
0.020386
0.031128
0.031616
0.045776
0.052124
0.042358
0.024292
-0.011810
-0.025482
-0.013763
-0.000580
0.017456
0.032593
0.156616
0.348999
0.388062
0.470581
0.362183
-0.036224
-0.274994
-0.234467
-0.155365
-0.082123
0.087769
0.193237
0.156616
0.078979
-0.015228
-0.048920
-0.104095
-0.154877
-0.189056
-0.208588
-0.222748
-0.218842
-0.208588
-0.192963
-0.194916
-0.149017
-0.115814
-0.082123
-0.069427
-0.059662
-0.046967
-0.024994
-0.023041
-0.026459
-0.010834
-0.008881
0.003296
0.005737
0.012085
0.013550
0.022339
0.032104
0.018433
0.023804
0.036987
0.041870
0.040894
0.041382
0.045288
0.049194
0.028198
0.042847
0.040894
0.037964
0.031128
0.024780
0.020386
0.033081
0.037476
0.024292
0.025269
0.031128
0.028687
0.018921
0.016968
0.021362
0.022827
0.003296
-0.004974
0.015503
0.003784
0.004761
-0.001556
0.000366
-0.006927
-0.008881
-0.005951
0.000366
-0.004486
-0.012787
-0.020599
-0.011322
-0.009369
-0.014740
-0.011810
-0.014252
-0.005463
-0.010345
-0.022552
-0.028412
-0.013763
-0.004486
-0.001556
-0.005463
0.001343
-0.000580
-0.003998
0.002808
0.003296
0.012573
0.015503
0.009155
-0.007416
0.016968
0.012085
0.019409
0.008667
0.014526
0.024292
0.015991
0.014526
0.017944
0.017944
0.012573
0.011108
0.015015
0.015991
0.020874
0.020874
0.004761
0.011597
0.013062
0.018433
0.002319
0.001831
0.008179
-0.006439
-0.003510
0.002808
0.008179
-0.005951
-0.001068
0.003296
-0.003510
-0.003998
-0.002533
-0.013763
0.006226
-0.011322
-0.011322
-0.003510
-0.010345
-0.001556
-0.008392
-0.022064
-0.003021
-0.003510
-0.000580
-0.004974
-0.000092
0.001831
0.001831
0.000854
-0.006439
0.000366
0.003296
0.008179
0.012085
0.031616
0.042847
0.042358
0.034546
0.047729
0.054077
0.059448
0.092651
0.108765
0.207886
0.311890
0.266479
0.228882
0.213745
0.135620
0.085327
0.108276
0.181030
0.197632
0.239624
0.226440
0.133179
0.067261
0.037964
0.050171
0.008179
-0.046478
-0.110931
-0.157806
-0.157318
-0.166595
-0.156830
-0.136810
-0.146088
-0.186127
-0.207611
-0.195892
-0.183685
-0.127045
-0.118256
-0.121185
-0.096283
-0.048431
-0.050873
-0.032806
-0.008881
0.001343
0.033081
0.045288
0.060913
0.074585
0.097046
0.107788
0.108276
0.103882
0.106812
0.102417
0.079468
0.055542
0.039429
0.054565
0.089233
0.076050
0.069214
0.044800
0.009644
-0.002045
-0.008881
0.002808
-0.002533
-0.001068
-0.016693
-0.042572
-0.045502
-0.061615
-0.062592
-0.049896
-0.036224
-0.050873
-0.041595
-0.064545
-0.044525
-0.051849
-0.052826
-0.047943
-0.043549
-0.053314
-0.062592
-0.054291
-0.037689
-0.047943
-0.042572
-0.044525
-0.041595
-0.040131
-0.033295
-0.041595
-0.033295
-0.021088
-0.026459
-0.033295
-0.022552
-0.017670
-0.016693
-0.020599
-0.002045
0.000854
0.002808
-0.008392
-0.016693
0.007690
0.000854
-0.017670
-0.018158
-0.030365
-0.015228
-0.019623
-0.026947
-0.027924
-0.019135
-0.024506
-0.038666
-0.023529
-0.031830
-0.023041
-0.029388
-0.033783
-0.025970
-0.037201
-0.036224
-0.040619
-0.031830
-0.022552
-0.029388
-0.024994
-0.007904
-0.014252
-0.003510
-0.018158
-0.006927
-0.012299
-0.004974
0.000366
-0.016205
0.001343
0.011108
0.004761
0.008667
0.005737
0.015015
0.007690
0.008667
0.007202
0.015015
0.004761
0.001831
0.005249
0.003784
-0.013763
-0.007416
-0.019623
-0.011810
-0.006439
-0.008392
-0.019623
0.002808
0.007690
0.018921
0.009155
-0.004974
0.004761
-0.005463
-0.025482
-0.031830
0.037476
0.163452
0.305054
0.336792
0.287476
0.196655
0.113647
0.094604
0.071167
0.051147
0.101440
0.183472
0.221069
0.199585
0.123901
0.063843
-0.005951
-0.074799
-0.117767
-0.128510
-0.179291
-0.212494
-0.234955
-0.263763
-0.255951
-0.249115
-0.252533
-0.264740
-0.275482
-0.274017
-0.260345
-0.211029
-0.189056
-0.158783
-0.122650
-0.090424
-0.078705
-0.045990
-0.009369
0.007690
0.019897
0.039429
0.063354
0.088257
0.084839
0.092651
0.098022
0.112183
0.098022
0.098999
0.088745
0.097534
0.094116
0.087280
0.080444
0.070190
0.072632
0.055542
0.045288
0.032593
0.036987
0.015503
0.018433
0.014526
0.009155
0.002808
-0.000580
-0.001068
0.007202
0.001343
-0.012299
-0.004974
-0.007904
-0.002045
-0.010345
-0.010345
0.005249
-0.000092
0.004761
-0.003021
-0.006927
-0.000580
-0.011810
-0.014252
-0.000580
0.014526
0.012085
0.006714
0.013550
0.003296
-0.003510
-0.001556
-0.000580
-0.003510
0.007202
0.011108
0.002319
-0.001556
0.003784
0.006714
-0.007416
-0.006927
0.000366
-0.006927
-0.003510
-0.000580
0.003784
-0.007904
-0.006927
0.000366
0.000366
0.004272
-0.000092
-0.000580
0.003784
0.011108
0.007202
0.003296
0.003296
0.003784
0.002319
-0.013275
0.009644
0.011597
0.007690
0.001343
-0.013275
-0.013763
-0.005463
-0.021088
-0.026459
-0.023041
-0.021576
-0.028900
-0.024017
-0.026459
-0.023529
-0.026459
-0.030365
-0.024994
-0.026947
-0.016205
-0.015228
-0.028900
-0.016205
-0.022552
-0.025970
-0.006927
-0.005463
0.006714
-0.000092
-0.003998
0.017456
0.158081
0.369507
0.473022
0.428101
0.309937
0.043335
-0.103119
-0.038177
0.050171
0.162964
0.300171
0.330444
0.241577
0.115601
0.045776
0.035522
0.014038
-0.023041
-0.084076
-0.122162
-0.126068
-0.147064
-0.130463
-0.123627
-0.126556
-0.124115
-0.129486
-0.103119
-0.063568
-0.022552
0.015015
0.033569
0.018921
0.036987
0.043823
0.069702
0.072632
0.095093
0.105347
0.087769
0.087280
0.090698
0.092651
0.086792
0.070190
0.060913
0.054077
0.037476
0.025757
0.000854
-0.000092
-0.005463
-0.021088
-0.033295
-0.032318
-0.030365
-0.047943
-0.044037
-0.046478
-0.051361
-0.049896
-0.047455
-0.040619
-0.049408
-0.036224
-0.050873
-0.041595
-0.028412
-0.041107
-0.028412
-0.031342
-0.026459
-0.028412
-0.030853
-0.032318
-0.028900
-0.024017
-0.015228
-0.029388
-0.029388
-0.025970
-0.021576
-0.017670
-0.019623
-0.021576
-0.018158
-0.026459
-0.018646
-0.017181
-0.013275
-0.013275
-0.015228
-0.008881
-0.005951
-0.019623
-0.017181
-0.016693
-0.008881
-0.006927
-0.027924
-0.025970
-0.015228
-0.001068
-0.010834
-0.010834
-0.001068
-0.014740
-0.008881
-0.012787
-0.016205
-0.006927
-0.009369
-0.001556
0.005737
-0.013275
-0.003510
-0.004486
0.010132
0.009644
-0.007904
-0.006927
-0.003998
0.002319
-0.007416
-0.009369
-0.015717
-0.001556
-0.002045
-0.025482
-0.024506
-0.024506
-0.018158
-0.023529
-0.035736
-0.044525
-0.044037
-0.045990
-0.050385
-0.052826
-0.065033
-0.061127
-0.054779
-0.077728
-0.073822
-0.065521
-0.072845
-0.037201
0.083862
0.176147
0.260132
0.302612
0.193237
0.099976
0.055542
0.041382
0.066284
0.113647
0.124390
0.211792
0.250854
0.225952
0.147339
0.073608
-0.002045
-0.055267
-0.084076
-0.107025
-0.125580
-0.125092
-0.120209
-0.142181
-0.150482
-0.162201
-0.172455
-0.183197
-0.198822
-0.182709
-0.164642
-0.133881
-0.146088
-0.133881
-0.135834
-0.135834
-0.124115
-0.115326
-0.110443
-0.105560
-0.079681
-0.077240
-0.060638
-0.038666
-0.046478
-0.032806
-0.012299
0.007690
0.028687
0.039917
0.059448
0.076050
0.082397
0.087769
0.097046
0.123901
0.127808
0.130737
0.113159
0.129272
0.123413
0.114136
0.103394
0.097534
0.080444
0.070190
0.065308
0.051147
0.028687
0.028687
0.011108
-0.003998
-0.011810
-0.030365
-0.031830
-0.031830
-0.035248
-0.036713
-0.043549
-0.054779
-0.064545
-0.053802
-0.045990
-0.041595
-0.046478
-0.029388
-0.037689
-0.042084
-0.039642
-0.034760
-0.034271
-0.024017
-0.029388
-0.022064
-0.023041
-0.025970
-0.023529
-0.008881
-0.009369
-0.003510
-0.006439
0.002319
0.000854
0.012085
0.008179
0.008179
0.010132
0.011108
0.005737
0.020874
0.029175
0.031616
0.030151
0.029175
0.029663
0.034546
0.032104
0.040405
0.029663
0.048218
0.036987
0.039429
0.028198
0.035034
0.026733
0.031616
0.019897
0.028198
0.022827
0.023804
0.010132
0.013550
0.014038
0.001343
-0.000092
-0.003510
-0.002533
-0.000580
-0.023041
-0.019135
-0.027924
-0.031830
-0.041107
-0.043549
-0.044525
-0.056732
-0.064545
-0.085541
-0.108978
-0.106049
0.005249
0.264526
0.409058
0.451050
0.408569
0.276245
0.143433
0.093628
0.091675
0.108765
0.135620
0.249878
0.345581
0.367065
0.355835
0.292847
0.219604
0.141968
0.020386
-0.064056
-0.078705
-0.093353
-0.135345
-0.153412
-0.170990
-0.176849
-0.181244
-0.197845
-0.191498
-0.187103
-0.195404
-0.189056
-0.191498
-0.164154
-0.139252
-0.128510
-0.120209
-0.105560
-0.105560
-0.099701
-0.086517
-0.058685
-0.038177
-0.048431
-0.033295
-0.006439
0.002808
0.004272
-0.007904
-0.022064
-0.022552
-0.001068
0.032104
0.064331
0.070190
0.049194
0.055542
0.057495
0.027710
-0.003998
0.001343
0.028687
0.060913
0.078003
0.097046
0.067749
0.063354
0.060425
0.057983
0.074585
0.102417
0.127808
0.133667
0.138062
0.129272
0.087769
-0.013763
-0.048431
-0.033295
0.001831
0.024780
0.038452
0.011108
-0.017670
-0.050385
-0.097748
-0.103607
-0.111908
-0.119232
-0.129486
-0.141205
-0.132416
-0.125092
-0.121674
-0.120697
-0.112885
-0.101654
-0.091400
-0.075775
-0.077728
-0.071869
-0.053802
-0.043549
-0.037201
-0.047943
-0.027435
-0.029877
-0.010345
-0.015717
-0.011810
-0.007416
0.001831
0.003296
0.006714
-0.002533
0.007202
0.000366
0.001831
0.000366
0.000854
0.010620
0.005249
0.001343
0.005249
-0.001068
0.010132
0.000366
-0.007904
-0.003021
-0.001068
-0.005463
-0.007416
-0.014252
-0.009369
0.008667
-0.021576
-0.019623
-0.019623
-0.019623
-0.019623
-0.021576
-0.038177
-0.027435
-0.030365
-0.043060
-0.054291
-0.048431
-0.062103
-0.069427
-0.083099
-0.071869
-0.065033
-0.051849
0.022827
0.194214
0.336792
0.432007
0.413940
0.215210
0.048218
0.016968
-0.014252
0.033081
0.147827
0.148804
0.172241
0.241089
0.239624
0.173706
0.089722
0.006226
-0.072845
-0.111908
-0.149506
-0.197845
-0.218353
-0.226166
-0.215424
-0.211517
-0.200775
-0.180267
-0.156830
-0.148529
-0.122162
-0.114349
-0.097260
-0.095795
-0.078705
-0.069916
-0.051849
-0.038177
-0.023041
-0.011322
-0.005463
0.011108
0.005737
0.012085
0.022827
0.036011
0.046753
0.046753
0.045776
0.057495
0.067261
0.048218
0.061401
0.072632
0.066772
0.060913
0.068237
0.070190
0.070679
0.067261
0.069702
0.076050
0.074585
0.078003
0.055054
0.073608
0.076050
0.069702
0.061890
0.068726
0.061890
0.055542
0.033081
0.030151
0.022827
0.017456
0.011597
0.004272
0.013550
0.024780
0.032593
0.010620
-0.013763
-0.020111
-0.039642
-0.046967
-0.063080
-0.033783
-0.021088
-0.024994
-0.025482
-0.036713
-0.051361
-0.050873
-0.068939
-0.084564
-0.083588
-0.090912
-0.084564
-0.083588
-0.071869
-0.080658
-0.081146
-0.098724
-0.083099
-0.086029
-0.088959
-0.081635
-0.078217
-0.076263
-0.070404
-0.056244
-0.041107
-0.038666
-0.031830
-0.022064
-0.020111
-0.004486
-0.004486
-0.001068
0.008179
0.014526
0.016968
0.001831
0.001343
0.010620
0.014526
0.016968
0.015991
0.009155
0.008667
-0.003998
-0.006439
-0.012787
-0.018158
-0.011810
-0.027435
-0.030853
-0.037201
-0.040131
-0.061127
-0.069427
-0.024994
0.113647
0.243042
0.307495
0.359253
0.268433
0.149780
0.064331
0.065308
0.119995
0.141968
0.164917
0.174194
0.232300
0.310425
0.320190
0.240601
0.139526
0.069702
0.004272
-0.044037
-0.050385
-0.037689
-0.057709
-0.113373
-0.139740
-0.124115
-0.090912
-0.109467
-0.118744
-0.138275
-0.133392
-0.141205
-0.144135
-0.128021
-0.103607
-0.083099
-0.087494
-0.088470
-0.076263
-0.066986
-0.071869
-0.049896
-0.037689
-0.023041
-0.010345
-0.003510
0.008667
0.025757
0.038940
0.044312
0.047729
0.062378
0.049683
0.065308
0.077026
0.075562
0.071655
0.070679
0.072632
0.069702
0.077026
0.076050
0.077515
0.070190
0.098022
0.098511
0.090698
0.033081
0.012573
-0.016693
-0.004974
0.017456
0.003296
0.005249
0.004272
0.005249
-0.007904
-0.039154
-0.047943
-0.053802
-0.045013
-0.062592
-0.056732
-0.050385
-0.051361
-0.046967
-0.057709
-0.056244
-0.040619
-0.036713
-0.035248
-0.039642
-0.033783
-0.030365
-0.028412
-0.024994
-0.032806
-0.018158
-0.018158
-0.018646
-0.032318
-0.058197
-0.073334
-0.103607
-0.131927
-0.110931
-0.084564
-0.071869
-0.048920
-0.027924
-0.030365
-0.055756
-0.096771
-0.100677
-0.087006
-0.076263
-0.071869
-0.083588
-0.056244
-0.022064
0.000854
0.004272
-0.005951
-0.017670
-0.022552
-0.006439
-0.011810
-0.023529
-0.038177
-0.040619
-0.028412
-0.027924
-0.049408
-0.058685
-0.070404
-0.041107
0.045776
0.102905
0.150269
0.196655
0.204956
0.180054
0.160522
0.170776
0.206421
0.226929
0.245483
0.247437
0.244019
0.247925
0.282104
0.295776
0.290405
0.261597
0.220581
0.183960
0.131714
0.080444
0.038452
0.003296
0.006714
-0.009857
-0.033783
-0.045013
-0.066986
-0.083099
-0.098236
-0.110443
-0.104095
-0.102142
-0.112396
-0.116791
-0.101166
-0.094330
-0.087494
-0.097260
-0.085541
-0.077728
-0.078705
-0.090912
-0.069427
-0.070892
-0.071869
-0.063080
-0.055756
-0.050385
-0.035248
-0.035248
-0.029388
-0.017181
-0.020599
-0.018158
-0.011322
-0.015228
0.000854
0.009155
0.004761
0.007202
0.018433
0.041870
0.054077
0.054565
0.036987
0.042847
0.019897
-0.004486
-0.000092
-0.007904
-0.008881
-0.006439
0.006226
0.007202
0.002319
-0.010345
-0.010345
-0.009857
-0.002045
-0.006927
0.000366
0.015015
0.014526
0.008179
0.009155
0.042847
0.018433
-0.009857
-0.048920
-0.072357
-0.083099
-0.083099
-0.073822
-0.055756
-0.069427
-0.064056
-0.067963
-0.013275
-0.031342
-0.095795
-0.141205
-0.164642
-0.152924
-0.134857
-0.109955
-0.066986
-0.018158
0.006714
0.020874
0.025269
0.015991
0.021362
0.025757
0.027222
0.027710
0.038452
0.059448
0.062378
0.046753
0.029175
0.032593
0.025757
0.025269
0.018433
0.015991
0.010620
0.012573
0.004761
0.010620
0.012573
-0.007416
-0.014252
-0.033783
-0.028900
-0.024994
-0.019135
0.004272
-0.006439
-0.032318
-0.054291
-0.090424
-0.112396
-0.103119
-0.070404
-0.055756
-0.052826
-0.028900
0.014526
0.016479
-0.029388
-0.068451
-0.089935
-0.102631
-0.074310
-0.037689
-0.020599
0.004272
0.042847
0.046753
0.045776
0.035034
0.027710
0.036499
0.058960
0.093140
0.107788
0.093628
0.064819
0.050171
0.044312
0.075073
0.087769
0.087769
0.080444
0.080933
0.087769
0.067749
0.048706
0.040405
0.035034
0.017456
0.021362
0.014038
0.005737
0.007202
-0.010345
-0.004486
-0.006927
-0.001068
-0.009369
-0.007416
-0.006439
-0.004974
-0.005951
-0.012299
-0.005951
-0.009857
-0.005463
-0.009369
-0.006927
0.003784
0.007690
-0.000580
0.008667
0.011108
0.004761
0.002808
0.008179
0.015991
0.015503
0.016968
0.027710
0.017944
0.027222
0.029175
0.075562
0.101440
0.093628
0.036011
-0.019135
-0.012787
-0.013763
0.066284
0.142456
0.184448
0.125854
0.043335
-0.022552
-0.022552
0.006714
0.003296
0.016479
0.012573
0.024780
0.015503
0.002319
-0.010834
-0.022552
-0.007416
-0.019623
-0.029877
-0.023041
-0.010345
-0.002533
0.009644
-0.002533
0.015015
-0.000580
-0.018158
-0.012787
0.001343
0.026245
0.027710
0.023804
0.019897
0.015015
0.009644
-0.002533
0.005249
0.004272
-0.006927
-0.015717
-0.018158
-0.013763
0.001831
0.010132
-0.008881
-0.002533
0.015015
0.012085
0.015015
-0.010834
-0.011810
-0.005463
-0.004486
-0.006927
0.005737
0.011597
0.000854
0.002808
-0.006439
-0.008392
-0.024994
-0.026459
-0.036713
-0.039154
-0.047455
-0.047455
-0.051361
-0.043549
-0.050873
-0.064545
-0.068939
-0.055267
-0.065033
-0.061127
-0.069427
-0.058197
-0.054291
-0.068939
-0.061127
-0.049896
-0.053314
-0.061615
-0.047943
-0.038666
-0.024994
-0.030853
-0.035736
-0.034760
-0.019623
-0.017181
-0.015717
-0.017181
-0.012787
-0.005951
-0.003510
-0.013275
-0.001068
0.001343
0.012573
0.004761
0.008667
0.013062
0.015991
0.020386
0.021362
0.034058
0.036499
0.038940
0.034058
0.033569
0.047241
0.052612
0.045776
0.052612
0.069702
0.056030
0.019897
-0.017181
0.005249
0.026245
0.045776
0.040894
0.014038
-0.011810
-0.002045
-0.005463
-0.016693
-0.026947
-0.022552
-0.031830
-0.037689
-0.034271
0.005737
0.000366
-0.012787
-0.037201
-0.004486
0.010620
0.019409
0.028687
-0.037689
-0.069916
-0.059174
-0.020111
0.055542
0.158081
0.273315
0.278198
0.192261
0.132202
-0.004486
-0.111420
-0.136810
-0.052338
0.058960
0.143921
0.173218
0.167358
0.129761
0.081909
0.046265
0.023315
0.011108
-0.002533
-0.001556
-0.016693
-0.008881
0.004761
0.013062
0.023804
0.020874
0.051147
0.044312
0.061401
0.065796
0.055054
0.052612
0.041382
0.015503
-0.007416
-0.021576
-0.023041
-0.031830
-0.062592
-0.073822
-0.072845
-0.068451
-0.070892
-0.064545
-0.073334
-0.091400
-0.110931
-0.120697
-0.128510
-0.118256
-0.133392
-0.137787
-0.137787
-0.122162
-0.101166
-0.101166
-0.084076
-0.078705
-0.064056
-0.068939
-0.061127
-0.061127
-0.042572
-0.048431
-0.064545
-0.062592
-0.053802
-0.036713
-0.021088
-0.000092
0.003296
0.011597
-0.003021
0.000854
0.009155
0.001343
-0.003998
-0.013275
-0.001556
-0.000092
-0.002533
-0.001068
0.000854
0.013550
0.007202
0.007690
0.000854
-0.003510
0.002319
-0.006439
-0.007904
0.000366
-0.003021
-0.003998
-0.005951
0.001343
0.008179
0.006226
0.005737
0.013062
0.014526
0.013550
0.021362
0.016968
0.029175
0.020386
0.030640
0.024292
0.021362
0.028198
0.053589
0.104370
0.112183
0.126343
0.142456
0.130249
0.125366
0.112183
0.119507
0.130737
0.124878
0.146851
0.154663
0.142944
0.153198
0.152710
0.129761
0.113159
0.089722
0.088257
0.068237
0.049194
0.022339
0.004272
0.007202
-0.007416
-0.027924
-0.035736
-0.046967
-0.065033
-0.067963
-0.063080
-0.070404
-0.074799
-0.081146
-0.083588
-0.087494
-0.068939
-0.071381
-0.063080
-0.061615
-0.061615
-0.066986
-0.066498
-0.052826
-0.057220
-0.034271
-0.024506
0.014038
0.058960
0.087280
0.116577
0.097534
0.047729
-0.031830
-0.132904
-0.151947
-0.122162
-0.075775
-0.061127
-0.045990
-0.026459
-0.014252
-0.070404
-0.117767
-0.155365
-0.161224
-0.187592
-0.192474
-0.173920
-0.131927
-0.072845
-0.010345
0.011597
0.013550
0.004272
0.018921
0.025757
0.018433
0.031128
0.067749
0.091675
0.097534
0.094116
0.035522
0.007690
0.021851
0.083374
0.148315
0.187866
0.147827
0.123413
0.098999
0.090698
0.084351
0.093140
0.089722
0.081909
0.085815
0.088745
0.115601
0.131226
0.111694
0.103882
0.096069
0.080933
0.053101
0.018921
0.003296
-0.019623
-0.049408
-0.076263
-0.072845
-0.079681
-0.092865
-0.102142
-0.085052
-0.080170
-0.074310
-0.101654
-0.080170
-0.078705
-0.094330
-0.085541
-0.084076
-0.074310
-0.066010
-0.066010
-0.069916
-0.052338
-0.046478
-0.044037
-0.053314
-0.047943
-0.033783
-0.030365
-0.031830
-0.012299
-0.011322
-0.007416
-0.010345
0.001831
0.006226
0.010132
0.013550
0.018433
0.009644
0.019409
0.018433
0.025757
0.030151
0.035522
0.023315
0.019409
0.025757
0.022827
0.034058
0.027222
0.023315
0.019897
0.021362
0.015015
0.005249
0.011597
0.015015
0.004272
-0.000092
-0.011322
-0.008392
-0.009369
-0.022552
-0.012299
-0.012787
-0.021088
-0.014740
-0.027435
-0.012787
-0.016205
-0.028900
-0.026947
-0.034760
-0.014252
-0.026947
-0.014740
-0.005463
0.002808
-0.003998
-0.012299
-0.008392
0.006226
0.015503
0.020386
0.028687
0.055054
0.055542
0.045288
0.044312
0.022339
-0.007416
-0.035248
-0.032318
-0.034760
0.046265
0.131226
0.145386
0.074585
0.009155
-0.081635
-0.069916
0.017456
0.001831
0.010132
0.025757
0.033569
0.031616
0.032104
0.046753
0.070190
0.098511
0.100464
0.066284
0.044800
0.050659
0.055542
0.055542
0.060913
0.061890
0.052612
0.064331
0.057983
0.046753
0.034546
0.016479
0.013062
0.011108
-0.001068
-0.016205
-0.019623
-0.029388
-0.038666
-0.043060
-0.039154
-0.036224
-0.028412
-0.029877
-0.043060
-0.042084
-0.023041
-0.013275
-0.001068
-0.001556
-0.000580
0.004761
0.029175
0.026733
0.048218
0.063843
0.074585
0.043335
-0.022064
-0.076752
-0.087494
-0.051849
-0.013275
0.007690
0.011108
0.000854
-0.043060
-0.064056
-0.071869
-0.063080
-0.046967
-0.041107
-0.058197
-0.096771
-0.131927
-0.108002
-0.070892
-0.051849
-0.025970
-0.021088
-0.014740
-0.010345
-0.020111
-0.025482
-0.019135
-0.022064
-0.021088
-0.023041
-0.019135
-0.006927
-0.004486
-0.010345
-0.012787
-0.005951
-0.004486
-0.005463
0.003296
0.001831
0.014526
0.007690
-0.002045
0.014038
0.013062
0.012573
0.007202
0.003296
0.011597
0.015015
0.023315
0.014038
0.019897
0.022827
0.016479
0.023315
0.016479
0.026733
0.024780
0.027222
0.017944
0.027710
0.026245
0.026733
0.022827
0.030640
0.030151
0.024292
0.010132
0.012085
0.015015
0.006226
-0.000580
0.003296
-0.011322
-0.020111
-0.041595
-0.056244
-0.062103
-0.064056
-0.052826
-0.047943
-0.056732
-0.062103
-0.075287
-0.059174
-0.032806
-0.027435
-0.033295
-0.049408
-0.088470
-0.108978
-0.129974
-0.100189
-0.007904
0.036499
0.015503
-0.012299
-0.035248
-0.038177
-0.038177
-0.035248
0.028687
0.028687
0.019409
0.001831
-0.021576
-0.026947
-0.013763
-0.015228
-0.009857
0.021362
0.059937
0.117065
0.129272
0.119019
0.077026
0.066284
0.072144
0.064331
0.065796
0.062866
0.084839
0.076538
0.079468
0.087769
0.073608
0.056519
0.032104
0.017456
0.007202
-0.008392
-0.013275
-0.020599
-0.010834
-0.037689
-0.042084
-0.052338
-0.040131
-0.062592
-0.049408
-0.041107
-0.054291
-0.036713
-0.030365
-0.025970
-0.028412
-0.027924
-0.021576
-0.020599
-0.013763
-0.006439
-0.011810
-0.020599
-0.000092
-0.001556
-0.000580
0.011108
0.005249
0.019897
0.011108
0.022339
0.021851
0.025269
0.026245
0.034058
0.042847
0.043823
0.057983
0.051147
0.050171
0.061890
0.059937
0.063354
0.055054
0.076538
0.083862
0.081421
0.094116
0.093628
0.098022
0.106812
0.123413
0.109253
0.124878
0.111694
0.090210
0.082397
0.064819
0.058960
0.054565
0.064819
0.075562
0.049683
0.036499
0.025757
0.002808
-0.009369
-0.035248
-0.031830
-0.034760
-0.037689
-0.056732
-0.054779
-0.050385
-0.047455
-0.045013
-0.051361
-0.052338
-0.048920
-0.041595
-0.041595
-0.044037
-0.040619
-0.041595
-0.039642
-0.049408
-0.027924
-0.028412
-0.041107
-0.040619
-0.038177
-0.040131
-0.049896
-0.057220
-0.034760
-0.030365
-0.029388
-0.043060
-0.038666
-0.024506
-0.012787
-0.016693
-0.009857
-0.002533
-0.025482
-0.024994
0.049194
0.128296
0.258179
0.320679
0.185425
-0.123138
-0.239349
-0.131927
0.049194
0.141968
0.150757
0.127319
0.087769
0.031128
0.006226
-0.012787
-0.042084
-0.053314
-0.051361
-0.039642
-0.039642
-0.047943
-0.023529
-0.037689
-0.037689
-0.024017
-0.012787
-0.003510
0.006226
0.006714
-0.001068
0.011597
0.015991
0.011108
0.008179
0.013550
0.000854
-0.011810
-0.027435
-0.016205
-0.021576
-0.038177
-0.066986
-0.066010
-0.070892
-0.068939
-0.098724
-0.101654
-0.108490
-0.090912
-0.109467
-0.119232
-0.103607
-0.105072
-0.112885
-0.120209
-0.090912
-0.105072
-0.104584
-0.080170
-0.079193
-0.060638
-0.052826
-0.040619
-0.028412
-0.030365
-0.016693
-0.017181
-0.015228
-0.003510
0.010132
0.009644
0.029175
0.023315
0.031128
0.024292
0.010132
0.013550
0.018921
0.022339
0.016479
0.016968
0.021851
0.021362
0.006714
0.014038
0.022827
0.015015
0.009644
0.007202
0.001831
0.017456
0.012085
0.006226
0.013550
0.023315
0.012573
0.002319
0.005737
0.023804
0.026733
0.030640
0.030640
0.057495
0.068726
0.076050
0.088745
0.102417
0.096558
0.102905
0.088257
0.062866
0.071167
0.081909
0.078003
0.085327
0.085815
0.057007
0.018921
-0.011322
-0.032318
-0.031830
-0.015228
-0.005951
-0.003021
-0.010834
-0.026947
-0.001068
0.000366
-0.043060
-0.121674
-0.139252
-0.061127
0.024292
0.073608
0.073608
0.070190
0.064819
0.045776
0.056519
0.098999
0.120972
0.113159
0.096069
0.064819
0.060913
0.066772
0.072632
0.076050
0.091675
0.088745
0.082397
0.048218
0.020874
0.015991
0.016968
0.016479
0.023315
-0.004486
-0.023041
-0.022552
-0.039154
-0.033295
-0.032806
-0.046967
-0.060638
-0.065033
-0.036713
-0.031830
-0.035248
-0.048920
-0.060150
-0.053802
-0.066986
-0.068451
-0.064056
-0.055267
-0.054291
-0.052338
-0.046478
-0.032318
-0.024994
-0.024994
-0.023041
-0.013275
-0.024017
-0.017670
-0.003998
-0.010345
-0.004486
0.000854
0.007202
0.015015
0.016968
0.024292
0.023804
0.047729
0.055054
0.044312
0.019409
-0.020111
-0.024017
-0.018158
-0.033783
-0.033783
-0.024994
-0.028900
-0.037689
-0.053802
-0.066010
-0.077728
-0.090424
-0.089935
-0.088959
-0.087494
-0.107513
-0.111908
-0.106049
-0.104584
-0.107513
-0.086517
-0.083588
-0.059662
-0.065521
-0.063568
-0.056732
-0.051849
-0.041107
-0.047943
-0.038666
-0.028412
-0.027435
-0.028900
-0.024017
-0.007416
-0.010345
-0.002533
0.002808
-0.005463
0.007202
0.004761
0.018921
0.016479
0.018433
0.017456
0.017456
0.015991
0.034058
0.026733
0.020874
0.029175
0.030640
0.040405
0.024780
0.044312
0.030151
0.058960
0.050659
0.060913
0.054565
0.051636
0.051636
0.052612
0.052612
0.057495
0.053589
0.055542
0.044800
0.050171
0.044800
0.043335
0.044800
0.042358
0.043335
0.018433
0.012085
0.006226
0.001831
0.003296
-0.007904
-0.011322
-0.018158
-0.012299
-0.002045
0.019897
0.011108
-0.033783
-0.025970
0.078491
0.164429
0.215698
0.257690
0.059448
-0.073822
-0.143646
-0.172943
-0.084564
-0.025970
0.117065
0.197144
0.170288
0.115601
0.083862
0.041382
-0.033783
-0.038666
-0.033295
-0.004486
0.016968
0.038940
0.074585
0.082397
0.077026
0.052612
0.047729
0.038940
0.046265
0.046265
0.055542
0.077515
0.075073
0.005737
-0.055267
-0.093353
-0.105072
-0.069427
-0.064545
-0.047943
-0.066010
-0.092377
-0.102142
-0.095306
-0.097748
-0.085052
-0.099701
-0.089447
-0.078705
-0.061615
-0.058685
-0.049408
-0.049408
-0.044525
-0.041107
-0.046478
-0.023041
-0.023041
-0.024017
-0.025482
-0.031342
-0.036713
-0.045990
-0.032318
-0.046478
-0.022064
-0.033295
-0.021576
-0.027435
-0.024506
-0.024017
-0.024506
-0.018158
-0.018646
-0.008392
-0.010834
-0.014252
-0.008881
0.004272
0.016479
-0.002045
0.012573
0.021362
0.018921
0.013550
0.021362
0.024292
0.027222
0.030151
0.022339
0.035522
0.039429
0.041870
0.054077
0.062866
0.052612
0.052124
0.056030
0.049194
0.060913
0.056519
0.057007
0.054565
0.056030
0.051147
0.051636
0.034546
0.047241
0.038452
0.034546
0.037476
0.023315
0.028687
0.029175
0.013062
0.018433
0.016968
0.026733
0.025269
0.032104
0.033569
0.041382
0.057007
0.075073
0.104370
0.180542
0.219604
0.186401
0.116577
0.028687
0.036011
0.039429
0.058472
0.111694
0.143921
0.137085
0.118530
0.092163
0.054565
0.020874
0.004761
-0.033783
-0.040131
-0.050385
-0.063080
-0.065521
-0.074799
-0.063568
-0.075287
-0.069427
-0.073334
-0.056244
-0.066986
-0.068939
-0.053314
-0.061615
-0.058197
-0.067963
-0.050385
-0.036224
-0.054291
-0.054291
-0.044037
-0.039642
-0.047455
-0.065521
-0.071381
-0.061615
-0.078705
-0.051361
0.057007
0.199097
0.236694
0.180542
0.083374
0.001831
-0.012787
0.004761
0.013062
0.029663
0.073608
0.060913
0.103394
0.076050
0.009155
-0.070404
-0.103607
-0.154877
-0.167572
-0.198334
-0.213470
-0.213959
-0.196869
-0.188568
-0.198822
-0.208099
-0.210541
-0.207611
-0.191498
-0.170502
-0.140228
-0.113861
-0.094330
-0.073822
-0.034271
-0.018158
0.011597
0.013550
0.024292
0.021362
0.034058
0.033569
0.036011
0.039917
0.041382
0.032104
0.035522
0.032593
0.027222
0.036011
0.027222
0.031128
0.018433
0.019409
0.013062
0.002808
0.014038
0.011597
0.006226
0.005737
0.022339
0.021851
-0.001556
-0.013763
0.007202
0.005737
0.000854
-0.003510
-0.001068
0.002808
-0.003021
0.002808
0.008179
0.002808
0.006226
0.005737
0.017456
0.011108
0.015503
0.019409
0.009155
0.023804
0.024780
0.022827
0.019897
0.015503
0.033081
0.026245
0.030640
0.029663
0.022339
0.028687
0.020386
0.023804
0.041382
0.037476
0.029663
0.030640
0.028687
0.029663
0.038940
0.025269
0.034546
0.026733
0.019897
0.026733
0.035034
0.033081
0.024780
0.035522
0.037964
0.038940
0.048218
0.034058
0.041382
0.045288
0.059937
0.049683
0.046753
0.051147
0.057007
0.055542
0.030151
0.049194
0.047241
0.052124
0.051636
0.052124
0.056030
0.037964
0.038452
0.050659
0.063843
0.050171
0.040405
0.017456
-0.009369
-0.016693
-0.022064
-0.008392
0.006226
0.012573
0.000366
-0.010345
-0.017670
-0.020111
-0.014252
-0.016205
-0.004486
0.002319
-0.017670
-0.028900
-0.040131
-0.036713
-0.020111
-0.011810
-0.017181
-0.008392
0.011597
0.022339
0.014038
0.002319
-0.004974
-0.022064
-0.071381
-0.083099
-0.048920
0.058472
0.172241
0.271851
0.326050
0.179565
-0.128021
-0.315033
-0.201263
-0.000092
0.120483
0.148315
0.181030
0.089233
-0.045013
-0.137299
-0.104095
-0.059174
-0.063568
-0.066498
-0.092377
-0.106537
-0.114838
-0.110443
-0.114349
-0.083099
-0.050385
-0.010345
-0.010345
0.003784
0.027222
0.028687
0.043823
0.039917
0.051147
0.058960
0.058472
0.057983
0.037964
0.034546
0.032593
0.023315
0.011108
-0.003021
-0.002533
-0.023041
-0.034271
-0.051361
-0.052338
-0.079681
-0.079681
-0.088470
-0.083099
-0.075775
-0.076752
-0.052338
-0.061127
-0.060150
-0.060150
-0.049896
-0.050385
-0.052338
-0.042084
-0.039154
-0.034760
-0.034760
-0.036713
-0.044037
-0.029388
-0.020599
-0.036713
-0.028900
-0.040131
-0.025970
-0.034271
-0.029877
-0.033295
-0.032806
-0.035736
-0.039642
-0.031830
-0.019135
-0.024017
-0.020599
-0.012787
-0.017670
-0.025970
-0.009369
-0.008392
0.002808
0.002808
0.011597
0.022827
0.035522
0.042847
0.040405
0.057007
0.078491
0.066284
0.076538
0.085327
0.087280
0.097534
0.078003
0.088745
0.097046
0.105347
0.096069
0.076050
0.077026
0.064819
0.067261
0.069702
0.056030
0.052612
0.046753
0.046265
0.037476
0.023315
0.008179
-0.006439
0.000854
-0.010834
-0.000580
-0.016205
-0.025970
-0.024994
-0.012299
-0.005463
-0.012299
-0.029388
-0.023041
-0.026459
-0.026947
-0.034271
-0.046967
-0.036713
-0.035736
-0.031830
-0.016205
0.002319
-0.005463
-0.033295
-0.025970
-0.030365
-0.016693
-0.022064
-0.005951
0.073608
0.130249
0.140991
0.140015
0.140015
0.076538
0.051636
0.032593
0.069214
0.131226
0.148315
0.171265
0.129272
0.110718
0.079468
0.008179
-0.020599
0.020874
0.034058
0.013550
-0.031830
-0.084076
-0.077728
-0.095795
-0.103119
-0.097748
-0.120209
-0.119232
-0.149017
-0.128998
-0.124115
-0.108978
-0.101166
-0.090912
-0.080170
-0.067474
-0.065521
-0.046478
-0.036713
0.000854
0.019409
0.028687
0.044800
0.066772
0.077026
0.057495
0.022827
0.005249
0.031616
0.061401
0.087280
0.100952
0.081909
0.065796
0.040405
0.031128
0.025757
0.016479
0.015015
0.002319
-0.015228
-0.009857
-0.022552
-0.024017
-0.010345
-0.013763
-0.031830
-0.037201
-0.021088
-0.023041
-0.035736
-0.042572
-0.031830
-0.024017
-0.032318
-0.022064
-0.018646
-0.024994
-0.022064
-0.033295
-0.025970
-0.029388
-0.024017
-0.041107
-0.031830
-0.020111
-0.031342
-0.036224
-0.042572
-0.028412
-0.032318
-0.040619
-0.044525
-0.036224
-0.033783
-0.019135
-0.013763
-0.000092
0.028687
0.062866
0.065796
0.088745
0.076538
0.067749
0.038940
0.039429
0.048706
0.075073
0.082886
0.072632
0.084351
0.119507
0.128296
0.071655
0.052612
0.045776
0.035522
0.020874
0.019409
0.009155
0.045288
0.058472
0.049194
0.055542
0.066772
0.073608
0.048218
0.049683
0.057495
0.049194
0.070190
0.110229
0.129761
0.096069
0.078003
0.044800
0.047729
0.062378
0.054565
0.067261
0.059937
0.050659
0.015503
0.000366
0.001343
-0.012787
-0.030853
-0.054291
-0.067474
-0.109467
-0.098236
-0.096771
-0.086517
-0.079193
-0.105072
-0.113373
-0.140717
-0.139252
-0.119232
-0.150482
-0.160248
-0.159760
-0.144623
-0.134369
-0.133392
-0.126068
-0.110931
-0.111420
-0.118744
-0.136810
-0.120697
-0.129486
-0.147552
-0.127533
-0.130463
-0.106049
-0.073334
-0.032806
0.036011
0.040894
-0.021576
-0.056244
-0.065521
-0.036713
0.002808
0.023315
0.089722
0.128296
0.127808
0.115601
0.122437
0.116089
0.083862
0.053589
0.013550
0.005737
0.009155
0.006714
0.019409
0.022827
0.020386
-0.003510
-0.033783
-0.085052
-0.124603
-0.143646
-0.089935
-0.045990
-0.027924
-0.028412
-0.055756
-0.048920
-0.024506
-0.005951
0.004272
0.034546
0.006714
-0.049896
-0.063080
-0.049896
0.021362
0.076050
0.103882
0.083374
0.045288
0.022827
0.011597
-0.004486
-0.008392
-0.008881
-0.023529
-0.013275
-0.003021
0.013062
0.021851
0.006714
0.002808
0.010620
0.020874
0.010132
0.003784
0.011108
0.005249
0.015991
0.006714
0.015991
0.015991
0.008667
0.006226
0.014038
0.007202
0.004272
-0.001068
0.001831
-0.003021
0.004272
0.008179
-0.011322
0.015503
0.005737
-0.003510
-0.010345
-0.018158
-0.005463
0.004272
0.007690
0.020386
0.042847
0.057983
0.053589
0.047241
0.021851
-0.007416
-0.027924
-0.014740
0.062866
0.131714
0.156616
0.125854
0.081421
0.012085
0.000366
0.014038
0.071167
0.182983
0.234741
0.223511
0.213257
0.173218
0.131714
0.022339
0.005249
0.071655
0.120483
0.116089
0.078491
0.071167
0.077026
0.049683
0.008179
-0.018646
-0.037689
-0.075775
-0.112396
-0.156342
-0.152435
-0.133392
-0.136810
-0.156342
-0.151947
-0.148529
-0.136810
-0.127045
-0.140717
-0.126068
-0.120209
-0.106049
-0.089447
-0.093842
-0.070404
-0.070404
-0.064545
-0.055267
-0.039642
-0.035248
-0.032318
-0.024017
-0.017670
-0.013275
-0.018646
-0.015228
0.003784
-0.000092
-0.000580
-0.003021
0.006714
0.008179
0.012085
0.008667
0.007202
0.014526
0.012573
0.023804
0.022827
0.037476
0.050171
0.062378
0.058960
0.060913
0.060425
0.043335
0.052612
0.065796
0.061401
0.033569
0.044800
0.085327
0.116577
0.110718
0.100952
0.062866
0.036499
0.040894
0.064819
0.090210
0.110718
0.108276
0.118530
0.109253
0.092651
0.093628
0.111206
0.120972
0.158081
0.168823
0.117554
0.043823
-0.014740
-0.021576
-0.017670
-0.005951
0.051636
0.119995
0.116089
0.043335
-0.006927
-0.058197
-0.086029
-0.091400
-0.086517
-0.095795
-0.103607
-0.142670
-0.050385
-0.036224
-0.079193
-0.088959
-0.088959
-0.110443
-0.100677
-0.082611
-0.040131
-0.013763
-0.003021
-0.003998
-0.003998
-0.021088
-0.042572
-0.061127
-0.073822
-0.055756
-0.011322
-0.004486
0.009155
0.012085
0.010132
-0.013763
-0.024994
-0.031342
-0.031342
-0.005951
0.003296
-0.017181
-0.057220
-0.089447
-0.106049
-0.076752
-0.056732
-0.039154
-0.039154
-0.041595
-0.035736
-0.052338
-0.058685
-0.071381
-0.061615
-0.059662
-0.049896
-0.048431
-0.046967
-0.035736
-0.039642
-0.036224
-0.039154
-0.025970
-0.021088
-0.016205
-0.011810
-0.000092
0.013062
0.001831
0.004761
0.007690
0.019897
0.021851
0.017456
0.010620
0.031616
0.030640
0.032593
0.036499
0.019409
0.035034
0.032593
0.033569
0.027222
0.035034
0.028687
0.026733
0.031128
0.031128
0.043335
0.032593
0.027710
0.026245
0.017456
0.021362
0.016479
0.029175
0.034546
0.042847
0.042358
0.045288
0.040894
0.047241
0.055054
0.036499
0.040405
0.059448
0.043823
0.022827
0.048706
0.064819
0.060913
0.099976
0.150269
0.145874
0.111206
0.063843
0.046753
0.064331
0.119019
0.146362
0.118530
0.081421
0.070190
0.064331
0.059937
0.072144
0.078979
0.046265
0.023315
0.020874
0.027222
0.027222
0.024780
-0.006927
-0.006439
-0.010834
-0.018158
0.003296
-0.002533
0.016968
0.013062
0.026733
0.031616
0.023315
0.028687
0.029663
0.023804
0.011597
0.005737
-0.005951
-0.012787
-0.008392
-0.015228
-0.031342
-0.032318
-0.029388
-0.056732
-0.072357
-0.092377
-0.093353
-0.087494
-0.108978
-0.114838
-0.125092
-0.125092
-0.121185
-0.126556
-0.114838
-0.107025
-0.081146
-0.115814
-0.120209
-0.094818
-0.119232
-0.158783
-0.186615
-0.156342
-0.129974
-0.129486
-0.103119
-0.110443
-0.105072
-0.113861
-0.142181
-0.131927
-0.133881
-0.132904
-0.120209
-0.112885
-0.093353
-0.092865
-0.072845
-0.070892
-0.064545
-0.055756
-0.047455
-0.036224
-0.029877
-0.017181
-0.013275
-0.016693
-0.009857
0.002808
0.011597
0.007202
0.004761
0.010132
0.032104
0.026733
0.014526
0.021851
0.013062
0.027222
0.027222
0.057495
0.046265
0.043335
0.043335
0.036499
0.027710
0.037476
0.043335
0.041382
0.060425
0.053589
0.052612
0.056519
0.061890
0.062866
0.064331
0.052612
0.065796
0.064331
0.056030
0.053101
0.061401
0.059937
0.051147
0.053589
0.046753
0.050171
0.059448
0.043823
0.036499
0.034546
0.037476
0.030151
0.034058
0.028687
0.035522
0.023315
0.017944
0.030640
0.041870
0.030640
0.051147
0.041382
0.038452
0.033569
0.031128
0.073608
0.105347
0.104858
0.030151
-0.089935
-0.176849
-0.126556
-0.030853
0.074097
0.099976
0.087280
0.009644
-0.041595
-0.071381
-0.079681
-0.063080
-0.040131
-0.021576
0.038940
0.106812
0.116089
0.092651
0.050659
0.038452
0.059448
0.130249
0.166382
0.167847
0.134644
0.029663
0.030640
0.081421
0.098511
0.079956
0.053101
0.043823
0.030640
-0.004974
-0.013763
-0.019623
-0.017181
-0.033295
-0.045502
-0.048920
-0.045990
-0.045013
-0.038177
-0.034760
-0.030853
-0.030365
-0.038666
-0.032806
-0.008881
-0.030365
-0.052826
-0.060150
-0.056244
-0.036224
-0.046967
-0.043549
-0.037201
-0.040131
-0.056732
-0.065033
-0.058197
-0.069427
-0.067963
-0.075775
-0.062592
-0.066010
-0.070404
-0.074310
-0.076263
-0.065521
-0.055267
-0.065521
-0.056244
-0.044037
-0.037689
-0.041107
-0.035248
-0.043060
-0.033783
-0.043060
-0.037689
-0.035736
-0.034271
-0.018158
-0.002533
0.057007
0.086304
0.080444
0.035522
0.033569
0.030151
0.050659
0.034058
0.063354
0.070679
0.076050
0.081909
0.076050
0.087280
0.072144
0.068237
0.059937
0.056030
0.062378
0.061890
0.046265
0.033569
0.042847
0.038452
0.035034
0.024292
0.016479
0.035522
0.014038
0.015015
0.015991
0.024292
0.018433
0.012573
0.013550
0.013062
0.006226
-0.001556
-0.002533
0.007202
0.007202
-0.004486
-0.006439
0.022339
0.034546
0.055054
0.082886
0.098511
0.036987
-0.006927
0.020874
0.017456
0.030151
0.068726
0.133667
0.130737
0.054077
0.000366
-0.004486
0.020874
0.045776
0.057495
0.063843
0.064331
0.077026
0.061401
0.028687
0.007690
-0.001556
-0.022064
-0.034271
-0.033295
-0.019623
0.030151
0.076538
0.117065
0.135132
0.132690
0.084839
0.008179
-0.024994
-0.003998
-0.004974
0.011108
0.010132
0.027710
0.017944
0.005737
0.017456
0.012573
0.001831
-0.001556
-0.011810
0.009155
-0.015717
-0.031830
-0.064545
-0.072357
-0.080170
-0.099213
-0.105560
-0.076263
-0.063568
-0.044037
-0.038666
-0.056732
-0.070892
-0.075287
-0.092377
-0.094330
-0.102142
-0.092865
-0.108002
-0.097260
-0.089447
-0.098724
-0.079193
-0.080170
-0.086029
-0.068939
-0.065033
-0.057709
-0.063568
-0.052338
-0.041107
-0.046478
-0.043549
-0.042572
-0.035736
-0.037689
-0.034760
-0.029388
-0.028900
-0.026947
-0.034271
-0.021576
-0.014740
-0.017181
-0.015717
-0.020111
-0.013275
-0.012787
-0.004974
-0.005463
-0.013763
-0.014252
-0.002045
-0.003510
-0.005463
0.001343
0.006226
-0.004974
0.001831
0.000366
-0.003021
0.000366
-0.005463
-0.006927
-0.009369
-0.005463
-0.018646
-0.006927
-0.009857
-0.015228
0.015015
0.046753
0.134155
0.222534
0.291382
0.265503
0.106323
-0.134369
-0.192963
-0.015228
0.176636
0.271362
0.278687
0.199097
0.127319
0.104858
0.089233
0.093140
0.105347
0.091675
0.087769
0.044800
0.024780
0.025269
0.043823
0.046265
0.035034
0.027710
0.043823
0.032104
0.003784
0.004761
-0.005463
-0.020599
-0.031342
-0.036224
-0.064056
-0.075775
-0.090912
-0.096283
-0.079193
-0.082123
-0.085052
-0.077728
-0.061615
-0.059174
-0.057709
-0.040131
-0.022064
-0.018646
-0.024994
-0.028412
-0.017670
-0.005951
-0.013763
-0.021088
0.011597
0.052612
0.053589
0.010620
-0.029877
-0.030365
-0.044037
-0.048431
-0.067963
-0.068451
-0.075287
-0.096771
-0.087982
-0.108978
-0.100189
-0.108978
-0.110931
-0.118256
-0.110443
-0.111420
-0.114838
-0.098724
-0.093842
-0.089935
-0.065033
-0.036713
-0.038666
-0.017670
-0.016205
-0.007416
0.011597
0.004761
0.015503
-0.008881
-0.024017
-0.032318
-0.048920
-0.027924
-0.009369
0.028198
0.016968
0.035522
0.040894
0.089722
0.097046
0.034546
-0.007416
0.012573
0.030151
0.053589
0.063354
0.093628
0.118042
0.124878
0.152710
0.160522
0.131226
0.101440
0.095093
0.072144
0.077026
0.097534
0.128296
0.138062
0.137085
0.129761
0.090698
-0.000092
-0.061127
-0.020111
0.024292
0.029175
0.008667
-0.013763
-0.024017
-0.045502
-0.045990
-0.065033
-0.075287
-0.080658
-0.087982
-0.092865
-0.090424
-0.090424
-0.103607
-0.096283
-0.092865
-0.088959
-0.092377
-0.079681
-0.057220
-0.038666
-0.090912
-0.127533
-0.091888
-0.037201
-0.035736
-0.043060
-0.050385
-0.062592
-0.057220
-0.047943
-0.021576
-0.015228
-0.014740
-0.011810
-0.019623
-0.013275
-0.006439
-0.010345
-0.008881
-0.003998
0.010620
-0.008881
0.005737
0.022827
0.043823
0.040405
0.029663
0.032104
0.017456
0.036499
0.017944
0.026733
0.044312
0.048706
0.041870
0.041870
0.058472
0.056030
0.047241
0.033081
0.016968
0.007202
0.018921
0.042358
0.085327
0.106323
0.120972
0.114136
0.110718
0.025757
-0.001556
0.041870
0.118042
0.189819
0.187378
0.117554
0.038452
0.010620
0.043335
0.061890
0.091187
0.094604
0.068726
0.052612
0.019897
0.015015
-0.002533
-0.012299
-0.035248
-0.038666
-0.028900
-0.036713
-0.029877
-0.033295
-0.032806
-0.037689
-0.032318
-0.036713
-0.023529
-0.013275
-0.021088
-0.036713
-0.028412
-0.024506
-0.027435
-0.029877
-0.041595
-0.029877
-0.037201
-0.052826
-0.053802
-0.053314
-0.050873
-0.066010
-0.061615
-0.053314
-0.056244
-0.064545
-0.062103
-0.058197
-0.052826
-0.057709
-0.064545
-0.066010
-0.051361
-0.039642
-0.034271
-0.034760
-0.028900
-0.020599
-0.024506
-0.017181
-0.011322
-0.010834
-0.013763
-0.033295
-0.029877
-0.008881
0.000366
0.013550
0.025269
0.022339
0.026733
0.007690
-0.012787
-0.005463
0.001343
0.000366
0.008667
0.036011
0.067749
0.074585
0.060425
0.037964
0.032104
0.007690
-0.007904
-0.008392
0.010620
-0.002045
-0.008392
0.011597
0.032593
0.025269
0.011597
0.001831
-0.030853
-0.025970
-0.044525
-0.037201
-0.015228
-0.017181
-0.017670
-0.037689
-0.023041
-0.016205
-0.020599
-0.018646
0.013550
0.029175
0.032593
0.032593
0.029663
0.026733
0.015015
-0.004974
0.002319
0.004272
0.017456
0.020386
0.014526
0.023315
0.031128
0.017456
0.014038
0.005737
0.004272
-0.001556
-0.006927
-0.006439
-0.018646
-0.038666
-0.023529
-0.031830
-0.021088
-0.020599
-0.016205
-0.025482
-0.018646
-0.018158
-0.029388
-0.015717
-0.013275
-0.015228
-0.003021
-0.013275
0.003296
-0.003998
-0.001556
0.001831
0.006714
0.017944
0.026245
0.020874
0.024292
0.029663
0.025269
0.036011
0.024780
0.022339
0.035034
0.037476
0.029663
0.038940
0.052612
0.064819
0.060425
0.047729
0.029663
0.050171
0.077026
0.137085
0.221558
0.255737
0.329468
0.371948
0.152222
-0.123627
-0.209076
-0.103607
-0.001068
0.040894
0.044800
0.060425
0.062866
0.044800
0.009644
-0.062592
-0.123627
-0.164642
-0.206635
-0.227631
-0.215424
-0.177338
-0.149506
-0.117279
-0.107025
-0.070892
-0.061127
-0.041107
-0.038177
-0.029388
-0.012299
-0.013275
-0.016205
-0.017670
-0.016693
0.003296
-0.000580
-0.006439
-0.001556
-0.001068
0.002808
-0.002533
-0.002533
-0.009369
0.001831
-0.004974
-0.003510
-0.008392
-0.000092
-0.003510
-0.005463
-0.003998
-0.003510
-0.002045
-0.000580
0.003784
0.006226
0.003784
-0.003021
0.009155
0.001831
0.006226
0.003296
-0.001556
0.015503
0.027222
0.035522
0.052124
0.069702
0.067261
0.035522
0.029663
0.035522
0.036011
0.053101
0.059937
0.082397
0.083862
0.078003
0.077026
0.073608
0.075562
0.056030
0.032593
0.031616
0.027222
0.041870
0.035522
0.019897
0.011108
0.010132
0.007690
-0.005463
-0.018158
-0.024017
-0.029877
-0.027435
-0.040131
-0.032806
-0.025970
-0.037201
-0.038177
-0.047943
-0.063568
-0.051849
-0.062103
-0.052338
-0.038177
-0.038666
-0.050873
-0.050873
-0.038177
-0.018158
0.027710
0.079956
0.136597
0.155640
0.103394
0.031128
-0.016205
0.020386
0.067261
0.125854
0.158569
0.140503
0.149292
0.136597
0.127319
0.088745
0.044312
0.041870
0.036987
0.033569
0.007690
0.009155
-0.009857
-0.023041
-0.024994
-0.042572
-0.062592
-0.060150
-0.071381
-0.062103
-0.061615
-0.072845
-0.054291
-0.067963
-0.065521
-0.074799
-0.078217
-0.069916
-0.069427
-0.061127
-0.052338
-0.051849
-0.054779
-0.048920
-0.039642
-0.039642
-0.051361
-0.030365
-0.032806
-0.031830
-0.011810
-0.023041
0.004761
0.024292
0.049194
0.080444
0.116089
0.122437
0.073608
-0.010834
-0.066986
-0.078217
-0.078217
-0.050873
-0.039154
-0.021088
-0.019623
-0.060638
0.001831
0.039917
0.013062
-0.059174
-0.091400
-0.069916
-0.056732
-0.024994
0.037964
0.093628
0.081421
0.037964
0.029663
0.026733
-0.002533
-0.032806
0.026245
0.158081
0.210327
0.153687
0.081421
0.013550
-0.024506
-0.043060
-0.057709
-0.036224
-0.014252
-0.003021
-0.003510
-0.024994
-0.035248
-0.044037
-0.038177
-0.027435
-0.017670
-0.005463
0.002808
-0.002533
-0.020599
-0.014740
-0.012299
-0.004486
-0.014252
-0.023041
-0.024017
-0.026947
-0.020599
-0.015717
-0.016205
-0.024994
-0.031830
-0.029877
-0.032806
-0.028900
-0.028900
-0.017670
-0.029388
-0.011810
-0.030853
-0.018646
-0.024017
-0.011322
-0.014740
-0.019135
-0.021088
-0.006439
-0.005951
-0.015717
-0.018158
0.001343
-0.008392
-0.012299
-0.009857
-0.004486
0.000366
0.002808
0.002808
0.005737
0.001831
0.008667
-0.011322
0.002808
0.009644
0.002319
-0.003510
0.004761
0.010620
0.026245
0.036987
0.042358
0.045776
0.027222
0.016968
-0.008392
0.020386
0.065796
0.088745
0.090698
0.107300
0.103882
0.094604
0.070679
0.059937
0.050659
0.034058
0.033569
0.065308
0.083374
0.085327
0.077026
0.050171
0.029175
0.019409
0.007690
-0.005463
-0.010345
-0.010834
-0.020599
-0.027435
-0.026459
-0.025970
-0.030365
-0.029388
-0.041107
-0.022064
-0.031342
-0.017670
-0.028412
-0.025970
-0.025970
-0.018158
-0.025970
-0.012787
-0.010834
-0.007904
-0.021088
-0.003998
-0.015228
-0.033783
-0.041107
-0.049896
-0.034760
-0.023041
-0.038666
-0.058197
-0.066986
-0.045013
-0.062103
-0.050873
-0.050385
-0.067474
-0.075775
-0.087006
-0.092377
-0.080658
-0.059174
-0.047943
-0.066010
-0.070404
-0.029388
0.024780
0.062378
0.067749
0.068237
0.089722
0.098999
0.097046
0.101929
0.117065
0.129761
0.158569
0.198120
0.226929
0.219604
0.218140
0.215698
0.179565
0.128784
0.112183
0.109741
0.109741
0.099976
0.076050
0.051147
0.039917
0.105347
0.113159
0.104370
0.082397
-0.008392
-0.065521
-0.087982
-0.080170
-0.039154
-0.012299
-0.004974
-0.026947
-0.057709
-0.099213
-0.148529
-0.199310
-0.185638
-0.103119
-0.005463
0.016479
-0.064056
-0.153412
-0.200287
-0.205170
-0.170013
-0.119720
-0.084564
-0.065521
-0.075287
-0.071869
-0.056244
-0.038177
-0.038177
-0.021576
-0.025482
-0.009369
-0.011810
-0.011810
-0.011810
-0.015717
-0.026459
-0.024506
-0.015717
-0.021576
-0.022552
-0.007904
-0.009857
-0.013275
-0.023041
-0.019623
-0.021088
-0.018158
-0.028900
-0.016205
-0.003998
-0.007416
-0.007416
-0.007416
-0.009369
-0.011810
-0.019135
0.002319
0.002319
0.001831
-0.000580
-0.016693
0.005737
-0.003510
0.011597
-0.002533
0.011108
0.004272
0.003296
0.012573
0.003296
0.001831
0.000854
-0.004974
0.001343
0.009644
0.005249
-0.007904
0.000854
0.000854
-0.008881
-0.010834
-0.005951
-0.006927
-0.004974
-0.000580
-0.018158
-0.021576
-0.011810
-0.017181
-0.012787
-0.004974
-0.008392
-0.008881
-0.018646
-0.003510
0.003296
-0.002045
-0.006439
0.015015
0.018433
0.024780
0.027710
0.013550
-0.011810
-0.008881
0.011108
0.047241
0.005249
-0.052338
-0.131927
-0.141693
-0.029388
0.021362
0.074585
0.072144
0.027710
-0.059662
-0.058197
-0.047455
-0.070404
-0.071869
-0.027924
0.043823
0.061890
0.078491
0.082397
0.078491
0.055542
0.048218
0.052612
0.048218
0.054077
0.050171
0.055054
0.065308
0.056519
0.034058
0.034546
0.009155
-0.002533
-0.012787
-0.009857
-0.008392
-0.024017
-0.035736
-0.039642
-0.058685
-0.050873
-0.047943
-0.068451
-0.059662
-0.061127
-0.058685
-0.053802
-0.063568
-0.052826
-0.058685
-0.038666
-0.036224
-0.023529
-0.025482
-0.052826
-0.042572
-0.028412
-0.015228
-0.012299
-0.004486
-0.011810
0.009155
-0.002045
-0.001068
0.001343
0.006714
-0.001556
-0.004486
0.007690
0.018921
0.044312
0.055054
0.048706
-0.002045
-0.050873
-0.040619
0.060425
0.087280
0.048706
-0.009857
0.000366
0.015015
0.031128
0.019897
-0.003998
0.001831
0.009155
0.014038
0.002808
0.001831
0.003784
0.001831
-0.003021
-0.012299
-0.012299
-0.008881
-0.010345
-0.007904
0.001343
-0.001068
0.005249
0.001343
0.020386
0.019409
0.018433
0.038452
0.028687
0.030640
0.023315
0.014038
0.017456
0.028687
0.031128
0.020874
0.034546
0.037964
0.041870
0.030640
0.016968
0.014038
0.017456
0.020386
0.009644
0.023315
0.019409
0.014038
0.012085
0.015503
0.022339
0.030151
0.026733
0.027710
0.043823
0.023804
0.040405
0.036987
0.042358
0.045288
0.034058
0.037964
0.036987
0.044312
0.059448
0.051147
0.051147
0.036499
0.054077
0.044800
0.029663
0.012573
0.024292
0.011108
0.006714
0.024780
0.058472
0.084351
0.102417
0.063843
0.024292
0.002808
-0.024017
-0.066986
-0.015717
0.082886
0.081421
0.067749
0.022339
0.015503
0.083374
0.044312
0.008179
0.068237
0.096558
0.098022
0.087280
0.049194
0.008667
-0.017181
-0.006927
0.028687
0.026245
0.021851
0.004272
-0.010345
-0.016693
-0.036713
-0.042572
-0.066986
-0.086517
-0.094818
-0.099213
-0.102142
-0.100677
-0.091888
-0.101166
-0.085541
-0.081635
-0.094818
-0.087982
-0.084076
-0.071381
-0.079193
-0.073822
-0.064056
-0.047455
-0.002533
0.011108
0.036499
0.056030
0.043823
0.017944
0.004272
-0.011322
-0.002045
0.019897
0.006226
0.022339
0.045776
0.058472
0.029175
0.018433
0.005737
-0.008881
-0.021088
-0.031830
-0.029877
-0.034271
-0.060638
-0.074310
-0.075287
-0.078705
-0.084564
-0.069427
-0.066010
-0.057709
-0.060638
-0.062592
-0.061615
-0.060638
-0.061615
-0.066010
-0.064545
-0.039154
-0.043549
-0.035736
-0.048920
-0.039642
-0.031342
-0.019623
0.008179
0.037964
0.060913
0.048706
0.034546
0.034058
0.037476
0.050659
0.056030
0.080933
0.090698
0.100952
0.110229
0.118042
0.122437
0.124878
0.072632
0.025757
0.010132
0.032593
0.058960
0.051147
0.059448
0.060425
0.067749
0.049683
0.050171
0.040894
0.035522
0.031616
-0.008392
-0.010345
-0.054779
-0.073822
-0.042572
-0.016693
-0.003998
0.004272
0.004761
-0.022552
-0.038177
-0.051849
-0.062592
-0.061615
-0.060638
-0.059662
-0.045990
-0.057220
-0.064056
-0.046478
-0.044037
-0.036224
-0.026459
-0.025970
-0.023041
-0.037201
-0.010345
-0.009369
-0.026947
-0.025482
-0.001068
0.002319
0.002319
0.008667
0.007690
0.014526
0.040405
0.064819
0.083374
0.050659
0.013062
-0.004486
-0.020599
-0.008392
0.014526
0.017456
0.044800
0.071167
0.056030
0.052124
0.035522
0.006714
-0.009857
0.005249
0.007690
0.001343
0.032104
0.036011
0.034546
0.038452
0.030640
0.051147
0.055054
0.050171
0.027710
0.015015
0.019897
0.018921
0.014526
0.013550
0.013062
0.009155
0.031128
0.022339
-0.001556
-0.018646
-0.030853
-0.045990
-0.043549
-0.050385
-0.048920
-0.040131
-0.025970
-0.032318
-0.038177
-0.044037
-0.034271
-0.042084
-0.026459
-0.027924
-0.027924
-0.023529
-0.023041
-0.032806
-0.030365
-0.020599
-0.023041
-0.032318
-0.031830
-0.019623
-0.015228
-0.031342
-0.027924
-0.027924
-0.027435
-0.030365
-0.045502
-0.037689
0.003784
0.046753
0.099487
0.204468
0.223999
0.052612
-0.128510
-0.182220
-0.106537
-0.028412
0.037476
0.082397
0.103882
0.076538
0.019409
-0.005463
-0.008392
-0.037689
-0.050873
-0.068939
-0.070892
-0.056732
-0.060150
-0.057220
-0.054291
-0.041107
-0.029877
-0.029388
-0.024506
-0.006927
-0.000092
0.000366
0.002319
0.002319
0.013550
0.014038
0.015015
0.010132
0.021362
0.026245
0.022827
0.029175
0.047729
0.036011
0.036987
0.036011
0.045288
0.044800
0.043335
0.058472
0.066284
0.067261
0.073608
0.083374
0.068726
0.052124
0.037964
0.031128
0.029663
0.044800
0.053101
0.066772
0.069702
0.063354
0.047729
0.039917
0.038452
0.028198
0.032104
0.035034
0.038452
0.085327
0.098022
0.115601
0.090210
0.047241
0.005249
-0.042084
-0.047455
-0.015228
0.032593
0.062866
0.059448
0.087769
0.149292
0.120972
0.060425
0.026245
-0.012299
-0.009369
-0.030365
-0.022552
0.005249
0.034058
0.055054
0.048218
0.033569
0.016968
0.024292
0.016968
0.034058
0.021851
0.001343
-0.051361
-0.078217
-0.066010
-0.018646
-0.011810
-0.031830
-0.045013
-0.050385
-0.038666
-0.041595
-0.064545
-0.064056
-0.056244
-0.066010
-0.072845
-0.078217
-0.064056
-0.059662
-0.063568
-0.063568
-0.053802
-0.079681
-0.078705
-0.084564
-0.076752
-0.065033
-0.064545
-0.060638
-0.058685
-0.068451
-0.063568
-0.056732
-0.052338
-0.053802
-0.051361
-0.055756
-0.037689
-0.036224
-0.028412
-0.028412
-0.026459
-0.033783
-0.031342
-0.041595
-0.039642
-0.033783
-0.035248
-0.037689
-0.027924
-0.027924
-0.035736
-0.044037
-0.039642
-0.029877
-0.027435
-0.038666
-0.041595
-0.036224
-0.036713
-0.032318
-0.050873
-0.037201
-0.029388
-0.028900
-0.029877
-0.018646
0.009155
-0.005463
-0.005463
-0.000092
0.010620
0.020386
0.011597
0.002808
0.019409
0.026733
0.014526
0.019897
0.038940
0.036499
0.041382
0.034058
0.063843
0.086304
0.083862
0.086792
0.081421
0.055542
0.054565
0.077515
0.078003
0.077026
0.090210
0.099487
0.081909
0.071167
0.102905
0.101929
0.080444
0.037964
0.019897
0.019409
0.040405
0.015503
0.004761
0.014038
0.010620
0.021851
0.041382
0.055542
0.043823
0.026245
0.013550
0.017944
0.006714
0.014038
0.014038
0.017944
-0.003021
-0.003021
0.033081
0.027222
-0.017670
-0.026947
0.028198
0.083862
0.038940
-0.012787
-0.073334
-0.112885
-0.109467
-0.106049
-0.063080
-0.020111
0.005249
0.008179
0.008179
0.012573
-0.005951
-0.019135
0.017456
0.027710
0.023804
-0.010834
-0.031342
-0.003510
0.061890
0.056519
-0.009857
-0.071869
-0.003998
0.041870
0.027222
-0.004974
-0.016693
-0.038177
-0.046478
-0.055267
-0.070892
-0.079193
-0.071869
-0.074310
-0.046967
-0.017670
0.010132
0.035034
0.038940
0.042847
0.047241
0.119019
0.158569
0.103882
0.092163
0.043823
0.055542
0.078491
0.131226
0.141968
0.149292
0.125366
0.098511
0.076050
0.053589
0.037964
0.015503
0.008667
-0.008881
-0.029877
-0.042084
-0.043549
-0.063080
-0.075287
-0.085541
-0.061615
-0.064545
-0.080658
-0.066498
-0.069427
-0.056244
-0.069916
-0.065521
-0.070404
-0.062103
-0.052338
-0.066010
-0.056732
-0.055267
-0.058685
-0.051849
-0.056732
-0.049408
-0.055756
-0.065521
-0.064545
-0.045013
-0.042084
-0.042084
-0.036224
-0.031342
-0.035248
-0.025970
-0.036713
-0.018158
-0.002533
-0.009369
-0.016693
-0.018646
-0.002045
0.008179
0.013550
0.012573
0.015015
0.011597
0.027710
0.021851
0.023315
0.007202
0.034546
0.011597
-0.018646
-0.030365
-0.016205
0.009155
0.014526
0.000366
-0.011322
-0.023529
-0.017181
-0.014252
-0.012299
-0.016205
-0.007904
0.013062
0.015503
-0.032806
-0.045502
-0.043060
-0.027924
-0.012787
-0.003998
0.015991
0.029663
0.019897
-0.007416
-0.005463
0.022339
0.029663
0.053589
0.068237
0.072632
0.068237
0.057495
0.078979
0.082886
0.086792
0.096069
0.094116
0.108276
0.113647
0.095093
0.105347
0.112183
0.127319
0.119995
0.123413
0.094604
0.092651
0.083862
0.073608
0.058960
0.051147
0.036987
0.028687
0.013550
0.026245
0.010132
0.008667
0.009155
0.008179
-0.017670
-0.042572
-0.062592
-0.074799
-0.064056
-0.076263
-0.071381
-0.081146
-0.080170
-0.084564
-0.101654
-0.109467
-0.128998
-0.122650
-0.119232
-0.122162
-0.125092
-0.162689
-0.183197
-0.147552
-0.079681
-0.029388
-0.044525
-0.076752
-0.096283
-0.055756
-0.039154
-0.037689
-0.016205
0.017944
0.062866
0.084351
0.085815
0.075562
0.084839
0.089233
0.089722
0.079956
0.099487
0.101440
0.093140
0.075562
0.066772
0.069702
0.045288
0.037964
0.019409
0.010132
0.003296
-0.008392
-0.014740
-0.022552
-0.033783
-0.043060
-0.041107
-0.028412
-0.045013
-0.043549
-0.063568
-0.050873
-0.051849
-0.038177
-0.028900
-0.027924
-0.022552
-0.024017
-0.033783
-0.027924
-0.007904
-0.028412
-0.016693
-0.007416
0.005737
0.003784
0.014038
0.020874
0.018921
0.023315
0.013062
0.010132
0.009644
0.016479
0.016479
0.010620
0.007690
0.018433
0.024780
0.004272
-0.002533
0.007202
-0.018158
-0.005463
-0.024994
-0.023041
-0.025482
-0.039642
-0.043060
-0.037201
-0.029877
-0.033295
-0.026947
-0.041107
-0.032806
-0.030853
-0.035736
-0.034760
-0.040131
-0.051849
-0.061127
-0.057220
-0.023041
0.030640
0.036499
0.007202
-0.024506
-0.035248
-0.037689
-0.035736
-0.028900
-0.013275
-0.020599
-0.000092
0.024780
0.035034
0.015503
-0.000092
-0.010834
-0.014252
-0.001068
-0.015228
-0.000580
0.026245
0.046753
0.066284
0.087769
0.062378
0.011597
0.056030
0.129761
0.169800
0.157593
0.140015
0.119507
0.087769
0.085327
0.097534
0.159546
0.236694
0.223999
0.135132
0.006714
-0.063568
-0.031342
-0.010345
0.025757
0.028687
0.018921
-0.045013
-0.077728
-0.120209
-0.138275
-0.148529
-0.169525
-0.164642
-0.161713
-0.158295
-0.149017
-0.128021
-0.117767
-0.105560
-0.121185
-0.118256
-0.108978
-0.102142
-0.098236
-0.085052
-0.076263
-0.051849
-0.045013
-0.024994
-0.032806
-0.022064
0.014038
0.019897
0.028198
0.016968
-0.011810
0.002319
0.044312
0.049683
0.029175
0.024292
0.018433
0.031128
0.030640
0.027710
0.020386
0.005737
0.018433
-0.001068
-0.008881
-0.023529
-0.014740
-0.010345
-0.018158
-0.016205
-0.020599
-0.018158
-0.019623
-0.014252
-0.011322
-0.008392
0.006714
0.027710
0.017944
0.014038
0.025757
0.005249
0.008667
-0.008392
-0.008392
0.001831
0.017944
0.027710
0.036987
0.029663
0.014526
0.009155
0.024780
0.019897
0.035034
0.031616
0.047729
0.048706
0.048706
0.036499
0.036499
0.059448
0.049683
0.060913
0.076538
0.088745
0.087769
0.076538
0.066284
0.050171
0.042847
0.045288
0.035522
0.031616
0.033081
0.032593
0.036499
0.018433
0.005737
0.019409
0.053589
0.119995
0.149292
0.124390
0.086304
0.092163
0.092163
0.120972
0.162476
0.140503
0.127319
0.111694
0.139038
0.131714
0.092651
0.057983
0.058960
0.066284
0.049683
0.028198
-0.006439
-0.023041
-0.065033
-0.074799
-0.097260
-0.107025
-0.107513
-0.128021
-0.127045
-0.123627
-0.132416
-0.110443
-0.104584
-0.097260
-0.095795
-0.097260
-0.085052
-0.084564
-0.080170
-0.068939
-0.066986
-0.049896
-0.055756
-0.051849
-0.044037
-0.033783
-0.024017
-0.022552
-0.005463
0.013550
0.022827
0.042847
0.049683
0.066772
0.029175
-0.005951
-0.023041
-0.028412
-0.024017
-0.003510
-0.004974
-0.011810
-0.012787
-0.031342
-0.051849
-0.050385
-0.046478
-0.070404
-0.092377
-0.110931
-0.119720
-0.113861
-0.095795
-0.084076
-0.069916
-0.142181
-0.083588
-0.017670
-0.039154
-0.039642
-0.031342
-0.025970
-0.029877
-0.011322
0.004272
-0.017181
-0.025482
-0.014740
0.022827
0.030151
0.015503
0.010132
0.031128
0.033081
0.024292
0.035034
0.020874
0.031128
0.034546
0.036011
0.054077
0.061890
0.103882
0.142944
0.119995
0.093140
0.057495
0.046753
0.061890
0.078003
0.082886
0.074585
0.082886
0.076538
0.042847
0.053101
0.028687
0.026733
0.007690
-0.000092
-0.011810
-0.005463
-0.009369
-0.029388
-0.031342
-0.032318
-0.028900
-0.017670
-0.036224
-0.041595
-0.033295
-0.017670
-0.014740
-0.014252
-0.015717
-0.014740
-0.010834
-0.005951
0.012573
0.031616
0.040894
0.049683
0.022339
-0.014740
-0.059662
-0.071381
-0.041107
-0.017181
0.023804
0.033569
0.036987
0.035034
0.018921
0.017456
0.008179
-0.005951
-0.000580
0.009155
0.038452
0.059448
0.081421
0.098999
0.085815
0.049194
0.011108
0.022827
0.077515
0.149292
0.141479
0.061890
-0.051361
-0.109955
-0.099701
-0.070892
-0.008392
-0.046478
-0.098724
-0.116302
-0.116791
-0.117279
-0.138275
-0.155853
-0.162201
-0.157806
-0.162689
-0.155853
-0.142670
-0.142181
-0.120209
-0.105560
-0.094330
-0.087006
-0.077240
-0.031342
-0.026947
-0.035248
-0.029388
-0.015717
-0.009369
0.001343
0.007690
-0.003998
0.011597
0.022827
0.042847
0.051636
0.057495
0.068237
0.057007
0.071167
0.057495
0.073120
0.068237
0.080444
0.077026
0.067749
0.062378
0.045288
0.050659
0.047241
0.060425
0.048706
0.044800
0.036987
0.023804
-0.016693
-0.047455
-0.039642
-0.001556
0.034058
0.019897
0.008179
0.020386
-0.005951
0.004761
-0.015228
-0.017181
-0.028900
-0.035736
-0.027435
-0.019135
-0.017181
-0.018158
-0.011810
-0.012787
-0.019135
-0.028412
-0.040619
-0.047943
-0.035736
-0.050385
-0.050873
-0.049896
-0.022552
0.023315
0.036499
0.020386
0.015015
0.053589
0.062866
0.077515
0.082886
0.087769
0.081909
0.086792
0.115112
0.132690
0.122437
0.124390
0.133667
0.141968
0.095093
0.112183
0.111206
0.079468
0.048218
0.050171
0.048218
0.056519
0.043335
0.044312
0.024292
0.005249
-0.021088
-0.023041
-0.011322
0.007202
0.012573
-0.012787
-0.023529
-0.021088
-0.033295
-0.027924
-0.023041
-0.027435
-0.013275
-0.021088
-0.016693
-0.021088
-0.021088
-0.003510
-0.002045
-0.007904
-0.004974
0.009155
0.003784
0.015503
0.017456
0.003784
0.000854
-0.003510
0.003296
0.003784
0.004272
0.004272
0.002808
-0.005951
-0.006439
0.000854
-0.013763
-0.016693
-0.017181
0.000854
0.018433
0.018433
0.032104
0.033569
0.022339
0.014526
-0.006439
-0.008392
-0.028412
-0.042084
-0.031830
-0.014740
-0.032806
-0.036224
-0.044525
-0.058197
-0.065521
-0.074310
-0.055756
-0.051361
-0.064545
-0.042084
0.003784
-0.023041
-0.076263
-0.063080
-0.003021
0.048706
0.056519
0.085327
0.083862
0.096558
0.099487
0.080933
0.081909
0.086792
0.101440
0.088257
0.037964
0.040894
0.029663
-0.000092
-0.012299
-0.011810
-0.016205
-0.024506
-0.029388
-0.044037
-0.019135
-0.044037
-0.088470
-0.117279
-0.133392
-0.128021
-0.063568
-0.046967
-0.033783
-0.046967
-0.066986
-0.052826
-0.043549
-0.041595
-0.051361
-0.045990
-0.036224
-0.043060
-0.045502
-0.040131
-0.028900
-0.016693
-0.015228
-0.008881
0.005249
0.010132
0.002319
-0.000092
-0.009369
-0.009369
-0.029388
-0.032318
-0.018646
0.013550
0.014038
0.006714
-0.003021
-0.007904
-0.019135
-0.021576
-0.008881
-0.030365
-0.029388
-0.033783
-0.045502
-0.036224
-0.034760
-0.013275
-0.002533
0.005249
0.015015
0.010620
0.016479
0.019897
0.026245
0.037476
0.027710
0.032593
0.043823
0.058472
0.063354
0.058472
0.045288
0.058960
0.047241
0.047241
0.045288
0.037964
0.038452
0.027222
0.028687
0.018921
0.007202
-0.007904
0.005249
0.003784
0.000854
0.013550
0.002808
0.003784
0.009644
0.008179
0.004761
-0.005463
0.004272
0.003784
0.023315
0.000854
0.007690
0.022339
0.015015
0.016479
0.009644
0.019409
0.015991
0.013062
0.010620
0.026245
0.022827
0.017944
0.014526
0.024780
0.035034
0.019897
0.032104
0.040894
0.057495
0.058960
0.048706
0.017944
-0.014252
-0.024506
-0.060150
-0.024017
0.050659
0.140015
0.179077
0.122925
-0.103119
-0.274017
-0.216888
-0.066010
0.018433
-0.000580
-0.048431
-0.057709
-0.092865
-0.089935
-0.095306
-0.097748
-0.108490
-0.116302
-0.126556
-0.094818
-0.062103
-0.035248
-0.024994
-0.018158
0.015503
0.018433
-0.003021
-0.053802
-0.049896
0.002319
0.045776
0.073120
0.076050
0.066772
0.073608
0.072632
0.071167
0.039917
0.036011
0.017944
0.008179
0.008667
0.020874
0.018433
-0.003998
-0.000092
-0.000092
-0.009857
-0.017670
-0.034271
-0.029388
-0.029388
-0.042084
-0.057220
-0.064545
-0.071869
-0.061615
-0.071869
-0.055267
0.008179
0.064331
0.037476
-0.027435
-0.076752
-0.092377
-0.034271
0.020386
0.028687
0.044312
0.025269
0.027710
0.011108
0.008179
0.019897
0.017456
0.019897
0.014038
0.024292
0.032593
0.026733
0.025757
0.042847
0.038452
0.031616
0.037476
0.046753
0.052124
0.037476
0.042847
0.046753
0.038940
0.044800
0.046753
0.060425
0.051636
0.034058
0.040894
0.037964
0.034058
0.035034
0.023315
0.028198
0.030151
0.017944
0.019409
0.019897
0.029175
0.023804
0.013550
0.021851
-0.001556
0.021851
0.014038
0.004761
0.014038
0.004761
0.002808
0.004272
0.003784
0.017456
0.019897
0.006226
0.013062
0.011108
0.002319
0.002808
0.021362
0.015503
0.018433
0.007690
0.004272
0.004272
0.012573
0.017456
0.015991
0.018433
0.032104
0.017944
0.018433
0.018433
0.008667
0.013550
0.012085
0.008179
-0.001068
-0.003998
-0.003021
-0.018646
-0.010834
0.001343
0.016968
0.064331
0.131714
0.168335
0.176147
0.128784
0.064819
-0.086517
-0.135345
-0.107025
-0.054779
-0.000580
-0.003021
0.011108
0.058960
0.046265
-0.041107
-0.108490
-0.132904
-0.126068
-0.108002
-0.120697
-0.123138
-0.125580
-0.126068
-0.107513
-0.084564
-0.075775
-0.067963
-0.074310
-0.081635
-0.059662
-0.007416
0.026733
0.011108
-0.015717
-0.059174
-0.076263
-0.072845
-0.082123
-0.062592
-0.043060
-0.046478
-0.060638
-0.078217
-0.068939
-0.065033
-0.053314
-0.053314
-0.048920
-0.059174
-0.061127
-0.068451
-0.052338
-0.038177
-0.031342
-0.022552
-0.002045
-0.004486
-0.007904
0.003296
0.008667
0.023804
0.023804
0.033081
0.038940
0.038940
0.041870
0.049194
0.056030
0.063843
0.049683
0.046753
0.047241
0.052612
0.040894
0.041870
0.036987
0.054077
0.051147
0.040894
0.044312
0.024780
0.035034
0.035522
0.034546
0.023315
0.022339
0.006714
0.029663
0.026245
0.054077
0.061890
0.062378
0.045776
0.044312
0.038452
0.031616
0.029663
0.033081
0.040894
0.034058
0.036499
0.030640
0.044800
0.057007
0.053589
0.051636
0.032593
0.021362
0.009155
0.035034
0.040405
0.028198
0.031616
0.020874
0.026245
0.023315
0.037476
0.028687
0.021362
0.019897
0.037964
0.023804
0.023315
0.023804
0.024292
0.018921
0.013062
0.009644
0.000854
0.003784
0.003784
0.001831
0.009155
-0.000092
0.000854
0.002808
-0.007904
0.000366
-0.003510
0.000366
-0.001068
-0.004486
-0.006927
-0.008392
0.002319
-0.003510
0.000854
-0.003021
-0.011810
-0.045502
-0.075775
-0.096771
-0.078217
-0.034760
-0.021576
0.012573
0.058472
0.027222
0.013062
-0.057220
-0.067474
0.003784
-0.006439
0.021851
0.056519
0.091187
0.072144
0.052124
-0.040619
-0.117279
-0.073334
0.018433
0.047729
0.041382
0.018921
0.002319
-0.024994
-0.045990
-0.068939
-0.076752
-0.080658
-0.064545
-0.038177
-0.019623
-0.010834
-0.015228
-0.000580
0.014038
-0.003998
-0.027924
-0.023041
-0.012787
-0.003510
0.007202
0.001343
-0.000092
-0.003510
-0.014740
-0.039642
-0.027435
-0.035736
-0.053802
-0.079193
-0.059662
-0.031830
-0.026947
-0.036224
-0.041107
-0.029388
-0.027924
-0.023529
-0.015717
0.004761
0.018921
0.026733
0.017456
0.023315
0.036499
0.027710
0.034546
0.031128
0.042358
0.030640
0.035034
0.029663
0.020386
0.025269
0.023315
0.016479
0.013550
0.009644
0.009644
0.012573
0.000854
0.013062
0.004761
0.012573
-0.001556
0.012573
0.002808
0.006226
0.008667
0.023804
0.002808
0.012085
0.019409
0.007202
0.016479
0.007202
0.018921
0.028198
0.022339
0.004272
0.021851
0.018921
0.031616
0.010132
0.011597
0.016479
0.028687
0.021362
0.011597
0.016479
0.026733
0.025757
0.040894
0.032593
0.046265
0.050659
0.063843
0.057983
0.066772
0.075073
0.077026
0.065308
0.061890
0.083862
0.078003
0.081421
0.086304
0.087280
0.089722
0.094604
0.130737
0.127319
0.110229
0.117065
0.095093
0.090698
0.130737
0.079468
-0.008392
-0.087982
-0.120209
-0.075287
-0.003021
0.035034
0.025269
-0.038177
-0.109467
-0.110443
-0.071869
-0.076263
-0.062592
-0.074799
-0.124115
-0.149017
-0.122162
-0.090912
-0.063568
-0.036224
-0.024994
-0.001068
0.009155
0.025269
0.027222
0.002808
0.012085
0.014038
0.013062
0.017456
0.001831
0.003296
-0.004486
-0.022064
-0.019623
-0.018158
-0.005951
-0.013275
-0.020111
-0.021576
-0.022552
-0.033295
-0.032806
-0.038666
-0.036713
-0.043060
-0.047455
-0.051849
-0.046478
-0.052826
-0.054291
-0.052826
-0.059174
-0.055756
-0.048431
-0.058197
-0.053802
-0.055756
-0.049408
-0.059174
-0.062103
-0.064056
-0.062592
-0.059662
-0.073334
-0.087494
-0.094330
-0.109467
-0.089447
-0.052826
-0.035736
-0.042084
-0.046478
-0.053802
-0.067474
-0.061615
-0.058685
-0.036713
-0.032806
-0.030853
-0.025482
-0.023529
-0.010834
0.001831
0.010132
0.007690
0.013062
0.023315
0.031128
0.020874
0.024292
0.020386
0.036011
0.017456
0.036499
0.029663
0.035034
0.030151
0.020874
0.028687
0.013062
-0.002045
0.003296
0.004272
0.004761
-0.015228
-0.010834
-0.007904
-0.015228
-0.027435
-0.029877
-0.021576
-0.026947
-0.010834
0.042358
0.044312
0.001343
-0.022552
0.000854
0.048706
0.107300
-0.022552
-0.064545
-0.000092
0.074097
0.118530
0.130737
0.079468
0.045288
0.033569
0.038452
0.055542
0.072144
0.096558
0.080444
0.047729
0.024292
0.030151
0.039429
0.036987
0.042358
0.046753
0.049683
0.019897
-0.003998
-0.001556
0.001831
0.012085
0.015015
0.025269
0.008179
0.007690
0.023315
0.007202
0.023315
0.023804
0.042358
0.017944
0.055054
0.062866
0.055542
0.069214
0.066772
0.079956
0.078003
0.086304
0.085327
0.086304
0.093140
0.078491
0.064331
0.075073
0.080444
0.070679
0.064331
0.073608
0.077515
0.092163
0.078491
0.079956
0.067749
0.050659
0.030640
0.029663
0.046753
0.036011
0.031128
0.017944
0.027222
0.033081
0.007202
0.003784
-0.007416
-0.011322
-0.023041
-0.026947
-0.036224
-0.042572
-0.039642
-0.052826
-0.051849
-0.040619
-0.036713
-0.036713
-0.031342
-0.025482
-0.020599
-0.016693
-0.024017
-0.017670
-0.016205
-0.023041
-0.019135
-0.008392
-0.009369
-0.004974
-0.000580
-0.009857
-0.011322
-0.019135
-0.016693
-0.029388
-0.009369
-0.016205
-0.013763
-0.015717
-0.018646
-0.024506
-0.046478
-0.066010
-0.100189
-0.093842
-0.063568
-0.043549
-0.043060
-0.048920
-0.061615
-0.068939
-0.078705
-0.078705
-0.082611
-0.098724
-0.113373
-0.125580
-0.135834
-0.132416
-0.109955
-0.099213
-0.100189
-0.099213
-0.107513
-0.096283
-0.102142
-0.100189
-0.091400
-0.043060
0.034546
0.020386
-0.012787
-0.040619
-0.034760
-0.020111
-0.014252
0.025757
0.074097
0.130249
0.137085
0.071167
0.023804
-0.049896
-0.102142
-0.092865
0.018921
0.023804
0.005249
-0.009857
-0.026459
-0.032318
-0.020599
-0.043549
-0.079681
-0.058685
-0.079681
-0.068939
-0.039642
-0.017181
-0.012299
-0.010345
-0.002533
0.009155
0.015015
0.014038
0.012573
0.020386
0.017456
0.006226
-0.004486
0.006226
0.001831
-0.013275
-0.016693
-0.014740
-0.008881
-0.011322
-0.023041
-0.019623
-0.004974
0.015503
0.032593
0.032593
0.039429
0.034546
0.020874
0.015991
0.026245
0.036011
0.040405
0.044800
0.058472
0.064819
0.067749
0.056030
0.042847
0.032104
0.047241
0.036987
0.038940
0.045288
0.041870
0.035034
0.033569
0.041870
0.050171
0.038452
0.034058
0.024780
0.022339
0.037964
0.025269
0.026245
0.033081
0.036011
0.036499
0.027222
0.024780
0.027710
0.023804
0.015503
0.027222
0.029663
0.036987
0.054077
0.058472
0.049683
0.047241
0.015991
0.002808
0.003296
-0.007416
0.005737
0.008667
0.036987
0.035034
0.018921
0.003784
-0.007416
-0.016693
-0.016693
-0.031830
-0.020599
-0.029388
-0.033295
-0.031830
-0.024994
-0.018158
-0.007904
-0.006439
-0.011322
-0.000580
0.003296
0.018921
0.020874
0.015991
0.030640
0.048218
0.049683
0.070679
0.078491
0.068726
0.027710
-0.008392
-0.038666
-0.040131
-0.017670
0.000366
0.024780
0.042358
0.011108
-0.003510
0.012085
0.067261
0.080933
0.059448
0.032593
0.046753
0.054077
0.063354
0.057495
0.107300
0.169312
0.181519
0.192749
0.097534
0.045776
0.108765
0.150269
0.095093
0.019897
0.002808
-0.003998
-0.008392
-0.033295
-0.083588
-0.128998
-0.101654
-0.047943
-0.045990
-0.072357
-0.135345
-0.190521
-0.204681
-0.189545
-0.150970
-0.098236
-0.069916
-0.060150
-0.057220
-0.057220
-0.058685
-0.053802
-0.051849
-0.042084
-0.018646
-0.011810
-0.005463
-0.000092
0.010132
0.002808
0.023315
0.014526
0.034058
0.041382
0.030640
0.042358
0.031128
0.025757
0.036499
0.033569
0.041382
0.044800
0.043335
0.031128
0.032104
0.031616
0.019409
0.021362
0.013550
0.026245
0.013062
0.006226
0.010620
0.002319
0.019897
0.006226
0.008667
0.005737
0.018921
0.005737
0.008667
0.005737
0.012573
0.004761
0.006226
0.003784
0.015015
-0.004974
-0.009857
0.000366
0.004761
-0.000092
0.006714
-0.006927
0.000854
0.008667
0.005249
-0.007416
-0.004486
0.005249
0.005737
-0.007416
0.001831
0.013062
0.006714
0.003784
0.001831
0.014526
-0.003998
0.012085
-0.006927
0.003784
0.004761
-0.005463
0.003784
0.014526
-0.006439
0.006226
0.007202
-0.006439
-0.002533
0.014038
0.004761
0.005737
0.023804
0.017944
-0.002533
-0.020111
-0.019135
-0.008881
-0.024017
-0.030853
-0.022552
-0.026459
-0.015717
-0.009857
-0.004974
-0.011810
-0.019623
-0.032806
-0.014740
-0.019135
-0.023041
-0.060638
-0.088470
-0.094330
-0.058197
-0.022552
-0.017181
0.036011
0.028687
0.018921
-0.015717
-0.032806
-0.044525
-0.076752
-0.041595
0.012573
0.010620
-0.026947
-0.100189
-0.057709
0.025269
0.034546
0.022339
-0.007904
-0.014252
-0.070892
-0.169525
-0.163177
-0.076263
0.002319
0.067261
0.036987
-0.004486
0.015015
-0.041595
-0.058685
-0.065521
-0.060150
-0.049896
-0.041107
-0.016693
0.000366
0.015991
0.008667
0.003784
-0.017670
-0.021088
-0.037201
-0.045502
-0.061615
-0.060150
-0.061615
-0.062103
-0.049896
-0.059174
-0.044037
-0.054779
-0.050873
-0.047455
-0.048431
-0.048920
-0.036713
-0.028412
-0.024017
-0.015228
-0.014740
-0.009369
0.017944
0.003784
0.003784
0.010132
0.024780
0.035522
0.021851
0.021851
0.036499
0.034058
0.037964
0.035522
0.046265
0.036011
0.041870
0.031128
0.042847
0.037964
0.047241
0.034058
0.027222
0.040894
0.038452
0.038452
0.025269
0.037964
0.041870
0.023804
0.019409
0.026245
0.031616
0.030640
0.027710
0.020386
0.022339
0.018921
0.013062
0.020386
0.015503
0.005737
0.000366
0.006714
0.002808
-0.000580
-0.001556
-0.010834
0.003296
-0.004974
-0.007904
-0.019623
-0.011322
-0.014740
-0.022552
-0.018646
-0.003998
-0.004486
-0.001068
-0.003021
-0.009369
-0.007416
0.012573
0.013550
0.011108
0.020386
0.018433
0.023315
0.031128
0.022339
0.031128
0.041870
0.043823
0.043823
0.053589
0.041870
0.030640
0.023804
0.032104
0.031616
0.029663
0.027222
0.031128
0.034546
0.023804
0.022339
0.013062
0.017456
0.033081
0.018433
0.014526
0.034546
0.075073
0.142944
0.169800
0.133667
0.038452
-0.033295
-0.006927
0.038452
0.103394
0.109741
0.097534
0.085327
0.066772
0.035522
0.012573
0.004761
-0.004486
-0.012787
0.014038
0.014526
0.039917
0.052612
0.025757
-0.003510
-0.047455
-0.062592
-0.005463
0.126831
0.198608
0.184448
0.089233
0.017456
0.033569
0.041382
0.013550
0.014038
-0.011810
0.041870
0.110718
0.096069
0.073120
0.059937
0.002319
-0.014740
-0.026459
-0.058685
-0.067963
-0.064545
-0.057709
-0.026459
-0.011810
-0.016693
-0.023529
-0.011322
-0.019135
-0.028412
-0.059174
-0.059174
-0.041107
-0.033295
-0.044037
-0.058685
-0.057220
-0.044037
-0.043549
-0.052338
-0.054291
-0.056244
-0.063568
-0.057709
-0.066010
-0.059662
-0.063080
-0.056244
-0.062592
-0.059174
-0.059174
-0.059662
-0.061615
-0.045502
-0.037689
-0.036713
-0.031342
-0.021088
-0.017670
-0.020111
-0.023529
-0.015717
0.007690
-0.001068
-0.015228
-0.009857
-0.004486
-0.007416
-0.002533
-0.012299
0.010620
0.008179
-0.006439
-0.004486
-0.006439
-0.001556
0.001831
0.001343
0.005737
0.014526
0.011597
0.003784
0.008179
0.009644
0.016968
0.011597
0.011108
0.011597
0.016479
0.010620
0.012085
0.021851
0.015015
0.019897
0.000366
0.005249
0.016968
-0.002533
0.008179
0.002319
-0.001556
0.000854
-0.008392
0.001831
-0.021576
-0.003021
-0.011810
-0.018158
-0.008392
-0.015717
-0.016693
-0.014252
-0.016693
-0.012787
-0.020111
-0.015228
-0.005951
-0.003021
0.002808
-0.001068
-0.003998
0.012573
0.011108
0.012573
0.009644
0.019897
0.020874
0.022339
0.012573
0.010620
0.000366
-0.008392
-0.009857
-0.020111
-0.017670
-0.011322
-0.032318
-0.035736
-0.052338
-0.059662
-0.042572
-0.045990
-0.047943
-0.061127
-0.054779
-0.054291
-0.052338
-0.025482
-0.030853
-0.032318
-0.025482
-0.026459
0.000366
-0.019135
-0.062103
-0.044037
0.008179
0.026733
0.063843
0.041870
-0.013275
0.009155
0.091675
0.166870
0.171753
0.035034
-0.016693
-0.000092
0.022827
0.033081
0.043335
0.054565
0.061401
0.066284
0.065796
0.026733
-0.003510
-0.026947
-0.033295
-0.034760
-0.033295
-0.043549
-0.063080
-0.093353
-0.109467
-0.125580
-0.132904
-0.149994
-0.164642
-0.144135
-0.124115
-0.075287
-0.033783
-0.016693
-0.025482
-0.073334
-0.120209
-0.111420
-0.080170
-0.059174
-0.027435
0.009644
0.029663
0.036011
0.040405
0.028198
0.022339
0.026245
0.031128
0.034058
0.035034
0.041382
0.036011
0.024780
0.020874
0.033569
0.023315
0.023315
0.010132
0.023804
0.024780
0.011108
0.017456
0.018921
0.028687
0.019897
0.031128
0.030640
0.032593
0.023804
0.020874
0.034058
0.029663
0.014526
0.020386
0.034546
0.019897
0.016479
0.023315
0.026733
0.029175
0.017944
0.015503
0.015503
0.021851
0.012085
0.006714
0.015991
0.015991
0.015991
0.010132
0.015503
0.015015
0.010132
0.010132
0.005737
0.019409
0.001343
0.015015
0.005737
0.014526
0.012085
0.005737
0.002808
0.015503
0.015015
0.005249
0.007690
0.012573
0.014526
0.014038
0.014526
0.005737
0.010620
0.014526
0.021362
0.014526
0.022827
0.022827
0.028198
0.036011
0.021851
0.024780
0.038940
0.043823
0.036987
0.056519
0.053589
0.037476
0.030640
0.015991
0.002319
-0.003021
-0.014252
0.003784
0.012573
0.007690
-0.019135
-0.049896
-0.055756
-0.060150
-0.075287
-0.057220
0.024292
0.169800
0.194214
0.190308
0.068726
-0.131439
-0.154388
-0.068451
0.064331
0.171753
0.177124
0.172241
0.144897
0.140991
0.121948
0.110229
0.111206
0.134644
0.133667
0.137085
0.124878
0.126343
0.122437
0.107300
0.100464
0.122437
0.109253
0.088257
0.075073
0.063843
0.048706
0.033081
-0.007904
-0.044037
-0.050385
-0.064545
-0.050873
-0.046967
-0.033295
-0.046478
-0.092377
-0.152435
-0.186615
-0.183685
-0.179291
-0.147064
-0.114838
-0.088470
-0.087006
-0.098236
-0.096283
-0.080658
-0.084564
-0.089935
-0.091888
-0.065033
-0.066986
-0.069427
-0.070892
-0.054291
-0.038177
-0.033295
-0.041107
-0.035248
-0.032806
-0.029388
-0.031830
-0.033783
-0.025970
-0.017670
-0.029877
-0.026459
-0.010834
-0.009369
-0.023529
-0.019623
-0.005463
0.000366
-0.005463
0.007202
-0.006439
0.006226
0.001831
0.003784
0.002808
0.007690
-0.002045
0.016479
0.014038
0.007690
0.010620
0.006226
0.016968
0.013062
0.007690
0.003296
0.010132
0.005737
0.005249
0.008179
-0.013763
-0.002533
-0.000092
0.005249
0.001831
-0.003998
0.003296
0.000366
-0.008392
-0.007416
-0.005463
0.003784
0.006226
-0.004974
0.001343
0.006226
-0.005951
-0.000092
0.005737
-0.000092
0.003296
0.002319
-0.002533
-0.000092
-0.001556
0.001343
0.007690
0.001831
0.013550
-0.001068
0.004272
0.008667
0.014526
0.015015
0.016479
0.008179
0.025757
0.020386
0.015015
0.015991
0.007202
0.007202
0.012085
-0.002533
0.009155
-0.000580
0.011108
0.002319
-0.017181
-0.022552
0.012085
0.017944
0.026245
0.065308
0.039917
-0.030853
-0.119720
-0.170013
-0.157318
-0.137787
-0.080170
0.044312
0.109253
0.067261
0.090210
0.100464
-0.004974
-0.118256
-0.092865
0.007202
0.045288
0.008667
0.016968
0.068237
0.080444
0.055054
0.035522
0.030151
0.025269
0.019897
0.001831
-0.017670
-0.020111
-0.054291
-0.056244
-0.032318
-0.015228
0.012085
0.039429
0.043335
0.022827
-0.013275
-0.050873
-0.057709
-0.053802
-0.036224
-0.004974
0.036011
0.039917
0.036011
0.004272
-0.013763
-0.049408
-0.039154
-0.040131
-0.058197
-0.076752
-0.098724
-0.090424
-0.087006
-0.087006
-0.070892
-0.055267
-0.054779
-0.070892
-0.076752
-0.089447
-0.092377
-0.056732
-0.045990
-0.020599
-0.010834
-0.020111
0.007202
0.039917
0.041382
0.050659
0.003784
-0.062592
-0.086029
-0.070892
-0.033783
0.003296
0.023315
0.027710
0.009155
-0.013275
-0.017670
-0.034271
-0.051849
-0.050385
-0.065521
-0.053802
-0.045502
-0.040131
-0.042084
-0.016205
-0.022552
-0.028412
-0.010345
-0.022064
0.009644
-0.009369
0.010132
0.005737
0.014526
0.002319
-0.003510
-0.001068
0.005249
0.007690
0.013062
0.012085
0.013062
0.001343
0.002808
-0.010345
0.013062
-0.002533
0.003296
0.008667
0.013062
0.009644
0.006714
-0.001556
0.012573
0.027710
0.029175
0.022827
0.032104
0.030151
0.025757
0.023315
0.025269
0.036987
0.038452
0.036987
0.045288
0.058960
0.052124
0.050659
0.057007
0.064819
0.056519
0.041382
0.047241
0.057495
0.059937
0.045288
0.052612
0.039917
0.031128
0.027710
0.007690
0.023315
0.005737
-0.011810
-0.020111
-0.053314
-0.064545
0.013062
0.179077
0.280640
0.368530
0.304565
0.110229
-0.006927
0.009155
0.020874
0.051636
0.129761
0.169312
0.176147
0.162964
0.147827
0.134644
0.125854
0.107788
0.119995
0.094116
0.052124
0.028198
0.020874
0.015991
0.003784
0.016479
0.001343
0.013062
0.024292
0.047241
0.046265
0.049683
0.069702
0.073608
0.036499
0.025269
-0.001068
-0.008881
-0.026459
-0.050873
-0.054779
-0.035736
-0.044037
-0.045990
-0.060150
-0.060638
-0.069916
-0.058197
-0.087982
-0.099213
-0.132904
-0.150482
-0.138763
-0.142670
-0.135345
-0.142181
-0.117767
-0.038177
-0.023529
-0.086517
-0.129486
-0.134857
-0.134857
-0.127533
-0.093353
-0.073822
-0.066986
-0.054779
-0.030365
-0.013275
-0.021576
-0.018158
-0.008881
-0.011810
-0.012787
-0.006439
-0.002533
-0.006927
-0.003998
0.001343
0.008667
0.007202
-0.000092
0.005737
0.012573
0.005737
-0.003021
-0.002533
0.007690
0.013062
0.009644
-0.000580
0.021851
0.021362
0.024292
0.014526
0.018433
0.023804
0.022339
0.026245
0.028198
0.035522
0.038940
0.039917
0.044312
0.038452
0.017944
0.001831
0.018433
0.031616
0.027710
0.022339
0.007690
0.004761
0.017456
0.018433
0.002808
-0.004486
0.002319
-0.001556
-0.016693
-0.011322
-0.000092
-0.002533
-0.023529
-0.008881
0.012085
-0.001068
0.002319
0.002319
0.021362
0.016479
0.003784
0.008179
0.005249
-0.001556
0.007202
-0.012299
-0.013763
-0.002533
-0.008881
-0.024506
-0.027435
-0.038666
-0.047943
-0.050385
-0.055756
-0.009857
0.033569
0.051147
0.063354
0.072144
0.039429
-0.008392
-0.009857
0.083862
0.152710
0.212769
0.203979
0.217651
0.171265
0.107788
0.121948
0.187866
0.247437
0.239136
0.136597
-0.082123
-0.130951
-0.005951
0.086304
0.075562
0.033081
-0.018646
-0.078217
-0.098724
-0.122650
-0.138275
-0.147064
-0.129974
-0.137787
-0.122650
-0.118744
-0.102142
-0.103119
-0.074310
-0.053802
-0.037689
-0.017670
-0.007904
-0.005951
-0.003021
-0.012787
-0.022064
-0.020111
-0.006439
-0.003021
-0.005951
0.002808
-0.014740
-0.012299
-0.006927
-0.013763
-0.003998
-0.001556
-0.002533
0.001831
0.012085
0.015503
0.007202
0.015015
0.014526
-0.008392
-0.034271
-0.039642
-0.024017
-0.038666
-0.041107
-0.078217
-0.081146
-0.075775
-0.078705
-0.084076
-0.078705
-0.063568
-0.076263
-0.096771
-0.111420
-0.100189
-0.104095
-0.102142
-0.088470
-0.061127
-0.047943
-0.041595
-0.029388
-0.007904
-0.002045
-0.003998
0.002808
0.011597
0.016968
0.024292
0.014526
0.020386
0.033081
0.033569
0.033569
0.034058
0.037964
0.039429
0.032593
0.039429
0.034058
0.035034
0.028198
0.028198
0.031128
0.033081
0.023315
0.015015
0.028687
0.030640
0.011108
0.019897
0.022827
0.010620
0.018921
0.015503
0.015503
0.028687
0.023804
0.039429
0.034546
0.034546
0.029663
0.012085
-0.008392
0.001343
0.011108
0.011108
-0.002045
-0.004486
0.002319
0.008667
-0.000580
0.003784
0.033569
0.080444
0.104370
0.081909
0.041382
0.026245
0.006226
-0.024994
0.022827
0.063843
0.142944
0.153687
0.132690
0.103882
0.107788
0.111206
0.114136
0.121948
0.111694
0.046265
0.001831
0.021362
0.038940
0.033569
0.026245
0.069214
0.097046
0.052124
-0.000092
-0.091888
-0.166595
-0.151947
-0.085541
-0.050873
-0.055267
-0.078217
-0.113861
-0.148041
-0.140228
-0.137787
-0.127045
-0.119232
-0.096771
-0.100189
-0.111420
-0.116302
-0.104584
-0.077728
-0.061615
-0.055756
-0.037689
-0.024506
-0.022064
-0.008392
-0.009369
-0.000092
0.009644
0.018921
0.016968
0.006714
-0.002533
-0.032806
-0.056244
-0.059174
-0.031830
-0.022552
-0.007416
-0.009369
-0.022552
-0.022064
-0.039642
-0.061127
-0.054779
-0.047943
-0.035248
-0.046478
-0.015717
-0.014252
-0.016205
-0.003021
-0.006439
0.008179
0.006714
-0.001556
0.001831
0.023315
0.025269
0.025269
0.018921
0.029175
0.022339
0.021851
0.021851
0.012085
0.018921
0.018433
0.020874
0.005737
0.021362
0.012085
0.015503
0.006714
0.007202
0.008179
-0.001068
0.015015
0.013550
0.012573
0.021851
0.002808
0.013062
0.025269
0.016479
0.008179
0.011597
0.008667
0.004272
0.003784
-0.002045
-0.000580
0.002808
0.005737
0.011597
0.034058
0.065308
0.067261
0.067749
0.072144
0.069214
0.069702
0.048706
0.055054
0.067261
0.077026
0.077026
0.089233
0.092651
0.087769
0.072144
0.034546
0.008179
-0.012787
0.005737
0.023315
0.032104
0.031616
0.023804
0.016968
0.023315
0.015991
-0.022064
-0.055756
-0.032318
-0.010345
-0.007416
-0.016205
-0.044525
-0.088470
-0.131439
-0.116791
-0.012299
0.132202
0.223511
0.202515
0.129761
-0.021576
-0.110443
-0.111908
-0.072357
0.031128
0.106323
-0.019623
-0.113373
-0.064545
-0.034760
-0.027924
-0.046478
-0.063080
-0.060638
-0.057220
-0.095795
-0.099701
-0.100189
-0.104095
-0.128998
-0.128998
-0.109467
-0.075775
-0.056244
-0.038666
-0.023529
0.005249
0.037476
0.045776
0.047241
0.067261
0.075073
0.079468
0.069702
0.061890
0.049683
0.054565
0.047729
0.050171
0.040894
0.045288
0.036011
0.043823
0.044312
0.016968
0.013062
0.005737
0.013550
0.012085
0.003784
0.008667
0.004272
0.014038
0.005249
-0.005463
-0.032806
-0.022552
0.000854
-0.004486
0.010620
0.006226
0.004761
-0.001556
-0.005951
-0.002533
-0.015717
-0.005951
-0.023529
-0.010834
-0.008881
-0.002533
0.004272
0.001831
-0.002045
-0.003021
-0.012787
-0.021576
0.005737
-0.004974
-0.009857
-0.014740
-0.003510
-0.002533
-0.001068
-0.004974
-0.012787
-0.006439
0.000366
-0.001068
0.000854
0.017456
0.034546
0.040894
0.043335
0.056030
0.055542
0.041870
0.018921
0.009155
0.003784
0.028198
0.092651
0.094604
0.078491
0.059448
0.052612
0.050171
0.050659
0.033569
0.030151
0.022827
0.015015
0.023804
0.012573
0.009644
0.002319
0.010132
0.006226
0.010620
0.009155
0.003296
0.004761
-0.006927
-0.000580
-0.005463
0.002808
0.005249
0.005249
0.000366
0.000366
-0.000580
0.025757
0.076050
0.057983
0.097534
0.134644
0.122437
0.114624
0.101440
0.090698
0.068726
0.070190
0.108276
0.096558
0.065308
0.066284
0.087769
0.099487
0.056519
0.045776
0.015015
-0.016693
-0.031830
-0.023041
-0.005951
-0.032806
-0.082123
-0.132416
-0.180756
-0.156342
-0.134857
-0.197357
-0.241791
-0.165131
-0.083588
-0.111908
-0.168549
-0.202240
-0.225189
-0.230072
-0.196381
-0.165619
-0.152435
-0.149506
-0.145111
-0.122650
-0.120697
-0.097748
-0.084564
-0.065521
-0.053314
-0.048431
-0.032318
-0.029388
-0.013763
-0.006439
0.006714
0.012085
0.009155
0.017456
0.009155
0.007202
0.011597
0.010132
0.006714
0.016968
0.011108
0.008667
0.001831
0.014526
0.013550
0.016479
0.017456
0.015015
0.020874
0.024292
0.020874
0.034058
0.025269
0.022827
0.015503
0.017944
0.029175
0.021851
0.028687
0.024292
0.025269
0.025757
0.011108
0.028198
0.023315
0.030151
0.021362
0.021362
0.023315
0.031616
0.036499
0.044312
0.033569
0.037964
0.042847
0.036499
0.027710
0.045288
0.040894
0.030640
0.024780
0.054565
0.057495
0.080933
0.057983
0.053101
0.060425
0.037964
0.047241
0.032104
0.027710
0.028687
0.027222
0.020386
0.032104
0.036499
0.031128
0.023804
0.008179
0.033081
0.049683
0.032593
0.037964
0.047241
0.044312
0.026733
0.021362
0.039429
0.075562
0.145874
0.130249
0.068726
0.046265
0.013550
-0.006927
0.008179
0.061890
0.082397
0.068237
0.031616
0.015991
0.034058
0.020874
0.007202
-0.022064
-0.039154
-0.047455
-0.034760
-0.017670
-0.020111
-0.034271
-0.037689
-0.036224
-0.047943
-0.034760
-0.026459
-0.010345
-0.006927
0.001831
-0.007904
-0.007416
-0.010834
-0.074310
-0.085541
-0.052826
0.004761
0.028198
0.028198
0.026733
0.017456
-0.005463
-0.000092
0.008667
0.016479
0.039429
0.023804
0.016479
0.043335
0.045776
0.050659
0.057495
0.066772
0.066772
0.069214
0.066772
0.049683
0.043335
0.035522
0.038452
0.038452
0.035034
0.036499
0.020874
-0.001068
-0.059174
-0.137787
-0.173920
-0.155853
-0.050385
0.028198
0.017456
-0.025482
-0.066986
-0.099701
-0.131439
-0.147064
-0.127533
-0.097260
-0.064056
-0.050873
-0.041595
-0.038177
-0.045013
-0.026459
-0.037201
-0.018646
-0.009857
0.004272
-0.007416
-0.024506
-0.025482
-0.008881
-0.009857
-0.003510
-0.008392
0.001831
-0.003998
-0.007416
-0.004486
0.000366
0.015015
0.004272
0.015015
0.031616
0.024292
0.023804
0.017456
0.018433
0.025757
0.014038
0.005737
0.020386
0.019409
0.027710
0.016968
0.020874
0.002319
0.011108
-0.000092
-0.000092
0.012085
0.005737
0.013062
-0.004974
-0.001556
0.005249
0.033569
0.039429
0.073608
0.084839
0.069702
0.063354
0.078003
0.124390
0.061890
0.051147
0.106812
0.110229
0.063843
0.042847
0.058960
0.070190
0.062378
0.073120
0.110229
0.024780
-0.031830
-0.142670
-0.205170
-0.161224
-0.097260
-0.071869
-0.085052
-0.124115
-0.156830
-0.163666
-0.164642
-0.167572
-0.173431
-0.176361
-0.176361
-0.164642
-0.146088
-0.118744
-0.101654
-0.093842
-0.078217
-0.065033
-0.059662
-0.043060
-0.043549
-0.021576
-0.027435
-0.030853
-0.018646
-0.009369
-0.009369
-0.013275
-0.000580
0.002808
0.015991
0.015991
0.025269
0.031616
0.050659
0.047729
0.048218
0.046265
0.043823
0.056030
0.073120
0.089722
0.107300
0.116089
0.126343
0.123901
0.122925
0.120483
0.109741
0.119995
0.139526
0.154175
0.173218
0.178589
0.204468
0.228882
0.218628
0.172241
0.096069
0.075562
0.080444
0.088257
0.085327
0.100464
0.089233
0.084839
0.063354
0.044800
0.021362
-0.005951
-0.041107
-0.047943
-0.059662
-0.068451
-0.075287
-0.087494
-0.087982
-0.075287
-0.089447
-0.082123
-0.073334
-0.073822
-0.073822
-0.089447
-0.107025
-0.122650
-0.130951
-0.116791
-0.057709
-0.012299
-0.013763
-0.058197
-0.077728
-0.101166
-0.081146
-0.066986
-0.050873
-0.024017
-0.015717
-0.020111
-0.011322
-0.018646
-0.032806
-0.052826
-0.016205
-0.018646
-0.032318
-0.031830
-0.028412
-0.024506
-0.010834
0.002319
0.020386
0.017944
0.064819
0.079956
0.073120
0.108276
0.066284
0.014038
0.025757
0.078003
0.130737
0.146851
0.138550
0.117065
0.092651
0.075073
0.078003
0.086792
0.079956
0.067261
0.034546
0.013062
-0.007416
-0.047455
-0.075287
-0.070404
-0.048431
-0.052338
-0.049896
-0.068451
-0.076263
-0.081635
-0.081146
-0.077240
-0.082123
-0.084564
-0.095795
-0.085052
-0.077728
-0.076752
-0.070404
-0.063080
-0.065033
-0.057220
-0.050385
-0.054779
-0.038666
-0.043549
-0.047943
-0.028412
-0.037689
-0.018646
-0.030853
-0.019135
-0.021088
-0.014252
-0.020599
-0.012787
-0.003510
-0.012787
-0.006439
-0.014740
0.003784
-0.001556
-0.006439
0.007202
0.008179
0.007690
-0.006439
0.003296
0.017456
0.008179
0.006714
0.007690
0.016968
0.012085
0.013062
0.010620
0.019409
0.018433
0.018433
0.024780
0.014038
0.029175
0.030640
0.043335
0.048706
0.060913
0.076538
0.049194
0.033569
-0.000092
-0.004974
0.012573
0.019897
0.019897
0.035034
0.034546
0.032104
0.056030
0.085815
0.131714
0.164917
0.120483
0.042358
0.084839
0.131714
0.125854
0.148315
0.154175
0.145386
0.133179
0.121948
0.120483
0.074585
0.036499
0.046265
0.035522
0.036011
0.000854
-0.033783
-0.069427
-0.111420
-0.149506
-0.188080
-0.212006
-0.197845
-0.186127
-0.149506
-0.126556
-0.125092
-0.106537
-0.084076
-0.085541
-0.103607
-0.117767
-0.099701
-0.066010
-0.046478
-0.025970
-0.015228
0.002808
0.013062
0.010620
0.006714
0.000366
-0.006927
-0.010834
-0.020111
-0.010345
-0.013763
-0.004974
-0.014252
-0.020111
-0.005951
-0.022552
-0.019623
-0.020111
0.003296
0.003784
0.014038
0.015015
0.012085
0.003784
0.007202
-0.003021
0.003784
0.003296
0.007202
0.012085
0.009155
0.021851
0.034058
0.036011
0.023315
0.018921
0.017456
0.017456
0.020874
0.010620
0.017944
0.044800
0.058960
0.077026
0.067749
0.065308
0.062378
0.057983
0.040405
0.042847
0.045288
0.061401
0.089722
0.072632
0.054077
0.028687
0.042358
0.062378
0.057495
0.048706
0.035522
0.041870
0.026245
0.017456
0.006226
0.013550
-0.004974
0.009155
0.006714
0.003784
0.012085
0.004761
-0.011810
-0.011322
-0.015228
-0.006439
0.003784
0.001343
-0.001556
-0.006439
-0.003510
-0.013275
-0.007904
-0.004486
-0.014252
-0.009369
-0.014252
-0.005951
-0.023529
-0.027435
-0.021576
-0.020111
-0.001556
-0.017181
-0.020599
-0.024506
-0.013275
-0.026947
-0.027435
-0.013275
-0.024994
-0.021088
-0.012787
-0.012299
-0.008881
-0.005463
-0.010345
-0.009857
-0.022064
-0.027924
-0.041595
-0.047943
-0.043060
-0.065521
-0.080658
-0.074310
-0.041107
-0.030365
-0.005951
0.125366
0.221558
0.258179
0.196167
-0.105560
-0.305267
-0.200287
0.019409
0.144897
0.202515
0.216187
0.188354
0.134155
0.082886
0.052124
0.054565
0.011597
0.014526
-0.000580
-0.010345
-0.011810
-0.007904
-0.000580
0.007202
0.029175
0.035522
0.017456
-0.006439
-0.044525
-0.087982
-0.116791
-0.106049
-0.096771
-0.100677
-0.106537
-0.086029
-0.080170
-0.090912
-0.107025
-0.109467
-0.113373
-0.130463
-0.115326
-0.129486
-0.124115
-0.110931
-0.103607
-0.089935
-0.085541
-0.073822
-0.059662
-0.048431
-0.029388
-0.027435
-0.013763
-0.009369
-0.013763
-0.005463
0.002808
-0.005463
-0.004486
0.000366
0.006226
-0.005951
0.007690
0.006226
0.009644
0.004272
0.002808
0.006226
0.007690
0.016479
0.008179
0.009644
0.005737
0.010132
0.004761
0.007202
0.019897
0.021851
0.013550
0.004761
0.001343
0.005249
0.011108
0.002808
0.001831
0.003784
0.001343
0.002808
0.013062
0.014526
0.001343
0.005249
-0.003998
0.000366
-0.002045
0.014526
-0.000092
0.005737
0.014526
0.005249
0.007202
0.015503
0.005737
0.021851
0.016968
0.030151
0.024292
0.026733
0.027710
0.036987
0.055542
0.066284
0.062866
0.063843
0.057495
0.048706
0.050659
0.057983
0.067261
0.055054
0.056030
0.053589
0.062866
0.059937
0.026245
0.010132
0.020386
0.028687
0.012085
0.015015
-0.003021
0.003784
0.000854
-0.003998
-0.018158
-0.002045
0.000854
-0.002533
0.004761
0.004272
0.003296
0.015503
0.003784
0.007690
0.001831
0.005249
0.006226
0.014038
0.020874
0.024292
0.020386
0.024780
0.017944
0.002808
0.001831
-0.007416
-0.009369
-0.011810
-0.024017
-0.010834
0.004272
-0.051849
-0.034271
-0.021088
0.000854
-0.006927
0.032104
0.057983
0.117065
0.242065
0.282104
0.190308
-0.071869
-0.236420
-0.179779
-0.087982
0.012573
0.126831
0.144409
0.129272
0.079468
0.037964
0.003296
-0.032806
-0.027924
0.018921
0.066284
0.040894
-0.034271
-0.067963
-0.058197
-0.039154
-0.011810
0.045776
0.093628
0.094116
0.024292
-0.015228
-0.028412
-0.023529
-0.023041
-0.029388
-0.039154
-0.055267
-0.094818
-0.107513
-0.115814
-0.111908
-0.102142
-0.094330
-0.098724
-0.076263
-0.066010
-0.048920
-0.055267
-0.042572
-0.027924
-0.020599
-0.026459
-0.019623
0.002808
0.005249
0.011108
0.006714
0.023315
0.014038
0.017944
0.032104
0.027222
0.030151
0.037476
0.038940
0.043823
0.038452
0.035034
0.042358
0.053589
0.056030
0.051636
0.038940
0.041382
0.050171
0.053589
0.047729
0.044312
0.046265
0.041870
0.046753
0.036987
0.050659
0.044800
0.039429
0.036011
0.035522
0.036987
0.042847
0.030640
0.025757
0.032104
0.036987
0.025757
0.020874
0.033569
0.019409
0.032593
0.017456
0.021851
0.019897
0.029663
0.017456
0.015015
0.014038
0.012085
0.004272
0.005249
0.005249
0.008667
-0.000580
-0.003021
-0.006439
0.001343
-0.005951
-0.020111
-0.024506
-0.023529
-0.042572
-0.032318
-0.033295
-0.024506
-0.026459
-0.043549
-0.037201
-0.031830
-0.029388
-0.044037
-0.042084
-0.039154
-0.042572
-0.042572
-0.045990
-0.032806
-0.049408
-0.035248
-0.034271
-0.038177
-0.034271
-0.027924
-0.043060
-0.050385
-0.039154
-0.040131
-0.050873
-0.030853
0.006714
0.014526
-0.007904
-0.028900
-0.047455
-0.036224
-0.011322
-0.024506
0.012573
0.036987
0.036011
0.003784
-0.001556
0.017944
0.021362
0.026245
0.013062
0.010620
0.005737
0.010620
0.001343
0.015015
0.009155
0.013062
-0.001068
0.001831
0.008179
0.009155
0.016479
0.031616
0.028687
0.037476
0.046265
0.064819
0.094116
0.098511
0.088745
0.029175
-0.080658
-0.228119
-0.346283
-0.318939
-0.055756
0.246948
0.290405
0.143921
0.038940
-0.046478
-0.151459
-0.174896
-0.143646
-0.096283
-0.047943
-0.016205
0.022827
0.045776
0.048706
0.054077
0.053101
0.036011
0.021851
0.000366
-0.013275
-0.035736
-0.034271
-0.046967
-0.039154
-0.034271
-0.044037
-0.061127
-0.053314
-0.056732
-0.052826
-0.052338
-0.048920
-0.045502
-0.043549
-0.025970
-0.024017
-0.021088
-0.014740
-0.006439
-0.017181
-0.012787
-0.004486
0.000854
0.004761
0.006714
0.015503
0.005249
0.011597
0.009644
0.010132
0.019409
0.007690
0.006714
0.012573
0.028198
0.018921
0.009155
0.012573
0.031616
0.023804
0.023804
0.009155
0.015015
0.016968
0.024292
0.018921
0.013062
0.017944
0.022827
0.013550
0.008667
0.023804
0.020386
0.020386
0.005249
0.019897
0.013062
0.024780
0.015503
0.015991
0.016479
0.014038
0.005737
0.010620
0.013550
0.030640
0.021851
0.011108
-0.000092
0.015015
0.016968
0.001343
0.007202
0.017456
0.009644
0.007690
0.001831
0.011597
0.003784
0.008179
0.003784
0.011108
0.000854
-0.003021
0.007202
0.008179
0.008667
0.005737
0.006226
0.006226
0.009644
0.011108
0.000854
0.002319
0.012573
0.010132
0.002808
-0.008881
-0.016693
-0.016205
-0.025970
-0.027435
-0.021576
-0.025970
-0.037689
-0.048920
-0.050873
-0.040619
-0.061615
-0.060638
-0.066986
-0.064545
-0.070892
-0.072845
-0.064545
-0.056244
-0.060150
-0.056244
-0.060150
-0.046478
-0.047943
-0.050385
-0.042084
-0.033783
-0.014252
-0.005463
0.010620
0.037964
0.079468
0.104370
0.158569
0.146851
0.081909
0.000366
-0.079681
-0.171478
-0.138763
-0.040619
0.011597
0.129761
0.141479
0.049194
-0.003998
-0.032318
-0.033783
-0.039642
-0.053314
-0.016205
0.025269
0.048706
0.023315
-0.000092
0.005737
0.067749
0.121948
0.131714
0.134644
0.131226
0.129272
0.118530
0.108765
0.056030
0.044800
0.041382
0.039429
0.041382
0.045776
0.026245
0.000366
-0.007416
-0.017181
-0.025970
-0.037201
-0.041595
-0.032318
-0.027435
-0.046478
-0.042084
-0.025970
-0.029388
-0.022552
-0.034271
-0.033295
-0.018646
-0.009857
-0.003510
-0.021576
-0.015228
-0.013275
-0.007904
-0.006927
0.001343
-0.001556
0.007690
0.016968
-0.001556
0.013062
0.012085
0.018433
0.012573
0.011597
0.013550
0.016968
0.024780
0.025757
0.031128
0.023315
0.031616
0.029663
0.027222
0.028198
0.036011
0.034546
0.040405
0.035034
0.035522
0.044312
0.046753
0.040405
0.049194
0.038940
0.033081
0.043823
0.027222
0.038452
0.037964
0.044312
0.033081
0.032104
0.025269
0.038940
0.022827
0.033081
0.028198
0.012085
0.029175
0.018921
0.017456
0.021362
0.020386
0.021851
0.001831
0.021362
0.014526
-0.000580
0.004761
0.010620
0.004761
-0.001068
-0.003998
0.002319
0.004272
0.007202
-0.006927
-0.003998
0.003784
-0.008392
-0.008392
-0.008392
0.000366
-0.015228
-0.010345
0.000854
-0.013763
-0.007416
-0.008392
-0.004974
-0.014740
-0.002045
-0.010834
-0.011810
-0.014740
-0.007904
-0.012299
-0.022064
-0.002533
-0.019135
-0.013275
-0.012787
-0.014252
-0.005463
-0.007904
-0.012787
-0.022064
-0.020599
-0.020599
-0.036713
-0.041107
-0.040131
-0.033783
-0.036713
-0.060150
-0.046967
-0.040131
-0.041107
-0.035248
-0.017181
0.001831
0.006714
0.003296
-0.004486
-0.002045
-0.038666
-0.050385
-0.073822
-0.105072
-0.190521
-0.218842
-0.080170
-0.017181
0.081909
0.155640
0.139526
0.032104
-0.087982
-0.150970
-0.101654
-0.021576
0.030151
0.038452
0.039429
0.065796
0.112183
0.124878
0.090210
0.078003
0.069702
0.066284
0.061890
0.041382
0.024780
-0.032806
-0.097260
-0.125092
-0.110443
-0.055756
-0.031342
-0.048431
-0.067474
-0.080170
-0.108002
-0.110931
-0.139740
-0.121674
-0.094818
-0.072845
-0.058685
-0.041595
-0.015228
-0.002533
0.011108
0.020386
0.015991
0.012085
0.009644
0.019897
0.023315
0.037964
0.022827
0.026245
0.026245
0.035522
0.032593
0.018433
0.020386
0.023315
0.017456
0.010132
0.007690
0.014038
0.007202
0.013550
0.012085
0.013062
0.015991
0.012085
0.020874
0.015503
0.020386
0.025269
0.026733
0.026245
0.023315
0.030151
0.029663
0.031128
0.025757
0.024780
0.029663
0.025757
0.029663
0.033569
0.030151
0.010132
0.025757
0.011108
0.017456
0.024292
0.018433
0.011597
0.015503
0.022827
0.015991
0.010132
0.011108
0.007690
0.011597
0.018921
0.005249
0.005249
0.014038
0.001343
0.013062
0.009155
-0.001068
0.011108
0.004761
0.008179
0.003784
-0.000092
0.006226
0.000854
0.007690
-0.007416
0.004761
0.007690
-0.001556
-0.006439
-0.001556
0.006714
0.008179
0.000366
-0.000580
0.000366
-0.003998
-0.006439
0.003296
0.001831
0.004272
-0.013763
-0.009369
-0.005951
0.005737
-0.006439
-0.015228
-0.000092
-0.014740
-0.005463
-0.008392
-0.007904
-0.005951
-0.008881
-0.023041
-0.010834
-0.015717
-0.029388
-0.015228
-0.019135
-0.015717
-0.011322
-0.015228
0.002808
0.017944
0.013062
0.020874
0.019409
0.012085
-0.035736
-0.105072
-0.097748
-0.019623
0.031128
0.062378
0.017456
-0.008392
0.044312
0.065796
0.053101
0.047729
0.034546
0.005737
0.040894
0.074097
0.053589
-0.005463
0.001831
0.036987
0.068726
0.049194
0.049194
0.033081
-0.014740
-0.053802
-0.093842
-0.090912
-0.079193
-0.073822
-0.090912
-0.101654
-0.096771
-0.074799
-0.085541
-0.102631
-0.095306
-0.071381
-0.035248
0.018921
0.013550
0.015991
0.022827
0.017456
-0.002533
0.015503
0.015991
0.025269
0.040894
0.062378
0.062378
0.063843
0.052124
0.036499
0.038452
0.016968
0.005249
-0.001556
0.002808
0.027222
0.015015
0.025269
0.016968
0.015015
0.019409
0.011108
0.016479
0.030151
0.034058
0.023804
0.029175
0.031616
0.040894
0.033569
0.019409
0.021362
0.037964
0.029175
0.019409
0.021851
0.022827
0.027710
0.028198
0.031616
0.043823
0.033569
0.027222
0.046753
0.030640
0.039429
0.037476
0.039429
0.036499
0.034546
0.022827
0.023804
0.037476
0.036987
0.035522
0.020386
0.017944
0.019897
0.010620
0.017456
0.010620
0.009644
0.007690
0.006226
-0.008881
0.005249
-0.000092
0.003296
-0.010345
-0.008881
-0.001556
-0.009369
-0.020111
0.004761
-0.007904
-0.020111
-0.020111
-0.007904
-0.012299
-0.012299
-0.019623
-0.023041
-0.010834
-0.008881
-0.017181
-0.013763
-0.012299
-0.001068
-0.024017
-0.017670
-0.007416
-0.006439
-0.004486
-0.005463
-0.009369
-0.007904
-0.011810
-0.014252
-0.012787
-0.002045
-0.011810
-0.010834
-0.001556
-0.019135
-0.003998
-0.009369
-0.015717
-0.007416
-0.016693
-0.012787
-0.018158
-0.012787
-0.020111
-0.012787
-0.009857
-0.015717
-0.012299
-0.010834
-0.014740
-0.007904
-0.009857
-0.001556
-0.010345
-0.021088
-0.011810
0.008667
0.008667
0.012085
0.010132
-0.003510
-0.043060
-0.052338
-0.012299
0.051147
0.080933
0.023804
-0.068939
-0.145111
-0.124603
0.015015
0.206909
0.352417
0.286987
0.150757
-0.216888
-0.325775
-0.136810
0.009644
0.071167
0.096558
0.079956
0.055542
0.025269
-0.019135
-0.052338
-0.071869
-0.058685
-0.025482
-0.000092
-0.021088
-0.037201
-0.095795
-0.130951
-0.097748
-0.079681
-0.064545
-0.055756
-0.039154
-0.019135
0.001343
0.014038
0.022827
-0.003998
-0.027435
-0.035736
-0.049408
-0.035736
-0.039154
-0.021088
-0.004486
-0.006927
0.007690
0.017456
0.011108
0.025269
0.013550
0.006714
0.008667
0.005737
0.010132
0.005249
0.000366
0.004272
0.017456
0.013062
-0.006439
0.001831
0.002319
0.015015
0.006226
0.010620
0.001343
0.008179
0.000366
0.006226
-0.000092
0.004761
-0.001068
0.000366
0.001831
0.002808
0.002319
0.008667
0.000366
0.006714
0.002319
-0.002045
0.004272
0.008179
0.011597
0.013062
0.001831
0.013062
-0.002045
0.003296
0.007202
0.010620
0.012573
0.009644
0.000366
0.008667
0.006226
0.006714
0.009644
0.011108
0.011597
0.008179
0.001343
0.003784
0.008667
0.018921
0.006226
-0.005951
0.015503
0.004272
0.009644
-0.001556
0.010132
0.005249
-0.003021
-0.000092
-0.007904
0.005737
0.004272
-0.002533
-0.007416
-0.003998
0.000854
-0.003021
0.000366
0.002808
0.006714
-0.010834
0.003784
0.001831
0.007202
0.004272
-0.006439
-0.003510
0.014038
0.009644
0.004272
0.004761
0.010132
0.018921
-0.000092
0.005249
0.008179
0.001343
0.011108
0.011108
0.005249
0.005737
0.003296
0.003296
0.004761
0.016479
-0.008881
-0.001556
0.005737
0.011108
-0.003510
-0.007416
-0.014740
-0.008392
-0.010834
-0.022552
-0.005463
-0.004974
0.028198
0.066284
0.127808
0.199585
0.253784
0.177124
-0.054779
-0.224701
-0.141693
0.042358
0.066772
0.085327
0.205444
0.183472
0.089233
-0.012787
-0.070892
-0.105072
-0.098236
-0.092377
-0.063080
0.007690
0.046753
0.036987
-0.012299
-0.048920
-0.080170
-0.116302
-0.094330
-0.073822
-0.042084
-0.031342
-0.021576
-0.021088
-0.019623
-0.012787
-0.027924
-0.040619
-0.049896
-0.061615
-0.073334
-0.066986
-0.062103
-0.050873
-0.039642
-0.021088
-0.018158
-0.010834
-0.015228
-0.009369
0.000366
0.005249
0.006714
0.015503
0.037476
0.038452
0.031128
0.012573
0.016479
0.019897
0.025269
0.019897
0.014038
0.014526
0.024292
0.031616
0.026733
0.030640
0.017456
0.014526
-0.001556
-0.003510
0.012573
0.006226
0.007690
-0.003998
0.008179
0.012085
0.008179
0.015503
0.022339
0.029175
0.011108
0.013062
0.021851
0.028198
0.017944
0.011108
0.022827
0.028687
0.024780
0.014526
0.021362
0.016968
0.020874
0.011597
0.013062
0.014038
0.012573
0.012573
0.003296
0.010132
0.012573
-0.003998
-0.006439
0.006226
0.002808
0.004272
0.003784
-0.001068
0.008179
-0.000580
-0.003998
-0.003998
-0.001068
-0.003998
-0.012787
-0.008392
-0.000580
-0.014252
-0.005951
-0.005463
-0.011322
-0.011810
-0.005951
-0.004486
-0.013275
-0.013763
-0.016205
-0.003510
-0.014252
-0.003021
-0.002533
-0.010345
-0.017181
-0.004486
0.001343
-0.017670
-0.000092
-0.013275
-0.001068
-0.009857
-0.014252
-0.011322
-0.010345
0.000366
0.005737
-0.003021
-0.010345
0.006714
-0.007416
-0.007904
-0.004974
-0.007416
0.003784
-0.003021
-0.005951
-0.004974
-0.004974
-0.008881
-0.014740
-0.013763
-0.011322
-0.014252
-0.018646
-0.021088
-0.024506
-0.040131
-0.045990
-0.044525
-0.055756
-0.058197
-0.048431
-0.071381
-0.066498
-0.080170
-0.074799
-0.065033
-0.023041
0.035522
0.082397
0.222046
0.340698
0.152222
-0.272064
-0.397552
-0.103607
0.062866
0.097534
0.181519
0.215210
0.167358
0.152222
0.110718
0.089233
0.051147
0.024780
0.005249
-0.004486
0.006714
-0.004974
0.000366
0.012085
0.038940
0.059937
0.063843
0.030640
0.025269
0.011597
-0.006927
-0.016205
-0.024017
-0.013763
-0.026947
-0.065521
-0.090912
-0.096771
-0.096771
-0.084564
-0.075287
-0.061127
-0.048431
-0.048431
-0.031342
-0.002533
0.007690
-0.003510
-0.009369
-0.020599
-0.035736
-0.057220
-0.064545
-0.035248
-0.002533
0.002319
-0.014252
-0.020111
-0.036224
-0.025970
-0.038177
-0.033295
-0.030853
-0.047943
-0.056732
-0.043060
-0.042572
-0.037201
-0.046967
-0.035736
-0.024506
-0.013275
-0.018646
-0.006439
-0.004974
0.002319
-0.006439
-0.005951
0.006226
0.011108
0.011597
0.010620
-0.001068
0.014038
0.019409
0.020386
0.001831
0.009644
0.022827
0.011108
0.016479
0.015991
0.016479
0.014526
0.021362
0.031616
0.022339
0.021362
0.017944
0.011597
0.024292
0.010620
0.013062
0.006714
0.022827
0.022827
0.007690
0.008179
0.005249
0.004272
0.013550
0.001831
0.011597
0.005249
0.005249
-0.000092
0.018433
0.008179
0.016968
0.010132
0.014038
0.020874
0.014038
0.008179
0.018433
0.016479
0.025757
0.021362
0.017456
0.017944
0.025269
0.016968
0.019897
0.023804
0.025269
0.018921
0.016479
0.019897
0.005249
0.027222
0.009644
0.000366
-0.004486
0.005249
-0.000580
-0.001068
-0.001068
-0.000092
-0.003510
-0.004974
-0.003021
-0.003021
-0.000092
-0.001556
-0.007416
0.004272
-0.002533
-0.002045
0.022827
0.035522
0.046265
0.039917
0.022339
0.004272
0.005249
-0.006927
-0.010345
-0.011322
-0.014252
-0.023041
-0.040619
-0.030853
-0.016205
-0.013275
-0.047943
-0.092865
-0.155853
-0.135834
-0.083588
-0.024506
0.007690
-0.016205
-0.071869
-0.118744
-0.109467
0.050171
0.300171
0.424194
0.475464
0.370483
-0.036713
-0.419037
-0.317474
0.020386
0.257202
0.358276
0.349976
0.277222
0.192749
0.106323
0.027710
-0.080170
-0.169037
-0.173920
-0.113861
-0.061615
-0.031830
-0.031830
-0.057709
-0.087006
-0.084076
-0.097260
-0.075287
-0.066986
-0.048431
-0.035248
-0.045502
-0.044037
-0.029388
-0.014252
-0.018646
-0.013275
-0.016205
-0.008881
-0.004486
-0.007416
-0.009857
-0.002533
-0.000580
-0.003998
-0.009369
0.001343
0.002808
-0.005951
-0.006927
-0.009369
-0.000580
0.010132
0.002319
0.005249
0.013062
0.006714
0.004761
-0.001556
0.006226
0.011108
0.022339
0.020874
0.011108
0.022827
0.022827
0.027222
0.018921
0.027710
0.015991
0.019897
0.031616
0.021851
0.023804
0.028198
0.029663
0.026245
0.025757
0.022339
0.023315
0.036011
0.032593
0.018433
0.020874
0.031128
0.024292
0.019897
0.020386
0.028687
0.021851
0.023804
0.015503
0.021851
0.025757
0.013062
0.018921
0.012085
0.012573
0.017456
0.009644
0.014526
0.008179
0.007690
0.009155
-0.003998
-0.000580
0.001343
0.006714
0.005737
0.002808
-0.003510
0.002808
0.001343
0.006714
0.003296
0.003784
0.002319
0.003296
0.002319
0.008667
0.000366
0.003296
0.001343
0.003296
-0.005463
-0.000092
0.010620
0.009155
0.003296
0.001831
-0.012299
-0.002533
-0.006927
-0.010834
-0.015228
-0.012787
-0.012787
-0.023041
-0.032806
-0.029388
-0.030853
-0.037689
-0.034760
-0.037201
-0.036713
-0.041595
-0.048920
-0.047455
-0.058197
-0.046967
-0.056732
-0.065033
-0.082611
-0.102631
-0.103119
-0.078217
-0.096283
-0.120209
-0.108002
-0.052338
0.067749
0.203003
0.262573
0.307007
0.187378
-0.030853
-0.016205
0.029663
-0.010345
-0.111420
-0.103119
0.051147
0.174194
0.199097
0.168823
0.115112
0.047241
-0.005951
-0.036224
-0.035248
-0.052826
-0.045990
-0.050385
-0.061127
-0.068451
-0.048920
-0.007416
0.018921
0.024780
0.036499
0.051147
0.069214
0.051636
0.048706
0.024780
0.033081
-0.003021
-0.011810
-0.027924
-0.022552
-0.042572
-0.042084
-0.050385
-0.055267
-0.047943
-0.052826
-0.055267
-0.045502
-0.040619
-0.043060
-0.052826
-0.042084
-0.031342
-0.027924
-0.036224
-0.039642
-0.027435
-0.028900
-0.031830
-0.024994
-0.029877
-0.015228
-0.012299
-0.007904
-0.017181
-0.013275
-0.023041
-0.011810
-0.009369
-0.003998
-0.011322
-0.011810
-0.006439
-0.013763
-0.009369
-0.017181
-0.011322
-0.013763
-0.016693
-0.016205
-0.024506
-0.012787
-0.017181
-0.017670
-0.019135
-0.021088
-0.014740
-0.020599
-0.019623
-0.030365
-0.016693
-0.026459
-0.014252
-0.014740
-0.012787
-0.005463
-0.003998
-0.014252
-0.022552
-0.013275
-0.008881
-0.014252
0.001343
-0.003510
-0.002045
-0.006927
-0.011322
-0.001556
0.008179
0.000366
-0.003510
0.006226
0.013062
0.001831
0.003784
0.006226
0.004272
0.012085
0.012573
0.017456
0.023804
0.033569
0.026245
0.037964
0.040405
0.045776
0.047241
0.055542
0.055054
0.050171
0.043335
0.042358
0.045776
0.057983
0.039917
0.035034
0.033081
0.028198
0.024780
0.018433
0.016479
0.034546
0.012085
0.003784
0.015503
0.009155
0.016479
-0.006439
0.001343
-0.000092
-0.019135
-0.023529
-0.035736
-0.058197
-0.076263
0.011108
0.243042
0.353882
0.312866
0.122437
-0.121185
-0.237885
-0.184174
-0.075775
-0.046478
0.040894
0.131226
0.146362
0.155151
0.107788
0.016968
-0.044037
-0.130463
-0.221771
-0.251068
-0.194427
-0.147552
-0.128998
-0.083099
-0.041595
-0.027435
-0.022064
-0.042084
-0.022552
-0.039154
-0.036224
-0.020111
-0.007904
0.014038
0.013062
0.028198
0.039429
0.033569
0.039917
0.036987
0.051636
0.060913
0.058960
0.052612
0.054077
0.042847
0.038940
0.037964
0.038452
0.038940
0.028198
0.017456
0.006226
-0.003998
-0.011322
-0.004974
-0.013763
-0.001556
0.002319
-0.006439
-0.011810
-0.026947
-0.033295
-0.027924
-0.035248
-0.025482
-0.010345
-0.025482
-0.018158
-0.024994
-0.022064
-0.008881
-0.019623
-0.019135
-0.007416
-0.004486
0.008179
-0.003021
0.007690
0.011597
0.008179
0.016479
0.012573
0.015991
0.015991
0.013550
0.019897
0.009644
0.018433
0.015015
0.009644
0.015991
0.024780
0.009155
0.007202
0.015015
0.007202
0.004272
0.003296
0.020386
0.008179
0.006226
-0.005951
0.004761
0.000854
0.008179
0.002319
-0.003021
0.001343
0.000366
0.009155
-0.006927
0.001831
-0.005463
-0.004974
-0.005463
-0.004974
-0.002045
-0.003998
-0.009369
-0.006439
-0.006927
-0.007416
-0.009857
-0.002045
-0.002533
-0.017670
-0.017670
-0.012299
-0.011810
-0.014740
-0.007416
-0.026459
-0.015717
-0.014252
-0.024017
-0.034760
-0.041595
-0.030365
-0.030365
-0.031342
-0.034760
-0.042084
-0.033295
-0.041595
-0.042572
-0.050873
-0.039154
-0.045502
-0.041595
-0.027924
-0.034760
-0.049896
-0.047455
-0.039642
-0.007416
0.055542
0.072632
0.122925
0.213745
0.219604
0.205933
0.094604
-0.072845
-0.138275
-0.059174
0.039429
0.108276
0.183960
0.209351
0.149780
0.050171
-0.027924
-0.049896
-0.063568
-0.061127
-0.051361
-0.046967
-0.075287
-0.075775
-0.092377
-0.075287
-0.056732
-0.038177
-0.019623
-0.013763
0.007202
-0.002045
0.020874
0.038452
0.036011
0.031616
0.021362
0.023315
0.028687
0.056519
0.041870
0.040894
0.046265
0.046265
0.047241
0.029175
0.028198
0.025269
0.012573
0.007202
-0.001068
0.004272
-0.006927
-0.009369
-0.003998
-0.016693
-0.025482
-0.019623
-0.013763
-0.017670
-0.023529
-0.018646
-0.010345
-0.009369
-0.009369
-0.016205
-0.019623
-0.012787
-0.025482
-0.035248
-0.048431
-0.036224
-0.019623
-0.026947
-0.023529
-0.031342
-0.002045
0.007202
0.006226
-0.003998
0.004761
-0.004486
-0.013275
-0.007904
0.015015
0.021362
0.013550
0.018433
0.029175
0.032104
0.030151
0.020386
0.016479
0.012573
0.022339
-0.001068
-0.003510
-0.003998
-0.007416
-0.005951
-0.013275
-0.007416
-0.023529
-0.027435
-0.017181
-0.016205
-0.023529
-0.013763
-0.032318
-0.016693
-0.020111
-0.013275
-0.010834
-0.021576
0.005249
-0.013275
-0.015228
-0.011810
-0.005951
-0.008881
-0.006927
-0.004486
-0.000092
-0.010345
-0.013275
-0.010834
-0.004486
-0.011322
-0.013275
-0.021576
-0.017181
-0.019135
-0.029877
-0.034760
-0.039154
-0.026459
-0.044525
-0.051361
-0.065033
-0.069916
-0.067963
-0.065033
-0.011322
0.038940
0.107788
0.144409
0.160522
0.176636
0.173218
0.160034
0.136108
0.063354
0.004761
0.022827
0.050171
0.145386
0.239136
0.290894
0.284058
0.230835
0.128784
0.031128
0.009644
-0.003998
-0.119720
-0.166107
-0.115326
-0.077240
-0.068939
-0.091888
-0.106049
-0.131439
-0.161224
-0.160248
-0.152924
-0.183197
-0.168549
-0.181732
-0.174896
-0.181732
-0.155853
-0.135345
-0.119720
-0.111420
-0.102142
-0.087494
-0.075775
-0.060638
-0.067474
-0.045990
-0.034271
-0.040619
-0.028900
-0.001068
0.011597
0.011597
0.017944
0.021851
0.029663
0.031616
0.025269
0.029663
0.039429
0.041382
0.054077
0.047241
0.061890
0.063843
0.072144
0.074585
0.073120
0.064331
0.072144
0.054077
0.055542
0.055542
0.047241
0.055054
0.042847
0.054565
0.061890
0.056519
0.049194
0.034546
0.036011
0.029175
0.031128
0.023315
0.034546
0.035034
0.021851
0.024292
0.025757
0.027710
0.017944
0.004761
0.014526
0.006714
-0.003510
0.002319
-0.002045
-0.002533
-0.011810
-0.018646
-0.016693
-0.014740
-0.009369
-0.019135
-0.007904
-0.007416
-0.016205
-0.014740
-0.012299
0.014526
0.022827
0.014526
0.025757
0.016968
0.027710
0.031616
0.029175
0.051636
0.051636
0.061890
0.058960
0.076050
0.068237
0.065796
0.058472
0.053101
0.041382
0.030640
0.007202
0.010132
0.018921
0.014526
0.008667
-0.008392
-0.013763
-0.028412
-0.040131
-0.040619
-0.040619
-0.009857
-0.006439
-0.010834
-0.009857
-0.002045
-0.003510
-0.004486
0.019897
0.041870
0.071655
0.086792
0.006714
-0.034271
-0.055267
-0.053314
-0.045502
0.010620
0.112671
0.168335
0.179565
0.135132
0.007690
-0.121674
-0.121185
-0.125092
-0.135345
-0.120209
-0.054291
-0.012299
-0.023041
-0.058197
-0.097260
-0.111420
-0.140228
-0.140717
-0.157318
-0.168549
-0.154877
-0.153900
-0.135345
-0.141693
-0.128021
-0.113861
-0.080170
-0.078705
-0.067474
-0.048920
-0.042084
-0.032318
-0.018158
-0.005463
0.006714
0.002319
0.014038
0.024292
0.059448
0.069214
0.060913
0.058472
0.034546
0.038452
0.040405
0.062378
0.072632
0.078979
0.074097
0.085815
0.080933
0.068726
0.058472
0.063354
0.066284
0.065796
0.055542
0.048218
0.072144
0.064331
0.052612
0.035034
0.047729
0.051636
0.035034
0.035034
0.024780
0.025757
0.030151
0.015503
0.008667
0.014526
0.027222
0.014526
0.014038
0.003296
0.004272
0.003784
0.001343
0.003296
0.006714
0.010620
-0.002045
0.010132
0.003784
0.017456
0.008179
0.007690
0.009644
0.003296
0.017944
0.001831
0.010620
0.009644
0.010132
-0.001068
-0.003021
0.007202
-0.000092
0.007690
-0.002045
0.009155
0.002808
-0.000580
-0.002045
-0.007416
-0.010834
-0.005463
-0.008881
-0.003510
-0.003998
-0.005951
-0.016205
-0.012787
-0.000580
-0.022064
-0.025482
-0.031342
-0.010834
-0.021088
-0.024017
-0.014740
0.006714
0.009155
-0.000092
-0.005463
-0.019135
-0.018646
-0.005951
-0.000580
0.012573
0.024292
0.027710
0.012085
0.021851
0.016968
0.025757
0.021362
0.021851
0.018433
0.024780
0.007202
0.008667
0.016479
0.021362
0.017456
0.009644
0.008179
0.016479
-0.002533
-0.004486
-0.009369
-0.013275
-0.008392
-0.007416
-0.020111
-0.022552
-0.028900
-0.024994
-0.029877
-0.025970
-0.039154
-0.023041
-0.044037
-0.046967
-0.036713
-0.042084
-0.048431
-0.068939
-0.059174
-0.011322
0.025269
0.046753
0.108765
0.099487
0.086792
-0.025482
-0.141205
-0.108978
0.056519
0.069214
0.042358
0.062378
0.095581
0.112671
0.136597
0.143921
0.057007
-0.120209
-0.228607
-0.179291
-0.035736
-0.002045
-0.053802
-0.082611
-0.067963
-0.098724
-0.100189
-0.079193
-0.084076
-0.078217
-0.131927
-0.121674
-0.095795
-0.070892
-0.050873
-0.041107
-0.015717
-0.002533
0.016479
0.025269
0.044800
0.069702
0.060913
0.062866
0.069702
0.066772
0.068726
0.057495
0.060913
0.058472
0.049194
0.041870
0.043823
0.037476
0.039917
0.027710
0.012085
0.004761
-0.002533
0.000366
-0.003998
0.005249
0.014526
0.018433
-0.001556
0.005249
0.004761
0.007202
0.006226
-0.003998
0.005737
0.005249
0.015015
0.007202
0.015015
0.009644
0.013550
0.019897
0.011597
0.015991
0.021362
0.009644
0.010132
0.006714
0.012085
-0.001556
0.001831
-0.003021
-0.001068
-0.011810
-0.011810
-0.003021
-0.013763
-0.011810
-0.027924
-0.022552
-0.012787
-0.015717
-0.028412
-0.022552
-0.010345
-0.006439
-0.010345
-0.013275
-0.007904
-0.019623
-0.015717
-0.016693
-0.010345
-0.005463
-0.003021
-0.009369
-0.008392
0.003784
-0.009857
0.013062
0.012573
0.005249
0.010132
0.000854
-0.000580
0.003784
0.015015
0.009155
0.016479
0.015015
0.020386
0.016479
0.026245
0.039917
0.019409
0.023804
0.018433
0.026733
0.029663
0.027710
0.023804
0.020874
0.029663
0.024292
0.024780
0.022339
0.028198
0.014526
0.012085
0.010132
0.005249
0.010620
0.005737
0.006714
-0.007904
-0.003998
-0.000092
-0.002045
0.003784
0.008667
0.002808
-0.004486
-0.006439
-0.002533
-0.007904
-0.001068
0.005249
0.012573
0.005737
0.004272
-0.017181
0.000854
-0.000092
-0.003998
0.002808
-0.025482
-0.017181
-0.014252
-0.026459
-0.025970
-0.005463
0.002808
0.005249
-0.024506
-0.074799
-0.104584
-0.060150
0.120483
0.274292
0.319214
0.337769
0.246948
0.049194
-0.086029
-0.092865
-0.018646
0.037964
0.090698
0.165894
0.225952
0.186890
0.128784
0.071655
0.008667
-0.046478
-0.105072
-0.093353
-0.085541
-0.110443
-0.114349
-0.105072
-0.099701
-0.095306
-0.068451
-0.018646
-0.014740
-0.026947
-0.037201
-0.032318
-0.042084
-0.044525
-0.026947
-0.025482
-0.001068
-0.003510
-0.003510
-0.016693
-0.016205
-0.024994
-0.036713
-0.037689
-0.031342
-0.049896
-0.050873
-0.060150
-0.053314
-0.051361
-0.055756
-0.045013
-0.056244
-0.058685
-0.046967
-0.051849
-0.044525
-0.040619
-0.042572
-0.054779
-0.040619
-0.029877
-0.033783
-0.031342
-0.033295
-0.033295
-0.025482
-0.029877
-0.025482
-0.029877
-0.023529
-0.013763
-0.026459
-0.013275
-0.015717
-0.012299
-0.016693
-0.016693
-0.013275
-0.005463
-0.006927
-0.006927
0.003296
-0.001556
-0.000580
-0.002533
-0.008881
0.015503
0.014038
0.014526
0.005249
0.023315
0.019409
0.010132
0.010620
0.022339
0.018921
0.020874
0.010132
0.030151
0.022339
0.024780
0.021851
0.028687
0.031616
0.019897
0.028687
0.029663
0.027222
0.031128
0.023804
0.017944
0.036987
0.036987
0.023315
0.023804
0.028198
0.031128
0.026245
0.024292
0.026245
0.027222
0.014526
0.020874
0.021851
0.020874
0.021362
0.007690
0.007202
0.016479
0.006714
0.010132
0.009155
-0.000092
0.003784
0.001343
-0.003510
0.001343
-0.003510
-0.020111
-0.014740
-0.023529
-0.034760
-0.045990
-0.052338
-0.063568
-0.074310
-0.093353
-0.098236
-0.003510
0.223511
0.333374
0.403687
0.368042
0.121948
-0.075287
-0.114838
-0.050873
0.036499
0.110718
0.185913
0.206909
0.207886
0.187378
0.138062
0.086304
0.036011
-0.019623
-0.080170
-0.107025
-0.118744
-0.115326
-0.087494
-0.096771
-0.108978
-0.108490
-0.102631
-0.102631
-0.079681
-0.072357
-0.071381
-0.046967
-0.065521
-0.063080
-0.042084
-0.041595
-0.033783
-0.044037
-0.025970
-0.022552
-0.013763
-0.021576
-0.014252
-0.003998
0.015015
0.041870
0.055542
0.062378
0.041382
0.022827
0.000854
-0.004486
0.009644
0.020874
0.042847
0.052124
0.052124
0.048706
0.038940
0.038452
0.043335
0.032104
0.028687
0.035034
0.034058
0.039917
0.025757
0.052124
0.050659
0.046265
0.031616
0.040405
0.046753
0.035522
0.019409
0.019897
0.028687
0.010620
0.005737
0.008667
-0.006927
-0.009369
-0.003021
-0.014740
-0.022064
-0.013763
-0.024017
-0.014740
-0.011810
-0.016205
-0.017181
-0.023041
-0.018158
-0.011810
-0.015228
-0.019135
-0.017181
-0.009857
-0.014740
-0.016693
-0.018646
-0.009857
-0.007904
-0.013763
-0.018158
-0.016693
-0.003510
-0.010345
-0.007416
-0.012299
-0.010834
-0.014740
-0.008881
-0.007416
-0.005463
-0.005463
-0.007904
-0.015717
-0.011810
-0.006927
-0.006927
-0.004974
-0.007904
-0.001068
-0.000580
-0.019623
-0.003510
-0.002045
-0.000580
-0.012787
-0.015717
-0.014252
-0.014252
-0.015717
-0.015228
-0.014740
-0.023041
-0.024994
-0.017670
-0.031830
-0.026459
-0.027924
-0.025970
-0.032806
-0.027435
-0.040619
-0.043060
-0.035736
-0.031342
-0.036713
-0.040131
-0.046478
-0.038666
-0.053314
-0.107025
-0.138275
-0.111420
-0.052826
0.013062
0.031616
-0.009369
-0.090912
-0.117767
-0.087982
-0.113861
-0.131927
-0.139740
-0.141205
-0.128510
-0.022552
0.192261
0.397339
0.432007
0.326050
0.090210
-0.027435
-0.097260
-0.221283
-0.219330
-0.052826
0.137085
0.216675
0.183472
0.099976
0.024292
-0.011810
-0.045013
-0.088959
-0.110443
-0.166595
-0.188080
-0.195404
-0.182709
-0.137299
-0.111420
-0.098724
-0.105072
-0.083099
-0.059174
-0.016693
0.010132
0.011108
0.013550
0.007690
0.007202
0.007690
0.004272
0.020874
0.021362
0.018921
0.021851
0.030151
0.036011
0.048218
0.043335
0.052612
0.058960
0.061890
0.063354
0.057495
0.057495
0.062866
0.050659
0.055054
0.075562
0.094116
0.095581
0.097046
0.105835
0.111206
0.099487
0.061890
0.024780
0.012085
-0.012787
-0.002533
-0.003998
0.035034
0.041870
0.015015
0.006226
-0.016205
-0.028412
-0.040131
-0.056732
-0.058685
-0.045502
-0.061615
-0.054779
-0.047943
-0.050385
-0.053802
-0.036713
-0.033295
-0.017670
-0.008881
-0.003021
-0.000580
-0.002533
-0.008392
0.005249
0.011597
0.004761
0.016479
0.015991
0.003296
0.020874
0.017456
0.028198
0.016968
0.016479
0.015991
0.020386
0.013062
0.015015
0.024292
0.013062
0.027222
0.010132
0.023804
0.031616
0.026245
0.008179
0.015991
0.022339
0.006714
0.006226
0.008667
0.023315
0.015503
0.008667
0.012573
0.013550
0.012573
0.008179
0.007202
0.009644
0.013550
0.013550
0.013550
0.011108
0.017456
0.000854
0.004272
0.011108
0.016968
0.012573
0.005737
0.009155
0.002808
0.002319
0.006714
0.001831
0.005249
0.004272
0.004761
0.012573
0.008667
0.000854
0.004761
-0.000580
0.011597
0.012573
0.023804
0.024780
0.022827
0.046753
0.045776
0.023315
-0.004974
-0.033295
-0.038666
-0.043549
0.016479
0.121948
0.213745
0.118042
0.026245
-0.023529
-0.021576
0.021362
-0.011810
-0.004486
0.039917
0.134155
0.279663
0.317261
0.269897
0.167847
0.030151
-0.019623
0.015503
0.009155
0.005249
0.013062
0.055542
0.111694
0.159546
0.117554
0.023804
-0.064056
-0.089935
-0.116302
-0.102142
-0.069427
-0.063080
-0.085052
-0.104584
-0.108978
-0.087982
-0.079681
-0.056732
-0.045013
-0.040619
-0.036713
-0.025482
-0.027435
-0.026947
-0.025482
-0.025482
-0.024017
-0.019135
-0.031342
-0.022552
-0.021576
-0.019135
-0.016205
-0.022064
-0.022064
-0.020599
-0.027924
-0.030853
-0.024017
-0.031342
-0.029877
-0.026947
-0.028412
-0.023529
-0.026947
-0.037689
-0.036224
-0.044037
-0.038666
-0.024506
-0.033295
-0.028900
-0.024506
-0.018158
-0.031830
-0.027924
-0.022552
-0.016693
-0.015228
-0.017670
-0.018646
-0.008881
-0.000092
-0.021576
-0.007416
-0.000092
0.015503
0.002319
-0.005463
0.002319
0.000854
0.012085
0.005737
0.010132
0.012085
0.013062
0.007202
0.003784
0.017456
0.007202
0.013062
0.003784
0.011597
0.004272
0.000854
-0.001068
-0.000580
-0.001068
-0.008392
-0.019623
-0.014252
-0.034760
-0.018646
0.001343
-0.004486
0.004272
0.005249
-0.005951
-0.006439
-0.006439
-0.003510
-0.011322
-0.001068
-0.001068
-0.010834
-0.009369
-0.015717
-0.008881
-0.006927
0.001343
0.005737
0.012085
0.026245
0.052612
0.016479
-0.009369
-0.025482
0.002319
-0.003021
-0.017670
0.013062
0.037476
0.035034
0.026733
0.027222
0.039917
0.027710
0.018921
0.029175
0.027222
0.034546
0.025757
0.036011
0.031128
0.034546
0.024292
0.028198
0.069214
0.112183
0.112671
0.110229
0.102417
0.098022
0.063843
0.003296
0.003784
0.057007
0.071655
0.060913
0.023804
-0.055756
-0.091888
-0.129974
-0.052826
-0.023041
-0.001556
-0.023529
-0.081635
-0.120209
-0.132416
-0.125580
-0.102142
-0.091888
-0.085052
-0.062103
-0.044525
-0.029877
-0.013763
-0.013763
-0.018646
-0.007416
0.015015
0.037964
0.037964
0.028687
0.019409
0.019409
0.006226
-0.015717
-0.010345
-0.010345
-0.018158
-0.024994
-0.036713
-0.027924
-0.029877
-0.038666
-0.047455
-0.038666
-0.033783
-0.033295
-0.044037
-0.034760
-0.027924
-0.032318
-0.052826
-0.026459
-0.023041
-0.022552
-0.020599
-0.014740
-0.003510
0.000366
0.009155
0.010132
0.007202
0.003784
-0.007904
-0.002045
0.014526
0.009644
-0.002045
0.005249
-0.003021
0.009155
0.004272
-0.004974
-0.007904
0.001343
0.003296
-0.006927
-0.001556
-0.003998
-0.001068
-0.009369
-0.015228
0.003784
0.003296
0.002319
0.009644
0.014038
0.019897
0.015991
0.010620
0.029175
0.016479
0.011108
0.013062
0.039917
0.036499
0.021362
0.022827
0.020874
0.026733
0.018921
0.035034
0.018433
0.013062
0.026733
0.015503
0.001343
0.015991
0.014526
0.006714
0.008667
-0.002045
0.015991
0.003296
0.007202
0.002808
0.007202
0.008179
0.000366
0.005737
0.006714
0.002319
0.001831
-0.002045
-0.002045
0.008179
0.003784
0.008179
0.001831
0.004272
0.006226
0.000854
0.004272
0.002808
-0.001556
0.009644
0.008179
0.001343
0.008179
0.003296
0.004272
0.020386
0.002319
0.000366
0.008179
0.009155
0.009155
0.007690
0.013550
0.010132
0.009644
0.015015
0.010132
0.012573
0.042358
0.072632
0.087769
0.092651
0.093628
0.054077
-0.011810
-0.106537
-0.161224
-0.170013
-0.088959
0.007202
0.071655
0.036499
0.033569
-0.031342
-0.185150
-0.269135
-0.212494
-0.117279
-0.027924
0.005737
0.036499
0.086304
0.100464
0.069702
0.065308
0.052612
0.023315
-0.012299
0.004761
0.065796
0.148804
0.198608
0.187378
0.171753
0.163452
0.115112
0.072632
0.034546
0.006226
-0.018646
-0.024506
-0.016205
-0.003021
-0.001556
0.001831
-0.009369
-0.024994
-0.031342
-0.035736
-0.034760
-0.026947
-0.040619
-0.034760
-0.024994
-0.023041
-0.024994
-0.030365
-0.016205
-0.019135
-0.013275
-0.008881
-0.007416
0.006714
0.010620
0.009644
0.014526
0.019897
0.029663
0.027710
0.028687
0.029663
0.042847
0.036987
0.028687
0.041870
0.053101
0.043823
0.044312
0.036987
0.047729
0.051636
0.039917
0.028198
0.042847
0.036499
0.047729
0.049683
0.031128
0.034058
0.027710
0.016968
0.035034
0.025269
0.020386
0.015503
0.010620
0.014526
0.009155
0.004761
-0.010345
0.011597
-0.007904
-0.003021
-0.006927
-0.002533
0.002319
-0.007416
-0.024994
-0.021088
-0.003510
-0.016693
-0.021576
-0.020111
-0.013763
-0.003998
-0.018646
-0.013763
-0.023529
-0.006927
-0.021576
-0.014740
-0.011322
-0.012787
-0.024506
-0.008392
-0.007904
-0.011322
-0.023041
-0.019623
-0.014252
-0.021088
-0.011810
-0.024017
-0.032318
-0.023041
-0.021576
-0.017670
-0.015717
-0.018646
-0.021576
-0.024017
-0.023041
-0.014252
-0.024994
-0.029388
-0.026459
-0.017181
-0.013275
-0.017181
-0.021088
-0.018158
-0.017181
-0.016205
-0.015717
-0.025482
-0.012299
-0.011322
-0.022064
-0.018158
-0.012787
-0.021088
-0.014252
-0.008881
-0.010345
-0.010834
-0.008881
-0.019135
-0.010834
-0.019135
-0.009857
-0.006439
-0.012299
-0.009857
-0.005463
-0.020111
-0.014740
-0.006927
-0.010345
-0.014252
-0.006927
-0.011322
-0.021576
-0.020599
-0.018158
-0.008392
-0.010345
-0.017670
-0.016205
-0.016205
-0.020599
-0.021088
-0.024994
-0.027435
-0.030365
-0.036713
-0.049408
-0.043549
-0.039642
-0.053802
-0.053314
-0.065033
-0.077240
-0.080658
-0.010345
0.182007
0.357788
0.442749
0.299194
-0.046967
-0.207611
-0.190521
-0.119720
0.019409
0.123901
0.096558
0.158569
0.244019
0.194214
0.124390
0.071655
0.004272
-0.081635
-0.125092
-0.090912
-0.061127
-0.044525
-0.044037
-0.055756
-0.067963
-0.047943
-0.032806
-0.015717
-0.022552
-0.040619
-0.051361
-0.058197
-0.069427
-0.067963
-0.084076
-0.080170
-0.078217
-0.077728
-0.080658
-0.071869
-0.066986
-0.070404
-0.053802
-0.046478
-0.033783
-0.026459
-0.030365
-0.025482
-0.022064
-0.010834
-0.011810
-0.000580
0.008667
0.022827
0.019409
0.010132
0.017456
0.028687
0.025269
0.025269
0.033569
0.024292
0.019897
0.022827
0.019897
0.033081
0.030640
0.024292
0.041382
0.039429
0.034546
0.042358
0.032104
0.038452
0.037476
0.026733
0.036011
0.033081
0.037476
0.032593
0.036987
0.031616
0.036011
0.030151
0.022827
0.022827
0.027222
0.034546
0.021851
0.007202
0.005249
0.019897
0.015991
0.003296
0.007202
0.014526
0.015991
0.008179
0.008179
0.004272
0.014526
0.001343
-0.005463
0.011597
0.004761
0.002808
-0.003510
0.007690
0.001343
0.006226
-0.000580
0.000854
0.007202
-0.005463
0.005737
-0.010834
-0.010345
-0.000580
-0.003021
-0.006927
-0.001068
0.004272
-0.010345
-0.013275
-0.000580
0.005737
0.000854
-0.002045
-0.000580
-0.006927
-0.004974
-0.012787
0.002319
0.002319
-0.007904
-0.008881
-0.000580
-0.010345
-0.011322
-0.003021
-0.014252
-0.016693
-0.011810
-0.006439
-0.020599
-0.017181
-0.018646
-0.020111
-0.025970
-0.032318
-0.036224
-0.035248
-0.042084
-0.045990
-0.047943
-0.058197
-0.065521
-0.071869
-0.072845
-0.079681
-0.082611
-0.024506
0.218140
0.401245
0.453979
0.365601
0.163940
-0.049896
-0.052826
0.008667
0.043335
0.103882
0.230835
0.285034
0.291382
0.254761
0.161011
0.084839
0.015503
-0.042572
-0.122162
-0.152924
-0.138275
-0.141205
-0.147552
-0.164154
-0.177826
-0.181244
-0.175385
-0.144623
-0.122162
-0.131439
-0.131439
-0.122650
-0.097748
-0.097748
-0.084564
-0.064056
-0.064056
-0.054779
-0.039154
-0.030853
-0.022552
-0.006439
0.010620
0.045776
0.052124
0.062866
0.077026
0.068726
0.057983
0.042847
0.032593
0.048706
0.096558
0.124390
0.117065
0.125366
0.115601
0.071655
0.052612
0.034546
0.058472
0.076050
0.068726
0.077026
0.072632
0.057007
0.039429
0.010620
0.010620
0.019409
0.015503
-0.011322
-0.008881
-0.006439
0.000366
-0.021576
-0.020111
-0.010834
-0.019623
-0.029388
-0.034760
-0.025970
-0.031342
-0.026459
-0.017670
-0.020599
-0.032806
-0.031830
-0.029877
-0.014740
-0.013763
-0.020599
-0.017670
-0.006439
-0.020599
-0.009857
-0.010345
-0.010345
-0.005951
-0.012787
-0.013275
-0.011810
0.001343
-0.002533
-0.017670
-0.013763
-0.004486
0.000854
-0.011810
-0.002533
-0.007904
-0.006927
-0.005463
-0.008881
-0.011322
-0.009369
-0.010834
-0.008881
-0.003021
-0.001068
-0.008881
-0.005463
-0.013275
-0.001068
-0.007904
-0.008392
-0.015717
-0.012787
-0.009857
-0.013763
-0.010834
-0.021576
-0.011322
-0.019135
-0.019623
-0.029388
-0.024994
-0.017181
-0.029388
-0.029388
-0.038177
-0.044525
-0.043060
-0.052826
-0.049896
-0.055756
-0.060638
-0.067963
-0.071381
-0.051849
0.031128
0.159546
0.264038
0.341675
0.334839
0.200562
0.058960
-0.024017
0.025269
0.081909
0.084351
0.155640
0.251831
0.283569
0.250366
0.176147
0.106812
0.015991
-0.050873
-0.073822
-0.078705
-0.087982
-0.119232
-0.128998
-0.130951
-0.124115
-0.139740
-0.153900
-0.149994
-0.143646
-0.151947
-0.146088
-0.133392
-0.119232
-0.099701
-0.103119
-0.092377
-0.088470
-0.080170
-0.067474
-0.051849
-0.053802
-0.044037
-0.032318
-0.038177
-0.033295
-0.016693
-0.011322
-0.004974
-0.007416
0.002808
0.024780
0.005737
0.020386
0.026733
0.027222
0.015015
0.016968
0.029175
0.032593
0.034546
0.040405
0.051636
0.049683
0.057495
0.068726
0.086792
0.097046
0.092163
0.103882
0.096558
0.118530
0.131714
0.149292
0.155640
0.162476
0.122437
0.074097
0.040405
0.017456
0.002808
0.000366
0.015503
0.044800
0.061401
0.041870
0.001343
-0.034271
-0.055756
-0.062592
-0.076752
-0.099701
-0.092865
-0.104584
-0.090424
-0.087982
-0.055267
-0.035248
-0.029388
-0.034271
-0.050385
-0.043060
-0.041595
-0.042084
-0.047943
-0.047455
-0.045502
-0.040131
-0.045502
-0.038177
-0.039642
-0.045502
-0.037689
-0.024017
-0.026459
-0.021088
-0.037201
-0.038666
-0.023529
-0.024994
-0.024994
-0.017670
-0.022552
-0.013763
-0.029388
-0.037201
-0.021576
-0.029388
-0.033783
-0.035248
-0.045502
-0.047943
-0.057709
-0.067474
-0.067963
-0.027435
0.050171
0.060425
0.077026
0.083374
0.058472
0.047729
0.056519
0.085815
0.140991
0.175659
0.203491
0.196655
0.182007
0.182983
0.207886
0.209839
0.184937
0.153687
0.117065
0.115112
0.102417
0.102905
0.062866
0.030640
-0.003998
-0.032318
-0.060150
-0.082611
-0.066010
-0.090912
-0.112885
-0.125092
-0.131439
-0.144623
-0.136322
-0.113861
-0.108978
-0.110443
-0.113861
-0.104584
-0.101166
-0.095306
-0.099701
-0.103607
-0.079193
-0.076752
-0.074799
-0.080658
-0.092377
-0.098724
-0.089447
-0.092865
-0.087982
-0.078705
-0.091400
-0.086517
-0.095306
-0.080658
-0.070892
-0.075775
-0.073334
-0.078217
-0.057709
-0.035736
-0.028412
-0.021576
-0.024994
-0.014252
-0.016693
-0.024017
0.000854
0.030640
0.022827
-0.016205
-0.027435
-0.020111
-0.009857
-0.001556
0.008667
0.022339
0.033081
0.022827
0.015015
0.002808
-0.029877
-0.056732
-0.034760
0.025757
0.088745
0.101929
0.079956
0.063843
0.058472
0.083862
0.132202
0.134644
0.137085
0.120483
0.122925
0.152710
0.164429
0.168823
0.169312
0.177612
0.175659
0.150269
0.131226
0.093140
0.070190
0.036987
0.017456
0.037964
0.057495
0.068726
0.090698
0.081909
0.055542
0.052124
0.035522
0.041870
0.038452
0.053589
0.056519
0.031128
0.053101
0.087769
0.098999
0.082397
0.080933
0.074097
0.060913
0.049683
0.027710
0.028198
0.030151
0.019897
0.002808
-0.038666
-0.046967
-0.062592
-0.073334
-0.078217
-0.083099
-0.099701
-0.116302
-0.121674
-0.118256
-0.126556
-0.135345
-0.120697
-0.127045
-0.128510
-0.139740
-0.138275
-0.138763
-0.137787
-0.128510
-0.137299
-0.135834
-0.127045
-0.109467
-0.094330
-0.071869
-0.040131
0.033569
0.059448
0.088745
0.072144
0.008667
-0.046478
-0.056244
-0.041595
0.001831
0.055054
0.085327
0.094604
0.078003
0.063843
0.029175
0.008667
-0.015717
-0.016205
-0.024994
-0.022552
-0.027435
-0.019623
-0.026459
-0.038177
-0.028412
-0.033295
-0.015228
-0.035736
-0.040131
-0.034271
-0.021576
-0.019623
-0.008392
-0.007416
-0.009857
-0.008392
-0.005951
-0.023529
-0.009857
-0.006439
-0.011810
-0.005951
-0.001556
0.003784
0.002319
-0.007416
0.005249
0.010132
0.006714
0.004272
0.011108
0.012085
0.012573
0.006714
0.011597
0.009155
0.023315
-0.000092
0.015991
0.005737
0.020386
0.017456
0.008667
0.004272
0.000854
0.015015
-0.007904
0.007690
-0.002533
-0.009857
-0.019135
-0.005463
-0.005951
-0.008881
-0.015717
-0.018158
-0.004486
-0.011322
-0.013763
-0.022552
-0.016693
-0.002045
-0.021088
-0.005951
0.032593
0.112671
0.289917
0.538452
0.629761
0.546265
0.057983
-0.514740
-0.318939
0.089722
0.259155
0.306519
0.322632
0.275269
0.233276
0.140015
0.059937
-0.002045
-0.061127
-0.113861
-0.158783
-0.173920
-0.164642
-0.175873
-0.162201
-0.138275
-0.128510
-0.082611
-0.071869
-0.068451
-0.082611
-0.122650
-0.114349
-0.094330
-0.082611
-0.066498
-0.072357
-0.054291
-0.034760
-0.044525
-0.047455
-0.067474
-0.063568
-0.071381
-0.068451
-0.078705
-0.079193
-0.080658
-0.087982
-0.098236
-0.093353
-0.080170
-0.063568
-0.057220
-0.055267
-0.068451
-0.066498
-0.065033
-0.058685
-0.041595
-0.011810
-0.005463
0.014526
0.025269
0.038940
0.063354
0.056030
0.057983
0.077515
0.067261
0.060425
0.059448
0.074097
0.073120
0.076050
0.074585
0.079956
0.064819
0.054565
0.028198
0.036987
0.029663
0.022339
0.008179
0.020874
0.016479
0.023315
0.008667
-0.000092
0.000854
-0.002045
0.002319
-0.001556
0.008667
0.008667
0.007690
0.005249
0.017944
0.014038
0.010132
0.009644
0.013062
0.020386
0.020386
0.023315
0.015015
0.011597
-0.006927
0.005737
0.001343
-0.003510
-0.007904
-0.023529
-0.025970
-0.023529
-0.023529
-0.009369
-0.022064
-0.008881
-0.018646
-0.019623
-0.025970
-0.015717
-0.019623
-0.004974
-0.010834
-0.012787
-0.009369
0.010132
0.002808
-0.001068
0.002319
-0.006927
0.011108
0.027222
0.041382
0.071167
0.105835
0.142944
0.141479
0.146362
0.241577
0.230835
0.147339
0.079956
0.067749
0.073608
0.133179
0.187866
0.207886
0.173218
0.142944
0.120972
0.087280
0.064331
0.036011
0.028198
0.022339
0.013062
-0.009369
-0.062103
-0.127533
-0.110931
-0.087494
-0.095795
-0.089935
-0.072845
-0.076752
-0.086517
-0.093353
-0.115814
-0.105072
-0.087006
-0.086517
-0.090424
-0.100189
-0.107025
-0.081146
-0.081146
-0.069427
-0.077240
-0.066010
-0.049896
-0.038177
-0.028412
-0.034760
-0.034271
-0.017181
-0.005463
-0.003021
-0.007904
-0.013275
-0.017670
-0.011322
-0.001068
0.012573
0.029663
0.025757
0.023315
0.021362
0.027222
0.008667
0.007690
0.011108
0.016479
0.014038
0.003296
0.003784
0.006714
-0.006927
0.002319
0.009155
-0.000580
-0.000092
-0.017670
-0.010345
-0.005463
-0.010834
-0.017181
0.013550
0.006226
0.019897
-0.002045
0.004272
-0.001556
0.013550
0.012573
0.010620
0.011108
0.009155
0.018433
0.013550
0.001343
0.007202
0.011597
0.011108
0.005737
0.001343
0.007202
-0.004486
-0.000092
-0.003998
0.008667
-0.006927
-0.008881
0.004272
0.010132
-0.002045
-0.006439
-0.014740
-0.021088
-0.023529
0.012573
0.016479
0.029663
0.024780
0.029175
0.035522
0.011108
0.049194
0.102905
0.127808
0.138062
0.147827
0.158569
0.099487
0.026245
0.016479
0.032104
0.042847
0.101929
0.139038
0.155640
0.168335
0.134644
0.064819
-0.011322
-0.095795
-0.111908
-0.075775
-0.035248
-0.042084
-0.046967
-0.046967
-0.047455
-0.075287
-0.081146
-0.078705
-0.089935
-0.091400
-0.100189
-0.092865
-0.085541
-0.077728
-0.061127
-0.051361
-0.031342
-0.021576
-0.015717
-0.014740
-0.035248
-0.035248
-0.047455
-0.056244
-0.052338
-0.035736
-0.036713
-0.032318
-0.041595
-0.042572
-0.047943
-0.065033
-0.073822
-0.093842
-0.118256
-0.151947
-0.191986
-0.197845
-0.171478
-0.143646
-0.132416
-0.127045
-0.141693
-0.150970
-0.172455
-0.162201
-0.146088
-0.119720
-0.120209
-0.135345
-0.129486
-0.105072
-0.069427
-0.038177
0.003784
0.033569
0.042847
0.047241
0.065308
0.068237
0.051636
0.087769
0.090210
0.114624
0.124878
0.126343
0.124390
0.131714
0.122437
0.112183
0.107788
0.093628
0.094604
0.086304
0.064331
0.065308
0.051147
0.049683
0.028198
0.015503
0.015991
0.005737
-0.003998
-0.022552
-0.024994
-0.014740
-0.009857
-0.016205
-0.025482
-0.028412
-0.016205
-0.021088
-0.025970
-0.017181
-0.018158
-0.023529
-0.009857
-0.004974
-0.013275
-0.014740
-0.007416
-0.002045
0.001343
-0.007416
0.050171
0.100464
0.124878
0.140503
0.119019
0.057495
0.006714
0.011108
0.057007
0.118530
0.155151
0.176147
0.168335
0.109741
0.063843
0.046265
0.057007
0.084839
0.070679
0.059937
0.057495
0.028687
0.003784
-0.029388
-0.024506
-0.050385
-0.062103
-0.046478
-0.036224
-0.040619
-0.058685
-0.064056
-0.060150
-0.062103
-0.090424
-0.077240
-0.064545
-0.061127
-0.079193
-0.068939
-0.056244
-0.044037
-0.034271
-0.026947
-0.010345
-0.017670
-0.021088
-0.027924
-0.024017
-0.017670
-0.006927
-0.006439
0.000366
0.015991
0.010132
0.014526
0.005737
0.012085
0.008179
-0.001556
-0.000580
-0.004486
0.002319
0.005737
0.002319
0.003296
0.005737
-0.003998
-0.000092
-0.004974
-0.003021
-0.001556
0.003784
-0.010834
0.001831
0.001343
-0.005951
-0.011322
-0.004486
-0.007416
-0.000092
-0.000092
-0.000092
0.004761
0.004272
-0.004974
-0.004486
0.008667
0.021851
0.021851
0.013062
0.035522
0.042847
0.036011
0.028198
0.064331
0.070190
0.056519
0.017456
0.011597
-0.006439
0.038940
0.070190
0.110229
0.157104
0.191284
0.146362
0.103394
0.076050
0.105347
0.147827
0.154175
0.107788
0.053589
0.062378
0.112671
0.118530
0.111206
0.084351
0.074585
0.038452
0.021362
0.005249
-0.032806
-0.055267
-0.063568
-0.065521
-0.072845
-0.094818
-0.116302
-0.125092
-0.127533
-0.121185
-0.112396
-0.101166
-0.108978
-0.102631
-0.095306
-0.095795
-0.083588
-0.089447
-0.078705
-0.076752
-0.079681
-0.068451
-0.056244
-0.043060
-0.031342
-0.036224
-0.022064
-0.021088
-0.024994
-0.019135
0.002319
-0.000092
0.014038
0.010132
0.011597
0.029663
0.034058
0.038940
0.040894
0.050659
0.048218
0.043335
0.035034
0.050171
0.045288
0.032593
0.015015
-0.004486
0.039917
0.066284
0.061890
0.045288
0.041870
0.015991
0.017456
0.013550
0.012085
0.022339
0.021362
0.010620
0.022827
0.016968
0.024292
0.015015
0.018921
0.023804
0.017456
0.003784
-0.016205
-0.017670
-0.016693
-0.009857
-0.001556
-0.020599
-0.017181
-0.017670
-0.024506
-0.036224
-0.029877
-0.024506
-0.032318
-0.042084
-0.031830
-0.035736
-0.031830
-0.034271
-0.035736
-0.026459
-0.020111
-0.020111
-0.033295
-0.016205
-0.017670
-0.024506
-0.021576
-0.018646
-0.009857
-0.024017
-0.024506
-0.017670
-0.012787
-0.018158
-0.016205
-0.008392
-0.011810
-0.021088
-0.016693
-0.022552
-0.015228
-0.025482
-0.024994
-0.030365
-0.019623
-0.023041
-0.027924
-0.036713
-0.039154
-0.037201
-0.039154
-0.035736
0.020874
0.154663
0.265991
0.256714
0.130249
-0.006927
-0.085052
-0.192474
-0.187592
-0.017670
0.137085
0.166382
0.143921
0.124878
0.052612
-0.001068
-0.036713
-0.051361
-0.046478
-0.062103
-0.068939
-0.049896
-0.027924
-0.014252
-0.015717
-0.017181
-0.008881
0.013550
0.018433
0.038452
0.055542
0.058472
0.033569
0.034058
0.028198
0.024292
0.026245
0.025757
0.026245
0.036499
0.025757
0.015503
0.015503
0.021362
0.029663
0.049683
0.068237
0.095093
0.098022
0.057495
0.017944
-0.010345
-0.031342
-0.048431
-0.040131
-0.055267
-0.049896
-0.045013
-0.048431
-0.029877
-0.050385
-0.073822
-0.087494
-0.116791
-0.141693
-0.153900
-0.155365
-0.138763
-0.107513
-0.086517
-0.071869
-0.082611
-0.070892
-0.055756
-0.046478
-0.033783
-0.023041
0.019897
0.026245
0.030640
0.019897
0.014526
0.016968
0.025269
0.025269
0.020874
0.028687
0.020874
0.011108
0.019897
0.020874
0.015991
0.012085
0.007202
0.014038
0.012085
-0.002533
-0.002045
0.008667
0.010132
-0.005951
0.000854
-0.003998
0.010620
0.011108
0.006714
0.005737
0.008179
0.000854
0.009155
-0.005463
0.002808
-0.003021
-0.004486
-0.018158
-0.006439
-0.016205
-0.008392
-0.014252
-0.000092
0.017944
0.041870
0.065796
0.152222
0.244019
0.211792
0.170776
0.049683
-0.042084
-0.028900
0.078491
0.153198
0.186890
0.176147
0.174194
0.136597
0.105835
0.067261
0.059448
0.043335
0.033081
0.008667
0.014038
0.020386
0.011108
0.004272
-0.018646
-0.016693
-0.014252
0.007202
-0.005463
-0.004974
-0.003510
0.003784
0.002808
-0.000580
-0.009857
-0.001556
0.004761
-0.007416
-0.016693
-0.018158
-0.020599
-0.032806
-0.046478
-0.033783
-0.027435
-0.049408
-0.045990
-0.046967
-0.048920
-0.050385
-0.054291
-0.066498
-0.060150
-0.062592
-0.057709
-0.065521
-0.051849
-0.062103
-0.067963
-0.064056
-0.064545
-0.053314
-0.058197
-0.061127
-0.040619
-0.048431
-0.040131
-0.023041
-0.015717
-0.011322
0.015015
0.013550
0.029175
0.020386
-0.011322
-0.031830
-0.050385
-0.046967
-0.045502
-0.042084
-0.036224
-0.011810
-0.016693
-0.034271
-0.030853
-0.032318
-0.026459
-0.024994
-0.050873
-0.066010
-0.061127
-0.027435
0.003784
0.046753
0.080933
0.100952
0.100464
0.060425
0.015503
0.048218
0.081909
0.070190
0.045776
0.044312
0.082397
0.136108
0.144897
0.115601
0.071655
0.021362
0.008179
0.008179
0.011108
0.018921
0.024780
0.032593
0.041382
0.027710
0.026733
0.025757
0.021851
0.018433
0.007202
0.004272
0.006226
-0.003510
-0.008881
-0.010345
-0.013763
-0.018646
-0.031830
-0.045013
-0.037689
-0.039642
-0.024994
-0.012299
-0.028412
-0.041595
-0.044037
-0.050385
-0.036224
-0.007416
-0.001068
-0.001556
0.007202
-0.008392
-0.006439
-0.001556
-0.015717
-0.015717
-0.025482
-0.014740
0.001343
0.021362
0.003296
-0.008881
-0.024994
-0.017670
-0.027924
-0.012787
-0.034271
-0.020111
-0.020111
-0.021088
-0.013763
-0.021088
-0.025970
-0.006439
-0.017181
-0.021088
-0.018158
-0.002533
-0.006439
0.005737
-0.009857
0.007202
-0.002533
-0.001556
-0.001556
-0.013275
-0.004486
-0.007904
-0.007904
0.006226
-0.002045
-0.002045
-0.004486
-0.004974
-0.007416
-0.003510
-0.011810
-0.011810
-0.010345
-0.012787
-0.015228
-0.013763
-0.020111
-0.006439
-0.012787
-0.024017
-0.027435
-0.019135
-0.020599
-0.022552
-0.033295
-0.007904
-0.011810
-0.011322
-0.019135
-0.007904
-0.015228
-0.028412
-0.004974
-0.008881
-0.004974
-0.007904
-0.011810
-0.006927
-0.007904
0.008179
-0.003021
0.010620
0.019897
0.012085
0.010132
0.010620
0.015503
0.002319
0.017944
0.023804
0.022827
0.022827
0.036499
0.032104
0.040894
0.068726
0.098999
0.163940
0.195190
0.125854
-0.015717
-0.163666
-0.097748
0.019409
0.065308
0.128296
0.161011
0.079468
-0.049408
-0.076263
-0.043549
-0.039642
-0.032806
-0.023529
-0.028900
-0.025482
-0.011322
-0.032318
-0.029388
-0.007904
-0.004486
0.015503
0.008667
0.027710
0.073608
0.093140
0.108765
0.120972
0.130249
0.080933
0.042847
0.065308
0.117065
0.120972
0.088745
0.080444
0.047729
0.022827
0.009155
0.022827
0.024292
0.033569
0.049683
0.025757
-0.012299
-0.044037
-0.046967
-0.052338
-0.062103
-0.078705
-0.094818
-0.105072
-0.115814
-0.142181
-0.152924
-0.150482
-0.048920
0.038452
0.048706
0.002319
-0.046967
-0.104095
-0.099213
-0.060150
-0.052338
-0.010345
0.019409
0.037964
0.050171
0.071655
0.079468
0.067749
0.057007
0.070679
0.069214
0.072144
0.050659
0.037964
0.028198
0.036011
0.040405
0.033081
0.034546
0.033081
0.028687
0.005249
0.026245
0.018921
0.018921
0.017456
0.011597
0.008179
0.016968
0.018921
0.007690
0.022827
0.028687
0.018921
0.022827
0.006226
0.015503
0.007690
0.011108
0.003784
0.004761
-0.008881
-0.008392
-0.011810
-0.013275
-0.006927
-0.012787
-0.020599
-0.009369
-0.007416
-0.012299
-0.028900
-0.011322
-0.023041
-0.009857
-0.030853
-0.020599
-0.012299
-0.014740
-0.024017
-0.032806
-0.026459
-0.020111
-0.019135
-0.037689
-0.023041
-0.021088
-0.026459
-0.022552
-0.026459
-0.023529
-0.023041
-0.028412
-0.038177
-0.026459
-0.024017
-0.021088
-0.031342
-0.026459
-0.024506
-0.039642
-0.034271
-0.024994
-0.017670
-0.022552
-0.021088
-0.010345
0.012085
0.061401
0.161011
0.231323
0.265015
0.157104
-0.170502
-0.360443
-0.234467
-0.044037
0.039429
0.062866
0.058472
0.043823
-0.007416
-0.034760
-0.075775
-0.104095
-0.123138
-0.128021
-0.132904
-0.104584
-0.096771
-0.076263
-0.045013
-0.027924
0.000366
0.030640
0.054565
0.065308
0.082397
0.082886
0.083862
0.088745
0.101440
0.092163
0.062378
0.054077
0.047729
0.048706
0.056519
0.048218
0.053589
0.048218
0.042358
0.034546
0.019409
0.006714
-0.003510
0.004272
0.009155
0.037476
0.069702
0.067749
0.049194
0.021362
0.017944
-0.008881
-0.014740
-0.006439
0.006714
0.029175
0.037476
0.038452
0.030640
0.020874
-0.004974
-0.009857
-0.032806
-0.033295
-0.034271
-0.059174
-0.058197
-0.064056
-0.050873
-0.052826
-0.065521
-0.066498
-0.068451
-0.073334
-0.069916
-0.070404
-0.076752
-0.071869
-0.076752
-0.056244
-0.079193
-0.077728
-0.083099
-0.073822
-0.034760
-0.022064
-0.029877
-0.031342
-0.035736
-0.035736
-0.026459
-0.010834
-0.007416
0.015503
0.033569
0.049194
0.057983
0.048218
0.041870
0.040405
0.040894
0.015503
0.020386
0.068237
0.143433
0.181030
0.139526
0.070679
0.015503
0.012573
0.044800
0.077515
0.089722
0.102417
0.107788
0.091187
0.078979
0.061401
0.053101
0.038452
0.021851
0.010132
-0.000092
0.005737
0.011108
0.014038
0.011108
0.000366
-0.008881
-0.020599
-0.048920
-0.058197
-0.046478
-0.043549
-0.008881
0.007202
-0.066986
-0.134369
-0.107025
-0.078217
-0.078217
-0.061127
-0.055267
-0.050873
-0.046967
-0.057220
-0.067963
-0.066498
-0.057220
-0.048920
-0.043549
-0.044037
-0.048920
-0.049896
-0.030853
-0.012787
-0.013275
-0.003021
0.003784
0.023315
0.020386
0.017944
0.024780
0.028687
0.024780
0.040405
0.063354
0.079468
0.091675
0.066772
0.056030
0.049683
0.034058
0.036499
0.051147
0.068726
0.081909
0.086792
0.060913
0.055542
0.043823
0.034058
0.032104
0.019409
0.028687
0.024292
0.004272
-0.001556
-0.009369
-0.004486
-0.013763
-0.002533
-0.000580
0.015015
0.013062
0.006226
0.002319
-0.002045
-0.007904
-0.012299
-0.000580
0.002319
0.005737
0.001831
-0.013763
-0.003998
-0.015228
-0.024017
-0.032318
-0.030853
-0.031342
-0.022552
-0.036713
-0.047943
-0.054291
-0.057220
-0.072357
-0.071381
-0.065033
-0.067474
-0.093353
-0.097260
-0.097260
-0.094818
-0.109467
-0.108490
-0.060150
0.066284
0.181030
0.298218
0.253784
-0.089935
-0.216888
-0.177826
-0.098724
0.028198
0.114624
0.143433
0.129272
0.105347
0.069214
0.031128
0.005249
-0.023529
-0.033295
-0.047943
-0.060150
-0.061127
-0.049408
-0.047455
-0.044037
-0.035248
-0.027435
-0.024994
-0.024506
-0.005951
-0.018646
-0.019623
-0.015717
-0.020111
-0.008881
-0.010345
-0.013275
-0.015228
-0.021088
-0.007416
-0.012787
-0.019135
-0.010345
-0.003510
0.006714
0.015503
0.020874
0.022827
0.028198
0.015503
0.025269
0.032104
0.059937
0.033569
0.015503
0.006226
-0.000580
0.015015
0.022827
0.033569
0.042358
0.030151
0.019897
0.011597
0.018921
0.010132
-0.052338
-0.081635
-0.034271
0.026245
0.076538
0.075562
0.045776
0.034058
0.028687
0.022827
0.031616
0.047729
0.055542
0.078491
0.081909
0.080444
0.066772
0.043823
0.047241
0.035522
0.040894
0.027710
0.003784
-0.002045
-0.013275
-0.025970
-0.047455
-0.037201
-0.034271
-0.044525
-0.055267
-0.077728
-0.066010
-0.050385
-0.045502
-0.049408
-0.042084
-0.025482
0.000366
0.008179
0.066284
0.152710
0.118530
0.109253
0.137085
0.149292
0.124390
0.120972
0.140991
0.167358
0.173218
0.160034
0.152710
0.146362
0.131226
0.102905
0.074097
0.048218
0.024292
0.001343
-0.029388
-0.039642
-0.046967
-0.043549
-0.068451
-0.074310
-0.088470
-0.095306
-0.101654
-0.102631
-0.101654
-0.088470
-0.095795
-0.090912
-0.083099
-0.063080
-0.062592
-0.058197
-0.059662
-0.069427
-0.059174
-0.035736
-0.027435
-0.022064
-0.031830
-0.021576
-0.017181
-0.013763
-0.021088
-0.000092
0.007690
0.015015
0.003784
0.004761
-0.018158
-0.011810
0.000854
-0.012299
-0.023041
-0.009857
-0.003998
-0.006439
-0.012299
-0.015717
-0.014740
-0.022064
-0.030365
-0.036713
-0.024017
-0.030365
-0.010345
-0.025482
-0.031342
-0.045990
-0.067474
-0.046478
0.001343
0.032593
0.085327
0.110229
0.077026
0.087280
0.124878
0.096558
0.062378
0.046265
0.026245
0.014526
0.010132
0.022339
0.060425
0.078979
0.060913
0.044800
0.017944
-0.006439
-0.043549
-0.067963
-0.075287
-0.088959
-0.091888
-0.116791
-0.107025
-0.105072
-0.100189
-0.101654
-0.086029
-0.068451
-0.067474
-0.063080
-0.056732
-0.063568
-0.073822
-0.090424
-0.087494
-0.083099
-0.069427
-0.046478
-0.026947
-0.039154
-0.082611
-0.119232
-0.146088
-0.081635
-0.046478
-0.033783
-0.064056
-0.076752
-0.077728
-0.093842
-0.108978
-0.123138
-0.097748
-0.079681
-0.057220
-0.047455
-0.043549
-0.054291
-0.054291
-0.026459
-0.000092
0.031616
0.043823
0.080933
0.113159
0.110718
0.064819
0.063843
0.112183
0.182983
0.167358
0.162476
0.151245
0.203491
0.260132
0.228394
0.209839
0.194702
0.191284
0.179565
0.144409
0.144409
0.151245
0.134644
0.098511
0.086304
0.086304
0.069214
0.057495
0.032593
0.026733
0.015991
-0.002045
-0.018646
-0.026459
-0.014252
0.000366
0.015503
0.003784
-0.009369
-0.056244
-0.105072
-0.105072
-0.087982
-0.059174
-0.047943
-0.039154
-0.019135
-0.019623
-0.023529
-0.032806
-0.055756
-0.090912
-0.094818
-0.086029
-0.066986
-0.068451
-0.063080
-0.076263
-0.072357
-0.059662
-0.059662
-0.061615
-0.075287
-0.091400
-0.098236
-0.087006
-0.083099
-0.074310
-0.064056
-0.054779
-0.026947
-0.010345
0.000854
-0.007416
-0.011810
-0.015717
-0.020599
-0.039642
-0.039154
-0.009857
0.011108
0.026733
0.014038
0.029175
0.023804
0.020874
0.009644
-0.009369
-0.006927
-0.008392
-0.021088
-0.027924
-0.013763
-0.024994
-0.039154
-0.027924
-0.029388
-0.015228
-0.005463
0.034058
0.086304
0.138550
0.182495
0.197632
0.204956
0.123901
-0.008392
-0.053314
0.028687
0.121460
0.162476
0.146851
0.112671
0.090210
0.066772
0.030151
0.007202
-0.027924
-0.051849
-0.065033
-0.090912
-0.080658
-0.061615
-0.056244
-0.068451
-0.077728
-0.055756
-0.049896
-0.059174
-0.059174
-0.049896
-0.035248
-0.035736
-0.020599
-0.006927
0.002319
0.002319
-0.000580
-0.006927
-0.006927
-0.004974
-0.003021
-0.002533
-0.011322
-0.001556
0.005249
0.007690
0.026733
0.018921
0.012085
0.019897
0.025269
0.047729
0.052612
0.050659
0.071655
0.094604
0.087280
0.076050
0.077026
0.092163
0.094116
0.091187
0.083862
0.085815
0.089722
0.076538
0.074585
0.059448
0.051636
0.048218
0.045288
0.033081
0.035034
0.013550
0.016479
0.018433
0.036499
0.029663
0.040894
0.032104
0.034546
0.028687
0.011108
0.012085
0.018433
0.043335
0.028198
0.027222
-0.006439
-0.042084
-0.110931
-0.199310
-0.228119
-0.134369
0.057495
0.140015
0.074097
-0.017670
-0.086029
-0.126556
-0.150970
-0.151947
-0.169037
-0.145599
-0.016693
0.028198
0.058472
0.038452
-0.019135
-0.023041
-0.004486
-0.002533
-0.007416
-0.006927
0.011597
0.009155
0.014038
0.013062
0.003784
0.034058
0.084839
0.167358
0.189819
0.196655
0.098022
-0.024506
-0.048920
-0.003998
0.022827
0.068726
0.103394
0.118530
0.087769
0.060913
0.024292
0.004761
-0.002045
-0.029877
-0.076752
-0.100677
-0.092377
-0.087006
-0.073822
-0.082123
-0.076752
-0.067963
-0.069916
-0.059662
-0.050873
-0.050873
-0.044037
-0.042084
-0.033783
-0.033295
-0.035736
-0.029877
-0.017181
-0.011810
-0.017181
-0.011810
-0.008881
0.004272
0.001343
-0.003510
-0.008392
-0.000580
-0.004974
-0.020599
-0.015717
-0.003998
0.007690
-0.000580
-0.021576
-0.005463
-0.007904
-0.009369
-0.007416
-0.012299
-0.002533
0.004272
0.008667
0.005249
0.002319
0.003784
-0.000092
0.005737
0.004761
0.018921
0.021362
-0.003021
0.016968
0.015991
0.010620
-0.008392
-0.003998
-0.008392
-0.016205
-0.035248
-0.051361
-0.025970
0.002808
0.014038
0.016479
0.025757
0.023315
-0.005463
-0.032318
-0.044037
-0.047455
-0.032318
-0.011322
-0.002045
-0.003021
-0.011322
-0.006927
0.002808
-0.005951
0.000366
0.027222
0.043823
0.056030
0.086792
0.143921
0.048706
0.016968
0.059448
0.141968
0.202515
0.212769
0.201050
0.166382
0.129272
0.110229
0.079956
0.083862
0.111694
0.106812
0.079956
0.065308
0.032104
-0.003510
-0.045013
-0.064056
-0.094818
-0.119232
-0.130951
-0.115326
-0.127045
-0.148529
-0.144135
-0.154388
-0.152435
-0.149017
-0.139252
-0.126068
-0.096283
-0.080170
-0.083099
-0.069427
-0.051361
-0.045990
-0.038666
-0.030365
-0.021088
-0.041595
-0.104095
-0.081635
-0.004974
0.000366
0.006226
0.017456
0.015015
-0.019623
-0.068451
-0.060638
-0.041595
-0.045013
-0.031830
-0.026459
-0.033295
-0.019623
-0.012787
-0.016205
-0.009369
-0.010345
0.005249
-0.008392
-0.009369
-0.000580
0.001831
-0.004486
0.001831
0.004272
-0.006439
0.004761
0.017944
0.014526
0.023804
0.013062
0.007690
0.021362
0.026245
0.023315
0.013062
0.012573
0.017944
0.015991
0.006714
0.014526
0.010132
0.024780
0.015503
0.008667
0.020386
0.010620
0.015503
0.007690
0.008179
0.015991
0.007202
0.018921
-0.001556
0.015015
0.015503
-0.004974
-0.003510
0.006226
0.012573
0.008179
0.009644
0.004272
0.010132
0.002319
0.004761
0.000366
0.006226
-0.007416
-0.002533
-0.009857
0.003296
0.010620
-0.000092
-0.001556
-0.003021
-0.006927
0.001343
0.016968
0.024292
0.041870
0.049194
0.050171
0.056519
0.044800
0.009155
-0.003510
0.003296
0.027710
0.031128
0.028198
0.019409
0.010620
0.003296
-0.009369
-0.011322
-0.022064
-0.037689
-0.054779
-0.073334
-0.100189
-0.087494
-0.068939
-0.012787
-0.037689
-0.039154
0.056519
0.094604
0.019409
-0.142181
-0.248138
-0.074310
0.072632
0.113647
0.122437
0.112183
0.098511
0.091187
0.079468
0.064819
0.057983
0.049683
0.039917
0.033081
0.025269
0.011108
0.038940
0.041870
0.051147
0.057495
0.050171
0.018921
-0.005463
-0.025482
-0.030853
-0.043060
-0.049408
-0.055267
-0.035248
-0.026459
-0.034271
-0.038177
-0.039154
-0.029388
-0.029388
-0.042572
-0.047455
-0.043060
-0.046967
-0.051849
-0.049408
-0.034271
-0.040619
-0.029388
-0.031830
-0.035736
-0.041595
-0.039642
-0.041107
-0.040131
-0.022064
-0.030365
-0.026459
-0.015717
-0.010345
-0.000092
0.003784
-0.005463
0.006226
0.018433
0.021851
0.014038
0.019409
0.020386
0.017944
0.011597
0.012573
0.033569
0.036011
0.057983
0.069214
0.056519
0.033081
0.015991
0.012573
0.023315
0.051147
0.057495
0.047729
0.049194
0.056030
0.040894
0.037476
0.033569
0.024292
0.016968
0.022827
0.014038
0.024292
0.017456
0.012573
-0.007416
0.003296
-0.000580
0.004272
0.014038
0.034058
0.040405
0.032104
0.025269
0.014038
0.021362
0.025757
0.029663
0.048706
0.078979
0.057983
-0.011810
-0.044037
0.018433
0.107300
0.097046
0.100464
0.078979
0.014038
-0.036713
-0.026459
-0.009369
0.011108
0.002808
-0.006927
-0.002045
0.003296
-0.002045
-0.007904
-0.030853
-0.027435
-0.038666
-0.031830
-0.037689
-0.034271
-0.042572
-0.047455
-0.039154
-0.022552
0.016968
0.035522
0.060913
0.134155
0.070679
-0.030365
-0.066498
-0.038666
-0.020111
-0.024506
-0.062103
-0.085052
-0.054779
-0.010834
-0.009857
-0.011810
-0.036713
-0.051849
-0.079193
-0.139252
-0.171478
-0.158295
-0.129974
-0.096771
-0.085541
-0.092377
-0.106537
-0.101654
-0.078705
-0.045502
-0.017181
-0.021088
0.009644
0.022339
0.014526
-0.015228
-0.013763
0.025269
0.044800
0.049194
0.053101
0.066284
0.074097
0.089722
0.084351
0.085815
0.097046
0.090210
0.101929
0.117065
0.109741
0.103394
0.083862
0.044312
0.039917
0.031616
0.049683
0.054077
0.069702
0.052124
0.059448
0.058960
0.058960
0.046753
0.045288
0.042358
0.042358
0.065308
0.083374
0.084351
0.071655
0.083862
0.110718
0.139526
0.160034
0.157104
0.167358
0.138062
0.125854
0.119019
0.122437
0.127319
0.114624
0.087769
0.067261
0.074585
0.055542
0.044800
0.031616
0.008667
-0.003998
-0.031830
-0.034760
-0.049896
-0.046478
-0.038666
-0.033783
-0.040131
-0.040131
-0.032806
-0.012299
0.032593
0.043335
0.049194
0.036011
-0.007904
-0.015228
0.000366
-0.021088
0.007690
0.036011
0.043335
0.035522
0.032104
0.031128
0.007690
-0.023041
-0.062592
-0.068939
-0.082611
-0.083099
-0.073822
-0.061127
-0.040619
-0.039154
-0.049408
-0.054779
-0.087006
-0.120697
-0.091400
-0.056244
-0.066986
-0.064056
-0.056732
-0.043060
-0.046967
-0.061615
-0.067474
-0.075287
-0.056732
-0.058197
-0.065033
-0.070404
-0.085052
-0.065033
-0.081635
-0.064545
-0.070892
-0.081635
-0.079681
-0.082123
-0.081146
-0.066010
-0.066010
-0.065521
-0.075287
-0.057709
-0.062103
-0.051361
-0.056244
-0.044525
-0.033783
-0.038666
-0.047455
-0.035248
-0.026947
-0.020599
-0.028900
-0.025970
-0.017181
-0.027435
-0.019135
-0.016205
-0.019135
-0.011810
-0.009857
-0.005951
0.009155
0.047241
0.057007
0.077026
0.090698
0.048706
0.017944
-0.014740
-0.042084
-0.032806
-0.024994
0.012573
0.067261
0.124390
0.103394
0.054565
0.069702
0.017944
-0.055756
-0.040619
0.010620
0.057007
0.056030
0.027710
0.030640
0.043823
0.067749
0.060425
0.053589
0.044800
0.058472
0.052124
0.027710
-0.000580
-0.015228
-0.006439
0.011108
0.008667
0.005737
-0.007904
-0.013763
-0.036713
-0.036224
-0.040131
-0.045502
-0.053314
-0.052338
-0.037689
-0.048431
-0.035736
-0.028900
-0.034760
-0.026459
-0.032318
-0.022064
-0.020111
-0.015228
-0.013275
-0.013763
-0.018646
-0.002533
-0.005463
-0.005951
-0.020599
-0.026459
-0.019135
-0.032318
-0.024506
-0.009857
0.000854
0.015991
0.006714
0.005737
-0.012299
-0.010834
-0.008392
-0.000580
-0.000092
0.011597
0.004761
0.027710
0.056519
0.057007
0.050171
0.046265
0.047241
0.036987
0.039429
0.039429
0.036011
0.031616
0.024292
0.012573
0.016479
0.021362
0.010620
0.001343
0.006226
0.017944
0.037476
0.048706
0.101440
0.037476
-0.003998
0.051636
0.058960
0.022827
-0.003021
0.050659
0.099976
0.084839
0.049194
0.046265
0.042847
0.055054
0.050171
0.037476
0.043823
0.044312
0.046265
-0.010345
-0.099701
-0.097260
-0.074799
-0.047455
-0.060150
-0.051361
-0.053802
-0.073822
-0.084564
-0.099213
-0.095306
-0.103119
-0.109955
-0.103607
-0.077240
-0.084076
-0.089935
-0.085541
-0.067474
-0.068451
-0.068939
-0.058685
-0.058197
-0.052338
-0.056244
-0.041107
-0.037201
-0.042572
-0.017181
-0.034271
-0.023529
-0.023529
-0.013275
-0.007904
-0.020599
-0.013275
0.002319
-0.000580
-0.002533
-0.001068
0.011597
0.018433
0.001831
0.000366
0.013062
0.012085
0.003784
0.011108
0.007202
0.015991
0.010132
0.006714
0.004761
0.019409
0.016479
0.017456
0.021851
0.043823
0.050171
0.032593
0.039917
0.046753
0.078003
0.061401
0.039429
0.025757
0.007202
0.011597
0.021362
0.026245
0.032593
0.032593
0.002319
0.000366
-0.001068
-0.018646
-0.036713
-0.029877
-0.021576
-0.006927
-0.006439
-0.031830
-0.108490
-0.185638
-0.211517
-0.119232
-0.066010
-0.065521
-0.066498
-0.069427
-0.038666
0.031616
0.059448
0.026245
-0.038666
-0.063080
-0.006927
-0.019135
-0.003998
0.017944
0.074097
0.104370
0.110718
0.107788
0.102905
0.092651
0.095581
0.089233
0.082886
0.061890
0.062866
0.047729
0.044800
0.054077
0.039429
0.042358
0.032104
0.042358
0.036011
0.025757
0.022339
0.021851
0.023804
0.029663
-0.003510
-0.002533
0.003296
0.027710
0.018433
0.014526
0.014526
0.014038
0.007690
0.019897
0.024292
0.010620
0.011597
0.024780
0.035034
0.037476
0.037964
0.037964
0.047729
0.055054
0.068726
0.087769
0.123901
0.137573
0.107300
0.080444
0.034058
0.031128
0.043335
0.021851
0.018433
0.037964
0.036011
0.035522
0.022827
0.007202
-0.002533
-0.027924
-0.046967
-0.043549
-0.046967
-0.061615
-0.072357
-0.059174
-0.047943
-0.050385
-0.048431
-0.041107
-0.027924
-0.032318
-0.018646
-0.017181
-0.005463
-0.003021
-0.012299
-0.012299
-0.005463
0.003784
0.005737
-0.001068
-0.007904
-0.000092
-0.001068
-0.002533
-0.000092
0.012085
0.000366
-0.001556
0.001343
0.007690
0.015503
0.014038
0.012573
-0.003021
0.008179
-0.006927
-0.021088
-0.003021
-0.004486
-0.002045
0.007202
0.002808
0.001343
0.011597
-0.002045
-0.024506
-0.033783
-0.017181
-0.024017
-0.019623
-0.020111
-0.003021
-0.017181
0.005737
0.002808
-0.011322
-0.019623
-0.026459
-0.030853
-0.028900
-0.045013
-0.038177
-0.035248
-0.040131
-0.037201
-0.044037
-0.044037
-0.039642
-0.045502
-0.045013
-0.040131
-0.015228
0.014038
-0.054779
-0.185638
-0.122162
-0.022552
-0.023041
-0.021576
-0.020111
-0.016205
0.000366
0.038940
0.037476
0.047729
0.025757
-0.110443
-0.146088
-0.036224
0.043335
-0.011810
-0.162201
-0.147552
-0.040131
0.004761
0.004272
-0.016693
-0.049408
-0.099213
-0.105072
-0.121185
-0.122650
-0.108490
-0.080170
-0.067474
-0.034271
-0.019623
0.003296
0.020874
0.055542
0.078979
0.101929
0.114136
0.124390
0.125854
0.135620
0.129272
0.129272
0.145874
0.159546
0.162476
0.165894
0.167847
0.155640
0.148804
0.136108
0.128784
0.118530
0.100952
0.088745
0.092651
0.071655
0.058960
0.049683
0.043335
0.040894
0.036499
0.025269
0.027222
0.032593
0.023804
0.006714
0.012573
0.018921
0.017944
0.003784
0.000366
0.010132
-0.002533
0.003784
-0.003998
-0.003998
-0.002045
0.002319
-0.002045
0.001831
0.018433
0.009644
0.017944
0.012573
0.025269
0.021362
-0.003998
-0.009857
-0.005951
-0.002533
0.003784
0.000854
-0.004974
0.005737
-0.001556
-0.016205
-0.026459
-0.037201
-0.021576
-0.036713
-0.037689
-0.044525
-0.053314
-0.035736
-0.041107
-0.045990
-0.053802
-0.043060
-0.045502
-0.043060
-0.033295
-0.036713
-0.038177
-0.031830
-0.026459
-0.036224
-0.034271
-0.034271
-0.028900
-0.017670
-0.015717
-0.028412
-0.033295
-0.024994
-0.016693
-0.018158
-0.018158
-0.017181
-0.014740
-0.017670
-0.015228
-0.002045
-0.009369
-0.008881
-0.009857
-0.008881
-0.022552
-0.026459
-0.000580
0.021851
0.017944
0.023315
0.028687
0.010132
0.010132
0.012085
-0.015717
-0.017181
0.014038
0.030640
-0.018646
-0.045013
-0.045990
-0.024994
-0.030853
-0.051361
-0.054291
-0.073334
-0.081146
-0.076752
-0.072845
-0.077240
-0.106049
-0.108490
-0.115326
-0.101654
-0.086029
-0.081635
-0.087006
-0.084564
-0.073334
-0.079681
-0.065033
-0.050873
-0.035248
-0.035736
-0.028900
-0.011322
0.006226
-0.000092
0.009155
-0.003510
-0.029877
-0.053314
-0.010345
0.095093
0.103882
0.060913
-0.116302
-0.153412
-0.052338
0.086792
0.098999
0.013062
0.039429
0.020874
0.010132
0.007202
0.015503
0.018921
0.011108
0.023804
0.044312
0.050659
0.058960
0.070679
0.059448
0.079468
0.053589
0.060425
0.051147
0.052612
0.057007
0.043335
0.049683
0.037964
0.048706
0.024292
0.033081
0.038452
