# Supplementary material for: Kolmogorov Complexity of Coronary Sinus Atrial Electrograms Before Ablation Predicts Termination of Atrial Fibrillation After Pulmonary Vein Isolation
Source: Entropy (Basel). 2019 Oct 4;21(10):970. doi: 10.3390/e21100970 (PMC7514301; doi:10.3390/e21100970)
Supplement: Supplementary file 1 [file entropy-21-00970-s001.zip › suppMat/DataS1/more than PVI/20 30 SEC BASELINE.txt]

0.010162
0.009674
0.014069
0.000885
-0.003967
-0.011292
0.002838
0.012604
0.000885
0.004791
0.012604
0.005280
0.002838
-0.002502
-0.000549
0.009674
0.004303
0.004303
-0.001038
-0.004456
-0.000061
-0.002014
0.008209
0.002838
-0.007385
0.001373
-0.003967
0.003326
-0.002991
0.001862
0.002838
-0.002014
-0.009827
-0.016663
-0.003479
0.002350
-0.008850
-0.008850
-0.008850
-0.002014
0.018951
0.026276
0.022858
0.016022
-0.032776
-0.076233
-0.076233
-0.093323
-0.172424
-0.169006
-0.023987
0.087311
0.154205
0.137604
0.053131
-0.038635
-0.070374
-0.040100
-0.040588
-0.041565
-0.010803
0.076080
0.118073
0.069733
0.057526
0.078522
0.097565
0.091705
0.072662
0.060944
0.037506
0.012604
0.001862
0.005280
0.004791
0.013580
0.006744
-0.016663
-0.029846
-0.018127
-0.018616
-0.020081
-0.024475
-0.019592
-0.017151
-0.022034
-0.028381
-0.023499
-0.019592
-0.020569
-0.017639
-0.014221
-0.018127
-0.013733
-0.026428
-0.015686
-0.002014
-0.008362
-0.010315
-0.007385
-0.013245
-0.006897
-0.001038
0.010651
-0.002502
0.002838
0.001373
0.004303
0.005768
-0.008362
-0.007385
0.006256
-0.000549
-0.001526
-0.003967
0.009674
-0.006897
-0.004944
-0.006897
-0.004944
-0.002014
-0.002014
0.009674
0.002350
-0.002014
-0.009338
0.004303
-0.002014
0.001373
-0.001526
-0.002502
0.003326
0.005768
-0.004456
-0.001038
0.003815
0.006744
0.006256
-0.003967
-0.009827
0.006744
-0.004944
-0.001526
0.001862
0.000885
-0.006897
-0.001526
0.008698
0.001373
0.004791
-0.003967
-0.002502
-0.002014
0.004791
-0.002014
0.002350
0.006256
-0.004456
-0.014221
-0.017151
-0.020081
-0.013733
0.006744
0.017975
0.013580
0.005768
0.001862
-0.002991
-0.004944
-0.001526
0.003815
-0.000061
-0.001038
-0.003479
0.006744
0.011627
0.028229
0.015045
0.007233
0.003326
0.016998
0.006256
0.004303
-0.000061
0.001373
-0.008850
0.000885
0.002350
0.011139
0.001373
-0.011780
-0.007874
-0.014221
-0.009338
-0.019104
-0.000549
0.002838
-0.003479
-0.015198
-0.004456
-0.005432
-0.003479
-0.001526
-0.005920
-0.007874
-0.005432
-0.007385
0.005768
0.002350
0.000885
-0.006897
-0.003967
-0.003967
-0.003967
-0.006409
-0.002502
0.008698
0.005768
-0.010803
-0.002991
0.002350
0.002838
-0.003967
0.002350
0.003326
0.003815
0.003326
-0.006897
0.012604
-0.004456
0.005768
0.010651
-0.002502
0.006744
0.003815
0.007721
0.001862
-0.004944
0.003815
0.010162
-0.000061
-0.002502
0.005280
0.010162
0.009186
0.000397
0.002838
0.003815
0.010651
0.017975
0.014557
0.007721
0.014069
0.011627
-0.000061
-0.015686
-0.053284
-0.105530
-0.116760
-0.089417
-0.046448
0.007721
0.086334
0.095123
0.020905
-0.071350
-0.079163
-0.008362
0.023346
0.042877
0.032623
0.034088
0.036530
0.017487
0.050690
0.062897
0.061432
0.056549
0.051666
0.059967
0.046295
0.036041
0.016998
0.002350
-0.004456
-0.025452
-0.026917
-0.022522
-0.018616
-0.020081
-0.029846
-0.032776
-0.029358
-0.024475
-0.011292
-0.012756
-0.009338
-0.009827
-0.008850
0.002350
0.003815
0.014069
0.004303
0.006744
0.002350
0.000885
0.001862
0.005280
0.018463
0.020416
0.016510
0.012115
0.003326
-0.004456
0.006256
-0.005432
0.001373
-0.004944
-0.024475
-0.001038
-0.007385
0.002350
0.000885
0.000397
-0.002502
-0.008850
-0.011780
-0.010803
0.001862
0.004791
0.004791
-0.012756
-0.012268
0.009186
0.004791
0.003815
0.002350
0.003326
0.010651
0.005280
0.008698
0.009674
-0.000061
-0.001526
0.004303
0.010651
-0.005432
-0.007385
-0.006409
-0.003967
-0.002014
-0.013245
-0.004944
-0.012268
-0.005432
-0.000061
0.007233
-0.009338
-0.008362
-0.008850
-0.007874
-0.001526
-0.011292
-0.000549
-0.009827
-0.000061
-0.013733
-0.012268
-0.002991
-0.000061
-0.010803
-0.003479
-0.009827
-0.010315
0.001373
0.013092
0.008209
-0.003479
-0.006897
0.006744
-0.002014
-0.002502
0.004791
0.014069
0.009674
0.014557
0.007721
0.034576
0.049225
0.037018
0.010162
-0.012756
-0.018127
-0.002014
0.015533
0.010651
0.004791
0.003326
0.009186
0.005280
0.007233
0.008698
0.005768
-0.000061
0.009674
-0.011292
-0.001038
-0.007385
-0.005920
0.003326
-0.003479
0.003326
-0.002502
-0.000061
0.009674
-0.000061
-0.004944
0.005280
-0.007874
0.000885
0.005768
-0.001038
-0.002014
-0.002991
-0.002014
-0.002991
-0.002502
-0.008850
-0.002014
0.008698
0.006256
-0.003967
-0.008362
-0.003479
0.001373
0.010651
-0.001038
-0.002991
-0.005432
-0.007385
0.002350
0.007233
-0.004944
0.001373
-0.004456
0.007721
0.003815
-0.001526
0.002350
0.005768
0.008698
-0.005920
-0.008850
-0.007385
-0.000549
0.013092
-0.005920
-0.001038
-0.001526
-0.007874
-0.020569
-0.015686
-0.033264
-0.010803
0.031647
0.098541
0.135651
0.032135
-0.002502
-0.067444
-0.179260
-0.166565
-0.012756
0.062408
0.063873
0.032135
-0.011780
-0.048889
-0.046448
-0.049377
-0.019592
-0.012268
0.011627
0.007721
0.002838
0.016998
0.009674
0.001862
0.004303
0.014557
0.039459
0.040436
0.041901
0.043365
0.041412
0.019928
0.014069
0.016998
0.006744
-0.004944
0.003815
0.010651
0.010162
-0.007874
-0.005432
-0.022522
-0.009827
-0.008362
0.000397
-0.009338
-0.004456
-0.007874
-0.007385
-0.002502
0.000397
-0.004456
-0.009338
-0.007874
-0.010803
-0.006897
-0.006897
-0.001526
0.002350
-0.012756
-0.003967
0.000885
0.004303
-0.006897
-0.002502
0.009674
0.000397
-0.003967
-0.002502
-0.001526
-0.002014
0.005768
0.006744
0.005768
-0.002502
-0.002502
0.001862
-0.001526
-0.000549
-0.007385
-0.002991
0.001373
-0.005432
0.004791
0.003326
-0.002014
0.000885
-0.001038
-0.000549
0.005768
0.005768
0.000397
0.000885
0.012604
0.002838
0.003326
0.007721
0.004791
0.010162
0.005768
-0.000061
0.007233
0.016510
0.005280
0.008209
0.008698
0.001373
0.000397
0.004303
-0.008362
0.007233
-0.002991
0.000397
0.002838
-0.008362
0.000885
0.000397
-0.002014
0.002350
-0.000061
-0.013245
-0.006897
0.009186
-0.012756
0.000885
0.002350
0.001373
-0.003967
-0.004944
-0.010315
0.002350
0.005768
0.000885
-0.004944
-0.007385
-0.006897
-0.001526
-0.005432
0.001373
-0.002502
-0.005920
-0.007874
0.001373
0.007233
-0.002991
0.007721
-0.003479
-0.007385
-0.009338
0.002350
0.007233
0.004303
-0.003967
-0.008362
0.003326
-0.007874
0.000885
-0.015686
0.007721
-0.009338
-0.001526
-0.013245
0.004791
0.001373
-0.000549
-0.019592
0.003815
-0.008850
-0.016174
-0.015198
0.004791
0.000397
0.001862
-0.004944
-0.006897
-0.003479
0.000885
-0.000549
-0.002014
0.004303
0.004303
-0.004456
0.012604
-0.000061
0.008698
0.001373
0.003815
0.005280
0.004791
0.012604
0.015533
0.012604
-0.000061
0.001862
-0.010803
0.000885
-0.018127
-0.039612
-0.034729
-0.056702
-0.047913
-0.043518
-0.037659
-0.021057
0.015045
0.060944
0.051666
-0.029846
-0.070374
-0.065491
-0.055237
-0.007874
0.025299
0.059967
0.065826
0.061920
0.063873
0.042389
0.031647
0.045807
0.029694
0.025787
0.022858
0.031158
0.031158
0.022369
0.024811
0.019928
0.003815
-0.000549
-0.004456
-0.024963
-0.017639
-0.033752
-0.030334
-0.030334
-0.021057
-0.026428
-0.019592
-0.008362
-0.020081
-0.018127
-0.019104
-0.006897
-0.009827
-0.018127
-0.015686
-0.001526
0.004791
-0.003479
-0.004456
-0.002502
-0.002502
-0.002991
0.000885
0.002838
0.005768
-0.002014
0.004303
0.010162
-0.005432
-0.004944
0.005768
0.001862
0.007721
0.013092
0.003815
0.003815
-0.006897
-0.008362
0.011139
0.004303
-0.008850
-0.019104
-0.001526
0.000885
-0.002014
-0.007874
-0.005432
0.000397
-0.005432
-0.005432
-0.004456
-0.005432
-0.007385
-0.001526
0.001862
-0.002014
0.002350
0.016510
0.015045
0.011139
0.002838
-0.003967
0.000397
0.016998
0.015045
0.010651
-0.001038
-0.002502
-0.001038
-0.002502
0.001862
-0.001526
0.006256
0.002838
-0.001526
0.007721
-0.015198
0.012604
-0.000549
0.010162
-0.002502
-0.002014
0.001373
0.011139
0.009674
0.006744
0.002838
0.005768
-0.003479
0.000885
0.011627
0.006256
0.012115
0.007233
0.007721
-0.002991
0.004791
0.001862
0.011139
0.005280
0.006744
-0.004944
-0.018616
-0.031311
-0.040588
-0.046936
-0.037170
-0.012268
-0.000061
-0.002502
-0.010315
-0.023987
-0.029358
-0.021057
-0.020081
-0.017639
-0.021545
-0.016174
-0.008362
-0.005432
-0.003479
0.006256
0.007721
0.024323
0.022369
0.020905
0.009674
0.017487
0.014069
0.016022
0.009674
0.014069
0.015533
0.007721
0.017487
0.005280
0.001862
0.013580
0.013092
0.015533
0.012604
-0.010803
0.000397
-0.002991
0.005280
0.000397
-0.001526
0.008698
0.010651
-0.002991
-0.002502
0.005768
-0.003967
-0.001526
-0.015686
-0.004944
-0.016174
-0.003479
0.003815
0.009186
-0.001526
0.000885
0.005280
0.004791
0.015045
0.000885
-0.001038
-0.000549
-0.002991
-0.003967
-0.001526
-0.002014
-0.016174
-0.014221
0.034088
0.111237
0.121979
0.068756
-0.060120
-0.171936
-0.066467
0.096100
0.157623
0.100494
0.025299
-0.031799
-0.046936
-0.010803
0.001373
0.012115
0.005280
0.002838
0.012115
-0.005920
0.004303
0.004303
-0.013245
-0.021057
-0.028381
-0.021057
-0.006897
-0.027405
-0.023010
-0.003479
0.007721
0.011627
0.000397
-0.008362
0.002350
-0.002502
-0.001526
-0.012268
-0.004944
-0.012268
-0.002502
-0.016663
-0.005432
0.007721
0.000397
-0.001526
-0.007874
-0.001526
-0.005920
-0.010803
-0.001526
-0.003967
0.001862
-0.005920
-0.001526
0.001373
-0.007874
0.002838
-0.007385
0.004791
-0.008362
-0.006897
0.003815
0.015045
0.004303
-0.001038
0.000885
-0.006409
-0.001038
-0.000061
0.001373
0.006744
-0.005920
-0.000549
-0.007874
0.000885
0.006744
-0.006409
0.010651
0.007233
-0.006409
-0.006409
0.001373
-0.004456
0.004303
-0.005920
-0.001038
-0.009827
-0.006409
-0.001038
-0.002014
-0.000549
-0.011292
-0.003479
-0.011292
-0.002991
0.000885
0.005768
-0.010803
-0.002991
-0.013733
-0.014221
-0.004944
0.004303
0.009674
-0.005432
-0.001526
0.012115
-0.006409
-0.002991
-0.001038
-0.006409
-0.004944
-0.005432
0.008209
0.007233
0.014069
0.020905
0.009186
0.012604
-0.024963
-0.056213
-0.067932
-0.040100
0.013092
0.027252
0.016998
-0.003967
-0.010315
-0.013245
-0.027893
-0.026917
-0.035217
-0.013733
-0.008362
-0.001526
0.006256
-0.006409
-0.000061
0.009186
0.000885
0.000885
0.010651
0.015045
0.006744
0.000885
0.009186
0.012604
0.013580
0.011139
0.023346
0.016998
0.016022
-0.000061
0.007233
0.015045
0.013580
0.010162
0.004303
0.009674
0.000885
0.005280
0.000397
0.000397
0.003815
-0.000549
0.000885
-0.003967
0.005280
-0.002014
0.003326
0.001862
-0.003967
-0.010803
0.001373
0.001373
0.007233
0.005768
-0.001038
-0.002014
0.008698
0.011139
0.005280
0.003326
0.011139
0.002350
0.000397
0.007721
-0.000549
0.005280
0.007721
0.005768
0.001862
0.002838
0.000397
0.002350
0.000885
0.005768
0.005768
-0.001038
0.001862
-0.003967
-0.005920
0.009186
-0.005432
-0.004456
0.001373
0.003815
-0.002991
-0.008362
-0.001038
-0.001526
-0.001526
-0.013733
-0.001526
-0.000061
-0.000061
-0.003479
-0.008362
-0.002502
0.002350
-0.009827
-0.001038
0.004791
-0.004944
-0.005920
-0.005920
0.011139
-0.005920
-0.011780
0.005768
0.002350
0.003326
-0.012268
-0.002502
-0.000061
0.008698
-0.006409
-0.006897
-0.002991
0.001862
-0.009338
-0.016174
-0.006897
-0.004944
-0.030334
-0.041077
-0.037170
-0.012756
0.084869
0.246002
0.379303
0.274323
-0.026917
-0.252991
-0.148987
-0.004944
0.030670
0.009186
-0.003967
0.038971
0.031647
0.003326
0.013580
-0.004456
-0.039124
-0.064514
-0.099670
-0.119202
-0.121643
-0.111389
-0.090881
-0.080627
-0.070374
-0.036682
-0.022522
0.000885
0.010162
0.023346
0.027252
0.027740
0.038483
0.042389
0.051178
0.042877
0.022858
-0.000061
0.004303
0.006256
0.009186
0.020905
0.013092
0.007233
0.007233
0.005280
0.000885
0.003326
-0.005920
0.000397
-0.009338
-0.000061
-0.017639
-0.006897
0.005768
-0.012756
-0.014709
-0.016663
-0.005432
-0.000061
-0.002991
-0.013733
-0.001526
-0.006409
-0.002502
0.010651
0.010162
-0.000061
0.002350
-0.003479
0.007721
-0.001038
-0.000061
0.003326
0.021393
0.002838
0.024323
0.042389
0.054596
0.039459
0.024811
-0.001526
0.006256
0.012604
0.021393
0.026764
0.033600
0.014557
0.018463
0.021881
0.006256
0.007233
0.006744
0.003815
0.010162
0.003815
-0.010315
-0.013245
-0.008850
-0.008362
-0.012268
-0.013245
-0.005920
-0.006897
-0.017639
-0.002502
-0.009827
-0.002991
-0.002014
-0.006897
-0.009338
-0.011780
-0.006897
0.005768
0.010162
-0.000549
-0.011292
-0.013245
-0.001526
0.007233
-0.006897
0.004791
0.006256
0.003815
-0.010315
0.005768
0.012604
-0.006897
0.006256
-0.001038
0.007233
0.001862
-0.002502
0.009674
0.015045
0.011139
0.007721
0.004791
0.001862
0.014557
0.011139
0.000397
-0.001526
-0.002991
-0.007385
0.006256
-0.002991
-0.002991
-0.008362
-0.004456
-0.006897
-0.017639
-0.007874
-0.007874
-0.007385
-0.013245
-0.009827
-0.019104
0.000397
0.003815
-0.002502
-0.006409
-0.005432
-0.003479
0.001862
0.014557
0.007233
0.002838
0.005280
-0.001038
0.009186
0.014557
0.011627
0.019928
0.017975
0.030182
0.024811
0.016998
0.010651
0.023834
0.014557
0.004791
0.004303
-0.009338
-0.014221
-0.012268
-0.015198
-0.022522
-0.022522
-0.021057
-0.014221
-0.018127
-0.022522
-0.027405
-0.029846
-0.023987
-0.033264
-0.044006
-0.027893
-0.025452
-0.014221
-0.004456
-0.012268
0.000885
0.002838
-0.002991
0.003326
0.003326
0.015533
0.002838
0.009674
-0.002502
0.006256
0.007721
0.009186
0.006256
-0.003479
-0.007874
-0.001038
0.002838
0.016510
-0.017151
-0.028870
-0.036194
-0.021545
0.006744
0.016022
0.008209
0.012115
0.006256
-0.007385
-0.008362
-0.012268
-0.002014
0.009186
0.009186
0.027252
0.009186
0.019440
0.053619
0.100983
0.089264
0.037994
0.013092
0.005280
0.008209
-0.004456
0.013092
0.058014
0.059479
0.055573
0.022858
-0.012756
-0.025940
-0.018616
-0.008850
-0.011780
-0.032288
-0.039124
-0.042053
-0.028870
-0.035217
-0.034729
-0.030334
-0.033752
-0.027893
-0.024475
-0.023010
-0.022034
-0.019104
-0.019104
-0.020081
-0.011292
-0.004944
-0.014221
-0.002991
-0.002991
-0.015686
-0.015198
0.001373
-0.004944
0.009674
-0.010803
-0.006897
0.003326
0.006256
-0.010315
-0.002502
0.005280
-0.008850
-0.004456
0.001862
-0.007874
0.006744
0.005768
0.009186
-0.000061
0.007721
-0.002991
-0.002502
0.007721
0.003326
-0.001038
-0.004944
0.005768
0.008698
0.000397
-0.003967
-0.003967
-0.000549
-0.001526
-0.002991
0.002350
0.001862
-0.000061
-0.006897
-0.005432
-0.012756
0.004791
-0.004944
-0.004944
0.010651
-0.009338
-0.008362
0.005768
0.006256
0.001373
-0.007385
0.012604
-0.002502
-0.002991
0.007233
-0.001526
0.005768
0.003326
-0.002502
-0.002991
-0.007874
0.002838
0.007233
0.001373
0.005768
0.003815
0.009186
-0.009338
0.006256
0.008698
0.003326
0.006744
0.009674
0.014557
0.001862
0.001862
0.017975
0.004791
0.000397
0.004303
0.006744
0.001373
0.004303
0.011627
0.009186
0.007721
-0.002502
-0.004944
-0.002014
0.001862
-0.002991
0.003815
-0.009338
-0.005432
-0.012268
-0.006897
0.001373
-0.014221
-0.012268
0.000885
-0.007385
-0.004944
-0.002991
-0.012268
0.001862
-0.005920
-0.014709
-0.007874
-0.018616
-0.015198
-0.010803
0.008209
0.014069
0.001862
-0.007874
-0.014709
-0.001038
-0.006409
0.008698
0.001862
0.004303
0.011627
-0.002014
0.013580
0.011139
0.015045
0.003815
0.006744
0.006744
0.022369
0.028717
0.029694
0.016510
0.023834
-0.000061
-0.011780
0.003815
0.009186
0.019928
0.024323
0.035065
0.022858
0.030182
0.023346
0.056061
-0.068909
-0.320862
-0.222717
0.006744
0.160065
0.160065
0.072174
-0.032776
-0.092834
-0.083557
-0.061096
-0.014709
-0.012756
0.003326
-0.009827
0.005768
0.008209
0.024323
0.046783
0.043365
0.039459
0.030670
0.021393
0.020416
0.017487
0.020905
0.004791
0.010162
0.010162
0.003815
0.017487
0.030670
0.011139
0.008209
0.001373
0.003326
-0.002502
-0.004456
-0.002014
0.006744
-0.000549
0.007233
0.002838
-0.001038
0.000397
0.002838
0.001862
-0.010803
-0.012756
-0.011292
-0.004944
-0.017151
-0.010315
-0.016663
-0.012268
-0.004944
0.005768
-0.002502
-0.016663
-0.003967
-0.009827
-0.014221
-0.015686
-0.009338
-0.003479
-0.007874
-0.007385
-0.014709
-0.000061
-0.006409
0.002838
0.001862
-0.012756
-0.005920
-0.011292
0.003326
-0.004456
-0.005920
-0.000061
0.009674
-0.002014
-0.009338
-0.005920
0.013092
0.009186
0.011627
-0.003967
0.002350
0.002350
0.007721
0.003326
0.009674
0.008209
0.005280
0.000397
-0.013733
-0.007385
0.011627
-0.002991
0.011139
0.005768
-0.005920
-0.003479
0.003326
0.006256
-0.005920
-0.011292
-0.002991
0.000397
0.003815
0.009674
0.004303
0.005280
0.004791
-0.009827
0.004791
0.000885
0.013580
-0.007874
0.015533
0.002838
0.013580
-0.002991
0.003326
0.003815
0.005768
0.004303
-0.004944
-0.001038
0.005280
0.004791
0.007721
0.011139
-0.001526
-0.001526
0.004791
-0.001526
-0.002014
0.003815
0.001862
-0.000061
-0.011780
0.000885
-0.004456
0.002838
0.002838
-0.004456
0.000885
-0.000549
-0.012268
0.003815
0.000397
-0.003479
-0.001526
-0.001038
0.004303
0.004791
0.006256
0.012604
0.001862
0.003815
-0.009338
-0.009338
0.000885
-0.001526
0.008698
-0.002991
0.001862
0.008209
-0.000549
0.006744
0.003815
0.001373
-0.002014
-0.002502
-0.002502
-0.001526
0.000885
0.004303
0.005768
0.004303
0.014557
0.010651
0.002350
-0.004456
-0.017639
-0.012268
-0.005432
0.008698
0.009186
0.033600
0.024811
0.032623
-0.007385
-0.031799
-0.036682
0.001373
0.016022
0.013580
0.003815
-0.002991
-0.009338
-0.012268
-0.015686
-0.013733
-0.023987
-0.028381
-0.009827
0.091705
0.201080
0.201080
0.086334
-0.025940
-0.109924
-0.112854
-0.027405
0.050201
0.071686
0.063873
0.045807
0.023834
0.004303
0.003326
0.002838
-0.019592
-0.026917
-0.044006
-0.040588
-0.034729
-0.031799
-0.026917
-0.029846
-0.026917
-0.023987
-0.022522
-0.009827
0.001373
0.000397
0.011627
0.000885
0.003326
-0.002502
0.004303
0.003326
-0.003967
-0.014221
-0.021545
-0.018127
0.000397
-0.018616
-0.025940
-0.015686
-0.008850
-0.019104
-0.024963
-0.017639
-0.008850
-0.001526
-0.000061
-0.007385
-0.005920
-0.003967
0.004303
0.000885
0.003815
0.011627
0.001862
0.009186
0.003326
0.010162
0.007233
0.000397
0.011627
0.004303
-0.003479
0.002350
0.011627
0.009186
0.006744
0.007721
-0.001038
0.004303
0.009674
0.015533
0.008209
0.011139
0.015045
0.009186
0.011139
-0.001038
0.001373
0.000397
0.004303
-0.002991
-0.005432
-0.004944
0.000397
-0.002014
-0.011780
-0.018616
-0.017639
-0.015198
-0.017639
-0.009827
-0.017151
-0.011780
-0.017639
-0.010315
-0.011292
-0.016174
-0.005920
-0.014709
-0.002502
-0.011292
-0.007385
-0.019592
0.002838
0.002350
0.005280
-0.001526
-0.010315
0.005768
0.004303
-0.007874
-0.000061
0.007721
-0.007874
-0.001526
0.012115
-0.002014
0.004303
0.004791
0.001862
-0.000061
-0.006409
0.002838
-0.003967
-0.014709
-0.001526
-0.014709
-0.002014
-0.001526
0.010651
0.001373
0.012604
0.003326
0.004303
0.001862
0.000885
0.010162
0.007233
0.007721
0.011627
0.029205
0.016022
0.009674
0.015533
0.015045
0.025299
0.003326
0.007233
0.011139
0.014557
0.024323
0.015533
0.003815
-0.009827
0.002350
0.009186
0.015045
0.028229
0.032135
0.041901
0.073639
0.064850
-0.021057
-0.249084
-0.436096
-0.321838
-0.095276
0.110748
0.194244
0.154694
0.049713
-0.060120
-0.125061
-0.171936
-0.097717
0.009186
0.039459
0.044830
0.052155
0.061920
0.100983
0.131744
0.126862
0.110260
0.129791
0.130768
0.126862
0.108795
0.069733
0.061920
0.046295
0.026276
0.016998
-0.002502
-0.011292
-0.007874
-0.031799
-0.023987
-0.030823
-0.037170
-0.041565
-0.040588
-0.047913
-0.045471
-0.040100
-0.034729
-0.045959
-0.041565
-0.043518
-0.032776
-0.027893
-0.035217
-0.024963
-0.021057
-0.019592
-0.019104
-0.016174
0.005768
-0.006409
-0.011292
-0.000549
0.000397
-0.006409
0.004303
-0.004944
0.010162
-0.002014
-0.003479
0.000885
-0.005432
0.000397
-0.000061
0.005280
-0.011292
-0.013733
-0.017639
-0.004456
0.000885
-0.020569
-0.018616
-0.015198
-0.002991
-0.016663
-0.019104
-0.013733
-0.019592
-0.011292
-0.009827
0.005280
-0.006897
-0.003479
-0.004944
0.006256
0.004303
-0.004944
-0.009827
-0.008362
-0.003967
0.001862
0.070709
0.093170
0.075592
0.035065
0.002350
-0.009827
0.000885
0.028717
0.029205
0.038971
0.029205
0.033112
0.021393
0.026276
0.006256
-0.005432
-0.003967
0.002838
0.001862
-0.019104
-0.017639
-0.022034
-0.013733
-0.032288
-0.018616
-0.020081
-0.024475
-0.032288
-0.030334
-0.030334
-0.016663
-0.026917
-0.023499
-0.004944
-0.008362
-0.023499
-0.012756
-0.005920
-0.005920
0.005280
-0.000549
-0.009827
-0.003967
-0.001038
0.000397
-0.003967
0.007233
0.001862
-0.004456
0.009674
0.017487
0.005768
0.007721
0.015045
0.002350
0.001373
-0.000061
0.015045
0.013092
0.006744
0.002838
0.001373
-0.004456
0.015533
0.002838
-0.003479
0.009186
0.008698
-0.001526
0.006256
0.004791
0.005280
0.004303
0.009674
0.009186
0.007721
0.010162
0.020905
0.031158
0.021881
0.024323
0.008209
0.031158
0.007233
-0.026917
-0.056213
-0.103088
-0.122620
-0.074280
0.025299
0.070221
0.091217
0.054596
0.007233
-0.058167
-0.074768
-0.050354
-0.036194
-0.001038
0.004303
0.006744
0.010651
0.022858
0.054108
0.046295
0.037994
0.021881
0.021881
0.010651
-0.005920
-0.003479
-0.008850
0.002838
-0.008362
-0.009827
-0.017151
-0.023987
0.000397
0.020905
0.049225
0.009186
-0.023987
-0.004456
-0.002991
0.010162
0.004791
0.014557
0.026276
0.006256
0.011627
0.005280
0.018463
0.014557
0.004791
-0.005920
0.000397
-0.004456
-0.002014
-0.010803
-0.007385
-0.017639
-0.023499
-0.017639
-0.017151
-0.015686
-0.007874
-0.009827
-0.005432
-0.013733
-0.012756
-0.001038
-0.006897
-0.005432
-0.002014
-0.002014
0.000885
-0.005432
-0.006409
-0.002991
-0.000549
0.002838
-0.005920
-0.002991
0.007233
0.000397
0.003326
0.001862
0.002350
-0.002014
-0.005432
-0.006409
-0.000549
0.009186
0.009674
0.003815
-0.005432
-0.006409
0.005280
0.002838
0.001373
0.000885
0.006256
-0.006897
0.010162
0.000397
-0.004944
-0.002502
-0.002014
-0.006897
0.005768
-0.003967
0.002350
0.000885
-0.004944
-0.001526
0.001862
-0.001038
0.001373
0.005280
0.006744
0.001373
-0.010803
0.003815
-0.001038
0.014069
0.010651
0.005280
0.003815
0.002838
-0.003967
0.013092
0.003815
0.010651
-0.014221
0.011627
0.000885
0.009186
0.011139
0.008698
-0.001038
0.001373
0.011139
-0.001038
-0.005920
0.003815
0.001862
0.001373
-0.001038
-0.002502
-0.002014
0.009674
0.011139
0.007721
-0.012268
0.006256
0.005280
0.010651
-0.001526
0.001373
0.001862
0.006744
-0.002502
0.007233
0.004303
-0.002991
0.006256
-0.006897
-0.011292
-0.005432
-0.002502
0.000885
-0.001038
-0.006409
-0.015686
-0.015198
0.000397
0.003815
0.010162
0.009674
0.011139
0.011139
-0.009827
0.004303
-0.009827
-0.000061
0.008698
-0.006409
0.003326
0.003326
0.016022
0.021881
0.022858
0.016510
0.004791
-0.007874
-0.002014
0.013092
-0.002502
0.002838
0.003326
0.000397
0.014557
-0.005432
-0.003967
0.014557
0.022369
0.028229
0.013580
-0.003479
-0.009338
0.002838
0.002350
-0.007385
-0.000061
0.018463
0.029205
0.017975
0.021393
0.026764
0.044342
0.024323
-0.111389
-0.236877
-0.293518
-0.324768
-0.153381
0.150787
0.316315
0.282135
0.048737
-0.132385
-0.170471
-0.129456
-0.077209
-0.064514
-0.012268
0.033112
0.072174
0.094147
0.092194
0.108307
0.111725
0.100494
0.095612
0.056549
0.026764
0.013580
-0.004456
-0.002014
-0.007385
0.004303
0.007233
0.008209
-0.004944
-0.010315
-0.020569
-0.007874
-0.011780
-0.013245
-0.010803
-0.010315
-0.011292
-0.013245
-0.005432
-0.007385
0.008209
-0.008362
-0.009827
-0.000549
-0.008850
-0.000549
0.005280
-0.003967
-0.005920
-0.011292
0.010651
0.003815
-0.004944
-0.004944
0.001862
0.001862
-0.003479
-0.009338
-0.003967
-0.001038
0.010651
0.005280
0.011627
0.013580
0.010651
0.001862
0.013580
0.013580
0.016022
0.005280
0.007721
0.014069
0.002350
0.012604
0.012115
0.006744
0.005768
-0.004456
0.012604
0.007233
0.012115
-0.008362
-0.007385
-0.001038
-0.003479
0.003326
0.004303
0.002838
-0.005920
-0.009827
0.001373
0.012115
0.000397
-0.001526
0.000397
0.003815
0.002838
-0.011780
-0.004456
0.013580
0.002350
-0.006409
-0.009338
0.007233
0.002838
0.010651
0.000885
0.001862
0.007721
-0.000549
-0.001038
0.007233
-0.002014
-0.003479
-0.009338
-0.019104
-0.037659
-0.035217
-0.018616
0.006256
0.030182
0.019440
-0.001038
-0.002014
0.004303
-0.011292
0.006256
0.001373
-0.005432
-0.001526
0.005768
0.020905
0.022369
0.009674
0.008209
0.013580
0.012604
0.024323
0.019440
0.007721
0.002838
-0.009827
-0.010803
-0.008362
0.003815
0.007721
0.000397
-0.008850
-0.002991
0.002350
-0.014221
-0.011780
0.000885
-0.014221
-0.009338
-0.007385
-0.002014
0.001373
0.006256
-0.006409
0.004303
-0.008850
-0.008850
-0.001038
0.002838
-0.002014
-0.003967
0.013580
-0.007385
-0.001526
-0.003967
0.007233
0.010162
-0.005432
-0.008362
-0.000549
-0.001526
-0.010315
0.003326
0.006256
0.009674
-0.005432
-0.001526
0.002350
-0.002014
-0.003967
-0.001038
0.011627
-0.002502
0.003815
-0.001526
0.006256
0.019928
0.016998
0.004303
0.010162
0.016510
0.021881
0.012115
0.028229
0.026764
0.018463
0.024323
0.018951
-0.002991
-0.035706
-0.074768
-0.098206
-0.069397
-0.003479
0.036530
0.087799
0.079010
0.047272
-0.008362
-0.062561
-0.068909
-0.043518
-0.014221
0.010651
0.014557
0.030182
0.035553
0.033600
0.026276
0.008698
0.017487
0.004303
-0.002014
0.000397
-0.012268
-0.013733
-0.015686
-0.011780
-0.031311
-0.024963
-0.020081
-0.020081
-0.018616
-0.027893
-0.013733
-0.010315
-0.016174
0.002350
-0.003479
-0.007385
0.006744
0.012115
0.008698
0.014557
0.006744
0.016510
0.021393
0.007721
0.009674
-0.001526
0.006256
0.013092
-0.001038
-0.008362
0.004303
-0.008850
-0.001526
0.003815
-0.000061
-0.000549
-0.002014
-0.015686
-0.002991
-0.015198
-0.017151
-0.005432
0.000397
-0.009338
-0.007385
-0.015198
0.002350
-0.000549
0.000397
-0.004456
0.006256
0.002838
0.002350
0.000397
0.006256
0.002350
0.000885
-0.002991
0.001373
-0.008850
-0.019104
-0.022034
-0.007874
-0.007385
-0.005920
-0.003479
0.006256
0.008209
0.003815
-0.009338
-0.000061
-0.007385
0.000397
-0.008850
0.016022
0.013580
0.000397
0.000397
0.017975
0.022858
0.012604
0.016510
0.015533
0.020416
0.002838
0.001862
0.011139
0.015045
0.014069
0.018951
0.012115
-0.010315
-0.006409
-0.007385
0.003326
0.001862
0.012604
0.005768
-0.002991
0.001373
0.000397
0.003326
-0.003967
-0.002991
-0.000061
-0.013733
-0.006409
0.004791
-0.000061
0.000397
-0.002014
-0.003479
-0.002014
-0.008850
-0.005920
0.008209
-0.002014
-0.005920
-0.007385
0.006744
-0.013733
0.001373
0.001862
-0.004456
0.009674
-0.005432
-0.001526
0.009186
0.005768
0.005280
-0.001526
0.008698
0.008209
0.011139
0.014557
0.000885
-0.001038
-0.008362
0.004303
0.012604
0.013092
0.046295
0.072662
0.077545
0.026276
-0.161682
-0.460999
-0.481995
-0.162170
0.192291
0.363678
0.262604
0.091217
-0.063538
-0.113831
-0.124084
-0.109924
-0.079163
-0.036194
0.013580
0.058502
0.098053
0.146881
0.126373
0.095612
0.089264
0.088776
0.076569
0.061920
0.043365
0.038483
0.014069
0.005280
-0.013733
-0.002014
0.005280
-0.003967
-0.012268
-0.019592
-0.001526
-0.007385
-0.013245
-0.023010
-0.016174
-0.023499
-0.022034
-0.017639
-0.027405
-0.015686
-0.009827
-0.021545
-0.011292
-0.016663
-0.005920
-0.001526
-0.003479
-0.004456
-0.015686
-0.009827
-0.007874
-0.005920
0.005280
-0.001038
0.000397
-0.009827
-0.017151
0.004303
0.004303
-0.005920
-0.000061
-0.008850
0.002350
-0.010803
0.001373
0.006744
0.002350
-0.005432
0.001373
-0.007874
0.016998
0.021881
0.016022
0.004303
0.008209
0.017487
0.000885
0.002350
0.017487
0.003815
0.022369
0.007233
0.006744
0.003326
0.002350
0.009186
0.004303
0.006256
-0.001038
-0.005432
-0.004944
-0.002502
-0.005920
0.000397
-0.006897
-0.015198
-0.005920
-0.005920
-0.006897
0.001373
0.010162
-0.006409
-0.007385
0.001373
0.002350
-0.006897
-0.003479
-0.006897
-0.010803
-0.000549
0.003326
0.008698
0.012115
-0.004944
-0.009338
-0.004944
-0.014709
-0.001526
-0.004456
-0.006897
0.002350
-0.014221
-0.008850
-0.007385
0.002350
-0.001526
0.006256
0.004303
-0.007385
-0.005920
0.004303
0.014557
-0.001526
0.002838
-0.002991
0.006744
0.002838
0.005768
0.007721
0.009186
0.007721
0.004791
-0.011780
-0.002502
0.003326
0.009674
0.006256
0.010162
-0.002991
0.003326
0.002838
-0.001038
-0.001526
-0.000549
-0.000549
0.015533
0.016022
0.006256
0.005768
0.024811
0.013092
-0.008362
-0.006409
-0.010803
-0.001526
0.010651
0.015533
0.017975
-0.001038
-0.025452
-0.055237
-0.063049
-0.044983
-0.024963
0.015533
0.069733
0.073639
0.033600
-0.018127
-0.026428
-0.022522
-0.013245
-0.009827
0.020905
0.039948
0.037506
0.033112
0.016998
0.022369
0.010651
0.017487
0.026764
0.023346
-0.000549
-0.011780
-0.011780
-0.012756
-0.011780
-0.012756
-0.012756
-0.008362
-0.014221
-0.021545
-0.018127
-0.012268
-0.016663
-0.026917
-0.019104
-0.008850
-0.015686
-0.009338
-0.010315
-0.007385
-0.006409
-0.017151
-0.009827
0.000397
-0.000061
-0.013733
-0.008362
0.000885
-0.006897
-0.005432
-0.002014
-0.002991
0.001373
0.005280
0.010162
-0.003479
0.006256
0.011139
0.015533
0.013580
0.010162
0.001862
0.016998
0.014557
0.002350
-0.023987
-0.016663
-0.000549
-0.003479
0.005280
0.006256
0.009674
0.005280
-0.002991
-0.016663
-0.014709
-0.012268
-0.020569
-0.006897
-0.012268
-0.001526
-0.001526
-0.001038
-0.002991
-0.004944
0.004303
-0.005432
0.005768
0.010651
-0.008850
-0.000061
0.001373
0.002838
0.000885
-0.001526
0.007233
-0.002502
0.000885
-0.001526
0.002838
0.004791
0.004303
0.016510
0.002350
0.007233
0.002350
-0.003967
0.007233
-0.000549
0.001373
0.004303
0.016998
0.011139
0.005280
-0.000549
0.005280
0.010162
0.000397
0.002838
0.005768
0.000397
0.005280
0.007233
-0.004456
0.000397
0.011627
0.015533
0.006256
0.001862
-0.000549
0.008209
0.006256
0.003326
-0.013733
0.002350
-0.013733
-0.011292
-0.004944
-0.007874
-0.000061
-0.008850
-0.010315
-0.019592
-0.011292
-0.010803
-0.011292
0.003815
-0.006409
-0.009338
0.003326
0.003815
0.000885
0.005280
0.010162
0.015045
0.017975
0.031158
0.028717
0.051178
0.061432
0.032135
-0.058167
-0.096252
-0.020569
-0.007385
-0.089905
-0.217346
-0.248108
-0.045471
0.060455
0.115631
0.123444
0.070221
-0.021057
-0.049866
-0.093323
-0.129944
-0.097229
-0.040588
0.021881
0.075104
0.092682
0.104401
0.105865
0.079987
0.066803
0.053619
0.032135
0.009186
0.015045
0.016022
0.010162
0.027740
0.016510
-0.004456
0.003815
-0.002991
-0.021057
-0.016663
0.000397
-0.000061
0.020905
0.021393
0.016022
0.022369
-0.000061
0.007721
-0.003479
0.004303
0.001862
-0.006409
-0.008362
0.006744
0.000397
-0.004944
0.003815
0.002350
-0.004944
-0.000549
-0.003967
0.001373
-0.017151
-0.023499
-0.009827
-0.011780
-0.011780
-0.008362
-0.002014
-0.011292
-0.005432
-0.018616
-0.004456
-0.000549
-0.011780
-0.018127
-0.002014
0.001373
0.003326
-0.001038
-0.000549
0.007721
-0.011292
-0.004944
0.000885
0.008209
-0.001038
0.014069
0.006744
0.001862
-0.000549
-0.004944
0.013092
0.005280
-0.000061
0.002350
-0.001526
0.006256
-0.007874
0.005768
0.005768
0.002350
-0.002502
-0.007385
0.005768
-0.002014
0.002350
0.006744
0.006744
-0.002502
0.002350
-0.000549
0.006256
-0.004456
0.006256
0.002838
-0.009338
-0.000549
-0.001526
-0.003967
0.004791
-0.001526
-0.000061
-0.009338
0.001862
0.002838
-0.002991
0.002838
-0.004456
-0.003479
0.000397
-0.001526
0.010651
0.008209
0.009186
-0.000549
-0.003479
0.015533
0.006256
0.003815
0.008698
0.007233
0.017487
0.001373
0.007233
0.000885
-0.002502
-0.003479
-0.002991
0.001373
-0.003967
0.001373
0.012115
0.008698
0.001862
-0.012756
-0.004456
-0.008850
0.001862
-0.002502
-0.000549
0.005280
0.005280
-0.005920
-0.007874
0.012604
0.005768
0.016510
0.007233
0.007233
0.004303
0.013580
0.008209
0.016022
0.016022
0.009674
0.004303
0.016998
-0.005432
-0.023010
-0.050354
-0.042053
-0.026917
-0.034241
-0.030823
-0.021057
0.043365
0.075592
0.051666
0.010651
-0.032776
-0.044983
-0.017639
-0.004456
0.010651
0.020905
0.034088
0.046783
0.038971
0.044342
0.025787
0.019928
-0.005920
-0.008362
0.000885
-0.001526
-0.007874
-0.019104
-0.029846
-0.025452
-0.028381
-0.036194
-0.038147
-0.035217
-0.029358
-0.026428
-0.022034
-0.011292
0.000885
-0.025452
-0.023987
-0.011780
-0.005920
-0.003479
0.008698
0.015045
0.018951
0.027252
0.024811
0.027740
0.021393
0.016022
0.016998
0.016998
0.012604
0.000397
-0.001526
0.009186
0.016022
0.001862
-0.018127
-0.013733
-0.007874
-0.009338
-0.009338
-0.021057
-0.017639
-0.008850
-0.019592
-0.013245
-0.014221
-0.009338
-0.011780
-0.006897
-0.000061
-0.007385
-0.009338
-0.000061
0.003815
0.007233
0.002838
-0.002991
0.008209
0.005768
0.020416
0.006256
0.016510
0.010162
0.009186
0.004303
0.011139
0.002350
0.016510
0.010651
0.010651
0.006256
0.000885
0.012604
0.009186
0.006744
-0.000549
0.003326
0.000397
-0.002502
-0.002991
0.000397
-0.009338
-0.001526
-0.011292
-0.006897
0.001862
-0.003479
0.001862
0.000397
0.001862
-0.003479
-0.006409
-0.003479
-0.011292
0.004303
0.006256
-0.002991
-0.003967
-0.005432
0.003815
-0.001526
0.010651
0.007233
0.000885
-0.004456
-0.002014
0.001373
0.003815
-0.006897
0.002350
0.004791
-0.002991
-0.000061
0.010651
0.018463
0.006744
-0.006409
0.000885
-0.000061
0.004791
-0.002991
0.006256
0.002838
-0.005432
-0.010803
-0.004944
0.000885
-0.001038
-0.006897
0.001373
-0.002991
-0.002502
-0.021545
-0.002502
-0.004456
0.002350
0.008209
0.002350
-0.024963
-0.049377
-0.128479
-0.211975
-0.239807
-0.070862
0.128326
0.206451
0.152740
0.013092
-0.062561
-0.076721
-0.083557
-0.061584
-0.019592
0.037018
0.056061
0.072174
0.075104
0.074127
0.065826
0.062897
0.063385
0.063385
0.064850
0.058502
0.042389
0.034576
0.026764
0.008698
0.000397
-0.004944
-0.020569
-0.018616
-0.011780
-0.008850
-0.009338
-0.011292
-0.012756
-0.018127
-0.013733
-0.006897
-0.015686
-0.023010
-0.009338
-0.024475
-0.022522
-0.011292
-0.006409
0.000885
-0.009827
0.000885
-0.009338
-0.014221
0.005280
0.007233
0.003326
-0.001038
-0.001038
-0.002502
0.000397
-0.004944
-0.002014
-0.008362
0.004791
-0.006897
-0.012756
-0.005432
-0.003479
-0.009338
0.001862
-0.005920
-0.011292
-0.011292
-0.014221
0.000397
0.006256
-0.008850
0.001373
-0.005920
-0.002014
-0.008850
-0.002502
-0.010803
-0.002502
-0.005920
-0.004456
-0.015686
-0.017151
-0.006409
-0.004456
-0.010803
-0.012756
-0.015686
-0.012756
-0.005920
-0.017639
-0.013245
-0.014221
-0.009827
-0.009338
-0.011780
-0.011292
-0.017151
-0.016174
-0.002014
-0.006897
-0.001038
0.005768
0.004303
-0.000061
0.002838
0.014069
0.023834
0.015533
0.020416
0.022369
0.032135
0.031158
0.037018
0.016022
0.012604
0.013580
0.013580
0.010651
0.021393
0.012604
0.003326
0.007721
0.001862
-0.008850
-0.002014
-0.004456
-0.008362
-0.004456
-0.007385
-0.008362
-0.022034
-0.020081
-0.013245
-0.009338
-0.005432
-0.019592
0.008209
-0.000549
-0.008362
-0.009338
0.003815
0.005768
0.018463
0.037506
0.054596
0.022858
0.011139
0.022369
0.033112
0.036041
0.029694
0.015045
0.016998
0.019440
0.023346
0.025299
0.020416
0.026764
0.007233
0.006256
0.009186
0.016998
-0.002991
-0.020569
-0.018616
-0.016174
-0.022034
-0.024475
-0.016663
-0.025940
-0.011292
-0.015686
-0.015686
-0.022522
-0.007874
0.013580
0.013580
0.014557
0.005280
0.002350
-0.006409
-0.017639
-0.043518
-0.063538
-0.052795
0.003326
0.055573
0.056061
0.033112
0.017487
-0.007874
-0.016663
-0.039124
-0.010315
0.001862
0.003815
0.016510
0.004791
0.010162
0.010162
0.020416
0.024323
0.023346
0.018463
0.011139
0.010651
-0.009338
-0.011780
-0.005920
-0.007874
-0.003967
-0.002014
0.004303
0.005280
-0.003479
-0.001038
-0.013733
-0.011780
-0.012268
-0.007385
0.000397
0.014069
0.002350
-0.000061
-0.006897
-0.010803
-0.004944
0.014069
-0.002991
-0.001038
0.008698
0.002350
0.005768
-0.004456
0.011139
-0.003479
0.001373
0.009186
-0.008850
-0.004944
-0.008362
0.007721
0.002350
-0.005432
-0.005432
0.001373
-0.000549
-0.001526
0.008209
-0.007385
-0.006897
-0.000061
-0.002014
0.002838
-0.005920
0.005280
0.008698
0.002350
-0.000061
-0.006897
-0.000061
-0.005432
0.001373
0.003815
0.000885
-0.000549
-0.005920
-0.005432
0.013580
-0.002991
-0.006897
-0.007874
-0.005432
-0.010315
-0.000549
-0.011292
0.001373
0.011139
-0.013733
0.004791
-0.003967
-0.004456
0.011627
0.006744
-0.004944
-0.001526
0.003815
-0.005432
0.003815
-0.002014
-0.002502
0.007721
-0.000061
-0.006409
0.000885
0.006256
0.011627
0.009186
-0.005432
-0.003479
-0.007385
0.007721
0.006744
-0.001038
0.001862
-0.001038
-0.013733
-0.001526
-0.005920
-0.001526
-0.004456
0.007721
-0.001526
-0.012756
-0.002991
-0.001526
0.005768
0.011139
-0.007385
0.000397
-0.000061
0.000885
0.001862
0.008209
0.006256
-0.006897
0.005768
-0.002991
0.011139
-0.002502
0.004791
0.011627
-0.001038
0.001862
0.003326
0.001862
0.012604
-0.002014
0.008698
0.011139
-0.006409
0.004303
0.003815
-0.011780
-0.009338
0.007721
0.058990
0.146393
0.170319
0.012604
-0.181213
-0.196838
-0.207581
-0.128479
0.052643
0.103912
0.059967
-0.015686
-0.042053
-0.022034
-0.017151
-0.030334
-0.044006
-0.067444
-0.084534
-0.065002
-0.014709
0.023346
0.046295
0.055573
0.058502
0.060455
0.057526
0.048737
0.067291
0.065826
0.047272
0.052643
0.037506
0.040436
0.021881
0.018463
0.013580
0.028229
0.017975
0.003815
0.019440
0.022858
0.004791
0.004303
-0.013245
-0.008362
-0.013733
-0.009827
-0.016174
-0.012268
-0.004456
-0.023499
-0.010315
-0.004944
-0.000549
-0.000061
-0.021057
-0.019592
-0.024475
-0.018616
-0.019592
0.008698
0.002350
-0.013733
-0.021057
-0.013245
-0.008362
-0.010315
0.006256
-0.006409
-0.002014
-0.007874
-0.001526
0.002350
0.002350
-0.008362
-0.002014
0.007233
0.002350
-0.005432
0.013580
0.003326
0.006256
0.007721
0.003815
0.000885
0.010651
0.006256
0.005280
-0.001038
0.005768
0.003815
-0.006897
-0.000061
0.002838
-0.000061
0.011139
0.005280
-0.006409
-0.003967
-0.011292
-0.000061
-0.002991
-0.009827
-0.020569
-0.012756
-0.012756
-0.005432
-0.014221
-0.007874
0.000397
-0.008850
-0.010803
-0.006897
-0.012756
0.004791
0.001862
0.006256
-0.004456
-0.002014
-0.008850
0.001862
0.001862
0.013580
0.020416
0.030182
0.029694
0.022858
0.016022
0.020905
0.027740
0.016022
0.011627
0.006256
0.003326
-0.007874
-0.029846
-0.002502
0.004303
-0.000549
-0.010315
0.003815
-0.007874
-0.020081
-0.036194
-0.038147
-0.022522
-0.027893
-0.021057
-0.027893
-0.018127
-0.015198
-0.019592
-0.004456
0.005768
-0.002502
0.002838
-0.003479
0.002350
0.004303
-0.002502
0.003815
0.010162
0.006256
0.008209
-0.003479
0.002350
0.004303
0.007233
-0.001526
0.008698
0.000885
-0.001526
0.009186
0.003326
-0.002502
0.001373
0.001373
-0.008850
-0.001038
-0.011292
-0.000549
0.015533
0.010162
0.002838
0.016510
0.001373
0.012115
-0.000061
0.009186
0.009186
0.001373
0.001862
0.008209
0.007233
0.017487
0.008698
0.008698
0.009674
0.000397
-0.002502
0.002350
0.016510
0.001862
-0.001038
-0.002991
0.000397
0.001862
0.008698
0.007233
0.006744
0.004791
-0.001526
0.004303
0.001862
0.020416
0.010651
0.024811
0.017487
0.016510
0.005768
-0.024963
-0.085022
-0.186584
-0.222717
-0.130920
0.094635
0.201569
0.120514
0.060455
0.033112
-0.023010
-0.075256
-0.051331
0.009674
0.032135
0.032135
0.026764
0.056549
0.082916
0.093170
0.083405
0.065338
0.041412
0.036041
0.029205
0.006744
-0.006409
-0.016174
-0.038147
-0.042542
-0.040588
-0.046448
-0.045959
-0.036194
-0.022522
-0.031311
-0.017639
-0.023499
-0.020081
-0.008850
-0.002991
0.009186
-0.003479
-0.007874
0.003815
0.005280
0.005768
0.007721
0.007233
0.003815
0.003815
0.008209
0.015045
0.011627
0.008698
-0.005432
-0.013245
-0.000061
-0.001526
-0.010803
-0.011780
-0.003967
-0.003479
-0.008362
-0.009338
-0.011292
-0.012756
-0.011292
-0.000061
-0.002502
-0.004456
-0.012756
0.005280
0.010651
0.007721
0.001862
-0.001038
-0.001038
0.006256
0.011627
0.008698
0.000397
0.003326
-0.009338
0.005280
0.006256
0.003815
-0.004944
0.003326
-0.007385
-0.016663
-0.013245
-0.009827
-0.007874
-0.002991
-0.014709
-0.023987
-0.015686
-0.011292
-0.010803
0.001373
-0.003479
-0.004456
-0.013245
-0.003479
-0.000549
0.002350
-0.000549
0.004791
0.010162
0.005280
0.002350
0.001373
0.006256
0.007721
0.005280
0.005280
-0.002991
0.000885
0.012115
0.007721
0.006744
0.005768
0.002838
-0.003967
-0.002991
0.007233
-0.000061
0.005768
0.002838
-0.001038
0.007721
-0.003967
-0.002502
0.005768
0.012604
-0.002014
-0.006897
0.000397
0.010162
0.018463
0.011139
-0.006409
-0.009827
-0.002014
0.012604
0.025299
0.019928
0.023834
0.016998
0.006256
0.002350
-0.001038
0.021881
0.009186
0.013580
0.003326
0.003815
0.016998
0.032135
0.024811
0.042389
0.033112
0.016998
-0.023987
-0.063049
-0.092346
-0.082092
-0.071838
-0.071838
-0.072327
-0.071838
-0.045471
-0.035217
-0.051819
-0.077698
-0.095276
-0.103088
-0.086487
-0.049866
-0.043518
-0.027893
-0.026917
-0.016174
0.001373
0.039948
0.046295
0.055084
0.061920
0.057526
0.058990
0.066315
0.070221
0.070221
0.072662
0.058990
0.046783
0.041901
0.033112
0.042877
0.032623
0.024323
0.017975
0.026764
0.007721
-0.000549
0.000885
0.007721
0.005280
0.006256
0.012115
-0.002991
-0.002991
0.000885
0.007233
-0.017151
-0.009338
-0.009827
-0.008850
0.002350
-0.002014
0.002350
0.011627
0.023346
0.032135
0.017975
-0.005432
-0.022034
-0.024475
-0.003967
-0.006409
0.005280
0.003326
0.007233
0.007721
0.019440
0.004303
-0.016174
-0.014221
-0.015686
-0.002502
-0.005432
0.004303
0.032135
0.026276
0.002350
-0.010803
-0.011780
-0.001038
0.001862
0.017975
0.011627
0.005768
0.013580
0.013580
0.009674
-0.004456
-0.007385
-0.001038
-0.002502
-0.000061
0.002838
0.008698
-0.008362
-0.003967
0.000885
0.003815
0.011139
-0.001526
-0.019592
-0.029846
0.001862
0.011627
0.011139
0.015533
0.007233
0.010651
-0.018616
-0.007874
-0.015686
-0.002502
-0.012268
-0.003967
-0.001526
-0.001526
-0.000549
0.008698
0.019928
0.008209
0.000397
0.013580
0.022369
0.012604
0.007233
0.012115
0.019440
0.003326
-0.002502
0.000885
0.003326
-0.006897
-0.006409
-0.007874
-0.004456
-0.004944
-0.015198
-0.010315
-0.002991
-0.021545
-0.030823
-0.020569
-0.016174
-0.018127
-0.008850
-0.014221
-0.009338
-0.004944
-0.009827
-0.007385
0.001373
-0.000061
0.003815
0.003815
-0.012268
-0.014709
0.000397
-0.004456
-0.002014
-0.003479
-0.004456
-0.007385
0.011139
-0.000061
0.008209
-0.000549
0.005280
0.011139
0.006744
-0.016174
-0.047913
-0.134338
-0.234436
-0.307190
-0.223694
-0.024475
0.089752
0.125397
0.067780
-0.023010
-0.099182
-0.129456
-0.119690
-0.090881
-0.054749
-0.023010
0.019928
0.046295
0.055573
0.093170
0.153717
0.170807
0.142975
0.093170
0.075592
0.066315
0.082428
0.087799
0.074615
0.063873
0.038971
0.038971
0.044830
0.046783
0.040436
0.035065
0.025787
0.036530
0.024323
0.016510
0.018951
0.014557
0.010162
-0.002502
0.002350
0.008209
0.006256
0.012115
0.003815
0.016510
0.010162
0.003326
-0.000549
-0.007874
-0.011780
-0.009827
-0.013733
-0.001038
-0.020569
-0.013733
-0.010803
-0.014709
-0.025940
-0.022034
-0.021545
-0.014709
-0.021545
-0.016174
-0.012268
-0.011292
-0.000061
-0.006897
0.000397
0.008209
-0.000549
0.002350
-0.004456
-0.004944
-0.008850
-0.000549
-0.003967
-0.001038
0.010651
0.013580
0.007233
0.022858
0.007721
0.005768
-0.000061
-0.012268
-0.019592
-0.012756
-0.017151
-0.005432
0.015045
0.001373
0.003326
0.006744
-0.000549
0.001373
0.005768
0.002350
-0.015686
-0.018127
-0.023987
-0.006897
0.002350
-0.002014
0.017487
-0.000061
-0.005432
-0.004456
-0.004944
-0.006409
-0.009827
-0.014709
-0.012756
-0.000061
-0.011292
-0.012268
0.008209
0.005280
-0.008850
-0.007874
-0.000061
0.010651
0.005768
-0.002014
0.012115
-0.003967
-0.007874
0.005280
0.000397
-0.002014
0.013092
0.007233
-0.004944
0.006256
-0.001038
-0.002991
0.006744
-0.007385
-0.002502
0.004303
-0.001526
-0.002991
0.020416
0.029205
0.046295
0.053619
0.047760
0.034576
0.022369
-0.005920
-0.010803
0.012115
0.032623
0.035553
0.037994
0.044830
0.019928
-0.006897
-0.014709
-0.023010
-0.029358
-0.019104
-0.006409
-0.008362
-0.027405
-0.031799
-0.042542
-0.047424
-0.036194
-0.032288
-0.026428
-0.035217
-0.037170
-0.027893
-0.013245
-0.017639
-0.013733
-0.012756
-0.008362
-0.014709
-0.010803
-0.007874
-0.014221
-0.005432
-0.000061
-0.000549
-0.000549
-0.008362
-0.007385
-0.003479
-0.002014
-0.004944
0.006256
0.001373
-0.000549
0.008209
0.008209
0.004303
-0.001526
0.004303
0.002350
-0.006409
0.021393
0.012115
0.017487
0.008209
0.012604
0.013580
0.012115
0.016510
0.013092
0.005280
0.010162
0.010651
0.007233
0.013580
0.005768
0.023346
-0.003967
-0.002014
-0.006409
0.002350
0.010162
-0.002991
-0.003479
0.002350
-0.005432
-0.009827
-0.012268
-0.001038
0.004791
0.001373
-0.003967
-0.009338
0.002838
0.004303
-0.001526
0.000397
-0.006897
0.003326
0.002838
-0.006409
0.000397
0.000885
-0.000549
0.010162
0.002838
0.003326
-0.004456
0.002350
0.003326
-0.002502
0.005280
-0.022522
-0.015198
-0.004456
-0.014709
-0.000549
0.007721
0.002838
-0.013733
-0.015686
-0.011780
-0.013733
-0.009338
-0.012268
0.006256
0.031158
0.052155
0.071198
0.040924
-0.010803
-0.032776
-0.030334
-0.017639
-0.023010
0.029205
0.070221
0.052643
-0.006409
-0.010315
0.007721
-0.007385
-0.045959
-0.070862
-0.071350
-0.040588
-0.038147
-0.046448
-0.034241
-0.040588
-0.024475
-0.019104
-0.019104
-0.013245
0.006744
-0.008362
-0.010315
-0.009827
-0.010315
-0.014709
-0.002014
0.021881
0.026276
0.028717
0.036530
0.016998
0.025787
0.021393
0.019440
-0.002502
0.017487
0.002350
-0.000549
0.008209
0.008698
0.000885
0.000397
0.002350
-0.006897
0.006256
0.012604
0.017487
0.009674
0.009674
-0.002502
0.008698
0.008698
-0.003967
0.010162
0.014069
0.007721
0.011139
-0.008362
0.003326
0.013580
0.016022
-0.008850
-0.004456
0.001373
0.002350
-0.001038
-0.006409
0.004303
0.007233
-0.003479
-0.000549
0.004303
-0.008850
0.004791
0.001862
-0.001038
0.000885
-0.007385
-0.006897
0.004791
0.007721
-0.007385
-0.010803
-0.007385
-0.001038
-0.006409
-0.002014
-0.000549
-0.001526
-0.013733
-0.001038
-0.000061
-0.009827
0.001373
-0.000061
-0.000549
0.001373
-0.007385
-0.001526
-0.002502
0.002838
0.005768
-0.000549
-0.004456
0.005280
-0.005920
0.000397
0.001373
-0.012756
0.000885
-0.005920
0.002350
-0.007385
0.003326
-0.001038
0.005280
-0.002991
-0.004944
-0.009338
0.007233
0.002838
0.006256
-0.015686
-0.001038
-0.005920
-0.006409
0.000885
-0.002502
-0.001038
-0.015686
-0.010803
-0.001038
-0.003479
-0.015686
-0.010315
-0.020081
-0.023987
-0.028870
-0.029358
-0.003479
-0.011780
-0.018616
-0.018616
-0.000061
-0.005432
-0.016174
-0.009827
-0.015686
-0.009827
-0.006409
0.007721
0.030182
0.038971
0.024323
0.010162
0.014557
0.020905
0.015533
0.022858
0.020905
0.019440
0.010162
0.017975
0.013092
0.014069
0.000397
-0.011292
-0.001038
-0.012268
-0.014221
-0.006897
0.000397
0.001373
0.005280
-0.009827
0.006744
-0.002014
-0.001038
0.001373
0.007233
0.013580
0.017487
0.019440
0.010651
0.019928
0.017487
0.023346
0.021881
0.015045
0.000885
0.004791
0.014069
0.010651
0.000885
-0.014221
-0.025452
-0.010315
-0.003479
0.001862
0.014557
0.005280
-0.000549
-0.000549
-0.002014
-0.004944
-0.012268
-0.015198
0.000885
0.030670
0.025787
0.027740
0.023834
0.000397
-0.013245
0.016998
0.019440
-0.071838
-0.133850
-0.177795
-0.055237
0.120514
0.139557
0.129303
0.016510
-0.026428
-0.055237
-0.095276
-0.113342
-0.049377
-0.014709
0.016998
0.063385
0.073151
0.057037
0.033600
0.022369
0.001862
0.004303
-0.003967
0.014069
-0.003479
0.010162
-0.000061
-0.009827
0.001862
0.004791
0.006744
0.003815
0.002350
-0.000061
-0.017639
-0.003479
-0.001526
0.000397
-0.000061
-0.004456
-0.010315
-0.003967
-0.002991
0.004303
-0.008362
-0.003479
-0.010315
-0.006897
0.010162
0.004791
-0.019592
-0.004456
-0.006409
-0.009338
-0.001526
-0.007874
0.004303
-0.008850
-0.002991
0.001373
-0.005432
0.000885
0.000397
0.007721
0.005280
-0.000061
-0.011780
0.001373
0.000397
0.000397
0.012115
0.006256
0.008698
-0.005432
-0.006897
0.005768
0.009674
0.015045
0.007721
-0.001038
0.000885
0.013580
-0.005432
-0.002502
0.008698
0.002350
-0.006897
-0.005432
-0.004456
0.009674
0.003326
0.001862
-0.005432
-0.015686
-0.003479
0.000397
0.012604
0.008209
0.000885
-0.008850
-0.002014
0.000397
0.015533
0.004303
-0.001526
-0.005432
0.004303
0.009186
0.007721
0.003815
-0.001038
-0.002014
0.004303
-0.002014
-0.006897
-0.005432
-0.001038
0.013580
-0.001526
0.000397
-0.003479
-0.000061
0.004303
-0.002502
-0.007385
-0.000549
-0.002014
-0.002502
-0.009338
-0.002014
0.000885
0.004303
0.002350
-0.004456
0.008698
0.004791
0.009186
0.013580
0.006744
0.000885
-0.000549
0.011139
0.006744
0.004791
-0.004456
-0.040100
-0.064514
-0.058655
-0.021545
0.037018
0.056549
0.038483
0.011139
-0.010803
-0.027405
-0.028381
-0.012756
-0.018127
-0.007874
-0.004944
0.010162
0.023346
0.028717
0.030182
0.023834
0.021881
0.011627
0.002350
-0.008850
-0.010803
0.004303
0.002838
-0.002014
0.003326
-0.000549
-0.003479
-0.001526
0.005280
0.002838
-0.022034
-0.009338
-0.001038
-0.006409
0.002838
-0.003479
0.008209
-0.009338
-0.021545
-0.033264
-0.047913
-0.057190
-0.021545
0.005768
0.041901
0.047272
0.019928
0.010651
-0.009827
-0.008850
-0.011292
0.002838
0.007721
0.037018
0.041901
0.033600
0.030182
0.018951
0.015533
0.024811
0.017975
0.021393
0.021393
0.010162
0.004303
-0.005432
-0.001526
-0.003479
-0.009338
-0.014709
-0.023010
-0.017151
-0.005432
-0.010315
-0.016663
-0.019104
-0.011292
-0.008850
-0.007874
-0.002991
-0.003479
-0.010803
-0.014221
-0.000549
-0.009338
-0.005432
-0.005920
-0.003479
0.000397
0.008209
-0.003479
-0.012268
-0.015198
0.000885
-0.004456
-0.001526
-0.004944
-0.002502
-0.004456
-0.002502
0.004303
-0.004456
-0.005920
-0.005432
0.001862
0.007233
-0.000061
0.001373
0.000885
0.005768
0.014069
0.008698
0.019928
0.023834
0.012604
0.003815
0.002350
0.009674
0.004791
0.014069
0.014557
-0.003479
0.011627
-0.004944
-0.012756
-0.009827
-0.017639
-0.016663
-0.000549
-0.008362
-0.010803
-0.020081
-0.017151
0.001862
-0.007385
-0.007385
-0.004944
-0.007385
0.001373
-0.002991
0.004303
0.003326
0.010162
-0.005432
0.013580
0.022369
0.011139
0.017487
0.000397
0.010651
0.008209
0.002838
0.000885
0.013580
0.003815
-0.000549
-0.004456
0.000397
0.003326
0.002350
0.005280
0.006744
-0.002991
-0.008850
-0.014709
-0.003967
-0.007874
-0.012756
-0.011780
-0.012268
0.000885
-0.004456
-0.006409
-0.008362
-0.016663
-0.008850
-0.016663
-0.006897
-0.012756
-0.002502
-0.002502
-0.005432
0.006744
-0.009827
0.002350
0.004791
0.009674
-0.002014
0.007721
-0.000061
0.008209
0.013580
-0.002502
0.009186
-0.007874
-0.013245
-0.018127
-0.019104
-0.003479
0.016998
0.008209
-0.001038
0.006744
0.008209
-0.000061
0.005768
0.004303
0.002838
0.002350
0.012604
0.017975
0.005280
0.005280
0.023346
0.015533
0.018951
0.022858
0.013092
0.007721
0.009186
0.011139
0.022369
0.020416
-0.003479
0.016022
0.028229
0.015045
-0.042053
-0.153870
-0.333069
-0.354065
-0.149963
0.052643
0.164459
0.083405
-0.057190
0.029205
0.179596
0.082428
-0.039124
-0.068909
-0.081116
-0.047424
-0.010803
0.076569
0.131744
0.171295
0.181549
0.122955
0.089752
0.061920
0.028229
0.017975
0.006256
0.006744
-0.009827
-0.040100
-0.053772
-0.051331
-0.065491
-0.060120
-0.058655
-0.054260
-0.055237
-0.052795
-0.026428
0.000397
0.043365
0.060455
0.034088
0.017975
-0.004944
-0.001526
0.022858
0.042389
0.037018
0.010162
0.020905
0.030182
0.022369
0.020416
0.016022
0.028229
0.012604
0.016998
0.004303
-0.007874
-0.012756
-0.006897
-0.015686
-0.009827
-0.018127
-0.017151
-0.011292
-0.002502
-0.017151
-0.018616
-0.023499
-0.002991
-0.017639
-0.014709
-0.005432
-0.005432
-0.012268
0.002838
-0.000061
0.002350
-0.000061
-0.005920
0.013092
-0.001038
-0.000061
0.002350
0.003815
-0.002502
-0.001038
-0.002991
-0.005920
-0.002991
-0.012756
0.006256
-0.005920
-0.013733
-0.015686
-0.011292
-0.007874
0.004791
-0.014221
-0.003967
-0.008850
-0.004456
-0.013245
-0.001038
0.002838
0.000885
0.002838
0.007721
0.000397
0.008698
0.010651
0.014069
0.008698
0.006256
0.005280
-0.000061
0.005768
0.012604
0.011139
0.007721
-0.004944
-0.011780
-0.001038
-0.001526
0.009186
0.001862
-0.000549
-0.012756
-0.005432
-0.000061
-0.002014
-0.006409
0.003326
-0.006409
-0.003967
-0.008362
0.006744
0.002838
0.009186
-0.004944
-0.001038
-0.005432
-0.007385
0.001862
0.000397
0.003815
-0.002014
-0.006409
-0.005432
-0.001038
-0.002991
-0.006897
-0.001526
-0.002502
-0.013733
-0.013245
-0.007874
0.004791
0.002350
-0.009827
-0.008850
-0.002502
-0.006897
0.005280
-0.002014
-0.006409
-0.001038
-0.000061
0.009186
0.004303
0.001373
0.007721
-0.004944
-0.008362
-0.009827
-0.003967
-0.015198
-0.012268
-0.028870
-0.033264
-0.047424
-0.041565
-0.022522
0.005280
0.022369
-0.001526
-0.021545
-0.034241
-0.022034
0.018463
0.019928
0.015533
-0.000549
-0.005920
0.030670
0.063873
0.076569
0.079498
0.050690
0.017975
-0.005920
0.004303
0.022369
0.045807
0.053131
0.046295
0.016510
-0.002502
-0.029358
-0.040588
-0.031799
-0.030334
-0.025452
-0.022522
-0.031311
-0.030334
-0.034729
-0.035217
-0.042053
-0.033752
-0.036194
-0.038635
-0.025452
-0.009338
-0.008362
-0.012756
-0.000061
-0.009827
-0.008850
-0.001526
0.011139
0.012115
0.000397
0.005768
0.000397
0.009186
0.001862
0.002838
0.013580
0.012604
0.003326
0.003326
0.003815
0.018951
0.016998
0.000397
0.007721
0.004303
0.012604
0.001373
0.007721
0.008209
0.009674
0.000885
0.007233
0.010162
0.004303
0.006256
0.007233
0.001373
0.009186
-0.003967
0.004303
0.009186
0.006256
0.007721
-0.007874
-0.003479
-0.003479
-0.004456
-0.004944
0.003326
-0.000061
0.000397
-0.013245
0.001373
0.003326
0.004303
-0.004944
0.012604
-0.002014
-0.003967
-0.002502
0.003326
-0.000061
0.003815
0.003326
0.015533
0.002838
0.012115
0.013580
0.016022
0.014069
-0.003479
0.008209
0.012604
0.001862
0.009674
0.007721
0.018463
0.009186
0.001862
0.011627
0.023346
0.010162
0.009186
-0.011780
-0.019104
-0.018616
0.004791
0.009674
-0.000549
-0.009338
-0.016663
-0.014221
-0.013245
-0.020569
-0.018616
-0.022522
-0.014709
-0.021057
-0.029358
-0.022034
-0.008362
-0.022034
-0.023010
-0.019592
-0.025452
-0.024963
-0.016174
-0.001038
-0.000549
-0.005920
-0.000061
0.006256
0.000885
0.000397
0.000885
0.000397
0.001862
0.011627
0.004791
0.002350
0.014069
0.013580
0.015045
0.008698
0.011627
0.017975
0.019440
0.027252
0.024323
0.007233
0.006256
0.006744
0.013580
0.006256
0.002838
0.008698
0.015533
0.001862
0.014557
0.004303
0.012604
-0.003479
0.002838
-0.006897
-0.005920
-0.005920
-0.005920
0.001373
-0.003479
-0.017151
-0.020569
-0.019592
-0.000549
-0.001038
-0.003479
-0.002991
-0.014221
-0.013733
-0.020081
-0.001038
-0.002014
-0.003967
-0.004456
-0.002502
0.008698
-0.002991
0.001373
0.001862
0.009674
0.008698
0.012115
0.012604
0.013580
0.002350
-0.002014
-0.000549
-0.003967
0.015045
-0.009827
-0.015198
0.011139
0.023834
0.016510
0.003326
0.025299
0.032623
0.017487
-0.017639
-0.019104
0.004303
-0.000061
-0.000549
0.010651
0.016022
-0.002502
0.010651
-0.002502
0.026764
0.107330
0.191315
0.148834
-0.050354
-0.324280
-0.252014
-0.100647
0.067291
0.183014
0.181061
0.124908
0.062897
-0.018127
-0.135315
-0.135315
-0.101624
-0.063049
-0.045959
0.002350
0.042877
0.044830
0.012115
0.002350
-0.014221
-0.022522
-0.023499
-0.023987
-0.012756
-0.002014
-0.008850
-0.000549
-0.013245
-0.002502
-0.003967
0.003326
-0.010803
-0.016174
-0.011780
-0.006897
0.000885
0.001373
-0.004944
0.019440
0.003815
-0.023499
-0.013733
0.008209
-0.003479
-0.000061
0.000397
0.011627
-0.009338
-0.001038
0.002838
0.000397
0.001373
0.000885
0.029205
0.036530
0.037994
0.016022
0.013580
0.014069
0.017487
0.016510
0.016022
0.016022
0.018463
0.026764
0.028717
0.019440
0.019928
0.015045
0.012604
0.005768
0.003815
-0.002991
0.002350
-0.017639
-0.006897
0.001373
-0.006409
-0.010803
-0.003479
-0.006409
-0.010803
-0.008850
-0.002502
-0.009827
-0.004456
0.000885
-0.005920
-0.010803
0.000397
0.012604
0.006744
-0.011292
-0.000549
-0.000549
-0.006897
0.000397
0.005280
0.000885
0.012604
0.000885
0.002838
-0.000061
0.003326
0.006744
0.006256
-0.002502
-0.002991
-0.003479
-0.000549
0.000885
0.009186
-0.003479
-0.007874
-0.001526
-0.001526
0.005768
-0.009338
-0.000061
0.003326
0.004791
-0.002502
-0.011780
0.004791
-0.003967
-0.005920
-0.003967
0.008698
-0.002991
-0.010315
0.002350
0.003815
-0.004456
0.003815
-0.002014
0.000397
0.002350
-0.009338
-0.000549
0.005280
0.002838
0.006256
0.002838
0.011139
0.014069
0.000397
-0.004944
-0.014221
0.005280
0.004791
0.001862
0.005280
-0.007874
0.009186
-0.002014
-0.003967
0.001862
0.009186
0.014069
0.012115
0.017487
0.031158
0.024323
0.003815
-0.037659
-0.024963
0.015045
0.028717
0.028229
0.031647
0.019928
0.002350
0.001373
-0.002502
0.002838
0.000397
-0.001038
-0.005432
-0.010315
-0.003479
-0.008850
0.004791
0.000397
0.001373
0.000885
-0.015198
-0.008850
-0.023010
-0.027405
-0.050842
-0.055725
-0.031311
-0.017639
-0.001526
0.006744
0.001373
-0.002991
-0.019104
-0.018127
-0.015198
-0.029358
-0.013733
-0.008850
0.003815
0.016998
0.011627
0.004791
0.018951
0.011139
0.013580
-0.006409
0.005768
0.009674
0.010162
-0.004944
0.002350
0.006744
0.005280
-0.001526
0.000885
-0.008362
-0.023010
-0.015198
-0.015198
-0.013733
0.001862
0.009186
0.015533
0.028229
0.026276
0.019928
-0.000061
-0.005432
-0.016663
-0.014709
0.009186
0.003815
0.030182
0.020416
0.012115
0.010162
0.003326
-0.001526
-0.007385
-0.004456
-0.009827
-0.012268
-0.022522
-0.013733
-0.006897
-0.015198
-0.003967
-0.001526
0.004791
-0.005432
-0.010803
0.002838
0.016510
0.008209
0.008209
-0.002014
-0.005920
-0.000549
0.002838
0.008209
0.011139
0.012604
0.014557
-0.001038
0.013092
0.001373
0.004303
0.008698
-0.001038
0.003326
0.005280
-0.005920
0.008698
0.009674
0.003815
0.005280
-0.002991
-0.001526
-0.007874
-0.005432
-0.013245
-0.001526
-0.022034
-0.018127
-0.014221
-0.014709
-0.025452
-0.018616
-0.013733
-0.022522
-0.026917
-0.027405
-0.020569
-0.022034
-0.017639
-0.019592
-0.017639
-0.011780
0.010162
0.016510
0.006256
0.000397
0.004303
0.006744
0.012604
-0.011292
-0.006897
0.012604
0.019440
0.014557
0.019928
0.029694
0.036530
0.029694
0.041901
0.047760
0.046783
0.063385
0.022369
-0.115295
-0.337952
-0.481018
-0.255432
0.227448
0.540924
0.356354
0.064850
-0.115784
-0.189514
-0.192444
-0.130920
-0.052795
0.020416
0.051666
0.105865
0.119537
0.082428
0.080963
0.082916
0.066803
0.051178
0.032623
0.023834
0.021881
0.029694
0.017487
0.019440
0.010162
-0.006409
-0.016174
-0.036194
-0.017639
-0.005920
-0.004456
-0.006897
-0.014709
-0.007874
-0.007385
-0.020081
-0.008362
-0.020569
-0.010803
-0.014709
-0.015686
-0.002991
-0.018127
-0.012756
-0.003967
-0.002014
0.001862
-0.016174
-0.002502
0.007233
0.000885
-0.002991
0.002838
-0.009338
-0.005432
0.000397
-0.002014
0.004303
-0.005920
-0.010315
-0.001038
0.002350
-0.005432
-0.008850
-0.001038
-0.012756
-0.010803
-0.009827
-0.009827
0.004303
-0.001526
-0.004456
-0.014221
-0.003967
0.000397
0.004303
0.013092
0.023834
0.023346
0.012115
0.032623
0.037018
0.039948
0.024811
0.012604
-0.004456
0.002838
0.013092
0.015533
0.018951
0.006744
0.017487
0.005768
0.015045
-0.006409
-0.010315
-0.016174
-0.014709
-0.032288
-0.025940
-0.025452
-0.022034
-0.019592
-0.023987
-0.023987
-0.019592
-0.006409
-0.012756
-0.008362
-0.009827
-0.005432
-0.015686
-0.000549
-0.008362
0.008209
-0.004944
0.005768
0.008698
0.004791
-0.004944
-0.001038
0.011139
0.012604
0.006256
0.000397
0.007721
0.013580
-0.006409
0.009674
0.014069
0.008209
0.008698
0.006744
0.009674
0.004791
0.018951
0.010651
0.015045
0.014069
-0.001526
0.007721
0.010162
0.007233
0.002350
0.008209
-0.004944
0.006256
-0.003967
0.005280
0.012115
0.009186
0.000885
-0.004944
0.003815
-0.013733
-0.002502
-0.002991
0.006256
-0.002991
-0.002502
-0.005920
-0.002991
-0.006897
-0.002502
0.002350
0.017487
0.003326
-0.003967
-0.023987
-0.051819
-0.050354
-0.019592
0.024811
0.062897
0.044830
0.029694
-0.005432
0.004791
-0.004456
0.005280
0.002350
0.016022
0.012604
0.010651
0.015045
0.009674
0.012604
0.006256
0.005280
-0.009827
-0.006409
-0.005432
-0.007874
-0.006897
-0.012756
-0.012756
-0.019592
-0.018616
-0.034241
-0.027405
-0.022522
-0.014709
-0.012756
-0.014221
-0.018127
-0.004456
-0.002502
-0.003967
0.001862
0.004791
0.008209
0.006744
0.002838
0.000397
-0.003967
-0.004944
-0.001526
0.005280
-0.003479
0.003815
0.003326
0.006256
0.003815
-0.001038
-0.000061
0.000397
-0.001038
-0.007385
-0.010803
0.001373
-0.004944
0.002838
-0.002502
-0.004456
0.012604
0.011139
0.018463
0.010651
0.001373
-0.011780
-0.016663
-0.003967
0.000885
0.012604
0.006744
0.010162
0.003815
0.001862
0.007721
-0.013245
-0.009338
-0.025940
-0.020081
-0.007874
0.002350
0.004791
-0.003479
-0.015686
-0.020081
-0.040588
-0.040100
-0.002502
0.019928
0.056061
0.040924
0.022369
0.019440
0.011627
0.000885
-0.003967
0.010162
0.029205
0.030670
0.035553
-0.011292
-0.037659
-0.029846
0.024323
0.051666
0.034576
-0.015686
-0.020081
-0.041565
-0.045471
-0.031799
-0.026917
-0.016663
0.003326
-0.016663
-0.031799
-0.031799
-0.007874
-0.007874
-0.006897
0.001373
0.008698
0.010651
0.008698
0.011139
0.005280
-0.000061
0.012604
0.021393
0.013580
0.005768
0.004303
0.010651
0.026276
0.013092
0.024811
0.016510
0.020416
0.016510
0.017487
0.011139
0.015045
-0.003967
-0.019592
-0.028870
-0.023499
-0.005432
0.009186
0.036041
0.034576
0.006744
-0.010315
-0.008362
-0.000061
-0.002991
0.003815
0.008698
0.008209
0.020416
0.035065
0.038483
0.027252
0.021881
0.017975
0.018463
0.019440
0.002838
-0.001038
0.014557
0.020905
0.015045
-0.002014
0.000885
-0.002991
-0.016663
-0.014221
-0.010803
-0.022034
-0.016174
-0.023499
-0.000549
-0.003967
0.013580
0.007233
0.016022
0.008209
-0.010803
-0.006897
-0.002014
0.011139
0.006744
0.014069
0.012115
0.014557
0.008698
0.009674
-0.001038
0.002838
-0.005432
-0.004944
0.009674
0.008698
0.002350
-0.007874
-0.011292
0.001373
-0.002991
-0.017151
-0.013733
-0.002502
-0.012756
-0.002502
-0.009827
-0.010315
0.004303
-0.000061
-0.001038
-0.003967
-0.010315
-0.002014
0.003815
-0.006409
0.002838
-0.003479
-0.014221
0.000397
-0.000549
-0.006897
-0.001526
-0.004944
-0.005432
-0.005920
-0.009338
-0.005920
0.003815
-0.009338
-0.009338
0.008209
0.003326
0.024323
0.021881
0.046295
0.014557
-0.005920
-0.018616
-0.022034
-0.007874
0.001373
0.008698
0.038971
0.034576
0.026276
0.004303
-0.010315
-0.003967
-0.009338
-0.004456
0.009674
0.020905
0.004303
0.002350
0.004303
0.002350
-0.006897
-0.034729
-0.043030
-0.056702
-0.022522
0.001862
0.003815
-0.014709
-0.009338
-0.030334
-0.073303
-0.075745
-0.078674
-0.025452
-0.017151
-0.019592
-0.034729
-0.034729
-0.024963
-0.018616
-0.011292
-0.021545
-0.007874
0.001862
-0.001038
0.013092
0.027252
0.028717
0.026276
0.020905
0.022858
0.035553
0.012604
0.007233
0.007721
-0.000549
0.009674
0.009674
0.012604
0.008209
-0.005920
-0.003967
0.004303
0.006256
-0.001526
-0.006897
-0.009827
0.005280
-0.003967
-0.006897
0.001373
0.002350
0.013092
0.030670
0.047272
0.049225
0.037018
0.011139
0.006744
0.015045
0.027740
0.030670
0.036530
0.025299
0.020905
0.013580
0.021881
0.027252
0.031158
0.014557
0.008209
-0.015686
0.007721
-0.003967
-0.005432
-0.003967
-0.006409
-0.012268
-0.013245
-0.002014
-0.010315
-0.019104
-0.009827
-0.015198
-0.001526
-0.015686
-0.010315
-0.006409
-0.000549
-0.008850
-0.016663
-0.003479
0.002838
0.005280
-0.006897
-0.008850
-0.012756
-0.002014
0.011627
0.001862
-0.002502
-0.007385
-0.005432
0.014069
0.010162
0.002350
-0.004456
0.013580
0.006744
0.004303
-0.001038
0.015533
0.004303
-0.000549
0.000397
-0.002502
0.004791
0.004303
0.006744
0.007233
0.000885
-0.005920
-0.001526
-0.003967
0.002838
0.010162
-0.004456
-0.013733
-0.005432
-0.009827
-0.001526
0.003326
-0.006897
-0.007385
-0.004456
0.003326
-0.001038
-0.005920
0.001862
-0.007874
-0.005920
-0.011292
-0.002991
-0.001038
0.005768
0.005280
-0.004456
-0.001038
-0.000061
-0.008850
-0.005432
0.005280
-0.001038
0.000397
0.003326
-0.002991
-0.000549
0.000397
0.004303
0.000885
-0.008362
-0.009338
0.002350
0.006744
0.002350
-0.000549
0.003815
0.000397
-0.002991
0.009674
0.009674
0.020416
0.009186
0.006744
0.013092
0.006744
-0.014709
-0.002502
0.013092
0.021393
0.004303
-0.010803
-0.014221
-0.016174
-0.018127
-0.049377
-0.047424
-0.045959
-0.055725
-0.037170
0.017975
0.100983
0.209381
0.151764
-0.118225
-0.215881
-0.076233
0.100006
0.075592
-0.011292
0.024811
-0.022522
-0.005920
0.058990
0.105865
0.065338
-0.007874
-0.063538
-0.058655
-0.042542
-0.027405
-0.014221
-0.019104
-0.021057
-0.019104
-0.022034
-0.027405
-0.008850
-0.007874
0.006744
0.011627
0.008209
0.003815
0.009674
0.010162
0.003326
0.006744
0.008209
0.011627
0.017487
0.022369
0.005280
0.000397
0.001373
-0.003967
0.005280
-0.009338
-0.005920
-0.006409
0.002838
-0.003967
-0.002502
-0.013733
0.005280
-0.000061
-0.007874
0.000885
-0.009827
0.005280
0.001862
0.009674
0.010162
0.005768
0.001862
-0.008362
-0.004456
0.005280
0.008209
0.005768
0.004791
-0.003479
-0.008850
0.008209
-0.007385
0.001373
0.007721
0.001862
-0.003479
-0.011780
-0.016174
0.004791
-0.006409
0.007233
-0.004456
-0.015686
-0.005920
-0.002991
0.000885
-0.005920
-0.001038
-0.004456
-0.006897
0.004303
0.003326
-0.000061
0.008209
-0.003479
0.000397
-0.007385
0.000885
0.011139
0.002838
0.009674
-0.005920
0.000397
0.001862
0.001373
0.002350
-0.004944
0.013580
0.002350
0.000885
-0.002502
-0.008362
0.001862
0.005280
-0.009338
-0.008362
-0.007385
-0.000061
0.002350
-0.003479
-0.000549
0.001373
-0.011292
-0.014221
-0.006409
0.005768
-0.011292
0.005768
-0.004944
-0.017151
0.002838
-0.002502
0.009186
0.000885
-0.001038
-0.008362
-0.003967
0.001373
-0.000061
0.010651
0.001862
0.007233
-0.006409
0.000397
0.003815
-0.004944
-0.001038
-0.008850
0.006256
0.005768
-0.010803
-0.009338
0.000397
0.000885
-0.003479
-0.001038
-0.003967
-0.001038
-0.003479
-0.003479
-0.004944
0.009186
-0.002991
-0.007874
0.004791
0.000885
0.002350
-0.005920
0.004303
-0.010315
-0.003479
-0.004456
-0.001038
-0.004456
-0.005432
0.000397
-0.002502
0.001862
-0.009338
0.005280
0.013092
-0.000061
-0.003967
-0.006409
0.010162
0.011139
-0.001526
-0.004944
-0.014221
0.007721
-0.000061
0.007233
-0.001038
-0.002014
-0.002991
0.003326
-0.005920
0.013580
-0.002502
-0.003479
-0.003479
0.001373
0.003815
0.002350
0.013092
0.019440
0.029205
-0.000061
-0.006897
-0.001038
-0.011780
-0.018616
-0.036194
-0.040588
-0.030823
-0.027405
-0.011292
-0.010803
-0.015198
-0.021057
-0.020569
0.000397
0.037018
0.088287
0.144440
0.178131
0.110260
-0.028381
-0.152405
-0.148010
-0.018616
0.092194
0.149811
0.135651
0.009674
-0.073303
-0.068420
-0.022034
0.002838
-0.008362
-0.031311
-0.068909
-0.081604
-0.091858
-0.077698
-0.065491
-0.051819
-0.042542
-0.043030
-0.015198
-0.000549
0.005768
0.018951
0.014069
0.024811
0.029694
0.030182
0.020416
0.033112
0.031647
0.016022
0.023346
0.020905
0.007233
0.010162
0.016022
0.006256
-0.003967
-0.005920
0.000397
0.003815
0.001373
-0.009338
-0.002991
-0.002502
-0.003967
-0.007874
0.002838
0.003815
0.002350
0.001373
-0.002991
-0.003479
0.002350
0.002350
0.004791
0.041901
0.038483
0.020416
0.021393
0.009674
-0.003479
0.009186
0.015045
0.019440
0.017487
0.013092
0.001862
0.027740
-0.000061
0.009674
0.014069
0.000885
-0.000549
0.001373
0.011139
0.003326
-0.010315
-0.003479
0.003326
-0.001526
0.005280
0.000397
0.006256
0.010651
-0.000061
-0.009338
0.000397
0.005768
0.004303
0.001373
0.005768
-0.001038
-0.003967
-0.001038
0.004791
0.006256
0.007721
-0.007385
-0.013245
0.006256
-0.000549
0.007233
-0.012756
-0.005920
-0.003967
-0.007385
-0.000549
-0.007385
-0.001526
-0.000549
-0.000061
-0.005432
-0.005920
-0.014221
0.011627
0.001373
-0.008362
-0.004456
-0.011292
0.004303
0.003326
-0.004456
-0.007874
0.000885
-0.002502
-0.005432
-0.002502
-0.000061
0.003326
-0.008362
-0.003479
-0.002502
0.001862
0.005280
0.001862
0.004791
0.012115
-0.005920
-0.005432
0.013092
0.007721
0.005768
0.004303
0.004303
0.007721
0.006256
0.001862
0.001373
0.004791
0.009674
-0.000549
-0.002502
-0.006409
0.005280
0.004303
0.000397
-0.000061
-0.002991
-0.006409
0.007721
0.002350
-0.001038
-0.000061
-0.002991
-0.000061
-0.003967
-0.002991
0.009674
-0.012756
-0.006409
-0.002991
-0.010315
-0.018616
-0.007874
0.004791
0.007233
0.051666
0.148346
0.294342
0.212311
-0.036194
-0.217834
-0.263733
-0.148987
0.018951
0.095123
0.104401
0.060455
0.005280
-0.063049
-0.092834
-0.113342
-0.127502
-0.118713
-0.086975
-0.028870
0.047272
0.074615
0.018463
-0.006897
-0.009827
-0.006409
0.037018
0.075104
0.079987
0.058990
0.058014
0.068268
0.077057
0.067780
0.066315
0.058990
0.042877
0.018463
0.011627
-0.018127
-0.024963
-0.034241
-0.036194
-0.040100
-0.041077
-0.048401
-0.030334
-0.028870
-0.022522
-0.033264
-0.004944
-0.002502
-0.013733
-0.010803
-0.003479
0.005768
-0.001038
0.002838
-0.005432
0.000397
0.016022
-0.002991
-0.001526
0.007721
0.006744
0.003326
-0.000549
0.000397
-0.002991
-0.004456
0.008209
0.013092
0.001373
0.000885
-0.012268
0.007233
0.004791
-0.000549
0.009186
-0.000549
0.004791
-0.000061
0.004791
0.002350
0.001373
0.005280
-0.003479
0.005280
0.000397
0.007721
0.000397
0.001373
0.006744
0.000885
-0.007874
-0.006897
-0.001526
-0.000549
-0.001526
0.000397
-0.001526
-0.007385
0.000885
-0.007385
-0.000549
0.007233
0.000397
-0.007874
-0.007874
-0.004944
-0.005432
0.000397
0.004791
-0.001526
-0.018616
-0.003479
0.000885
0.004303
-0.002014
0.007233
0.000397
-0.014221
-0.002014
-0.001526
0.008209
0.000397
-0.004944
-0.001038
-0.011780
-0.002014
0.001373
-0.001038
0.004791
-0.002991
-0.006409
-0.002991
-0.000549
0.000397
-0.004456
-0.007385
-0.012268
-0.000061
-0.004456
-0.000061
0.006256
-0.005920
0.006256
-0.010803
-0.004944
0.000885
-0.001526
0.005280
0.006256
-0.012268
-0.011292
-0.000061
0.006744
0.003815
-0.011780
-0.012756
0.005768
0.004791
0.003326
-0.004456
0.003815
0.003815
-0.009827
-0.003967
0.003326
-0.002014
-0.000061
-0.010315
-0.003967
0.000397
-0.006409
-0.004456
-0.001526
0.000397
-0.002014
-0.002502
-0.007874
-0.001526
-0.002991
-0.000549
0.004791
0.008698
-0.003967
-0.004456
-0.006897
0.002350
0.001373
-0.001526
-0.001526
-0.003479
-0.003479
-0.010315
0.001373
0.027740
0.040924
0.061432
0.039948
-0.010803
-0.035217
-0.039612
-0.000061
0.017487
0.053619
0.060944
0.016022
-0.049866
-0.114319
-0.091370
-0.013245
0.022858
0.016998
-0.005920
-0.027893
-0.050842
-0.067932
-0.070862
-0.054749
-0.024475
-0.004944
0.000885
0.003815
-0.006409
0.006256
0.005280
0.011627
0.017975
0.025299
0.024811
0.043365
0.024323
0.022858
0.016022
0.017975
0.021881
0.017975
0.013580
0.003326
-0.000061
0.001862
0.004303
0.015045
0.009674
-0.001038
-0.004944
0.001862
-0.004456
0.003815
0.007721
0.009674
0.010651
0.010651
0.012604
0.029694
0.023346
0.012115
-0.001526
0.006256
0.009674
0.013092
0.001862
0.007721
0.003815
-0.002991
-0.000061
-0.005432
0.004791
-0.004944
-0.015686
-0.002014
-0.002014
-0.003967
-0.008362
0.003326
0.004791
0.009674
-0.006409
-0.000061
0.002838
-0.011292
-0.001526
-0.005920
0.006744
-0.003479
-0.000061
-0.002502
0.007721
0.004303
-0.002014
0.009186
-0.004944
-0.010803
-0.005920
-0.006409
0.004791
0.004303
0.006744
-0.011292
-0.007385
0.006256
0.000397
0.003815
-0.005432
0.004303
-0.005920
-0.005432
0.002350
0.006744
-0.011780
-0.002991
-0.005432
-0.007385
-0.011780
-0.000549
0.009186
0.002350
-0.000061
-0.013245
-0.008850
0.004791
-0.002991
0.010162
-0.003967
-0.017151
-0.006897
-0.005432
0.001862
0.002350
-0.011780
-0.005920
0.003815
-0.003967
-0.004456
-0.002014
0.000885
0.005280
0.002350
-0.006897
-0.009827
-0.006409
0.005768
-0.001526
-0.001038
-0.003967
-0.008850
0.002838
0.005280
-0.002502
-0.002502
0.004303
-0.002991
-0.005432
-0.010803
0.011139
0.005768
0.002838
-0.005432
-0.006897
-0.002502
0.015533
0.004303
-0.002014
-0.003967
0.001373
-0.012268
0.004791
0.005768
-0.000061
-0.006409
0.003815
-0.006409
-0.009827
-0.007874
-0.004456
-0.006409
0.003815
-0.013245
-0.026917
-0.021545
-0.015686
0.000397
0.047272
0.146881
0.255768
0.194244
-0.048889
-0.240295
-0.261292
-0.147522
-0.005920
0.118561
0.112701
0.027740
-0.010803
-0.050354
-0.056213
-0.045959
-0.040100
-0.007385
-0.035217
-0.048889
-0.042542
-0.029846
-0.032776
-0.027893
0.006256
0.028717
0.041412
0.045807
0.047760
0.036041
0.036041
0.042389
0.033112
0.028717
0.029205
0.003815
-0.008850
-0.006409
0.006744
0.004303
-0.003967
-0.000061
-0.001038
-0.015686
-0.005920
0.000397
0.003815
0.002838
0.002350
0.000397
0.001862
-0.000549
-0.005920
-0.003967
0.014557
0.000397
-0.004456
-0.010803
0.014557
0.013580
0.005768
0.003326
-0.010315
0.001373
0.006744
0.002350
0.000885
-0.004944
0.002350
0.000397
0.002838
0.005280
-0.002014
0.004303
0.006256
0.003815
-0.003479
0.002838
0.010162
0.008698
0.002838
0.009186
-0.002502
0.001862
-0.006409
0.009674
0.000885
0.005280
-0.001038
-0.004456
-0.000549
-0.004944
-0.001038
-0.002991
-0.000549
-0.000549
-0.006897
-0.003479
-0.000549
0.002350
-0.003479
-0.006409
-0.007874
-0.001038
-0.006897
-0.000061
-0.001526
-0.009827
-0.007874
0.001862
-0.005432
0.002350
0.002838
-0.002991
-0.005432
-0.000549
-0.007385
-0.013245
0.000397
-0.002502
0.005768
-0.008850
-0.001038
0.008209
-0.003967
-0.007874
0.002350
-0.004944
-0.005920
-0.011292
-0.002502
-0.005920
-0.002014
0.007721
-0.011780
-0.014709
-0.000061
-0.002991
-0.006409
0.004791
-0.000061
0.006256
0.008209
0.007233
0.002350
0.010651
0.015533
0.002350
0.005280
-0.002014
0.001862
0.007233
0.000397
0.009674
0.015533
-0.005432
0.003326
0.002350
0.003815
-0.005920
-0.008362
-0.008362
-0.012756
-0.004456
-0.013733
0.003815
-0.001526
-0.010315
-0.003479
-0.011292
-0.002502
-0.001038
0.000397
-0.009338
0.001862
-0.007874
0.003326
-0.004456
0.003815
0.003815
0.002350
-0.002991
-0.000549
-0.005432
-0.011292
0.008698
0.001373
0.008209
0.000885
-0.006409
-0.007385
-0.001526
-0.002991
-0.006897
-0.002991
-0.005432
-0.005432
0.002838
0.007721
0.011139
0.012115
0.015533
0.004791
0.013092
0.011139
0.028229
0.027740
0.019928
-0.008362
-0.054260
-0.113342
-0.188049
-0.145081
-0.037170
0.061432
0.111725
0.081451
0.046295
-0.015686
-0.042053
-0.064026
-0.070862
-0.063049
-0.039612
-0.004456
0.057526
0.079010
0.077057
0.079010
0.058502
0.056061
0.056061
0.035065
0.029205
0.024811
0.006256
0.015533
0.013092
0.006744
0.002838
-0.009827
-0.004944
-0.012756
-0.013733
-0.005920
0.004791
0.019440
0.012604
0.001862
-0.018127
-0.010315
0.013580
0.018463
0.017487
-0.007385
-0.000061
-0.000549
-0.008362
0.000885
0.014069
0.015045
0.005280
0.005280
0.008209
-0.002991
-0.004456
0.002838
-0.005920
-0.009827
-0.011780
-0.001526
0.000397
0.000885
0.010162
-0.002014
0.001862
-0.003967
-0.003479
0.011627
0.011139
0.005768
0.004303
-0.000549
-0.007385
0.003815
0.001373
0.009186
0.005280
-0.002502
-0.007385
-0.011780
0.002838
0.004791
0.000885
0.003326
-0.006409
-0.001038
-0.010315
-0.003967
0.001862
0.004303
0.004791
-0.007874
-0.001038
-0.006409
0.008698
-0.003967
0.010651
-0.002014
0.001862
0.002350
0.013580
0.016022
0.006744
-0.002502
-0.013733
-0.004944
-0.000061
-0.021057
-0.002991
0.008209
-0.002991
-0.005432
0.001373
-0.000549
-0.003479
-0.006409
-0.003479
-0.003967
-0.008362
-0.012756
-0.003967
0.010651
0.001862
-0.000549
-0.002014
0.009674
0.004791
0.004303
0.004303
0.003326
0.007233
0.000397
-0.004944
-0.002014
0.003815
0.002838
0.004303
0.006256
-0.005920
-0.000549
0.003815
-0.002014
-0.002014
-0.010315
-0.028870
-0.014221
-0.008850
-0.002991
-0.000549
0.006744
0.007233
0.005768
0.002838
0.003326
-0.000061
0.062897
0.079010
0.037994
0.009674
0.016998
0.020416
0.022369
0.036530
0.029694
0.037506
0.042389
0.031158
0.031647
0.019928
0.009674
-0.002502
-0.003479
-0.013733
-0.032288
-0.048889
-0.054260
-0.042542
-0.023499
-0.022522
-0.031311
-0.019592
-0.044983
-0.059631
-0.073792
-0.060120
-0.055237
-0.029358
-0.020569
-0.021545
-0.002991
-0.013733
-0.002014
-0.006897
0.001862
-0.014709
-0.023499
-0.012756
0.006256
0.010651
0.019440
0.017487
0.031647
0.024323
0.019928
0.015533
0.013580
0.012604
0.007233
0.030670
0.016022
0.015533
0.010651
0.009674
0.012604
0.017975
-0.003967
0.010651
0.006256
-0.002502
-0.009338
0.003326
-0.000061
0.003815
-0.002991
-0.000061
-0.001526
0.008209
-0.005432
0.001373
-0.005920
-0.014221
0.002838
-0.008362
0.009186
0.015045
0.005280
0.011139
0.010162
-0.001526
0.002838
0.010651
0.001373
0.001373
-0.006409
-0.000549
0.006744
0.002838
-0.004456
0.008698
0.001373
-0.010803
0.002350
-0.014709
0.004791
-0.005920
-0.006897
-0.002502
-0.005920
-0.017151
-0.017639
-0.008850
-0.004944
-0.000061
0.003326
-0.005920
0.001373
-0.002502
-0.001038
-0.004944
-0.002502
0.004791
-0.002014
0.004791
0.008698
0.016022
0.003326
0.006744
0.004791
0.013580
-0.002991
-0.005432
0.010162
0.006744
-0.006897
-0.007874
-0.001526
-0.000061
-0.007874
-0.004456
0.004791
-0.012268
-0.007874
-0.009338
-0.006897
0.000885
-0.006897
-0.003479
-0.004456
-0.000549
0.004303
-0.009827
-0.002014
0.005768
-0.002502
0.000397
-0.005432
-0.002502
0.009674
0.010162
0.004791
0.003326
0.007233
0.003815
0.019440
0.027740
0.017975
0.033600
0.060944
0.033112
-0.046448
-0.158752
-0.180237
-0.113831
-0.080139
-0.014221
0.091217
0.102448
0.026764
-0.029846
-0.067444
-0.085510
-0.095276
-0.086487
-0.053284
-0.011292
0.011627
0.018463
0.026764
0.041901
0.051178
0.054108
0.036530
0.035065
0.020416
0.020905
0.024323
0.040924
0.042389
0.039948
0.025299
0.022858
0.012115
0.010162
0.037994
0.054596
0.045319
0.031647
0.018951
0.023834
0.010651
0.007721
0.001862
0.013580
0.019440
0.011139
0.010162
0.009674
0.003326
-0.000061
-0.015686
-0.019592
-0.019104
-0.016174
-0.012756
-0.005432
-0.017639
-0.022034
-0.016174
-0.010803
-0.009338
-0.010803
-0.007385
0.000397
-0.003967
-0.012756
0.000397
0.003815
0.001862
-0.003479
0.002350
0.001862
-0.013245
-0.002502
0.006256
-0.001038
0.000885
-0.005432
-0.002014
-0.005920
-0.002502
-0.002991
-0.002502
0.007233
-0.008850
-0.002014
-0.008850
-0.009827
0.002350
-0.000549
-0.018127
-0.000549
-0.015198
-0.013245
-0.008850
-0.001526
0.002838
-0.009827
-0.009338
-0.009827
-0.004456
-0.006897
-0.001038
0.011139
-0.008362
-0.017639
-0.005432
0.010162
-0.001038
-0.002502
-0.013733
0.000885
-0.007385
-0.004944
-0.008362
-0.005432
-0.001038
-0.010315
-0.015686
0.005280
-0.009827
-0.001038
-0.006409
-0.014221
-0.021057
-0.023010
-0.003967
-0.007385
-0.003479
-0.015198
-0.002502
-0.012268
-0.014221
-0.013733
0.009674
0.009674
-0.005920
-0.002991
-0.008362
0.000397
0.002350
0.007721
-0.002991
0.006256
-0.011780
0.014557
0.029694
0.051178
0.057037
0.027252
0.010651
0.014557
0.009186
0.016998
0.039948
0.026276
0.017975
0.020905
0.026764
0.021393
0.027252
0.021393
0.021881
0.016510
0.006744
-0.008850
0.004303
0.005768
0.016998
0.003326
-0.000549
-0.007385
-0.038147
-0.075256
-0.104065
-0.099182
-0.057678
-0.031799
0.010162
0.037018
0.062897
0.090729
0.063385
-0.008362
-0.048889
-0.076721
-0.074280
-0.050842
0.035065
0.062897
0.069244
0.089264
0.085358
0.059479
0.031158
0.024323
-0.000549
-0.018127
-0.021057
-0.022522
-0.015198
-0.012756
-0.009827
-0.004944
-0.015198
-0.026428
-0.014709
-0.008362
0.001862
-0.006409
-0.022034
-0.018616
-0.024963
-0.021545
-0.003479
-0.007874
-0.002502
-0.010315
-0.008850
0.004303
-0.004456
-0.000061
-0.000549
-0.009338
-0.012268
-0.013733
-0.008850
-0.002014
0.019928
0.019928
0.002350
0.010162
0.012604
0.016510
0.012115
0.008209
0.003326
0.007721
0.005768
0.024323
0.031647
0.002350
0.012115
0.011627
0.001373
-0.012756
-0.006409
-0.001526
-0.000061
-0.001526
-0.018616
-0.002991
0.001862
0.011139
0.004791
-0.000061
-0.003479
0.001862
-0.002991
-0.006897
-0.001526
0.007233
0.005280
-0.001526
-0.005432
-0.014709
-0.002014
-0.007874
-0.002991
-0.004944
-0.004456
-0.011780
-0.004456
-0.008850
-0.004944
-0.010803
-0.005432
-0.008362
-0.003479
-0.009827
-0.000549
-0.002014
0.004303
-0.000549
-0.009338
-0.000549
0.008698
-0.007874
-0.003967
-0.002991
-0.004456
-0.000549
0.004303
0.002838
0.001862
-0.003479
-0.000061
0.005280
-0.001526
-0.014709
0.004303
0.011139
0.004791
-0.000549
-0.004944
-0.002991
0.002350
0.002350
-0.002991
0.008698
0.003815
0.005280
-0.005920
0.009674
-0.002991
0.014069
-0.007385
0.010162
0.002350
-0.001526
-0.005920
0.008698
0.002350
0.002838
-0.003967
-0.007874
0.001373
0.004303
0.009186
0.004791
-0.012268
0.002350
-0.006897
0.001373
0.010162
-0.004944
0.007721
0.006744
-0.002502
-0.013733
0.001373
0.005280
0.016022
-0.010803
-0.012268
-0.000061
0.004791
-0.000549
0.005280
-0.004456
0.000397
-0.001038
-0.005920
0.008209
0.005768
-0.007874
-0.003479
0.007721
0.001373
0.003326
0.005768
0.008209
-0.007874
-0.006897
0.003326
0.003815
-0.008850
0.000885
0.006744
-0.001038
-0.011292
-0.005920
-0.003967
0.007233
0.003326
-0.002502
-0.007874
-0.005432
-0.001038
-0.003967
0.003815
0.007721
-0.004456
-0.010803
-0.010803
0.012115
-0.005432
0.003326
0.002838
0.000397
0.015533
0.051178
0.078522
0.078522
0.058990
0.052643
0.076569
0.085846
-0.054749
-0.396545
-0.606018
-0.354553
0.097565
0.377350
0.329987
0.127350
-0.055237
-0.188049
-0.224182
-0.167542
-0.103577
-0.061584
-0.020569
0.026276
0.047760
0.069244
0.079987
0.089264
0.106354
0.108795
0.106842
0.092682
0.077545
0.057037
0.059967
0.038971
0.032135
0.019928
0.014557
0.015045
0.004303
0.007233
0.000885
0.009674
0.014069
0.007233
-0.003479
-0.003967
0.007233
0.015533
-0.000061
0.016510
0.001373
0.001862
-0.004456
0.001373
0.004791
-0.001038
-0.004944
0.001862
-0.002991
-0.013733
-0.008362
-0.004944
-0.004456
-0.016663
-0.032288
-0.037659
-0.019104
-0.015686
-0.023499
-0.014221
-0.013245
-0.015686
-0.023499
-0.006409
-0.011292
-0.008850
-0.003479
0.000397
-0.009338
-0.005432
-0.011292
0.008209
0.014557
-0.000061
-0.002502
0.007721
0.014557
0.003815
0.011627
-0.002014
0.014069
0.000397
0.005280
-0.005432
0.011139
-0.002502
0.005280
0.009186
0.002350
-0.006409
-0.004456
0.011627
0.007233
0.004303
-0.002502
-0.005432
-0.005920
-0.000549
0.002350
-0.002991
0.009674
-0.002502
-0.002014
0.002838
0.006256
-0.002014
0.000885
0.009674
-0.005920
0.000885
-0.002991
-0.000061
0.010162
-0.001526
-0.006897
-0.005432
0.010162
0.005280
0.004791
-0.008362
-0.007385
-0.003967
0.000885
-0.012268
-0.014709
0.001862
-0.004944
-0.007385
0.001373
-0.000061
-0.014221
-0.004944
0.011627
0.000397
-0.003479
-0.002502
0.007721
0.008209
0.005280
-0.004456
-0.003967
-0.003967
-0.006409
0.000885
0.007233
0.008209
-0.010803
-0.002991
0.003815
-0.000549
0.000885
0.005768
0.003326
-0.002991
-0.006409
-0.002502
-0.004456
0.006256
0.005768
0.000397
0.003326
0.002350
-0.001038
-0.000061
-0.004456
0.001862
-0.006897
-0.010803
-0.008362
-0.005920
-0.013733
-0.000549
-0.003967
0.001373
-0.011780
-0.022034
-0.008362
-0.012756
-0.005920
-0.020569
-0.006897
-0.004456
0.008209
0.018463
0.067780
0.083893
0.090729
0.048737
0.018951
-0.016663
-0.048889
-0.028870
-0.003479
0.023834
0.062897
0.058014
0.021393
0.000885
-0.025940
-0.029846
-0.054260
-0.054749
-0.067932
-0.080627
-0.062561
-0.019104
0.012604
0.056549
0.061432
0.051666
0.029205
0.006744
-0.020081
-0.036682
-0.002502
0.029694
0.052155
0.072662
0.078033
0.066315
0.059479
0.037506
0.021393
-0.001526
-0.010315
0.002350
-0.016174
-0.026428
-0.021545
-0.015686
-0.006897
-0.009338
-0.031799
-0.033752
-0.029846
-0.026428
-0.020569
-0.019592
-0.017639
-0.016663
-0.013245
-0.031311
-0.017151
-0.023987
-0.003967
-0.015198
-0.013733
-0.009827
0.000397
-0.003967
-0.013245
0.001862
-0.004456
0.005768
-0.006897
-0.007385
0.008698
0.012604
0.014557
0.000885
0.002838
0.002838
-0.001526
0.002350
0.012604
0.013580
0.009674
-0.001526
0.003815
0.008698
0.007721
0.002838
0.002350
0.009186
-0.002014
-0.008362
0.001862
0.002838
-0.000549
-0.000549
-0.000061
-0.004944
-0.015686
-0.006409
0.001862
0.000397
-0.006897
-0.017639
-0.005920
-0.006897
0.000885
0.000885
-0.011292
-0.003479
-0.009827
-0.000549
0.001373
0.002838
0.003326
0.002838
0.003815
0.007233
-0.002014
0.001373
0.007721
0.005280
-0.001526
-0.008850
-0.006897
0.013580
-0.000061
0.004791
0.002350
0.005768
-0.000061
-0.007385
-0.002991
0.006744
-0.001038
0.007233
-0.004456
-0.005920
-0.012756
-0.000549
-0.004456
0.004791
0.002838
-0.011780
-0.002014
-0.008362
0.001373
-0.003479
-0.004456
-0.005432
-0.007874
0.004303
-0.006897
-0.002502
0.007233
0.000885
-0.007874
-0.004456
-0.004456
-0.002502
0.006744
0.007233
0.005280
-0.002014
-0.005432
-0.005920
0.009186
0.009674
-0.003479
-0.003479
-0.005432
-0.002502
0.000885
0.000885
0.001862
0.007233
-0.008362
-0.012756
-0.000549
-0.000061
-0.003479
0.000885
-0.007874
-0.005432
-0.004944
-0.002991
0.004303
-0.003479
-0.006897
-0.002502
-0.002991
-0.001526
-0.002991
-0.005432
-0.001526
0.001862
-0.001526
0.000397
-0.002991
0.000885
0.001862
-0.004944
0.003815
-0.004456
-0.002014
-0.006897
0.004303
0.000397
0.000885
0.000885
0.008698
0.000397
-0.002502
-0.008850
-0.000549
0.004791
0.001862
0.002838
-0.004944
0.012604
-0.001526
-0.002502
-0.003967
-0.007385
-0.003967
-0.003967
0.003326
0.003326
-0.000061
-0.002991
-0.013245
-0.004456
-0.001038
0.003815
-0.005920
-0.004456
-0.005920
-0.008850
-0.000061
0.007233
0.007233
0.010651
-0.001038
0.004791
-0.002502
-0.016663
-0.084534
-0.151917
-0.178772
-0.121643
-0.015198
0.050201
0.065338
0.078033
0.034576
-0.009827
-0.054260
-0.062073
-0.028381
-0.004944
0.026764
0.048248
0.022858
-0.043030
-0.023987
0.169830
0.259186
0.075104
-0.244202
-0.385803
-0.175842
0.175690
0.211823
0.077057
-0.081116
-0.150940
-0.091370
0.056061
0.101959
0.074127
0.019440
-0.026917
0.009674
0.047272
0.095612
0.146881
0.162018
0.146393
0.146393
0.171295
0.147369
0.064362
0.028717
0.020905
0.028717
0.021881
0.007233
0.008209
-0.014221
-0.029358
-0.042542
-0.047913
-0.063049
-0.073303
-0.077698
-0.065979
-0.058167
-0.060608
-0.064514
-0.054749
-0.031799
-0.032776
-0.011292
-0.024475
-0.020569
-0.010803
-0.014709
-0.009827
0.002350
0.004791
0.000885
0.002350
0.008209
0.003326
0.005280
0.003326
0.009186
0.009674
-0.004944
-0.003967
0.000885
-0.006897
-0.000549
-0.000549
0.000397
-0.004456
-0.022522
0.006744
0.004303
-0.000549
-0.006409
-0.002991
-0.002991
0.006256
-0.013733
-0.005432
0.006744
-0.000549
-0.004456
0.000885
-0.007385
0.001862
-0.000549
-0.002014
0.004791
-0.011780
-0.005920
-0.007874
0.002350
0.003815
-0.001038
-0.003967
-0.002991
0.000885
-0.008362
0.004303
0.014557
0.013092
0.000885
-0.006409
-0.005920
0.009186
0.006256
0.000397
0.007721
0.011139
0.000885
-0.003479
0.009674
0.006744
0.009674
-0.005432
0.004791
-0.006897
0.003815
0.000397
0.001862
0.004791
0.009674
0.000397
0.010162
-0.001038
0.000397
0.000397
0.004303
0.005280
-0.003479
0.005280
0.002838
0.010162
0.000397
0.002350
0.002350
-0.000549
0.003815
-0.000061
-0.000549
0.008209
0.010651
-0.000061
-0.000061
-0.008850
0.001373
0.003815
0.000885
-0.000061
0.014069
-0.009827
-0.001526
0.010162
0.005768
0.000397
-0.002014
-0.005920
0.007721
-0.010315
0.003326
0.002350
0.006744
0.000397
-0.005920
0.004303
0.006256
-0.004456
0.001862
0.001373
-0.001526
0.001373
0.007721
-0.001038
-0.004944
0.002350
0.005280
-0.007874
-0.002991
-0.004456
0.001862
0.004791
0.002838
0.003815
-0.010803
0.004791
0.001862
0.006256
-0.000061
0.003815
-0.003967
-0.000061
0.005768
-0.009827
0.001373
-0.003967
0.004303
-0.001038
-0.015686
0.001373
0.006256
0.000885
-0.005920
-0.009827
-0.006409
0.007721
-0.001526
0.004791
-0.001038
0.002350
-0.001526
0.005280
-0.001526
0.013580
0.009186
0.004303
0.011139
-0.000061
0.012115
0.000885
0.007233
0.011627
0.008698
-0.002991
-0.023499
-0.036682
-0.040100
-0.025940
-0.021057
-0.007874
0.006256
0.019440
-0.003479
-0.012756
-0.012268
-0.022522
-0.016174
-0.014221
-0.017151
-0.017639
0.000397
0.019440
0.056549
0.049225
0.029205
0.018463
0.022858
0.033112
0.040436
0.007721
-0.060608
-0.097717
-0.083069
0.018463
0.127350
0.125397
0.062408
-0.025940
-0.025452
-0.022522
0.016998
0.037018
0.007233
-0.005432
0.009186
0.016022
0.019928
0.030182
0.037994
0.029205
0.025787
0.017975
0.026764
0.008698
0.006744
-0.003479
-0.013733
-0.018616
-0.040588
-0.046448
-0.039124
-0.036682
-0.029358
-0.018127
-0.019104
-0.019104
-0.012268
-0.025452
-0.009827
-0.020569
-0.016663
-0.003967
-0.006897
-0.007874
-0.008362
-0.002502
-0.005432
-0.009827
0.002838
-0.009827
-0.000549
0.005768
-0.003479
0.002838
0.000397
0.000885
0.000397
-0.004944
-0.002014
-0.001526
0.013092
-0.003479
-0.003967
-0.002014
0.004791
0.001373
-0.014709
-0.005920
0.002838
0.002350
0.006744
0.000397
-0.004456
0.004303
-0.001038
0.000397
0.011627
0.001373
0.004303
0.000397
0.001862
0.003326
-0.001038
0.005280
0.002350
0.005768
-0.004456
-0.002014
0.001862
0.001373
-0.002991
0.003326
-0.007874
0.004791
0.000397
-0.004944
0.001862
0.009674
-0.002014
-0.001526
0.008209
0.003326
-0.007385
-0.003479
0.003326
0.000885
-0.008850
0.007233
-0.003967
0.002838
0.001373
-0.014709
-0.007385
0.001373
-0.008362
-0.001038
-0.005432
-0.000549
0.011627
-0.009338
-0.012268
0.000885
-0.007874
0.004791
0.002350
0.005280
-0.010315
-0.004944
-0.004944
0.005280
-0.003967
-0.000549
-0.002502
-0.003479
-0.001526
-0.001038
0.000397
-0.003479
0.003815
-0.010315
-0.006409
-0.009827
-0.004456
-0.006409
-0.008362
-0.007874
-0.014221
-0.022522
-0.010315
0.001373
-0.009827
-0.018616
-0.012268
-0.007874
-0.005432
-0.016663
-0.013733
-0.013245
-0.008850
-0.015198
-0.015686
-0.011780
-0.005920
-0.000061
0.009674
0.001862
0.007721
0.011139
0.028229
0.018463
0.013580
0.002350
0.005280
0.020905
0.016510
0.007721
0.005768
0.019928
0.013092
0.015045
0.008209
0.011139
0.014557
0.008698
0.013580
0.005768
0.000397
-0.002502
-0.004944
0.016022
0.008698
0.001373
-0.002991
0.005768
0.000397
0.005768
-0.017151
-0.027405
-0.028870
-0.024475
0.006744
0.022369
0.013580
0.016998
0.005280
0.014069
0.001373
0.014069
0.038483
0.006256
-0.152405
-0.308655
-0.298401
-0.018616
0.239166
0.261627
0.099518
-0.034241
-0.080627
-0.070862
-0.033752
-0.009827
-0.005432
0.000397
-0.002014
0.016998
0.049713
0.080963
0.075592
0.069733
0.062897
0.037994
0.050690
0.041901
0.022858
0.025299
0.010651
0.014557
0.015533
0.006744
-0.007385
-0.007385
-0.021545
-0.004456
-0.014709
0.011627
0.006256
0.010651
0.010162
0.012115
0.003326
-0.013245
-0.000061
-0.008362
-0.013245
-0.001038
-0.000549
0.002350
-0.013733
0.001373
0.000885
0.007233
-0.005920
-0.002991
-0.004456
-0.012268
-0.010315
-0.021545
-0.000549
-0.003479
-0.003479
-0.003479
-0.013245
-0.006409
-0.019592
0.002838
-0.011292
0.004303
-0.005432
-0.017639
-0.007874
-0.004944
0.007721
-0.001526
-0.000549
0.004303
-0.000549
0.004791
0.005280
0.014557
0.016510
-0.001526
0.004303
0.012115
0.016022
0.018951
0.014069
0.009674
-0.008850
-0.010315
0.004791
0.016022
0.004791
0.001862
0.006256
0.001862
-0.001526
-0.007874
-0.008362
-0.010315
-0.008850
-0.015198
-0.008850
-0.004944
-0.009827
0.000397
0.003326
-0.005920
-0.007385
-0.011292
-0.009338
0.006744
-0.002502
-0.004456
-0.012268
-0.004944
-0.008362
-0.008850
-0.002991
0.007233
0.000397
-0.012756
-0.008850
0.001862
0.000397
0.005280
0.002838
0.002838
-0.004944
-0.006409
-0.005432
0.001862
0.008209
0.000885
0.005768
0.006744
0.002350
-0.004944
0.003815
-0.003967
0.012604
0.006744
-0.007385
-0.002502
0.001862
0.004791
-0.004944
0.009674
-0.004456
-0.008362
-0.000061
0.012115
0.008209
-0.005432
0.002350
-0.004944
-0.004944
-0.006409
-0.000549
0.006744
0.013580
0.000885
-0.006897
-0.001038
-0.000061
0.009186
-0.004456
0.005280
0.007721
-0.007385
0.001862
0.003815
0.004303
0.010162
0.003815
-0.000061
0.004791
0.000397
0.001862
0.009186
0.007721
-0.003967
0.006744
-0.002991
0.008209
0.008698
0.000397
0.004303
0.000397
-0.017151
-0.030334
-0.045471
-0.030823
-0.018127
-0.001526
0.014557
0.037994
0.024811
-0.000549
-0.008850
-0.021057
-0.027893
-0.025452
-0.018616
0.011139
0.037994
0.067291
0.055573
0.045807
0.024811
0.016510
0.014069
0.013092
-0.026917
-0.099670
-0.180725
-0.180725
-0.034241
0.189850
0.233795
0.169830
0.028717
-0.027893
-0.067932
-0.086487
-0.072327
-0.038147
-0.004944
0.034576
0.046783
0.061432
0.077057
0.061920
0.037506
0.027252
0.021393
0.015045
-0.000549
-0.024963
-0.022522
-0.037170
-0.024475
-0.033752
-0.032776
-0.024475
-0.002991
-0.000061
-0.007385
-0.003967
-0.027405
-0.012756
-0.012756
0.004303
0.005280
0.003815
-0.005432
-0.001526
-0.008362
-0.011292
-0.008362
-0.002014
-0.001038
-0.007874
-0.000549
-0.016663
-0.005920
-0.007385
-0.003479
0.005768
-0.014709
-0.004456
-0.005432
0.008698
-0.003479
-0.007874
-0.005920
0.004303
0.007233
0.007233
0.006744
0.014557
0.009186
0.003815
0.010162
0.010162
0.007721
0.005768
0.010651
0.005280
0.001862
0.003815
0.008209
0.006256
0.011139
0.004791
0.003815
-0.002991
-0.003479
0.007233
0.004791
0.003815
-0.005432
-0.013245
0.000885
0.000397
0.002350
-0.000061
-0.002014
-0.010803
0.006256
-0.006409
0.004791
0.003815
0.000885
-0.009338
-0.004944
-0.011292
-0.003967
0.005280
0.007233
0.000397
-0.016663
-0.013733
-0.016174
0.001862
-0.002991
-0.007874
0.000397
-0.003967
0.001862
-0.001038
-0.006897
-0.005432
-0.002014
-0.004456
-0.009338
-0.005432
-0.016663
-0.004456
-0.005920
-0.010315
-0.011780
-0.017639
-0.014221
-0.007874
-0.014709
-0.026428
-0.015198
-0.010803
-0.004456
-0.004456
-0.017151
-0.009827
0.008209
0.005280
-0.009338
-0.012268
-0.000549
0.017975
0.012115
0.001373
0.008698
0.019928
0.014069
0.016022
0.004791
0.010162
0.015533
0.016510
0.030670
0.021393
0.011627
0.008209
0.016022
0.011139
0.015533
0.010162
0.021393
0.018463
0.021393
0.016998
0.012115
0.012115
0.020905
0.029205
0.022369
0.018951
0.017975
0.002838
0.026276
0.010651
0.029694
0.035553
0.037018
-0.000061
-0.072815
-0.101624
-0.033752
0.024811
-0.001038
-0.098694
-0.154358
-0.189026
-0.119690
-0.042053
0.047272
0.056061
0.024323
-0.014709
-0.067932
-0.096741
-0.063538
-0.016174
0.017487
0.049713
0.069733
0.065826
0.072662
0.089264
0.093170
0.087799
0.068268
0.062897
0.052155
0.046783
0.057526
0.026764
0.017975
-0.001526
-0.000061
-0.003479
-0.007385
-0.007385
-0.019104
-0.013733
-0.017639
-0.034241
-0.023499
-0.020569
-0.007385
-0.017639
-0.006897
-0.010803
-0.008850
0.000397
-0.000061
-0.002014
0.006256
-0.010315
0.000397
0.012604
0.004303
0.005768
0.015045
0.006256
0.004791
0.008698
0.008209
0.018463
0.013580
0.012115
0.016022
0.001373
0.006744
0.002838
0.006256
0.002838
0.002350
0.000397
0.003326
-0.004456
0.000885
-0.012756
-0.004456
-0.001526
-0.009827
-0.014221
-0.011292
0.004303
0.000885
-0.017151
-0.017639
-0.004456
-0.002991
-0.007385
-0.001526
-0.001038
0.002838
-0.012756
0.005280
0.010651
-0.001526
-0.003479
-0.002014
0.008698
0.006256
-0.011292
-0.003967
0.009186
-0.007385
-0.004944
-0.011780
-0.001526
-0.009827
-0.011292
-0.005920
-0.002502
-0.007385
-0.011780
-0.011780
-0.007874
-0.001038
0.001862
-0.008850
-0.006409
-0.011292
-0.006897
-0.005920
0.007233
0.003815
0.014557
-0.001038
-0.003967
0.012115
0.010162
0.008209
0.013092
0.008209
-0.002014
0.004791
0.013580
0.000397
0.006256
-0.001038
0.004303
0.004791
-0.007385
0.011627
-0.000061
-0.004456
-0.008850
0.008209
-0.002502
-0.005920
0.004791
0.007721
0.011139
-0.001526
-0.008850
-0.000061
0.015533
0.007233
-0.002991
0.002838
0.001373
0.004791
0.003326
0.013580
0.009674
0.005768
0.009186
0.004303
0.007721
0.001862
0.003815
-0.016663
-0.020081
-0.042542
-0.061584
-0.085510
-0.078186
-0.055237
-0.004944
0.050201
0.088776
0.065826
0.032623
0.029205
0.045807
0.025787
-0.002991
-0.006409
-0.005432
0.022369
0.060455
0.078522
0.096588
0.085358
0.071686
0.055573
0.042389
0.020416
0.007721
-0.020569
-0.047913
-0.058655
-0.039124
-0.013733
-0.014221
-0.034241
-0.041565
-0.040100
-0.031311
-0.035217
-0.023987
-0.019592
-0.015198
-0.020081
-0.017151
-0.019592
0.007233
-0.004456
-0.011292
-0.017639
-0.003967
0.001862
-0.005432
0.001862
0.007721
-0.004456
-0.004456
-0.003479
-0.006897
-0.008362
-0.011292
-0.004456
0.006744
0.000397
-0.008362
-0.009338
-0.006897
-0.001038
-0.009827
0.000885
0.004791
-0.003479
-0.015198
-0.009827
-0.010315
-0.003967
-0.001526
0.002350
-0.001038
-0.001038
-0.004456
0.001862
-0.001038
-0.000549
-0.008850
-0.001038
-0.004456
0.002838
-0.000061
-0.011292
-0.004944
0.004791
0.001373
0.001373
-0.000061
0.002838
0.007721
0.002838
-0.010803
0.008209
0.002838
0.002838
0.002350
0.005280
0.004303
-0.000061
0.008209
0.006744
-0.005920
-0.002502
-0.009338
0.006256
0.004791
-0.002014
0.007721
0.004791
-0.001526
-0.012268
-0.006409
-0.000549
-0.003967
0.006744
-0.002991
-0.004456
-0.015686
-0.006409
0.007233
0.002350
-0.005432
-0.004944
-0.007874
-0.001038
0.000397
-0.001526
0.015533
0.005768
-0.002014
-0.003967
0.012115
0.008698
0.006256
0.001862
-0.002014
-0.007874
-0.009827
-0.015198
-0.005432
-0.001038
0.005280
-0.000549
-0.004944
0.000885
-0.001038
-0.007385
-0.025940
-0.037659
-0.026917
-0.031799
-0.020569
-0.019104
-0.019592
-0.001526
0.004303
-0.000061
-0.008850
-0.001038
0.008698
0.030670
0.048248
0.003326
-0.222229
-0.364319
-0.335510
-0.058655
0.179596
0.230377
0.164459
0.026764
-0.080627
-0.127014
-0.095764
-0.067444
-0.027893
0.003815
0.019928
0.044342
0.055573
0.086334
0.104401
0.105377
0.086823
0.078522
0.065826
0.060455
0.057037
0.044830
0.044342
0.031158
0.035065
0.022369
0.029694
0.009674
0.001373
0.007233
0.009186
-0.014221
0.008698
0.002838
-0.002502
-0.003479
-0.002014
-0.005432
-0.009827
-0.005432
-0.016663
-0.005920
-0.013733
-0.006409
-0.007874
0.005280
-0.001038
-0.006897
-0.015198
-0.010803
-0.005920
-0.008850
-0.007874
-0.007874
0.007233
-0.008362
0.001373
-0.006897
-0.012268
0.004303
0.011139
0.018951
-0.002014
0.000397
-0.001038
0.008209
0.002350
0.003815
-0.002991
0.002350
0.010651
0.006256
0.012604
-0.000061
0.009674
0.002838
0.008698
0.001862
0.004303
0.002350
-0.003967
0.001862
0.002838
-0.008850
-0.010315
0.016022
0.007233
0.003815
0.007233
-0.003479
0.006256
-0.010315
-0.015198
-0.005920
-0.020081
-0.004456
0.005280
-0.000061
0.016022
0.002350
0.008209
0.004791
0.000885
-0.007385
-0.013733
-0.005432
0.000397
-0.006409
-0.001526
-0.002991
0.025299
0.015533
0.005768
0.025787
0.007721
-0.001038
-0.015198
-0.003479
0.002350
0.000885
0.010162
-0.002014
0.001373
-0.002502
-0.001038
0.004303
0.004303
-0.005432
-0.009338
-0.010315
-0.009338
-0.005432
-0.000061
-0.004456
-0.005920
-0.006897
-0.004944
-0.007874
-0.004456
0.002350
-0.003479
0.002350
-0.004944
-0.002991
-0.002502
0.001373
0.000397
-0.000549
0.002350
-0.000549
0.008698
0.009186
-0.000549
-0.001526
0.002350
0.005768
0.000885
0.004303
0.002350
0.000397
0.005280
0.012115
0.006256
0.002838
-0.003479
0.013580
0.005280
-0.002014
-0.005432
-0.006409
0.003326
0.002838
-0.005432
0.003815
0.007721
0.004303
0.012604
0.010162
0.003326
0.002838
0.017487
0.018463
0.011627
0.004791
0.003815
-0.045959
-0.078674
-0.108459
-0.114807
0.024811
0.149811
0.178619
0.069244
0.007233
0.001373
-0.007874
-0.018616
-0.025940
-0.016174
0.012115
0.044830
0.055573
0.075592
0.069244
0.051178
0.028229
0.013580
0.000885
-0.013733
-0.031799
-0.014709
-0.022522
-0.026917
-0.044495
-0.041565
-0.027893
-0.031799
-0.031311
-0.030334
-0.029358
-0.010803
-0.021545
-0.016663
-0.010803
-0.018127
-0.002502
-0.002991
-0.003967
-0.009827
-0.006897
0.010162
0.013092
0.005768
0.002350
0.009674
-0.001038
0.006256
0.000397
0.004303
0.009674
0.013580
-0.002014
-0.003479
0.001373
0.005768
-0.001038
0.002350
0.010651
-0.006409
-0.011780
-0.001038
0.012115
0.000397
-0.001526
-0.001526
0.004791
-0.010803
-0.004944
-0.000061
0.001373
-0.004944
0.007233
0.000885
-0.002502
-0.006897
0.000397
-0.003479
0.006256
-0.003967
-0.004456
-0.001526
0.006744
0.003326
-0.008850
0.000397
0.007233
0.002838
-0.008850
-0.000061
0.006256
0.012115
-0.003479
0.003815
0.000397
-0.010315
-0.000549
-0.003967
0.007721
-0.008362
-0.009827
-0.010315
-0.007874
-0.011292
-0.007874
0.003815
0.001862
0.005768
0.009674
0.003326
0.001862
0.000885
0.002350
0.003326
0.003326
0.010162
0.003815
0.020905
0.008209
0.002838
0.003326
0.003815
-0.002014
0.005768
0.008698
-0.000061
-0.002991
0.007721
-0.010315
-0.008362
0.001373
-0.010315
-0.005432
0.000885
-0.002502
-0.002014
-0.007385
-0.008850
-0.001526
-0.001526
-0.008362
-0.014709
-0.008362
0.003815
0.002350
0.006256
0.017487
0.005280
0.006256
-0.006897
-0.010803
-0.020081
-0.023010
-0.011292
-0.014221
-0.014709
-0.009827
-0.006409
-0.005432
-0.009338
-0.014709
-0.012268
-0.005920
-0.003479
0.000885
0.005768
0.030670
0.030182
0.050201
0.043365
-0.009827
-0.124573
-0.179260
-0.163635
-0.048401
0.065338
0.128815
0.103424
0.072174
0.004791
-0.068420
-0.112854
-0.093811
-0.070374
-0.023987
0.010162
0.030670
0.048248
0.048248
0.056061
0.055573
0.041412
0.019928
0.032135
0.037994
0.029694
0.027740
0.017975
0.026276
0.022369
0.012604
0.015533
0.022369
0.015045
0.013092
0.000397
-0.003479
-0.003479
0.004303
0.009674
0.000397
-0.006409
-0.004456
-0.007874
-0.006409
0.003815
-0.002014
0.004791
0.006256
-0.003967
-0.006409
-0.006897
0.001373
0.001373
0.002350
0.008698
0.011139
-0.002991
-0.012756
0.004791
0.008209
-0.002014
-0.006897
-0.008362
0.002838
0.009674
0.008209
-0.000061
-0.004456
-0.006409
-0.006897
-0.002502
0.001862
0.009674
0.001373
-0.006409
-0.005432
0.004791
-0.004944
0.008698
0.007233
-0.000061
-0.005920
-0.003967
0.010651
0.004303
0.013580
0.019928
0.008698
0.003815
0.015045
-0.007874
-0.002014
0.017975
0.005280
-0.006897
0.003815
-0.003479
0.004303
-0.004944
0.007233
0.006744
-0.004944
-0.006897
-0.008850
-0.005920
-0.002991
-0.000549
-0.008362
-0.009827
-0.006897
-0.007385
-0.002502
0.006256
-0.005920
-0.004456
-0.005920
0.002350
-0.005432
-0.001526
0.006256
-0.000549
-0.008850
-0.000549
0.002350
-0.002502
0.002838
-0.002991
-0.002014
0.000885
-0.004456
-0.005432
0.013580
0.013092
0.006256
0.003815
0.007233
-0.000549
0.010162
-0.002502
0.004303
-0.000549
0.001373
0.010651
0.003326
0.014069
0.002350
0.006256
0.001373
-0.002991
0.001862
-0.010315
0.003326
0.007721
0.002350
0.003815
0.000885
-0.017639
-0.019592
-0.023499
-0.024475
-0.020569
-0.005920
0.005768
0.015533
0.011139
-0.022034
-0.035217
-0.052307
-0.031799
-0.010803
0.045807
0.088287
0.124908
0.140533
0.060455
0.014069
-0.005432
-0.013733
0.007233
0.046295
0.052643
0.054596
0.057526
0.050201
0.037506
0.006256
-0.011292
-0.029358
-0.025452
-0.037170
-0.047913
-0.048889
-0.048889
-0.043518
-0.048889
-0.037170
-0.035706
-0.029846
-0.030823
-0.019104
-0.019592
-0.024963
-0.015686
-0.019104
-0.007874
-0.006897
-0.013245
-0.009338
-0.005920
-0.011780
0.002350
-0.002014
-0.005432
-0.004456
0.003815
0.000885
-0.005920
-0.007874
-0.003479
-0.001526
0.007721
-0.000061
-0.012268
0.006256
0.003815
0.008209
-0.000549
0.000397
0.005280
0.006744
-0.002991
0.003326
-0.002014
0.003326
0.000397
0.003326
0.007721
0.004791
0.005280
0.001373
-0.002502
0.000885
-0.000061
0.009186
0.016998
0.011139
0.006744
0.000397
-0.008850
-0.013245
-0.001038
0.004791
-0.007874
-0.014709
-0.016663
-0.013245
-0.014709
-0.005432
-0.011780
-0.017639
-0.008850
-0.006409
-0.013733
-0.017639
0.001373
0.004791
-0.006409
-0.009827
-0.005432
0.017975
0.011627
0.013092
0.003326
0.016510
0.011139
0.013092
0.002838
0.007721
0.011139
0.012115
0.005280
0.012115
0.005280
-0.003967
0.004791
0.002350
0.000885
-0.004944
-0.004944
0.007721
0.005280
-0.009827
0.005768
0.004791
0.000885
-0.003479
-0.007874
-0.008850
-0.011780
-0.013733
-0.015198
-0.016174
-0.002502
-0.001526
-0.000061
0.003815
-0.002502
-0.008362
-0.007874
0.004303
0.016998
0.027252
0.038483
0.048248
0.071686
0.015045
-0.110901
-0.223694
-0.182190
-0.077209
0.039948
0.083893
0.045319
0.001862
-0.002014
-0.047424
-0.079163
-0.091858
-0.094299
-0.075745
-0.047424
-0.026428
-0.010803
-0.000061
0.011139
0.026764
0.026276
0.022369
0.030182
0.021881
0.023346
0.024811
0.030182
0.016998
0.026276
0.008698
0.015533
0.014069
0.007233
0.013580
0.015045
0.013580
0.016998
0.010651
0.015533
0.020905
0.016022
0.031158
0.019440
0.006744
0.006744
0.009674
0.019928
0.019440
0.007721
0.019440
0.026276
0.024811
0.014557
0.017975
0.021393
0.024323
0.024811
0.014069
0.013580
0.010651
0.003326
0.012115
0.016022
0.016022
0.014557
0.010651
0.007233
-0.001526
0.003326
-0.000061
0.001862
-0.011780
-0.007874
0.002838
0.001373
0.000885
-0.003967
-0.004456
-0.003479
-0.011292
-0.019104
-0.021545
-0.000061
0.006256
0.023346
0.019928
-0.003479
-0.021545
-0.022034
-0.003479
0.000397
0.009674
0.022858
0.024811
0.039459
0.018951
0.016998
0.023834
0.024323
0.016022
0.006256
-0.000061
0.005768
0.033112
0.027252
0.023834
-0.005920
-0.017151
-0.009338
-0.013733
-0.004944
-0.004944
-0.015198
-0.006897
-0.009338
-0.023987
-0.032776
-0.029846
-0.036194
-0.034729
-0.030823
-0.017639
-0.023987
-0.025452
-0.013733
-0.005432
0.002838
0.003326
-0.005432
0.000885
0.002350
-0.003967
-0.009827
-0.005432
0.000885
0.013580
0.019440
0.017487
0.011139
0.001373
0.007233
0.021881
0.014069
0.003815
-0.002014
0.005280
0.009186
0.006256
-0.001038
0.004303
0.003326
-0.012268
-0.007385
0.004303
-0.013733
-0.006897
-0.010803
-0.021057
-0.010315
-0.003479
-0.006897
-0.002014
-0.002991
-0.014221
0.000885
-0.003967
-0.001038
-0.003479
-0.008850
0.007233
0.000397
-0.003479
0.003326
0.005280
0.003326
-0.011780
-0.017151
-0.002014
0.008698
-0.002014
0.000397
0.014069
0.007721
0.012604
-0.004456
-0.012268
-0.003967
-0.002014
0.007721
0.009186
0.010162
0.017487
0.023834
0.021881
0.011139
-0.000061
-0.029846
-0.072327
-0.094788
-0.125061
-0.058655
0.041412
0.052643
0.050201
0.028717
-0.016174
-0.049377
-0.064514
-0.058655
-0.033752
-0.028381
-0.015198
-0.000549
0.018463
0.036530
0.027252
0.020416
0.030182
0.029205
0.025299
0.015533
0.021881
0.015533
0.012115
0.004303
0.011139
0.002838
0.016998
0.001373
0.008209
0.008209
0.002350
0.000885
0.008698
0.009186
0.007233
0.005768
0.011139
0.001862
0.008209
-0.002014
0.010651
0.007721
0.005280
0.004303
0.000885
0.010651
0.007721
0.003326
0.000885
0.005280
0.000885
0.001862
-0.003479
0.005768
0.009186
-0.003479
0.007721
0.008698
-0.001526
-0.003479
0.003815
0.016510
-0.003967
-0.003479
0.008698
-0.000549
0.010651
-0.004944
0.002350
0.003326
-0.001038
-0.007385
-0.002991
0.007721
0.002350
0.001862
-0.003967
-0.002991
-0.008362
-0.001526
0.001862
0.008698
-0.007874
-0.016663
-0.014709
-0.011780
-0.010803
-0.003479
-0.009338
-0.008850
-0.021545
-0.014709
-0.009338
0.004303
0.016022
0.030182
0.044342
0.063873
0.070221
0.079498
0.076080
0.064850
0.049713
0.046783
0.030670
0.026276
0.036530
0.030670
0.040924
0.052643
0.050201
0.040924
0.013092
0.005280
-0.028870
-0.039612
-0.046936
-0.048401
-0.050842
-0.042053
-0.033752
-0.031799
-0.043030
-0.036194
-0.024475
-0.029358
-0.016663
-0.019592
-0.015686
-0.017151
0.000397
0.008209
0.007233
-0.001038
0.003326
-0.003479
-0.006409
-0.003967
-0.006409
-0.001526
0.005280
-0.007874
-0.010803
-0.012268
-0.010315
-0.007874
-0.008362
-0.002991
-0.006409
-0.000061
-0.010803
0.000885
-0.012756
-0.000061
-0.005920
0.001862
-0.013733
0.003815
0.000885
-0.010315
0.001373
0.001862
0.009186
0.001862
0.005280
-0.002502
0.005768
0.010651
0.003326
0.000885
0.007233
0.008698
0.018463
0.022858
0.033112
0.034088
0.021393
-0.049866
-0.094788
-0.076233
-0.058167
-0.029358
0.020416
0.035065
0.018951
-0.023010
-0.043030
-0.057190
-0.066956
-0.059631
-0.043518
-0.029358
-0.019104
-0.002502
0.004791
0.004791
-0.001038
0.006744
0.025787
0.022858
0.021393
0.019440
0.028229
0.030182
0.028717
0.017487
0.021881
0.025787
0.012604
0.010651
0.010651
0.016998
0.009186
0.017975
0.010162
-0.009827
-0.002991
-0.006409
-0.001038
0.004791
-0.003967
-0.005432
-0.010803
-0.004456
-0.007874
-0.006897
-0.005432
-0.006409
-0.010803
-0.018127
-0.022522
-0.027893
-0.025452
-0.010315
0.010651
-0.019592
-0.002014
-0.004456
-0.021057
-0.008850
-0.002502
-0.002014
-0.000549
0.003815
0.010162
0.028717
0.047760
0.041412
0.045319
0.030182
0.025787
0.032623
0.043365
0.029694
0.019440
0.010651
0.006744
0.003326
0.031158
0.029694
0.015045
0.002838
0.004303
0.004303
-0.009827
-0.020081
-0.014221
-0.010803
-0.025940
-0.026428
-0.031799
-0.031311
-0.026428
-0.034729
-0.023499
-0.042542
-0.031799
-0.028381
-0.025452
-0.014709
-0.014221
-0.028381
-0.024963
-0.022034
-0.001038
0.005768
-0.000061
-0.002014
0.013580
0.015533
0.026764
0.037506
0.043854
0.022858
0.023346
0.021393
0.011627
0.033112
0.047760
0.050201
0.013580
0.003326
-0.000061
0.011139
0.028229
0.015045
0.022858
0.014069
-0.016663
-0.050354
-0.040588
-0.034729
-0.025452
-0.017639
-0.008362
-0.015198
-0.018616
-0.023010
-0.012756
-0.006897
-0.017639
-0.021057
-0.018127
-0.019104
-0.023010
-0.017151
-0.002991
-0.004944
-0.001038
-0.016174
-0.002991
-0.002991
0.012115
0.022369
0.010651
0.015045
0.009186
0.013580
0.016510
0.013092
0.010162
0.011139
0.001862
0.004791
0.004303
0.013092
0.006256
0.011627
-0.002991
-0.018127
-0.029846
-0.019104
-0.012756
0.004303
0.012604
-0.001038
-0.007874
-0.014709
-0.018616
-0.018127
-0.031311
-0.036682
-0.019592
-0.005432
-0.016174
-0.015198
0.002350
0.016998
0.009186
-0.003479
-0.013245
-0.007874
0.010162
0.009186
0.005768
0.013580
0.007233
0.000885
0.006256
0.015533
0.018463
0.013580
0.004791
0.013580
0.010162
-0.017639
-0.044495
-0.021057
-0.009827
-0.001038
0.016510
0.016022
0.010651
0.003326
-0.018127
-0.012756
-0.013733
-0.003967
-0.008362
0.011139
0.011627
0.005280
0.004303
0.013092
0.013580
0.012604
0.014557
0.010162
0.025299
0.018463
-0.001526
0.008698
0.010162
0.000397
0.002838
0.000885
-0.002014
-0.003967
0.000885
0.004303
-0.003479
-0.002014
-0.011780
-0.004944
-0.000061
0.000397
0.003326
0.007721
-0.006897
-0.006897
0.001373
0.000397
0.016022
-0.006409
-0.010315
-0.000061
0.000885
-0.006409
-0.005920
0.010651
-0.002502
-0.001038
-0.012756
-0.005920
-0.005920
0.000885
-0.007385
-0.005432
-0.003479
-0.004944
-0.000061
0.007721
0.000397
-0.005432
-0.010315
-0.001038
-0.004456
-0.004456
0.011139
0.027252
0.017975
-0.007874
-0.009827
-0.002991
0.008209
0.008698
0.001862
0.006256
0.011627
0.033600
0.042389
0.056061
0.037506
0.024811
0.012604
-0.044983
-0.042542
-0.014221
0.035553
0.062897
0.059479
0.027740
-0.028381
-0.054260
-0.043030
-0.014221
-0.028381
-0.029358
-0.028381
-0.015198
-0.039612
-0.057678
-0.075745
-0.096252
-0.092834
-0.070374
-0.017639
0.015533
0.032135
0.018463
0.009186
-0.004944
-0.019592
-0.018127
-0.012756
-0.007874
0.005768
0.029694
0.033112
0.039948
0.053131
0.039948
0.035553
0.025787
0.016998
0.014069
0.005280
-0.002502
-0.000549
0.003815
0.007233
-0.009827
-0.000061
0.000397
0.003326
0.011627
0.001373
-0.002502
-0.002991
0.000397
-0.000549
-0.002014
0.019440
0.003815
-0.003479
-0.000061
0.000885
-0.002991
0.003326
-0.007385
-0.007385
-0.002991
-0.005432
-0.007874
-0.004944
0.005768
-0.007874
0.001862
-0.003967
-0.000061
-0.002014
0.001862
0.010162
0.014557
-0.000549
0.002838
0.000885
0.006744
0.004303
-0.000549
0.003326
0.011139
0.002838
-0.006409
0.011139
0.011139
0.003326
0.002350
0.003326
-0.001038
0.002838
-0.002502
0.019440
0.002350
-0.007385
-0.002502
-0.008362
-0.003967
-0.006409
-0.006409
0.002350
0.002838
-0.002014
-0.006897
-0.002991
-0.001526
0.004303
-0.009338
-0.002991
-0.003967
0.001373
-0.003967
-0.001526
0.007233
-0.009338
-0.007385
-0.002991
-0.000549
0.002838
0.007721
0.008209
0.006744
0.000397
-0.010315
0.006744
0.004791
0.011139
0.014069
0.004791
0.005768
0.007233
0.016022
0.003326
0.020905
0.007233
0.007721
-0.003479
-0.025940
-0.036194
-0.029358
-0.015198
-0.002014
0.012115
0.015045
0.007721
-0.003967
-0.019592
-0.013733
-0.017639
-0.013245
-0.012268
0.001373
0.014557
0.000885
0.012604
0.015533
0.009674
0.007721
0.020905
0.014069
0.019928
0.016998
0.004303
0.010651
-0.001038
0.010162
0.006744
0.015533
0.011627
-0.001038
0.006744
0.000885
0.003815
-0.005920
-0.003479
-0.012756
-0.010803
-0.003967
0.004303
-0.002991
-0.006409
-0.003967
-0.002014
-0.017639
-0.010803
-0.002502
-0.005920
-0.011292
-0.021057
-0.018616
-0.007874
-0.009827
-0.001038
-0.002502
0.007721
0.013092
0.029694
0.029694
0.010651
-0.045471
-0.090393
-0.070862
-0.025940
0.000885
0.015045
0.044342
0.046295
0.012115
-0.002991
-0.024475
-0.019592
-0.020569
-0.021545
-0.000061
0.020416
-0.006897
0.033112
0.061920
0.036041
-0.007385
-0.008850
0.003326
0.011139
0.004791
-0.002014
-0.009827
-0.001038
0.005280
-0.002014
-0.004944
-0.017639
-0.017639
-0.020081
-0.024475
-0.028870
-0.024475
-0.022034
-0.020081
-0.010803
-0.002991
0.019928
0.045807
0.036530
0.012115
-0.000061
0.010162
0.018463
0.028717
0.025299
0.020416
0.016998
0.012115
0.029205
0.029205
0.018951
0.013580
0.020416
0.015045
0.015533
0.012604
-0.001038
0.000885
0.000397
0.000885
-0.008850
-0.003967
0.000397
-0.007385
-0.011780
-0.004944
-0.002991
-0.017639
-0.007874
-0.000549
0.000397
-0.013733
-0.018616
-0.014221
-0.005432
-0.007874
-0.025452
-0.010315
-0.007874
-0.008850
-0.006409
-0.004456
-0.004944
-0.005432
-0.002991
-0.007385
-0.005432
-0.005920
0.004791
-0.006409
-0.008362
-0.000549
0.000885
0.002838
0.008209
0.003326
0.003815
-0.000061
0.000885
0.007233
0.007721
0.000397
0.008209
0.011627
-0.004456
-0.001038
0.009186
0.004791
0.003326
0.016998
0.003815
0.004303
0.005280
-0.011292
-0.001038
-0.013733
-0.005432
0.000885
-0.002991
0.004303
-0.003967
-0.002014
-0.003479
-0.004944
-0.004456
-0.014709
-0.006409
-0.003967
-0.004944
-0.001526
-0.008850
-0.007874
-0.002991
-0.001526
0.007233
-0.001038
-0.004456
-0.003479
0.001862
0.000885
0.006256
0.013092
0.008209
0.006256
0.001862
0.003326
-0.006897
-0.009338
0.001862
0.006256
0.007721
0.010651
-0.004456
0.016022
0.016510
0.014557
-0.004944
-0.008362
0.009674
0.003326
0.003326
-0.002991
0.016998
0.007721
0.002838
0.005768
0.005768
0.022858
0.009186
0.014557
0.029205
0.045807
0.039948
-0.001526
-0.083557
-0.138245
-0.129456
-0.049866
0.042877
0.095612
0.079987
0.025787
-0.035706
-0.058655
-0.067932
-0.075256
-0.053772
-0.016663
-0.001526
0.004303
-0.004456
-0.008850
-0.002991
0.003815
0.016022
0.022369
0.017487
0.016510
0.005768
0.016998
-0.006409
-0.003967
-0.005920
0.005280
0.001373
0.004791
0.009186
0.002838
0.016998
0.000885
0.001373
0.001373
0.005280
0.000397
0.010162
0.005280
0.007721
0.000397
0.016510
0.032135
0.019928
0.023834
0.020905
0.013580
0.001373
0.011139
0.039948
0.042877
0.045319
0.041901
0.034088
0.009674
-0.009338
0.005280
-0.004944
0.010651
-0.003479
0.013092
0.014069
-0.016663
-0.014709
-0.022522
-0.024963
-0.027893
-0.026917
-0.029846
-0.028870
-0.020569
-0.021545
-0.020569
-0.026917
-0.021545
-0.016174
-0.008850
0.000885
-0.002502
-0.002991
-0.004944
-0.000549
-0.007874
-0.008362
-0.014221
0.006744
-0.000061
0.002350
0.000397
0.008698
0.007233
-0.001038
0.005768
-0.009827
0.003815
-0.006409
0.001373
0.005768
0.008698
-0.000061
0.007721
0.001373
0.005280
0.010162
0.001373
0.014557
-0.003967
0.003326
0.004791
0.014069
0.005280
-0.001038
0.005768
-0.003479
0.007233
0.006256
0.007721
0.010162
-0.002991
0.004303
-0.006897
-0.002014
0.001373
0.010162
0.002838
0.000397
-0.004456
-0.006409
-0.002014
0.004791
0.005768
-0.013733
-0.003967
-0.001038
-0.003479
-0.001526
0.007721
0.004791
0.008698
-0.002991
-0.002502
-0.004944
-0.004456
0.005280
-0.002014
-0.002502
0.007233
-0.000549
-0.002991
0.007233
0.011627
0.014069
0.005768
-0.007385
-0.013245
-0.004456
-0.003967
-0.003479
0.010651
-0.001038
-0.006897
-0.005432
-0.009827
0.001373
-0.007874
-0.008362
-0.018127
-0.009827
-0.021057
-0.015686
-0.014221
-0.005920
0.027740
0.093170
0.129303
0.099518
0.047760
-0.006409
-0.052307
-0.040588
-0.025940
-0.001526
-0.001038
0.014069
0.051178
0.117584
0.114655
0.073151
0.023834
-0.045959
-0.087952
-0.097229
-0.096741
-0.073792
-0.049377
-0.007874
0.003326
-0.008850
-0.010315
-0.009338
-0.032776
-0.044495
-0.041077
-0.031311
-0.027893
-0.027405
-0.032288
-0.027405
-0.020569
-0.023499
-0.005920
0.014557
0.002350
0.001862
0.006256
0.013580
0.009674
-0.002502
0.014557
0.014557
0.007233
0.009186
0.011139
0.012115
0.020905
0.020416
0.014557
0.011139
0.005768
0.009186
0.024811
0.010162
0.015045
0.001862
0.014557
0.015045
0.016510
-0.002014
0.001862
-0.000061
-0.010315
-0.012756
-0.014221
-0.002991
0.001862
-0.002991
-0.003967
-0.002014
0.004791
0.013092
0.009674
0.008209
-0.007385
-0.009338
0.000885
-0.001526
0.013580
0.005768
0.014557
0.005280
0.003815
-0.014709
-0.014221
-0.010803
0.002350
0.006744
-0.009827
-0.009338
-0.002502
-0.015686
-0.021057
-0.020081
-0.026428
-0.026428
-0.020569
-0.023987
-0.016663
-0.023499
-0.007385
-0.005432
-0.008362
-0.020081
-0.024963
-0.006409
-0.004456
-0.003479
-0.018127
-0.015198
-0.012756
-0.021545
-0.000061
-0.024475
-0.016174
-0.009338
-0.024475
-0.013733
-0.005432
-0.011292
-0.011780
-0.003967
-0.004456
-0.005920
-0.004456
0.003326
0.004791
-0.006409
0.002350
0.012115
0.024323
0.043854
0.044830
0.038971
0.028717
0.010162
0.009186
0.020416
0.033600
0.038483
0.026276
0.018463
0.019928
0.031158
0.021393
0.028717
0.022369
0.003815
0.010162
0.007233
0.003815
-0.002014
0.008209
0.000885
-0.012268
-0.002991
-0.014221
-0.008362
-0.001038
0.008698
-0.009827
0.000397
-0.005432
-0.006409
0.008698
0.003326
-0.001038
0.003326
-0.000061
0.008698
0.004303
0.007233
0.010651
-0.002014
-0.005432
-0.004456
-0.002502
0.008698
0.001862
0.007721
-0.004944
-0.003967
-0.008362
-0.014221
-0.000061
0.008698
0.002838
-0.005920
-0.002502
-0.005920
0.000885
-0.008362
-0.003967
0.001862
0.005768
-0.005920
-0.014709
0.008698
0.014069
-0.002502
0.000885
-0.002991
0.000885
0.000397
-0.000549
-0.003479
0.010651
0.001862
-0.010803
-0.005432
0.014069
-0.000061
0.006744
0.012115
0.029694
0.036530
0.032135
0.005280
-0.056213
-0.091858
-0.058167
-0.008850
0.020905
-0.019104
-0.030823
0.021881
-0.005920
-0.112366
-0.141174
-0.062561
-0.048889
-0.047424
-0.018616
0.013580
0.073151
0.066803
0.016022
-0.021057
-0.031799
-0.010803
0.007233
0.021881
0.057037
0.058502
0.070709
0.070221
0.064362
0.038483
0.045319
0.019440
0.016998
0.012604
0.003326
0.022369
0.020905
0.002350
-0.000549
-0.000549
-0.000549
-0.006409
-0.004944
-0.000061
0.005280
0.007233
0.021881
0.010651
0.015045
0.006744
0.010651
0.001373
0.006744
0.007233
-0.000061
-0.002014
0.003815
-0.005432
-0.003967
-0.007385
0.002350
-0.003479
-0.004456
-0.003479
-0.002014
-0.002014
-0.004944
-0.002502
0.009674
-0.001038
0.003815
0.001373
-0.008362
0.003815
0.004303
0.005768
0.007721
0.001373
-0.006897
-0.001526
0.006744
-0.000549
0.013580
-0.002014
0.003815
0.002350
0.007721
0.001373
0.005768
0.005768
-0.008362
0.008209
0.007233
0.009186
-0.003479
0.008209
-0.006897
-0.001038
0.008209
-0.008362
0.017487
-0.001526
-0.004944
-0.000061
-0.006897
-0.001526
-0.009338
-0.000549
-0.000549
-0.000061
-0.002502
-0.002991
-0.006409
0.005280
-0.000549
-0.007385
-0.007874
-0.003479
-0.002502
-0.003967
0.007233
-0.012268
-0.006409
-0.008850
-0.002991
0.000397
0.003815
-0.001526
-0.003479
-0.007385
-0.009338
0.000885
-0.000549
0.007721
-0.005920
-0.003967
-0.010803
-0.003967
-0.007385
0.003326
0.013580
0.002350
0.000885
-0.003967
-0.008850
0.007721
0.002350
-0.003479
-0.001038
0.007233
-0.008362
-0.003967
0.003326
0.000397
0.003815
-0.001038
0.006256
-0.000061
0.000397
0.003326
0.003326
0.007721
-0.007874
-0.003479
-0.002014
-0.001038
-0.000061
-0.002014
-0.001038
-0.005432
-0.006897
-0.009338
0.008698
0.007721
-0.000549
-0.002502
0.014557
0.004303
-0.001526
-0.009827
-0.008850
0.008209
0.024323
0.024323
0.021881
-0.003479
-0.009338
-0.016663
0.000397
-0.004456
-0.006897
-0.002502
0.004791
-0.005432
-0.004944
-0.001526
0.004303
0.000397
-0.001038
0.008698
0.015533
0.012115
0.017487
-0.006897
-0.007874
-0.006409
-0.000061
0.005768
0.006256
0.023834
0.024811
0.033112
0.023834
0.008698
0.010651
0.020905
0.050201
0.050201
0.048737
0.016510
0.002838
-0.020081
-0.016663
0.004791
0.010651
0.011627
0.021393
0.015533
0.013580
0.000397
-0.017639
-0.011780
-0.017151
-0.025940
-0.019104
-0.044495
-0.029846
-0.028870
-0.026917
-0.029358
-0.016174
-0.022522
-0.029846
-0.027405
-0.019592
-0.014709
0.001373
0.004791
-0.003967
0.009674
-0.002991
0.000397
-0.007874
-0.008850
-0.000549
0.004303
-0.000549
-0.000549
0.014557
0.009674
-0.004944
-0.003479
0.000885
-0.015198
-0.012268
-0.005920
-0.029846
-0.022522
-0.015198
-0.023499
-0.010315
-0.018616
-0.021545
-0.009338
-0.012268
-0.016174
-0.015198
-0.005432
-0.016174
-0.003479
-0.005920
-0.001038
0.020416
0.010162
0.017487
0.014557
0.013580
0.014069
0.007721
0.011627
0.007233
0.006744
0.012115
0.024323
0.013092
0.010651
0.011139
0.003326
0.013092
0.006744
-0.003967
0.001862
0.011627
-0.015198
-0.003967
0.006744
0.003815
0.002838
-0.004944
-0.005920
-0.009827
0.004791
0.003326
0.003326
0.005768
0.000397
0.001373
0.005280
0.002838
0.004791
-0.006409
0.006256
0.001373
0.003815
0.004303
0.005280
0.007721
0.003326
0.002838
0.001862
-0.002991
-0.004456
0.000885
-0.000061
-0.000549
-0.011780
-0.011292
0.008209
0.005768
-0.002991
-0.003479
-0.003479
0.002350
0.002350
-0.002014
-0.008850
-0.002502
0.000397
-0.001038
-0.004944
0.002838
0.006744
0.003326
0.004303
0.002838
-0.001038
-0.002991
-0.010803
0.000397
0.011139
-0.003967
-0.004456
-0.000061
-0.002991
-0.003967
-0.007385
-0.005920
-0.005432
-0.006409
0.012115
0.056549
0.109283
0.145905
0.073151
-0.111389
-0.233948
-0.117249
-0.064026
-0.063538
0.006256
0.078033
0.036041
0.017975
-0.041077
-0.071350
-0.062073
-0.058167
-0.051331
-0.052795
-0.051819
-0.036194
0.011627
0.031647
0.046783
0.040924
0.032623
0.039948
0.050201
0.070221
0.078033
0.071198
0.060455
0.046783
0.039459
0.035065
0.025299
0.022369
0.018951
0.015045
0.013580
0.005280
-0.004456
-0.007874
-0.008362
-0.014221
-0.012756
-0.014221
-0.015686
-0.008850
-0.019104
-0.026917
-0.030823
-0.025940
-0.023987
-0.016174
-0.028381
-0.006897
-0.000061
-0.012756
0.003326
0.003326
0.001862
0.005768
0.001373
-0.007385
0.004791
-0.003967
0.007233
0.005768
0.013580
0.006256
0.011627
-0.002991
0.002838
0.010162
0.009674
0.004303
0.005768
-0.017151
-0.013733
0.007233
-0.017151
0.007721
-0.006409
-0.011780
-0.008362
-0.015686
-0.012268
-0.001038
-0.000061
-0.005432
0.001373
-0.007385
-0.006897
0.004791
0.009186
0.010162
0.005768
-0.005920
0.002350
0.007721
0.006256
0.002838
0.009186
0.009186
-0.006897
0.003326
-0.002502
-0.002014
0.016510
-0.000061
0.000397
0.004303
-0.003479
0.005280
0.000885
0.008698
0.010162
-0.011292
0.000885
0.001373
-0.001526
0.010162
-0.004944
0.003815
-0.000061
-0.009827
0.001862
-0.003479
0.002838
-0.002502
-0.005920
0.000885
0.005280
-0.008850
-0.002502
0.003815
0.009674
-0.007385
-0.006409
0.013092
0.006256
0.006256
-0.005920
0.005280
0.008209
-0.006897
-0.004944
0.006744
0.003815
0.009186
-0.002991
-0.010803
0.000397
0.005280
0.002350
-0.000061
0.005280
-0.004456
0.009674
0.008209
-0.000061
0.012604
0.002838
-0.000549
0.001862
0.003326
0.006744
0.007721
0.007233
-0.003967
0.000885
-0.002014
0.000885
-0.001038
0.006744
-0.007385
0.003326
-0.007874
-0.008850
-0.004944
0.005280
-0.007874
-0.014709
-0.008850
-0.008850
-0.000061
-0.006409
0.005280
0.004303
-0.005432
-0.000061
-0.011292
0.013580
0.007721
0.008209
-0.011780
0.001373
-0.022522
-0.018127
0.014557
0.017487
0.005768
-0.008850
-0.019104
0.001862
-0.018127
0.005768
0.061920
0.039948
0.005280
-0.031311
-0.057190
-0.056213
-0.002502
0.057037
0.063873
0.031158
-0.001038
0.025787
0.040924
0.067780
0.041901
0.016022
-0.004944
0.002838
0.010651
0.025787
-0.001038
0.003815
0.014069
0.006744
0.020905
0.001373
-0.015198
-0.009827
-0.009338
-0.022034
-0.035706
-0.048401
-0.044006
-0.034729
-0.034729
-0.030823
-0.031799
-0.025940
-0.020569
-0.030823
-0.020569
-0.014221
-0.012756
-0.011780
-0.018127
-0.007874
0.002350
0.005280
0.002350
-0.008850
-0.006897
-0.011780
-0.008850
0.001373
0.005768
0.008698
0.009186
0.005280
0.005280
0.011627
0.003815
0.002838
0.016998
0.006256
-0.009338
-0.001038
0.006256
-0.001038
0.011139
0.000885
0.004791
0.001373
0.009674
0.020905
0.020416
0.010651
-0.009338
-0.008850
0.011627
0.013092
0.005768
-0.000549
-0.000061
-0.002014
-0.002991
0.004303
0.003326
-0.002991
0.000397
-0.003479
-0.005920
-0.003967
-0.012268
0.002350
-0.003479
-0.002502
-0.003479
-0.004456
-0.001526
-0.001038
0.011627
0.000397
0.010162
-0.009827
0.001373
0.012115
0.005280
0.000885
0.006744
0.011139
0.008698
0.007721
0.007721
0.016022
0.021881
0.004303
0.002838
-0.000549
0.007721
-0.001526
0.000397
-0.001038
0.010162
-0.001038
0.007721
0.013580
-0.000549
-0.000549
0.008209
0.009186
0.002350
-0.002014
-0.002502
-0.002014
-0.012268
-0.006897
-0.021057
-0.002502
-0.007874
0.001373
-0.005432
-0.012756
-0.006897
-0.014709
-0.018616
-0.009338
-0.012268
-0.008850
-0.022522
-0.005432
-0.001038
-0.003967
-0.014709
-0.011780
-0.004456
-0.005432
-0.013245
0.004791
-0.002991
0.002350
-0.004944
0.003815
0.006256
-0.009827
-0.006897
0.000885
0.006256
-0.002991
-0.006897
-0.001038
-0.008362
-0.020081
-0.010803
0.011139
0.054596
0.058990
0.056061
0.038483
-0.032776
-0.107483
-0.062561
-0.035706
-0.031799
-0.016174
-0.014221
0.007721
-0.000061
-0.010803
-0.041565
-0.064026
-0.068420
-0.064514
-0.054260
-0.016174
0.025299
0.004791
0.030670
0.068756
0.065826
0.026276
-0.007874
-0.009338
0.027740
0.078522
0.104889
0.100006
0.081451
0.052155
0.052155
0.045807
0.034576
0.020905
0.020416
0.018951
0.017975
0.016022
0.016998
0.011139
-0.004944
0.010162
-0.008362
-0.023987
-0.027893
-0.024475
-0.013245
0.007233
0.018463
0.005768
-0.001038
-0.025940
-0.011780
-0.017151
-0.026917
-0.024475
-0.009827
-0.009827
-0.005920
-0.004944
0.016022
0.016022
0.006744
-0.011780
-0.008362
-0.011780
-0.016663
-0.005920
-0.000061
0.010162
0.012604
0.003815
0.016022
0.010162
0.006256
0.010651
0.009186
0.004791
-0.004944
-0.016174
-0.005920
0.003326
0.012115
0.002350
0.000397
-0.002991
-0.001038
-0.010315
-0.001526
-0.002991
-0.004944
0.000885
0.002838
0.001862
-0.005920
-0.002991
-0.007874
-0.000061
0.008698
-0.009338
0.000397
0.004303
0.007233
-0.007874
0.000397
-0.001526
0.004303
-0.005920
-0.005920
0.012604
0.000397
-0.003479
0.006256
-0.000061
-0.007874
0.000397
0.003326
0.009674
-0.003967
0.000885
-0.009827
0.002350
-0.001038
0.005768
-0.002991
-0.003967
-0.003479
0.003326
-0.002014
0.007233
-0.001526
-0.006897
0.004791
-0.007385
-0.009827
0.001373
0.007233
0.004303
0.002350
-0.005432
-0.007385
0.002350
0.001862
0.007721
0.001862
-0.007874
0.001373
-0.014709
0.012604
0.000885
-0.001526
-0.011292
0.002838
0.005768
-0.009827
-0.011780
-0.005920
0.005280
-0.014709
-0.001038
-0.005920
0.001862
-0.009827
-0.011780
0.000397
-0.000061
-0.007874
-0.000061
0.000397
-0.002502
-0.002014
0.004791
-0.003967
0.004303
0.000885
0.003815
-0.005432
0.013580
-0.001526
-0.002502
-0.005432
-0.005920
-0.010315
-0.000549
-0.001038
-0.004456
-0.005920
-0.006897
0.002838
-0.003479
-0.011780
-0.005920
-0.008850
0.012604
-0.011780
-0.005432
-0.000549
-0.003967
-0.001038
-0.014221
0.012115
0.004791
-0.008362
-0.025940
-0.023010
0.003815
0.061432
0.164948
0.193268
0.153229
0.007721
-0.075256
-0.087463
-0.065002
-0.017639
0.034576
0.115631
0.119049
0.072662
0.013580
-0.004456
-0.052795
-0.065979
-0.079163
-0.062561
-0.035706
-0.020569
-0.038147
-0.059143
-0.053772
-0.061096
-0.050842
-0.032776
-0.015198
-0.019104
-0.027893
-0.017151
-0.018127
-0.013245
-0.009338
0.001862
0.006256
0.012604
0.006256
0.005768
0.006744
0.000397
-0.002991
0.002838
0.016510
0.007233
-0.010315
0.016022
0.000885
0.003326
0.010162
0.007233
0.007721
0.010162
-0.012268
0.007233
-0.001526
-0.005432
0.002350
0.028229
0.015533
0.011627
-0.000549
0.003326
0.013092
0.006744
0.000397
-0.015686
0.004303
0.002838
0.006744
-0.003967
0.003815
0.024811
0.015533
0.001862
0.009674
0.001373
0.009186
-0.002991
-0.003479
0.000885
0.001373
0.001373
0.000397
0.000885
0.007233
0.000885
0.000885
-0.001038
-0.005432
0.002350
-0.003479
-0.000549
-0.002502
-0.008850
0.014069
-0.007385
-0.004944
-0.010315
0.005280
-0.008850
0.005768
-0.010315
0.013092
0.012115
0.005768
-0.010803
0.000397
-0.002991
0.006256
0.000885
-0.009827
0.002838
-0.004944
0.001862
0.008209
0.004303
-0.005920
-0.009338
-0.003479
-0.002014
-0.002014
-0.002991
0.002838
0.006256
-0.008362
-0.012268
-0.000061
0.003815
0.003815
-0.005920
-0.000549
0.006744
-0.001038
0.003326
-0.008850
0.011627
-0.000061
0.000397
-0.004944
0.009186
-0.003479
0.002838
-0.010803
0.007721
0.000397
-0.006897
0.004791
-0.006409
-0.001038
-0.000549
-0.012756
0.000885
-0.013245
-0.003479
-0.002991
-0.008362
-0.006409
-0.010315
-0.000549
-0.004456
-0.008850
-0.003479
-0.001526
0.004303
-0.002502
-0.004944
-0.000549
0.006744
0.000397
0.009186
-0.000061
0.006256
0.002838
0.007233
0.022858
0.007233
0.014069
-0.000061
0.014069
0.029205
0.025787
0.028229
0.015533
-0.003479
-0.024475
-0.064026
-0.089905
-0.089417
-0.053772
0.005768
0.015045
0.003326
-0.044983
-0.050354
-0.022522
-0.027405
-0.040588
-0.029846
-0.025452
-0.009827
0.009186
0.021881
0.031158
0.024323
0.014069
0.002350
-0.007385
0.003815
0.038971
0.064362
0.070221
0.070221
0.036041
0.019440
-0.002991
-0.003967
-0.000549
0.003326
0.013580
0.019928
0.017975
0.022858
0.028229
0.011627
0.007721
0.001862
0.004303
0.002350
0.000397
-0.011292
-0.036194
-0.027893
-0.028870
-0.029358
-0.025940
-0.018616
-0.026428
-0.016663
-0.021057
-0.004456
-0.005920
-0.021545
-0.016663
-0.028870
-0.017151
-0.015686
-0.014221
-0.008362
-0.001038
-0.004944
-0.001526
0.015533
0.009186
0.009186
0.023346
0.005768
0.008698
0.002350
-0.002014
0.008209
0.017487
0.013580
0.023834
0.008209
0.037506
0.045319
0.033600
0.028229
0.009186
0.004791
0.003326
0.014069
0.017487
0.013580
0.012604
0.016022
0.011139
-0.006897
0.001373
0.015533
0.003815
0.000397
-0.002502
-0.005920
-0.009338
-0.004456
-0.018616
-0.001038
-0.006409
-0.002502
-0.002502
-0.000549
-0.008362
0.005768
0.007721
0.015533
-0.008362
-0.011292
-0.001038
0.009674
0.007721
0.002350
-0.010315
0.002350
0.003326
0.004791
0.011139
0.001373
-0.004944
0.003815
-0.007874
0.000397
-0.005920
0.002350
0.006744
0.000397
0.004303
0.004303
0.002838
-0.006897
0.008698
0.003326
-0.001526
-0.003479
0.001862
0.006256
0.002838
0.008209
-0.002014
-0.002014
-0.000549
-0.003967
-0.009827
0.014069
0.004303
-0.000061
-0.008850
-0.001038
-0.000061
-0.000061
0.000885
-0.001038
-0.015198
-0.012268
0.001862
0.003326
0.006744
-0.000549
-0.008362
-0.003479
-0.002991
-0.003967
-0.006409
0.005768
0.007233
0.007233
0.005280
-0.007874
-0.009338
0.002350
0.012604
0.003326
0.000397
0.001373
-0.000061
0.008698
0.004791
0.004303
0.009674
0.010651
-0.009338
-0.002991
0.013580
0.015045
0.024323
0.040436
0.060455
0.009186
-0.137756
-0.371155
-0.450745
-0.083069
0.387115
0.440826
0.210846
-0.023010
-0.142639
-0.133362
-0.086975
-0.029358
0.021881
0.031647
0.051666
0.067780
0.078033
0.086823
0.093170
0.073639
0.059967
0.045319
0.028229
-0.000549
-0.016663
-0.033264
-0.019592
-0.030823
-0.031311
-0.025452
-0.025452
-0.038147
-0.055725
-0.035706
-0.023987
-0.016174
-0.013245
-0.018616
-0.013733
-0.004944
-0.004456
-0.001038
0.009674
-0.004944
0.002838
-0.001526
0.012115
0.016022
0.015045
0.010651
0.014069
0.008698
0.007233
0.006256
0.007233
0.018463
0.013580
0.009674
0.014557
-0.001038
-0.000061
-0.004456
0.010162
0.009186
0.012115
0.000885
0.006256
0.002350
0.002838
0.000885
0.018463
-0.000061
-0.003479
0.000885
0.000885
0.005768
0.007233
0.001862
0.006744
0.006744
0.002350
-0.009338
-0.002014
-0.002014
-0.003967
-0.013733
-0.013245
-0.007385
-0.004944
-0.001038
-0.006897
-0.009338
-0.013733
-0.021545
-0.005432
-0.001038
-0.018127
-0.023010
-0.018127
-0.013245
-0.007874
-0.010803
-0.012756
-0.002014
-0.014709
-0.018127
-0.014221
0.005280
0.001373
-0.005432
-0.009338
0.005280
0.004791
0.000885
0.007233
-0.001526
0.001373
-0.001526
-0.002991
0.002350
0.001862
-0.002502
0.014557
0.010162
0.007721
-0.005432
-0.001526
0.002838
0.014557
0.008209
0.010162
-0.000549
-0.009338
0.001373
0.011627
0.015045
-0.002502
0.004791
-0.002014
0.008698
-0.002502
-0.007385
-0.003967
-0.004944
-0.009827
-0.005432
-0.013733
0.003815
-0.005432
-0.009338
-0.010803
-0.000061
-0.010315
0.000397
0.000397
0.011627
-0.004944
-0.009338
0.004303
-0.000061
-0.002991
-0.003479
0.000397
0.003815
0.002838
0.007233
0.003815
0.003815
0.004791
-0.001526
0.004791
-0.002014
0.000397
-0.009338
0.002838
0.016998
0.002838
0.001373
0.009186
0.000397
0.003815
0.007233
0.003326
0.007233
0.007233
-0.002991
-0.002014
0.009186
-0.004944
-0.002991
0.005768
-0.007385
-0.002502
-0.009338
0.013092
0.009674
-0.003967
-0.012268
-0.021057
-0.026428
-0.026428
-0.032288
-0.026917
-0.029358
-0.059143
-0.080627
-0.102112
-0.061096
0.048737
0.141022
0.100494
0.017975
-0.040588
-0.042053
-0.008362
0.012115
0.023346
0.046295
0.054108
0.058990
0.059479
0.052643
0.040436
0.050690
0.036530
0.023834
0.011139
0.012115
0.007233
-0.007385
-0.019104
-0.025940
-0.030334
-0.035217
-0.018616
-0.014221
-0.021545
-0.024475
-0.028381
-0.029358
-0.013245
-0.015686
-0.009338
0.001373
0.001373
0.000885
-0.002502
-0.001526
0.010651
0.012604
0.006744
0.004303
0.009674
0.006256
0.001862
0.022858
0.007233
0.001862
-0.000061
0.004791
-0.005432
0.002838
-0.000549
0.010162
-0.000061
-0.006409
-0.004944
-0.007385
0.001862
-0.001038
-0.004944
-0.018127
0.001862
-0.006409
0.013580
-0.006897
0.012604
0.008209
-0.010315
-0.001526
0.004303
0.009186
-0.002991
0.011139
0.012604
-0.004944
0.004303
0.006744
0.016998
0.000397
0.000397
-0.000061
0.001373
0.004303
-0.005920
0.011139
0.011139
0.005280
-0.011292
0.003815
0.001862
-0.003479
0.002350
-0.005432
-0.009827
-0.015686
-0.024475
-0.015198
-0.017151
-0.002991
-0.014709
-0.026917
-0.021545
-0.020081
-0.006897
-0.007385
-0.015686
-0.014709
-0.013245
-0.011292
-0.013245
0.000397
0.004791
-0.002014
0.002350
0.016998
0.036041
0.044342
0.030670
0.016022
0.016998
0.008698
0.006744
0.030182
0.031158
0.028717
0.030182
0.023346
0.010162
0.009186
0.017487
0.012115
0.020416
0.001862
0.006744
-0.001038
-0.004944
-0.004944
0.000397
-0.006409
-0.000549
-0.006409
-0.000549
-0.002502
-0.007874
-0.006897
-0.013245
-0.013245
-0.012268
-0.009827
-0.007385
-0.006897
-0.010315
-0.007385
-0.011292
-0.016174
-0.017639
-0.016174
-0.017639
-0.029846
-0.010315
0.009186
0.063385
0.144440
0.202545
0.153717
-0.011780
-0.153870
-0.153870
-0.065491
0.035553
0.093170
0.074127
0.070709
0.054108
0.060455
0.014069
-0.023987
-0.062561
-0.088440
-0.101135
-0.109436
-0.083557
-0.040100
-0.020081
-0.013733
-0.006897
-0.020569
-0.037659
-0.033264
-0.018127
-0.008850
-0.012756
-0.015686
-0.006897
-0.000549
0.035065
0.035065
0.033112
0.025787
0.027252
0.027740
0.036041
0.038483
0.021393
0.009186
0.017487
0.013580
0.011139
0.012604
0.026276
0.018951
0.006744
-0.011292
-0.015198
-0.021057
-0.018127
-0.008362
-0.002991
-0.002502
-0.010803
-0.021545
-0.018127
-0.013245
-0.004944
-0.006897
-0.002991
-0.004456
-0.005432
0.005768
-0.004456
0.009674
0.001373
0.006256
-0.003479
0.004791
0.002350
0.005280
0.015045
0.007721
-0.003967
0.004791
0.010162
0.000397
0.008209
-0.007385
0.008698
0.002838
-0.004456
-0.002014
0.010162
0.011627
0.007721
0.004303
-0.002991
-0.012756
0.007233
0.004303
0.001373
0.003815
-0.004944
-0.000549
-0.003479
0.000885
0.004303
-0.000549
0.006256
0.003326
-0.007874
-0.002502
-0.005920
0.000885
0.002838
-0.003967
-0.011292
-0.010315
-0.003967
-0.007874
0.000397
-0.007874
-0.011292
-0.005432
-0.009827
-0.006409
-0.007385
-0.004456
0.004791
-0.009338
-0.002991
-0.010803
-0.002014
0.004791
0.010651
-0.013733
-0.007385
0.000397
-0.002014
-0.000061
-0.004456
0.004303
0.002838
-0.000549
-0.001038
-0.003479
0.005280
-0.000549
0.003326
-0.001038
-0.008850
-0.002991
0.003815
0.005280
-0.005432
0.008698
-0.011292
-0.001038
0.001373
0.002838
0.002838
-0.004456
0.004303
-0.001038
-0.003967
0.003326
0.001862
-0.004456
0.004303
-0.004944
-0.009338
-0.004944
-0.007874
0.008209
0.008698
-0.000549
0.000397
0.018463
0.023346
0.022369
0.016510
0.007233
-0.001526
-0.031311
-0.042542
-0.024963
0.015533
0.042389
0.002838
0.001862
-0.011780
-0.005432
-0.025452
-0.004944
-0.008362
-0.018127
-0.014221
-0.009827
-0.015686
-0.009827
-0.006409
-0.005432
-0.011292
-0.012268
-0.003967
0.004791
0.009186
0.005768
0.000885
0.006256
0.006256
0.012604
0.010651
0.022369
0.014069
0.005280
0.001862
0.003815
0.011627
0.011139
0.020416
0.017975
0.018463
0.024323
0.024323
0.027740
0.020416
0.016022
0.005768
-0.002014
-0.031799
-0.040100
-0.139709
-0.301331
-0.325256
-0.071838
0.235748
0.308014
0.164948
0.031158
-0.072327
-0.110413
-0.136780
-0.112366
-0.056213
0.015045
0.058014
0.088287
0.096100
0.096588
0.100494
0.071686
0.069244
0.042877
0.040436
0.012115
-0.000549
-0.001526
0.006256
-0.013245
-0.009827
-0.010315
-0.016174
-0.018127
-0.012268
0.002350
-0.003967
-0.005920
-0.005432
-0.010803
0.001373
-0.001038
-0.003967
0.011627
0.010162
0.000397
-0.001526
0.001373
0.006256
-0.004944
-0.003479
0.006256
0.012604
0.008209
-0.003967
0.005280
0.004303
0.010162
-0.013245
-0.005920
-0.003479
0.000397
-0.005920
-0.002014
0.001862
-0.001038
-0.001526
0.000397
-0.002502
0.004791
-0.011780
-0.004456
-0.002014
-0.004456
-0.003967
0.005768
0.006744
0.007233
-0.002502
0.001373
0.003815
0.002350
0.013092
0.003815
0.004303
0.000885
0.005280
0.010162
0.002838
0.012604
0.015533
-0.006897
0.003326
-0.007385
-0.000061
0.002350
0.003815
0.002350
-0.002014
-0.001526
0.001373
-0.008850
-0.008850
-0.013245
-0.001526
-0.006409
-0.001038
0.001862
0.005768
-0.000061
-0.005920
-0.011780
-0.013733
-0.017151
-0.001526
-0.004456
0.004303
0.006744
-0.008362
-0.002502
-0.005432
-0.003479
-0.009338
-0.012756
-0.010803
-0.001038
-0.003967
-0.003967
-0.003967
-0.005920
-0.000061
0.004303
0.004791
0.000885
-0.003967
0.004303
0.018951
0.013092
0.006744
0.000885
0.006256
0.014557
0.009186
0.006256
0.005768
0.007233
-0.001526
0.002350
-0.003479
0.007721
-0.002502
-0.004456
0.001373
0.004791
0.006744
0.007233
0.003326
0.005280
0.002350
-0.002991
-0.011292
-0.013245
-0.003967
-0.011780
0.009186
0.017975
0.038971
0.022858
-0.003479
-0.039612
-0.021545
-0.006409
0.001862
0.001373
0.002350
-0.000061
0.000885
0.000397
0.007233
0.011627
0.008698
-0.013733
-0.008850
0.006256
-0.004456
-0.002991
-0.004456
0.009186
0.050690
0.045319
0.006256
0.019928
0.000885
0.006256
0.021881
0.034576
0.027252
0.000397
-0.048401
-0.058655
-0.053284
-0.042053
0.001862
0.003815
0.028717
0.014557
0.003815
-0.020569
-0.023987
-0.035217
-0.050354
-0.036194
0.010651
0.015045
0.021881
0.013092
0.021881
0.017487
0.018951
0.017975
0.014069
0.004303
0.009674
0.011627
0.003326
-0.013245
-0.020081
-0.009827
-0.002502
-0.007385
-0.020569
-0.024475
-0.021057
-0.020081
-0.001038
-0.003479
-0.004456
-0.013733
-0.019592
-0.022034
-0.013733
-0.004456
-0.002502
-0.012268
-0.007874
-0.015198
0.027740
0.060455
0.064850
0.019928
-0.010315
-0.022034
-0.010803
0.020416
0.030670
0.031647
0.021881
0.017975
0.018951
0.015533
0.010651
0.006744
0.004791
0.011139
-0.003967
-0.015198
-0.014221
-0.005432
-0.000061
0.000397
-0.008850
-0.020569
-0.011780
-0.008850
-0.008850
-0.008362
0.002838
-0.017639
-0.006409
-0.014221
-0.004456
-0.002502
0.000885
0.007721
0.001373
0.003326
-0.002014
0.000397
0.009674
-0.000549
0.001373
-0.001038
-0.001038
0.008698
0.003326
0.003326
0.008209
0.016022
-0.002014
0.000397
-0.008850
0.001373
0.000397
0.000885
0.004303
-0.009338
-0.009827
-0.006897
-0.003479
0.000397
-0.008362
-0.017151
-0.009827
-0.008850
-0.002991
0.000885
-0.009338
-0.007385
-0.017151
-0.017151
-0.015198
0.008209
0.008209
0.014557
0.010651
0.008209
0.005280
0.001862
-0.008362
0.002838
-0.003967
-0.001526
-0.001038
0.000397
0.003815
0.002838
-0.000549
0.015045
0.016022
0.009674
0.019440
0.011627
-0.028381
-0.104065
-0.170471
-0.112854
-0.018616
0.034088
0.056061
0.043365
0.017975
-0.027893
-0.048401
-0.049866
-0.038147
-0.027893
-0.031311
-0.004944
0.004303
0.031647
0.038971
0.052155
0.043365
0.049225
0.035065
0.027252
0.017975
0.030670
0.025299
0.022369
0.016022
0.009186
0.003815
0.015045
0.019440
0.008209
0.000885
-0.001526
0.005280
-0.000549
-0.006897
-0.001038
0.001862
0.005768
0.003326
0.009186
0.012115
0.009186
0.005768
0.023346
0.004303
0.006256
0.005280
0.016022
0.014069
0.012604
0.003815
0.006256
0.000397
0.007233
0.006744
-0.010315
0.000397
0.012604
-0.004456
-0.007874
-0.005432
-0.009338
-0.011780
0.000397
-0.009827
-0.023010
-0.023987
-0.023499
-0.007874
-0.008850
-0.010803
-0.011780
-0.007385
-0.013245
-0.017639
-0.010803
-0.007385
0.003326
-0.015198
-0.004944
0.002350
0.000885
0.002350
-0.007385
0.000397
-0.007385
-0.003967
-0.004944
-0.002502
0.016022
0.005768
0.010651
-0.000061
0.004791
0.003815
0.002350
0.008209
-0.001038
-0.011292
-0.015198
-0.006409
0.001862
0.007233
0.002350
0.000397
-0.002502
-0.003967
-0.006897
-0.003967
-0.003479
-0.000549
-0.014709
-0.005920
0.007233
0.005280
0.025787
0.005280
-0.000061
-0.015198
-0.007385
0.017487
0.009674
0.019928
0.015533
0.009186
-0.000549
0.006744
-0.004944
-0.000549
0.004791
-0.008850
-0.001526
-0.005920
-0.011292
-0.002991
-0.004456
-0.015686
-0.004944
-0.022034
-0.014709
-0.010803
-0.003967
-0.009827
-0.008850
-0.007385
-0.013245
-0.011292
-0.007874
0.000397
0.008698
-0.001038
0.002350
-0.000549
-0.007385
0.001862
0.001862
0.005768
0.009674
-0.002991
-0.000549
0.001862
0.014557
0.004791
0.006256
0.008209
-0.002502
0.003326
0.005768
0.003326
0.006256
-0.005432
-0.003967
-0.002991
0.009674
0.004303
0.010651
0.005280
0.005280
-0.001038
0.011139
0.016510
0.024811
0.006256
0.001373
0.003326
0.009186
-0.001038
0.011139
0.008209
0.006744
0.013092
0.009186
0.023346
0.008698
0.022369
0.027740
0.025299
0.029205
0.026276
0.041901
0.028229
-0.082581
-0.240295
-0.296448
-0.165588
0.109772
0.246979
0.171295
0.052643
-0.047424
-0.105530
-0.093811
-0.053284
-0.019104
-0.013733
-0.006897
0.016510
0.023834
0.038971
0.056061
0.064850
0.066803
0.056061
0.033112
0.018951
0.017975
0.006744
-0.005432
-0.001526
0.001862
-0.010315
0.032135
0.046783
0.005768
-0.026917
-0.026428
-0.016174
0.009186
-0.011292
-0.007385
0.002838
0.006256
0.001373
0.006744
-0.002991
-0.004456
-0.017151
-0.002014
-0.002014
0.000885
-0.016174
-0.022522
-0.018616
-0.012268
-0.006409
-0.005432
-0.013245
-0.015198
-0.018616
0.002838
-0.008850
-0.000549
-0.003479
-0.021545
-0.010315
-0.007385
-0.006409
-0.002502
-0.006409
0.000885
0.000397
0.003326
0.016998
0.015045
0.014557
-0.003479
0.014557
0.001862
0.000885
-0.003479
-0.000549
-0.001038
0.010651
0.015533
0.011627
0.011627
0.014557
-0.000549
-0.002991
-0.005432
-0.001038
-0.007385
-0.001038
-0.007385
-0.008362
0.007233
0.004791
0.002350
0.001373
-0.004456
-0.004944
0.006256
0.011139
0.004791
-0.003967
-0.001038
0.001862
0.001862
0.003815
0.005768
0.003326
0.000885
0.003326
-0.007874
0.001862
0.003326
-0.007385
-0.001038
-0.003967
-0.001038
-0.004944
0.004791
0.000397
-0.007874
-0.001038
-0.009338
-0.005432
-0.002502
-0.006897
0.002350
0.003815
-0.015686
-0.001038
-0.006409
-0.002014
-0.000549
-0.014221
-0.006409
-0.019104
-0.008362
-0.005432
0.004791
0.001862
-0.004456
0.002838
0.001862
0.003326
-0.011292
0.001373
-0.004944
0.004303
0.003815
-0.012756
-0.000549
0.008209
0.002838
-0.007385
-0.009827
0.001373
-0.003967
-0.008362
0.009674
0.012115
-0.009338
0.004303
-0.000549
0.000885
0.002350
0.001862
0.001862
0.002350
-0.006897
0.008698
0.004303
0.003326
0.008698
0.007721
-0.004944
-0.007874
0.002838
-0.004944
0.007233
0.000397
-0.007874
-0.008850
0.006256
0.002838
0.011627
0.004791
0.002350
-0.001038
0.005768
0.010651
0.004303
0.008698
-0.002991
0.012115
0.007233
0.002350
-0.008362
-0.004456
0.008698
0.004303
-0.007385
-0.005920
0.003326
0.014557
0.011627
0.022369
0.023834
0.009674
-0.016663
-0.021057
-0.026428
-0.010803
-0.000549
0.020416
0.034088
0.016998
0.004303
-0.000549
0.000397
-0.007385
-0.021545
-0.025452
-0.035217
-0.031311
-0.000549
0.032135
-0.001526
-0.111389
-0.217834
-0.162659
0.065826
0.142487
0.105865
0.016510
-0.042053
-0.070862
-0.070374
-0.052795
-0.017151
0.021881
0.019928
0.032135
0.041901
0.054108
0.047760
0.039948
0.043365
0.032623
0.026764
0.021393
0.016998
0.005280
0.013580
0.004303
-0.004456
-0.004944
0.012115
0.003815
0.005768
0.009674
-0.003967
-0.006897
-0.010315
-0.006409
0.009674
-0.004944
-0.002502
0.003815
-0.000549
0.002350
-0.001526
0.012115
-0.005920
0.003326
0.003815
0.004791
0.003815
0.003815
0.007233
0.012604
0.007721
-0.002502
-0.009338
0.011139
0.006256
0.007721
0.004303
0.003326
0.003815
0.004791
0.005768
0.003326
0.006744
-0.003967
0.000397
-0.002502
0.003326
-0.002014
0.009674
0.009674
0.011627
0.003815
0.001862
-0.003479
0.003326
0.003815
-0.003479
0.000885
-0.009827
-0.002991
0.000885
-0.004944
0.008209
-0.006409
-0.007874
-0.005920
-0.005920
-0.002502
-0.004944
0.000397
-0.010803
-0.006897
-0.014709
-0.003967
0.004303
0.006744
-0.002502
-0.002502
0.006256
0.006256
0.002838
0.004791
-0.002991
-0.001038
0.001862
0.005280
0.005280
-0.001038
0.003326
0.004791
0.011139
0.001373
-0.001526
-0.003967
0.013580
0.002838
-0.008362
0.007233
0.003326
-0.005920
-0.009827
0.005768
0.003815
0.006256
-0.003967
-0.004456
-0.002502
0.000397
0.003326
-0.004944
0.005768
0.001373
-0.005920
-0.009827
-0.000061
0.008209
-0.002991
0.005280
-0.012756
-0.002014
0.003326
-0.003967
0.003326
-0.004944
-0.002014
0.002838
-0.001526
-0.003967
-0.002014
0.001373
-0.003479
-0.002991
-0.007385
-0.013733
0.008209
-0.001038
-0.010315
-0.016663
-0.011292
0.002350
-0.003967
0.002838
0.016510
0.035553
0.037018
0.024811
0.000885
0.005768
-0.005920
-0.008362
0.005280
0.007233
0.007721
0.011627
0.018463
0.022369
0.022369
0.015533
0.015045
0.007233
-0.004944
-0.013733
-0.007385
-0.025940
-0.039124
-0.022522
0.011627
0.036041
0.014069
0.004303
0.006256
0.006744
0.005280
0.008209
0.024811
0.015533
0.016510
0.017487
-0.016174
-0.001526
0.009186
0.023834
0.021393
0.047272
0.031158
0.016022
0.012115
0.003326
0.003815
-0.011292
-0.025940
-0.022522
-0.008362
-0.005432
-0.001038
-0.016663
-0.031311
-0.020081
-0.020081
-0.027893
-0.023010
-0.019104
-0.022034
-0.028870
-0.038635
-0.034729
-0.023010
-0.006897
-0.020081
-0.013245
-0.019104
-0.023499
-0.022522
-0.009827
-0.001526
-0.004456
-0.017151
-0.007385
-0.002991
-0.013733
-0.008850
0.001373
0.008698
-0.000061
0.001862
0.016998
0.037018
0.047272
0.018463
0.009674
0.008209
0.014069
0.012604
0.033112
0.034576
0.022369
0.025299
0.016998
0.016998
0.012604
0.018951
0.002838
0.008698
0.009186
-0.004456
0.005280
-0.009338
-0.005432
-0.013733
-0.013245
-0.009827
-0.008850
-0.014221
-0.005920
-0.018616
-0.023010
-0.015686
-0.017151
-0.009338
-0.005920
-0.007385
-0.002014
0.006256
-0.009338
-0.011292
-0.007874
-0.005432
-0.004456
-0.005920
-0.015198
-0.007874
-0.002014
-0.010315
-0.001038
-0.012756
0.008698
0.004303
-0.006897
-0.006897
0.000885
-0.004456
-0.008362
0.003815
0.009186
-0.010315
-0.003967
-0.002014
0.007721
0.001373
0.000885
0.006744
-0.001526
-0.005432
0.004791
-0.000061
0.004303
-0.009338
-0.004456
-0.006409
-0.007385
-0.010315
-0.006897
-0.001526
-0.003479
-0.002991
-0.001526
0.002350
-0.000549
-0.002991
-0.010315
-0.005432
0.007721
0.013092
0.000397
-0.004944
-0.007874
0.000885
-0.013733
-0.004944
-0.011292
-0.008850
-0.020081
0.004791
0.019928
0.009674
0.009674
-0.008850
-0.014709
-0.010315
-0.012756
-0.002991
-0.006897
-0.007385
-0.014221
-0.015198
-0.009827
-0.007385
-0.003479
0.015045
0.041901
0.084869
0.019928
-0.166077
-0.337463
-0.234924
0.029205
0.193756
0.208405
0.101959
-0.026428
-0.090881
-0.102600
-0.074768
-0.036682
-0.015198
0.021393
0.043854
0.044342
0.037506
0.047272
0.045807
0.041901
0.041412
0.037506
0.036041
0.018951
0.013580
0.020416
0.006744
0.006256
0.006744
0.000397
0.002350
0.001373
0.004303
0.015045
0.016022
-0.000061
-0.001526
-0.016174
0.010162
0.015045
-0.004456
-0.001526
-0.003967
-0.017151
-0.012756
0.004303
0.028717
-0.004456
-0.000061
-0.006897
0.002838
-0.003479
-0.011780
0.002350
-0.000061
-0.003479
-0.006409
-0.000549
0.013580
0.001373
0.012115
0.004791
-0.004456
0.007721
0.001373
0.010162
0.019928
0.004791
0.003815
0.005768
0.007721
0.013092
0.008209
0.003326
0.006744
0.002838
0.003326
0.005280
0.003326
0.007721
-0.005432
-0.005920
-0.007874
-0.013245
0.001373
0.002838
0.003815
-0.010803
-0.001038
-0.007385
-0.008850
-0.002991
-0.001038
-0.004456
-0.009827
-0.013245
-0.009827
0.002350
0.003326
0.003326
-0.004944
0.010651
-0.000549
0.003815
-0.006897
-0.005920
0.008698
-0.001038
0.009186
0.008698
0.003326
0.006744
0.010651
-0.000549
-0.008362
0.001373
-0.002014
-0.012756
0.001862
0.002350
-0.005920
0.002350
0.001862
-0.010803
-0.002014
-0.004456
-0.004944
0.001373
-0.012756
-0.020081
-0.003479
0.006744
0.001373
0.005280
0.001373
0.003326
-0.001526
0.009674
0.007721
0.009186
0.004791
-0.002502
0.004791
0.013092
0.016510
0.009674
0.010162
0.016022
0.004791
0.001862
0.003815
0.010651
0.006744
0.006256
0.003326
0.003815
0.006256
0.004791
0.005768
0.011139
-0.002502
-0.001038
0.008209
0.007721
-0.002991
-0.005432
-0.004456
-0.001038
-0.010803
-0.017151
-0.002991
-0.004456
-0.000549
0.003815
-0.004944
0.011139
0.000885
0.000397
-0.011780
-0.014709
-0.015686
-0.019104
0.007721
0.025787
0.020416
0.016998
0.010651
0.000397
-0.023010
-0.040100
-0.023010
0.003815
0.018463
0.014557
0.009674
0.012604
0.031158
0.058502
0.041412
-0.010803
-0.093811
-0.088440
-0.012756
0.073639
0.129303
0.156647
0.070709
-0.024475
-0.060120
-0.060608
-0.025452
0.014069
0.014557
0.020416
0.010651
-0.003967
-0.009827
-0.020569
-0.030334
-0.023010
-0.030334
-0.032776
-0.041077
-0.035706
-0.037170
-0.040588
-0.035217
-0.028381
-0.036682
-0.037170
-0.020081
-0.000549
-0.007385
-0.018127
-0.002502
-0.006897
-0.006897
-0.002502
0.006744
0.003815
0.003815
-0.005432
-0.003479
0.000885
0.003815
0.003326
-0.009827
0.006744
-0.000549
-0.002014
0.004303
0.008698
0.007233
-0.004944
-0.001038
-0.005432
0.008209
-0.004456
0.005280
0.008698
0.003326
0.022858
0.023346
0.041901
0.029205
0.013092
0.000397
0.008698
0.007233
0.020416
0.025299
0.020905
0.021881
0.003326
0.010162
0.012604
0.014069
0.010162
0.000397
0.007233
0.002350
-0.007874
-0.002991
0.001862
0.013580
0.000885
0.008209
0.007233
0.000885
-0.002991
-0.000549
0.007233
0.003326
0.008209
0.000397
0.005280
0.008698
0.003815
0.005768
0.002350
0.001862
-0.009338
-0.009827
-0.002991
-0.008850
-0.013733
-0.008850
-0.008362
-0.007874
-0.013245
-0.007385
-0.005920
0.000397
-0.009827
-0.002991
-0.009827
-0.008850
-0.003967
-0.006897
-0.003967
-0.009827
-0.009338
0.000397
-0.004944
0.001862
-0.004456
-0.016174
-0.005920
0.004303
-0.000549
0.004791
0.004303
0.000885
-0.005920
-0.002014
0.006744
-0.013733
-0.006409
0.002838
-0.000549
0.002350
-0.007874
0.003815
0.012604
0.002350
0.000397
-0.002991
-0.002502
-0.007385
-0.000061
0.015045
0.014069
0.015533
0.007721
0.002838
0.000885
0.005280
0.004303
0.015533
0.000397
-0.000061
0.005768
0.003326
0.009186
0.009186
0.005280
0.003326
-0.000549
0.012604
-0.006897
0.017487
0.022369
0.025787
0.036041
0.001373
-0.069397
-0.135315
-0.130432
-0.079651
-0.023499
0.021393
0.037506
0.018463
-0.012268
-0.038635
-0.050354
-0.055725
-0.046936
-0.043030
-0.042542
-0.027893
0.001373
0.034088
0.049225
0.057037
0.053619
0.029694
0.022858
0.014557
0.026764
0.042877
0.034576
0.040924
0.019440
0.031647
0.011627
0.006744
0.002350
0.007233
0.000885
0.003815
-0.001038
-0.001038
-0.003479
-0.008362
0.007233
-0.004456
-0.008362
-0.009827
0.000885
-0.002502
-0.007385
-0.012268
0.000885
0.002838
0.004791
-0.010803
-0.001526
0.006744
-0.007385
-0.007385
0.009186
-0.002014
-0.005432
-0.005920
-0.002991
-0.001038
-0.001526
0.004791
0.003815
0.002838
-0.003967
-0.013245
0.003326
0.013580
0.009186
0.005768
0.005768
0.010162
0.005768
-0.003479
0.001373
0.016510
0.004791
0.004791
0.005768
0.004303
-0.000061
0.012604
0.011627
0.009674
0.004791
0.003815
0.005768
0.010162
0.016510
0.005768
0.015045
0.012115
0.011139
0.004303
-0.009338
-0.002991
0.003326
-0.000061
-0.012268
0.010651
0.010162
0.002838
-0.001038
0.001862
-0.007874
-0.013733
-0.012268
0.002350
-0.013245
-0.008850
-0.021057
-0.008850
-0.003967
-0.007874
-0.007385
-0.015686
0.005280
-0.012268
-0.006897
-0.012268
-0.002502
-0.002014
0.005768
0.007721
0.006744
-0.011292
0.001862
0.008209
0.002350
-0.005920
0.008209
0.006256
0.005280
0.014069
0.003326
0.005768
0.006256
0.004791
-0.006897
0.006744
0.000885
0.002838
0.005280
0.005768
0.005280
-0.006409
0.007721
-0.002502
0.006256
0.006744
-0.003967
-0.001038
0.005280
0.016998
0.013580
0.006256
0.009186
0.009674
0.019928
0.011627
0.011139
-0.003479
-0.038635
-0.085999
-0.105042
-0.110413
-0.092346
-0.043030
0.058990
0.132233
0.133209
0.088776
0.014069
-0.031799
-0.037659
-0.046448
-0.047913
-0.030823
-0.001526
0.027740
0.089752
0.083893
0.073639
0.068756
0.063385
0.039459
0.016022
0.007721
-0.020081
-0.027405
-0.037170
-0.029846
-0.014221
-0.010803
-0.010803
-0.009338
-0.015198
-0.012268
-0.003967
0.003326
0.007233
-0.004944
-0.009338
0.008209
0.017975
0.003815
-0.003967
-0.013245
-0.012268
-0.015198
-0.021545
-0.018127
-0.007874
0.000397
-0.015198
-0.011292
-0.010315
-0.019592
-0.006409
-0.015198
-0.014221
-0.013245
-0.011780
-0.015686
-0.012268
-0.007874
-0.019104
-0.005920
-0.000549
-0.002502
-0.019104
-0.004944
-0.000061
-0.001526
-0.002991
-0.000549
-0.003967
-0.000061
-0.003967
0.006256
0.006256
0.005280
-0.014221
-0.011292
0.005768
-0.005432
-0.006897
-0.008850
0.003815
-0.011780
-0.019104
-0.006409
-0.008362
-0.003967
0.000885
-0.008362
-0.017639
-0.015686
-0.003479
0.000885
-0.006897
-0.017151
-0.001526
0.000397
-0.002014
-0.008850
-0.003479
-0.000549
0.000885
0.007721
0.016510
0.035553
0.035553
0.031158
0.027740
0.010162
0.008698
0.005768
0.029694
0.014069
0.022858
0.014557
0.015533
0.015533
0.019440
0.020416
0.018951
0.007721
0.010651
-0.018127
-0.025452
-0.020569
-0.008362
0.005280
0.010651
-0.006897
-0.007874
-0.016663
-0.021545
-0.020081
-0.015198
-0.004456
-0.010803
-0.012756
-0.008850
-0.003967
-0.004944
-0.005432
-0.009338
-0.006409
0.003815
-0.002014
-0.006409
0.008698
0.004791
-0.002502
-0.002991
-0.001526
0.002838
-0.002502
0.000885
-0.002014
-0.007874
-0.005432
0.004791
0.000885
-0.009827
-0.023987
-0.014221
-0.023987
-0.000061
0.011139
0.019440
0.014557
0.003815
-0.015198
-0.024475
-0.001526
-0.002991
-0.003967
0.002350
0.007721
-0.000061
0.005280
0.018463
0.012115
0.016510
0.016022
0.033112
0.039948
0.041901
0.007233
-0.082581
-0.101624
-0.040588
0.058502
0.048248
-0.093323
-0.148499
-0.123108
-0.045471
0.026764
0.022858
-0.017151
-0.020081
-0.023499
-0.002991
-0.017151
-0.023010
-0.035217
-0.001526
0.030670
0.065826
0.069733
0.061920
0.054108
0.056549
0.057037
0.069733
0.060455
0.048737
0.058502
0.039459
0.029205
0.024811
0.031647
0.020905
0.003326
-0.010315
-0.006409
-0.010315
-0.014709
-0.015686
-0.015198
-0.012756
-0.013245
-0.015198
-0.011780
-0.015198
-0.005432
-0.001526
-0.003967
-0.008850
-0.022522
-0.006897
0.002350
-0.000549
-0.005920
-0.010315
-0.002991
-0.006409
-0.006409
-0.003479
0.007233
0.001862
-0.003479
-0.004456
0.001862
-0.008850
-0.003967
-0.002014
0.006256
0.000397
-0.006409
-0.003479
0.001862
0.004791
0.002350
0.008209
0.006744
-0.001038
0.004791
0.002350
0.009674
0.000397
0.005280
-0.002991
0.005280
0.009674
0.000885
0.002350
0.007721
0.002350
-0.001526
0.008209
0.004791
0.001862
0.005768
-0.008362
0.004303
-0.006409
-0.012268
-0.001038
0.002350
-0.017151
-0.016663
-0.013733
0.002350
-0.003479
0.000885
0.001862
-0.007874
0.003815
-0.003967
-0.002014
0.003326
0.004791
-0.002014
-0.003479
0.003815
0.001862
-0.002991
0.008209
0.004303
0.014069
0.001373
0.006256
0.018463
0.016998
-0.002502
-0.001038
0.002350
0.007721
0.003326
-0.002502
0.013092
0.011627
0.010651
-0.002014
0.005280
-0.003967
0.000397
0.008209
0.003815
0.003815
0.003815
-0.005920
0.000885
0.008209
0.003326
0.003326
0.004303
0.000397
-0.005920
-0.008850
0.009674
0.014069
0.003815
-0.011780
-0.002991
-0.004944
-0.006409
0.005768
0.003326
0.003815
-0.012268
-0.015686
0.007721
0.004791
0.004791
-0.006897
-0.000061
0.004303
-0.007874
-0.003967
-0.001038
0.008209
0.014557
-0.007874
-0.001038
-0.002502
0.008698
0.003326
0.008209
-0.002014
-0.009338
0.002350
0.009186
-0.002991
0.007233
0.006744
0.005768
0.016022
0.002838
0.005280
0.013092
0.018463
0.015533
0.014069
0.024811
0.023834
0.036041
0.022858
-0.022522
-0.106995
-0.194885
-0.223694
-0.138733
-0.011292
0.157623
0.181549
0.127838
0.079987
0.000885
-0.066467
-0.070862
-0.048401
-0.016663
0.005768
0.043854
0.078033
0.112213
0.129303
0.111725
0.086334
0.071686
0.049713
0.032623
0.021881
-0.002991
-0.025452
-0.023987
-0.032776
-0.044006
-0.045471
-0.048889
-0.049866
-0.034241
-0.044495
-0.046448
-0.046936
-0.044495
-0.029846
-0.021057
-0.026917
-0.015198
-0.021057
-0.022034
-0.017151
-0.003967
-0.010803
-0.006897
-0.000549
-0.002014
-0.000061
0.004791
0.002350
-0.001038
-0.003967
-0.004944
-0.003479
0.011627
0.008209
-0.003967
0.003326
0.005280
-0.001526
-0.006409
0.005768
0.006256
0.004303
-0.003967
0.007721
0.006256
0.000397
0.007721
0.000885
0.001862
-0.002502
-0.006897
-0.003967
0.000397
-0.001038
-0.007385
-0.016663
-0.013245
-0.009827
-0.004944
-0.003967
-0.015686
-0.003967
-0.016663
0.004303
-0.006409
-0.012756
-0.001526
0.000397
0.004791
0.000885
-0.020081
0.000397
0.002350
0.007233
0.005768
0.030182
0.020905
0.031647
0.006744
0.006744
0.015045
0.018463
0.016510
0.013092
0.009674
0.008209
0.011139
0.011139
0.022858
0.016022
0.015533
0.000885
0.004303
0.011139
-0.002014
-0.000549
-0.000549
-0.005920
-0.011292
0.002350
-0.007874
-0.000061
-0.002991
0.000397
-0.004944
-0.001038
0.003815
-0.002991
0.001373
-0.003479
-0.005920
0.008209
0.005280
0.001373
0.007233
0.007233
0.003326
0.003326
-0.008850
-0.007385
-0.002014
-0.007874
-0.009338
-0.002014
0.002838
-0.011780
-0.003967
-0.000061
-0.006409
-0.015686
-0.013733
-0.009827
-0.010315
-0.010803
-0.003479
-0.001038
0.001862
-0.008362
0.000397
0.001862
0.011627
0.007233
0.002350
-0.001038
0.010651
-0.000061
0.005280
-0.002014
0.005768
-0.000061
-0.006897
-0.006897
0.002350
0.000397
0.005280
0.009674
0.006256
0.013580
0.005280
0.014069
0.026276
0.030670
0.025299
0.049713
0.073151
0.055573
-0.090881
-0.290100
-0.377991
-0.236389
0.024323
0.218658
0.260162
0.122955
-0.033752
-0.136780
-0.134338
-0.100647
-0.057190
-0.026428
0.010651
0.014557
0.040436
0.045319
0.077057
0.092682
0.094147
0.079498
0.073639
0.057526
0.045807
0.030182
0.032135
0.006744
0.010651
0.002350
0.000397
-0.002014
0.000397
0.005768
0.006256
0.001373
-0.003967
-0.006897
0.000885
-0.002991
-0.002991
-0.007385
-0.008362
0.003326
-0.006409
-0.011780
-0.007385
-0.006409
-0.011292
-0.003479
-0.002014
0.000397
-0.017639
-0.009338
0.004303
0.002350
-0.002014
0.003326
0.007721
0.001862
-0.003967
-0.004456
0.001373
0.006744
0.011139
0.000885
0.022858
0.007721
0.011627
0.007233
-0.000061
0.000885
-0.004456
0.014069
0.005768
0.003326
-0.001038
-0.006409
0.008209
0.004791
0.005280
-0.009827
-0.008362
-0.002991
-0.004456
-0.013733
0.003815
-0.008362
0.001373
-0.012756
-0.000061
-0.002014
0.001862
-0.014221
0.000397
0.006744
-0.003967
-0.007385
-0.001038
-0.000549
-0.001038
-0.004456
-0.003967
-0.004456
0.001862
-0.001038
0.000885
0.006744
0.006256
-0.011780
0.002350
-0.001526
-0.004944
-0.006897
0.007233
0.002350
0.004791
-0.008850
-0.001038
0.003326
-0.002014
-0.004944
-0.005432
-0.000061
0.003815
-0.002014
-0.001038
-0.003967
-0.002502
0.001862
-0.011780
0.001862
0.002838
0.004791
0.005768
0.010162
0.002350
-0.005432
-0.001038
0.001373
-0.001038
0.007233
-0.002991
-0.001038
-0.006409
-0.004944
-0.003479
0.001862
0.008209
-0.002991
-0.009827
-0.006897
-0.000061
-0.007385
-0.003479
0.005768
-0.007385
-0.009827
-0.000061
0.002350
0.010162
0.008209
-0.001038
-0.010315
-0.001526
-0.007874
-0.000061
0.004791
0.004791
0.008209
-0.001526
0.003815
-0.019592
-0.029846
-0.024475
-0.026428
-0.009827
-0.009338
-0.008850
-0.003479
0.007721
-0.004456
-0.010315
0.003326
0.002838
0.004303
0.013092
0.016998
0.014069
-0.003967
-0.024963
-0.049866
-0.104065
-0.125549
-0.014221
0.140045
0.134186
0.048737
-0.009338
-0.020569
0.004303
-0.006897
-0.012268
-0.001038
0.019440
0.041412
0.053131
0.079987
0.058502
0.059967
0.056549
0.058014
0.037018
0.017487
0.005768
-0.010803
-0.004944
-0.021057
-0.014221
-0.018127
-0.023499
-0.026428
-0.040588
-0.042542
-0.050354
-0.036682
-0.036682
-0.044006
-0.040100
-0.040100
-0.037170
-0.020569
-0.012756
-0.015198
-0.023499
-0.018127
-0.004944
-0.014709
-0.012756
-0.001526
0.003815
0.005768
0.006256
0.014557
0.021881
0.014069
0.018951
0.015533
0.017487
0.009186
0.008698
0.014069
0.017487
0.012604
0.004303
0.007233
0.014557
0.008698
-0.002014
0.008698
0.001862
0.005768
-0.002014
-0.000061
0.006744
0.007721
0.003326
0.008698
0.004791
-0.004944
0.001373
0.007233
0.012604
0.013580
0.014069
0.009674
0.005768
-0.000549
-0.005432
-0.002991
0.001373
0.004791
-0.003479
-0.004456
0.001373
-0.003479
-0.003479
-0.005920
-0.003967
-0.018127
-0.006897
0.003326
0.008209
-0.008362
-0.012756
-0.008850
0.004303
-0.005432
0.000397
-0.003479
0.008209
0.009674
0.011627
0.007233
0.003326
0.002350
0.011139
0.017487
0.022369
0.020416
0.006256
0.017487
0.007721
0.010162
0.004303
-0.001526
0.010651
0.018951
0.003815
0.006744
0.002838
0.008698
-0.012756
-0.011780
-0.009338
-0.008850
0.007721
-0.002502
-0.012268
-0.014709
-0.007385
-0.004944
-0.005432
-0.011780
0.001862
-0.029846
-0.016174
-0.005920
-0.009338
-0.007874
-0.002991
-0.002991
-0.011292
-0.006897
-0.001526
0.004303
-0.002502
0.002838
-0.005920
-0.006409
-0.019104
-0.012268
-0.004456
-0.021057
-0.017151
-0.020081
-0.002502
0.014557
-0.000061
-0.001526
0.002350
0.002838
0.001373
-0.001526
-0.003479
-0.000061
0.018463
0.015045
0.004791
0.012115
0.005768
-0.000061
0.006256
-0.002991
0.001862
-0.003967
0.002350
0.018463
0.023834
0.027740
0.026764
0.023834
0.025787
0.034088
0.001373
-0.082581
-0.080627
0.008209
0.012115
-0.133362
-0.227112
-0.169495
0.056061
0.207428
0.216217
0.089752
-0.014709
-0.042542
-0.067444
-0.068420
-0.053284
-0.028381
-0.001038
0.050690
0.096100
0.113678
0.121490
0.092194
0.070709
0.037018
0.011627
0.008209
-0.000549
-0.000061
-0.004944
-0.006409
-0.019104
-0.007874
-0.012756
-0.020081
-0.016663
-0.014221
-0.024475
-0.027893
-0.019592
-0.018127
-0.007385
-0.008850
-0.012268
-0.009827
-0.010315
-0.009827
-0.006409
-0.007385
0.001373
-0.012756
0.001373
0.000885
0.005280
-0.003479
0.005768
0.005280
0.006256
0.014557
0.006256
0.006256
0.000397
-0.001038
-0.006897
-0.002502
-0.005920
0.005280
0.009674
-0.001038
-0.002502
-0.002991
-0.005920
0.000397
-0.002991
-0.005432
-0.015198
-0.013733
-0.005920
-0.010803
-0.010315
-0.009827
-0.022034
-0.014709
-0.015198
0.001862
0.004791
-0.002991
-0.007385
0.006744
-0.000549
-0.011292
-0.008850
0.009674
0.005280
0.009674
0.010651
0.004303
-0.009338
-0.014221
0.012604
0.026764
0.009186
0.008698
0.015533
0.011139
0.012604
0.000397
0.006256
0.014069
-0.002014
-0.009827
0.008698
0.012604
0.008209
0.008698
0.007721
0.002350
0.004791
-0.001038
0.001373
0.001862
0.005768
0.000397
-0.006409
-0.006897
0.001862
-0.002991
-0.000549
0.012115
0.004791
-0.002991
-0.006409
-0.010803
0.009674
-0.001526
-0.002991
-0.006409
0.004791
-0.001038
0.008698
0.004791
0.002838
0.001373
-0.001038
0.010651
0.020416
0.000885
-0.004456
0.004303
0.006744
-0.007385
0.003326
-0.002991
0.018463
0.002838
0.005280
0.000885
-0.000549
-0.010315
-0.000549
0.011139
0.004791
-0.004944
-0.004456
-0.004944
-0.004456
-0.001526
0.006744
0.009674
0.000885
0.004303
-0.005920
0.009186
0.003326
0.000397
-0.010803
0.000885
-0.003479
-0.005432
0.006744
-0.003479
-0.005920
-0.001038
-0.014221
-0.002502
0.002838
-0.001526
-0.008362
-0.008362
0.000397
-0.006897
-0.005432
0.000397
-0.000549
0.001373
-0.002014
-0.003967
-0.001526
-0.011780
-0.000061
0.010162
-0.001526
-0.001038
-0.003479
0.009186
0.008209
0.012604
-0.015686
-0.065491
-0.107971
-0.082092
-0.041565
0.000397
-0.021545
-0.076721
-0.087463
-0.034729
0.028229
0.046783
0.012115
-0.007874
-0.024475
0.004791
0.042877
0.063385
0.043365
0.040436
0.029694
0.057037
0.079498
0.079498
0.074127
0.063385
0.056549
0.050201
0.033112
0.024811
0.002350
-0.001038
-0.013733
-0.024963
-0.025940
-0.026917
-0.041077
-0.043518
-0.031799
-0.030823
-0.025940
-0.022034
-0.015198
-0.018127
-0.032288
-0.017151
-0.006409
0.004303
-0.013733
-0.014221
-0.013245
-0.004944
0.010651
0.008698
-0.001526
-0.002502
0.001373
0.000397
0.013580
0.011139
-0.002502
0.013580
-0.000549
0.019440
0.006256
0.000397
0.018463
0.016510
-0.002014
-0.004456
0.003815
0.009674
0.002838
0.011627
0.018463
0.011627
0.005768
0.006256
0.005768
0.003326
0.001862
0.002838
-0.000549
0.006256
-0.002014
0.009186
0.011139
0.016022
0.008209
-0.001038
-0.002014
-0.006409
0.002838
0.001862
-0.005920
-0.006897
-0.019592
-0.009338
-0.010315
0.004791
-0.002014
-0.000061
0.004303
0.005768
-0.008362
0.006256
0.001862
-0.001038
-0.001038
0.000885
-0.004456
-0.007874
-0.002502
0.009186
0.006744
0.006256
-0.008850
0.013092
-0.004456
0.005280
0.010651
0.000397
0.004791
-0.006897
0.005768
0.005768
-0.005432
-0.013733
-0.010315
-0.003479
0.001862
-0.005920
-0.007874
-0.007874
-0.004944
-0.004944
-0.010315
-0.023010
0.008698
0.013580
0.022369
0.016510
0.022369
-0.005432
0.002350
-0.003967
0.009186
0.018463
0.026764
0.025787
0.014069
0.016022
0.013580
0.013092
0.020416
0.003326
0.011627
-0.004456
0.005280
-0.006409
-0.004944
-0.017151
-0.020081
-0.022522
-0.027405
-0.017639
-0.016174
-0.021545
-0.021545
-0.018127
-0.014221
-0.015686
-0.016174
-0.011780
-0.016174
-0.016663
-0.014221
-0.023499
-0.018127
-0.008362
-0.004944
-0.006897
-0.018616
-0.002991
-0.002502
-0.001526
0.006744
0.003815
-0.002991
-0.000549
0.005280
0.000885
0.016510
0.009186
0.009186
0.004791
0.002350
0.008698
0.015533
0.010162
0.017487
0.019928
0.013580
0.023834
0.035553
0.035553
0.043854
0.040436
-0.018616
-0.086975
-0.182678
-0.248596
-0.229553
-0.048889
0.145905
0.259674
0.160553
0.007721
-0.106995
-0.118713
-0.088440
-0.044495
0.006256
0.032623
0.046295
0.048248
0.057037
0.065338
0.078033
0.091705
0.075104
0.073151
0.054596
0.039459
0.019928
0.002838
-0.016663
-0.017639
-0.006897
-0.007874
-0.019592
-0.025452
-0.026917
-0.037659
-0.022034
-0.031799
-0.020569
-0.021545
-0.020081
-0.017151
-0.012268
-0.018127
0.003815
-0.006409
-0.005432
-0.011292
-0.010803
-0.002991
-0.002014
0.005768
0.006744
0.004791
-0.008850
0.003326
0.005280
0.010162
0.011139
0.001373
0.002350
0.003815
-0.005920
0.005280
0.002350
0.012115
0.004791
0.009674
0.003815
-0.012268
-0.003967
-0.002991
-0.002502
0.010651
-0.002991
-0.002991
0.000397
0.007233
-0.003967
-0.010803
-0.006409
0.007721
0.006256
0.001373
0.005768
0.010651
0.003815
0.003326
-0.009338
-0.002991
0.004791
-0.002014
0.000397
0.007233
-0.004944
-0.002502
-0.002991
-0.011780
-0.002502
0.003815
-0.002502
-0.002014
0.002838
-0.006409
0.006744
0.007721
-0.004944
0.002350
-0.011780
-0.000549
-0.001038
-0.000549
-0.001526
0.006256
-0.010803
-0.005920
0.009186
0.002838
0.005280
0.015045
-0.000549
0.015533
0.008698
-0.000549
0.006744
-0.012268
-0.019592
-0.030823
-0.011292
-0.003479
0.011627
0.016998
0.002838
-0.002502
-0.016174
-0.028870
-0.026917
-0.012756
-0.010803
-0.014221
0.007233
0.011139
0.002350
-0.002991
0.002838
-0.006897
-0.012268
-0.007874
0.007721
0.004303
0.005768
0.000885
0.003326
-0.001526
0.000885
-0.000061
0.015533
-0.000061
0.001373
0.003326
-0.002014
-0.010803
0.007721
0.014069
0.023834
0.007233
0.007233
0.013092
0.006744
0.004303
0.004791
0.005768
0.008209
0.012604
-0.000061
0.008209
0.004303
-0.003479
0.003326
0.000397
-0.009827
-0.003479
-0.009338
0.000885
0.002838
0.000397
-0.004944
-0.002014
-0.014709
0.003326
0.000397
0.001373
0.009674
0.008698
0.021393
0.032623
0.036530
0.045807
0.025299
-0.012268
-0.096252
-0.193909
-0.217834
-0.084045
0.075592
0.177155
0.124420
0.035553
-0.026917
-0.035217
-0.018616
-0.003967
0.002838
0.028229
0.020416
0.026764
0.043854
0.072174
0.072174
0.077057
0.065338
0.062408
0.048737
0.055573
0.038971
0.010651
-0.004456
-0.013245
-0.014709
-0.016174
-0.034241
-0.037659
-0.028381
-0.040100
-0.027405
-0.042053
-0.028870
-0.025452
-0.029358
-0.021057
-0.028381
-0.017151
-0.017151
-0.010315
-0.001038
-0.013245
-0.002014
-0.010315
-0.004456
-0.003479
0.006744
-0.000549
-0.003967
0.005768
-0.002991
0.003326
-0.001038
0.005280
0.000885
0.004303
0.010651
-0.003479
0.004303
0.014069
0.015045
0.013580
0.003326
0.002838
0.005768
0.008209
0.001373
0.001862
0.012115
0.003815
-0.004456
0.003326
0.004303
-0.000061
-0.002502
-0.006897
-0.000061
-0.002502
0.001373
0.003326
0.004303
-0.006897
-0.011780
-0.008362
-0.009827
0.009186
0.001862
0.001373
0.008209
-0.008362
-0.000549
-0.001526
0.006256
-0.002991
0.005280
-0.000549
0.004791
-0.002014
-0.007385
0.000885
0.020416
0.004791
-0.000549
0.004791
0.003815
0.009186
0.009186
0.003326
0.005768
0.002838
0.011139
-0.010803
-0.004944
0.014069
0.008209
0.003815
-0.005432
0.003326
-0.003479
0.005280
0.014557
0.009186
0.002350
-0.005920
-0.005920
-0.001038
0.013580
0.001862
-0.002014
-0.011292
-0.005920
-0.007874
-0.014221
-0.015198
-0.023010
-0.016174
-0.024475
-0.003479
0.009186
0.023834
0.031647
0.032135
-0.001038
-0.014709
-0.022522
-0.008850
0.004303
0.005280
0.019440
0.033112
0.043365
0.016998
0.025299
0.011627
0.011139
0.006256
-0.015686
-0.014709
-0.016174
0.003326
-0.010803
0.004791
0.003815
-0.003479
0.003815
0.015045
0.005280
0.006256
-0.002991
0.002838
0.007721
0.010162
0.010162
0.026764
0.033112
0.026276
0.032135
0.027740
-0.011780
-0.069397
-0.124084
-0.090393
-0.031799
-0.012756
0.055573
0.094147
0.081940
-0.010803
-0.093811
-0.107483
-0.051819
-0.004944
0.031647
0.026276
0.040436
0.038483
0.030182
0.027740
0.024811
0.014557
0.022369
0.014069
0.019928
0.012604
0.013580
0.015045
0.021881
0.016510
-0.007385
-0.002991
-0.004456
-0.004456
-0.008850
0.000885
-0.013733
-0.013245
-0.010803
-0.011292
-0.009827
-0.005920
-0.008850
-0.012268
-0.002502
-0.004944
-0.005432
-0.007385
-0.008362
0.001373
-0.012268
-0.007874
-0.002991
0.004303
0.000885
0.004791
0.006256
-0.008850
0.002838
0.002838
0.008698
-0.002014
-0.004456
0.006256
-0.002991
-0.000061
-0.007874
0.005768
0.011139
0.009674
-0.002502
-0.005432
0.002350
0.012115
0.004791
0.007233
0.002838
0.003326
0.003815
-0.008362
-0.004456
0.005280
-0.003967
0.004303
0.002350
0.003326
-0.005920
0.002838
0.003326
0.001373
-0.001526
-0.005920
0.007721
-0.005920
-0.006409
0.008698
-0.007385
-0.008850
0.003326
-0.000061
0.005768
-0.010315
-0.001526
-0.006897
-0.003479
-0.008850
-0.012756
-0.000549
-0.010315
-0.000061
-0.008850
-0.015686
-0.013733
0.000885
-0.014709
-0.015686
-0.014221
-0.016174
-0.012756
-0.020081
-0.006409
-0.018616
-0.021545
-0.008850
-0.004456
-0.024475
-0.016174
-0.020081
-0.002014
0.004303
-0.015686
-0.013245
-0.009827
0.001862
-0.006897
-0.000061
0.008209
0.003815
-0.000061
-0.002502
0.016510
0.036530
0.046295
0.060455
0.065826
0.046295
0.026276
0.033600
0.032135
0.013580
0.000885
0.016510
0.040924
0.045319
0.052643
0.039948
0.019440
0.024323
0.004303
0.003326
-0.010803
-0.012756
-0.023987
-0.026917
-0.051331
-0.066956
-0.054260
-0.039612
-0.014709
-0.001038
0.001862
-0.021545
-0.020081
-0.025452
-0.027405
-0.023499
-0.024963
-0.010315
-0.002991
-0.014709
-0.011780
-0.003967
-0.010803
0.003326
0.006744
0.006256
0.034088
0.040436
0.041901
0.035065
0.018463
0.027740
0.045807
0.047272
-0.038635
-0.145081
-0.161682
-0.090881
0.026764
0.099518
0.131256
0.116119
0.002350
-0.052795
-0.056702
-0.044006
-0.036682
-0.033752
-0.019104
0.000397
0.005768
0.009186
0.008698
0.032623
0.030182
0.016998
0.006256
0.001862
0.001373
-0.011780
-0.008850
-0.008362
-0.011780
-0.021057
-0.016663
-0.012268
-0.022522
-0.020569
-0.004944
0.002838
-0.008850
-0.017151
-0.001526
0.016998
0.010651
0.011627
0.005280
0.008698
0.004303
0.003815
0.006744
0.016022
0.009674
0.006744
0.007721
0.008698
0.001373
0.007233
0.012115
0.009674
0.002350
0.003326
0.001862
-0.002502
0.003326
0.002350
-0.005432
-0.008850
0.001862
0.002350
0.001373
0.002838
-0.005432
-0.002991
-0.005432
-0.010315
-0.002991
-0.004944
0.000885
0.001862
-0.006409
-0.005920
0.003815
0.004791
0.015045
-0.000549
-0.007874
-0.003479
0.002350
-0.003967
0.007233
0.006744
0.001862
-0.003479
-0.008850
0.004791
0.001373
0.002838
-0.002014
-0.004456
-0.002991
-0.005920
0.002838
0.005280
-0.003967
-0.003479
-0.009338
0.001862
-0.009827
-0.005432
-0.002014
0.005280
-0.002991
-0.007385
0.002350
-0.000061
0.006256
0.000397
0.000397
-0.002014
-0.003479
0.005280
0.001373
0.008698
0.009186
0.003815
0.004303
0.008209
0.001373
-0.003479
0.001373
0.007721
0.012604
-0.002991
0.002350
0.010651
0.016022
-0.002502
-0.003967
0.001862
0.007233
0.000397
0.010651
0.000885
-0.000549
-0.000061
0.000397
0.001373
0.002838
-0.005432
0.000397
0.010162
0.000885
0.001862
-0.004944
-0.000061
0.004303
-0.000061
-0.006409
-0.005920
0.005280
0.007721
-0.010803
-0.002014
0.002838
-0.004456
-0.001038
-0.016663
-0.027405
-0.036682
-0.024963
-0.016663
-0.009827
-0.002014
0.005768
0.001862
0.016022
0.010162
0.004303
-0.011292
-0.014221
-0.008850
0.002350
0.014069
0.032135
0.025299
0.019928
0.010162
0.009186
0.007721
0.027740
0.074127
0.119537
0.122955
0.125885
0.082428
-0.021057
-0.140198
-0.243225
-0.209534
-0.088928
0.043854
0.136139
0.119049
0.058014
0.008698
-0.045471
-0.082581
-0.102600
-0.093811
-0.079163
-0.042542
-0.024963
-0.002991
0.020416
0.033112
0.044342
0.052155
0.036041
0.048248
0.016022
0.018951
0.016022
0.007233
0.014557
0.019928
0.006256
0.001373
0.000397
-0.017151
-0.011292
-0.004456
-0.009827
-0.004944
-0.017639
-0.019592
-0.010803
-0.005432
-0.010803
-0.009338
-0.001038
-0.006897
-0.011292
-0.005432
-0.000549
-0.007874
0.001862
-0.007385
-0.007385
0.002350
-0.011292
0.003815
0.012115
0.003326
-0.004944
-0.003967
0.001373
0.010162
0.006256
0.004303
-0.013245
0.003815
0.001862
0.011139
0.000397
0.001862
0.007721
-0.007385
0.002350
0.000885
-0.002991
0.004303
0.004303
0.000397
0.001862
0.000397
0.010651
0.004303
-0.006897
0.002838
-0.006897
-0.004456
0.000397
-0.006409
-0.004456
-0.003479
-0.008362
-0.016174
0.004791
-0.003967
-0.015686
-0.003479
0.006744
-0.001526
-0.004944
-0.022034
-0.011780
-0.007385
0.000885
0.003326
0.008209
0.013580
0.010651
0.006744
0.003326
0.002350
0.002350
0.009186
0.001373
-0.003967
0.004303
0.018951
0.009186
0.017487
0.015045
0.012115
0.004791
0.003815
-0.007874
0.000397
0.013092
0.008698
0.000397
0.004791
0.010162
0.008698
0.002350
0.001373
0.009186
0.002838
-0.006409
0.006256
0.001862
-0.004944
-0.010315
-0.015198
-0.006409
0.001862
-0.001038
-0.002014
-0.011780
-0.012268
0.004303
-0.000549
0.009674
-0.004944
-0.009827
-0.003967
0.001373
0.001862
-0.002502
0.002350
0.003326
0.004303
0.005768
0.013580
0.016998
0.036041
0.035065
0.014557
0.016998
-0.010803
-0.065979
-0.078186
-0.080139
-0.046936
-0.007385
0.040436
0.044830
0.004303
-0.033752
-0.060120
-0.057678
-0.038147
-0.016174
-0.016174
-0.007874
-0.003479
0.008698
0.005768
0.009186
0.013580
0.021881
0.026764
0.037018
0.040436
0.025787
0.028717
0.014069
0.020905
0.008209
-0.011292
-0.008850
0.004303
0.006744
0.008698
0.002350
0.004791
0.004303
-0.001526
-0.012756
-0.003967
-0.014221
-0.001038
-0.003967
0.001373
0.009674
0.004303
-0.002502
0.013092
0.003815
0.003326
0.005768
-0.007874
-0.007385
-0.004456
0.001862
0.009186
0.008209
-0.016663
-0.014221
-0.000061
-0.001038
-0.010315
-0.006897
-0.006897
-0.003967
-0.015198
-0.013733
0.000397
-0.010315
-0.012268
-0.009827
0.009674
0.007721
0.008698
-0.002502
0.009186
0.009674
-0.000061
0.009674
0.009186
0.006744
0.015045
0.000397
0.010162
0.012115
0.004791
0.010162
0.014069
0.015533
0.010162
0.003326
0.008209
-0.005920
-0.004456
-0.006897
0.001373
0.003326
-0.002991
-0.009338
-0.005920
0.007721
-0.002502
-0.013733
-0.003479
-0.007385
-0.007874
-0.006409
0.005280
0.021393
0.012115
-0.012268
0.005768
-0.005920
0.007233
0.000885
0.007233
0.007233
-0.001526
0.004303
0.010162
0.007721
0.008698
0.001373
-0.001038
0.010162
-0.001038
0.006256
0.016510
0.007233
0.000885
0.003815
0.007233
0.005768
-0.001038
0.004303
0.006744
-0.004456
-0.004456
0.002350
0.002838
-0.002991
0.003326
-0.008850
-0.001038
-0.002014
-0.001038
-0.011292
0.004303
0.011139
0.005768
0.004303
0.005280
0.002838
0.010162
0.012604
0.008209
0.003326
0.000397
0.003326
0.002838
0.006744
0.005280
0.006744
0.004303
-0.005920
-0.004456
-0.013245
-0.026428
-0.009827
-0.006409
-0.022522
-0.014709
-0.013245
-0.009338
-0.017151
-0.007874
-0.006897
-0.014709
-0.021545
-0.022522
0.004303
0.012604
0.029205
0.025299
0.016022
-0.001038
-0.005920
0.002350
0.006744
0.012115
0.012604
0.025787
0.028717
0.014557
0.009186
-0.006409
-0.000061
0.003815
-0.017639
-0.023010
-0.027405
-0.012268
0.019928
0.115143
0.242096
0.300690
0.168854
-0.389709
-0.331604
-0.164612
-0.023987
0.150787
0.239166
0.194733
0.093170
-0.028381
-0.129944
-0.146057
-0.119690
-0.075745
-0.025940
-0.004944
-0.035217
-0.015686
0.003326
0.005768
0.013580
0.026764
0.032623
0.020905
0.009186
0.013580
0.010651
0.013092
0.010162
0.009674
0.000397
-0.010803
0.001373
0.000397
0.002350
0.011627
-0.005432
0.000885
0.003815
0.000397
0.004791
0.003815
-0.005920
0.000885
-0.004456
0.014069
-0.006409
0.014069
-0.001038
0.015533
-0.000549
-0.014709
-0.002014
0.008209
0.012115
0.003326
-0.005432
-0.002502
-0.010315
-0.006409
-0.011292
0.003326
-0.002991
-0.006409
-0.011780
-0.018616
-0.009338
-0.004456
-0.008362
-0.006409
-0.005432
-0.012756
-0.015686
-0.017639
0.001862
-0.004456
-0.014709
-0.012268
-0.014709
-0.006409
-0.000061
-0.001526
-0.006409
-0.004456
-0.011292
0.005768
-0.002502
0.003326
-0.014221
0.005768
0.006256
-0.002991
-0.004944
-0.003479
0.003326
0.014557
0.008209
0.016022
0.029694
0.038483
0.041901
0.025299
0.023346
0.016998
0.017487
0.017975
0.007233
0.020905
0.021881
0.022369
0.025787
0.009674
0.008698
0.011139
0.012604
0.005768
-0.008362
-0.008362
-0.006409
-0.008362
-0.015198
-0.004456
-0.013733
-0.010803
-0.012756
-0.010315
-0.008362
-0.000549
-0.009827
-0.006409
-0.000061
-0.015198
-0.011292
-0.006897
0.008698
0.001373
-0.005920
-0.007385
-0.005432
-0.005920
-0.009827
-0.002991
0.002838
-0.006409
0.002350
-0.005432
0.015045
0.017975
0.033600
0.034576
0.006256
-0.018127
-0.041077
-0.031311
-0.024963
-0.004456
-0.005920
-0.010803
0.002350
0.012604
0.005768
-0.018616
-0.028381
-0.024963
-0.019592
-0.027893
-0.019104
-0.023010
-0.007385
-0.007874
-0.017151
-0.006409
-0.002014
0.002350
0.005280
0.005280
-0.001038
0.009674
0.008698
0.009674
-0.000549
0.008698
0.006744
0.000885
-0.001526
-0.004456
-0.007874
-0.000061
0.003326
0.008209
0.003326
-0.000061
0.006256
-0.007385
0.010651
0.014069
-0.003479
-0.006409
-0.004456
0.003326
0.009186
0.013092
-0.000061
0.011139
0.024323
0.016022
0.010162
0.024811
0.022858
0.030670
0.009674
-0.048401
-0.086487
-0.081604
-0.069885
-0.034241
0.017487
0.054108
0.044342
0.020416
-0.012268
-0.026917
-0.032288
-0.030334
-0.036194
-0.019592
0.001373
0.011627
0.024811
0.035065
0.028717
0.029694
0.024323
0.017975
0.020905
0.020416
0.016998
0.000397
-0.018616
-0.006409
-0.001038
-0.007385
-0.005432
-0.005432
-0.003967
-0.010803
-0.001526
0.001862
-0.013733
-0.006897
-0.002991
-0.003967
0.005768
0.011139
0.012604
0.016022
-0.000061
0.011139
0.009186
0.011627
0.012115
-0.006409
-0.001038
-0.000549
-0.000061
-0.008850
-0.002014
-0.010315
-0.006409
-0.009827
-0.007874
-0.002991
-0.003967
-0.013733
-0.012268
-0.009827
-0.008362
-0.012268
-0.007385
-0.009338
0.004303
-0.005432
-0.005432
-0.005920
-0.006897
0.002350
-0.001038
-0.001526
0.001862
0.002350
0.000397
0.001862
0.002350
-0.002991
-0.001038
0.006256
0.001373
-0.002014
-0.004944
0.005768
0.011139
0.008698
-0.002502
-0.001038
-0.004456
0.011139
0.001862
-0.002014
0.004303
0.000885
-0.002014
-0.003479
0.001862
0.008209
-0.000549
-0.001526
0.009674
-0.004944
-0.003479
0.005280
0.008209
0.006744
-0.010315
-0.001038
-0.004944
0.007233
0.003815
0.004303
0.006256
0.000885
-0.010315
-0.002991
-0.022034
-0.011780
-0.022034
-0.002502
0.001862
0.005280
0.003815
0.004791
-0.003479
-0.009827
-0.017639
-0.016174
-0.005920
-0.003967
0.010162
0.004303
0.011627
-0.007385
-0.007385
-0.003479
-0.004944
-0.012756
0.004303
0.066803
0.186432
0.243073
0.140533
-0.064026
-0.267151
-0.239807
-0.143616
-0.013733
0.105865
0.134674
0.088287
0.042877
0.001862
-0.031311
-0.054749
-0.058655
-0.059631
-0.059631
-0.036682
-0.024475
0.002838
-0.002991
0.007721
0.018463
0.028229
0.048737
0.050690
0.046295
0.036041
0.013580
0.001862
-0.000061
0.003815
0.001373
0.004791
0.023834
0.018463
0.023346
0.023346
0.016998
-0.008362
-0.002502
-0.014709
-0.004944
0.010162
0.014557
0.010162
0.010651
0.016998
0.010162
0.019928
0.010651
0.008698
0.006256
-0.012756
-0.014709
-0.013733
-0.012756
-0.009827
-0.018616
0.000397
0.007233
-0.005432
-0.007385
0.000397
0.002350
-0.015686
-0.020569
-0.019592
-0.004944
-0.004944
-0.002014
0.007721
0.009186
-0.004944
-0.001526
-0.005432
0.003815
0.014069
-0.008362
0.007233
0.002350
0.004791
-0.001526
0.002350
0.008698
-0.001038
-0.007385
-0.003967
-0.003479
0.019440
0.012604
0.005280
-0.001038
-0.023010
-0.031799
-0.015198
-0.010315
0.016510
0.016022
0.015533
0.008698
-0.002991
-0.005432
-0.002502
-0.003479
-0.010803
0.003326
-0.015686
0.000397
0.008209
0.000397
-0.004944
0.009674
-0.023987
-0.016174
-0.001526
0.001373
-0.001526
0.000397
-0.006897
-0.015686
-0.017151
-0.019104
-0.012268
-0.016663
-0.012756
-0.025452
-0.020081
-0.022034
-0.013733
-0.022034
-0.019104
-0.021057
-0.010315
-0.008850
-0.010315
-0.001526
0.001373
-0.010803
-0.013733
-0.005432
-0.002014
-0.005432
0.001862
0.017975
0.025787
0.023346
0.020416
0.008698
0.016022
0.002350
0.027252
0.023834
0.019440
0.015533
0.021881
0.027252
0.019928
0.007233
-0.008362
0.004791
0.003815
0.010651
0.007233
0.006256
0.004791
-0.010315
-0.008362
-0.008362
-0.020081
-0.018616
-0.007874
-0.005432
-0.012268
-0.007874
-0.010803
-0.014709
-0.013733
-0.004944
0.012604
0.008209
0.007233
0.006256
0.003326
0.001862
0.007721
0.011139
0.019440
0.017487
0.031647
0.023834
-0.012756
-0.080139
-0.157288
-0.122131
0.014069
0.120514
0.128326
0.028717
-0.027893
-0.056213
-0.049866
-0.056213
-0.027893
-0.013245
0.004791
0.013580
0.020905
0.027740
0.029205
0.023346
0.022858
0.022858
0.006744
0.000397
0.013092
0.026276
0.009186
0.005280
0.005768
0.006744
0.001373
0.011139
0.002838
0.000397
-0.002991
-0.002991
-0.005432
0.007233
0.003326
0.002350
-0.003967
0.004791
-0.001526
0.000397
0.009186
0.009674
0.010651
-0.001526
-0.005432
0.002350
0.002838
0.007233
0.006744
0.002838
-0.002991
-0.008362
-0.003967
-0.016174
-0.013245
-0.017639
-0.006897
-0.009827
-0.010803
-0.008850
-0.002502
0.002350
0.005768
-0.010803
-0.002502
-0.008850
0.001373
-0.004456
-0.008850
-0.016174
-0.003479
0.005280
0.007721
0.005768
0.010162
0.002838
0.000397
0.010162
-0.003479
0.008698
0.010651
0.020416
0.014069
0.005280
0.005280
-0.001526
0.008698
0.011627
0.006744
0.003326
0.007721
0.006256
0.002838
-0.002502
0.001373
0.003326
-0.007385
-0.008850
-0.009338
-0.023010
-0.014709
0.001862
0.006744
-0.002502
0.018951
0.040924
0.054108
0.050201
0.030182
-0.001038
-0.007874
0.001862
0.019440
0.025787
0.041901
0.053131
0.035553
0.034088
0.014557
0.001862
-0.026917
-0.031311
-0.025452
-0.021057
-0.015686
-0.010315
-0.035217
-0.031799
-0.040588
-0.041565
-0.051331
-0.037659
-0.021545
-0.009338
-0.011780
-0.015198
-0.009827
-0.009827
-0.005920
0.002838
-0.003967
0.004791
0.005280
0.004791
-0.013733
-0.005920
0.002838
0.017975
0.005768
0.003326
-0.002991
-0.010803
-0.006897
-0.014221
0.007233
-0.013733
-0.007385
-0.002502
-0.005432
-0.007874
-0.002502
0.007721
0.002838
-0.003479
-0.004944
-0.006897
0.000885
0.006256
0.003326
-0.002991
0.002350
0.000397
0.000885
0.003815
0.005768
0.007721
-0.005432
0.004791
-0.008362
-0.000061
0.004791
0.000397
0.006744
-0.006897
-0.009827
0.004303
0.003815
0.021393
-0.006409
-0.002502
0.007721
0.006744
0.004303
-0.003479
0.000885
0.008698
0.005280
-0.006409
-0.011292
-0.016663
-0.023499
-0.018616
-0.018127
-0.026917
-0.028381
-0.017151
-0.003967
0.011139
0.012115
-0.010315
-0.026917
-0.017639
0.004791
0.046295
0.058014
0.048737
0.031647
0.050201
0.055084
0.006256
-0.040100
-0.044006
-0.083069
-0.152893
-0.077209
0.041901
0.127350
0.115143
0.040924
-0.028870
-0.084045
-0.105042
-0.100159
-0.074768
-0.047913
-0.017639
-0.001038
0.008209
0.019928
0.034088
0.041901
0.019440
0.029205
0.029205
0.021393
0.014069
0.023346
0.017487
0.020905
0.007721
0.008698
0.016510
0.019928
0.014069
0.006744
0.020416
-0.006897
-0.001038
0.016510
0.020416
0.014069
0.011139
0.015045
0.011139
-0.001038
-0.005432
0.015045
0.007233
0.012604
0.001862
0.000397
0.009186
-0.004944
0.004791
0.013092
0.005768
-0.005432
-0.009827
0.002350
0.003326
0.006256
-0.000061
0.001373
0.002838
0.003815
0.007233
0.021881
0.016022
0.001862
-0.001526
-0.003479
0.003326
0.004303
0.005280
0.005280
0.013092
-0.006897
-0.006409
0.007233
0.006744
-0.004944
-0.004456
-0.010803
-0.010803
-0.015198
-0.008362
-0.007874
0.000397
-0.010315
-0.007874
-0.004456
-0.005432
-0.000549
-0.000549
-0.001038
-0.006409
-0.005920
-0.009338
0.003815
0.005280
0.002838
0.004791
-0.006897
0.003326
-0.011292
-0.012756
0.001862
-0.000061
-0.004944
-0.007874
-0.010803
0.017487
0.023834
0.029694
0.020905
0.037506
0.037994
0.006256
-0.022522
-0.022034
0.003815
0.012604
0.033600
0.042389
0.037018
0.016998
0.010651
-0.001526
-0.009827
-0.014221
-0.013245
-0.020569
-0.022034
-0.015198
-0.017639
-0.027405
-0.020569
-0.033264
-0.026917
-0.025452
-0.025940
-0.021545
-0.025452
-0.031311
-0.018616
-0.032776
-0.020569
-0.019104
-0.006409
-0.007874
-0.010315
-0.021545
-0.001038
-0.007385
-0.002014
0.004791
0.007721
0.004791
0.005280
0.002350
0.039459
0.038483
0.031647
0.026276
0.011627
-0.011780
-0.009827
0.030182
0.100006
0.143463
0.078522
-0.018616
-0.060608
-0.045959
-0.036682
0.013092
0.080475
0.095123
0.024811
-0.023499
-0.018616
-0.005920
0.000397
0.010651
-0.002502
-0.031311
-0.040588
-0.039124
-0.023987
-0.031311
-0.026917
-0.014221
-0.013733
-0.010803
-0.005920
-0.015198
-0.023499
-0.023987
-0.020569
-0.027405
-0.008850
-0.013245
-0.009827
-0.001526
0.000885
-0.001038
0.005768
0.004791
0.012115
0.006744
-0.001038
-0.002502
0.009186
0.017975
0.003326
0.011139
0.007233
-0.002014
0.000397
0.014557
0.028229
0.019928
0.017975
0.022369
0.010162
-0.009338
-0.016174
-0.019592
-0.006409
-0.045471
-0.067932
-0.039124
0.007721
0.052155
0.085846
0.054596
-0.001526
-0.032776
-0.042053
-0.035217
-0.010315
0.007721
0.013580
0.023834
0.033112
0.023346
0.014557
0.015045
0.018951
-0.001526
0.003326
0.002838
0.008698
0.005280
-0.001526
0.003326
0.001373
-0.021545
-0.023010
-0.015686
-0.006897
0.000885
-0.004944
0.000885
-0.005432
0.005768
0.003815
0.008209
0.011139
-0.006897
0.007233
0.006256
0.005768
0.000885
0.006744
0.004791
0.010651
0.001862
-0.001038
0.011139
0.013092
0.005768
-0.002502
-0.002502
-0.006897
-0.001526
0.005280
0.000885
-0.002502
-0.001038
0.004303
-0.002014
0.001373
0.002350
-0.005432
-0.003967
0.002350
-0.001526
-0.009827
0.001862
0.005768
0.014557
0.002838
-0.005432
-0.000061
-0.002502
-0.002502
0.005768
-0.000549
0.005280
-0.009827
-0.001526
0.001373
0.003326
-0.005432
-0.003479
-0.000061
-0.000549
-0.007874
-0.004944
0.013580
-0.001526
-0.002991
0.002838
-0.000549
0.012115
0.000885
-0.013733
-0.000549
0.000885
-0.000061
-0.000061
-0.005920
-0.000061
-0.011780
0.005280
-0.003479
0.000885
-0.013245
-0.009338
-0.001038
-0.010315
-0.011292
-0.011292
0.001373
0.027252
0.070709
0.081940
0.062897
0.006256
-0.046936
-0.024963
-0.010315
0.002350
0.025299
0.021393
0.008209
-0.008850
-0.018616
0.014557
0.048737
0.047760
0.006256
-0.024963
-0.031311
-0.042053
-0.028381
-0.083557
-0.110901
-0.083069
-0.024963
0.051666
0.068756
0.018951
-0.006409
-0.015198
-0.025452
-0.015686
-0.020081
-0.009338
0.006256
0.009674
0.016998
0.017975
0.027740
0.021881
0.030670
0.033112
0.016998
0.017975
0.026276
0.016022
0.003815
0.016998
0.005768
-0.001038
-0.000061
-0.002991
0.002350
-0.003967
0.000885
0.004791
0.001862
-0.003967
-0.004944
-0.006897
0.012604
0.005768
-0.009827
0.004791
-0.004456
0.011139
0.002838
-0.000549
-0.000061
-0.003967
0.005280
-0.003479
0.004303
-0.001526
-0.001038
0.009186
-0.001038
-0.007385
0.000397
-0.001526
0.011139
-0.001038
-0.011780
-0.002991
-0.002502
-0.007874
0.001373
0.010162
0.006256
0.009186
-0.008850
-0.001038
-0.001526
-0.003967
-0.002502
-0.004456
-0.016174
-0.016174
-0.008362
-0.001526
0.009674
0.013092
0.003326
0.012604
-0.001038
-0.007385
0.011627
0.010651
0.009674
0.005280
0.009186
0.026276
0.024811
0.025299
0.012115
0.003326
0.005280
0.015045
0.026276
0.021881
0.023834
0.013580
0.000397
0.014557
0.012604
0.012115
-0.001526
-0.019592
-0.008362
-0.011780
-0.016663
-0.003479
0.004791
-0.002502
-0.021057
-0.024475
-0.032776
-0.047424
-0.052795
-0.032288
-0.013733
0.032135
0.076569
0.098541
0.067291
0.019928
0.006256
-0.012756
-0.013733
-0.003967
0.020416
0.061920
0.078522
0.080475
0.061432
0.049225
0.018463
0.001862
-0.011292
-0.016174
-0.017151
-0.025940
-0.029846
-0.028870
-0.034241
-0.032288
-0.047424
-0.033752
-0.039612
-0.043030
-0.042053
-0.030823
-0.032288
-0.032288
-0.032776
-0.025940
-0.015686
-0.021545
-0.010315
-0.005432
-0.007874
-0.009338
-0.016663
-0.014221
-0.003479
-0.004456
-0.008850
0.000397
0.000397
-0.007874
-0.009338
-0.003479
0.015045
0.015533
0.016022
0.011139
0.013092
0.012604
0.009186
0.012604
0.001862
-0.002502
-0.001526
0.004791
0.014069
0.006744
0.018463
0.008209
0.004791
0.004791
-0.009338
-0.011292
-0.039124
-0.026917
-0.013733
0.012115
-0.000549
-0.023010
-0.067444
-0.120178
-0.112854
-0.077209
-0.029358
-0.006409
0.005768
0.004303
-0.012268
-0.035706
-0.043518
-0.042542
-0.036194
-0.018616
0.005768
0.018951
0.021881
0.041412
0.041412
0.051666
0.048248
0.061432
0.050690
0.053619
0.035065
0.047272
0.041412
0.029694
0.036041
0.032623
0.026276
0.013580
0.015045
0.005280
0.017487
0.008698
0.004791
-0.006897
-0.012268
-0.005920
-0.013733
-0.011292
-0.005920
-0.003967
-0.006409
-0.002014
-0.017151
-0.022522
-0.014709
-0.019104
-0.023987
-0.027893
-0.017151
0.014557
0.011139
0.006256
-0.002502
-0.010803
-0.015686
-0.001526
0.003326
0.005280
0.004303
0.003326
0.018463
0.003326
0.016998
0.002350
0.006744
0.011627
0.013092
0.007233
0.000397
0.004791
-0.000549
0.011627
0.006744
0.002350
-0.009827
0.003815
0.004303
-0.009338
-0.002014
0.000885
-0.004456
-0.002014
-0.007874
-0.005432
0.000885
-0.003479
-0.003967
-0.000061
-0.008850
-0.002014
0.003815
0.009186
0.004791
-0.007385
0.002838
0.000885
0.006256
0.003815
-0.002014
0.003326
0.003815
0.002350
0.006744
-0.009338
-0.003479
0.005280
0.006744
-0.006897
-0.011292
-0.004456
0.001373
0.008698
-0.002991
-0.001038
0.001862
0.007233
0.000397
-0.011780
0.001862
-0.007385
-0.014709
-0.011780
-0.002502
-0.002014
0.004303
0.000397
0.026276
0.016510
0.015045
0.002350
0.002838
-0.007385
-0.009827
-0.020081
-0.011780
-0.002502
0.001862
0.007721
0.009186
0.018951
0.016510
0.013580
0.005768
-0.002991
0.001373
-0.011292
-0.012268
-0.013733
0.007233
0.026764
-0.002502
-0.018616
-0.021545
0.012604
0.066315
0.092682
0.077545
-0.007874
-0.189026
-0.067444
0.012604
0.027252
0.020416
0.014557
-0.000061
-0.018127
-0.031799
-0.034729
-0.033264
-0.041077
-0.034241
-0.019592
-0.017151
-0.012268
-0.004456
0.011139
0.016510
0.027740
0.016022
0.013092
0.015045
0.009674
0.020416
0.020905
0.020416
0.016510
0.011139
0.023834
0.013092
0.011139
0.013580
0.016022
0.005768
-0.001038
-0.002991
-0.004456
-0.002502
0.000397
-0.000061
0.007233
-0.020569
-0.012756
-0.004456
0.000885
0.007233
0.004791
0.006744
0.009674
-0.003479
0.010162
0.002838
0.001862
0.007233
0.018951
0.010651
0.015533
0.019928
0.019440
0.016022
0.012604
0.004303
0.003326
-0.003479
0.007233
0.009674
-0.002991
-0.013245
0.000885
0.004303
-0.000061
-0.011292
-0.013733
0.002838
-0.008850
-0.019592
-0.001038
0.001862
-0.006897
-0.014709
-0.006409
-0.016663
-0.014709
-0.004944
-0.000061
-0.002991
-0.009827
-0.022522
-0.010315
-0.009338
0.002838
-0.002991
-0.007385
-0.012268
-0.005920
0.001373
-0.004944
-0.006897
-0.001038
0.004791
-0.002502
-0.005920
-0.005920
0.010651
0.012604
0.006256
0.013580
0.017487
0.039948
0.035065
0.014557
0.008209
-0.008850
0.008698
0.006256
0.009674
0.009674
0.016998
0.006256
-0.000549
0.003326
0.002350
-0.001526
-0.002014
0.004303
0.004303
-0.016174
-0.010315
-0.010803
-0.001038
-0.008362
-0.011292
-0.009827
0.010162
-0.010803
-0.009827
-0.002014
0.002350
0.001862
-0.000061
-0.004944
-0.002502
-0.002502
0.004791
0.000885
0.008698
-0.001526
-0.016174
0.000397
0.002838
0.003815
0.002350
0.004303
-0.008362
-0.002502
-0.008362
-0.005920
0.005280
0.004791
-0.006897
-0.000549
-0.002502
-0.015198
-0.003479
-0.002014
-0.002502
-0.006409
-0.014221
-0.006409
-0.010315
-0.007385
-0.014709
-0.002014
0.003815
0.011139
0.015045
0.018951
0.060455
0.104401
0.121490
0.086334
0.007721
-0.046448
-0.051331
0.022369
0.029694
0.011139
-0.038147
-0.037659
0.007233
0.001862
-0.040588
-0.005920
-0.001038
-0.008362
-0.032288
-0.028381
-0.027405
-0.042542
-0.053772
-0.049866
-0.038147
-0.024475
-0.012756
0.023346
0.034088
0.037018
0.034088
0.035553
0.039948
0.046783
0.049713
0.010651
0.006256
-0.000549
-0.006897
-0.015198
0.006744
0.011627
-0.004944
-0.010315
-0.022522
-0.001038
0.004791
0.008698
0.012115
-0.001526
-0.017151
-0.012268
-0.007874
0.008209
-0.012756
-0.009338
0.002350
0.006744
-0.005920
-0.003479
-0.002502
0.012604
0.000397
-0.010315
-0.000549
-0.000061
-0.002991
0.004303
0.003326
-0.009827
-0.006897
-0.001526
-0.001526
0.003815
0.002350
-0.007874
-0.006409
-0.003967
-0.003479
0.006744
0.003326
0.001862
0.001862
-0.009827
0.003815
0.006744
-0.007874
-0.000549
0.007233
0.000885
-0.005920
-0.006409
0.015045
-0.001526
0.004791
0.003326
-0.002014
0.011139
-0.003967
0.002838
0.002838
0.006256
0.011139
-0.006409
-0.000061
0.001373
-0.002014
0.010651
0.011139
0.010651
-0.006409
0.003326
0.002838
0.005280
-0.008362
0.002838
-0.003967
0.001373
-0.007874
0.000885
0.010651
-0.001038
-0.003479
-0.002991
-0.010803
0.003815
-0.009338
0.005280
-0.004944
-0.000061
-0.002991
0.001373
0.000397
0.001373
0.003815
-0.002502
-0.003479
-0.006897
-0.004944
0.001862
0.003326
0.002350
-0.012268
0.004791
-0.006897
0.010162
-0.000061
-0.008362
0.000397
-0.000549
0.006256
-0.010315
-0.002014
0.005280
0.001373
-0.002991
-0.007874
-0.004944
-0.004944
-0.005920
0.007721
0.008698
-0.007874
-0.008850
0.000397
0.009674
0.004791
-0.008362
0.007233
-0.007874
-0.000061
-0.009338
-0.001526
0.006256
0.008698
-0.006897
-0.011780
-0.006897
-0.000061
-0.013245
0.001373
-0.002502
-0.000549
-0.011780
-0.005432
-0.001038
-0.001038
-0.002502
0.011139
0.013092
0.002350
-0.007874
-0.001526
0.004791
0.008209
0.000885
-0.013245
-0.003479
0.005280
0.038971
0.104889
0.173737
0.156158
0.011139
-0.159729
-0.188049
-0.101135
-0.031799
0.049713
0.051666
0.015533
0.007233
0.007233
0.008209
-0.031311
-0.077209
-0.114319
-0.114319
-0.083069
-0.038147
-0.022522
-0.003479
0.002838
0.008209
0.009186
0.011627
0.044342
0.061432
0.054108
0.016022
0.012604
0.008209
0.042877
0.058990
0.058502
0.064850
0.058014
0.048737
0.042877
0.029694
0.029694
0.016022
0.010651
-0.000549
-0.017151
-0.005432
-0.003967
-0.006897
0.006744
-0.001526
-0.014709
-0.017151
-0.011780
-0.019592
-0.018127
-0.025940
-0.026428
-0.037170
-0.031799
-0.013245
-0.008362
-0.016663
-0.015198
-0.017639
-0.019104
-0.014221
-0.006409
-0.000061
-0.013245
-0.008850
0.004303
-0.015198
-0.009827
0.009186
0.016998
0.008698
-0.000061
0.004791
0.007721
0.020416
0.013580
0.005768
0.009674
-0.003967
0.013092
0.016022
0.007721
0.017487
0.016022
0.000397
-0.002991
0.006256
-0.001038
0.003815
-0.003479
-0.006409
-0.006409
0.005768
-0.002014
0.000397
0.002838
-0.009338
0.005280
-0.004944
0.003815
0.006256
0.004303
0.002838
-0.002014
-0.008850
0.007721
-0.000061
0.006744
-0.002502
0.002838
0.004791
-0.001038
-0.003479
-0.001526
-0.002502
0.005768
0.000397
0.006256
-0.001526
-0.002502
-0.001526
0.006744
0.006744
0.006256
0.000397
-0.002014
0.001373
-0.000061
0.009674
0.006256
0.004303
-0.006409
0.002838
0.004791
0.010162
0.002350
0.011139
0.002838
-0.010803
-0.005432
0.003815
0.010162
0.006744
-0.009338
-0.003967
0.000397
0.003815
0.006744
-0.005920
-0.002991
0.002838
-0.001038
-0.000549
-0.002991
0.005768
0.002838
0.011139
-0.001526
-0.002502
-0.001526
0.002350
0.007721
-0.001526
-0.010803
-0.002014
0.005768
0.007233
-0.000549
-0.006409
0.004303
-0.004456
-0.004456
-0.001038
-0.003479
0.005768
-0.000061
0.000885
0.007721
-0.003967
-0.005920
-0.002991
0.005280
0.010162
-0.006897
-0.013245
-0.002991
0.009674
0.003815
-0.001038
0.005768
0.006256
-0.007874
0.000885
-0.003479
0.002838
0.003326
-0.009338
0.003815
-0.005920
-0.013733
-0.004944
0.005280
0.006256
-0.006897
-0.017151
0.002838
0.005280
0.010651
0.013092
0.011139
0.017975
-0.000061
-0.007874
-0.015198
-0.052307
-0.100647
-0.122131
-0.150452
-0.040588
0.126862
0.195221
0.179596
0.074127
0.001373
-0.047913
-0.063538
-0.048889
-0.027405
0.006256
0.044342
0.087311
0.109283
0.072174
0.037018
0.036041
0.037506
0.036041
0.032623
0.007721
-0.022522
-0.042542
-0.042542
-0.041565
-0.041077
-0.044495
-0.031311
-0.018616
-0.026428
-0.008850
-0.018127
-0.016663
-0.026428
-0.033752
-0.022034
-0.010803
-0.015198
-0.017639
-0.002014
-0.008850
-0.006409
-0.002991
0.016022
0.008698
-0.002991
-0.006897
-0.002014
-0.002014
0.006256
0.002838
0.001862
0.014069
0.001373
-0.003479
-0.005432
0.009186
0.003326
-0.001526
-0.003967
-0.004456
0.003815
-0.003479
-0.008362
-0.000061
0.005280
-0.020569
-0.003479
-0.008362
-0.001526
-0.003967
-0.011780
-0.005920
-0.006409
-0.003479
-0.008362
0.002350
0.000397
-0.004456
-0.011292
-0.007874
-0.009338
-0.002502
0.007233
0.001373
-0.002502
-0.010803
-0.011780
0.010651
-0.000061
0.000397
-0.003479
-0.008362
-0.001038
-0.003967
-0.009338
0.006256
0.002838
-0.005920
-0.003479
-0.007874
0.005768
0.008698
0.001373
0.000397
0.003815
-0.010803
-0.001038
0.001862
0.000397
0.000397
0.001373
0.013092
0.013580
0.007721
-0.004456
0.003815
0.006256
0.001862
0.001373
0.003815
-0.004456
0.006744
0.006256
0.005768
0.001862
0.002350
-0.006409
0.000885
0.010162
0.003326
-0.004456
-0.005920
0.001862
-0.002014
-0.013733
-0.000061
-0.004944
0.003815
-0.014221
-0.016174
0.002350
-0.006897
-0.005432
-0.003479
-0.006897
-0.013733
-0.001526
0.018463
0.035065
0.040924
0.050690
0.003815
-0.065491
-0.094788
-0.091370
-0.047913
-0.002991
0.018951
0.016022
0.004303
0.001373
-0.014709
-0.033752
-0.041565
-0.044983
-0.047424
-0.031799
-0.010803
-0.002502
0.000397
-0.006409
-0.013733
-0.015198
-0.004456
-0.002991
-0.005432
-0.005432
-0.006409
0.003326
0.008698
0.006256
-0.002991
-0.002991
-0.008850
-0.020569
-0.006897
0.016022
0.036041
0.024323
0.001373
0.014069
0.031158
0.042389
0.056549
0.072662
0.050690
0.043365
0.032135
0.026764
-0.002014
0.008209
0.026276
0.038483
0.036041
0.019440
-0.002502
-0.020081
-0.043518
-0.049377
-0.022034
0.007721
0.031647
0.042389
0.020416
-0.005920
-0.005920
-0.011292
-0.018616
-0.006897
0.000397
0.013580
0.025299
0.036041
0.034576
0.030182
0.021393
0.016998
0.016510
0.006744
-0.013245
-0.003479
-0.011780
-0.001038
-0.005920
-0.015198
-0.003479
-0.004456
-0.005920
-0.022034
-0.015198
-0.010803
0.001862
-0.004456
-0.000549
-0.004944
-0.003967
0.010651
0.013580
0.012604
0.005768
-0.002014
-0.000061
0.005768
0.000885
0.005768
0.008698
0.004303
-0.001526
-0.004456
-0.000061
-0.003479
-0.003479
-0.001526
0.001373
-0.001526
-0.005432
0.001862
-0.002502
0.001373
-0.005920
0.001862
-0.000061
-0.005432
0.006256
0.000397
0.000885
0.008698
-0.001038
-0.001038
-0.004944
0.003326
0.014557
0.000397
0.002838
-0.002502
0.006256
0.008698
0.001373
0.009186
0.007233
-0.002502
-0.007385
0.002838
-0.001526
0.004791
0.007233
0.001373
0.008698
-0.011780
-0.003479
-0.002502
0.008698
-0.002502
-0.001038
-0.002014
0.007233
0.006256
0.002838
0.001862
-0.001038
-0.005432
0.000885
-0.003967
-0.010315
0.007721
0.010162
-0.004944
-0.000061
-0.009827
0.004791
0.000397
-0.000061
-0.000549
-0.002014
-0.002014
0.003815
-0.001038
-0.002014
0.007721
-0.002502
0.001373
-0.014709
-0.002014
0.005280
0.004303
0.026276
0.100983
0.097076
0.056549
-0.021545
-0.115784
-0.106995
0.030182
0.104889
0.089752
0.025787
0.003815
-0.007874
-0.032776
-0.023010
-0.008850
0.010162
-0.006897
-0.035706
-0.028870
-0.037170
-0.016663
0.001373
-0.007874
-0.009338
-0.009338
-0.009338
0.001373
0.003815
-0.006409
0.005280
0.007721
0.005768
0.008209
0.012604
0.019928
0.017975
0.006256
0.010651
0.012604
0.009674
-0.002991
-0.005432
-0.005920
-0.006897
0.010162
0.006744
-0.005432
-0.015686
-0.009338
-0.004944
-0.009827
-0.013733
-0.001526
-0.011780
-0.016663
-0.024963
-0.022034
-0.036194
-0.022522
-0.017151
-0.001038
0.017487
-0.002014
-0.022522
-0.038147
-0.028381
-0.000061
0.002838
0.016022
0.021393
0.011139
0.005768
0.003815
0.012604
0.006256
0.001862
0.005768
0.025787
0.022858
0.014069
0.017975
0.019928
0.011139
0.009186
0.002838
-0.004456
-0.000061
-0.006897
-0.011292
-0.009827
-0.003967
-0.011292
0.000885
-0.002991
-0.003479
-0.016174
-0.006897
0.003326
-0.001526
-0.006897
-0.004944
0.002838
0.002350
0.003815
-0.010803
0.000397
0.006744
0.008209
-0.003967
-0.002014
0.012115
0.003815
0.003815
-0.008850
-0.002502
0.002838
-0.003967
-0.002014
-0.005920
0.007721
-0.005920
-0.007385
-0.004944
-0.011292
-0.001526
0.005280
-0.000061
-0.010803
-0.016663
-0.005432
0.004303
0.012604
0.003326
0.000397
0.000885
0.000885
-0.006409
-0.000061
0.009674
0.006256
-0.005432
0.000397
0.012604
-0.002991
0.004791
0.013092
0.005280
0.012115
0.012604
0.002838
-0.016174
-0.019592
-0.025452
-0.002014
0.000397
-0.003479
-0.000061
0.007721
0.010162
-0.013245
-0.011780
0.002838
-0.000549
-0.012756
-0.003479
0.000885
0.002350
0.002838
-0.009338
0.006744
0.015533
0.017487
0.020905
-0.009338
-0.002014
-0.011780
-0.003967
0.003815
-0.004944
0.003815
-0.004944
-0.004456
-0.003967
-0.010315
-0.013245
-0.008850
0.008209
-0.008362
-0.007385
-0.017151
0.001373
-0.001038
0.007721
0.007721
0.004791
0.016998
0.013580
0.030182
-0.012268
-0.099182
-0.150940
-0.131409
-0.097229
-0.048889
0.037506
0.091217
0.071198
-0.004456
-0.081116
-0.073792
-0.048889
-0.048889
-0.023499
-0.013733
0.011139
0.029205
0.062408
0.091705
0.077057
0.077545
0.061920
0.052155
0.054108
0.042877
0.039948
0.049713
0.040436
0.037018
0.017975
0.015045
0.020905
0.019440
0.008209
-0.007385
-0.018616
-0.021545
-0.033752
-0.023499
-0.026428
-0.012756
-0.005920
-0.017151
-0.018616
-0.021545
-0.028381
-0.026917
-0.013733
-0.013245
-0.021057
-0.000061
0.004791
0.006744
0.012604
0.005280
0.005768
0.005280
0.008698
-0.001526
0.016510
0.018463
0.000397
0.000885
0.013092
0.016998
0.028229
0.021881
0.018463
0.011627
-0.004456
-0.018127
0.010162
0.011139
0.005768
0.004303
0.005768
0.006256
0.002350
-0.005920
-0.000549
0.001862
0.005280
-0.007874
0.004791
0.003326
-0.001038
0.008209
0.014069
-0.001038
-0.008850
-0.011292
-0.002991
-0.005920
0.001373
-0.003967
0.001373
-0.002991
0.009186
0.011627
0.012604
-0.002502
-0.017151
-0.032288
-0.021057
-0.008850
0.004303
0.009186
0.021881
0.021881
0.007233
0.019440
0.018951
-0.013733
-0.017151
-0.004944
0.007233
0.008209
0.009186
0.015045
0.014557
0.001373
0.005768
-0.012268
0.011139
0.002350
-0.013245
-0.011780
-0.007385
-0.016663
-0.013245
-0.005432
0.001373
0.004791
-0.017151
-0.009338
-0.004456
-0.006409
-0.010315
-0.007874
-0.005432
-0.008850
-0.006409
0.001373
-0.006409
0.004791
-0.001038
-0.006897
-0.012756
0.000397
-0.013733
-0.002502
0.000885
0.000885
-0.020569
-0.004456
-0.013245
-0.008850
-0.012756
-0.009338
-0.019104
-0.008362
-0.003479
-0.005432
0.013580
0.026276
0.036530
0.034088
0.025787
0.010162
0.011627
0.018951
0.035553
0.032135
0.021393
0.020416
0.008209
-0.008850
0.013092
0.005280
-0.017151
-0.028381
-0.016174
-0.015686
-0.030334
-0.025452
-0.029846
-0.039124
-0.073792
-0.089417
-0.095764
-0.099670
-0.053772
-0.046936
-0.054749
-0.080139
-0.078186
-0.044495
-0.009338
-0.016663
-0.009338
-0.014709
-0.019592
-0.029358
-0.010803
0.008698
0.027740
0.036530
0.037994
0.035065
0.054596
0.055084
0.095612
0.142487
0.125885
0.089264
0.034576
0.017975
0.014557
0.030670
0.054108
0.063385
0.051178
0.037506
0.023834
0.013580
-0.003479
-0.006409
-0.024963
-0.027893
-0.012756
-0.031311
-0.022522
-0.030334
-0.033752
-0.027893
-0.028870
-0.024475
-0.021545
-0.016174
-0.005432
-0.013733
-0.010315
-0.009827
-0.006409
0.001373
0.007721
0.006256
-0.002014
-0.000061
0.006256
0.015533
0.008209
0.004303
0.009674
-0.001526
0.005768
0.010651
-0.002991
0.000885
0.005768
0.011139
0.011139
-0.002991
0.001862
0.004303
0.013580
-0.003479
0.007721
-0.000549
0.000397
-0.002014
0.004303
0.001373
0.008698
-0.001038
-0.003479
-0.001526
0.008698
0.014069
-0.001038
0.003815
0.006744
-0.000549
-0.007385
0.000397
0.008209
0.015045
-0.006409
-0.014221
0.009186
0.009186
-0.002991
0.006256
0.003326
0.004791
-0.004944
-0.003479
0.004791
0.008209
0.004791
-0.006409
0.005768
0.001862
-0.006897
-0.006409
0.012604
0.003326
-0.009338
-0.006409
0.004303
-0.000061
0.001373
0.000397
-0.006897
0.000397
-0.000549
-0.003479
0.000885
-0.004456
0.002350
-0.002014
-0.003479
-0.003479
0.003326
0.001373
0.008209
0.013092
-0.002991
-0.002014
-0.006897
0.004791
-0.013733
-0.021057
-0.011292
-0.025940
-0.024475
-0.021545
-0.009338
0.018463
0.032135
0.025787
0.016998
0.015533
-0.008362
-0.000061
0.013580
0.019440
0.014069
0.014069
0.025299
0.034088
0.040924
0.039459
0.022858
0.018463
0.012115
0.000885
-0.002991
-0.017151
-0.018616
-0.003967
0.011139
-0.003967
-0.010803
-0.013245
-0.006409
-0.006409
-0.015686
-0.011780
-0.033752
-0.037170
-0.036682
-0.147522
-0.211487
0.004791
0.161041
0.103424
-0.022522
-0.108948
-0.100159
-0.042053
0.022858
0.077057
0.095612
0.045807
-0.002014
-0.029358
-0.013733
0.015533
0.051666
0.068268
0.082916
0.078033
0.063385
0.042877
0.016022
0.024323
0.008698
-0.005920
0.007721
0.000885
-0.013733
-0.012268
-0.013245
-0.024963
-0.016174
-0.014221
-0.017151
-0.015198
-0.009338
-0.005920
-0.013245
-0.005432
-0.007874
-0.013245
-0.004456
-0.002991
0.015045
0.008698
-0.010803
-0.010315
0.005768
0.001373
-0.002502
-0.006897
-0.001526
0.006744
-0.007874
-0.001526
0.004303
0.009186
0.006744
0.006744
0.006256
-0.005920
-0.009338
-0.008850
0.008698
0.004303
0.000885
-0.012268
-0.006897
-0.002991
0.001373
0.003815
0.001862
-0.007874
-0.001526
-0.004944
0.001862
0.012115
-0.002014
-0.002014
0.000397
0.002838
-0.001526
0.003326
0.015045
0.011139
-0.007385
0.002838
0.004303
0.010651
0.004791
-0.000549
0.011627
0.007721
-0.006897
-0.005432
-0.006897
0.000397
-0.011292
0.001862
0.001862
-0.002502
-0.006897
-0.002014
0.011627
0.000885
-0.002502
-0.005432
0.001862
-0.000549
-0.002502
-0.012268
0.003326
0.005280
-0.005432
-0.012756
-0.001038
0.006744
-0.002502
0.005280
-0.009827
-0.005432
-0.001526
-0.001038
-0.004456
0.008698
-0.004944
-0.008362
-0.005432
0.002838
0.001862
0.001862
0.005280
-0.002014
-0.006897
-0.004456
-0.005432
0.000397
0.002838
-0.004944
0.002838
-0.002014
-0.002502
-0.000549
0.015045
0.004791
-0.009827
-0.005432
-0.010315
-0.002502
-0.000549
-0.001038
-0.003967
-0.000061
-0.002991
-0.006409
0.007233
0.001373
-0.002502
-0.010803
-0.001038
0.001862
-0.015686
-0.012268
0.008209
0.017975
0.013580
0.026764
0.046783
0.042877
0.027740
-0.000549
-0.009827
-0.001526
0.022369
0.031647
0.035065
0.030182
0.008698
-0.035217
-0.059143
-0.030334
-0.021057
-0.008850
0.004791
0.012115
0.001862
-0.020081
-0.012756
-0.004944
0.005280
-0.014709
-0.018616
-0.023987
-0.007874
0.005280
0.013580
0.033600
0.030670
0.034576
0.023834
0.016998
0.015533
0.011139
0.013580
0.004791
0.001373
-0.012756
-0.010803
-0.007385
-0.007874
-0.013245
-0.009827
-0.005432
-0.015686
-0.018127
-0.013245
-0.014709
-0.019104
-0.023987
-0.022034
-0.021545
-0.007385
-0.014709
-0.014709
-0.014709
-0.019592
-0.015198
-0.023010
-0.007874
-0.006897
-0.010803
-0.013245
-0.007874
0.013580
0.005768
-0.002502
0.008698
0.005280
-0.012756
0.000397
0.012604
0.007721
0.008698
0.031158
0.031158
0.026276
0.011627
-0.006409
0.003326
0.008209
0.009674
0.016510
0.014069
0.003326
0.006744
0.024811
0.015045
0.013580
-0.006897
-0.003479
-0.002991
0.004303
0.009674
0.021393
0.023346
0.010162
0.002838
0.002838
-0.023499
-0.018127
-0.012756
0.002350
-0.001038
0.007233
0.002350
0.000397
0.002350
-0.009827
-0.023987
-0.024475
-0.015198
-0.004944
0.004303
-0.004944
0.004791
0.009186
0.011627
0.005280
0.008209
0.010651
0.024323
0.010651
0.013092
0.006256
0.012604
0.029205
0.025787
0.031647
0.022369
0.016022
0.012115
0.002838
0.012604
0.011627
-0.002502
-0.006409
-0.012756
-0.007385
-0.014709
-0.010315
0.000885
-0.006409
-0.020081
-0.024475
-0.013733
-0.010315
-0.013733
-0.000549
-0.008850
-0.004456
-0.004456
-0.006897
-0.004456
-0.002502
-0.002502
0.003326
-0.009338
0.001373
0.000885
0.003815
0.004303
0.005768
0.006256
-0.005432
0.010162
0.000397
0.011627
0.015045
0.007721
0.005280
0.016998
0.011627
0.031158
0.024323
0.020416
0.027740
0.009674
-0.020569
-0.068420
-0.104065
-0.110413
-0.046936
0.016022
0.079010
0.064850
0.009674
-0.033264
-0.044006
-0.046936
-0.035217
-0.028870
-0.025452
-0.002014
0.014557
0.012115
0.023346
0.043365
0.053619
0.044830
0.048248
0.024811
0.020905
0.016022
0.000397
0.014557
-0.000549
0.003326
-0.004456
-0.013245
-0.020081
-0.019104
-0.009827
-0.017639
-0.024963
-0.027405
-0.009338
-0.021057
-0.025452
-0.023987
-0.010803
-0.005920
-0.011780
-0.013733
-0.011780
0.001373
0.003326
0.001373
0.002838
-0.000549
-0.003479
0.005768
0.000397
0.008209
-0.000061
-0.002991
0.006744
-0.007385
-0.002014
-0.006897
-0.014221
-0.004944
-0.006409
-0.014709
-0.002014
-0.006409
-0.013245
0.000885
-0.001038
-0.002991
-0.009338
-0.005432
-0.002014
0.006256
-0.009827
-0.008362
-0.002014
-0.013733
-0.012268
-0.016663
0.000885
0.017487
0.028717
0.014557
0.004791
-0.002014
0.012115
0.004791
0.004303
0.003815
0.009186
-0.001038
0.016510
0.016510
0.006744
-0.002502
-0.001038
0.001862
0.009674
-0.003479
0.011627
0.010162
0.009186
-0.013245
-0.011780
-0.011292
-0.012756
-0.004456
-0.004456
-0.008850
-0.005432
0.001373
0.008698
0.019440
0.026764
0.010651
0.007721
0.006256
-0.008850
-0.025452
-0.023987
-0.002014
0.019440
0.014557
0.015533
0.020416
0.004303
0.000885
0.000397
-0.005432
-0.014709
-0.021057
0.002350
-0.006409
-0.006409
-0.017151
-0.001526
0.009186
0.004303
0.003326
0.005768
-0.002014
-0.003479
-0.003479
-0.007874
-0.002014
-0.015686
-0.003967
0.003815
-0.002014
-0.004944
-0.000061
0.003326
0.003326
0.017487
0.005768
0.014069
-0.000549
-0.001526
0.008698
0.005768
0.016022
-0.000061
-0.006409
0.008209
0.023346
0.010162
0.001862
0.007233
0.014557
0.015045
0.011139
0.014557
0.006256
-0.005920
-0.013733
-0.027405
-0.041565
-0.057190
-0.059143
-0.046936
-0.010803
0.019440
0.038483
0.051666
0.026764
0.030670
0.021881
0.019928
0.033600
0.019928
0.000397
0.010162
0.046295
0.051178
0.056549
0.083405
0.096100
0.062897
0.037506
0.027740
0.024323
0.016022
-0.015686
-0.019592
-0.018127
-0.028381
-0.047424
-0.038635
-0.037659
-0.036194
-0.036682
-0.046448
-0.029358
-0.036682
-0.036682
-0.049377
-0.036682
-0.023010
-0.024475
-0.022034
-0.010803
-0.026428
-0.020081
-0.025940
-0.010315
0.003815
-0.014221
-0.006897
-0.000061
-0.003967
-0.013733
0.003815
0.013580
-0.001038
-0.011780
0.006744
0.017487
0.013092
0.022369
0.013092
0.008698
0.010162
0.007233
0.025787
0.020416
0.011627
0.006744
0.018463
0.016998
0.019928
0.010651
0.012604
0.001373
0.006256
0.001373
-0.016663
-0.009338
-0.012268
-0.007385
-0.002502
0.002838
-0.006897
-0.016663
-0.016174
-0.010803
-0.011292
-0.014709
-0.026428
-0.007874
-0.011292
-0.011780
-0.002991
0.003815
-0.008362
-0.009338
-0.011780
-0.014709
0.000397
-0.005432
-0.007874
0.004303
-0.002991
-0.004944
-0.009338
-0.013733
0.007721
0.005768
-0.013733
-0.004944
-0.001526
-0.002502
0.008209
0.015045
0.009674
0.025299
0.016022
0.023834
0.007233
0.000885
-0.020569
-0.033264
-0.016174
0.001373
0.019440
0.018951
0.009186
0.000885
-0.002991
-0.007874
-0.012756
-0.025452
-0.025452
-0.028381
-0.008850
-0.021057
-0.025452
0.005280
0.023834
0.020905
0.000885
-0.001526
-0.005920
-0.000549
0.002350
-0.002014
0.016022
0.010162
0.005280
0.012115
0.016998
0.026764
0.013092
0.020416
0.021881
0.013092
0.008209
0.001862
0.022369
0.016022
0.009674
0.011139
0.011627
-0.004944
0.014557
0.030182
0.031158
0.019440
0.016022
0.021393
0.027740
0.008698
-0.008850
-0.049377
-0.087952
-0.111877
-0.100159
-0.040588
0.049713
0.087311
0.062408
-0.014221
-0.074280
-0.081604
-0.027893
0.037994
0.067780
0.055084
0.019928
0.001373
0.005280
0.025299
0.049713
0.059967
0.058502
0.063873
0.058014
0.050201
0.049713
0.035553
0.008698
-0.010803
-0.018616
-0.009827
-0.015686
-0.009338
-0.011292
-0.025452
-0.022522
-0.029358
-0.014221
-0.016663
-0.017639
-0.016663
-0.010803
-0.007385
-0.016663
-0.015198
-0.013733
-0.011780
-0.010315
-0.011292
-0.011292
0.000397
-0.013733
-0.000549
-0.005920
-0.001526
-0.011292
-0.004944
0.003326
0.005280
0.003326
-0.004944
-0.006409
0.003326
0.003326
0.003815
-0.008850
0.005280
0.008209
-0.003479
-0.005920
-0.001526
0.002350
-0.002014
0.013580
0.007233
0.000397
0.001373
-0.003479
0.000397
0.009674
-0.005920
0.009186
-0.004456
-0.006409
0.004303
0.005768
0.008698
-0.002991
-0.002991
-0.002991
0.002350
-0.008362
0.000885
0.007233
0.002838
-0.005432
-0.007385
-0.002502
0.004303
0.002838
-0.010315
0.003326
-0.007385
-0.005432
-0.007874
0.006256
-0.002991
-0.010803
-0.003967
-0.008362
-0.002014
0.011627
0.017975
0.018463
0.024323
0.013580
0.013580
0.013580
0.027740
0.029694
0.027252
0.028717
0.039459
0.035065
0.042389
0.011627
-0.007385
-0.016663
-0.030823
-0.007385
-0.005920
0.001373
-0.007385
-0.013245
-0.015686
-0.037659
-0.043030
-0.036682
-0.025452
-0.026917
-0.026917
-0.025940
-0.026428
-0.022034
-0.007874
-0.013245
0.004303
0.009186
-0.011292
-0.008362
-0.005432
-0.012756
-0.033264
-0.041077
-0.050842
-0.046448
-0.040588
-0.011780
0.016998
0.014557
0.004791
-0.011780
-0.017151
-0.016174
-0.018616
-0.017151
-0.006897
0.005768
0.016022
0.021881
0.042877
0.032623
0.035065
0.041412
0.039948
0.029694
0.020416
0.021393
0.023346
0.020416
0.015045
0.004303
0.013092
0.007721
0.006256
0.015045
0.004303
0.000885
0.000397
-0.010803
-0.010315
0.004303
-0.000549
-0.006897
-0.008850
-0.012756
-0.018616
-0.017639
-0.000549
0.008209
0.000397
-0.007874
0.008209
0.018951
0.007721
0.016510
0.005280
0.003326
-0.005920
0.000885
0.006744
0.022369
0.016998
0.033112
0.017487
0.003326
-0.003479
-0.000061
-0.002991
0.016998
0.020416
0.065338
0.075104
0.053131
0.003326
-0.038635
-0.039612
-0.018127
-0.012756
0.003326
0.027740
0.032623
0.011627
0.016510
0.000397
-0.011780
-0.018616
-0.020081
-0.023499
-0.035217
-0.050354
-0.036682
-0.024475
-0.012756
0.000397
-0.001038
0.000397
0.008698
-0.010803
-0.021545
-0.006409
-0.005432
0.004303
0.002350
-0.003967
0.014069
0.009186
0.005768
0.011139
0.014557
-0.003967
-0.006897
-0.007385
-0.006409
-0.008850
-0.010803
-0.008850
-0.012268
0.001862
-0.017151
-0.012268
0.002350
-0.006897
-0.000549
-0.000061
-0.015198
0.004303
-0.005432
0.002350
0.008209
-0.007874
0.006744
-0.002502
0.003326
0.008209
0.007233
0.004303
0.006744
-0.013245
-0.000549
0.007721
0.007233
-0.001526
0.000397
0.006256
0.006744
-0.001038
-0.013245
-0.002014
0.005280
0.000397
0.001862
-0.008362
-0.006897
-0.006897
-0.002502
-0.001526
0.005768
-0.016174
-0.006409
0.008209
-0.002991
-0.003479
-0.004944
-0.000549
-0.009827
-0.012268
-0.003479
0.002838
-0.006409
0.001373
-0.006409
-0.004944
0.003326
0.000397
-0.002014
0.007721
0.004303
-0.003479
-0.015198
0.011139
0.007233
-0.000061
-0.005432
0.006744
0.004791
-0.002014
0.009674
0.005280
0.013092
0.004791
-0.006409
0.002350
0.000885
-0.001526
0.000397
0.001862
0.002838
-0.011780
-0.012268
-0.005432
0.004303
0.000397
-0.001526
0.003326
0.005280
0.005768
0.001862
0.020905
0.049225
0.056061
0.089752
0.101471
-0.093811
-0.544983
-0.679749
-0.231018
0.332916
0.546295
0.460358
0.210358
-0.013245
-0.160217
-0.197815
-0.171448
-0.078186
-0.049377
0.024811
0.095123
0.130280
0.139069
0.119537
0.104889
0.057526
0.026764
-0.016663
-0.050842
-0.062561
-0.086487
-0.082092
-0.066467
-0.058167
-0.049377
-0.043518
-0.039612
-0.028381
-0.024475
-0.044006
-0.031799
-0.021057
-0.006409
0.007233
0.008698
0.016510
0.022858
0.022369
0.032623
0.072662
0.099518
0.082428
0.034088
0.021393
0.008209
0.001862
0.024323
0.042389
0.037018
0.026764
0.030182
0.020416
0.020416
0.008209
0.000885
-0.013733
-0.006409
-0.008850
0.016998
0.031158
0.035553
0.009674
-0.024475
-0.029846
-0.027893
-0.020081
-0.006897
0.011627
0.015045
0.018463
0.020905
0.009186
-0.000061
-0.002014
-0.011780
-0.019104
-0.010315
-0.007874
-0.002502
-0.011292
-0.012756
-0.015686
-0.019592
-0.000549
-0.005432
-0.008362
-0.014709
-0.002991
-0.009827
-0.000549
-0.013733
-0.005920
0.000885
-0.013733
-0.010803
-0.017639
-0.008850
0.000397
-0.000061
-0.002014
-0.014709
-0.005432
-0.009827
-0.008850
-0.005920
-0.006409
-0.009827
-0.003479
-0.005920
-0.003967
0.002350
-0.000061
0.002838
-0.012268
0.002350
-0.000549
0.011139
-0.000549
0.000885
0.000397
-0.006897
0.001862
0.002838
0.016510
-0.001526
-0.002014
-0.013733
-0.000549
0.002350
-0.005920
-0.004456
0.004303
0.002350
-0.008362
-0.003967
-0.002502
0.009186
0.003326
-0.001526
0.002838
-0.006409
0.001862
-0.000549
0.000885
0.004303
0.003815
-0.010315
-0.002502
0.002838
0.000397
-0.000061
-0.006409
-0.008362
0.006256
-0.000549
-0.002502
-0.000549
0.005768
0.002350
-0.005920
-0.010803
-0.004456
-0.005432
-0.000549
0.001373
-0.004944
-0.003479
-0.001526
0.004303
0.001373
0.016510
-0.004944
0.010651
0.005768
-0.000061
0.014069
0.003815
0.011627
0.001373
-0.003967
0.009674
-0.000061
0.017487
-0.006409
0.003815
-0.001038
-0.005432
-0.002014
-0.004456
0.001373
0.003326
0.010162
-0.004456
-0.007874
-0.001526
0.003815
0.007721
-0.006897
-0.019104
-0.026428
-0.026428
-0.018127
-0.014709
0.000885
0.005280
0.011139
-0.006897
-0.006409
-0.008850
-0.017151
-0.015198
-0.015198
-0.015686
0.001862
0.032135
0.041412
0.031647
0.022858
0.005768
0.006744
0.008698
0.002350
-0.002014
0.002838
0.028229
0.047272
0.039948
0.011139
0.000397
-0.010315
-0.019104
-0.020081
-0.004456
-0.006897
-0.004456
0.001373
-0.001038
-0.006409
-0.002014
-0.019104
-0.002991
-0.006409
-0.002014
-0.006897
-0.000549
-0.001526
-0.004944
0.004791
-0.000549
0.008209
0.014069
-0.000061
-0.002014
0.007721
0.004303
-0.006409
0.007721
0.001862
0.000885
0.007721
-0.004944
-0.004456
0.003815
-0.002991
-0.002502
-0.002014
-0.004944
-0.000061
0.006744
0.022858
0.020416
-0.001526
-0.008362
-0.000061
0.000397
0.007233
0.007721
0.010651
0.004303
0.008209
0.011139
0.010162
0.015045
0.000397
-0.000061
0.008209
0.005768
-0.004456
0.003326
0.007233
0.012115
0.000885
-0.009827
-0.004456
-0.001038
0.005280
-0.010315
0.001862
-0.000549
-0.018127
-0.001038
0.000885
-0.006409
-0.010315
-0.003967
-0.005432
0.009186
-0.012756
-0.004944
0.001373
-0.000549
-0.002502
-0.002014
-0.003479
0.000397
0.005768
0.005280
-0.000549
0.002350
-0.002502
-0.001526
0.003326
0.010651
0.005280
-0.000549
0.007721
-0.006409
0.004791
0.003326
0.016510
-0.001038
0.004791
0.002350
0.008698
0.000885
0.003326
-0.003967
0.011139
-0.000061
-0.001526
-0.006897
0.001862
0.010162
0.009186
-0.005920
-0.007385
-0.005920
-0.016174
-0.032288
-0.019104
-0.009338
0.057037
0.115631
0.143463
0.095612
0.007721
-0.088928
-0.114319
-0.089417
-0.077209
-0.070862
0.010162
0.105377
0.075104
0.028717
0.026276
-0.016174
-0.058167
-0.127014
-0.162170
-0.144592
-0.083069
0.016510
0.063873
0.042389
0.019440
-0.003967
-0.006897
-0.006897
-0.015686
-0.003479
0.021881
0.030182
0.037506
0.035065
0.032623
0.022858
0.024811
0.031647
0.024323
0.026764
0.018463
0.009186
0.010162
0.007721
-0.006409
-0.006409
0.003326
0.007233
-0.009338
-0.004456
-0.005920
-0.012756
0.010162
-0.001526
0.005768
0.005768
-0.002014
-0.005920
0.006256
0.003326
-0.009338
-0.007874
-0.008362
0.002350
0.004303
0.008698
0.015045
-0.001526
-0.002502
0.014069
0.008209
0.009674
0.010651
0.000885
-0.009827
-0.018616
-0.002502
0.000397
0.011627
0.010651
0.014069
0.004791
0.010162
0.001373
-0.000061
-0.008362
0.002350
-0.004944
-0.008850
0.002838
0.015533
0.010651
-0.008362
-0.007385
-0.000549
-0.003967
-0.004456
0.013092
-0.002014
-0.004456
0.004791
-0.006409
-0.001038
-0.009827
-0.005920
-0.015198
-0.002014
-0.009827
-0.005920
-0.004944
-0.010803
-0.011292
-0.010315
-0.005432
-0.003967
-0.006897
-0.001038
-0.002991
-0.004456
-0.001038
-0.006897
-0.007385
0.005768
0.005768
0.001373
-0.002502
0.006256
0.014069
0.010162
0.008698
0.009674
0.024811
0.020416
0.009186
0.012115
0.002838
0.000885
0.008698
0.012604
0.002350
0.007721
-0.000549
0.003326
0.003326
-0.000061
0.002838
0.010162
0.002350
-0.005432
0.009186
0.000397
0.001862
-0.003967
-0.003967
-0.006409
0.002350
-0.005920
-0.005432
-0.008362
0.007233
-0.007385
-0.007874
-0.003967
-0.000549
0.003326
0.010162
-0.000549
-0.014709
-0.008362
-0.006409
-0.015686
-0.006897
-0.001038
-0.008850
-0.006409
-0.008362
-0.003967
-0.007874
-0.009827
-0.002014
-0.012756
-0.012268
-0.008850
0.001373
0.002838
-0.003967
0.000397
-0.013245
-0.010315
-0.012756
-0.003967
0.007721
-0.002502
-0.004456
-0.001038
-0.005920
0.012115
0.026764
0.029205
0.029205
0.034088
0.038971
0.032623
0.048248
0.048248
0.040924
0.003815
-0.062561
-0.047424
0.015045
0.037018
0.051666
0.030182
0.005768
-0.034729
-0.037659
-0.052307
-0.045959
-0.042053
-0.044983
-0.046936
-0.031311
-0.025452
-0.033264
-0.024963
-0.035217
-0.027893
-0.017639
0.021881
0.023834
0.004791
0.007233
0.013580
0.010651
0.007233
0.014069
0.025787
0.030670
0.023834
0.017975
0.029694
0.002838
0.004303
0.007721
0.012604
0.007721
0.016510
-0.000549
-0.004456
-0.006409
0.000397
-0.003967
0.006256
-0.013733
-0.004944
-0.005920
-0.012756
0.004303
0.011139
-0.003967
0.003815
0.004791
-0.002991
0.006256
0.015045
-0.000549
0.007721
-0.005920
0.005768
-0.002014
0.003815
0.001373
-0.004456
-0.003479
-0.009827
0.000397
-0.012756
-0.005920
-0.000549
-0.014709
-0.010315
-0.012756
-0.003479
-0.011292
-0.006409
0.002350
0.000885
-0.002502
-0.002014
-0.004456
-0.000549
0.000885
0.000885
0.008209
-0.001526
-0.002991
-0.002014
0.005768
0.005768
-0.005432
0.002838
0.004791
0.006256
0.011627
0.005768
0.000397
-0.009338
-0.005920
-0.002014
-0.002502
0.006744
0.001373
0.005768
-0.007385
-0.007874
-0.003967
0.000397
0.001862
0.009186
-0.001526
-0.010803
-0.000061
-0.005920
0.009674
0.002350
0.005280
-0.013733
0.000885
-0.004944
-0.002502
0.000397
0.004303
0.000397
-0.004456
-0.006409
0.004791
0.009186
0.004791
0.016998
0.000885
0.000885
-0.009338
-0.002502
0.015045
0.009674
0.008209
-0.001526
-0.003967
0.009186
0.012604
0.003815
0.000885
0.002350
0.003326
-0.000549
0.005768
0.008698
0.011627
0.001862
-0.003967
-0.008850
-0.010803
-0.010803
-0.012268
0.003815
-0.003967
-0.009338
-0.007385
0.004791
0.013092
0.013092
-0.002014
-0.003967
0.004303
-0.002502
-0.001526
0.008209
0.009674
0.005768
0.014557
0.003815
0.007233
0.002350
0.015533
-0.001038
-0.008850
-0.013245
-0.006897
-0.003967
-0.018616
-0.022522
-0.030334
0.000397
0.073151
0.108795
0.140045
0.098053
-0.069885
-0.139221
-0.120178
-0.031311
0.110260
0.117096
-0.062561
-0.210022
-0.139709
0.003326
0.115631
0.101471
0.009186
-0.065491
-0.091858
-0.091370
-0.063538
-0.060120
-0.032288
-0.007874
-0.001526
0.017975
0.018463
0.027252
0.027740
0.035065
0.050690
0.045807
0.043854
0.025787
0.019440
0.023834
0.026764
0.019928
0.008698
0.016510
0.018463
0.006256
0.016510
-0.002502
-0.011780
-0.023010
-0.019104
-0.018127
-0.005920
0.000885
0.021393
0.020905
0.023346
0.005768
-0.011292
-0.002502
0.011627
0.016510
0.013580
0.015045
0.014557
0.007721
0.010651
0.018463
0.019928
0.020416
0.009186
0.009674
0.007721
0.011139
0.001862
0.008209
-0.002502
-0.011292
-0.023987
0.000885
-0.008850
-0.005920
-0.016663
-0.017151
-0.006409
-0.012268
-0.009338
-0.010803
-0.008850
0.002350
0.000397
-0.008362
-0.002991
-0.004944
0.000397
-0.003479
0.004791
-0.011780
-0.020081
0.005768
-0.008850
-0.012268
-0.012268
-0.006897
0.004303
-0.004944
-0.018616
-0.009827
-0.015686
-0.008362
-0.021545
-0.023010
0.000885
-0.010803
-0.006409
-0.007385
0.000397
-0.013733
-0.013245
-0.010803
-0.011292
0.002350
-0.013245
-0.015686
-0.018127
-0.003967
-0.002991
-0.010803
-0.023499
-0.019592
-0.008362
-0.009338
0.002838
-0.016174
-0.006897
0.000397
0.001373
-0.008850
-0.015198
-0.009827
-0.006897
-0.004944
-0.004944
0.039948
0.078522
0.049713
0.019928
0.004791
0.007721
-0.002502
0.023834
0.021393
0.035553
0.033600
0.026764
0.028229
0.026276
0.023346
0.012604
0.013580
0.008698
0.016510
0.007233
-0.003479
0.004791
0.006744
0.000397
-0.002014
-0.002014
-0.003967
-0.009338
-0.004456
-0.007874
0.003815
-0.001038
-0.007385
-0.013733
-0.010803
-0.017639
-0.005920
0.000885
-0.000061
0.009186
0.001373
0.010162
0.012115
0.012604
0.020905
0.005280
-0.006409
-0.006897
-0.002014
0.011627
0.001862
-0.002502
0.008698
0.005768
0.003815
0.013092
0.001862
0.011627
0.011627
0.007721
-0.002502
-0.035706
-0.081116
-0.137756
-0.146545
-0.064026
0.059967
0.131744
0.051666
-0.008362
-0.025940
-0.002991
-0.017639
-0.033752
-0.025452
-0.012268
0.008698
0.027252
0.028717
0.027740
0.036530
0.047760
0.040436
0.039459
0.030182
0.037994
0.020905
0.000397
0.003815
0.003326
-0.003479
-0.006409
0.000397
-0.003479
0.006256
-0.002014
0.002350
-0.005432
-0.010315
-0.009338
-0.015198
0.001373
-0.008850
-0.000549
-0.004456
-0.002014
-0.012756
-0.001526
-0.012756
-0.005432
-0.001038
-0.008362
0.005280
0.020905
0.012604
-0.003967
-0.009827
-0.013733
-0.003479
-0.002991
-0.009827
-0.005432
-0.009338
0.003326
0.005280
0.008698
-0.009827
-0.017151
-0.027405
-0.011292
-0.006897
-0.019104
-0.012268
-0.012756
-0.017151
-0.004456
-0.018616
-0.009338
-0.007874
-0.003479
0.004791
0.002838
0.001373
0.000397
0.004791
0.007721
0.000397
0.015533
0.006256
0.009674
0.012115
0.003815
0.012115
0.007721
0.007233
0.012115
0.004303
0.003326
0.004791
0.003326
0.002350
-0.005920
-0.001038
0.016998
0.008698
0.004791
0.004791
-0.002014
-0.007874
0.002350
0.006744
0.007233
0.004791
-0.000061
0.002838
-0.002502
0.007721
0.002350
0.009674
-0.001526
0.001373
0.002350
0.005280
0.009186
-0.002991
0.005768
0.001373
-0.000549
0.010162
-0.013245
0.008209
0.008698
0.001373
0.006256
-0.000061
-0.004456
0.012604
0.003815
0.007721
0.010651
0.011627
-0.004944
-0.001038
0.001862
0.000397
0.014069
0.001862
-0.006897
0.005768
0.004303
0.003326
0.010162
0.006256
-0.001526
0.000397
0.002350
0.005280
-0.000061
0.003326
0.003326
0.016510
-0.003479
0.006744
0.019928
0.011139
0.021881
0.022369
0.010162
0.004791
-0.033752
-0.078674
-0.073303
-0.085510
-0.093811
-0.118225
-0.114807
-0.030823
-0.000061
0.015533
0.033600
0.036530
-0.010315
-0.056213
-0.065979
-0.037659
0.013580
0.051666
0.078522
0.058990
0.058990
0.085358
0.075592
0.097565
0.074615
0.069244
0.079987
0.064362
0.058990
0.038971
0.027252
0.016022
0.004303
-0.000549
-0.012268
-0.004456
-0.027893
-0.021057
-0.011780
-0.014221
-0.024475
0.000397
-0.002014
0.010651
-0.009827
-0.005920
-0.008362
-0.023987
-0.014709
-0.006897
-0.009827
-0.001526
0.000885
0.000397
0.003326
-0.002502
-0.002991
-0.006409
-0.000549
0.004303
-0.001038
0.000397
0.002350
-0.006409
-0.012268
-0.010803
0.000885
-0.002991
-0.004456
-0.007874
-0.013733
-0.013733
-0.011292
-0.006897
-0.010803
-0.016174
-0.024475
-0.011780
-0.012756
-0.011780
-0.014221
-0.007385
-0.003967
-0.008850
-0.009827
-0.009827
0.000397
0.008698
-0.002014
0.001373
0.006256
0.003815
0.000885
-0.004944
0.012115
0.003326
-0.000061
0.004303
0.002838
-0.002502
0.000397
-0.004456
0.009674
-0.002991
-0.008850
-0.002014
0.010651
0.000397
0.007233
0.007233
0.007233
-0.005432
-0.006409
0.009186
0.012604
0.009186
-0.000061
-0.002502
0.001862
-0.008850
-0.005920
-0.009338
-0.001526
-0.010315
-0.018127
-0.017151
-0.007874
-0.002502
-0.009338
-0.023499
-0.014709
-0.011292
-0.020081
-0.019592
-0.005920
-0.011292
-0.003967
-0.003967
-0.002502
-0.000061
-0.010315
-0.003479
0.011139
0.011139
-0.002502
0.003815
0.013092
0.020905
0.011139
0.000397
0.016510
0.009674
0.014557
0.007721
0.008209
0.009186
0.008698
0.008698
0.017487
0.014069
0.006256
0.015045
0.018463
0.020416
0.002350
0.012115
0.013580
0.001862
-0.020081
-0.034729
-0.061096
-0.042542
-0.015198
-0.021545
-0.021057
-0.038147
-0.021057
0.024323
0.041412
0.020905
-0.021057
-0.031311
-0.024963
-0.027893
-0.022522
-0.002991
0.006256
0.019928
0.029205
0.027740
0.034088
0.029205
0.021393
0.018463
0.009674
-0.000061
-0.001526
-0.005920
-0.007874
-0.006897
-0.008362
-0.004456
-0.002502
0.002350
-0.002502
-0.007385
0.000885
0.003326
0.010162
0.004303
-0.000061
-0.003967
0.000397
0.001373
0.013092
0.002350
-0.004944
0.004303
0.006256
0.000397
0.003815
0.007233
0.007721
0.003326
-0.002991
0.000397
0.004303
0.003326
0.011627
-0.003967
-0.010315
-0.006409
-0.001526
0.000397
-0.004944
-0.002502
-0.003967
-0.016174
-0.006897
-0.009338
-0.009827
-0.008362
-0.012756
-0.000549
-0.013733
-0.015198
-0.000061
0.005768
-0.005920
-0.010803
-0.005432
-0.001526
-0.000061
0.006256
0.023834
0.029205
0.021881
0.019928
0.017487
0.031158
-0.010315
-0.032776
-0.039612
-0.035706
-0.021545
-0.000549
0.026764
0.040436
0.033600
0.000397
-0.057678
-0.051331
-0.034241
-0.023987
0.008698
0.025299
0.012604
0.013580
-0.006409
-0.012268
-0.012756
-0.007385
0.002350
0.013092
0.011139
0.005280
-0.001526
-0.008850
0.004791
0.024323
0.028229
0.016022
-0.027893
-0.032776
-0.016174
0.036530
0.095612
0.137115
0.111725
-0.063538
-0.059631
-0.034729
-0.031799
-0.009338
0.018951
0.038483
0.048248
0.028717
-0.005920
-0.030823
-0.038635
-0.020081
0.002838
0.012115
-0.018127
-0.044495
-0.058167
-0.042053
-0.019104
-0.005432
0.018463
0.030670
0.027252
0.023834
0.023346
0.021393
0.015045
0.010651
-0.008850
-0.012268
-0.003967
-0.017639
-0.023010
-0.017151
-0.007874
-0.022034
-0.025452
-0.018616
-0.019592
-0.015198
0.012115
-0.000061
-0.000061
-0.007385
-0.004944
0.000397
-0.003479
0.002838
0.005280
0.008209
0.005768
0.004303
0.014069
0.024811
0.012115
0.022369
0.015533
0.013580
0.007233
0.014069
0.022858
0.002350
-0.007874
-0.014221
-0.002014
0.003326
0.006256
0.000885
0.009674
-0.003967
-0.007385
-0.003479
0.000885
-0.005432
-0.009338
-0.008850
-0.006897
-0.013733
-0.000061
0.000397
-0.002502
0.010162
-0.005432
-0.009827
-0.003479
0.001373
0.010651
0.002838
0.001373
-0.001526
-0.008850
-0.000061
-0.000549
0.010162
-0.001038
0.007721
0.008209
-0.001038
-0.006897
-0.009338
0.011627
0.000397
0.002838
-0.006897
-0.015686
0.002838
0.001373
0.002350
0.001862
-0.007874
-0.005920
-0.003479
-0.010315
-0.007385
0.011139
-0.004456
0.012115
-0.003479
-0.009827
0.000397
0.009186
-0.002014
-0.004456
-0.008362
0.004303
0.010162
-0.006409
-0.001526
0.006744
0.001373
-0.002991
-0.003479
0.005768
-0.005432
-0.005920
0.001373
0.000397
0.002838
-0.011292
-0.001038
0.000397
0.004791
-0.001526
-0.010315
-0.001526
0.007233
-0.002502
-0.000061
0.008698
-0.006897
-0.007874
-0.000549
0.009674
0.003326
-0.001526
0.006744
-0.002014
-0.003479
-0.007874
-0.004944
0.003815
0.002350
-0.004456
-0.007385
0.004303
0.006256
0.003326
0.000885
0.004791
0.000397
-0.004944
0.000397
-0.001526
0.007721
0.002350
0.006256
0.003815
-0.000061
-0.006409
0.001862
-0.007874
0.008209
-0.006409
-0.019104
-0.011780
-0.005920
-0.018127
0.007233
0.019928
0.034088
0.023346
0.030182
0.026764
0.024323
-0.032776
-0.166077
-0.204163
-0.130432
0.022858
0.144440
0.114655
0.076569
0.077545
0.046295
0.020905
0.011627
-0.016663
-0.016174
-0.021545
0.000397
0.027740
0.038971
0.067291
0.079498
0.058990
0.043365
0.034576
0.018951
-0.005920
-0.022034
-0.020081
-0.027893
-0.034729
-0.051819
-0.029358
-0.032288
-0.029358
-0.029846
-0.025452
-0.020569
-0.001526
-0.012756
0.004791
0.016998
0.011627
0.015045
0.007233
0.006256
0.010162
0.017487
0.025787
0.032135
0.015045
0.011627
0.015533
0.008698
0.016510
0.017487
0.013580
0.001373
0.001862
0.000397
0.008209
0.008698
-0.009827
-0.002502
-0.005432
-0.009338
-0.003479
-0.012268
-0.007874
-0.006897
-0.018127
-0.007385
-0.007385
-0.004456
-0.006897
-0.009827
-0.004456
-0.003479
-0.009338
-0.003479
0.003326
0.000885
-0.002991
-0.005920
-0.014221
-0.000061
-0.003967
0.001373
-0.004944
-0.005432
-0.000549
-0.001526
-0.002502
-0.005432
0.000885
0.005768
0.003815
-0.005432
-0.010315
0.002350
0.005768
0.013580
-0.006897
-0.006897
-0.011292
0.001862
0.004303
-0.008362
-0.000549
0.001373
-0.004456
-0.000549
-0.002991
0.000885
0.002838
0.001373
0.000397
-0.005920
-0.007385
0.001373
-0.004944
0.002838
-0.008850
-0.006409
-0.002991
0.003815
-0.004456
-0.009338
-0.002014
-0.006409
0.003326
0.003815
-0.001038
0.001862
-0.004456
-0.003967
-0.009338
0.000397
-0.007874
-0.002014
0.001862
0.005768
-0.009827
0.001373
-0.005432
-0.002014
-0.004944
-0.018127
-0.010315
-0.002014
-0.015198
-0.014709
-0.002502
-0.002991
0.006256
-0.005432
-0.006409
-0.003967
-0.008850
-0.004944
0.002350
0.008209
-0.001526
-0.005432
-0.000549
0.006256
-0.001038
-0.003967
-0.003967
0.006256
-0.002991
0.000885
0.004791
-0.000549
-0.000061
0.002838
0.003326
0.003326
-0.003479
-0.004944
0.003326
0.010651
0.000885
-0.008850
-0.002502
-0.004944
-0.002502
-0.012268
-0.023499
-0.023499
-0.030823
-0.004944
0.030670
0.148346
0.300690
0.409576
0.177643
-0.352112
-0.618225
-0.425354
-0.082092
0.172760
0.306549
0.275299
0.174225
0.043854
-0.086487
-0.149963
-0.163147
-0.126038
-0.086487
-0.046448
-0.022522
0.010162
0.048248
0.066803
0.071198
0.074127
0.072662
0.046295
0.046783
0.042389
0.037018
0.018951
0.008698
0.019928
0.025787
0.024811
0.021393
0.024811
0.007233
-0.013245
-0.023499
-0.016174
-0.019592
-0.032288
-0.036194
-0.023987
-0.034241
-0.023987
-0.010315
-0.017639
-0.002502
-0.010803
-0.006409
-0.005920
0.000885
0.008209
0.003326
0.008698
0.008209
0.005768
0.002838
-0.003967
0.014557
0.007233
0.003326
-0.002502
-0.002991
-0.002991
0.001373
0.000397
-0.001038
-0.014709
-0.004456
-0.004456
0.005768
-0.002502
-0.006409
-0.011292
-0.002014
-0.004456
-0.014709
-0.000061
0.001862
0.008698
0.007233
-0.006897
-0.006409
0.002838
0.006256
-0.002502
0.003815
0.000885
-0.000061
0.001862
-0.001526
0.000397
-0.001038
-0.006409
0.007721
-0.001526
-0.006409
-0.002502
0.005280
-0.009827
-0.002991
-0.008362
-0.005920
-0.009827
-0.007874
-0.014221
-0.000549
-0.016174
-0.018127
-0.009827
0.003326
-0.004456
-0.003479
0.000885
-0.004944
-0.002014
0.001373
0.009186
0.002350
0.010651
-0.001038
-0.001526
0.015045
0.014557
0.016022
0.011139
0.011627
0.008209
0.003326
0.016998
0.013580
0.003815
0.013092
0.002838
0.000397
0.002350
0.007233
-0.001038
-0.006409
-0.005432
-0.015686
-0.004456
-0.007874
0.002350
-0.006409
-0.005920
-0.007874
-0.004944
-0.013245
-0.014709
-0.001526
-0.004944
-0.012268
-0.009827
0.002838
-0.005920
-0.000549
-0.009338
-0.003479
0.006744
-0.001526
0.003815
-0.001038
-0.002991
-0.002014
-0.003479
0.004303
-0.003967
-0.012756
-0.006409
0.002838
-0.006409
-0.012268
-0.003967
-0.013733
-0.012268
-0.025452
-0.013733
-0.015686
-0.011292
-0.019592
-0.020569
-0.020569
-0.023499
-0.032776
-0.035217
-0.019104
0.006256
0.039948
0.042389
0.012115
-0.025940
-0.039124
-0.035217
-0.011292
0.003815
0.052643
0.087799
0.079498
0.054108
-0.024963
-0.044006
-0.044006
-0.005432
0.009674
0.067291
0.107819
0.069244
0.010162
-0.027893
-0.041077
-0.032288
-0.007874
-0.000061
0.016022
0.012604
0.002838
-0.003479
-0.003479
-0.006409
-0.024963
-0.015686
-0.016663
-0.009827
0.001862
-0.011780
-0.012268
-0.023010
-0.020081
-0.002502
-0.013245
-0.004944
0.001862
-0.003967
-0.004944
-0.002502
0.002838
0.001862
-0.002991
0.014557
-0.001526
0.009186
0.009674
0.011139
0.004791
0.011139
0.012604
0.009674
0.008209
0.001862
0.002838
0.009186
0.007721
0.004303
0.011627
0.007233
0.004791
0.013580
0.013580
0.012604
0.008209
0.006256
-0.000549
0.013580
0.015533
0.007233
0.001373
-0.002991
-0.007385
0.003326
-0.000549
0.008698
0.001373
-0.004944
-0.001038
-0.000061
-0.000549
-0.008850
0.001862
-0.002991
-0.001526
-0.009827
-0.005920
0.004791
-0.003967
-0.000549
0.004791
0.002350
0.005280
-0.011292
-0.001038
0.002838
0.002838
0.000885
-0.005432
0.002350
0.000885
0.003326
0.000885
0.000397
0.001862
0.000885
0.009186
0.002350
-0.001038
-0.011292
-0.000061
0.010162
0.002838
-0.003479
-0.001526
0.007721
0.014069
-0.003967
0.010162
0.000885
0.015533
-0.003967
-0.002014
-0.004944
-0.008362
0.000885
-0.004944
0.006256
0.005280
-0.002991
-0.005432
-0.007385
-0.003967
-0.004944
-0.008850
-0.005920
-0.000549
-0.007874
-0.012756
-0.003479
-0.006897
0.005280
0.007721
0.001373
-0.005920
-0.011780
-0.000061
0.001862
0.001862
-0.005432
-0.003479
-0.000061
0.005768
-0.001526
-0.006409
-0.001038
0.003815
-0.008362
-0.017151
-0.022522
-0.003967
0.023346
0.077545
0.192291
0.132721
-0.115784
-0.185608
-0.102112
0.002838
0.009674
0.029694
0.040436
0.045807
0.022369
-0.013245
-0.026428
-0.035217
-0.044006
-0.052795
-0.061096
-0.055237
-0.044983
-0.027893
-0.019104
-0.002014
-0.002502
-0.002014
-0.009827
-0.004456
-0.004944
0.014069
0.031647
0.034576
0.030182
0.029694
0.051666
0.052155
0.021881
0.005768
-0.002014
-0.005920
0.018463
0.038483
0.029205
0.040924
0.023834
0.011139
-0.001526
-0.004944
-0.002502
-0.004456
-0.008362
-0.006897
-0.009827
-0.023010
-0.007874
-0.013733
-0.005432
0.004303
0.000885
0.005280
-0.015198
-0.038147
-0.051819
-0.029846
0.026276
0.039459
0.019928
-0.005432
-0.017151
-0.017639
-0.006409
0.008209
0.000397
-0.001526
-0.001038
-0.005920
-0.005432
-0.007385
0.002350
0.000885
-0.004944
-0.006409
-0.003479
-0.009338
-0.007874
0.000397
0.007233
0.011139
0.008698
-0.003967
-0.000061
0.008209
0.002838
0.001862
0.008209
0.005768
0.004791
0.008209
0.010162
0.017487
0.006744
0.011139
0.001373
0.010162
-0.001526
0.000397
0.012604
-0.002014
-0.008850
-0.011292
-0.006409
-0.002991
0.006256
-0.007385
0.000885
0.002350
-0.009827
-0.001526
0.002350
0.001862
-0.001038
-0.002014
0.001373
0.002350
-0.012756
-0.008362
0.012604
0.006744
-0.000061
-0.007874
-0.005920
0.002350
0.001862
0.002350
0.006256
0.004791
-0.004456
0.005768
0.003326
0.003326
0.003326
-0.000061
-0.003967
0.002350
-0.003967
-0.002502
0.004303
-0.001038
0.002838
-0.008850
-0.003967
-0.002991
0.005768
-0.003967
0.005768
-0.005432
-0.006409
-0.008850
0.003815
0.000885
0.010162
-0.004456
-0.001526
0.003815
-0.007385
0.003326
-0.002502
0.010162
-0.001038
-0.004944
-0.005920
-0.000061
0.004791
0.006256
0.000397
0.002350
0.002838
-0.006409
0.005280
-0.003479
0.004791
-0.005432
0.002350
0.004303
-0.010315
0.001862
0.009674
0.000885
0.007721
-0.005920
0.001862
0.007721
0.013580
0.003326
0.014557
0.004791
0.004791
-0.002991
0.003326
0.011139
0.008698
-0.001038
-0.004456
0.009186
-0.006409
0.000885
-0.000061
0.003326
0.004791
-0.010803
-0.007874
-0.000549
-0.008362
-0.002991
-0.002991
-0.004944
-0.011780
0.001373
0.004791
0.014069
0.013092
0.017487
0.028229
0.051666
0.045807
-0.034241
-0.195862
-0.354065
-0.317444
-0.039612
0.306061
0.377350
0.246002
0.058014
-0.066956
-0.114319
-0.118713
-0.095276
-0.040100
0.023346
0.071198
0.096588
0.107330
0.094147
0.086334
0.066315
0.037994
0.012604
0.001862
-0.023987
-0.035217
-0.042542
-0.045471
-0.046936
-0.054260
-0.057190
-0.073303
-0.080627
-0.067444
-0.055725
-0.040100
-0.029846
-0.018616
-0.008850
-0.006409
-0.006897
-0.013245
-0.023010
-0.013733
-0.005432
0.009186
0.043854
0.047272
0.048737
0.041412
0.038483
0.039948
0.029205
0.042389
0.043365
0.038483
0.034088
0.018463
0.014557
0.022858
0.036530
0.011139
0.011627
0.001373
0.000397
0.003326
0.004791
-0.006409
-0.010315
-0.010803
-0.012756
-0.012268
-0.020081
-0.011780
-0.000061
-0.005432
-0.026428
-0.017639
-0.017151
-0.000549
-0.006409
-0.006409
-0.008850
-0.007874
-0.009827
-0.009827
0.000397
0.006744
-0.006409
-0.005432
-0.006897
0.003326
0.003326
-0.003967
-0.002991
-0.001038
0.005280
-0.009338
-0.001526
0.006744
0.004791
-0.002991
0.000397
-0.003967
-0.003967
0.003326
0.004303
0.004791
0.007233
0.000885
-0.003479
0.002838
0.000885
0.000885
-0.003479
-0.000061
-0.001038
-0.016174
-0.011292
0.004791
0.005768
-0.005920
-0.001038
-0.016174
-0.007385
-0.014221
-0.006409
-0.001038
-0.002991
-0.005432
-0.003479
-0.001526
-0.009338
0.003815
0.004791
0.001862
-0.000061
-0.008362
-0.005432
-0.001526
0.008698
-0.001526
0.001862
-0.002991
-0.001038
0.002838
0.000885
0.001373
0.002838
-0.002502
0.000397
-0.001038
0.003815
0.002838
0.005280
0.007233
0.001862
-0.002991
-0.009827
0.004303
0.002838
-0.007874
-0.003479
0.009674
-0.005432
-0.002014
-0.000061
0.003815
0.000397
0.002350
-0.008362
0.001373
-0.001038
0.009186
-0.003967
-0.000061
0.001862
-0.002502
-0.011292
0.006744
0.013092
-0.001038
-0.010803
0.003815
0.010162
-0.003967
-0.004944
-0.001526
0.001862
-0.000061
0.000885
-0.012756
0.008209
-0.008362
-0.001038
0.004791
0.004303
0.003326
-0.000061
0.005280
-0.003479
0.000885
-0.002502
-0.002014
-0.003479
0.000397
0.000397
0.001862
0.011139
0.003815
0.000397
0.013580
0.002838
0.016022
0.015533
0.015045
0.005768
-0.008850
-0.026917
-0.027893
0.005768
0.024323
0.057037
0.046783
-0.071838
-0.267639
-0.414124
-0.258850
0.120514
0.367096
0.296295
0.104401
-0.017639
-0.049866
-0.065979
-0.115784
-0.115295
-0.065979
0.006744
0.091705
0.162018
0.158600
0.134186
0.088287
0.055573
0.030182
0.018951
-0.001038
0.000885
-0.007385
-0.008850
-0.022034
-0.014709
-0.009338
-0.011292
-0.016663
-0.022034
-0.023987
-0.032776
-0.007874
-0.013733
-0.013245
-0.020569
-0.024475
-0.013245
-0.014221
-0.012268
-0.015686
-0.015686
-0.006409
-0.019592
0.001373
-0.000061
0.000397
-0.008362
0.006256
-0.005920
-0.002014
0.002838
0.010162
0.012115
0.001373
0.002350
0.007233
0.008698
0.008209
0.006256
0.014069
0.019928
-0.010803
-0.002502
0.006256
-0.005432
-0.002014
0.003326
-0.007874
-0.005920
-0.004456
-0.003967
-0.002014
0.005768
-0.008850
-0.013245
-0.012756
-0.010803
-0.005432
-0.002991
-0.000061
0.002838
-0.017639
-0.008362
0.001373
0.008698
-0.002014
0.001862
0.005280
-0.004944
0.010162
0.002838
0.003326
0.003326
0.012115
-0.002991
-0.004944
0.005280
0.005768
0.010162
-0.002991
0.003815
0.002838
-0.005432
0.006256
0.006256
-0.000549
0.009186
0.000885
-0.000061
-0.009827
-0.004944
-0.001526
0.008698
0.008698
-0.002991
-0.005432
-0.000549
-0.003967
0.002838
0.009186
-0.005920
-0.007874
-0.002991
-0.002502
0.006256
0.006256
-0.003967
-0.002991
0.003326
0.004303
0.002838
0.006256
-0.002991
0.003815
0.004791
-0.000061
-0.002991
0.002350
0.008209
0.004303
-0.004944
0.001862
0.001862
-0.000549
-0.002991
0.002350
-0.001526
-0.007874
0.008698
0.002838
0.004791
0.000397
-0.005920
-0.000549
-0.004456
-0.001526
-0.004456
0.001373
0.015533
0.006256
-0.012268
-0.009827
-0.018616
-0.015686
-0.013245
-0.010315
-0.020569
-0.014221
-0.016663
-0.005432
-0.011780
0.004303
-0.000061
-0.004944
-0.013733
-0.006409
-0.007874
-0.007385
0.003815
0.015045
0.008698
0.013092
0.039948
0.029205
0.026764
0.024323
0.024811
0.018463
0.037506
0.036530
0.045319
0.045319
0.020416
-0.132385
-0.269104
-0.250061
-0.166077
0.018463
0.126373
0.131744
0.094635
0.006744
-0.044983
-0.088440
-0.097229
-0.083557
-0.055725
0.003326
0.042877
0.094147
0.121490
0.115143
0.100983
0.071198
0.067780
0.070221
0.063873
0.049225
0.040436
0.017487
0.013580
0.008698
-0.005920
-0.013245
-0.000061
-0.017639
-0.028381
-0.020569
-0.027405
-0.025940
-0.019104
-0.017151
-0.018616
-0.015198
-0.011292
-0.027405
-0.019592
-0.012756
0.001373
0.004791
0.002838
0.001373
-0.009338
0.004791
0.003815
0.006744
-0.007874
-0.000549
-0.006409
-0.002991
-0.005432
0.001862
0.013092
-0.002014
-0.001038
0.006256
0.013580
0.023346
0.004791
0.014557
0.003326
0.002350
0.026764
0.019440
0.025787
0.018463
0.025787
0.017487
0.000397
-0.008362
0.005280
0.000397
-0.001526
0.003815
-0.003479
-0.004456
-0.008362
-0.005432
-0.015198
-0.017639
-0.017151
-0.016663
-0.019592
-0.027405
-0.011780
-0.004456
-0.006409
-0.020081
-0.018127
-0.002502
0.002838
0.005768
-0.003479
-0.005432
-0.001038
-0.002014
-0.002014
-0.002991
0.000885
-0.009827
0.005768
0.003326
0.005280
-0.006897
-0.000061
0.009674
0.001862
0.003326
-0.000549
0.008209
0.006744
-0.006897
0.004303
0.004303
0.003326
-0.006897
0.000397
0.006256
-0.000061
-0.011292
0.001862
-0.007385
-0.008850
-0.002991
-0.003967
-0.000549
-0.004456
-0.003967
-0.014709
-0.007385
0.015533
0.000885
0.001862
-0.000061
-0.008850
-0.001526
-0.002502
0.000885
-0.001038
0.004303
-0.005920
0.003815
0.009674
0.016998
0.001373
0.009186
0.008209
0.009186
-0.001526
-0.006409
-0.004456
0.008698
-0.000549
-0.015686
0.002350
-0.002502
0.005768
0.009674
0.002350
0.001373
-0.011780
-0.013245
0.003815
0.001373
-0.008850
0.007721
-0.000061
0.004303
-0.001526
0.001862
0.008698
-0.001038
0.010162
0.000397
0.002838
0.012115
0.023834
0.024323
0.031158
0.028717
-0.021545
-0.083069
-0.050842
0.032135
0.055573
-0.029358
-0.206604
-0.242737
-0.136780
0.061920
0.234283
0.225006
0.081940
-0.019104
-0.074280
-0.101135
-0.087463
-0.029358
0.003815
0.047760
0.082916
0.093658
0.102448
0.100494
0.081451
0.061920
0.033112
0.013092
-0.007385
-0.005432
0.000397
-0.014221
-0.011780
-0.021057
-0.015198
-0.014221
-0.009827
-0.010315
-0.015198
-0.017151
-0.023010
-0.022034
-0.003967
-0.012756
-0.018127
-0.002014
-0.001038
-0.014709
-0.006897
-0.008850
0.009674
0.010651
0.002350
-0.005920
0.002838
-0.004944
0.007233
-0.001526
0.008209
-0.002014
-0.010803
-0.003479
0.003326
-0.002502
0.001373
-0.000549
-0.002014
0.006256
-0.005432
-0.009338
0.008698
0.004303
-0.003967
0.000397
-0.006897
-0.007385
-0.010315
-0.007874
-0.001038
-0.009338
-0.007874
-0.011292
0.009674
0.009674
0.001373
-0.011292
0.003326
0.003815
-0.014221
-0.007385
0.011627
-0.005920
0.006256
0.003326
-0.005432
0.007233
0.003815
-0.005432
0.005280
0.003815
-0.002991
-0.010315
-0.002014
-0.012756
-0.002502
0.001862
0.006256
0.006256
0.000885
0.001862
0.006256
0.013092
0.000885
-0.007385
0.001862
0.009674
0.014069
0.013580
0.016998
0.013580
0.014557
0.007721
0.018463
0.005768
0.000397
0.001862
0.000397
0.014069
-0.009827
-0.003967
0.009674
0.007721
-0.010315
-0.009827
-0.005920
-0.011780
-0.011292
-0.008362
-0.016663
-0.017639
-0.003967
-0.016174
-0.010315
-0.003479
0.001373
-0.017151
-0.007385
-0.001038
-0.003479
-0.014221
0.000885
0.007721
-0.001038
-0.009827
-0.005920
0.004303
-0.007874
0.002838
-0.002014
0.003815
0.005768
0.002838
0.001862
0.005768
0.011139
0.001373
0.001373
0.007233
0.004303
0.017975
0.010162
0.014557
0.022369
0.010162
0.011139
0.016510
-0.008362
-0.031799
-0.063538
-0.076233
-0.080139
-0.070374
-0.012268
0.040924
0.060455
0.048737
0.008698
-0.017639
-0.052795
-0.047424
-0.033752
-0.015198
-0.003479
-0.003479
0.015045
0.035065
0.039459
0.045807
0.041412
0.033600
0.023834
0.004791
0.008209
0.008698
0.006744
-0.008850
-0.013733
0.000397
-0.014221
0.004791
-0.008850
-0.000549
-0.013245
-0.006409
0.001862
0.003326
0.004791
-0.007874
0.004303
-0.002502
-0.007385
-0.000549
0.007721
0.001862
-0.009827
-0.003967
-0.015198
-0.004456
-0.009827
-0.009827
-0.013733
-0.015686
-0.017151
-0.010315
-0.018616
-0.019104
-0.018127
-0.006897
-0.002991
-0.013733
-0.015686
-0.010803
-0.016174
-0.000549
-0.010803
-0.002502
-0.010803
-0.004944
-0.000549
0.021881
0.047760
0.041412
0.019928
0.015533
0.006744
0.023834
0.031647
0.019928
0.024811
0.013092
0.010162
0.018951
0.001373
0.013580
0.026276
0.008209
-0.000061
-0.007385
0.004303
-0.002014
-0.002014
-0.012756
-0.015686
-0.010803
-0.020569
-0.008362
-0.004456
-0.010803
0.000885
-0.000061
-0.008850
0.003815
-0.002502
-0.002014
0.007233
0.005280
0.002350
0.002838
-0.000549
0.002838
0.001373
-0.001526
-0.001038
-0.001526
-0.002014
0.004303
-0.005432
-0.001526
-0.001526
-0.002502
0.007233
-0.000549
-0.005920
0.008209
0.003326
-0.001038
-0.007385
-0.001038
0.001373
-0.001038
0.003815
0.004303
0.002350
-0.003967
-0.002014
0.001862
0.011139
0.005768
-0.008362
-0.001038
0.003815
0.006256
-0.001038
0.002838
0.013092
0.001373
0.001373
-0.003967
0.007233
0.010651
0.012604
0.007721
-0.005432
0.004791
-0.006409
-0.018616
-0.007385
0.009674
0.072174
0.187408
0.137115
0.036530
-0.106506
-0.146057
-0.150940
-0.041077
0.027740
0.052155
0.055573
0.100494
0.108795
0.048248
-0.076721
-0.152405
-0.121643
-0.059631
-0.037170
-0.047913
-0.021057
-0.014709
0.010651
0.011139
-0.019104
-0.022522
-0.029358
-0.026917
-0.021545
-0.006897
0.018463
0.029205
0.013092
0.007721
-0.000549
-0.002014
0.011627
0.022369
0.025299
0.018951
0.030182
0.036041
0.027252
0.023834
0.005768
0.019440
0.014069
0.018463
-0.001038
-0.004456
0.004303
0.003326
0.002838
0.000885
-0.005432
0.002350
-0.001526
0.006744
0.003815
0.010162
-0.003967
-0.003479
0.000397
0.003815
-0.002502
-0.002991
0.001373
-0.004944
-0.005920
-0.012756
-0.007385
-0.002014
-0.004456
-0.008850
-0.010315
0.000397
-0.003967
-0.000549
-0.003479
-0.007385
-0.010803
-0.019592
-0.006897
0.011139
-0.000549
-0.002502
-0.006409
-0.010803
-0.005920
0.005768
0.001862
-0.008362
-0.004944
-0.006409
0.007721
-0.005432
-0.003967
-0.004944
0.014069
0.007233
-0.012268
0.005768
-0.000061
0.006256
0.004791
-0.000061
-0.001526
0.003815
-0.002502
0.005768
0.002350
0.007721
-0.000549
0.001373
0.003326
0.003815
0.007233
0.005280
0.007721
0.002350
-0.000061
-0.007385
-0.004456
0.005280
-0.001038
0.009674
0.011627
0.001862
0.001373
-0.002014
-0.004944
0.014069
0.007233
0.001373
-0.000549
0.006256
0.002350
0.003326
0.009186
0.011627
-0.002991
0.006256
0.015045
0.010651
0.012604
0.006256
0.001862
0.005280
0.005280
-0.002991
0.009186
0.008698
0.004791
0.013580
-0.007874
-0.016174
-0.009338
-0.013733
-0.002502
0.009186
-0.001038
-0.017639
-0.006897
0.003326
-0.002502
-0.005920
-0.009338
-0.007874
-0.002014
-0.002991
-0.005920
-0.000061
0.002838
0.001373
0.005280
-0.004944
-0.002502
0.001862
0.005768
0.009186
-0.010803
-0.001038
0.004303
0.014069
0.003815
0.008698
-0.006897
0.004791
0.007233
-0.000061
0.000397
0.008209
0.007233
0.008209
0.004303
0.005280
0.004791
0.007233
0.011627
0.019440
-0.003967
-0.004456
0.006256
0.021393
0.027740
0.021393
0.020416
-0.016174
-0.086487
-0.090881
-0.041077
0.031158
0.076569
0.030670
-0.023987
-0.023499
-0.014221
-0.012756
-0.022522
-0.020569
-0.037170
-0.017151
0.016998
0.063873
0.054596
0.021881
-0.023010
-0.017151
-0.014709
-0.009338
0.004791
0.015533
0.012115
0.004303
0.010162
0.000885
-0.005920
-0.018127
-0.007874
-0.015198
-0.011780
-0.017151
-0.010315
0.008209
0.003326
-0.006897
-0.008362
0.004303
0.004303
0.001862
0.009674
0.017487
0.008698
0.009674
-0.004944
-0.000549
-0.009338
-0.003967
-0.000549
0.005768
-0.018127
-0.000061
-0.006897
0.003815
-0.002014
-0.018127
-0.020081
-0.010315
-0.006409
-0.001526
-0.003479
0.001862
0.008209
0.008698
-0.000061
0.009186
0.005768
0.011627
0.011139
0.006744
0.002838
0.005768
0.010162
0.023834
0.010162
-0.008362
0.001862
0.006256
0.005280
0.001862
0.005280
0.011139
-0.004456
0.000885
-0.008850
-0.002502
0.000397
-0.002991
-0.000549
-0.000549
0.000397
-0.007874
-0.002502
-0.002014
-0.002502
0.003815
-0.001526
-0.009338
0.000397
-0.008362
-0.007874
0.005280
0.001862
-0.002502
-0.007874
-0.015198
0.004303
-0.012268
-0.007385
-0.004944
-0.000061
-0.005920
0.009674
0.022369
0.017487
0.023346
0.000885
0.012604
0.013580
-0.002014
0.016998
0.024323
0.022858
0.009186
0.005768
0.021393
0.016998
0.010651
-0.001526
-0.014221
-0.002991
-0.008362
-0.003479
0.006256
-0.005432
-0.003479
-0.016174
-0.024963
-0.010803
-0.014709
-0.016174
-0.014221
-0.008850
-0.016174
-0.008850
-0.009827
-0.009827
-0.000061
-0.007385
0.003326
-0.000549
-0.005432
-0.001038
0.013580
0.009674
-0.001526
-0.000061
-0.001038
0.000885
-0.002014
0.004303
0.001862
0.000885
0.005280
-0.002014
0.007233
0.005768
0.004791
0.008698
0.001373
0.001862
0.000885
-0.001526
0.013092
0.017975
0.004791
0.022858
0.019440
0.016998
0.030182
0.022858
-0.019592
-0.078674
-0.108459
-0.087463
-0.034241
-0.005920
-0.019592
0.011139
0.056549
0.041901
0.004791
-0.030823
-0.045959
-0.036682
-0.031799
-0.017151
-0.003967
0.015045
0.036041
0.038971
0.046295
0.043854
0.029694
0.037506
0.029205
0.020905
0.017975
0.011627
-0.006897
0.000885
-0.005432
-0.005920
0.003326
-0.009338
-0.004944
-0.015198
-0.018616
-0.028381
-0.002502
-0.007385
-0.004944
-0.000549
-0.007874
-0.010803
-0.003479
-0.004456
0.002838
-0.003479
-0.018616
-0.013245
-0.006409
0.000885
-0.002014
-0.010315
0.002350
0.003326
0.007721
-0.007385
0.013092
0.004791
-0.002991
0.011627
0.003326
0.004303
-0.000549
0.010651
0.013092
0.010162
0.005768
0.004791
0.005768
-0.001526
0.000885
0.011627
0.000397
-0.003479
-0.012756
-0.013245
-0.002014
0.006744
0.010651
0.005280
0.001862
-0.013245
-0.027893
-0.032776
-0.017151
-0.005920
-0.010315
-0.017151
-0.012268
0.003326
0.002350
0.002838
-0.010315
-0.014709
-0.010803
-0.016663
0.002838
-0.001526
0.004303
0.005280
0.002838
0.001373
0.006744
0.003815
0.006744
0.003815
-0.003479
-0.003967
0.016022
0.003326
0.007233
0.003326
0.003326
-0.002014
0.007233
0.004791
0.034088
0.040436
0.016510
0.010162
-0.008850
-0.005920
-0.007874
-0.003479
0.014069
0.014557
0.006744
-0.002502
0.004791
0.009186
-0.012268
-0.009827
-0.012268
-0.009827
-0.015686
-0.011780
-0.003967
-0.013733
-0.016663
-0.014221
-0.008850
-0.017151
-0.004456
-0.005920
-0.004456
0.000397
-0.000549
0.002350
0.003326
-0.000061
0.001373
0.002350
0.012604
0.007233
0.015533
0.008698
0.015045
0.020416
0.026764
0.019928
0.021881
0.019928
0.026276
0.021881
0.030182
0.007721
-0.018616
-0.043518
-0.071350
-0.111877
-0.122620
-0.107483
0.042877
0.162018
0.141022
0.028717
-0.028381
-0.070374
-0.078186
-0.051331
-0.033264
-0.027893
-0.018616
0.009674
0.040436
0.056549
0.039459
0.019928
0.018463
0.011627
-0.004456
-0.005432
-0.007385
-0.019104
-0.017639
-0.035706
-0.032288
-0.044983
-0.033264
0.000885
0.013092
0.007233
-0.012756
-0.018616
0.000885
-0.005920
-0.000549
0.003815
0.015533
0.016022
0.021881
0.031647
0.033112
0.030670
0.030182
0.032135
0.030182
0.028229
0.016022
0.020416
0.028717
0.035065
0.024811
0.027252
0.004791
-0.006409
-0.023499
-0.013733
-0.000549
0.000397
0.001373
-0.016174
-0.017639
-0.020569
-0.031799
-0.020081
-0.007874
-0.028381
-0.026917
-0.009827
-0.008362
-0.014221
-0.009827
-0.003479
0.012604
0.000397
-0.002502
0.000397
-0.004456
0.012604
0.013092
0.008209
0.005280
0.008209
-0.000061
0.012115
0.010651
0.004303
0.003815
-0.001038
0.010162
-0.002502
0.000397
-0.003479
0.003815
-0.002014
-0.006897
-0.000549
-0.008850
0.002350
-0.004944
0.004791
-0.008850
0.002350
-0.010315
-0.008362
0.001373
0.003326
0.004303
0.009186
-0.000061
-0.006409
-0.006897
0.003326
0.007721
-0.002502
-0.002502
-0.005920
0.001862
0.006744
0.008698
-0.004944
0.003815
-0.004456
-0.000061
0.000885
0.007721
0.000397
-0.004944
-0.002991
0.007233
0.000397
-0.004456
-0.001526
0.004791
-0.002014
-0.015198
-0.016663
-0.005432
0.011627
0.018463
0.014557
0.022369
0.017487
0.003815
-0.002502
0.002838
-0.012268
-0.023499
0.005768
0.011627
0.018463
0.024323
0.003815
0.004303
-0.007874
-0.009338
-0.009827
-0.008362
-0.001038
0.004303
0.011139
0.031158
0.026276
-0.000549
-0.020081
-0.027405
-0.027893
-0.025940
-0.003479
0.037018
0.069244
0.075592
0.052155
0.017487
-0.048401
-0.083069
-0.069885
-0.012268
0.010651
0.026276
0.003815
-0.019104
-0.061584
-0.091370
-0.099670
-0.094299
-0.063538
-0.025452
-0.012756
-0.019592
-0.023010
-0.037170
-0.065491
-0.060120
-0.054260
-0.039124
-0.019592
-0.017639
0.007721
0.007721
0.015045
0.033600
0.042389
0.036041
0.028229
0.036041
0.041412
0.030670
0.030182
0.027740
0.030670
0.034088
0.026764
0.071686
0.089752
0.062408
0.019440
0.007721
-0.006897
0.001373
0.023346
0.027740
0.029205
0.030182
0.022369
0.005280
0.001862
-0.000061
-0.007385
-0.006897
-0.007874
-0.018127
-0.009827
-0.007385
-0.009338
-0.010803
-0.013245
-0.000549
-0.006409
0.004791
-0.003479
-0.004944
0.008209
-0.004944
0.009674
0.008209
0.004791
0.002838
0.008209
-0.003967
-0.006897
0.010651
-0.001526
0.000885
0.004303
-0.014709
-0.010315
-0.001526
0.006256
0.003326
-0.006409
-0.018616
-0.003479
-0.002014
0.006744
-0.002502
-0.010315
-0.001526
-0.007874
-0.000549
0.006256
-0.000061
-0.002991
0.004791
-0.008850
-0.002502
-0.002991
-0.003479
0.013580
-0.000061
-0.009338
-0.004456
-0.000061
-0.002502
-0.005920
0.001373
-0.005920
0.004791
0.000885
0.002350
0.001373
-0.000549
-0.001526
0.001373
-0.001526
0.005280
0.001373
0.006256
0.009674
-0.002991
0.002350
-0.000061
0.000885
-0.001526
0.000885
0.005768
0.001373
0.004791
-0.005920
0.000397
0.005768
0.003815
-0.000061
-0.008362
0.000397
-0.012756
-0.011292
-0.010803
-0.006897
0.002838
-0.003967
-0.015198
0.006744
-0.005432
-0.006409
-0.008362
-0.006897
-0.007385
-0.009827
-0.016174
-0.002014
0.007233
0.012604
0.010651
0.003326
0.010651
0.013580
0.023346
0.003815
-0.013245
-0.027405
-0.023010
-0.009338
0.028229
0.251373
0.335358
0.049713
-0.125061
-0.134827
-0.065979
-0.000061
0.031158
0.030182
0.068756
0.050201
0.028717
0.027252
0.004791
-0.020569
-0.048401
-0.045471
-0.062561
-0.058167
-0.051819
-0.044495
-0.044495
-0.040100
-0.031311
-0.009338
0.004303
0.033112
0.026764
0.000885
-0.004944
-0.011292
-0.002014
0.016998
0.007721
0.025787
0.055573
0.037506
0.013092
-0.004456
-0.000549
0.001862
-0.004944
-0.004944
-0.006409
-0.015686
-0.010315
-0.013245
-0.010803
-0.012268
-0.015198
-0.031311
-0.017639
-0.027893
-0.024963
-0.023010
-0.021545
-0.014709
-0.017151
-0.016174
-0.007874
0.000885
-0.006897
-0.008362
-0.004944
-0.003967
-0.003479
-0.000549
0.006744
0.010162
0.004791
-0.003479
0.004303
0.011139
0.004303
0.010162
0.019928
0.013092
0.004791
0.015533
0.013092
0.027252
0.009674
0.016022
0.015533
0.007721
0.018951
0.012604
0.010162
0.008209
-0.000061
-0.003479
0.005280
-0.000061
-0.007385
-0.004456
-0.002502
-0.006409
-0.007874
-0.012756
-0.001038
-0.000549
-0.009338
-0.011780
-0.009338
-0.014709
-0.013245
-0.009827
-0.000549
0.008698
0.000397
-0.002991
0.001862
0.005768
0.011139
0.012115
-0.002014
0.007233
0.006744
0.006744
0.004303
0.015045
-0.002991
0.002838
0.003815
0.002838
-0.006409
-0.002991
-0.007385
0.010162
0.003815
-0.019104
-0.003967
0.007721
-0.002502
-0.005432
-0.004944
-0.008850
-0.006897
0.000397
0.002838
0.001862
-0.000061
-0.002991
0.003326
-0.004456
-0.013733
0.004303
0.006744
0.000397
0.004303
-0.008362
-0.011780
0.002838
0.004791
-0.003967
-0.001038
-0.000549
-0.003967
-0.000549
-0.004456
-0.001526
-0.004944
-0.006897
0.000885
-0.002014
0.001862
-0.007385
-0.000061
0.006256
-0.007385
-0.023010
-0.011780
-0.007874
-0.004944
0.009674
0.002350
0.003815
-0.013245
-0.003479
-0.009338
-0.002014
-0.003479
-0.007874
-0.007385
0.002350
-0.001526
-0.001526
0.001862
0.009674
0.009674
0.011627
0.005768
0.013092
0.005280
0.010162
0.007721
0.004791
-0.003479
0.008209
0.005768
0.016510
0.001862
-0.006897
-0.001526
-0.006897
0.004303
0.000397
0.010162
-0.008850
-0.008362
-0.009827
-0.009338
0.001862
0.020905
0.020905
0.008209
0.021881
0.021393
0.029205
0.031647
-0.018616
-0.067932
-0.024475
-0.004944
-0.100159
-0.258362
-0.321350
-0.161194
0.237213
0.355865
0.209381
-0.012756
-0.133850
-0.164124
-0.122620
-0.044495
0.005280
0.049225
0.052643
0.079987
0.091217
0.096100
0.089752
0.086823
0.092682
0.075592
0.060455
0.048248
0.044342
0.020416
0.014557
0.005280
-0.004944
-0.006897
-0.012268
-0.009827
-0.012756
-0.024475
-0.013245
-0.004456
-0.017151
-0.014709
-0.023987
-0.029358
-0.025940
-0.015686
-0.030823
-0.019104
-0.024475
-0.024963
-0.020569
-0.027405
-0.016174
-0.013245
-0.005432
-0.015686
-0.019592
-0.006897
-0.018127
-0.009827
-0.012756
-0.000549
0.000397
-0.002502
-0.010315
0.015045
0.014557
0.013580
0.003815
-0.004944
0.004303
-0.001526
0.008698
0.010651
0.000397
0.007233
-0.005920
-0.001038
-0.006897
0.012115
0.011139
0.000397
-0.018127
-0.002014
-0.003479
-0.002502
-0.003479
-0.002014
0.002838
-0.005920
0.000885
0.001862
0.002838
0.011139
0.004303
0.012115
0.007721
0.001862
0.006744
0.003815
0.008698
0.003326
0.005280
-0.002014
0.007233
0.005768
0.001373
0.002350
-0.000549
-0.002502
0.000885
-0.007385
-0.010315
0.001862
-0.000061
-0.007385
-0.001526
-0.005432
-0.004456
-0.000549
-0.006897
-0.019104
-0.030334
-0.038147
-0.019104
0.000885
0.009186
0.019440
0.020416
-0.002991
-0.013245
-0.023499
-0.012756
-0.009827
-0.008850
-0.001526
0.002350
0.008209
-0.001526
0.015045
0.014557
0.019440
0.013092
-0.003967
-0.003967
-0.016174
-0.002991
0.010162
0.011627
0.003326
0.002838
-0.008850
0.010162
0.008209
-0.002991
-0.007385
-0.004944
0.007233
-0.000061
-0.000549
0.005768
0.002838
0.003815
-0.008362
0.005280
-0.000061
0.000397
-0.009338
0.010162
-0.004944
-0.000061
-0.004944
0.008698
-0.000061
0.012115
0.001373
0.012604
0.000885
-0.003967
-0.000061
-0.001038
-0.022522
-0.046936
-0.057190
-0.030334
-0.010315
0.016510
0.029205
0.034576
0.024323
0.019440
-0.019592
-0.027405
-0.024475
-0.006897
0.001373
0.018951
0.017487
0.023346
0.010651
0.011627
0.028717
0.018463
0.003815
0.005280
0.033600
0.087799
0.136139
0.037994
-0.017151
-0.044983
-0.050842
-0.029846
-0.009827
0.028229
0.045319
0.048737
0.051178
0.022369
-0.018127
-0.031799
-0.021545
-0.021057
-0.034729
-0.035706
-0.040100
-0.047913
-0.064514
-0.068909
-0.036194
-0.035706
-0.044495
-0.031311
-0.034729
-0.037170
-0.026917
-0.030823
-0.027405
-0.026917
-0.022522
-0.020569
-0.010803
-0.014221
0.001373
0.004303
0.016022
0.013580
0.020416
0.015045
0.014069
0.022369
0.016998
0.027740
0.029694
0.021393
0.017487
0.008698
0.025787
0.019928
0.019440
0.005280
0.016510
0.013580
0.010651
0.006256
0.017487
0.007233
0.001373
-0.000549
0.003815
0.002838
-0.002502
0.000397
0.011139
-0.005920
-0.004456
0.005768
0.006256
0.006256
0.002838
0.004303
-0.007874
0.003815
0.001373
0.005768
0.008209
-0.000061
0.003815
-0.001526
0.001862
0.003326
-0.002014
0.004303
-0.003479
-0.013245
-0.013733
-0.010803
-0.009827
0.002838
-0.001526
-0.000549
-0.003479
-0.010803
-0.013733
-0.007874
-0.010315
0.001862
0.003326
-0.005432
0.005768
0.009674
0.009186
0.005280
0.018463
0.007233
0.004791
0.010162
0.010651
0.028229
0.006744
0.005280
0.010162
0.009674
0.016510
0.009674
-0.000549
0.008698
0.002350
-0.010803
-0.002991
-0.016174
-0.023987
-0.042542
-0.042542
-0.006409
-0.011780
-0.010315
-0.005920
-0.025940
-0.050354
-0.070374
-0.036194
0.018463
0.032135
0.016998
0.014557
-0.005432
-0.013733
-0.011292
-0.005920
0.009674
0.017487
0.034088
0.037506
0.037506
0.031647
0.024811
0.030670
0.032135
0.027252
0.008209
0.000885
0.009186
0.010162
0.003326
0.002350
-0.002502
0.009674
-0.006409
-0.003967
0.001862
-0.004944
-0.002991
-0.000549
0.001373
-0.011780
-0.008850
0.004303
-0.000061
0.001373
-0.009338
0.005768
0.001373
0.000397
-0.003967
0.005280
0.003815
0.000397
-0.002014
0.004303
-0.001526
-0.005920
0.001862
0.003815
0.005280
0.009674
-0.004456
0.003815
0.004791
0.010651
0.000885
0.003326
-0.006409
0.005768
-0.003479
0.009186
0.014557
0.014557
0.001373
-0.007385
-0.006897
0.007721
0.013092
0.004791
0.007721
-0.004944
0.004791
0.026276
0.036530
0.019928
-0.001526
-0.008362
0.007721
0.010162
0.014069
0.007721
0.012604
0.020416
0.010651
0.012115
0.019440
0.016998
0.052643
0.088287
0.029694
-0.048401
-0.065979
-0.063049
-0.044006
-0.028381
-0.002991
0.026276
0.019440
0.008698
-0.023987
-0.052307
-0.049377
-0.046448
-0.048401
-0.042053
-0.036194
-0.028870
-0.019592
-0.002014
0.013092
0.010651
0.004303
0.008209
-0.002502
-0.002991
-0.003479
0.003815
0.025299
0.018951
0.020905
0.024323
0.024323
0.002350
0.001373
0.007233
0.007721
0.011139
0.008698
0.008209
0.000397
0.003815
-0.003967
-0.011292
-0.002014
0.002838
0.002350
-0.010803
0.000397
0.008698
0.001862
0.004303
0.001862
0.003326
0.005768
0.008209
0.013092
0.005768
0.003326
0.001373
0.006256
0.011627
-0.003967
-0.007874
0.011627
0.006744
-0.005432
-0.006409
-0.011780
-0.004456
-0.008850
-0.009827
-0.014709
-0.017151
-0.023010
-0.013245
-0.010803
-0.002014
-0.003967
-0.013245
-0.014221
-0.002502
-0.010803
-0.009827
0.003326
-0.000549
-0.009338
-0.013245
-0.010803
0.005768
0.005768
0.005280
0.006256
-0.002502
-0.007874
-0.007385
0.000397
0.000885
-0.008362
-0.004944
-0.000061
-0.003967
0.005280
0.007721
0.001373
0.014069
-0.004944
-0.007874
-0.005920
-0.003967
-0.004456
0.016998
0.012604
0.001373
0.001373
-0.010315
0.001373
0.002350
0.002838
-0.003967
-0.003967
-0.003479
-0.002014
-0.002014
0.009186
0.010162
-0.000549
-0.007385
0.004791
0.020416
0.024323
0.018463
0.005280
-0.010803
-0.013245
-0.010803
-0.001038
0.018951
0.006744
0.010162
0.003815
0.006744
0.000885
-0.001038
0.004303
0.004303
-0.010803
-0.009827
-0.005920
0.003326
0.004791
0.005280
0.002350
0.005280
0.005768
0.003326
0.006744
0.012604
0.002838
0.000397
0.007233
0.011139
0.016510
0.016998
0.009186
0.007233
-0.001526
-0.000061
-0.003967
-0.001038
-0.001038
0.000885
0.019440
-0.003479
-0.005920
0.004303
0.001373
0.005768
0.005280
0.002838
0.005280
-0.000549
-0.002991
-0.003479
0.003326
0.002838
-0.008850
-0.023987
-0.009338
0.006256
0.007721
0.001862
0.007721
0.031647
0.059479
0.048248
0.002350
-0.050354
-0.081116
-0.026428
-0.001038
-0.036682
-0.014221
0.011627
0.043854
-0.000061
-0.043030
-0.083557
-0.080627
-0.053772
-0.034729
-0.030823
-0.004456
0.016022
0.006256
-0.007874
-0.011292
-0.013245
-0.007385
0.002350
0.015533
0.034088
0.045319
0.042389
0.034088
0.039459
0.032623
0.026276
0.020905
0.029694
0.024323
0.020416
0.014557
0.001373
-0.001038
-0.003967
0.000397
-0.011780
-0.014709
-0.005920
-0.013733
-0.024475
-0.015686
-0.008362
-0.010315
-0.006897
-0.011292
-0.007874
-0.011292
-0.000549
0.000885
-0.006897
-0.006897
-0.007874
-0.005432
-0.003967
-0.002014
0.001862
0.003326
-0.002014
-0.010315
0.004303
-0.009338
0.003326
-0.003967
-0.002014
0.002350
-0.001526
0.002350
-0.003479
0.001373
-0.002502
-0.002991
-0.005920
-0.002502
-0.004456
-0.013245
-0.005432
-0.000061
-0.006897
-0.013245
-0.021545
-0.015686
-0.007874
-0.003967
0.006744
-0.008850
-0.015198
-0.003479
-0.004456
-0.002502
-0.002014
0.008209
-0.004944
-0.007874
0.011627
0.008698
0.029694
0.024811
0.008698
-0.003479
0.002350
0.012604
0.015533
0.016998
0.014069
0.007233
-0.000061
0.009186
0.021393
0.017975
0.014557
0.003326
0.007233
0.006256
0.009186
0.003815
0.016510
0.005768
0.008209
0.014557
0.001862
0.017975
0.020416
0.011139
0.002838
-0.008362
-0.019592
-0.032288
-0.030334
-0.028870
-0.022034
-0.032288
-0.030334
-0.028381
-0.021057
-0.017639
0.001373
-0.013733
-0.030823
-0.031799
-0.030334
-0.027405
-0.009338
0.003815
0.026276
0.033112
0.024323
0.011627
0.021881
0.020905
0.033112
0.047272
0.052155
0.037506
0.016998
0.000397
-0.003967
0.003326
-0.008850
0.007721
0.008698
0.010651
0.021881
0.015045
0.021881
-0.005432
-0.021545
-0.030823
-0.027405
-0.003967
0.000397
0.003815
0.018951
0.006256
0.002838
-0.006409
0.005768
0.001862
0.005280
-0.000061
-0.015198
-0.000061
0.009186
-0.007874
0.005768
-0.017639
-0.001526
0.022369
0.041901
0.047272
0.071198
0.035065
-0.006897
-0.036194
-0.013733
0.014069
0.016998
0.005768
-0.026917
-0.056213
-0.039124
0.003815
0.029205
0.028717
-0.028381
-0.052795
-0.043518
-0.026428
-0.032776
-0.033752
-0.022522
-0.008850
-0.008362
-0.005920
-0.004944
0.001373
0.002838
0.005280
0.003815
0.016510
0.003815
0.017975
0.025787
0.014069
0.006256
0.004791
-0.000061
-0.002014
-0.010803
0.001862
0.001373
-0.005432
-0.008850
-0.002991
-0.004456
0.005280
-0.002502
0.001373
-0.000549
-0.001038
-0.002014
0.001862
0.008698
0.003815
-0.006897
-0.004944
-0.006409
0.003815
-0.002502
0.007721
0.002350
0.003815
-0.002991
-0.002502
0.006256
-0.002502
0.011139
0.005280
-0.001526
-0.004456
-0.016174
0.010162
-0.000549
0.003815
-0.008850
-0.002502
0.002350
0.002350
-0.001526
0.001373
0.009186
0.003815
-0.001038
0.000397
0.004303
0.003326
-0.005920
0.001373
-0.003967
0.002350
-0.012268
0.003326
0.011139
0.006744
-0.001038
-0.014221
0.003815
-0.001038
-0.003967
-0.003967
-0.001526
-0.008850
0.002350
-0.003479
0.001862
0.000885
0.006744
0.009186
-0.001038
-0.003967
-0.003479
0.005768
0.016998
0.007233
0.000397
-0.000549
0.017487
0.009186
0.005768
0.007721
0.005280
0.004303
-0.001526
0.009674
0.011139
-0.011292
-0.000549
-0.001038
-0.003479
-0.003967
-0.013733
0.006744
-0.006409
-0.007385
-0.002991
-0.009338
-0.009827
-0.012268
-0.004456
0.009674
0.001862
-0.006897
0.001373
0.013092
0.014069
0.019928
0.008698
-0.002502
-0.000549
-0.018616
-0.033752
-0.027405
-0.012756
-0.002502
0.004303
0.005768
0.010651
0.016998
0.008209
0.005768
0.004791
0.003326
0.024323
0.028717
0.038483
0.052643
0.029205
-0.044983
-0.145081
-0.201721
-0.171936
-0.087952
0.044342
0.138092
0.141022
0.076569
-0.018616
-0.091858
-0.126526
-0.125549
-0.073792
-0.042542
-0.019104
0.014557
0.053619
0.064362
0.053131
0.053131
0.060455
0.062897
0.045807
0.034576
0.024323
0.031158
0.014557
0.006744
0.021881
0.082916
0.058014
0.019440
0.003326
-0.002991
-0.021057
-0.002991
0.006256
0.009674
0.006744
0.015533
-0.000549
0.009186
-0.002014
0.011139
-0.006897
-0.015198
-0.019592
-0.025452
-0.008850
-0.009338
-0.020569
-0.009338
-0.005432
-0.007385
-0.004944
0.007721
0.004303
-0.000549
-0.008362
-0.011780
0.005768
0.005768
0.010162
0.006256
0.007721
0.005280
-0.001526
0.001862
-0.002014
0.001862
0.000397
0.009674
-0.002991
0.005768
0.001373
-0.000061
0.010651
0.007721
-0.003967
-0.005432
0.000885
-0.005432
0.012604
0.000397
0.007721
-0.002014
0.000397
0.002350
-0.014221
0.002350
0.000885
0.003326
0.000397
0.001373
-0.000061
-0.003479
0.010651
-0.005432
0.007721
-0.007874
-0.005920
0.000397
0.006744
-0.000549
0.000397
0.000397
-0.015686
-0.004456
-0.003967
0.006256
0.002350
0.000397
0.000397
0.000397
-0.012756
-0.001526
-0.003967
0.010162
-0.007385
-0.003967
0.000397
-0.001038
-0.003479
0.001373
-0.006409
0.009674
0.006256
-0.002502
-0.002502
-0.001038
0.009674
0.001862
0.000397
0.000397
0.006256
-0.003479
0.000885
0.009674
-0.002502
0.005280
-0.005920
-0.000061
-0.000061
-0.000061
-0.002014
-0.000061
-0.000549
-0.002502
-0.001526
0.000397
0.003815
-0.003967
-0.016663
-0.003967
-0.002014
-0.001038
-0.003479
0.000397
0.003815
-0.002991
-0.003967
-0.002014
0.004791
-0.001038
0.000397
0.016022
-0.005432
0.009674
0.002838
-0.002014
0.001373
0.002350
0.004303
-0.004456
0.006744
0.010651
-0.001526
-0.001038
0.007233
-0.002502
-0.002014
-0.006897
0.005280
0.005768
-0.005920
0.004303
-0.009827
-0.009338
-0.001526
0.004791
0.012115
0.006744
0.002350
0.008209
0.019440
0.034576
0.058502
0.027740
-0.100159
-0.273010
-0.333069
-0.117249
0.194244
0.354401
0.175690
0.003815
-0.099182
-0.146057
-0.158752
-0.118225
-0.028870
0.038971
0.078522
0.107330
0.098053
0.089752
0.065338
0.047760
0.008209
-0.020569
-0.028870
-0.017151
-0.001526
0.003326
-0.002502
-0.000549
-0.002502
0.001862
-0.003479
0.005280
-0.002502
-0.009338
-0.004944
-0.001526
-0.008362
-0.007385
-0.003479
-0.008850
-0.011292
-0.004944
-0.014709
-0.000061
-0.006409
-0.004456
-0.008850
-0.010315
-0.012756
-0.014221
-0.005432
0.003326
-0.001526
-0.002991
-0.015198
0.002350
0.002838
-0.000061
-0.002014
0.004791
0.007233
-0.000061
-0.008362
-0.002502
0.003815
0.000885
0.003815
-0.008850
-0.006897
0.019928
-0.000549
0.005280
0.004791
-0.003479
-0.004456
0.008698
0.002838
0.007233
0.001373
-0.001526
-0.004456
-0.006897
-0.008850
-0.002014
0.003326
-0.004944
0.004791
0.005280
-0.002502
-0.006897
-0.009338
0.004791
0.005768
-0.007874
-0.009338
-0.003967
-0.000061
0.003326
-0.001038
-0.000061
0.005280
-0.004944
-0.006409
-0.010315
0.006256
0.007721
0.001373
0.001862
-0.005432
-0.007385
0.005768
0.006744
0.002350
-0.004944
0.000397
0.004303
0.010651
-0.003479
-0.008850
-0.002502
0.003326
-0.002502
-0.006409
-0.011292
0.001373
-0.006409
-0.001526
0.004303
-0.011292
-0.004456
0.002350
-0.002991
0.003326
-0.006897
-0.003479
0.001373
0.001862
-0.004456
0.002350
-0.002991
-0.006409
-0.008850
0.000397
-0.007874
0.000885
0.006256
0.005768
-0.012268
-0.012756
-0.012756
-0.000549
-0.010315
-0.004456
-0.001038
-0.007874
-0.004456
-0.004456
-0.003479
-0.014221
-0.006897
-0.005432
0.000397
-0.008362
-0.013733
-0.004456
0.003815
0.000397
-0.011292
-0.010315
-0.003479
-0.001526
0.001373
0.006256
-0.003479
-0.006409
-0.008850
0.003326
0.000397
-0.002991
-0.002502
-0.003967
-0.007385
-0.010803
-0.014221
-0.001038
-0.000061
-0.006409
-0.008850
-0.020081
-0.020081
-0.009338
-0.013245
0.008209
0.001862
-0.023987
-0.015198
0.007233
0.006744
-0.006409
-0.006897
-0.006409
0.001373
0.002350
0.001862
0.026276
0.039459
0.038483
0.020416
-0.000061
0.015533
0.019928
0.009674
0.022369
-0.001038
-0.015198
-0.023010
-0.000061
0.016022
0.010162
0.026764
0.025787
0.008698
-0.006897
-0.002014
0.002838
0.014069
0.012115
0.021881
0.033112
0.043365
-0.059143
-0.238342
-0.362854
-0.307678
-0.008362
0.383209
0.474518
0.235748
-0.002014
-0.132385
-0.174866
-0.156311
-0.080139
-0.012756
0.059967
0.095123
0.093170
0.111237
0.105865
0.064850
0.043365
0.030670
0.038971
0.026276
0.000397
-0.025940
-0.034729
-0.020569
-0.027405
-0.023987
-0.023987
-0.027405
-0.019592
-0.013245
0.003815
-0.005432
-0.011780
-0.007385
-0.010315
-0.004456
-0.006897
0.004791
0.000885
-0.008362
-0.001526
-0.003479
0.003815
0.009186
-0.002014
-0.006409
-0.005920
-0.007385
-0.004456
-0.000061
-0.002014
-0.000061
-0.005920
-0.009338
-0.008362
0.007721
-0.004944
-0.001038
0.000397
-0.006897
-0.004456
-0.007385
0.004303
-0.002991
0.007233
-0.005920
0.002350
0.004791
0.005280
0.001373
0.006744
-0.002014
0.012604
-0.003479
0.000397
-0.002991
0.001862
-0.009338
0.010162
-0.000549
0.000397
-0.010315
-0.001038
0.003326
-0.007874
-0.009827
-0.017639
-0.005920
-0.008850
-0.005432
0.001862
-0.005432
-0.002014
-0.018616
-0.005920
0.000397
0.000397
-0.012268
-0.004944
-0.002991
-0.008850
-0.005432
0.004791
0.015045
0.001862
-0.006897
0.004791
-0.001526
0.005280
0.008698
-0.000061
0.006744
0.001373
-0.007874
-0.001038
0.007233
0.000397
0.007233
-0.006409
0.005768
-0.005432
0.003815
-0.000549
0.005280
0.005280
0.004303
-0.002991
-0.005920
0.005768
-0.001526
0.005768
0.001373
0.000397
-0.019104
-0.002991
0.009186
0.010162
-0.010315
0.007233
-0.004456
-0.004456
0.000397
0.000397
0.000885
-0.004944
0.004303
-0.000061
-0.002502
0.008698
0.006744
0.000397
0.003326
-0.001038
-0.000549
0.002838
0.005280
-0.001038
0.004303
0.009674
0.005280
0.001373
0.010651
-0.006409
0.006256
0.016022
0.005768
-0.006409
0.000397
-0.001038
0.002838
0.007233
0.001373
0.000885
-0.007874
0.001862
0.001373
0.000397
0.009186
0.000885
-0.002991
-0.001526
-0.000549
-0.007385
0.003815
0.002350
0.002838
0.003815
0.009674
0.011139
0.017975
0.018951
0.016022
0.027252
-0.003479
-0.098206
-0.169006
-0.172424
-0.142639
-0.058167
0.102936
0.179108
0.116608
0.050690
0.002350
-0.044006
-0.070374
-0.046448
-0.023987
-0.005920
0.027740
0.035065
0.058502
0.074127
0.085358
0.078033
0.065826
0.039459
0.018951
-0.023987
-0.024963
-0.003967
-0.010315
-0.012268
-0.025452
-0.016174
-0.028870
-0.041565
-0.023499
-0.018616
-0.000061
-0.009827
-0.023499
0.000397
0.003326
0.000397
0.006744
0.020905
0.013092
-0.004944
-0.003479
0.011139
0.008209
0.003326
0.005768
0.016998
0.005280
0.007233
-0.001526
-0.003479
0.002350
0.005768
0.007721
0.007233
-0.010803
0.007233
0.004303
0.003326
-0.006409
-0.004456
0.003326
0.004791
0.007233
-0.001038
0.003815
0.005280
0.001862
-0.001038
0.002350
0.007721
0.013580
-0.000061
0.006744
0.008698
-0.002502
0.007233
0.011627
0.012115
0.022369
0.005280
0.016022
0.012604
0.008209
0.013580
0.003815
0.009674
0.005280
0.004791
0.013580
0.003815
0.007721
-0.003479
0.003326
0.001862
-0.008850
-0.000549
-0.015686
-0.002991
-0.005432
-0.008850
-0.012268
-0.008850
-0.000549
-0.011292
-0.018127
-0.014709
0.006256
-0.011292
-0.014709
-0.002991
-0.001526
-0.002014
-0.002991
-0.013245
-0.004944
-0.016174
-0.001526
0.000397
-0.006897
-0.018127
-0.012268
-0.004456
0.009186
0.000397
-0.000549
-0.009338
-0.007385
-0.014709
-0.003967
0.004791
0.008209
-0.006897
-0.003967
-0.002014
-0.005432
-0.006897
-0.020081
0.003815
0.001373
-0.012756
-0.016174
-0.008362
-0.008850
-0.011292
-0.013733
-0.007385
-0.001526
-0.007874
-0.011780
-0.011780
-0.000061
-0.005432
-0.010315
0.003326
-0.010803
-0.013733
-0.003967
0.009674
0.030670
0.019440
0.003326
0.004791
0.001862
-0.003479
0.002350
0.013092
0.013092
0.001862
0.005768
0.013092
0.025299
0.008209
0.009674
-0.001038
0.002838
0.010162
0.005280
0.008698
0.023346
0.005768
-0.007874
-0.000549
-0.019104
-0.063049
-0.162170
-0.249573
-0.230530
-0.026428
0.256256
0.370514
0.218658
0.006744
-0.080139
-0.096252
-0.068909
-0.027405
0.001373
0.030670
0.082916
0.123444
0.117584
0.099518
0.090240
0.074127
0.043365
0.022858
-0.003479
-0.020569
-0.042542
-0.031311
-0.037659
-0.049866
-0.045959
-0.047913
-0.051331
-0.041565
-0.038635
-0.037170
-0.025452
-0.037170
-0.044495
-0.027405
-0.015198
-0.012756
-0.014221
-0.022522
-0.010315
-0.016174
-0.008850
0.006256
-0.001526
-0.007385
-0.006897
0.009674
0.020416
0.032623
0.024811
0.019928
0.016022
0.004791
0.002350
0.007233
0.008698
0.024811
0.026764
0.013092
0.015533
0.009674
0.011139
0.017487
0.011627
-0.002502
0.000397
0.001373
-0.005432
-0.003967
-0.008362
-0.004944
-0.002502
-0.007385
-0.012756
-0.008850
0.004303
-0.002991
-0.002014
-0.002502
-0.003967
-0.000061
0.002350
0.006744
0.013092
0.016022
0.007233
0.004791
-0.003967
0.001862
-0.017151
0.010162
0.016510
0.007233
-0.000549
0.000885
0.005280
0.008698
-0.008362
-0.011292
-0.015198
-0.011292
-0.014709
-0.014221
-0.002991
-0.006409
-0.009338
-0.003967
-0.006897
-0.011292
-0.014221
-0.011292
0.002350
0.003326
-0.011780
-0.008362
-0.001526
0.002350
0.007233
-0.009827
0.006744
0.008209
-0.000061
-0.006409
0.001373
0.003815
0.006744
0.007233
0.004791
0.000885
0.007233
-0.003967
0.009186
0.001373
-0.008362
-0.002014
0.005768
0.003815
-0.000061
-0.003479
-0.002991
0.002838
0.007721
-0.004944
0.004303
-0.003967
-0.006897
0.002838
0.002350
0.005280
-0.005920
0.002350
0.007721
0.012604
0.011627
0.017975
0.023834
0.007721
-0.005920
-0.026917
-0.031311
-0.046448
-0.052307
-0.041565
-0.032776
-0.031799
-0.014709
-0.005920
-0.005920
-0.016174
-0.029358
-0.049377
-0.066467
-0.040588
-0.034729
-0.021545
-0.003479
0.012115
0.010651
0.003815
0.011627
0.032623
0.028229
0.042877
0.042877
0.034088
0.028229
0.018951
0.038971
0.044342
0.050690
0.034088
0.030182
0.017975
0.012115
0.015533
0.020905
0.030670
0.027252
0.001862
-0.007874
-0.013245
-0.006409
-0.007385
-0.005920
0.006744
-0.005432
0.007233
-0.007874
-0.010315
-0.025940
-0.019104
-0.026917
-0.012756
-0.017151
-0.008850
0.006744
-0.002014
-0.002014
0.006744
-0.005920
-0.004456
-0.002502
-0.003967
-0.003479
0.003326
0.000885
-0.008850
0.003815
0.010162
0.001373
0.004791
-0.002502
0.000885
0.002350
0.009186
-0.001526
0.006256
0.001862
0.010162
0.017975
0.003815
0.007721
0.002350
0.008698
0.007721
0.009186
0.013580
0.045807
0.072174
0.063873
0.038483
0.016510
0.000885
0.008698
0.018951
0.012604
0.017487
0.012115
0.017487
0.015533
0.016510
0.006744
0.005280
0.005768
-0.011780
-0.021545
-0.029358
-0.021057
-0.027405
-0.019592
-0.024963
-0.034729
-0.026428
-0.015686
-0.016174
-0.006409
-0.002014
-0.005920
-0.005432
-0.009827
-0.016174
-0.003479
-0.004456
-0.007385
-0.005920
-0.003967
-0.017639
0.006256
0.005768
0.011627
-0.005920
-0.011292
-0.005920
0.003815
0.002838
-0.002502
-0.001526
0.005768
0.002838
-0.001038
-0.012268
-0.009338
-0.004456
-0.012756
-0.002014
0.002350
0.005768
0.008698
0.008698
0.000885
-0.006409
-0.023499
-0.011292
-0.002014
-0.001526
0.001373
-0.001038
0.010162
-0.006409
-0.004456
-0.003479
0.003815
0.008698
0.001373
0.001862
0.013580
-0.004456
0.006744
-0.003479
-0.034729
-0.067932
-0.041565
-0.069885
-0.116272
-0.167053
-0.090393
0.090240
0.147858
0.100006
0.006256
-0.069397
-0.107483
-0.089417
-0.048401
-0.017151
0.018951
0.045319
0.059479
0.061920
0.056549
0.049713
0.035553
0.039459
0.041901
0.031158
0.030182
0.019928
0.025787
0.027252
0.016998
0.007721
0.015533
0.017975
0.006744
-0.002991
0.000397
-0.006897
0.002838
-0.001526
0.009674
0.015533
-0.004944
-0.000061
0.000397
-0.007874
-0.008850
-0.008362
-0.006897
-0.015686
-0.002502
-0.002991
-0.002991
0.005768
-0.005432
-0.005432
-0.015198
-0.012756
-0.008362
-0.009338
-0.012756
-0.027405
-0.045959
-0.028870
-0.019592
-0.007385
0.008209
0.011627
-0.009827
-0.010315
-0.027405
-0.009338
-0.008850
-0.021545
-0.021057
0.001862
-0.002502
0.000397
0.010651
0.005280
0.017487
0.016998
0.005768
0.010162
0.017487
0.018463
0.018463
0.018463
0.007721
0.006744
0.003815
0.014069
0.012115
0.001373
0.004791
0.002838
0.002350
-0.007385
-0.009338
0.010651
0.003815
-0.009338
-0.013245
-0.006409
-0.012756
0.012604
-0.002502
-0.003479
-0.000549
-0.006409
-0.015198
-0.004456
0.007233
0.008209
-0.014221
-0.000549
0.007233
0.027740
0.058990
0.045807
0.032623
0.006744
-0.004456
0.005280
0.017975
0.033112
0.027252
0.024811
0.012604
0.015045
0.018951
0.024323
0.017975
0.005280
0.000885
-0.009338
0.002838
-0.009827
-0.008850
-0.013245
-0.006897
-0.001038
-0.016174
-0.008362
-0.009827
-0.010315
0.001373
0.006256
0.004791
-0.003479
-0.003479
0.007721
0.010651
0.015045
-0.013733
-0.008850
0.004303
-0.007385
0.002838
0.012604
0.013580
0.010651
0.005768
-0.003967
0.009186
0.002838
0.008209
-0.004944
0.002350
0.010162
-0.002502
0.011139
0.002350
-0.006409
-0.021057
-0.009338
0.011139
0.018951
0.010162
-0.004944
-0.001038
-0.012756
-0.033264
-0.024475
0.012604
0.022858
0.030670
0.014069
-0.009338
-0.018616
-0.023499
-0.024475
-0.015686
0.015045
0.025787
0.039459
0.042389
0.028717
0.004791
0.023834
0.036041
0.019928
0.014069
0.055573
0.042389
0.024811
0.006256
0.008209
0.029694
0.035065
0.023834
0.013580
0.002350
-0.014709
-0.016174
-0.026917
-0.026428
-0.030823
-0.026917
-0.039124
-0.030823
-0.034241
-0.042542
-0.031799
-0.022522
-0.008850
-0.011292
-0.015198
-0.009338
-0.007385
-0.018616
-0.002991
0.013092
0.018951
0.009674
-0.000549
-0.005432
-0.003967
-0.007874
-0.020081
-0.018127
0.000397
0.001373
-0.009827
-0.003479
-0.007874
0.018463
0.004791
-0.005432
-0.004944
-0.017151
-0.014709
-0.002014
0.005280
0.006256
0.003326
0.002350
0.008698
0.025787
0.016998
0.017487
0.008698
0.009186
-0.002991
0.005280
0.004791
0.009674
-0.004944
-0.002991
-0.005920
-0.007874
0.002838
-0.002991
0.002350
-0.002502
-0.005432
-0.001038
-0.003479
-0.001526
0.001862
-0.006409
0.007721
-0.009827
-0.013245
-0.005920
-0.001038
-0.000549
-0.005920
-0.018127
-0.015198
-0.011292
-0.005432
0.007721
0.017487
0.008209
0.004303
0.003815
0.006744
-0.012268
-0.003967
0.000885
0.014069
0.002838
-0.002502
0.015045
0.001373
-0.000061
-0.005432
-0.000061
0.002838
-0.007385
-0.004944
-0.012756
0.000397
-0.005920
-0.004456
-0.008850
-0.000061
-0.003479
-0.002991
-0.005432
-0.001038
-0.000061
-0.005920
0.011139
0.021393
0.011139
0.008698
0.016022
0.010651
0.009186
0.000397
-0.000061
-0.002502
0.004791
0.003815
0.003815
0.006744
-0.000549
-0.007385
-0.005432
-0.022034
-0.011780
-0.010315
-0.012756
-0.002014
-0.013245
-0.003479
-0.006409
-0.009827
0.001862
-0.014221
-0.007385
-0.011780
0.009186
-0.009338
-0.002991
0.012115
0.009674
0.007233
0.014557
0.000885
0.012115
0.031647
0.038483
0.058502
0.083893
0.002350
-0.246155
-0.443420
-0.376038
-0.073792
0.230377
0.327545
0.183990
0.026276
-0.088440
-0.132874
-0.136292
-0.107971
-0.081116
-0.022034
0.039948
0.079498
0.098541
0.100006
0.093170
0.090729
0.066803
0.076080
0.061432
0.056549
0.047760
0.032135
0.026276
0.006256
0.004303
0.005280
0.007721
-0.006897
-0.005432
-0.019592
-0.012756
-0.012756
-0.000061
-0.007385
-0.013245
-0.009338
-0.014221
-0.016174
0.007233
-0.004456
-0.009827
-0.014221
-0.011292
-0.010803
-0.009338
-0.005432
-0.015686
-0.009338
-0.006409
-0.012268
0.000397
-0.002014
0.005280
0.008209
-0.002014
-0.012756
-0.010315
-0.004944
0.007721
0.009674
-0.000549
0.002838
0.011139
0.014557
-0.009338
0.003815
0.002838
0.018463
0.006256
-0.001526
0.000885
-0.000061
0.011627
0.001373
0.010162
0.007721
0.003326
0.004791
0.000397
0.007721
0.011627
-0.003967
0.013580
-0.009338
0.002350
0.007233
0.000885
-0.002014
-0.003479
-0.004456
0.006256
0.005768
-0.004456
-0.009827
-0.005920
-0.011292
-0.011780
-0.002991
-0.000549
-0.004456
-0.009338
-0.012756
0.004303
-0.002502
-0.006409
-0.004456
-0.004944
-0.000549
0.002350
-0.007385
0.004791
0.008209
0.005280
-0.009338
-0.005432
-0.012268
-0.001038
-0.006897
0.013092
0.005768
-0.002014
-0.007874
-0.002991
0.005280
0.007233
0.019928
0.009186
0.020416
0.015533
0.011627
0.022369
0.015533
0.010651
0.007721
0.006256
0.016998
0.010651
0.016022
0.024811
0.027740
0.023346
0.013580
0.013580
0.010162
0.006744
-0.004456
-0.006409
0.004303
-0.012268
-0.016174
0.005768
-0.003479
0.003326
-0.003967
-0.011292
-0.027405
-0.030334
-0.015198
-0.002014
-0.008850
-0.001526
-0.016174
-0.008850
-0.003967
0.001862
-0.004944
-0.012268
-0.004456
-0.005432
-0.013733
-0.000549
0.003326
0.005768
0.004303
0.000397
0.006256
0.002838
0.000397
-0.003967
-0.009338
-0.002991
-0.007874
0.001862
-0.006897
-0.008850
-0.026428
-0.028381
-0.007874
0.012604
0.048248
0.032135
0.002838
-0.008362
-0.011292
-0.012268
0.001862
0.011139
0.026276
0.042389
0.028229
0.024811
0.011139
0.028229
0.016510
0.010651
0.010651
0.014069
0.006256
-0.023499
-0.014709
-0.020081
-0.013733
-0.013733
-0.007385
-0.017639
-0.017151
-0.025940
-0.026428
-0.024475
-0.025452
-0.041077
-0.029846
-0.029358
-0.013733
-0.006897
0.008698
-0.010315
0.006744
-0.001038
0.001373
0.015045
0.010651
0.011627
0.017975
0.014557
0.020905
0.008698
0.012604
0.013580
0.015045
0.013580
-0.001526
0.005768
0.006744
0.000885
0.004791
0.009674
0.008209
0.007233
-0.011292
-0.010803
0.004791
0.000397
0.005280
-0.002991
-0.002502
-0.006897
-0.006897
0.008698
0.009674
0.004303
0.002350
0.003326
0.002838
0.000885
0.008209
-0.001526
0.007233
0.000397
-0.008362
-0.002502
0.002350
-0.002014
-0.000061
0.005280
0.008209
-0.011780
-0.003479
0.006256
0.000397
-0.002502
-0.006897
-0.002502
0.002350
0.009186
-0.008850
0.004303
0.007233
0.002838
0.001862
0.009674
-0.000061
0.007721
0.001373
0.014069
0.002350
-0.001526
-0.010315
0.009674
0.004303
0.004791
-0.000061
-0.006409
0.000885
0.012604
-0.006409
-0.000549
-0.004456
-0.014221
-0.010803
0.009186
0.095123
0.159576
0.113190
-0.005920
-0.146057
-0.148010
-0.076233
-0.016663
-0.002991
0.051178
0.056061
0.019928
-0.000549
-0.023499
-0.037659
-0.062561
-0.073303
-0.053284
-0.051331
-0.050354
-0.036194
-0.021057
-0.002991
0.019440
0.016022
0.003326
0.006256
0.004303
0.033112
0.030182
0.037018
0.031158
0.047272
0.045319
0.048737
0.050690
0.048737
0.040436
0.034576
0.032623
0.029694
0.030670
0.025299
0.033112
0.017975
0.007233
-0.005920
0.005280
-0.001526
-0.012268
-0.002991
-0.022034
-0.011292
-0.003479
-0.018616
-0.017639
-0.028870
-0.024475
-0.013733
-0.018616
-0.001526
-0.006409
-0.001038
-0.007385
-0.002991
0.000397
0.000885
0.001862
-0.006409
-0.008362
-0.006897
-0.008362
-0.001038
-0.007874
0.001862
-0.002014
0.007721
-0.016663
-0.008850
-0.005920
-0.003479
-0.002502
-0.013245
-0.012756
-0.000061
-0.012756
-0.009338
0.004791
0.002838
-0.005432
-0.013733
-0.010315
-0.008362
0.004303
0.006256
0.006744
-0.001526
-0.008362
0.004303
0.001862
-0.003479
0.013580
0.000397
0.002350
0.004303
0.013092
-0.003479
0.014069
-0.003479
-0.001038
0.015533
0.000397
-0.012756
0.004303
0.003815
-0.002014
-0.004456
0.000885
-0.000549
-0.005920
-0.002014
-0.003479
-0.009338
-0.007874
-0.012268
-0.008362
0.004791
-0.002014
-0.002991
-0.008850
-0.003479
-0.001526
-0.002502
-0.001526
0.011139
-0.002014
-0.004944
-0.001038
-0.009827
0.000397
-0.002991
0.000397
-0.012756
-0.002502
-0.004944
0.000885
0.001862
0.002350
-0.003479
-0.005920
-0.003479
0.000885
0.000885
0.002350
0.004303
0.007233
0.010162
0.001373
0.003326
-0.004944
-0.003479
-0.001526
-0.002991
-0.021545
-0.002014
0.002350
0.001862
-0.010803
-0.006409
0.001373
-0.007385
-0.019592
-0.013245
-0.014709
-0.012756
-0.009827
-0.016174
-0.009827
0.018951
0.032135
0.033600
0.020416
0.017487
0.002838
-0.005432
-0.018616
0.012115
0.018463
0.041412
0.066315
0.059479
0.018951
-0.028381
-0.021545
0.005280
0.029694
0.028717
0.013580
0.001373
-0.010803
0.013092
0.052155
0.050201
0.032135
0.007721
-0.002502
-0.000549
-0.025452
-0.024963
-0.015686
0.008698
0.021881
0.027252
0.007233
-0.000061
-0.010803
-0.019592
-0.031799
-0.035706
-0.040100
-0.036682
-0.022034
-0.034241
-0.026917
-0.031311
-0.037170
-0.036682
-0.041077
-0.022522
-0.028870
-0.027405
-0.027893
-0.026428
-0.011292
-0.005920
-0.007385
-0.010803
-0.013733
-0.016174
-0.007385
0.001862
0.003326
0.000397
0.005768
-0.002014
0.030182
0.082428
0.089264
0.035065
0.013580
-0.001526
0.010651
0.023346
0.042389
0.049713
0.039948
0.020905
0.026276
0.016998
0.019928
0.023834
0.017487
0.013092
0.001862
-0.008362
-0.012756
0.017487
0.009674
-0.006897
0.002350
0.001373
-0.002502
-0.008362
-0.008362
0.009674
0.011139
0.001373
-0.000549
0.003326
-0.013245
-0.014709
-0.002991
-0.010315
-0.013733
-0.018127
-0.008362
0.004303
-0.005432
-0.020569
-0.020081
-0.020569
-0.019592
-0.013245
-0.024475
-0.017151
-0.013733
-0.005920
-0.001038
0.001862
0.008209
-0.002502
0.004303
-0.000061
-0.006897
-0.000549
0.001373
0.003815
0.003815
0.012604
0.004303
-0.001038
0.011627
0.008209
0.003326
0.005768
0.011139
0.009186
-0.001526
-0.000549
0.003815
0.001862
0.002350
-0.000549
-0.009338
-0.009827
0.008209
0.007233
0.006256
-0.008362
-0.007874
-0.000549
-0.004944
-0.000549
-0.000549
-0.001038
0.000885
0.003326
-0.004944
0.004303
-0.009338
0.004791
0.012115
0.005280
-0.006409
-0.001038
0.001373
0.001373
0.009674
-0.009827
-0.003967
-0.001526
0.001862
0.003326
-0.008850
-0.006897
-0.001526
-0.001038
0.000397
0.006744
0.007721
-0.000549
0.002350
0.003326
-0.004944
0.006744
0.006744
0.013092
-0.000061
-0.009827
0.008698
0.015045
-0.000549
0.001862
0.016510
0.012115
-0.004944
-0.007385
0.007233
0.006744
0.001862
-0.002014
0.002350
-0.006409
0.005280
-0.000061
0.001862
-0.005432
-0.002014
-0.007385
-0.014709
-0.017151
-0.027405
-0.012756
0.005768
0.080963
0.249420
0.354889
0.058990
-0.379456
-0.478577
-0.206116
0.068756
0.204987
0.187897
0.106354
0.033600
0.017487
0.022369
-0.005920
-0.058167
-0.086975
-0.078186
-0.060120
-0.017639
0.022858
0.033600
0.028717
0.040436
0.046783
0.048248
0.025299
0.008698
0.000397
-0.006897
-0.010803
-0.006897
-0.004944
-0.015686
-0.004944
-0.004456
-0.010803
-0.009827
-0.005920
-0.006409
-0.011780
-0.016174
-0.011780
-0.007874
0.001862
-0.005920
-0.022034
-0.013733
0.003326
0.002838
-0.004944
-0.002014
0.005768
0.010651
0.001373
0.002838
0.003326
-0.007385
0.004791
