# Supplementary material for: Kolmogorov Complexity of Coronary Sinus Atrial Electrograms Before Ablation Predicts Termination of Atrial Fibrillation After Pulmonary Vein Isolation
Source: Entropy (Basel). 2019 Oct 4;21(10):970. doi: 10.3390/e21100970 (PMC7514301; doi:10.3390/e21100970)
Supplement: Supplementary file 1 [file entropy-21-00970-s001.zip › suppMat/DataS1/more than PVI/21 30 SEC BASELINE.txt]

-0.021973
-0.025879
-0.020508
-0.022461
-0.020508
-0.011230
-0.023438
-0.021973
-0.021484
-0.012207
-0.013672
-0.018555
-0.014160
-0.012695
-0.011719
-0.002930
-0.010742
-0.014160
-0.006836
-0.007812
0.008270
-0.007812
-0.005371
0.000458
-0.001953
0.004364
-0.000488
0.004852
-0.008789
0.011200
0.002411
0.000458
-0.010742
0.005341
0.012177
0.006317
0.003387
0.000946
0.008270
0.005829
0.005341
0.013641
0.013153
0.008270
0.013153
0.014130
0.013153
0.004852
0.019012
0.018524
0.008759
0.012177
0.008759
0.005341
0.018524
0.016083
0.014130
0.006805
0.001434
0.017059
0.021942
0.000000
0.014618
0.013641
0.014618
0.012177
0.011200
0.012177
0.028290
0.028778
0.013641
0.005341
0.015106
0.008270
0.012665
0.013153
0.003387
0.027313
0.023895
0.003876
0.009735
0.012665
0.016571
0.009735
0.008759
0.028290
0.021942
0.011200
0.008270
-0.014160
-0.001465
0.012177
0.022430
-0.000488
0.010223
0.016571
0.013641
0.010712
0.009247
-0.002930
0.016083
0.001923
-0.000977
0.003387
-0.001953
0.003387
0.004852
0.019012
0.008759
-0.002930
0.004364
0.004852
0.009735
0.011688
0.001434
-0.001465
-0.001465
-0.001465
-0.000977
0.002411
-0.000488
0.003876
0.010712
-0.004883
-0.010254
-0.002930
-0.006836
0.001923
-0.002441
-0.008789
-0.012695
-0.000977
-0.009277
-0.012207
-0.015625
-0.012207
-0.009766
0.000458
-0.008301
-0.007324
0.000458
-0.005371
-0.005371
-0.012207
-0.010254
-0.008301
0.011688
0.000458
0.009247
0.003876
0.011688
0.023895
0.022430
0.014130
0.022919
0.041962
0.040009
0.016571
-0.010254
-0.032715
-0.009277
-0.000977
-0.034180
-0.066406
-0.125488
-0.088867
0.064423
0.093231
-0.028320
-0.072754
-0.068848
-0.039551
-0.035645
-0.067383
-0.142090
-0.120605
-0.047363
0.003876
0.048798
0.072723
0.095184
0.092255
0.113251
0.092743
0.075165
0.067352
0.094208
0.118622
0.122528
0.133759
0.142548
0.139618
0.126434
0.131317
0.135223
0.118622
0.094208
0.052216
-0.001953
-0.040527
-0.036621
0.019989
0.059052
0.076141
0.055145
0.057587
0.061493
0.014130
-0.033691
-0.032715
-0.054199
-0.092285
-0.094727
-0.076660
-0.054688
-0.020020
-0.021484
-0.025879
-0.034668
-0.053711
-0.078613
-0.091797
-0.126465
-0.147949
-0.140625
-0.134277
-0.131836
-0.120605
-0.099609
-0.091309
-0.068359
-0.067871
-0.055664
-0.041016
-0.041016
-0.017578
-0.029297
-0.020020
-0.007812
-0.007324
-0.010254
-0.009766
-0.011719
-0.009766
-0.006836
-0.012207
-0.006836
-0.017578
-0.016602
-0.012207
-0.012695
-0.011230
-0.016113
-0.019043
-0.018555
-0.000977
-0.015137
-0.027344
-0.022461
-0.020020
-0.004395
-0.009277
-0.006348
-0.018555
-0.009277
-0.014648
-0.013184
-0.012695
-0.009766
-0.011719
-0.008789
-0.019531
-0.004883
-0.007324
0.004852
-0.004395
-0.005859
-0.008789
-0.000488
0.004364
-0.007324
-0.001465
0.003387
0.008759
0.002899
0.004364
0.005341
0.008759
-0.003418
0.012665
0.004364
-0.000488
0.009247
0.009735
0.020966
0.008759
0.008759
0.014130
0.011688
0.002411
0.015106
0.010712
0.011688
0.008759
0.006317
0.017059
0.009247
0.008759
0.013641
0.008270
0.004852
0.013641
0.012177
0.000946
0.005341
0.003387
-0.003418
0.004364
0.000946
-0.006836
-0.008789
-0.000977
-0.005371
-0.020020
-0.018555
-0.029785
-0.021484
-0.021484
-0.029297
-0.042969
-0.041016
-0.034180
-0.017578
-0.028809
-0.037109
-0.039062
-0.036621
-0.030762
-0.027832
-0.029785
-0.037109
-0.036133
-0.025879
-0.031250
-0.021973
-0.029297
-0.016602
-0.014160
-0.011230
-0.012695
-0.008789
-0.002441
0.002899
0.013641
0.011688
0.016571
0.019012
0.012665
0.027313
0.029755
0.028290
0.040985
0.035614
0.029755
0.040497
0.044403
0.043915
0.036591
0.037567
0.039032
0.049286
0.054169
0.046356
0.047333
0.052216
0.050262
0.049774
0.047821
0.046356
0.047821
0.054169
0.049286
0.049774
0.033661
0.055145
0.053680
0.070282
0.046844
0.038055
0.046356
0.045380
0.058075
0.036102
0.020966
0.018036
0.014618
0.019989
0.019501
0.025848
0.043427
0.064911
0.074677
0.051239
-0.050293
-0.187500
-0.229492
-0.230957
-0.118164
0.039520
0.095184
0.019989
-0.059570
-0.100586
-0.084961
-0.056641
-0.040527
-0.014648
-0.009277
0.018036
0.050751
0.073212
0.093719
0.134735
0.193817
0.228973
0.257782
0.275360
0.283661
0.297333
0.341278
0.386688
0.362762
0.280731
0.186493
0.046356
-0.050293
-0.081543
-0.070801
-0.036621
-0.024414
-0.020020
-0.048828
-0.104980
-0.176758
-0.230469
-0.281250
-0.313477
-0.344238
-0.332520
-0.304688
-0.278320
-0.241211
-0.193359
-0.143555
-0.117188
-0.076660
-0.043457
-0.025391
0.000000
0.006317
0.029755
0.042450
0.036591
0.044891
0.053680
0.055145
0.048309
0.036591
0.039520
0.039032
0.024872
0.020966
0.017548
0.009247
0.008759
0.008759
-0.001465
0.001923
-0.009277
-0.013184
-0.010742
-0.015137
-0.018066
-0.010742
-0.023438
-0.007324
-0.020020
-0.010254
-0.017578
-0.014160
-0.029785
-0.027832
-0.015625
-0.018555
-0.018066
-0.010254
-0.018555
-0.014160
-0.013184
-0.006836
-0.019043
-0.020508
-0.013672
-0.012695
-0.014160
-0.012695
-0.001465
-0.004883
-0.007324
-0.012695
-0.013672
-0.007324
-0.014648
0.001434
-0.005859
-0.000977
-0.009766
-0.013672
-0.006348
-0.000488
-0.003418
-0.004883
-0.000488
-0.000488
-0.011719
-0.004883
-0.000488
-0.001953
0.002411
-0.004395
-0.006348
0.004364
-0.003906
-0.001465
-0.000488
0.000000
0.014130
0.004852
-0.007812
-0.006836
-0.002930
0.000458
-0.003906
-0.008789
-0.005371
-0.008301
-0.000488
0.004852
-0.006836
-0.011230
-0.022949
-0.003418
0.004364
-0.017090
-0.011719
-0.025879
-0.003418
-0.012695
-0.007324
-0.021484
-0.015137
-0.009277
-0.006348
-0.009277
-0.020996
-0.003906
-0.003906
0.002411
-0.013672
-0.009766
-0.014648
-0.003418
-0.003418
-0.002930
-0.003906
0.003387
0.000000
-0.001953
0.002899
0.009735
0.012665
0.003387
0.000946
0.013153
0.015594
0.016083
0.004364
0.018524
0.011688
0.003387
0.011200
0.007294
0.000946
0.013153
0.014130
0.009735
0.017059
0.007294
0.015594
0.007294
0.012177
0.007294
0.003876
0.010223
0.009247
0.001434
0.006805
0.005829
0.006317
0.007782
-0.000488
-0.009766
-0.000488
0.002411
0.003876
0.003876
0.020477
0.011688
0.014618
0.027802
0.036591
0.031708
0.042450
0.047821
-0.007324
-0.146973
-0.185059
-0.149902
-0.041992
0.264618
0.355438
0.200165
0.051239
-0.057617
-0.029297
0.070282
0.128387
0.153778
0.170868
0.189911
0.135712
0.082001
0.009735
-0.052246
-0.029297
0.002411
-0.009277
0.005829
0.051727
0.086395
0.044403
-0.036621
-0.099121
-0.152832
-0.153809
-0.137207
-0.104492
-0.045410
0.010223
0.009735
0.018036
0.014130
0.021942
0.018036
0.017548
0.036102
0.048309
0.037567
0.034637
0.025848
0.029266
0.013641
0.003876
-0.014160
-0.030762
-0.046875
-0.050293
-0.053223
-0.055176
-0.044922
-0.032715
-0.055176
-0.042480
-0.032715
-0.028809
-0.031250
-0.045410
-0.025879
-0.019531
-0.016113
-0.003906
-0.005371
-0.003906
0.001434
-0.003906
0.001434
-0.001953
-0.008301
0.004364
0.012177
0.000000
-0.012695
0.008270
0.001923
0.003387
-0.001465
0.005341
0.006317
0.000946
0.000000
-0.007324
-0.006836
0.008759
0.004852
-0.005859
0.003876
-0.007324
-0.000488
0.002411
-0.004883
-0.000488
-0.006836
-0.005859
0.004364
-0.005371
-0.004883
-0.009766
0.000458
0.007294
-0.018066
-0.006348
-0.008301
-0.004395
0.005829
-0.003906
-0.005371
-0.013184
-0.005371
0.001923
-0.003418
-0.001465
-0.002930
-0.004883
-0.001953
-0.001465
-0.000977
-0.008301
0.001923
0.001434
-0.009766
-0.009766
-0.010254
0.004852
0.008759
-0.006348
-0.015137
-0.011719
-0.010742
-0.000977
-0.014160
-0.015137
-0.001465
-0.002930
0.000000
-0.017090
-0.017090
-0.016113
-0.010254
-0.019043
-0.011230
-0.021973
-0.020996
-0.018066
-0.008789
-0.014160
-0.020020
-0.023926
-0.016113
-0.017578
-0.019531
-0.006836
-0.024414
-0.007324
-0.021484
-0.017578
-0.002930
-0.007324
-0.020508
-0.007324
-0.012695
-0.013672
-0.002930
-0.003906
-0.005371
-0.009766
-0.020020
-0.014648
-0.009766
-0.008301
-0.011719
0.005829
-0.006348
0.000458
-0.010254
-0.017090
-0.014648
-0.020508
0.001434
-0.003906
0.008759
0.012665
0.016571
0.037079
0.056122
0.069305
0.087372
0.098602
0.110809
0.131317
0.126923
0.154755
0.180145
0.228973
0.247040
0.195770
0.140106
0.036591
-0.048828
-0.094238
-0.034668
0.024384
0.051239
0.031219
-0.005859
-0.074219
-0.156250
-0.205078
-0.221680
-0.229004
-0.238281
-0.235840
-0.169434
-0.066406
-0.041016
-0.084473
-0.117676
-0.095215
-0.051758
-0.040527
-0.053223
-0.059082
-0.019043
-0.019531
0.002411
0.007294
0.035614
0.012665
0.000000
-0.012207
-0.020996
-0.023438
-0.019531
0.003387
0.031708
0.018036
-0.013184
-0.104980
-0.245605
-0.248535
-0.082031
0.067841
0.090302
0.090790
0.059540
-0.026367
-0.063965
-0.071289
-0.063965
-0.055176
-0.033203
-0.033691
-0.014160
0.009247
0.028778
0.034149
0.033173
0.024384
0.031708
0.041473
0.048309
0.046844
0.051239
0.077606
0.085419
0.057587
0.056610
0.038544
0.027802
0.033173
0.029755
0.028290
0.049286
0.052216
0.048309
0.056122
0.040009
0.040497
0.039520
0.013641
0.002899
-0.013184
-0.004883
0.005829
0.008759
-0.008301
-0.021484
-0.010742
-0.007812
0.006805
0.004364
-0.006836
0.004852
0.013641
0.016083
0.019501
0.004852
0.012177
0.019501
0.022919
0.023895
0.017059
0.026825
0.012177
0.006805
0.007294
0.007294
0.029755
0.014130
0.018524
0.010712
0.002411
-0.005371
-0.004883
-0.003418
-0.011230
0.001923
-0.008301
0.000000
-0.006348
-0.010254
-0.009766
-0.006836
0.012177
0.000458
0.000000
0.001434
-0.016602
-0.006836
0.010223
-0.004883
-0.010742
-0.001465
0.007782
0.000000
-0.013184
-0.005859
-0.002930
-0.001953
0.001434
-0.008789
-0.002441
-0.004395
0.003876
-0.006836
-0.015137
-0.003906
-0.008301
-0.002930
0.002411
-0.009277
-0.013184
-0.004395
-0.004883
-0.011230
0.004364
-0.009766
-0.012695
-0.002441
-0.019043
-0.011230
-0.008301
0.003876
-0.012695
-0.009766
-0.013184
-0.012207
0.001923
-0.011230
-0.010254
0.002899
-0.001465
0.001923
-0.005859
0.002899
0.008759
0.001923
-0.000977
0.001923
0.007294
0.007294
0.003387
0.011200
0.007782
0.005829
0.007782
0.002411
0.016083
0.013641
-0.004883
0.015106
0.013153
0.007294
-0.006836
-0.020020
-0.016113
-0.030273
-0.050781
-0.059082
-0.054688
-0.032227
-0.036621
-0.049316
-0.015625
-0.013672
-0.007324
0.032196
0.079071
0.117157
0.200653
0.291962
0.382294
0.379852
0.246552
0.097137
-0.032227
-0.094727
-0.095215
0.017548
0.150848
0.244110
0.262665
0.185028
0.074677
-0.016602
-0.113281
-0.177246
-0.218750
-0.214844
-0.222656
-0.207520
-0.186035
-0.147461
-0.110840
-0.037598
0.044891
0.066376
0.005341
-0.056152
-0.076660
-0.056152
-0.020996
0.022430
0.097137
0.085419
-0.035645
-0.078125
-0.053711
-0.029785
-0.046875
-0.118164
-0.114258
-0.081055
-0.040039
-0.039551
-0.075684
-0.081543
-0.096680
-0.087402
-0.070312
-0.056152
-0.044434
-0.040527
-0.017090
-0.001953
0.016571
0.040985
0.056610
0.067352
0.080536
0.048309
0.003387
-0.027832
-0.044922
-0.084473
-0.069824
0.027313
0.094208
0.111786
0.069794
-0.000488
-0.035645
-0.038574
-0.044434
-0.033691
-0.018555
0.007782
0.018524
0.029266
0.030243
0.034149
0.046844
0.049774
0.049774
0.049286
0.039032
0.040497
0.041473
0.043427
0.026337
0.020477
0.031708
0.017059
0.020477
0.010712
0.015594
0.001434
0.006317
0.019989
-0.000977
-0.000977
0.001434
0.002899
0.005341
-0.007324
-0.001953
-0.012207
-0.008301
-0.005859
-0.018066
-0.015625
-0.010254
-0.016113
-0.011719
-0.015137
-0.014160
-0.012695
-0.015625
0.004364
-0.012207
-0.014648
-0.006836
-0.006836
-0.010254
-0.019531
-0.012695
-0.010742
-0.010254
-0.014160
-0.007324
0.002899
0.004364
0.012177
-0.014160
-0.003906
-0.009277
-0.008301
-0.002441
-0.008301
-0.010742
0.000946
0.004852
0.004852
-0.000977
-0.001465
-0.004395
-0.009766
-0.007324
-0.019043
-0.017090
-0.021484
-0.015137
-0.016602
-0.027832
-0.040039
-0.035645
-0.025391
-0.019531
-0.005859
0.006317
0.009247
0.002899
0.005829
-0.014648
-0.013184
-0.003418
0.005341
0.011200
0.014130
0.015106
0.011200
0.022919
0.029755
0.023407
0.017059
0.017548
0.022430
0.016083
0.014130
0.009735
0.003387
-0.001953
0.000946
-0.008301
-0.013184
-0.003906
-0.001465
-0.003906
-0.011230
-0.003418
-0.002441
0.005341
0.003876
-0.004883
0.007294
0.009247
0.032196
0.043915
0.059540
0.103973
0.123993
0.137665
0.138153
0.146454
0.154755
0.174286
0.175751
0.166962
0.110321
0.067841
0.006805
-0.015625
-0.006348
0.006317
0.007782
0.035126
0.030243
-0.017578
-0.086426
-0.126953
-0.154785
-0.172363
-0.170898
-0.164551
-0.153809
-0.136230
-0.124023
-0.100098
-0.084961
-0.063965
-0.045410
-0.022461
-0.017090
-0.008789
-0.008301
0.004852
0.007294
0.012665
0.014130
0.012665
0.012665
0.005341
0.002411
-0.001953
-0.014648
-0.021484
-0.020508
-0.017090
-0.027344
-0.039062
-0.050293
0.127411
0.210419
0.088837
0.014130
-0.027344
-0.090820
-0.090820
-0.059570
0.023895
0.062469
0.038544
-0.030762
-0.105957
0.048309
0.089325
0.022919
-0.056152
-0.100586
-0.121094
-0.095703
-0.035156
-0.008301
-0.006348
-0.001953
0.004364
0.037567
0.061005
0.082001
0.108856
0.112762
0.088348
0.017059
-0.076172
-0.019531
0.055634
0.069794
0.075165
0.069305
0.037079
0.012665
-0.018555
-0.040527
-0.045410
-0.049805
-0.061523
-0.055176
-0.039062
-0.027832
-0.021973
-0.028320
-0.030273
-0.000977
-0.003418
0.003876
-0.002441
0.008759
0.018524
0.014130
0.019989
0.021942
0.011688
0.018036
0.027802
0.024384
0.015594
0.014618
0.019501
0.011200
0.012665
0.009735
0.008759
0.005829
0.004852
0.007782
0.010223
0.001923
-0.000488
-0.003418
0.000946
-0.010742
-0.003418
0.007294
-0.006348
-0.005859
-0.005371
-0.015625
0.000946
-0.006348
-0.003418
-0.004883
-0.015625
-0.010254
-0.010742
-0.007812
-0.012695
-0.007812
-0.011230
0.000458
-0.018555
-0.009277
0.000000
-0.005859
-0.011719
-0.016113
-0.010254
-0.002441
0.000000
-0.003906
-0.012695
-0.004883
-0.005859
-0.000977
-0.001953
0.004852
0.006805
0.006805
0.012177
0.001434
0.002899
-0.013184
-0.006836
-0.007324
-0.002930
-0.005859
0.007294
0.005829
0.006317
0.011200
-0.005859
-0.012695
-0.009766
-0.017090
-0.014648
-0.006836
-0.009766
-0.019531
-0.011230
-0.023438
-0.015625
-0.015625
-0.009277
-0.006348
-0.014160
-0.019043
-0.014648
-0.001465
0.006805
0.010712
0.003876
0.011688
0.004852
0.009247
0.016083
0.059052
0.105438
0.178680
0.243134
0.273895
0.254852
0.221161
0.167450
0.114227
0.097626
0.095184
0.038544
0.000946
0.028778
0.037567
0.021454
-0.000488
-0.027344
-0.049316
-0.095703
-0.135254
-0.184082
-0.231934
-0.266602
-0.259277
-0.236816
-0.219727
-0.201660
-0.168457
-0.153809
-0.122070
-0.099609
-0.085938
-0.054688
-0.039551
-0.033203
-0.011230
-0.004395
0.000000
0.004852
0.007782
0.016083
0.003387
0.016571
-0.000977
0.013641
0.007294
0.011200
0.002411
-0.004883
0.007782
0.000458
0.003876
-0.008301
0.009247
-0.001465
0.007782
-0.002441
0.004852
0.011200
-0.000488
0.016571
0.017548
0.010223
0.015594
0.022430
0.027313
0.022430
0.036591
0.023895
0.041962
0.041962
0.041473
0.049774
0.060028
0.059540
0.065887
0.060516
0.069305
0.099091
0.102020
0.082489
0.005829
-0.157227
-0.229492
-0.202148
-0.245117
-0.090332
0.376434
0.324188
0.048309
-0.143555
-0.259277
-0.232910
-0.154785
-0.078125
-0.044922
-0.031250
0.002411
0.016571
0.024872
0.023895
0.028778
0.036591
0.041962
0.050262
0.056610
0.053680
0.062958
0.070770
0.076141
0.074677
0.085419
0.115204
0.141083
0.171356
0.186981
0.186981
0.170380
0.140106
0.072235
0.041962
0.046844
0.099091
0.119598
0.109344
0.082977
0.059052
0.022919
-0.015625
-0.053711
-0.058594
-0.062500
-0.069336
-0.092773
-0.099609
-0.103027
-0.094727
-0.094238
-0.094238
-0.086426
-0.078125
-0.067383
-0.063965
-0.050293
-0.053223
-0.035156
-0.032227
-0.024414
-0.027832
-0.019043
-0.010742
-0.002441
-0.014648
0.003387
-0.010742
0.005829
-0.004883
-0.000977
0.004852
0.002411
-0.003418
0.005341
-0.001465
-0.009277
-0.010742
-0.006348
0.003876
-0.009277
-0.012207
-0.001465
-0.002441
0.003387
0.000946
-0.002930
-0.009277
0.003387
0.005341
-0.007812
0.005829
-0.004395
-0.005859
0.003876
-0.005371
0.002899
-0.006348
0.011200
0.014130
0.003876
-0.003418
0.004852
0.001434
0.006317
0.001923
0.003876
0.002899
0.005829
0.000946
0.003876
0.000000
-0.006836
0.003387
0.000000
-0.007812
-0.010254
-0.015137
-0.010742
-0.001465
-0.016113
-0.040527
-0.035645
-0.030762
-0.024414
-0.021484
-0.027832
-0.037598
-0.028320
-0.038574
-0.032715
-0.037598
-0.019043
-0.017578
-0.011719
-0.010742
-0.010254
0.004364
0.025360
0.077606
0.155731
0.235809
0.301727
0.314911
0.285614
0.158661
0.040497
0.003387
-0.010254
-0.019531
0.038544
0.119598
0.129364
0.082001
0.014130
-0.046387
-0.094727
-0.144043
-0.176758
-0.208496
-0.232422
-0.230469
-0.222168
-0.226074
-0.199707
-0.191895
-0.169922
-0.148438
-0.113281
-0.095703
-0.080078
-0.049805
-0.034180
-0.005371
-0.005859
0.008759
0.008759
0.006805
0.025848
0.017548
0.012177
0.011688
0.009735
0.005829
0.007782
0.004852
0.006317
-0.001465
0.006317
0.005341
0.017548
0.025848
0.053192
0.061493
0.047821
-0.040527
-0.162598
-0.226074
-0.200684
-0.180176
-0.216797
-0.239258
-0.078125
0.207977
0.181610
0.051239
-0.114258
-0.231934
-0.231934
-0.159180
-0.084961
-0.017578
0.014618
0.061493
0.093231
0.095673
0.130341
0.126923
0.119598
0.120087
0.107880
0.110809
0.096649
0.094208
0.081024
0.081024
0.084442
0.070282
0.072723
0.045868
0.052216
0.035614
0.020966
0.013641
0.015106
0.012177
-0.003418
0.006805
0.005829
-0.004395
-0.001953
0.000458
0.010712
-0.002930
0.000458
0.004364
0.006805
0.013641
0.032684
0.034637
0.027802
0.049286
0.044403
0.033173
0.030731
0.029755
0.044891
0.027802
0.018524
0.004364
0.014130
0.021942
0.000946
0.002899
0.029266
0.018524
0.004364
-0.010254
-0.020508
-0.037598
-0.026367
-0.026855
-0.051270
-0.052246
-0.038574
-0.032715
-0.027344
-0.024902
-0.008789
0.000458
0.009735
0.008759
-0.000488
-0.012207
0.005341
0.006805
0.012665
0.000458
0.013641
0.023895
0.028290
0.032684
0.047821
0.044891
0.041962
0.049774
0.048309
0.032684
0.049286
0.046844
0.034149
0.039032
0.034149
0.028290
0.021942
0.029755
0.019989
0.021942
0.002411
0.008270
0.011688
0.003876
-0.000977
-0.001953
0.001923
0.004364
-0.002441
-0.015137
-0.001465
-0.003418
-0.020508
-0.016113
-0.007812
0.009247
-0.005371
-0.001465
0.011200
0.003876
0.015106
0.020477
0.013641
0.018036
0.025360
0.025360
0.021942
0.028290
0.035126
0.043427
0.041473
0.054657
0.049774
0.045380
0.054657
0.057098
0.050262
0.063446
0.058075
0.064911
0.067352
0.074677
0.067352
0.061005
0.054169
0.037079
0.018524
-0.032227
-0.092773
-0.146484
-0.154785
-0.144531
-0.133789
-0.091797
-0.012695
0.030243
0.021454
0.014618
0.001434
-0.034180
-0.097656
-0.109375
-0.090332
-0.010742
0.073212
0.155731
0.192841
0.189911
0.172821
0.151825
0.194794
0.198212
0.173309
0.100067
0.030731
-0.010254
-0.011719
0.000000
0.030243
0.017548
-0.004883
-0.047852
-0.068848
-0.094727
-0.119629
-0.123535
-0.132324
-0.130859
-0.122559
-0.104492
-0.109863
-0.100586
-0.090332
-0.068359
-0.054688
-0.041504
-0.036621
-0.020020
-0.008789
0.019012
0.026825
0.029266
0.031219
0.043915
0.077606
0.112274
0.180634
0.125946
-0.042969
-0.270996
-0.464844
-0.390625
0.303680
0.571747
0.333954
0.055634
-0.112305
-0.153320
-0.127930
-0.093750
-0.049316
-0.010742
0.014618
0.045380
0.053192
0.045868
0.044403
0.048798
0.052704
0.051727
0.033661
0.032196
0.031708
0.027313
0.030243
0.019012
0.011688
0.019989
0.020477
0.016571
0.016083
0.000000
0.008270
0.010223
0.005829
-0.012695
-0.013672
-0.012695
-0.007324
-0.011230
-0.021484
-0.020020
-0.027344
-0.019531
-0.016602
-0.028320
-0.038086
-0.028809
-0.023438
-0.025391
-0.036621
-0.031250
-0.023926
-0.033691
-0.029297
-0.030273
-0.024414
-0.028320
-0.024414
-0.027832
-0.033203
-0.027832
-0.025879
-0.012695
-0.020020
-0.003418
-0.002441
0.005829
0.011688
0.015106
0.007782
0.022430
0.022430
0.026825
0.025848
0.022430
0.022430
0.023407
0.016083
0.005341
-0.010742
0.000946
0.005341
0.007782
-0.005859
-0.008301
-0.025391
-0.029785
-0.032227
-0.043945
-0.062500
-0.049316
-0.046387
-0.040527
-0.036133
-0.045410
-0.029297
-0.035645
-0.023438
-0.038086
-0.028809
-0.021484
-0.016113
-0.009766
-0.009766
-0.008789
-0.020996
-0.001465
-0.007812
-0.005371
-0.004395
-0.001953
0.009247
0.005829
0.004364
0.002899
0.000946
0.006317
0.013153
0.013153
0.001434
0.012665
0.010712
-0.005371
0.001923
0.017059
0.001434
0.000458
-0.002441
0.005829
0.004364
0.013153
-0.000488
-0.004395
-0.001465
0.001434
-0.001953
-0.002441
0.000946
0.002899
0.015106
-0.005371
0.004364
-0.001953
0.004852
0.007782
0.007294
0.006317
-0.003418
0.006805
0.018036
0.003387
-0.008301
0.006317
0.007782
0.005341
0.001434
0.002411
0.001434
0.000946
0.006317
0.011688
0.001434
-0.007812
0.011200
0.007294
0.009247
0.009735
0.012665
-0.006348
0.003387
0.007294
0.003876
0.008270
0.005341
-0.000977
-0.013672
-0.023926
-0.026855
-0.034180
-0.033203
0.012177
0.132782
0.322235
0.364716
0.345673
0.343719
0.269989
0.168427
0.108856
0.107880
0.102020
0.080536
-0.001465
0.034149
0.136688
0.161102
0.126923
0.081024
0.005829
-0.065430
-0.162109
-0.197266
-0.239746
-0.264648
-0.258301
-0.273926
-0.278320
-0.231445
-0.197266
-0.188965
-0.107422
-0.052246
-0.063477
-0.058105
-0.068359
-0.034180
-0.011230
0.037567
0.110321
0.151825
0.169403
-0.037598
-0.270020
-0.176758
-0.114746
-0.077148
-0.030762
0.043915
0.043915
0.045380
0.050751
0.200653
-0.033203
-0.142578
-0.180176
-0.125977
-0.077148
-0.029297
0.000000
0.013641
0.037079
0.046844
0.036591
0.034637
0.034149
0.026337
0.034637
0.020477
0.012665
0.014130
0.006317
0.008759
-0.010742
-0.010254
-0.005859
-0.010254
-0.006348
-0.011230
-0.015137
-0.011230
-0.010742
-0.007812
-0.015625
-0.012207
-0.020996
-0.023438
-0.011230
-0.019043
-0.025879
-0.010742
-0.025879
-0.011230
-0.023438
-0.023438
-0.028320
-0.017578
-0.018066
-0.014648
-0.016113
-0.015137
0.001923
-0.007812
-0.010254
-0.000977
0.000946
0.010223
0.020966
0.013153
0.007782
0.016083
0.027802
0.023895
-0.001465
0.010712
0.005341
0.013153
0.014130
-0.007812
-0.008301
-0.005371
-0.009277
-0.011719
-0.016602
-0.025391
-0.025391
-0.021973
-0.028809
-0.045898
-0.041016
-0.024414
-0.029297
-0.020996
-0.030273
-0.030273
-0.031250
-0.021973
-0.013184
-0.012695
-0.017090
-0.002930
0.000458
-0.000488
-0.007324
-0.003418
-0.000488
0.000946
-0.002930
-0.003418
-0.000977
0.006805
0.004364
0.011688
0.006317
-0.000488
0.003387
0.001923
0.014618
0.002411
0.009735
0.006317
0.017059
0.000946
0.001923
0.004852
0.004852
0.010223
0.018524
-0.000977
-0.000977
0.006805
0.005341
0.005341
0.012665
0.015106
0.016571
0.017548
0.009735
0.011688
0.012665
0.015594
0.014618
0.009247
0.014130
0.009735
0.023407
0.010223
0.011200
0.014618
0.019989
0.012177
0.010712
-0.001953
0.010712
0.015106
0.010223
0.011200
0.012177
0.016083
0.017059
0.010223
-0.008301
0.001434
0.015594
-0.001465
-0.000488
-0.000488
-0.006348
-0.005371
-0.007324
-0.004395
-0.012207
-0.013672
-0.010742
-0.014648
-0.013672
-0.019043
-0.030762
-0.024902
-0.024902
-0.037598
-0.036621
-0.028809
-0.033203
-0.035156
-0.039551
-0.045898
-0.034668
-0.027344
-0.028809
-0.017578
-0.011719
0.017548
0.053680
0.113251
0.240204
0.381805
0.457489
0.493134
0.477020
0.384247
0.185028
0.009735
-0.094727
-0.135254
-0.050293
0.110321
0.255341
0.290009
0.227997
0.122040
0.025360
-0.058105
-0.129395
-0.169434
-0.156250
-0.122559
-0.095703
-0.092285
-0.101562
-0.219238
-0.343262
-0.083984
0.361786
0.345673
0.110321
-0.039062
-0.062500
-0.050293
-0.003418
0.043915
0.044891
0.027313
-0.004395
-0.045410
-0.078125
-0.099609
-0.089844
-0.082520
-0.090332
-0.092773
-0.082031
-0.068359
-0.048828
-0.041016
-0.039062
-0.020508
-0.015137
-0.022461
-0.017090
-0.008789
-0.009766
-0.016113
-0.015137
-0.017090
-0.026855
-0.029785
-0.022949
-0.019531
-0.027832
-0.041016
-0.028809
-0.025879
-0.029297
-0.029297
-0.025391
-0.027344
-0.019043
-0.027832
-0.037109
-0.030273
-0.024902
-0.027832
-0.023926
-0.038574
-0.035645
-0.020996
-0.018066
-0.022461
-0.033203
-0.025879
-0.029785
-0.024902
-0.029297
-0.020020
-0.024414
-0.025391
-0.016113
-0.026855
-0.027832
-0.032715
-0.017578
-0.012695
-0.016602
-0.012207
-0.015625
-0.006836
0.002899
-0.005371
-0.004395
-0.002930
-0.000977
-0.000488
0.000946
0.002899
0.012177
0.011200
0.009247
0.013641
0.006317
-0.003418
0.009735
0.003876
0.002411
0.011688
0.006805
0.015594
0.022430
0.009247
-0.000977
0.008759
0.010223
-0.000488
-0.005371
-0.018555
-0.005371
-0.003906
0.006317
0.002411
-0.016113
-0.003906
-0.009766
-0.006348
-0.024902
-0.023926
-0.025391
-0.022949
-0.025879
-0.036133
-0.020508
-0.023926
-0.021484
-0.032227
-0.029297
-0.028809
-0.020508
-0.019531
-0.022949
-0.020508
-0.010742
-0.018066
-0.012695
-0.011719
-0.006836
-0.012695
0.001434
0.001923
-0.009766
0.001434
0.000000
0.006805
0.012177
-0.007812
0.004364
0.013641
0.015594
0.008270
0.001923
0.010223
0.009735
0.006317
0.006805
0.002411
0.007782
0.009735
0.011688
0.011688
0.003387
-0.003906
0.017548
0.010223
0.013641
0.006805
0.010712
0.010223
0.004364
0.008759
0.007294
0.004852
0.011200
0.009735
0.006317
0.000000
0.011688
0.007294
0.008270
0.005829
0.002899
-0.001953
0.003387
0.001434
0.004852
0.001434
0.012665
-0.001953
-0.003418
-0.004395
0.005829
-0.004395
-0.012207
-0.006348
-0.000977
-0.003418
-0.005859
-0.000977
-0.001953
0.013153
0.009735
0.020477
0.039032
0.087860
0.115692
0.111298
0.253876
0.389618
0.358856
0.097626
-0.176758
0.003876
0.362762
0.047333
-0.106934
-0.171875
-0.175293
-0.064453
0.074188
0.111786
0.072235
0.015106
-0.083984
-0.197754
-0.262207
-0.270996
-0.265625
-0.226074
-0.175781
-0.110352
-0.069336
-0.035156
-0.016602
0.006317
0.028778
0.023895
0.041962
0.034637
0.050262
0.048798
0.046844
0.044403
0.041962
0.030243
0.043427
0.033661
0.028778
0.017059
0.024384
0.016571
0.019012
0.003387
0.000946
0.001923
0.004852
0.000458
-0.008789
0.006317
-0.016113
-0.005371
-0.011230
-0.010254
-0.007324
-0.020996
-0.010254
-0.017578
-0.005859
-0.008789
-0.014160
-0.013184
-0.013672
0.000000
-0.017090
-0.013672
-0.003418
0.000946
-0.015137
-0.017578
-0.013184
-0.013184
0.001923
-0.002930
-0.008789
-0.004395
-0.001953
-0.004395
-0.020996
-0.005371
-0.000488
0.001923
-0.003906
-0.009277
-0.013672
-0.002441
0.007782
0.001923
-0.006836
-0.001465
0.000946
0.001923
-0.003906
-0.018555
-0.003906
0.003387
0.000458
0.001434
-0.009766
-0.003906
-0.013184
0.007294
-0.008789
-0.003418
-0.005859
0.007782
0.010223
-0.005371
-0.005371
0.001923
0.007782
0.010223
0.000000
0.007782
0.005829
0.004852
0.005829
0.002411
-0.003906
0.006805
-0.007812
0.002411
-0.012207
-0.001465
-0.007812
-0.007812
-0.007812
-0.012207
-0.009277
-0.010254
-0.010254
-0.002441
0.004852
-0.006348
0.002899
0.002411
0.009735
0.020477
0.013153
0.017548
0.026825
0.028290
0.017059
0.030243
0.034637
0.038544
0.035614
0.038544
0.017059
0.026337
0.024384
0.031708
0.016571
0.024384
0.021454
0.019989
0.006805
0.007294
0.002411
0.000946
0.000000
0.005341
-0.009766
0.000000
-0.006348
-0.005859
-0.015137
-0.012695
-0.001953
-0.011230
-0.010742
-0.006348
-0.016113
-0.005371
-0.004395
-0.002930
-0.006348
-0.011719
-0.000977
-0.002930
-0.006348
-0.006348
-0.003906
-0.012695
-0.008301
-0.005371
0.009247
-0.003418
-0.001953
0.001434
-0.011230
0.004364
0.007782
0.020477
0.034149
0.048798
0.083466
0.097626
0.145966
0.214325
0.281219
0.261200
0.179657
0.085907
-0.000977
0.042450
0.465790
0.748505
0.315887
0.030731
-0.175293
-0.196777
-0.082031
0.043427
0.102509
0.084930
0.019012
-0.067871
-0.128418
-0.160645
-0.199707
-0.205078
-0.222168
-0.203125
-0.176270
-0.135742
-0.095215
-0.117676
-0.156738
-0.154785
-0.097656
-0.007812
0.047821
0.057587
0.036102
-0.000488
-0.012695
-0.021484
-0.023438
-0.033203
-0.033691
-0.023926
-0.027344
-0.031738
-0.023438
-0.022461
-0.008789
-0.015625
-0.012207
-0.007812
0.000458
0.012665
0.014618
0.022430
0.012665
0.012177
0.018036
0.017059
0.016571
0.013641
0.008759
0.022919
0.022919
0.014618
0.015106
0.003876
0.002899
0.010712
0.010712
-0.002441
-0.005371
-0.005859
0.004364
-0.000977
-0.006348
-0.010742
-0.015625
-0.007324
-0.019043
-0.004883
-0.006836
-0.012207
-0.006836
-0.016113
-0.028320
-0.009277
-0.005859
-0.010742
-0.017578
-0.014648
-0.014160
-0.014160
-0.013184
-0.021484
-0.017578
-0.013672
-0.006348
-0.007324
-0.021973
-0.020020
-0.014160
-0.013672
-0.006348
-0.020508
-0.007812
-0.012695
-0.017090
-0.009766
-0.012207
-0.020020
-0.009277
-0.013184
-0.001465
-0.005371
-0.005859
-0.009766
-0.015137
-0.014160
-0.007324
-0.006836
-0.001953
-0.017090
-0.006836
-0.020020
-0.016602
-0.004395
-0.005371
-0.015625
-0.016602
-0.013184
-0.014648
-0.013184
-0.012207
-0.025391
-0.012695
-0.008789
-0.030273
-0.019043
-0.029785
-0.027832
-0.034180
-0.032227
-0.022461
-0.043945
-0.048340
-0.030762
-0.030273
-0.045898
-0.030273
-0.039551
-0.030762
-0.043945
-0.040039
-0.037109
-0.030762
-0.033203
-0.036621
-0.038574
-0.037109
-0.018555
-0.016113
-0.008789
-0.023926
-0.011719
-0.003906
-0.000488
0.000000
-0.003906
0.004852
0.013641
0.010712
0.025360
0.024872
0.035614
0.028778
0.027313
0.014618
0.023407
0.037079
0.036102
0.021454
0.021454
0.013153
0.046356
0.035126
0.032196
0.037567
0.040497
0.047333
0.046844
0.056122
0.045868
0.062958
0.073700
0.074188
0.048798
0.007782
0.025848
0.071747
0.102509
0.118622
0.148407
0.125458
0.122528
0.075653
0.015106
-0.022949
-0.014160
-0.021973
0.003876
0.064911
0.063934
-0.017578
0.006805
-0.005859
-0.100586
-0.081543
0.028778
0.026337
-0.108398
-0.281250
-0.346680
-0.287109
-0.157715
-0.061523
-0.036133
-0.062500
-0.088867
-0.103516
-0.108398
-0.119141
-0.147949
-0.141602
-0.123047
-0.078613
-0.045898
-0.024414
0.016083
0.032196
0.043427
0.041473
0.039520
0.059052
0.052704
0.041473
0.056122
0.061981
0.072723
0.078094
0.097137
0.108856
0.117645
0.116180
0.123993
0.090302
0.044403
0.014130
0.010223
0.021942
0.003387
0.017548
0.015594
0.025848
0.027802
0.000946
-0.004883
-0.035645
-0.055664
-0.074219
-0.084961
-0.089844
-0.085938
-0.068359
-0.066406
-0.059082
-0.056152
-0.041992
-0.021973
-0.023438
-0.021973
-0.002441
-0.002441
0.000946
-0.004395
0.000458
0.017059
0.018036
0.012665
0.006805
0.011200
0.011688
0.021454
0.009247
0.017548
0.015106
0.018524
0.016571
0.017059
0.021942
0.017059
0.024872
0.010223
0.012177
0.018036
0.006317
0.021942
0.021942
0.018036
0.022919
0.006805
0.025848
0.012177
0.019501
0.020966
0.011200
0.009735
0.012177
0.006317
0.008759
0.009735
0.029266
0.006317
0.002899
-0.003906
0.011688
0.018524
0.021942
-0.007812
-0.000488
0.009247
0.011688
0.012177
0.008270
0.008759
0.008270
0.004852
0.010712
0.006805
0.006805
0.003387
0.005341
0.003387
0.007294
0.010712
0.006317
0.005829
0.006317
0.007294
0.001434
0.000000
0.015106
0.011688
0.002411
-0.001465
0.013153
0.011200
0.009735
0.002899
0.007782
0.000000
0.018036
0.005341
-0.002441
0.009247
0.000946
0.016571
0.005341
-0.003906
0.000458
0.012665
0.010712
0.008759
-0.012207
0.007782
0.000946
0.005829
0.000946
-0.008301
-0.007324
0.004364
-0.000488
-0.001465
-0.004883
-0.003906
0.001434
-0.000977
-0.014160
-0.021484
-0.019043
-0.026855
-0.024414
-0.010254
0.007294
0.022430
0.055634
0.073212
0.097626
0.168427
0.233856
0.297333
0.320770
0.329071
0.322723
0.339325
0.349091
0.329071
0.301727
0.274384
0.263153
0.222137
0.211884
0.188934
0.151337
0.121063
0.041962
-0.067871
-0.146973
-0.190918
-0.238281
-0.261719
-0.297852
-0.316406
-0.328613
-0.307617
-0.253906
-0.183594
-0.090820
-0.043945
-0.250488
-0.483398
-0.378418
-0.040527
0.055634
0.041962
-0.093750
-0.158691
0.036102
0.106415
0.056610
-0.033203
-0.062012
-0.062012
-0.057617
-0.048828
-0.047852
-0.048340
-0.052246
-0.048828
-0.032227
-0.040527
-0.027832
-0.015625
-0.011230
-0.003418
-0.001465
-0.006348
-0.001953
-0.003418
0.004852
0.000000
0.000458
-0.000977
-0.005859
-0.002441
-0.002930
0.005341
-0.010254
0.001923
-0.004395
-0.008301
0.000458
0.001434
0.002899
0.000946
0.005341
-0.008301
-0.001953
-0.002930
0.004364
-0.007812
0.006805
0.012177
-0.000488
-0.000977
-0.000977
0.010712
0.003387
0.006317
0.016571
-0.001953
0.008759
0.009735
0.006805
0.002899
0.005341
0.005341
0.001434
0.018524
0.018524
0.004852
0.011200
0.020477
0.006317
0.000946
0.008759
0.011688
0.010712
0.007294
0.000946
0.001434
0.005341
0.014130
0.015594
0.010712
0.000000
0.013641
0.011200
0.013641
0.004852
-0.002930
0.007782
0.003876
0.006805
-0.003418
0.011688
0.004852
0.009735
0.003387
-0.000977
0.001923
0.014130
0.007294
0.000946
-0.002930
0.013641
0.008759
0.000458
0.003387
-0.001465
0.008759
0.005341
0.002411
0.003876
0.005341
0.011200
0.008759
0.002899
-0.001465
-0.001465
-0.000977
0.008759
0.005829
0.000458
0.000458
0.003876
0.010223
-0.000977
0.001923
0.011200
0.001923
0.006317
0.002411
-0.000977
0.000458
-0.005859
0.001923
-0.004395
-0.002930
-0.009766
0.004852
0.004852
-0.011719
-0.004883
-0.016113
-0.009766
-0.015137
-0.017578
-0.023926
-0.013184
-0.016113
-0.019531
-0.017578
-0.000488
0.036102
0.066376
0.081512
0.080048
0.087860
0.119598
0.161591
0.178192
0.179657
0.168427
0.181610
0.225067
0.268524
0.197723
0.112762
0.038055
-0.035156
-0.080566
-0.101074
-0.064453
-0.042969
-0.060059
-0.081055
-0.132812
-0.201660
-0.200195
-0.240723
-0.278809
-0.303711
-0.295410
-0.274902
-0.247070
-0.205566
-0.171875
-0.131836
-0.103516
-0.070312
-0.042480
-0.025391
-0.011230
0.005829
0.029755
0.035126
0.033661
0.031708
0.030731
0.041473
0.039520
0.036102
0.040497
0.038055
0.035614
0.033661
0.038055
0.040497
0.035614
0.032684
0.041473
0.052704
0.058075
0.071259
0.061005
0.061005
0.040985
0.039520
0.043427
0.061493
0.078583
0.097626
0.130829
0.191864
0.199677
0.180634
0.112274
-0.165039
-0.283203
-0.044922
0.132782
0.120575
0.101532
0.007782
-0.103027
-0.071777
-0.002441
-0.000488
-0.051270
-0.092285
-0.086914
-0.069824
-0.048828
-0.037109
-0.046387
-0.029785
-0.015137
0.009735
0.020966
0.023895
0.029266
0.045868
0.049286
0.048798
0.052704
0.059052
0.050751
0.044403
0.036102
0.029266
0.029266
0.026337
0.023407
0.016571
0.014130
0.009247
0.004852
0.000458
-0.004883
-0.005859
-0.007812
-0.013184
-0.017578
-0.026367
-0.020996
-0.028809
-0.020020
-0.030273
-0.041016
-0.039062
-0.031250
-0.032227
-0.045898
-0.044922
-0.044434
-0.035156
-0.037598
-0.047852
-0.046387
-0.051270
-0.027832
-0.029297
-0.062988
-0.056152
-0.053223
-0.047363
-0.043945
-0.054199
-0.061523
-0.056641
-0.049316
-0.041016
-0.048828
-0.061523
-0.063477
-0.052734
-0.060547
-0.062500
-0.048828
-0.038086
-0.040527
-0.058594
-0.047363
-0.053711
-0.038574
-0.043945
-0.036621
-0.020996
-0.028320
-0.026855
-0.014648
-0.005371
-0.008301
-0.001465
0.002411
0.012177
0.012177
0.024384
0.022919
0.033173
0.045380
0.047821
0.041473
0.042938
0.056122
0.052704
0.060028
0.053192
0.047333
0.058563
0.066864
0.069305
0.055145
0.053192
0.058075
0.061005
0.055634
0.051239
0.049774
0.047333
0.041962
0.053192
0.046844
0.057587
0.046844
0.052216
0.038544
0.040985
0.043427
0.058563
0.043427
0.044891
0.040009
0.041473
0.025848
0.031219
0.015106
0.027313
0.035126
0.026825
0.024384
0.028290
0.031708
0.036591
0.023407
0.024384
0.041473
0.065399
0.127899
0.157196
0.173798
0.187469
0.205536
0.203094
0.163055
0.083954
-0.034180
-0.107422
-0.088867
-0.060547
-0.018066
0.006805
0.024384
-0.003906
-0.063477
-0.121582
-0.174316
-0.210938
-0.229980
-0.246582
-0.242676
-0.224609
-0.186523
-0.166992
-0.157715
-0.129883
-0.099609
-0.063477
-0.050781
-0.029785
-0.016602
-0.012695
0.004852
0.008270
-0.000977
-0.005371
-0.000488
-0.006348
0.000458
-0.023926
-0.015137
-0.006348
-0.006348
-0.016113
-0.022461
-0.026367
-0.017578
-0.009766
-0.012695
-0.026367
-0.026855
-0.020508
-0.017578
-0.014160
-0.021484
-0.016113
-0.016602
-0.020508
-0.009277
-0.019043
-0.018555
-0.014160
-0.004395
-0.003906
-0.011230
-0.009766
-0.007812
0.001434
0.010223
0.008270
0.022430
0.031708
0.039520
0.036102
0.040009
0.042450
0.042450
0.050751
0.038055
0.020477
0.039032
0.054169
0.045380
0.029755
0.021454
0.032196
0.060028
0.117645
0.115204
0.041962
0.006317
-0.018066
-0.019531
-0.070801
-0.119629
0.021942
0.145966
0.171356
0.091766
-0.062988
-0.134766
-0.123535
-0.044434
0.020966
0.038544
0.021942
-0.010742
-0.017578
-0.021484
-0.039551
-0.031250
-0.017090
-0.015625
-0.010742
-0.003418
0.010223
0.011200
0.012665
0.005829
0.013641
0.015106
0.019989
0.019989
0.012177
0.017059
0.015106
0.025848
0.015106
0.020477
0.004364
0.023407
0.019012
0.007782
0.010223
0.017548
0.020966
0.001434
0.020966
0.002899
0.001923
0.009735
0.004852
0.010712
0.009735
0.003876
0.005829
0.007294
0.002899
0.006317
0.009247
0.009735
0.011200
0.009247
0.010712
0.009247
0.011688
0.011688
0.009735
0.011688
0.019989
0.012177
0.021942
0.022430
0.012177
0.012665
0.028778
0.020477
0.018524
0.016083
0.017059
0.022919
0.012177
0.011688
0.017059
0.018524
0.022919
0.000946
0.008759
0.017059
0.009247
0.013153
0.007294
0.004364
0.007782
0.016571
-0.000977
0.005341
0.005829
-0.003418
0.013153
-0.003418
-0.005859
-0.000488
0.005829
0.002411
-0.007324
-0.003418
-0.003906
0.000458
-0.002441
-0.002930
-0.002441
0.000000
-0.002441
-0.008789
-0.001465
0.000946
0.006805
-0.002441
-0.014160
-0.017090
-0.017578
-0.020508
-0.008301
-0.020020
-0.020020
-0.005859
0.018036
0.007294
0.008270
0.044891
0.064423
0.107391
0.138641
0.134735
0.103485
0.068329
0.024872
-0.004395
-0.007812
0.024872
0.092743
0.102997
0.071747
0.057098
0.019012
0.013641
-0.086426
-0.164551
-0.145508
-0.092773
-0.073730
-0.073242
-0.106934
-0.132812
-0.145020
-0.144531
-0.119141
-0.098145
-0.087402
-0.076660
-0.065430
-0.047363
-0.041992
-0.031250
-0.020996
-0.001465
0.003387
0.001434
0.015106
0.025360
0.027802
0.023895
0.023895
0.023895
0.016083
0.009735
0.007294
0.009247
0.009247
0.000000
0.013153
0.010712
0.001434
0.001434
-0.000488
-0.008301
-0.003906
-0.009766
-0.012207
-0.016602
-0.002441
-0.007324
-0.012207
-0.007812
-0.002930
-0.000977
-0.000488
-0.013184
-0.001953
-0.000488
-0.001953
-0.012695
-0.003418
-0.008789
-0.014160
-0.018555
-0.007324
-0.011230
0.005341
-0.016113
-0.013184
-0.004395
-0.016113
-0.003418
0.008270
0.011688
0.009735
0.001923
-0.000488
0.016571
0.016571
0.013641
0.003387
0.017548
0.037079
0.037567
0.030731
0.030731
0.027802
0.052216
0.120575
0.155731
0.120087
0.037567
-0.084473
-0.040039
0.029755
0.022919
0.085419
0.088837
0.066864
0.051239
0.049774
0.075653
0.110321
0.122528
0.029755
-0.110352
-0.168945
-0.080078
0.026825
0.027313
0.025360
0.025848
0.012665
-0.006836
-0.040527
-0.043945
-0.044434
-0.044434
-0.044922
-0.046387
-0.049805
-0.040527
-0.031250
-0.034180
-0.029297
-0.021484
-0.023926
-0.010254
-0.012695
-0.002441
-0.016602
-0.000977
-0.004883
-0.002441
0.007294
-0.000977
0.000458
0.002411
0.000000
0.001434
-0.005859
0.003876
0.013153
-0.002930
-0.000977
-0.012695
0.008270
0.009247
0.000458
-0.013672
-0.002441
0.005341
0.007782
-0.001953
-0.014160
-0.005859
0.007294
-0.003906
0.000458
-0.007324
-0.007324
-0.003906
0.001434
-0.016602
-0.005371
-0.008301
0.005829
-0.002930
-0.008789
-0.005859
-0.006348
-0.002441
0.000458
-0.011719
-0.005371
-0.014160
-0.002441
-0.007324
-0.007324
0.001434
-0.005859
-0.008789
-0.010254
-0.008301
-0.004883
-0.003906
0.000946
-0.003906
-0.005859
-0.000488
0.000000
-0.011230
-0.006836
-0.000977
-0.008789
-0.006836
-0.002441
0.001434
-0.003418
-0.001953
-0.008301
-0.006348
0.006805
-0.008789
-0.005371
-0.001465
0.001923
-0.000977
-0.004395
-0.003418
-0.010742
-0.005371
0.000000
0.001923
-0.001953
0.001923
-0.006348
-0.005859
-0.006836
0.000946
0.008759
0.003387
-0.002930
0.000458
-0.001465
-0.001953
-0.002441
-0.004395
0.004364
0.005829
-0.001465
-0.005371
-0.008789
0.004364
-0.007324
-0.011719
-0.012695
-0.015625
-0.005371
-0.008301
-0.019531
-0.025391
-0.017578
-0.024414
-0.020996
-0.023438
-0.028809
-0.023438
-0.024902
-0.016602
-0.019043
-0.022461
-0.002930
-0.011230
-0.014648
-0.025391
-0.034180
-0.044434
-0.030762
0.014130
0.006317
0.004364
-0.000488
-0.057617
-0.103027
-0.065430
-0.046875
0.012665
0.042938
0.067841
0.040009
0.030731
0.043915
0.038055
0.033661
0.000458
-0.018066
0.028290
0.046356
0.075165
0.068329
0.058075
0.075653
0.065887
0.065399
0.052704
0.030731
0.036102
0.032196
0.028290
0.002411
0.002411
-0.001953
0.006317
-0.002930
-0.000488
-0.001953
-0.004883
-0.005371
-0.012695
-0.004395
0.001434
-0.004395
-0.003906
-0.020508
-0.013672
-0.021973
-0.003906
-0.007324
-0.006836
-0.021973
-0.010254
-0.003418
0.006805
0.024872
0.021454
0.025360
0.027313
0.019501
0.016083
0.014618
0.010712
0.002899
-0.002441
0.005829
0.020966
0.032684
0.049774
0.065399
0.059540
0.054169
0.018036
-0.005371
-0.037109
-0.016602
-0.001953
0.006805
0.015594
0.050751
0.032196
0.005341
-0.045898
-0.015137
0.014130
0.035614
0.060028
0.060028
0.028290
-0.015137
-0.041504
-0.051270
-0.026367
-0.000977
-0.000488
0.012665
0.001923
0.000946
0.004852
-0.013184
-0.021484
-0.019043
-0.019531
-0.039062
-0.032715
-0.024414
-0.018066
-0.028320
-0.020996
-0.023926
-0.015625
-0.016113
-0.005859
-0.013672
-0.011230
0.001434
0.000000
-0.002930
-0.004883
0.002411
0.000458
0.010712
0.008270
-0.001953
0.000000
-0.000488
0.006317
0.005341
0.004852
0.001434
-0.000488
-0.002441
0.000000
-0.000977
0.002899
0.006805
0.011688
-0.010254
0.005341
-0.009766
0.003876
0.006317
-0.006836
0.004364
-0.002441
-0.004395
0.005829
0.004364
0.000946
0.002411
0.003876
0.002411
0.000458
-0.006836
-0.000488
0.008270
-0.000488
0.003876
-0.010742
-0.003906
0.001923
0.007294
0.005829
-0.004395
-0.014648
0.002411
0.009247
-0.004395
0.000000
-0.006348
0.001923
0.007782
-0.002441
0.000000
-0.006836
0.005829
0.002411
-0.002930
-0.006348
0.002899
0.009735
0.002899
0.001923
-0.014648
-0.001953
-0.000488
-0.009766
-0.004883
0.002411
0.006317
0.004364
-0.003418
-0.003906
-0.011719
-0.000977
0.001923
0.000458
-0.003418
-0.008301
-0.000977
0.014618
-0.002930
-0.003418
-0.001953
-0.011230
0.006805
0.001923
-0.007324
-0.000488
-0.000488
0.006317
-0.002441
-0.003418
0.001923
0.003876
-0.001465
-0.000977
-0.004883
0.000458
-0.005371
-0.000977
0.000000
-0.001953
0.004364
-0.000977
0.003387
0.004364
0.006805
-0.003906
-0.002441
0.002411
-0.009766
0.001434
-0.003906
0.007294
-0.004883
-0.008789
0.002899
-0.000977
0.001434
-0.000488
0.003876
-0.008789
-0.002930
-0.006836
-0.001465
-0.003906
-0.005859
0.000946
0.001923
-0.005371
-0.000977
-0.000977
-0.011230
0.006805
-0.008789
-0.008301
-0.009766
-0.005859
0.006805
-0.009277
-0.011719
-0.011230
-0.006836
-0.007812
-0.010254
-0.020508
-0.016113
-0.017090
-0.025391
-0.016113
-0.021973
-0.017090
-0.018066
-0.028809
-0.034180
-0.032227
-0.034180
-0.027344
-0.022949
-0.014648
-0.018555
-0.012695
-0.018555
-0.009766
0.017548
0.047333
0.065887
0.100555
0.138641
0.210907
0.326141
0.426239
0.407196
0.276337
0.064911
-0.126953
-0.129395
-0.051758
0.098114
0.252411
0.259247
0.245575
0.196259
0.176727
0.165985
0.050751
-0.279297
-0.487793
-0.345703
-0.189941
-0.028809
-0.064941
-0.092773
-0.087891
-0.108887
-0.107910
-0.123047
-0.120117
-0.115723
-0.097168
-0.095215
-0.073242
-0.075195
-0.055176
-0.036621
-0.030762
-0.023926
-0.013672
-0.010742
-0.010254
-0.004395
0.002411
-0.005371
0.014130
0.008270
0.011688
-0.005371
0.003876
0.013153
0.014618
-0.001465
0.005829
-0.000488
0.000000
0.004852
0.001923
-0.001953
0.004852
-0.004883
0.001923
-0.001465
-0.001953
0.001923
0.000458
-0.003418
-0.006836
-0.016602
-0.009766
-0.005859
0.002899
0.001923
-0.012695
-0.007324
-0.003906
-0.005859
-0.002930
0.000458
-0.004883
-0.002441
-0.004395
-0.004395
-0.010254
-0.001953
-0.000977
0.008759
-0.005859
-0.006348
-0.003906
0.001923
0.007294
0.005341
-0.006348
-0.001465
0.009735
0.001434
0.004364
0.000458
0.005341
0.012665
0.001923
0.005341
0.001923
0.001434
0.019501
0.010223
-0.008301
0.000000
0.002411
0.012665
0.007294
0.001434
0.003387
0.004852
0.006317
0.012665
0.000458
0.001923
0.010712
0.000000
0.002411
0.014618
0.000946
0.006317
0.019989
0.018036
0.000946
-0.002930
0.001923
0.012177
-0.002930
0.008759
-0.000488
-0.006836
0.003387
0.004852
-0.003418
-0.001465
0.001434
0.000000
0.002899
-0.009766
0.001923
0.002899
0.001923
0.003876
0.004852
-0.006836
-0.004395
0.005341
0.002411
0.004364
0.003387
-0.000488
0.008270
0.011200
0.001434
0.000458
0.001434
0.007782
0.003876
0.003387
0.003876
0.014130
0.014618
0.009735
0.001434
0.002899
-0.002930
0.008270
0.000000
-0.001953
0.005829
0.012177
0.000000
0.001923
0.000458
0.001923
0.000458
-0.007324
-0.011719
-0.004883
-0.001465
-0.002930
-0.017090
-0.014160
-0.011230
0.000458
-0.001465
-0.015625
-0.012695
-0.022461
-0.013184
-0.019043
-0.011230
-0.010742
-0.012207
-0.003906
-0.015625
-0.017578
-0.024902
-0.016113
-0.017090
-0.008301
-0.016113
-0.007812
-0.005859
0.001434
0.006317
0.008759
0.017548
0.015594
0.011688
0.030731
0.041473
0.084930
0.126434
0.159637
0.158173
0.166473
0.165985
0.194794
0.195282
0.157684
0.117157
0.086884
0.080536
0.058075
0.038544
0.025360
0.011200
0.001434
0.013153
0.011200
-0.003418
-0.012695
-0.084961
-0.161621
-0.185547
-0.189453
-0.185547
-0.145508
-0.081055
-0.065918
-0.051758
-0.033203
-0.056152
-0.076172
-0.066895
-0.051758
-0.053711
-0.020996
0.090302
0.204071
0.248993
0.185028
0.013153
-0.164551
-0.127930
-0.062988
-0.003418
0.043915
0.035126
0.020966
0.002899
-0.016113
-0.025879
-0.051758
-0.075684
-0.077148
-0.096680
-0.097656
-0.105957
-0.104980
-0.078125
-0.082520
-0.062500
-0.055664
-0.043945
-0.036621
-0.025879
-0.018066
-0.014160
0.013153
0.000000
0.006805
0.006317
0.002899
0.002899
0.015594
0.017059
0.011200
0.012177
0.003876
0.013153
0.020477
0.002899
0.016083
0.002899
0.003876
0.006805
0.004852
0.003876
0.010223
0.012665
0.016083
0.005829
0.007782
0.000946
0.002899
0.003387
-0.006836
0.011688
0.003876
0.006317
-0.002930
0.004852
0.005829
0.000000
0.006805
0.003387
0.003876
0.005829
-0.004883
0.006805
-0.002930
0.001923
0.002899
0.009247
0.001434
0.004852
0.001434
-0.000488
0.015106
0.007782
-0.001953
-0.003906
0.003387
0.014618
-0.000977
0.000946
0.005341
0.006317
0.018524
0.012665
0.006805
0.006805
0.007294
0.027802
0.011688
0.014130
0.017548
0.013153
0.017059
0.024384
0.012665
0.010223
0.002411
0.015106
0.014130
0.007294
0.010712
0.008759
0.009247
0.002411
0.003387
-0.008789
0.003387
-0.003418
-0.005859
-0.006348
-0.008301
-0.008789
0.000000
0.000000
-0.013672
-0.010742
-0.000977
-0.007324
-0.002930
-0.011230
-0.011230
-0.004883
0.001434
-0.006836
-0.010742
0.000946
-0.006836
-0.004883
0.002411
-0.007324
-0.008301
-0.008301
-0.007812
-0.007324
-0.015625
-0.012695
-0.002441
-0.008301
-0.014160
-0.022461
-0.014160
-0.004883
-0.015625
-0.012695
-0.021973
-0.022949
-0.020508
-0.019531
-0.019043
-0.021973
-0.025879
-0.034668
-0.030273
-0.029785
-0.032715
-0.030273
-0.022461
-0.025879
-0.034180
-0.038086
-0.038086
-0.017090
-0.018066
-0.032715
-0.038086
-0.047363
-0.031250
-0.044434
-0.040039
-0.024414
-0.027832
-0.037109
-0.042480
-0.027344
-0.024902
-0.025879
-0.041992
-0.043457
-0.039062
-0.049805
-0.040527
-0.039551
-0.049316
-0.043457
-0.045898
-0.058594
-0.039062
-0.028320
-0.006348
0.000946
0.029755
0.048798
0.044403
0.023407
0.011688
0.031708
0.062958
0.126434
0.146454
0.155243
0.158661
0.129852
0.090302
0.070770
0.123993
0.194305
0.248993
0.266083
0.256317
0.230927
0.152802
0.109344
0.073212
0.081024
0.117645
0.165009
0.222626
0.208954
0.174774
0.151825
0.124969
0.080048
0.075653
0.055145
0.007294
0.001923
0.010712
0.006805
0.006805
-0.011230
-0.048828
-0.078613
-0.101562
-0.114258
-0.103027
-0.106934
-0.118652
-0.131348
-0.132324
-0.136719
-0.127441
-0.130859
-0.122070
-0.110840
-0.100586
-0.079102
-0.079102
-0.058105
-0.043945
-0.041016
-0.034180
-0.025391
-0.014648
-0.009277
0.001923
0.001923
-0.010254
-0.003906
-0.004395
0.004364
0.001923
-0.002930
0.001923
0.002899
0.007294
-0.006348
-0.009277
-0.005859
0.009247
-0.001465
-0.007324
-0.010254
-0.005859
0.000946
-0.004395
-0.005859
-0.009277
-0.008301
-0.000977
-0.017090
-0.009766
-0.012207
-0.008789
-0.007812
0.000458
-0.011719
-0.001465
-0.018066
0.000458
-0.011719
-0.006836
-0.018066
-0.008789
0.003387
-0.004395
-0.010254
-0.013672
-0.006348
-0.003906
-0.001465
-0.010742
-0.016602
-0.010254
0.000458
-0.003906
-0.009277
-0.011230
-0.001953
-0.004395
-0.002930
-0.015137
-0.018066
-0.004883
-0.002930
-0.007812
-0.014160
-0.011230
-0.006348
-0.006836
-0.005371
-0.005371
-0.005371
-0.016602
0.004852
-0.009277
-0.011719
-0.005859
-0.004395
-0.006348
-0.009277
-0.001953
-0.008789
-0.002441
0.004852
-0.008789
-0.001465
-0.011719
-0.007812
-0.010742
-0.007324
-0.003418
-0.010742
-0.008789
-0.009766
-0.017090
-0.013184
-0.007324
-0.009277
-0.004395
-0.011230
-0.014648
-0.011230
-0.010254
-0.007324
-0.010742
-0.006348
0.004852
0.000458
-0.007324
-0.004395
0.000458
-0.000488
-0.006836
-0.010742
-0.006348
-0.008789
-0.007812
-0.004395
-0.002441
0.002411
-0.005371
-0.000488
-0.002441
-0.004883
-0.017578
-0.011230
0.003876
-0.009277
-0.012695
-0.014648
0.000000
-0.006348
-0.021484
-0.006348
-0.013184
-0.008301
-0.014160
-0.013184
-0.014160
-0.025391
-0.010254
-0.017090
-0.024414
-0.015137
-0.016113
-0.017090
-0.018066
-0.032227
-0.033691
-0.028809
-0.032227
-0.024414
-0.030762
-0.014160
-0.023438
-0.011230
-0.018066
-0.015625
-0.015625
-0.019531
-0.021973
-0.013672
-0.003418
0.001923
-0.006836
0.003387
0.000946
-0.001465
-0.032227
-0.052734
-0.071777
-0.066406
-0.050781
-0.059570
-0.057129
-0.089844
-0.088379
-0.004395
0.229462
0.517059
0.548798
0.351532
0.155731
-0.025391
-0.180664
-0.116699
0.049286
0.233368
0.309540
0.312469
0.254852
0.200653
0.117645
0.047333
-0.022461
-0.071777
-0.108398
-0.139160
-0.153320
-0.167480
-0.171875
-0.168945
-0.165039
-0.147461
-0.137207
-0.116699
-0.096680
-0.084961
-0.063477
-0.053711
-0.041504
-0.025391
-0.013184
-0.012207
0.000458
-0.005859
-0.006836
0.002899
0.009735
-0.002441
0.002411
-0.004395
-0.000488
-0.000977
-0.003418
-0.007324
-0.000977
-0.003906
-0.007812
-0.015625
-0.012207
-0.005371
-0.010742
-0.012207
-0.018066
-0.014160
-0.020020
-0.020508
-0.014648
-0.006836
-0.013184
-0.014648
-0.004883
-0.014648
-0.018555
-0.018555
-0.014648
-0.008789
-0.015625
-0.008301
-0.012207
-0.009766
-0.000977
-0.014648
-0.012207
-0.008789
-0.001465
0.003387
0.007294
-0.005859
-0.004395
-0.002441
-0.001953
0.009247
0.011200
0.002411
0.008270
0.002411
0.000000
0.009735
0.006317
0.008270
0.016083
0.005829
0.014130
0.001923
0.017059
0.013641
0.014618
0.003876
0.009735
0.016571
0.015106
0.014130
0.008270
0.009247
0.021454
0.013641
0.003876
0.017059
0.013641
0.022430
0.022919
0.013153
0.003876
0.008270
0.020966
0.019989
0.017059
0.010712
0.006317
0.016083
0.019012
0.012665
0.011200
0.015594
0.019989
0.010223
0.008270
0.005829
0.009735
0.017548
0.020966
0.004852
0.006317
0.007782
0.011688
0.001923
0.000946
0.003387
-0.000977
0.016083
0.002411
0.001434
0.006317
0.001923
0.004852
0.000946
-0.006348
0.005829
0.008270
0.007782
0.007294
0.004852
0.000946
-0.008301
0.009735
0.005341
0.006317
-0.002441
-0.000488
0.003387
-0.014160
-0.004395
0.008759
0.006317
0.001434
0.004364
-0.016113
0.001923
-0.008789
0.006317
0.000000
-0.007324
-0.006348
0.002411
0.003876
0.002411
-0.004395
-0.002441
-0.000977
0.002411
0.002411
0.002899
-0.003906
-0.000488
0.010712
-0.002930
-0.006348
-0.002930
0.001923
0.014618
0.000458
-0.002930
0.001923
-0.005371
0.009247
0.007782
0.000946
0.011688
0.003387
0.012177
0.002411
0.019989
0.013641
0.015106
0.026825
0.010223
0.016083
0.021942
0.037079
0.037079
0.027802
0.033173
0.040985
0.030731
0.051239
0.031708
0.011200
0.027802
0.141083
0.271942
0.320282
0.133270
-0.169434
-0.228516
-0.076172
0.121552
0.230438
0.175751
-0.092773
-0.154297
0.057098
0.294403
0.328094
0.262177
0.118622
0.014618
-0.026855
-0.041992
0.003876
0.038544
0.060028
0.060028
0.066864
0.050751
0.016571
0.010223
-0.031250
-0.061523
-0.103516
-0.131348
-0.153809
-0.172363
-0.169922
-0.167969
-0.164062
-0.157227
-0.147949
-0.130371
-0.130371
-0.102051
-0.084473
-0.063477
-0.064453
-0.037598
-0.041016
-0.024902
-0.011719
-0.014648
-0.010254
-0.006836
0.003387
0.007294
0.004364
0.001434
0.000946
0.007294
0.004852
-0.003418
-0.002930
-0.011230
0.004852
-0.001465
-0.004883
-0.004883
-0.009766
-0.006348
-0.016113
-0.007324
-0.013672
-0.008301
-0.003418
-0.015137
-0.026367
-0.010742
-0.007324
-0.007324
-0.002441
-0.008301
-0.015625
-0.011230
-0.003418
-0.004883
-0.002441
-0.009277
-0.004883
0.002899
-0.007812
-0.004883
-0.003418
-0.004395
0.001434
0.000000
-0.006836
-0.008301
-0.004395
0.001434
-0.009277
0.001923
0.004852
-0.009277
-0.007324
-0.006348
-0.000488
-0.001465
-0.006836
-0.010254
0.005829
0.007782
-0.002930
-0.010254
0.004852
0.013153
0.000000
-0.011230
-0.003906
0.007294
0.017059
0.001434
0.001923
0.004364
0.005341
0.004852
0.003876
0.008759
0.007294
0.005341
0.007294
0.007782
0.019012
0.021942
0.008759
0.024872
0.021942
0.005829
0.017059
0.024872
0.013641
0.015594
0.011200
0.016571
0.013641
0.014618
0.012177
0.006317
0.014130
0.000946
0.005829
0.001434
0.003876
0.000946
-0.004395
-0.001465
-0.010254
0.000458
-0.009766
-0.011719
-0.018555
-0.013184
-0.009766
-0.004395
-0.013184
-0.011719
-0.005859
-0.013672
-0.015137
-0.026855
-0.005371
-0.008789
-0.008789
-0.002930
-0.012207
-0.010742
-0.011719
-0.021973
-0.018066
-0.012207
-0.011719
-0.009766
-0.008789
-0.012207
-0.019043
-0.009277
-0.015137
-0.007324
-0.012207
-0.025391
-0.027344
-0.025391
-0.035645
-0.034180
-0.037109
-0.025391
-0.018066
-0.013184
-0.017090
-0.002441
0.001434
0.013641
0.011688
0.012665
0.008270
0.009735
0.026337
0.030731
0.046356
0.044891
0.063446
0.084442
0.074188
0.076630
0.065399
0.064911
0.025848
-0.014160
-0.056152
-0.046387
-0.010254
0.039032
0.068329
0.026825
-0.047363
-0.082031
-0.091309
-0.094238
-0.081055
-0.008789
0.041962
-0.007812
-0.088867
-0.112793
-0.104492
-0.082520
-0.051270
0.032684
0.103485
0.117157
0.089325
0.009247
-0.101074
-0.181641
-0.197754
-0.074707
0.102997
0.227509
0.237762
0.218719
0.187469
0.125946
0.061005
-0.027344
-0.060059
-0.030762
0.013153
0.050751
0.076141
0.077118
0.075165
0.051727
0.021454
-0.020508
-0.049316
-0.065430
-0.076172
-0.102051
-0.103027
-0.107422
-0.100586
-0.100586
-0.091309
-0.075195
-0.059570
-0.048340
-0.035156
-0.021973
-0.002930
-0.008301
-0.001953
0.015594
0.012177
0.020477
0.021942
0.019501
0.026337
0.014618
0.025360
0.027802
0.018524
0.028778
0.032684
0.025360
0.015594
0.012665
0.004852
0.019012
0.019989
0.011688
0.006805
-0.001465
0.013153
0.006805
0.010223
0.000458
0.004364
0.007294
0.000458
-0.013184
-0.012695
0.006317
-0.003418
-0.002930
0.001434
-0.011230
-0.007324
-0.003418
0.010712
-0.001465
-0.012695
-0.012207
0.009247
-0.007812
-0.007324
0.002899
0.004852
0.008759
0.002899
-0.006836
0.001434
-0.005371
0.012665
0.000000
-0.003418
-0.001465
-0.004395
0.000946
0.011200
0.007782
-0.011230
0.002899
-0.003418
0.006317
0.002411
-0.001953
-0.001953
0.002899
0.006317
0.001434
0.000000
0.000458
0.017059
0.017059
0.004364
0.000458
-0.004395
0.011688
0.019012
0.011688
0.011688
0.006805
0.012665
0.011688
0.010712
0.005341
0.013153
0.009247
0.013153
0.011200
0.013641
0.003876
0.020477
0.008759
0.001434
0.008759
0.001923
0.011688
0.006317
0.011200
0.000946
0.005341
0.005829
0.000946
-0.000977
0.012665
0.001434
0.004852
0.000946
-0.002930
-0.013672
-0.001465
0.003387
-0.006348
-0.005371
-0.005371
-0.016602
-0.002930
0.000946
-0.004883
-0.007812
-0.012207
0.003876
-0.001953
-0.018555
-0.014648
-0.009766
0.001923
-0.007812
-0.007324
-0.005859
-0.003418
-0.004395
-0.004395
-0.003906
-0.010742
-0.011719
-0.013672
-0.012207
-0.003418
-0.002441
-0.006836
-0.010742
-0.007812
-0.010742
-0.005371
-0.007324
-0.022949
-0.004395
-0.020508
-0.015137
-0.014160
0.016571
0.030243
0.046356
0.051239
0.063446
0.053680
0.013153
0.022430
0.050262
0.061005
0.029755
-0.000977
0.072723
0.167450
0.178680
0.159149
0.138153
0.093719
0.067352
0.042450
-0.039062
-0.040039
0.063934
0.143036
0.122528
0.073700
0.000946
-0.044922
-0.061035
-0.075195
-0.055176
-0.032715
-0.016113
-0.032227
-0.028320
-0.014648
-0.011230
-0.023438
-0.013184
-0.030762
-0.035645
-0.028809
-0.014160
-0.009766
-0.036133
-0.026855
-0.020020
-0.020508
-0.025391
-0.024902
-0.043457
-0.055664
-0.066406
-0.081055
-0.087402
-0.098145
-0.104980
-0.101562
-0.094727
-0.099121
-0.095703
-0.083496
-0.083008
-0.071289
-0.067871
-0.054199
-0.035645
-0.024902
-0.025391
-0.016602
-0.023926
-0.001953
0.004364
0.002411
0.002411
0.000000
0.002411
0.018524
0.011200
0.001434
0.013153
-0.002930
0.015106
0.007294
-0.000977
0.005341
0.000000
0.003876
0.003387
0.000458
-0.008789
-0.009766
-0.000488
-0.006836
0.004364
-0.009277
-0.003906
0.008759
-0.010254
-0.003418
0.001923
-0.002441
-0.008301
-0.005371
-0.002930
0.000946
0.001434
-0.003906
0.001923
-0.007324
0.007782
0.000946
-0.002930
0.001434
0.001923
0.000946
0.011688
0.004364
-0.001953
-0.000977
0.001434
0.014618
0.011200
0.003387
-0.007812
0.008759
0.011688
0.011200
0.005341
0.002411
0.015106
0.019989
0.007782
0.001923
0.018524
0.013153
0.003876
0.005341
0.015594
0.016571
0.012177
0.022430
0.016571
0.010712
0.014618
0.015106
0.008759
0.009735
0.013641
0.016571
0.014130
0.010712
0.011688
0.016083
0.015106
0.008270
0.008759
0.015106
0.019501
0.012665
0.006317
0.014130
0.011200
0.015106
0.007782
0.011688
0.010223
0.009735
0.009735
0.002899
0.011688
0.007294
0.011200
0.009247
0.003876
0.007294
-0.000488
0.000458
0.006317
-0.003418
0.009735
0.005829
-0.007324
-0.001953
-0.000488
-0.008789
-0.005859
-0.012695
-0.006348
-0.015137
-0.005371
-0.004395
-0.007324
-0.018066
-0.000488
-0.010254
-0.026855
-0.009766
-0.002441
-0.002930
-0.012207
-0.010254
-0.003418
-0.004395
0.001434
0.006805
0.001923
0.001923
0.001923
0.011200
0.002899
0.005341
0.006317
0.017548
0.012665
0.012665
0.014130
0.020966
0.020477
0.019501
0.010712
0.021454
0.019989
0.017059
0.006317
0.014618
0.022919
0.022430
0.032684
0.027802
0.021454
0.019989
0.024384
0.010223
-0.001953
-0.018066
-0.034180
-0.041016
0.002899
0.129364
0.171356
0.077118
0.072235
-0.040039
-0.163086
-0.104004
0.029755
0.053192
0.080536
0.155243
0.062958
-0.047852
-0.098145
-0.046387
0.065399
0.103973
0.108856
0.006317
-0.002441
-0.013184
-0.073242
-0.017090
0.039032
0.054169
0.062958
0.075165
0.076141
0.057587
0.054169
0.038055
0.039032
0.045868
0.035614
0.038544
0.051727
0.045380
0.033173
0.023407
0.009735
-0.019043
-0.037598
-0.029785
-0.032715
-0.037598
-0.046875
-0.055176
-0.062988
-0.068359
-0.087891
-0.087402
-0.102051
-0.087891
-0.085938
-0.083008
-0.078613
-0.070801
-0.066895
-0.053223
-0.047363
-0.032715
-0.026367
-0.030762
-0.025879
-0.027344
-0.020996
-0.021484
-0.009277
-0.007812
-0.000488
-0.016113
-0.009766
-0.013184
-0.006348
-0.009277
-0.006348
-0.012695
-0.017090
-0.005859
-0.005371
-0.005859
-0.004395
-0.005859
-0.000977
-0.009766
-0.007324
0.000458
0.002899
-0.006348
-0.011230
-0.009766
-0.002441
-0.003418
0.001923
0.008759
0.003876
-0.004883
0.009247
-0.001465
0.005829
0.009247
0.009735
0.019501
-0.001953
0.000946
0.011688
0.019501
0.010712
0.004852
0.004852
0.011688
0.008270
0.018036
0.009247
0.006805
0.006317
0.002899
0.007294
0.000946
0.002411
0.004364
0.010223
0.005829
-0.002441
0.003387
0.011688
0.008270
0.012177
-0.001465
0.008270
0.003876
0.007294
0.006317
-0.000488
0.004364
-0.000488
-0.003418
0.007294
-0.001953
0.000000
0.010223
-0.000488
-0.005859
-0.005859
-0.000488
0.000458
0.001434
-0.005371
-0.001953
-0.012695
0.000000
0.010223
-0.012207
-0.014648
-0.008301
-0.001465
-0.013184
-0.015625
-0.014160
-0.004883
-0.005371
-0.008789
-0.003906
-0.014648
-0.019531
-0.003906
-0.004883
-0.015625
-0.016602
-0.009277
-0.008301
-0.019043
-0.005371
-0.010742
-0.015625
-0.015625
-0.007812
-0.013184
-0.004883
-0.003418
-0.002930
-0.016113
-0.008789
-0.023926
-0.010742
-0.008301
-0.011230
-0.008301
0.005341
0.010712
0.025848
0.014130
0.017548
0.015106
0.010712
0.010712
0.025848
0.018036
0.023407
0.014618
0.033173
0.017548
0.017548
0.009735
-0.004883
-0.000488
-0.012695
-0.033203
-0.030762
-0.031738
-0.023438
-0.018555
-0.032715
-0.053711
-0.064941
-0.087402
-0.103516
-0.085938
-0.028809
0.015594
0.056610
0.047821
-0.006836
-0.014648
0.008270
0.028290
0.039520
0.052704
0.076630
0.103973
0.108856
0.116669
0.116180
0.115204
0.121063
0.114227
0.110809
0.102020
0.091766
0.075653
0.054657
0.052704
0.056610
0.009735
-0.053223
-0.093750
-0.056152
0.006805
0.011200
-0.016602
0.015106
-0.031738
-0.112305
-0.117676
-0.104980
-0.104980
-0.075684
-0.057617
-0.044922
-0.060059
-0.062500
-0.045898
-0.022461
-0.019531
-0.012695
-0.045898
-0.053223
-0.025879
-0.035156
-0.019043
0.028290
0.018524
0.011200
0.019501
0.009247
-0.001465
-0.027344
-0.047852
-0.049805
-0.039551
-0.010254
-0.008301
-0.008301
-0.014160
-0.025391
-0.027832
-0.038086
-0.046387
-0.042969
-0.051758
-0.051270
-0.030762
-0.022461
-0.017090
-0.019043
-0.002930
-0.002930
0.013641
0.018524
0.019012
0.019989
0.037079
0.030243
0.035614
0.022430
0.027313
0.054169
0.040497
0.039032
0.020477
0.027802
0.037079
0.037079
0.037079
0.021942
0.023895
0.021454
0.009247
0.016083
0.012177
0.014618
0.014618
0.011688
0.002411
-0.004883
0.007294
0.010712
0.003387
0.001923
-0.005371
-0.006348
0.001434
0.005341
-0.002930
-0.008301
0.002899
-0.000977
0.006317
-0.002441
-0.001465
-0.000977
0.000946
0.004852
-0.002441
-0.002441
0.000946
0.008270
-0.001953
0.007294
-0.004395
-0.004395
0.002411
0.002899
-0.000977
-0.004883
0.000946
-0.003418
-0.004883
-0.006348
0.009735
0.008270
-0.004395
-0.007812
-0.006348
-0.001953
0.005341
0.000000
0.003876
-0.010742
-0.001465
0.001923
0.003876
-0.012207
-0.005371
0.001434
-0.000488
0.000000
-0.010254
-0.002441
-0.008789
-0.007324
-0.008301
-0.009277
-0.009766
-0.001953
-0.004883
-0.012207
-0.014160
-0.006836
-0.003906
-0.008301
-0.013672
-0.009766
-0.004395
-0.004883
-0.004395
-0.014160
-0.009766
-0.003418
-0.001465
-0.005859
0.010223
0.000000
0.001434
0.016571
0.010223
0.013153
0.011200
0.015106
0.028778
0.018036
0.019989
0.037567
0.044891
0.067841
0.058075
0.057587
0.066376
0.079559
0.081512
0.052704
-0.002441
0.028290
0.055145
0.069794
0.055145
0.037079
0.019012
0.013153
-0.003418
-0.031738
-0.014648
0.016571
0.023407
0.028290
0.015106
0.012665
0.026825
0.016083
0.012665
0.000000
-0.004883
0.018036
0.037567
0.040009
0.025848
0.015594
0.011688
0.032684
0.033661
0.032196
0.015594
0.006317
-0.010254
-0.014160
-0.031738
-0.031250
-0.024902
-0.012695
-0.013672
-0.021484
-0.013672
-0.015137
-0.017090
-0.022461
-0.014160
-0.003906
0.005341
0.015594
0.012665
0.017059
0.013153
0.017548
0.016571
0.018036
0.030731
0.017059
0.048309
0.037567
0.040009
0.021454
-0.012207
-0.017090
-0.021484
0.001434
0.003876
-0.021484
-0.026367
-0.029297
-0.041504
-0.063965
-0.054688
-0.010742
0.024384
0.102997
0.193817
0.286591
0.368622
0.345673
0.179657
-0.026855
-0.163086
-0.189941
-0.126953
0.009247
0.140594
0.185028
0.158661
0.088837
-0.014160
-0.108398
-0.150879
-0.203613
-0.243652
-0.261719
-0.256348
-0.244141
-0.227051
-0.212891
-0.197754
-0.160156
-0.132324
-0.102051
-0.081055
-0.068359
-0.047852
-0.044922
-0.028320
-0.014160
-0.010254
0.000458
-0.003418
-0.000977
-0.002441
0.004852
-0.009766
-0.008301
-0.006348
-0.012207
-0.012207
-0.002930
-0.013184
-0.013672
-0.030762
-0.034668
-0.039062
-0.049316
-0.042969
-0.033203
-0.028320
-0.027344
-0.032715
-0.035156
-0.037109
-0.041504
-0.040039
-0.045410
-0.043945
-0.038086
-0.032715
-0.046387
-0.030762
-0.021484
-0.024902
-0.014160
-0.003418
0.003387
0.003876
-0.010742
-0.003418
0.002411
0.005341
-0.005859
0.005341
0.014130
0.027313
0.033173
0.027802
-0.023926
-0.027832
0.009247
0.017548
0.021942
0.019012
0.006317
0.016571
0.008759
0.000000
-0.005859
0.021454
0.011200
0.004852
0.002899
0.011200
0.011200
0.004364
0.006317
0.015594
0.015106
0.021454
0.018036
0.015106
0.022430
0.015106
0.018036
0.028778
0.013641
0.011200
0.004364
0.022430
0.022919
0.027802
0.029266
0.015106
0.016571
0.019012
0.008759
0.028778
0.021454
0.016571
0.019501
0.014130
0.014618
0.009735
0.014618
0.018036
0.017059
0.013153
0.007294
0.005341
0.011688
0.005829
0.013153
0.001434
0.012665
0.004364
0.010712
0.002899
0.010712
0.005829
0.019501
0.008759
0.000458
0.005341
0.001434
0.015106
-0.000488
0.010712
-0.006836
-0.003418
0.001434
0.001923
0.001923
-0.003906
0.000000
-0.010254
-0.005859
0.045380
0.146454
0.145477
-0.009277
-0.096191
-0.118652
-0.061035
-0.015137
0.016571
0.033173
-0.021484
-0.032227
0.041962
0.067841
0.011688
-0.055664
-0.103516
-0.068359
-0.019531
0.042938
0.047821
0.046844
0.044403
0.045380
0.058563
0.086395
0.113739
0.138153
0.128387
0.130341
0.154266
0.127411
0.092743
0.057587
0.034149
0.037567
0.055145
0.088837
0.149872
0.190887
0.225555
0.205536
0.138641
0.096649
0.066864
0.061005
0.027802
0.000458
0.000458
-0.011719
0.004852
-0.006836
-0.006348
-0.016113
-0.025879
-0.043945
-0.094238
-0.125977
-0.163086
-0.175781
-0.189941
-0.200195
-0.199219
-0.187988
-0.175781
-0.150391
-0.142578
-0.130371
-0.103516
-0.077637
-0.057129
-0.049316
-0.021484
-0.006348
0.007294
0.025848
0.013641
0.018524
0.037567
0.037567
0.040985
0.039032
0.036102
0.053192
0.054169
0.046844
0.039032
0.043427
0.045380
0.050751
0.038544
0.033661
0.014618
0.027802
0.025360
0.023895
0.016571
0.008759
0.010712
0.006317
0.009247
-0.009766
-0.016602
-0.017090
-0.008789
-0.017090
-0.030273
-0.027832
-0.027344
-0.021973
-0.028809
-0.020996
-0.041016
-0.028809
-0.017578
-0.027344
-0.038086
-0.038086
-0.032715
-0.023926
-0.036621
-0.041992
-0.023438
-0.027344
-0.013184
-0.031738
-0.038574
-0.026855
-0.016602
-0.016113
-0.014160
-0.023438
-0.015625
-0.017090
-0.021973
-0.028320
-0.020020
-0.024414
-0.015625
-0.014648
-0.018555
-0.011230
-0.009277
-0.013672
-0.014648
-0.020996
-0.007812
-0.008301
-0.013184
-0.008301
-0.017578
-0.024414
-0.014648
-0.004395
-0.005371
-0.001953
-0.002930
-0.005859
-0.000488
-0.011230
0.003876
-0.003418
0.001923
-0.006836
-0.007324
-0.003418
-0.016602
0.000946
-0.007812
0.004852
-0.003906
-0.008789
-0.003418
-0.000488
-0.007324
-0.001465
-0.008789
-0.008789
-0.000488
-0.005859
-0.005859
-0.004883
-0.003418
0.001923
-0.008301
-0.005859
-0.011230
-0.017090
-0.011230
-0.015625
-0.008789
0.004364
-0.000488
-0.013672
-0.020508
-0.007324
-0.008301
-0.014160
-0.016113
-0.004883
-0.003418
-0.000488
-0.005859
-0.009766
-0.014160
-0.011719
-0.002930
0.007782
-0.002930
-0.002930
0.002411
0.003876
-0.007324
0.002899
0.000000
0.001434
0.012177
0.001923
0.000946
0.000946
0.008270
0.012665
0.016571
0.008270
0.015594
0.026825
0.053192
0.066864
0.044403
0.013153
0.016083
0.040497
0.003876
0.000946
0.005341
0.017059
0.030731
0.040497
0.024872
0.013153
0.000946
0.006317
0.005341
0.002411
0.008270
0.013641
-0.011719
-0.018555
-0.052734
-0.098145
-0.078125
-0.047852
-0.007324
0.020477
0.029266
-0.041992
-0.057617
-0.048340
-0.082520
-0.071289
-0.034180
-0.027832
-0.020996
-0.004883
0.019501
0.036591
0.070282
0.079071
0.070770
0.116180
0.128876
0.156219
0.158661
0.227509
0.269989
0.208466
0.180145
0.163055
0.109833
0.098114
0.074677
0.074188
0.061493
0.040985
0.043427
0.008270
-0.020020
-0.045410
-0.083496
-0.119629
-0.160156
-0.178711
-0.178711
-0.188965
-0.181152
-0.176758
-0.156250
-0.140625
-0.122070
-0.109375
-0.085938
-0.076172
-0.053711
-0.048828
-0.037109
-0.029297
-0.026367
-0.001953
-0.009766
0.000000
0.002899
-0.006836
-0.003418
0.000946
0.004852
0.012665
0.005341
-0.002930
-0.002930
0.001923
-0.003418
-0.002441
0.004364
0.000458
0.002899
-0.010254
-0.007812
-0.004395
0.000458
0.005341
-0.011719
-0.013672
-0.009766
-0.002441
0.002899
-0.005371
-0.006836
-0.000488
-0.008789
-0.003418
-0.008301
-0.005371
0.009735
-0.000488
-0.000488
-0.006836
0.001434
0.004364
-0.002930
-0.009277
0.000458
-0.005859
0.012177
0.000946
-0.001953
0.003876
-0.001953
0.000000
-0.000977
-0.001465
-0.002930
0.001434
0.008759
0.002411
-0.006348
-0.002441
0.008759
0.000946
0.012177
0.007782
0.000000
-0.000977
0.016083
0.009735
0.004364
0.003387
0.013641
0.012177
0.006805
0.003387
0.015106
0.016083
0.021942
0.017059
0.003387
-0.000977
0.002899
0.012177
0.017548
0.012665
0.013641
0.003876
0.011200
0.012665
0.017059
0.005341
0.010223
0.019501
0.008759
0.013641
-0.000488
0.017059
0.017548
0.005341
0.000458
0.010712
0.006805
0.021454
0.011200
0.005829
-0.002930
0.009247
0.008759
0.016083
0.001434
-0.000977
0.015106
0.011200
0.006317
0.009247
0.006317
0.001434
0.018524
0.008270
-0.003906
-0.005859
0.007294
0.005829
-0.000977
-0.004883
0.000458
0.006317
-0.001953
-0.004395
0.004852
-0.002441
0.005341
-0.008301
-0.007324
-0.007324
0.000458
-0.001953
-0.008301
-0.011230
-0.005371
-0.006836
-0.005859
-0.002441
-0.006836
0.000458
-0.005371
-0.005371
-0.006348
-0.015137
0.005829
-0.002441
0.003876
-0.012695
-0.008789
0.004364
0.009735
-0.000977
-0.000488
-0.000488
-0.011719
0.013641
0.026337
0.042938
0.061493
0.072235
0.046844
0.023895
-0.002441
0.007294
0.020966
0.035614
0.051727
0.047333
0.021454
-0.019043
-0.046387
-0.045410
-0.034668
-0.006836
-0.021484
-0.030273
-0.052734
-0.085449
-0.082031
-0.028320
-0.004883
-0.033203
-0.015137
-0.020996
-0.011230
-0.013672
-0.007812
-0.000488
0.000458
0.009735
-0.002930
0.013641
0.061493
0.120575
0.163544
0.153778
0.083954
-0.037109
-0.073730
-0.064941
-0.041504
0.034637
0.188446
0.329071
0.400360
0.389618
0.277802
0.126923
-0.007324
-0.108398
-0.126465
-0.057129
0.032196
0.100067
0.107391
0.093231
0.040985
-0.020020
-0.069824
-0.128906
-0.185547
-0.218750
-0.242188
-0.239746
-0.227539
-0.222656
-0.218262
-0.186523
-0.165527
-0.145020
-0.123047
-0.104004
-0.086426
-0.067871
-0.053223
-0.042480
-0.031250
-0.009277
-0.003418
-0.000977
-0.003418
0.001434
-0.007324
0.015594
0.005829
0.004852
-0.004395
0.002899
0.010712
0.006805
0.005829
-0.009766
0.003876
0.001434
0.001923
-0.007812
-0.002930
-0.008301
-0.004395
-0.006348
-0.000488
-0.008789
-0.000488
-0.004395
-0.007812
-0.003906
-0.013184
-0.009277
0.004852
0.003387
-0.010254
-0.011230
0.000000
0.006317
-0.004883
-0.005859
0.006805
0.006805
-0.000977
0.000458
0.000458
-0.001953
-0.000488
0.010223
0.012665
0.009735
-0.003418
0.006317
0.007782
0.003876
0.008270
0.008759
0.014618
0.012665
0.006805
-0.000488
0.021454
0.015106
0.005829
0.014618
0.005341
0.008270
0.019012
0.017059
0.007782
0.013641
0.013153
0.011200
0.008270
0.023407
0.016083
0.011200
0.011688
0.012665
0.009247
0.018524
0.010223
0.020477
0.008270
0.012177
0.013641
0.010223
0.005341
0.016083
0.013641
0.022919
0.006317
0.013153
0.009247
0.017059
0.012665
0.020966
0.009735
0.012665
0.006805
0.014618
0.014618
0.018036
0.009735
0.013153
0.011688
0.007294
0.005829
0.008759
0.019012
0.010223
0.013153
0.001434
0.013153
0.017548
0.015594
0.015106
-0.003906
0.001923
0.008270
0.011688
0.016083
0.013153
0.004364
0.005829
0.017059
0.009735
0.001923
0.011688
0.012177
0.024384
0.014618
0.018524
0.024872
0.023895
0.037079
0.024872
0.019989
0.016571
0.037079
0.029755
0.032684
0.024872
0.036591
0.016083
0.022430
0.024384
0.028778
0.025848
0.015594
0.020477
0.007294
0.010223
0.018036
-0.000977
-0.003906
0.004364
-0.007324
-0.004395
-0.019043
-0.002930
-0.009277
-0.013184
-0.010254
-0.013672
-0.019531
-0.010254
-0.020020
-0.010742
-0.019043
-0.001953
-0.015137
-0.023926
-0.012207
-0.028320
-0.017578
0.036591
0.143036
0.110321
0.049774
0.036591
-0.031250
-0.035645
-0.004883
0.014618
0.044403
0.029266
0.073212
0.091766
0.034149
0.019501
0.043427
0.025360
-0.010742
-0.016602
-0.023926
-0.025391
0.011688
0.007782
-0.034180
-0.083984
-0.128418
-0.082031
-0.086914
-0.020996
0.037079
0.054169
0.052704
0.047821
0.045868
0.013641
0.003876
0.004852
0.078583
0.248993
0.345184
0.346161
0.278778
0.151825
0.019501
-0.047852
-0.064941
-0.007324
0.070282
0.098602
0.089325
0.026825
-0.046875
-0.105957
-0.181152
-0.207520
-0.229980
-0.240723
-0.265137
-0.266602
-0.254883
-0.240723
-0.215332
-0.186523
-0.176270
-0.148438
-0.101074
-0.077637
-0.067871
-0.062988
-0.044922
-0.013184
-0.006348
0.004364
0.006317
0.017059
0.019501
0.011688
0.015106
0.013641
0.024872
0.029755
0.022430
0.019989
0.011688
0.026825
0.015106
0.022430
0.009735
0.012665
-0.000488
0.010712
0.015106
0.006317
0.002899
0.005341
-0.003906
0.008270
-0.000488
-0.003906
0.004852
0.007294
0.000458
-0.002930
-0.006836
-0.003418
0.000458
-0.004395
0.005829
-0.007324
-0.001465
0.000000
-0.009766
-0.003906
-0.003418
0.006317
0.003387
-0.000977
0.004364
0.003876
0.008270
-0.001953
-0.001953
0.001434
0.003876
0.010712
0.000946
0.002411
0.002899
0.001434
0.007782
0.001923
0.006317
0.007782
0.007294
0.001434
0.000458
-0.005859
0.007294
0.001434
0.001923
0.006805
0.008270
0.002411
0.006317
-0.002930
-0.003418
-0.000977
-0.001465
-0.006836
-0.009277
0.000458
-0.009277
-0.007812
-0.003906
-0.014160
-0.007324
-0.024414
-0.020508
-0.012695
-0.022949
-0.011230
-0.026855
-0.026855
-0.034668
-0.023438
-0.022461
-0.022461
-0.029297
-0.020996
-0.015137
-0.028320
-0.026855
-0.013672
-0.026855
-0.023438
-0.015625
-0.026855
-0.007324
-0.010742
-0.017578
-0.009277
-0.011230
0.000946
-0.001953
0.004364
0.004852
0.009247
0.019989
0.021942
0.025848
0.020477
0.030731
0.029755
0.038055
0.033661
0.024384
0.040497
0.041962
0.040497
0.038544
0.037567
0.047333
0.044891
0.048309
0.037567
0.034149
0.049286
0.040497
0.042938
0.029755
0.028778
0.029755
0.031708
0.028778
0.014618
0.020477
0.019501
0.032196
0.031708
0.018524
0.019501
0.016571
0.020966
0.018524
0.006317
0.007294
0.005829
0.006317
0.008759
-0.001953
0.014618
0.010712
0.021454
0.020966
0.003876
0.002411
0.017548
0.022430
0.018524
0.018036
0.005829
0.033661
0.014618
0.028778
0.049774
0.081024
0.076141
0.062469
0.038544
0.040009
0.053680
0.034637
0.043915
0.057098
0.067841
0.074188
0.057098
0.050751
0.050751
0.038055
0.014618
0.017059
0.005829
0.005829
0.006805
0.015594
0.000000
-0.012207
0.001923
0.005341
0.026337
0.050751
0.097137
0.118622
0.121063
0.040497
-0.041504
-0.045410
0.020477
0.110321
0.132782
0.143524
0.147430
0.125946
0.066864
0.025360
-0.004395
-0.033691
-0.023438
-0.013184
-0.006348
-0.022461
-0.049805
-0.086914
-0.125488
-0.130859
-0.141113
-0.145508
-0.156250
-0.152344
-0.160156
-0.162598
-0.158691
-0.161133
-0.139648
-0.132324
-0.122070
-0.118652
-0.096680
-0.083984
-0.072266
-0.044922
-0.044922
-0.030762
-0.018066
-0.017090
-0.000488
0.002899
0.007782
0.017059
0.011200
0.013153
0.015106
0.009735
0.024872
0.010712
0.019012
0.016083
0.007294
0.009735
0.010712
0.003387
0.019012
0.012665
0.008270
0.002411
0.003876
-0.006348
0.002899
0.004852
-0.005859
-0.000488
-0.010742
-0.008789
0.006805
0.003876
-0.001465
-0.004395
0.000458
-0.003906
-0.005371
-0.001953
0.003387
-0.001465
-0.002930
-0.001953
-0.005859
0.000946
0.000000
0.003387
-0.007812
-0.006348
-0.001953
-0.002930
-0.001465
-0.006348
-0.008789
-0.001953
0.001434
-0.001465
0.009247
-0.006836
-0.008789
-0.002441
0.003387
-0.003906
-0.000488
-0.001953
-0.002930
0.001434
-0.007812
-0.013184
0.000946
0.005341
-0.003418
-0.001953
-0.014648
-0.005859
0.001923
0.003387
-0.009766
0.000458
-0.005371
0.004852
-0.005859
-0.010254
-0.008789
-0.000977
-0.005371
-0.017090
0.002899
-0.004395
-0.000488
-0.008789
-0.012695
-0.003418
-0.010254
-0.001465
0.006317
-0.003906
0.000458
-0.004395
0.001923
0.000458
-0.003418
-0.000488
-0.006836
0.013153
0.000946
0.001434
-0.000977
0.006805
0.006805
0.000000
0.006805
0.003387
0.000000
0.003387
0.009735
0.004364
0.000458
0.000946
0.003876
0.015106
0.001434
-0.006836
-0.004883
0.003876
0.002411
-0.001465
-0.012207
-0.012207
-0.017578
-0.020996
-0.018555
-0.027344
-0.020508
-0.016113
-0.017578
-0.021484
-0.020020
-0.018555
-0.017090
-0.020508
-0.023438
-0.014160
-0.011719
-0.009277
0.000000
0.004364
0.008270
-0.011230
-0.009277
-0.014160
0.000946
0.055634
0.149872
0.094696
0.058075
0.011688
-0.007812
-0.015137
-0.005859
0.028290
0.055145
0.057098
0.059540
0.046844
0.029266
0.017059
0.017548
0.002899
-0.006836
-0.012207
0.000000
-0.010254
-0.026367
-0.031738
-0.025879
-0.025391
-0.041016
-0.043945
-0.052246
-0.057129
-0.049316
-0.063477
-0.041504
-0.015137
-0.036133
-0.025391
0.014618
0.050262
0.102997
0.126434
0.101044
0.025848
0.009735
0.064423
0.137665
0.161591
0.102020
-0.031250
0.058563
0.220673
0.248505
0.200653
0.135223
0.100555
0.057098
0.037567
0.040009
0.049286
0.047333
0.055145
0.048798
0.024384
0.000000
-0.035156
-0.064453
-0.062012
-0.054199
-0.049805
-0.040527
-0.041992
-0.041016
-0.072266
-0.083496
-0.084961
-0.091309
-0.093750
-0.103516
-0.098145
-0.090332
-0.074219
-0.072754
-0.064941
-0.056641
-0.039062
-0.035156
-0.037109
-0.027344
-0.022461
-0.017090
-0.009277
-0.012695
-0.013672
-0.009766
-0.017578
-0.004883
-0.008301
-0.014160
-0.015137
-0.013672
-0.022949
-0.005859
-0.017090
-0.022949
-0.014648
-0.011230
-0.018066
-0.019531
-0.020508
-0.020508
-0.013672
-0.013672
-0.020020
-0.020996
-0.016113
-0.011719
-0.014160
-0.023438
-0.019531
-0.010254
-0.008789
-0.013184
-0.016602
-0.009277
-0.005371
-0.016113
-0.011719
-0.010742
-0.014648
-0.000488
-0.012695
-0.046875
-0.048828
-0.014648
-0.001953
-0.012695
-0.009766
-0.037598
-0.033203
-0.026367
-0.035156
-0.031738
-0.037598
-0.042480
-0.034180
-0.032715
-0.041992
-0.031738
-0.032227
-0.025879
-0.023926
-0.037598
-0.024902
-0.035156
-0.017578
-0.022461
-0.023926
-0.027344
-0.017578
-0.022949
-0.015137
-0.005859
-0.003906
-0.000488
0.004852
-0.001953
0.003876
0.007294
0.016571
0.018036
0.023895
0.026825
0.022430
0.036102
0.036102
0.030731
0.022430
0.024384
0.028290
0.031219
0.036591
0.028778
0.034637
0.034149
0.037079
0.033173
0.029266
0.019989
0.017548
0.039032
0.037079
0.022430
0.022430
0.034637
0.043915
0.040985
0.034637
0.029266
0.030731
0.022919
0.027802
0.028290
0.033661
0.031708
0.019012
0.008759
0.010712
0.014618
0.015106
0.012177
-0.000488
-0.007812
-0.006836
-0.000977
-0.001953
-0.008301
-0.006348
0.003876
-0.004883
0.004852
0.014618
0.008270
0.002899
0.017548
0.020477
0.018036
0.000000
0.007294
0.013641
0.019989
-0.000488
0.003876
0.042938
0.146942
0.144989
0.025360
-0.001465
0.004364
-0.032227
-0.052734
-0.033691
0.003876
0.021942
0.044891
0.071747
0.065887
0.013153
-0.009766
-0.025879
-0.083008
-0.055664
-0.029785
-0.027344
0.047333
0.042450
0.054169
0.086884
0.084930
-0.015137
-0.103027
-0.118164
-0.076172
0.008270
0.070770
0.092743
0.092743
0.079559
0.036591
0.005341
-0.028809
-0.026855
-0.027344
-0.020020
-0.010254
0.009247
0.040009
0.079559
0.082489
0.092743
0.102509
0.088348
0.071259
0.056610
0.025848
0.007782
-0.007324
-0.006348
0.006805
0.012665
0.001434
-0.000977
-0.015625
-0.027344
-0.061035
-0.069824
-0.089355
-0.097656
-0.113770
-0.115723
-0.104004
-0.099609
-0.098145
-0.089355
-0.083984
-0.075684
-0.064941
-0.046875
-0.039551
-0.039551
-0.032227
-0.032227
-0.019043
-0.024414
-0.013672
-0.009766
-0.009277
-0.009766
-0.002441
-0.011230
-0.013184
-0.002441
0.001923
-0.010254
-0.011719
-0.011719
-0.004883
-0.012207
0.001923
-0.012695
-0.013672
-0.013184
-0.007324
-0.008301
-0.007324
-0.003418
-0.013672
-0.004395
-0.005859
-0.005371
-0.003906
-0.003906
-0.005859
-0.004395
0.008270
-0.002930
0.003876
-0.003418
0.005341
0.005829
-0.000488
-0.005371
-0.007324
0.001434
0.005341
0.011200
0.001434
0.008270
0.010223
-0.006348
-0.001465
0.000946
0.002411
0.010712
0.001923
0.004364
0.004364
0.009247
0.008270
0.015594
0.008270
0.002411
0.005829
0.013153
0.011200
0.014130
0.007782
0.003387
0.008759
0.020966
0.017548
0.004852
0.012665
0.012665
0.017059
0.020477
0.004364
0.010223
0.005829
0.018036
0.010712
0.004364
0.006317
0.017059
0.012665
0.010223
-0.005371
0.010223
0.003876
0.014130
0.008759
0.003387
0.009735
0.001434
0.008270
0.002899
-0.004395
-0.002930
0.012177
0.013153
0.004364
-0.001465
0.002411
0.006805
0.004364
0.003387
-0.000488
0.004364
0.007294
0.003876
-0.009766
0.000000
0.004852
0.006805
-0.003906
-0.009766
-0.005859
-0.001465
0.009247
-0.011230
-0.001465
-0.000977
-0.005859
-0.000977
-0.009766
-0.008301
-0.005859
-0.011719
-0.002441
-0.002441
-0.010742
-0.008789
-0.011230
-0.005859
-0.005371
-0.008301
-0.007812
-0.002441
-0.000488
0.000458
-0.012695
-0.011719
-0.000488
0.019012
0.009735
0.009247
0.000458
0.007782
0.009247
0.003387
-0.012695
0.007782
0.057098
0.124481
0.111786
0.040497
0.029266
0.049286
0.040985
0.048309
0.025848
0.040009
0.060028
0.054169
0.071259
0.072235
0.058075
0.063934
0.046356
0.035126
0.036102
0.071747
0.056122
0.004364
-0.048340
-0.033691
0.064911
0.157196
0.143036
0.120575
0.075165
-0.059570
-0.229004
-0.209961
-0.038086
0.055145
0.091766
0.119110
0.118134
0.028290
-0.034668
-0.059570
-0.019043
0.013641
0.038544
0.032196
0.041473
0.043427
0.049286
0.041962
0.019989
0.017059
0.025360
0.031219
0.036102
0.028290
0.013641
-0.016602
-0.031250
-0.056152
-0.058105
-0.072266
-0.080078
-0.085449
-0.092773
-0.064941
-0.068848
-0.070801
-0.070801
-0.068848
-0.054199
-0.046387
-0.048340
-0.047852
-0.033203
-0.024902
-0.034180
-0.026855
-0.026855
-0.017578
-0.001465
-0.008301
-0.010742
-0.020996
-0.015625
-0.009277
0.003387
-0.010254
-0.012207
0.002899
-0.013184
-0.013184
-0.008789
-0.004395
-0.008789
0.006317
-0.012207
-0.006836
-0.009766
-0.001953
-0.002930
-0.014160
-0.014160
-0.014160
-0.005371
-0.011230
-0.006836
-0.008789
-0.004883
-0.016113
-0.003906
-0.005371
-0.015137
-0.008789
-0.001953
-0.005859
-0.008301
-0.009766
-0.009277
-0.004883
0.000458
-0.001953
-0.000488
-0.007812
-0.017090
-0.006836
-0.017090
-0.012207
-0.002441
-0.001953
-0.006348
-0.007324
-0.003906
-0.009766
-0.005371
0.006317
-0.005371
-0.017578
-0.004395
-0.008789
-0.009766
-0.010254
-0.000977
0.000000
-0.001953
-0.002930
-0.001953
0.000946
-0.000488
-0.003418
-0.008301
-0.001465
-0.002930
0.009247
-0.005371
-0.003418
-0.001953
-0.005371
0.000946
-0.004395
0.005341
0.001923
0.003876
-0.005859
0.006317
-0.005371
0.014130
0.012665
0.005829
0.010223
0.013153
0.010712
0.007294
0.012177
0.000946
0.005341
0.003876
0.014618
0.008270
0.007294
0.003387
0.010223
0.005829
0.001923
0.001923
0.010223
0.000000
0.000946
0.005829
-0.010742
-0.007324
-0.012207
0.004364
-0.008301
-0.019531
-0.009277
-0.009277
0.000000
-0.005859
-0.002930
-0.012695
-0.005371
-0.005859
-0.002441
-0.007324
0.000000
-0.001953
-0.002930
-0.003906
-0.003906
-0.008301
-0.002441
0.004364
-0.005371
-0.007324
-0.016602
0.000458
-0.018066
-0.005859
-0.012207
-0.006836
-0.012207
-0.012695
-0.033203
-0.044434
-0.034668
-0.028809
-0.015137
-0.024902
-0.024414
-0.015625
-0.008789
-0.008301
-0.004395
0.005341
0.049774
0.067352
0.098602
0.060028
0.043427
0.014130
0.026825
0.050262
0.071259
0.080536
0.095184
0.095673
0.100067
0.102020
0.088837
0.065399
0.052704
0.043915
0.016083
-0.003906
0.009247
0.025848
0.024872
0.012177
0.002899
0.000000
0.000458
-0.014648
-0.030762
-0.021973
-0.008789
0.010712
0.019012
0.024384
0.007294
0.017548
0.001923
0.003387
-0.007812
0.001923
0.019012
0.034637
0.031219
0.022919
0.011200
0.022430
0.027802
0.039520
0.022919
0.000946
0.008759
0.007782
0.010712
0.005829
-0.002441
0.001923
-0.012695
-0.008789
0.010712
0.066376
0.092255
0.096161
0.073212
0.042938
-0.017090
-0.028320
-0.019043
0.004852
0.018036
0.019989
0.027802
0.010223
0.011688
-0.004883
-0.034668
-0.045410
-0.063477
-0.058594
-0.067871
-0.073242
-0.076172
-0.089844
-0.081543
-0.067383
-0.064941
-0.067871
-0.063477
-0.051758
-0.045410
-0.031250
-0.034668
-0.030273
-0.024902
-0.020996
-0.014648
-0.006836
-0.007324
-0.010742
-0.005859
-0.008789
0.000458
-0.003418
-0.007812
-0.010742
-0.001465
0.004852
-0.010742
-0.005371
-0.006348
0.006317
-0.004395
-0.009766
0.000000
-0.000488
-0.002441
-0.008301
-0.007812
0.000946
0.004852
-0.004883
0.003387
-0.010254
-0.000488
-0.002441
-0.001465
0.000946
-0.007324
-0.000488
0.009247
0.031219
0.003387
-0.000977
-0.002930
0.012177
0.005341
-0.002930
0.004364
0.018036
0.009247
0.004364
0.005829
0.007294
0.002411
0.014130
0.009735
0.000946
0.000000
-0.000488
-0.004883
-0.000977
-0.004883
0.000946
0.009735
-0.003906
0.003876
-0.011230
0.000000
0.008270
-0.006348
0.000458
-0.002441
-0.005371
-0.000488
-0.004395
0.000946
0.000458
0.003876
0.000946
-0.004883
-0.007324
-0.011230
-0.011230
0.004852
0.000000
-0.009277
-0.015625
-0.009277
-0.007324
0.004364
0.003876
0.015594
0.006805
0.029755
0.053680
0.070282
0.096649
0.114716
0.112274
0.091766
0.049774
-0.010742
-0.063965
-0.087402
-0.017090
0.012177
-0.000488
0.009735
0.009247
-0.024902
-0.058105
-0.096191
-0.135254
-0.141113
-0.147949
-0.145020
-0.121094
-0.101074
-0.091797
-0.077637
-0.059082
-0.029785
-0.003906
0.030243
0.040497
0.021942
0.027802
-0.042969
-0.083008
-0.013672
0.026337
0.080048
0.083954
0.032196
-0.019043
-0.040039
-0.049316
-0.034180
-0.029785
-0.010742
-0.015625
-0.010254
-0.008301
-0.031250
-0.039551
-0.050293
-0.045410
-0.027344
0.000000
0.020477
0.000946
-0.014160
0.026825
0.050262
0.058075
0.081512
0.067352
0.060516
0.044403
0.050751
0.062469
0.072723
0.065887
0.067352
0.074188
0.073700
0.062958
0.060028
0.069305
0.066864
0.060516
0.040497
0.027313
0.020477
0.005829
0.005829
0.001434
-0.013184
-0.018066
-0.016602
-0.030273
-0.037109
-0.033691
-0.040039
-0.037109
-0.038086
-0.031250
-0.041992
-0.026855
-0.021484
-0.028809
-0.023926
-0.021484
-0.015137
-0.011230
-0.001953
0.000458
0.003387
-0.003906
0.009735
0.014130
0.024384
0.029266
0.034149
0.037567
0.037079
0.033661
0.035126
0.045868
0.062958
0.067841
0.071259
0.082489
0.063446
0.037079
0.016083
0.013641
0.001923
-0.000488
-0.013184
-0.012695
-0.018066
-0.021484
-0.028320
-0.036133
-0.055664
-0.058105
-0.062012
-0.076172
-0.076172
-0.073242
-0.078125
-0.059570
-0.066895
-0.045410
-0.042480
-0.031738
-0.029785
-0.022949
-0.019531
-0.015137
-0.014160
0.000000
-0.000977
0.009735
0.003876
0.007782
0.008270
0.009735
0.014618
0.003387
0.011688
0.011688
0.006317
0.005341
0.019012
0.007782
0.010223
0.006805
0.008759
0.005341
0.018524
0.019989
0.003387
0.004852
0.005341
0.009247
0.000458
0.009247
0.020477
0.012177
0.011688
0.012665
0.010712
-0.004883
0.000946
0.012177
0.007294
0.014130
0.009247
0.005829
0.003387
0.019989
0.000458
0.000458
0.012665
0.019989
0.012177
0.004852
0.011200
0.003876
0.003387
0.017548
0.003876
0.015594
0.010712
0.015106
0.009247
0.009247
0.003387
0.007294
0.011688
0.009247
0.011200
0.020477
0.008759
0.004364
0.002899
0.015594
0.003876
0.010223
0.007294
0.008759
0.011200
-0.003906
0.003876
0.007294
0.014618
0.009247
0.006317
0.001923
0.005341
0.009735
0.010223
0.002899
-0.004883
0.005341
0.003387
0.009735
0.004364
-0.005371
0.006805
0.000946
-0.009277
-0.001465
0.010223
0.000000
0.006805
-0.000977
-0.000488
0.000458
0.010223
0.003876
0.005341
-0.000488
0.012665
0.022919
0.018524
0.016571
0.017548
0.007782
-0.023438
-0.010254
-0.012695
-0.002441
-0.005371
0.004364
0.035614
0.060516
0.056122
0.026337
0.005341
0.082001
0.100555
-0.010254
-0.090820
0.006805
0.125458
0.107391
0.057098
-0.008789
-0.026367
0.035126
-0.012695
-0.058594
-0.009277
0.005829
-0.046875
-0.042969
-0.039062
-0.045898
-0.045410
-0.044922
-0.061035
-0.062988
-0.072266
-0.064941
-0.038574
-0.041992
-0.026855
-0.005859
0.017059
0.021942
0.019012
0.016571
0.023895
0.035614
0.032684
0.019989
0.029755
0.033661
0.039520
0.027313
0.038544
0.025848
0.029755
0.023895
0.019989
0.004364
0.005829
0.008759
0.007294
-0.001953
-0.018066
-0.012207
-0.006836
-0.006348
-0.022461
-0.008789
-0.032227
-0.023926
-0.020996
-0.017578
-0.037109
-0.020020
-0.035645
-0.030762
-0.033691
-0.028320
-0.022461
-0.035645
-0.023926
-0.037109
-0.035156
-0.031738
-0.028809
-0.019531
-0.032227
-0.041992
-0.031250
-0.033691
-0.031738
-0.042480
-0.037598
-0.042969
-0.041504
-0.040527
-0.043945
-0.051758
-0.068359
-0.063477
-0.030273
0.096649
0.265106
0.387665
0.409637
0.293915
0.102509
-0.055176
-0.111816
-0.069336
0.031219
0.138641
0.187469
0.194305
0.155731
0.102020
0.035614
-0.056641
-0.107910
-0.129883
-0.150879
-0.164062
-0.163086
-0.156250
-0.136230
-0.119141
-0.106934
-0.085938
-0.055664
-0.041016
-0.028320
-0.016602
-0.009766
-0.000488
0.009735
0.017548
0.015594
0.034637
0.023407
0.016083
0.020966
0.028290
0.019012
0.019012
0.020966
0.027802
0.018036
0.006805
0.012177
0.007782
0.006317
0.009735
0.003387
0.003876
0.005829
0.002411
0.009247
0.007782
0.000458
-0.004883
0.003387
0.005829
-0.013672
0.000946
-0.002441
0.005341
-0.005371
-0.005859
-0.010254
0.000000
0.003387
0.005341
-0.001465
-0.009766
0.005341
-0.003906
-0.006836
-0.003418
0.002899
-0.011230
0.005829
-0.006836
-0.012207
-0.012207
0.003387
-0.003906
-0.012695
-0.015137
-0.014160
-0.028809
-0.016113
-0.022461
-0.022461
-0.025391
-0.024902
-0.025879
-0.028809
-0.029297
-0.039551
-0.028809
-0.030762
-0.047852
-0.041016
-0.039062
-0.031738
-0.025879
-0.030762
-0.041504
-0.029785
-0.028809
-0.031250
-0.034668
-0.025879
-0.014648
-0.017578
-0.012695
-0.000488
-0.014160
0.004364
0.000946
0.010712
0.007294
0.020966
0.021942
0.033661
0.036102
0.006805
0.017548
0.026825
0.034637
0.037079
0.031708
0.026337
0.030243
0.044403
0.043427
0.030243
0.030731
0.029266
0.031219
0.035614
0.023895
0.026337
0.038055
0.045868
0.050262
0.040009
0.033173
0.032684
0.034149
0.046356
0.028778
0.034149
0.030731
0.035614
0.032196
0.023895
0.012177
0.017548
0.011200
0.009735
-0.014160
-0.004395
-0.003906
-0.007324
-0.025879
-0.020020
-0.009277
0.006317
0.019501
0.024872
0.049286
0.035126
-0.010254
-0.062012
-0.104980
-0.067383
-0.053711
0.004852
0.101044
0.024384
-0.067383
-0.028320
0.024872
-0.003906
-0.009766
-0.071777
-0.008301
0.018036
-0.005371
-0.020020
-0.019531
0.011200
0.012665
-0.003418
-0.005371
0.021454
0.044403
0.048798
0.026825
0.021454
0.032684
0.013153
0.021942
0.007294
0.006805
0.009247
0.007294
0.003876
0.003387
0.017548
0.036591
0.052704
0.061005
0.097626
0.117157
0.127411
0.127899
0.115204
0.110321
0.087372
0.084442
0.080048
0.076630
0.078583
0.069305
0.085419
0.066376
0.038055
0.032196
0.006805
-0.019531
-0.044922
-0.065918
-0.098633
-0.108887
-0.122070
-0.115723
-0.122070
-0.136719
-0.118164
-0.104980
-0.102051
-0.114746
-0.091309
-0.082031
-0.079590
-0.069824
-0.059570
-0.052734
-0.044434
-0.035156
-0.026855
-0.025391
-0.022461
-0.019043
-0.006836
-0.006836
-0.013184
-0.014160
-0.002441
0.000946
-0.002930
0.005341
0.000458
0.005829
0.005829
0.000000
0.000458
0.004364
0.004852
-0.002930
-0.002441
-0.009277
-0.004395
0.009735
-0.006348
-0.001465
0.004852
-0.001953
0.001923
-0.006348
-0.009277
-0.006836
0.010223
0.000458
-0.001953
-0.006348
-0.000977
0.006805
0.006317
-0.002441
-0.004395
-0.003906
0.004852
0.001923
-0.000977
-0.007324
0.000946
0.002411
-0.004395
-0.005371
-0.001465
0.000000
0.006805
0.000000
0.000458
-0.007324
-0.002930
0.014618
-0.002441
-0.005371
-0.013672
0.003387
0.003387
0.005341
0.005829
-0.005859
0.000458
0.000458
0.001923
0.005829
-0.004883
0.000458
0.006805
-0.003418
-0.002930
-0.001465
-0.001465
0.005829
0.005341
-0.000488
-0.004883
-0.008301
-0.001953
0.005341
0.000458
-0.005371
0.001434
0.010223
0.000946
-0.013184
-0.033203
0.001923
0.006805
0.000946
-0.000488
-0.020020
0.004852
-0.008301
-0.008301
-0.004395
-0.011719
-0.006836
-0.001953
-0.002930
-0.010254
-0.010742
-0.004395
-0.002441
-0.005371
-0.009277
0.005341
0.002899
0.000000
0.006805
0.002899
0.002411
0.003876
-0.004883
0.002411
-0.005859
0.006805
-0.003906
0.000458
0.000946
0.005341
0.005829
-0.003418
-0.006348
-0.009766
-0.007812
0.001923
-0.002441
-0.005859
0.000946
-0.004883
0.000946
-0.013184
0.001434
-0.001465
-0.004883
-0.007812
-0.001465
0.002411
-0.014648
-0.008789
-0.006836
0.003876
-0.007812
-0.009766
-0.010742
-0.002930
0.002899
0.004364
-0.001953
-0.000488
0.006317
0.008759
0.003876
0.007782
0.018036
0.019989
0.009247
0.019989
0.021454
0.019989
0.012177
-0.003418
-0.006348
-0.000488
0.055145
0.171844
0.150848
0.051239
0.040497
0.041473
0.035614
-0.007812
-0.054199
0.000458
0.036591
0.061493
0.006317
-0.100586
-0.194824
-0.086914
0.069794
0.109833
0.158661
0.157196
0.012177
-0.176270
-0.185547
-0.106445
-0.071289
-0.023438
0.052704
0.101532
0.081512
0.066864
0.042938
0.019501
0.017059
0.022430
0.023895
0.023407
0.006805
-0.020020
-0.022949
-0.021973
-0.021484
-0.013184
-0.020508
-0.020996
-0.014648
-0.013184
-0.016113
-0.019043
-0.031250
-0.016113
-0.017578
-0.019043
-0.032715
-0.018555
-0.023926
-0.017090
-0.012207
-0.022461
-0.014648
-0.011719
-0.018066
-0.023926
-0.019043
-0.013672
-0.024414
-0.022461
-0.017578
-0.039551
-0.032227
-0.020508
-0.038574
-0.036133
-0.038574
-0.037598
-0.036133
-0.031738
-0.048828
-0.051270
-0.041992
-0.038086
-0.050293
-0.059570
-0.038574
-0.041504
-0.029297
-0.035156
-0.040039
-0.035156
-0.026855
-0.028809
-0.032715
-0.026367
-0.022461
0.002899
0.005341
0.002411
0.013153
0.021454
0.014618
0.015106
0.033661
0.037567
0.039520
0.035126
0.037567
0.045868
0.042450
0.049286
0.059540
0.065887
0.061005
0.051727
0.044891
0.044891
0.057098
0.062469
0.056122
0.052216
0.049286
0.045380
0.040985
0.051239
0.040985
0.044891
0.035614
0.022430
0.019012
0.023407
0.029266
0.019501
0.012665
0.013153
0.017059
0.007782
0.002411
0.000946
-0.001465
-0.001953
-0.001465
-0.004883
-0.004395
0.000458
-0.006836
-0.013672
-0.008789
-0.014160
-0.005371
-0.018066
-0.002441
-0.004883
-0.011719
-0.005859
-0.005859
-0.004883
-0.013672
-0.003906
-0.011230
-0.007324
-0.009766
-0.010254
0.004364
-0.003906
-0.003906
-0.007812
-0.014648
-0.016113
-0.006836
-0.006348
-0.005371
-0.004883
-0.006836
-0.010742
-0.008301
-0.011230
-0.008301
-0.007324
-0.018066
-0.008789
-0.010742
-0.015625
-0.012695
-0.010742
-0.004883
-0.012695
-0.015625
-0.013672
-0.021973
-0.005859
-0.011719
-0.015625
-0.009766
-0.017090
-0.014648
-0.008789
-0.014648
-0.014648
-0.001953
-0.010254
-0.015625
-0.017578
-0.000977
0.001923
-0.015137
-0.000977
-0.005859
-0.004395
0.002411
-0.005859
-0.008301
-0.009277
0.000458
0.002411
-0.000488
0.000000
0.009735
0.008270
0.000000
-0.002441
0.001923
0.007782
0.007782
0.012665
-0.000488
0.005829
0.015106
0.018036
0.001434
0.004364
0.011200
0.014618
0.011200
-0.004395
-0.016602
-0.011719
0.003387
0.057098
0.149384
0.119598
0.027802
-0.002441
0.014618
0.009247
0.010712
0.021454
0.041473
0.066864
0.041473
0.045380
0.049286
0.010712
-0.010742
-0.003418
0.009247
0.022919
0.042450
0.068329
0.037079
-0.031250
-0.001953
-0.022949
0.008759
-0.003418
-0.019531
-0.015625
0.020477
0.080536
0.127899
0.144989
0.091278
-0.141602
-0.226074
-0.101074
0.034149
0.033173
-0.011230
-0.020020
-0.019043
0.010712
0.032196
0.081024
0.077606
0.004852
-0.049805
-0.090820
-0.096680
-0.071777
-0.008301
0.028290
0.040985
0.045868
0.040497
0.015106
0.000000
-0.011719
-0.023438
-0.033691
-0.041504
-0.046875
-0.047852
-0.044922
-0.054688
-0.041992
-0.034180
-0.034668
-0.039062
-0.040039
-0.036133
-0.027344
-0.021484
-0.010742
-0.025391
-0.020508
-0.020996
-0.016602
-0.028320
-0.016602
-0.020020
-0.020996
-0.012695
-0.020508
-0.021484
-0.020020
-0.012695
-0.022949
-0.017578
-0.025391
-0.013184
-0.020020
-0.011230
-0.009277
-0.023438
-0.016602
-0.021973
-0.013672
-0.008789
-0.011719
-0.013184
-0.011719
-0.017578
-0.011719
-0.015137
-0.012207
0.001923
-0.011719
-0.008301
-0.018066
-0.001465
-0.012695
-0.013184
-0.003906
-0.004395
-0.000488
0.000946
0.000946
-0.008789
-0.005859
0.004364
0.001923
-0.008301
0.002899
0.007782
0.000000
0.006317
0.001434
0.000946
0.002899
0.007294
0.004852
0.003387
0.001434
0.010223
0.003387
0.002411
0.008270
0.007782
0.011688
0.008270
0.006317
-0.000977
0.002411
0.014130
0.005341
-0.009766
-0.010254
-0.007812
0.000946
0.003876
0.000000
-0.003906
-0.007324
-0.006348
-0.003906
-0.002930
-0.004395
-0.008301
0.002411
-0.012695
-0.012207
-0.012207
-0.009766
-0.001953
-0.001465
-0.008789
-0.001465
-0.001465
0.000946
0.011688
0.005341
-0.004395
0.005829
0.004364
0.002411
0.010223
0.008270
0.014130
0.027313
0.014618
-0.001953
0.008759
0.013641
0.025360
0.016571
0.011200
0.010712
0.010223
0.014130
0.005829
-0.001465
0.006805
0.018524
0.016083
0.013641
0.002899
0.012177
0.005829
0.000000
0.010223
0.005341
0.004364
0.001434
0.008759
0.012665
0.004852
0.004852
0.013153
-0.006348
-0.000977
-0.005371
-0.005859
0.005829
0.000946
-0.001465
-0.002441
0.027802
0.033661
0.027313
0.011688
-0.003418
-0.017578
0.005829
0.000946
0.016083
0.014618
0.028778
0.049286
0.020477
0.013153
0.004852
0.015106
0.030731
0.039032
0.037079
0.023407
0.027802
0.038544
0.017059
0.013641
0.014130
0.023895
0.036591
0.029755
0.017548
0.015594
0.012177
0.031708
0.023895
0.005829
0.008759
-0.003418
-0.034668
-0.019043
-0.001465
0.017059
0.010712
-0.004395
0.010712
0.025360
0.034149
0.011200
-0.021973
-0.048828
-0.049316
-0.039551
-0.008789
0.004364
-0.012207
-0.003906
-0.014160
-0.015137
-0.039551
-0.081055
-0.080566
-0.065430
-0.059082
-0.064453
-0.062500
-0.052246
-0.057129
-0.078125
-0.069824
-0.077148
-0.064941
-0.058105
-0.057617
-0.036133
0.068817
0.203583
0.323212
0.329559
0.270966
0.221649
0.113251
-0.013184
-0.041992
0.005341
0.114227
0.180145
0.204559
0.172333
0.121063
0.058075
0.002899
-0.047852
-0.093262
-0.133789
-0.168457
-0.166992
-0.172363
-0.176758
-0.186523
-0.172363
-0.150391
-0.122559
-0.105957
-0.084473
-0.067871
-0.036621
-0.031738
-0.009766
0.001434
0.005829
0.028290
0.027313
0.029755
0.036102
0.032196
0.043427
0.029755
0.032684
0.025848
0.023895
0.011688
0.016083
-0.001953
0.004364
0.000000
-0.004395
-0.011230
-0.007324
-0.014648
-0.014160
-0.010742
-0.017578
-0.024414
-0.012207
-0.012207
-0.001465
-0.015625
-0.023926
-0.011719
-0.016602
-0.014160
-0.011719
-0.009766
-0.012207
-0.009766
-0.025879
-0.016113
-0.005371
-0.002930
-0.007812
-0.008301
-0.001465
-0.006348
-0.006836
-0.000488
-0.000977
-0.008301
0.003387
-0.003418
-0.000977
-0.005859
-0.000977
0.003876
0.004852
-0.000977
0.002899
-0.003418
-0.001465
-0.003418
0.003876
-0.005371
0.001923
0.005341
0.006317
0.011200
0.003387
0.003387
0.004364
0.017548
-0.003906
-0.003418
-0.003906
-0.002441
-0.003418
0.000000
0.002899
0.000946
0.006317
0.021454
0.011688
0.001923
0.012177
0.016083
0.008270
0.017548
0.013641
0.027802
0.029755
0.040009
0.030731
-0.008789
0.007294
0.018036
0.037567
0.039032
0.021454
0.023895
0.024872
0.017059
0.016571
-0.008301
0.003876
0.003387
0.000458
-0.003418
0.009247
0.023895
0.029755
0.009247
0.012177
0.029755
0.025848
0.016571
0.010712
0.027313
0.018524
-0.032227
-0.038574
-0.033203
-0.013672
0.005829
0.004364
-0.024902
-0.021484
-0.029785
-0.024902
-0.012695
-0.010742
-0.028809
-0.056641
-0.050293
-0.020020
0.010223
0.040497
0.048309
-0.020996
-0.072754
-0.063477
-0.020508
-0.009766
0.023895
0.053192
0.040985
0.000000
-0.022949
-0.015625
0.000000
0.039520
0.076141
0.079559
0.051239
0.024384
-0.002930
-0.011719
0.001434
0.020966
0.048798
0.050751
0.025848
0.028778
0.014618
0.012665
0.003876
0.003876
0.003387
-0.002930
-0.001953
-0.018555
-0.041016
-0.026367
-0.029785
-0.017090
-0.013184
-0.018066
-0.005859
0.005341
0.007294
0.007782
0.003387
-0.001953
0.010223
0.020477
0.012665
0.013641
0.000946
0.009735
-0.005371
-0.007812
-0.010254
-0.020508
-0.016113
-0.028320
-0.021973
-0.037109
-0.040039
-0.048340
-0.031738
-0.047363
-0.057129
-0.067383
-0.066895
-0.073242
-0.061035
-0.053223
0.005829
0.098602
0.142548
0.195282
0.193329
0.147919
0.120087
0.094208
0.066864
0.024384
0.021454
0.066864
0.091766
0.126434
0.131805
0.123016
0.080048
0.022430
-0.023438
-0.061523
-0.083984
-0.125977
-0.149902
-0.165039
-0.165039
-0.173828
-0.172363
-0.152344
-0.144531
-0.141602
-0.128906
-0.121094
-0.110840
-0.084473
-0.074707
-0.053223
-0.052734
-0.041992
-0.025391
-0.024902
-0.018066
-0.001465
-0.009766
-0.012695
-0.013184
0.001923
0.012177
0.002411
0.012665
0.019989
0.014618
0.015594
-0.005371
0.003876
-0.008789
-0.016113
-0.017090
-0.022949
-0.014648
0.002899
0.004852
-0.011230
-0.006836
-0.005859
-0.015625
-0.016113
-0.017578
-0.019043
-0.010254
0.000458
-0.003906
-0.008301
-0.004395
-0.005371
0.002899
0.000000
0.006805
-0.003906
0.003876
0.009247
0.005829
0.002899
0.004852
0.007782
0.014130
0.013153
0.011688
0.012177
0.021454
0.013153
0.015106
0.006317
0.008759
0.017548
0.026825
0.024872
0.016571
0.014618
0.014618
0.011688
0.016083
-0.002441
0.011688
0.009735
0.011688
0.013641
0.013153
0.006317
0.013153
0.003876
0.001923
-0.002930
-0.000488
-0.004883
0.014130
0.015106
0.007782
0.028290
0.028290
0.028778
0.031708
0.032196
0.026337
0.039032
0.031219
0.034149
0.048309
0.055634
0.053680
0.028290
0.034149
0.046356
0.056610
0.059540
0.033173
0.033173
0.030243
0.028290
0.028290
0.019501
0.014618
0.009247
0.033661
0.047821
0.039520
-0.011719
-0.061523
-0.076172
-0.058105
-0.017090
-0.001953
0.001923
-0.024414
-0.038574
-0.044434
-0.035645
-0.049805
-0.052734
-0.052734
-0.049805
-0.039062
-0.035645
-0.037598
-0.044922
-0.034668
-0.026367
-0.011719
-0.008301
-0.011719
-0.008789
-0.003906
-0.011719
-0.027832
-0.010742
-0.020996
-0.011230
0.000000
-0.019043
-0.023438
-0.021484
-0.015625
-0.006836
-0.018555
-0.021973
-0.017090
-0.012695
-0.005371
-0.005859
-0.005371
-0.005859
0.000458
0.005341
-0.003906
0.005829
0.018036
0.017059
0.028290
0.029266
0.028290
0.024872
0.025360
0.030243
0.031708
0.013641
0.012177
0.046844
0.082001
0.120575
0.130341
0.133759
0.138153
0.135223
0.134247
0.135223
0.099091
0.030731
-0.050293
-0.060059
-0.024414
0.059540
0.097137
0.098114
0.089325
0.061981
0.041962
0.050262
0.040497
0.003387
-0.036621
-0.043457
-0.024902
0.001923
0.033173
0.051727
0.071259
0.097137
0.090790
0.087372
0.065887
0.066376
0.042938
0.037567
0.019501
-0.001465
-0.028809
-0.036621
-0.048340
-0.067871
-0.084961
-0.094238
-0.100586
-0.112793
-0.124023
-0.116699
-0.112305
-0.113770
-0.111816
-0.115723
-0.112305
-0.103027
-0.096680
-0.081055
-0.072266
-0.063965
-0.052246
-0.048828
-0.040527
-0.018555
-0.019043
-0.016113
-0.001953
-0.011719
-0.005859
0.002899
0.012177
0.015594
0.008759
0.006317
0.001923
0.004852
0.008759
0.012665
0.008759
0.004364
0.007782
0.007782
0.013641
0.005341
0.009735
0.013641
0.012177
0.007782
0.000946
0.001434
0.002899
0.004852
0.010223
0.001434
0.003387
-0.000977
0.001434
0.000458
-0.004395
0.000458
-0.001465
-0.006836
-0.004395
-0.003906
-0.007324
0.001923
0.004852
0.003876
0.002411
0.000946
0.014130
0.010712
0.007782
0.004852
0.009247
0.004852
0.012665
0.009735
0.000946
0.009735
0.001434
0.006317
0.007782
0.007782
-0.002441
-0.005859
-0.015137
-0.008301
-0.008301
0.000946
-0.009766
-0.009277
-0.016602
-0.013672
-0.017578
-0.023926
-0.017090
-0.023926
-0.008301
-0.016113
-0.016602
-0.011230
-0.011230
0.000458
-0.004395
-0.011230
-0.013672
0.002899
-0.008789
-0.006836
-0.008301
0.007294
0.013641
0.025360
0.038055
0.033661
0.031708
0.042938
0.020477
0.007782
0.062958
0.056610
-0.047363
-0.136230
-0.074707
0.023895
0.091278
0.097137
0.114227
0.060028
-0.001953
-0.063965
-0.060059
-0.000977
0.042450
0.043915
0.011688
0.018036
0.031219
0.033661
0.048798
0.056610
0.062958
0.053192
0.047333
0.055145
0.039032
0.047821
0.037079
0.032196
0.026337
0.034149
0.023895
0.030731
0.023895
0.014618
0.023895
0.006317
0.004364
-0.007324
-0.009766
-0.021484
-0.019531
-0.013672
-0.023926
-0.033691
-0.040039
-0.036621
-0.048340
-0.027832
-0.049316
-0.043945
-0.039062
-0.035645
-0.051758
-0.036621
-0.028320
-0.022461
-0.034180
-0.027344
-0.029785
-0.039551
-0.028320
-0.014648
-0.020020
-0.022461
-0.019531
-0.020020
-0.015137
-0.017090
-0.014648
-0.019043
-0.011230
-0.013184
-0.003906
-0.012695
-0.013184
-0.012207
-0.012695
-0.012207
-0.016602
-0.011719
-0.004883
-0.005371
-0.010742
-0.016113
-0.016113
-0.019043
-0.023926
-0.027344
-0.029297
-0.035645
-0.050293
-0.041016
-0.001953
0.059540
0.164520
0.247040
0.243134
0.191864
0.112274
0.030731
-0.039062
-0.066406
-0.000977
0.139618
0.195282
0.163544
0.137177
0.079559
0.020477
-0.041504
-0.049805
-0.049316
-0.078125
-0.107422
-0.121094
-0.135742
-0.154297
-0.156738
-0.145020
-0.143066
-0.141113
-0.123535
-0.100098
-0.073242
-0.076660
-0.061523
-0.036133
-0.025391
-0.004883
-0.000488
0.028290
0.047821
0.058075
0.041473
0.026337
0.000946
0.001923
0.007294
0.039520
0.047821
0.043915
0.045380
0.017059
0.021454
-0.007324
-0.022949
-0.017578
-0.019043
-0.019531
-0.048828
-0.031738
-0.033691
-0.026855
-0.027832
-0.025391
-0.032715
-0.015137
-0.020020
-0.019043
-0.020020
-0.022461
-0.009766
-0.007812
-0.007324
-0.021484
-0.009277
-0.008789
-0.005859
-0.000488
-0.013672
-0.004883
-0.005859
-0.010254
-0.005371
-0.005859
0.003876
-0.012207
0.004364
0.002899
-0.012207
-0.003906
0.004364
0.004852
0.002899
-0.008789
-0.012207
0.005829
0.014618
0.001434
-0.001465
-0.012695
0.004364
0.001923
0.000946
-0.001465
-0.001465
0.008270
0.000946
0.001434
-0.003418
0.005341
-0.000977
0.006805
0.006317
-0.006348
0.000458
0.005829
0.007294
0.002899
0.012177
0.012177
0.014130
0.018524
0.021942
0.022919
0.028290
0.029755
0.004852
0.039520
0.040985
0.043915
0.035614
0.025848
0.039520
0.036591
0.040009
0.037079
0.041962
0.035614
0.034149
0.026825
0.025360
0.014618
0.020477
0.020477
0.010223
0.005829
0.004364
0.000000
-0.005859
0.015594
0.021942
0.018036
0.057098
0.102509
0.107880
0.074677
0.010712
-0.007812
-0.011230
0.013641
0.040009
0.071747
0.096649
0.114227
0.082489
-0.095215
-0.247070
-0.117676
-0.011719
0.029266
0.014130
-0.018066
-0.043945
-0.057129
-0.075195
-0.086426
-0.087402
-0.082520
-0.074707
-0.059082
-0.040039
-0.020508
0.009735
0.026825
0.018524
0.019501
0.012665
0.031708
0.032196
0.029266
0.024872
0.023407
0.027313
0.019012
0.000458
0.011688
0.008759
0.008270
0.004852
0.005341
0.004364
0.006805
0.004364
0.003387
0.005829
-0.002930
-0.005859
-0.005859
-0.007812
-0.002441
0.000946
-0.017090
-0.001465
-0.010742
-0.002930
-0.011719
-0.011230
0.007294
0.022919
0.037567
0.069305
0.108368
0.113251
0.114227
0.099579
0.086884
0.077118
0.080048
0.090302
0.087372
0.104462
0.117645
0.109833
0.102020
0.076630
0.056122
0.047333
0.024872
0.002899
-0.031738
-0.067383
-0.081543
-0.097656
-0.115723
-0.125000
-0.132812
-0.132812
-0.141113
-0.127441
-0.138184
-0.146484
-0.149414
-0.136719
-0.131348
-0.131836
-0.108887
-0.099609
-0.082520
-0.071777
-0.054688
-0.041504
-0.034668
-0.015137
0.002899
0.011688
0.007782
0.017059
0.029266
0.037567
0.034149
0.036591
0.043915
0.042938
0.057098
0.048309
0.061493
0.055634
0.036591
0.041962
0.049774
0.039520
0.030243
0.027313
0.026337
0.026825
0.016083
0.011200
0.008759
0.021454
0.006317
0.015594
0.009735
0.011688
0.005829
-0.006836
-0.019531
-0.020508
-0.017090
-0.008301
0.004364
-0.011719
-0.005371
-0.002930
-0.006348
0.000000
-0.011230
-0.032715
-0.028809
-0.014160
-0.000488
0.014130
0.007294
0.005829
-0.024414
-0.026367
-0.027832
-0.050781
-0.034668
-0.014160
0.023407
0.015594
0.002411
-0.022461
-0.047363
-0.029785
-0.028320
-0.041504
-0.032227
-0.022461
-0.018555
-0.018555
-0.028320
-0.021973
-0.040039
-0.031250
-0.025391
-0.039551
-0.035645
-0.030762
-0.027832
-0.028809
-0.031738
-0.039062
-0.033203
-0.029785
-0.040527
-0.042480
-0.035645
-0.038574
-0.035156
-0.037598
-0.041992
-0.030762
-0.041504
-0.029297
-0.035645
-0.033691
-0.025879
-0.025391
-0.018555
-0.014160
-0.012207
-0.001953
0.004852
-0.001465
0.009735
0.003387
0.011200
0.024384
0.030731
0.024872
0.022430
0.023407
0.026825
0.026825
0.028778
0.037567
0.030243
0.027802
0.016083
0.019501
0.038055
0.067352
0.074677
0.055634
0.025360
0.040009
0.083954
0.108856
0.108856
0.064911
0.061493
0.031708
0.037079
0.061005
0.093719
0.110321
0.112274
0.087860
0.040009
-0.030273
-0.053223
-0.064941
-0.014648
0.032196
0.034637
0.015106
-0.023926
-0.035645
-0.048340
-0.054688
-0.032715
-0.025879
-0.045410
-0.041992
-0.037109
-0.040039
-0.010742
0.008759
0.014130
0.026825
0.039520
0.047333
0.067841
0.118622
0.155731
0.154266
0.113251
0.076141
0.108856
0.141083
0.187469
0.260712
0.316376
0.278290
0.179657
0.104462
0.042450
0.022919
0.009735
0.024384
0.065399
0.060028
0.033173
-0.001465
-0.042480
-0.092773
-0.125000
-0.155762
-0.168945
-0.173340
-0.183105
-0.179199
-0.171387
-0.156250
-0.128418
-0.114258
-0.096680
-0.090332
-0.082520
-0.059570
-0.046387
-0.041016
-0.034668
-0.028320
-0.023926
-0.007812
-0.000488
-0.010254
-0.003418
0.000000
0.009247
-0.001953
-0.006836
0.000000
-0.002441
0.011200
0.002899
0.003387
-0.004883
0.000946
0.001923
0.000946
-0.008301
-0.003906
-0.005371
-0.000488
-0.015137
-0.020996
-0.022949
-0.015137
-0.013184
-0.022949
-0.027832
-0.020020
-0.009277
-0.023438
-0.020508
-0.022461
-0.033203
-0.016602
-0.013672
-0.028809
-0.021973
-0.020996
-0.020996
-0.007324
-0.021973
-0.015137
-0.007324
-0.016602
0.000946
-0.002930
-0.021484
-0.005371
0.003387
0.010712
-0.011230
0.001923
-0.003418
-0.000977
0.012665
-0.008789
-0.003418
-0.002441
0.001923
0.000946
-0.008301
-0.000977
-0.000488
0.008759
-0.000977
-0.008301
-0.008789
-0.006348
-0.002441
0.001434
-0.006836
-0.007324
-0.004395
-0.007812
-0.005371
-0.011230
-0.000977
-0.012695
-0.004883
-0.008789
-0.015137
-0.011230
0.001923
-0.007324
-0.008301
-0.014160
-0.004395
0.005829
0.004852
-0.000488
-0.002930
0.005829
-0.001953
-0.000977
0.000000
0.014130
0.019012
0.015106
0.006317
0.021942
0.019012
0.008270
0.013153
0.012665
0.017059
0.014130
0.009735
0.011688
0.016571
0.011688
0.007782
0.007294
0.014130
0.013153
0.015594
0.013153
0.020966
0.013153
0.019989
0.024872
0.021942
0.024384
0.027802
0.027802
0.019501
0.030731
0.032196
0.023895
0.023407
0.015594
0.013641
0.003387
0.000458
-0.005371
0.019501
0.011200
-0.012695
0.004852
0.092743
0.052704
0.032196
0.039032
-0.023438
-0.024902
-0.030273
-0.016113
0.093231
0.200165
0.217743
0.131317
-0.099609
-0.325195
-0.251465
-0.010254
0.121552
0.094208
0.019989
-0.037598
-0.063477
-0.079102
-0.082031
-0.078125
-0.063477
-0.041016
-0.020508
0.000458
0.063446
0.126434
0.147919
0.187469
0.214325
0.231903
0.224579
0.188446
0.154755
0.132782
0.154755
0.171844
0.149384
0.134247
0.117645
0.101532
0.061493
0.018524
-0.003906
-0.037109
-0.063477
-0.075684
-0.095703
-0.110352
-0.127441
-0.132324
-0.134766
-0.136230
-0.113281
-0.112793
-0.114258
-0.112793
-0.089355
-0.079102
-0.059082
-0.061523
-0.057617
-0.040527
-0.051270
-0.031250
-0.036133
-0.026855
-0.015137
-0.020508
-0.028320
-0.019531
-0.020996
-0.015137
-0.006836
-0.017090
-0.017090
-0.016113
-0.015625
-0.013184
-0.014160
-0.013184
-0.008789
-0.009766
-0.023926
-0.012695
-0.011230
-0.018555
-0.003418
-0.006348
-0.008301
-0.017578
-0.013672
-0.020996
-0.004395
-0.010742
-0.014160
-0.006836
0.001434
-0.005371
-0.013184
-0.004883
-0.018066
-0.009766
-0.017090
-0.013184
-0.013672
-0.003906
-0.007812
-0.018555
-0.013672
-0.015625
-0.011230
-0.017578
-0.018555
-0.027832
-0.025879
-0.028320
-0.032227
-0.040527
-0.035156
-0.043457
-0.041016
-0.041016
-0.045898
-0.052246
-0.053711
-0.044434
-0.046875
-0.057129
-0.062988
-0.048340
-0.047363
-0.048340
-0.051758
-0.041016
-0.045898
-0.040527
-0.037109
-0.036133
-0.040527
-0.027344
-0.024902
-0.030762
-0.019043
-0.007812
-0.007812
-0.001465
-0.002930
0.004852
0.006805
0.008270
0.015594
0.020477
0.031708
0.039520
0.043915
0.051239
0.049286
0.051239
0.049774
0.054169
0.062469
0.059052
0.044891
0.058563
0.064423
0.071259
0.066864
0.077606
0.063934
0.063446
0.056610
0.045868
0.040985
0.046844
0.060516
0.049286
0.047333
0.042450
0.047333
0.048798
0.051727
0.060028
0.053192
0.054169
0.069305
0.078583
0.068817
0.061005
0.055145
0.075653
0.066864
0.016571
0.012177
-0.030762
-0.082031
-0.099609
-0.091309
-0.066406
-0.029297
-0.032227
-0.046387
-0.081055
-0.129395
-0.149414
-0.177246
-0.188477
-0.188477
-0.176758
-0.162598
-0.157227
-0.126953
-0.098145
-0.062500
-0.059082
-0.049316
-0.045898
-0.032227
-0.021973
0.017059
0.043915
0.031219
0.020477
0.014618
0.071259
0.103973
0.112762
0.124969
0.117645
0.107880
0.089325
0.071259
0.078583
0.095184
0.092255
0.094696
0.070770
0.063934
0.060028
0.052704
0.066864
0.083954
0.073212
0.045380
-0.000488
-0.066895
-0.112305
-0.101562
-0.066406
-0.028320
0.011200
0.026825
0.065399
0.060028
0.038544
0.025848
-0.002441
-0.061035
-0.095703
-0.064453
0.039520
0.109833
0.134247
0.124481
0.075165
0.024872
-0.001953
0.055634
0.118134
0.136200
0.094696
0.023407
-0.009766
-0.001953
-0.003906
0.007294
0.007294
0.001923
-0.004395
-0.017090
-0.041016
-0.043457
-0.040039
-0.051270
-0.070801
-0.065430
-0.066406
-0.066895
-0.080566
-0.076660
-0.072754
-0.069824
-0.038086
-0.042969
-0.046875
-0.033203
-0.031250
-0.029785
-0.018555
-0.015137
-0.013184
-0.002930
-0.005859
-0.003906
-0.008301
-0.001953
-0.002930
0.007294
0.000458
-0.006836
-0.004883
0.011200
0.000000
0.002411
-0.001953
0.000000
-0.002930
0.005341
-0.000977
-0.004395
0.007782
-0.002441
0.006805
-0.007812
-0.005371
-0.001953
0.003876
0.006805
0.003387
-0.011230
0.000458
0.009247
0.008759
0.002411
-0.006348
0.005341
0.001434
0.005341
-0.000977
0.000458
0.002899
0.000458
0.003387
-0.003906
-0.001465
0.005341
-0.000488
0.000000
-0.002930
-0.005371
0.001923
0.000458
0.001923
-0.009277
-0.005371
-0.004395
0.007782
0.005829
-0.001953
-0.001465
-0.001465
-0.001953
0.002899
0.006805
0.004852
0.024384
0.020477
0.025360
0.020966
0.019501
0.019989
0.007782
0.029266
0.013153
0.014130
0.013641
0.030731
0.036591
0.040985
0.019501
0.032684
0.027313
0.016083
0.009247
-0.001953
0.003876
0.010712
0.013153
0.013153
0.009247
0.023895
0.016571
-0.000488
-0.025879
-0.031738
-0.031250
-0.026855
-0.007812
-0.005371
0.001923
-0.009277
-0.009277
-0.029785
-0.024414
-0.015625
-0.020508
-0.017578
-0.019531
-0.024902
-0.028809
-0.022949
-0.031738
-0.014160
-0.010742
-0.008789
-0.012695
-0.003906
-0.011230
-0.002441
-0.025391
-0.041992
-0.044922
-0.036133
-0.037598
-0.026855
-0.026367
-0.023438
-0.021484
-0.025879
-0.015625
-0.026855
-0.030762
-0.037109
-0.032715
-0.031738
-0.027344
-0.015137
-0.008301
0.001923
-0.016113
0.014130
0.012665
0.014130
-0.010254
-0.017578
0.018036
0.052216
0.066864
0.057098
0.058563
0.082001
0.047821
0.025848
0.037079
0.050751
0.074188
0.096161
0.095673
0.094696
0.112762
0.091278
0.060516
0.048309
0.023407
0.025848
0.036591
0.067841
0.058075
-0.045898
-0.099121
-0.024902
-0.013184
-0.024902
-0.022461
-0.038574
-0.065430
-0.064941
-0.031250
-0.011719
0.027802
0.044403
0.050262
0.051239
-0.027832
-0.157227
-0.170898
-0.062012
0.040009
0.085419
0.100067
0.076630
0.024384
0.019501
0.015594
-0.009277
-0.028320
-0.037109
-0.028809
-0.027832
-0.034180
-0.016602
-0.002930
0.000000
0.001923
-0.008789
-0.010742
0.005829
0.001434
-0.007812
-0.005859
-0.008789
-0.015137
-0.011230
-0.006348
-0.009277
-0.014648
-0.019043
-0.019531
-0.017090
-0.016113
-0.016602
-0.006836
-0.028809
-0.017578
-0.009766
-0.003906
-0.005859
-0.025391
-0.016113
-0.014648
-0.016113
-0.007324
-0.005859
-0.015137
-0.010742
-0.008301
-0.014160
-0.005859
-0.006348
-0.011719
0.000000
0.001434
-0.008789
-0.006348
-0.011719
0.002411
-0.001465
-0.007324
-0.006836
-0.004395
0.000000
0.000946
0.002899
-0.010742
0.004364
0.004852
0.001434
-0.011230
0.005341
0.004364
0.004852
-0.001465
-0.007324
0.002411
0.016083
0.014130
0.008270
0.000000
-0.003906
0.002411
0.015106
0.009735
0.011200
0.017059
0.012177
0.009247
0.008270
-0.001465
0.001434
0.006805
0.015594
0.004364
0.004364
0.000946
0.005829
0.007294
-0.001953
-0.005371
-0.026855
-0.023926
-0.021484
-0.027344
-0.028809
-0.020508
-0.012695
-0.007812
-0.005371
-0.008789
-0.005859
0.001923
0.002899
0.001434
0.012177
0.020477
0.031708
0.039520
0.040985
0.033173
0.040497
0.067352
0.061493
0.065399
0.059540
0.058075
0.071259
0.069794
0.059540
0.053680
0.055145
0.058075
0.030731
0.012177
-0.000977
-0.022949
-0.034180
-0.034180
-0.030273
-0.025879
-0.041992
-0.050781
-0.043945
-0.025879
-0.030762
-0.046387
-0.063477
-0.064453
-0.033203
-0.012695
-0.004395
-0.009766
-0.014160
-0.018555
-0.014648
-0.000488
0.018036
0.008270
0.003387
0.004852
0.025848
0.000458
-0.002930
-0.022949
-0.021484
-0.033691
-0.042969
-0.048828
-0.064453
-0.051758
-0.054688
-0.050293
-0.053711
-0.056641
-0.067871
-0.070312
-0.063965
-0.078613
-0.079590
-0.090820
-0.074219
-0.065430
-0.059082
-0.075684
-0.087891
-0.093750
-0.073730
-0.061035
-0.070801
-0.068848
-0.047852
-0.032715
-0.032715
-0.032227
-0.031250
0.010223
0.038544
0.046844
0.051239
0.048798
0.051239
0.039032
0.050751
0.087860
0.137665
0.133759
0.112274
0.111298
0.114227
0.105927
0.096649
0.076141
0.068817
0.085907
0.096649
0.099579
0.087860
0.077118
0.061005
0.049286
0.027802
0.022919
0.035126
0.027802
0.033173
0.021454
0.019989
0.001923
0.011200
-0.000488
0.001434
0.007294
0.021454
0.040985
0.044403
0.045868
0.057587
0.046356
0.029266
0.012177
-0.004883
-0.022461
-0.045898
-0.081543
-0.083008
-0.046875
-0.025879
-0.018555
-0.033203
-0.049316
-0.074707
-0.096680
-0.110840
-0.112793
-0.115234
-0.126953
-0.125000
-0.106445
-0.088867
-0.083008
-0.064941
-0.018555
0.028778
0.108368
0.228973
0.350067
0.330536
0.038055
-0.366211
-0.332520
0.092743
0.339325
0.274384
0.150848
0.075165
0.015594
-0.026367
-0.049805
-0.030762
-0.047852
-0.025391
0.015594
0.027313
-0.008789
-0.031738
-0.030762
-0.033691
-0.026367
-0.025391
-0.017578
-0.013184
0.003387
-0.003418
-0.011230
-0.013672
-0.014160
-0.015137
-0.005859
-0.009277
-0.012207
-0.002441
0.003387
0.008759
0.008759
0.015594
0.016571
0.027313
0.019989
0.012177
0.018524
0.026825
0.024872
0.033173
0.037567
0.028778
0.033173
0.037567
0.026337
0.017059
0.008270
-0.003418
0.012665
-0.001953
-0.001465
-0.004395
0.005341
-0.010742
-0.010742
-0.015625
-0.012695
-0.013184
-0.006836
-0.016602
-0.025391
-0.017578
-0.010254
-0.015625
0.001923
-0.016113
-0.014648
-0.018066
-0.014160
-0.013184
-0.018066
-0.008789
-0.009766
-0.011230
-0.009766
-0.020996
-0.021484
-0.010742
-0.005859
-0.009766
-0.013184
-0.019043
-0.011230
-0.007812
-0.007812
-0.008789
-0.013184
-0.005371
-0.016602
0.004852
-0.015137
-0.009766
-0.002930
-0.006348
-0.006836
-0.008301
-0.001465
-0.004395
-0.001465
0.000946
-0.004395
-0.005859
-0.006348
0.007294
-0.006348
-0.009766
-0.007812
0.000946
-0.000977
0.003387
0.000458
-0.010742
0.005341
-0.008301
-0.001953
0.007294
0.005829
0.002411
0.000946
0.002411
0.006805
0.000458
0.002411
0.007294
0.001923
0.002411
0.006317
0.004852
-0.000977
0.005829
0.010712
0.004364
0.006805
0.005341
0.007294
0.007294
0.002411
0.002899
0.007294
0.009247
0.004852
0.005829
0.007782
0.006317
0.006805
0.004364
0.004364
0.001434
0.007782
0.011200
0.006317
0.006805
0.000458
0.003876
0.005829
0.011688
0.004364
0.000458
0.000946
0.013153
0.005829
-0.000977
0.008759
0.001923
0.009247
0.001923
0.012177
0.004852
0.009247
0.005341
0.008759
0.006317
0.001434
0.008270
0.001434
0.009247
0.012665
0.008759
0.005829
0.009247
0.000458
0.005829
0.008270
0.020477
0.028778
0.014618
0.006805
0.016083
0.008759
0.008759
-0.002930
-0.027344
-0.045410
-0.063965
-0.066406
-0.091309
-0.086914
-0.075684
-0.039062
0.039520
0.052216
0.012665
-0.040039
-0.044434
-0.058594
-0.104492
-0.047852
0.006317
0.063934
0.117157
0.137665
0.124481
0.118622
0.095673
0.019989
0.024872
0.025848
0.023407
0.180145
0.422821
0.336395
0.151337
0.036591
-0.019043
0.005829
-0.008301
-0.020020
-0.016113
0.006805
0.044891
0.062469
0.048309
0.026337
-0.033203
-0.063477
-0.109863
-0.130859
-0.112305
-0.090332
-0.065918
-0.085449
-0.091309
-0.094727
-0.055664
-0.050781
-0.041016
-0.032715
-0.025879
-0.013184
-0.002930
-0.008789
-0.014160
-0.002441
-0.000488
-0.005859
-0.008301
-0.001953
-0.002441
0.002411
-0.006348
-0.007324
-0.010742
0.000000
0.002899
-0.008789
-0.017090
-0.021484
-0.013184
-0.017090
-0.021484
-0.025879
-0.014160
-0.016602
-0.009277
-0.020996
-0.017578
-0.017578
-0.008789
-0.008789
-0.012695
-0.008789
-0.001953
-0.004883
0.002899
-0.010742
0.005341
-0.006348
0.001434
-0.000977
-0.008789
-0.003906
0.008759
0.015106
0.005829
0.001434
-0.006836
0.006805
-0.001953
0.000000
-0.002441
-0.001953
0.008759
0.001923
0.005341
0.002411
-0.008789
0.010223
0.003387
0.003387
0.003387
0.003387
0.010712
0.002411
-0.000488
0.004364
0.012665
0.005829
0.005341
0.010223
0.000946
0.000000
0.000946
0.003876
0.011688
0.007782
-0.002441
0.012177
0.002411
0.003387
0.007782
0.011200
0.008759
0.000946
0.008759
0.002411
0.000000
0.002411
0.008759
0.002411
-0.001953
0.000458
0.000458
0.003876
-0.001953
0.000946
0.004852
-0.009766
-0.000977
0.001923
0.001434
0.010223
0.006317
-0.011719
0.005829
-0.007812
0.006317
0.007782
-0.001953
0.011200
0.001434
0.000458
-0.003418
-0.007812
-0.003906
0.001434
-0.008789
-0.005859
-0.003418
-0.002930
-0.008301
-0.006836
-0.020996
-0.020996
-0.022461
-0.019043
-0.017578
-0.020020
-0.022461
-0.033203
-0.028320
-0.028320
-0.027344
-0.038086
-0.026367
-0.036621
-0.029297
-0.042480
-0.052246
-0.041992
-0.032715
-0.024414
-0.029297
-0.025391
-0.030273
-0.017578
-0.006836
-0.005371
-0.005371
0.004852
0.002899
-0.008301
-0.002441
0.020966
0.024384
0.040009
0.031708
0.015594
0.000000
0.026337
0.027313
0.022430
0.024384
0.011200
0.016083
0.016083
0.029755
0.034637
0.024872
0.018036
0.007294
0.004852
0.035126
0.068329
0.094208
0.083466
0.066376
0.056122
0.051239
0.057587
0.064423
0.065399
0.080536
0.097626
0.109833
0.107391
0.096161
0.092255
0.059540
0.046844
0.036102
0.036102
0.033661
0.040985
0.045868
0.045868
0.028778
0.006805
-0.015625
-0.023926
-0.042969
-0.044434
-0.037109
-0.018555
-0.001953
-0.034668
-0.078613
-0.093750
-0.049316
0.022919
0.080536
0.086884
0.037567
0.001923
0.037567
0.087372
0.087860
0.029266
0.004852
-0.013672
0.040497
0.109344
0.070770
0.028290
0.013153
0.000000
0.024872
0.044403
0.051727
0.033661
0.019012
0.007782
0.011688
-0.017090
-0.071289
-0.106445
-0.123047
-0.102539
-0.083984
-0.050293
-0.023438
-0.020996
-0.024902
-0.047852
-0.060547
-0.094238
-0.101562
-0.094238
-0.108887
-0.105469
-0.094727
-0.086426
-0.068359
-0.061523
-0.061035
-0.047363
-0.030762
-0.030762
-0.024414
-0.017578
-0.010254
-0.001953
0.003387
-0.000488
-0.001465
0.004364
0.008759
0.008270
0.007294
0.002899
-0.009277
0.006317
0.006317
0.007294
-0.010254
0.004364
0.000458
0.000000
-0.006348
0.000000
0.001434
0.000000
-0.000977
-0.005859
-0.012695
-0.002930
0.000000
-0.002930
-0.017578
-0.003906
-0.018066
0.002899
-0.008301
-0.013672
-0.007812
-0.015625
-0.004395
-0.008301
-0.003906
-0.012695
-0.001465
0.003387
-0.013672
-0.007812
-0.009277
-0.004883
0.000458
-0.000977
-0.003906
-0.005371
0.003387
0.005829
0.006317
-0.000977
-0.009277
0.006317
0.001434
0.002899
0.007294
0.000000
-0.002930
0.005341
-0.000977
-0.003418
0.000946
0.006317
0.002411
0.008270
0.003387
-0.003906
0.004364
0.009247
0.006317
-0.004883
0.006317
0.007294
0.011200
0.009735
0.008270
0.014618
0.014618
0.016083
0.013153
0.004364
0.000946
-0.004395
-0.007324
-0.027344
-0.023926
-0.010742
-0.013184
0.000000
-0.013184
-0.006348
-0.015625
0.000000
-0.003418
0.002899
0.010223
0.007294
0.021454
0.005341
0.008759
0.009247
0.035614
0.033661
0.045868
0.056610
0.054657
0.059052
0.051239
0.054169
0.050262
0.049286
0.040985
0.035614
0.037567
0.046844
0.050751
0.030243
0.029755
0.038544
0.026337
0.029755
0.022919
0.028290
0.022919
0.012177
0.012665
0.010223
0.012665
0.010223
0.017059
0.009735
0.011200
-0.010742
0.001434
-0.013184
-0.006836
-0.000977
-0.014160
-0.009277
-0.006348
-0.013184
-0.018555
-0.013672
-0.019531
-0.014648
-0.012695
-0.010254
-0.011719
-0.012695
-0.011230
-0.005371
-0.020020
-0.012695
-0.020508
-0.010742
-0.010254
-0.008789
-0.010254
-0.010254
-0.024414
-0.010742
-0.021484
-0.015625
-0.019531
-0.027344
-0.021484
-0.030273
-0.031250
-0.027832
-0.028320
-0.023926
-0.033691
-0.023926
-0.030273
-0.027832
-0.023926
-0.021484
-0.031250
-0.020996
-0.004395
0.008270
0.050262
0.072723
0.112274
0.120087
0.146942
0.150848
0.158173
0.154755
0.138153
0.138641
0.144012
0.192841
0.247528
0.184540
0.036591
-0.055176
-0.036621
-0.005859
0.014130
0.048798
-0.019531
-0.065918
-0.090820
-0.129395
-0.166992
-0.184082
-0.180176
-0.131348
-0.082031
-0.040039
-0.058594
-0.092285
-0.125488
-0.093262
-0.069824
-0.097656
-0.170410
-0.151367
-0.058105
0.041473
0.068817
0.049774
0.010223
-0.042480
-0.072266
-0.088379
-0.092773
-0.077148
-0.074707
-0.037598
-0.036621
-0.010742
0.002411
0.012177
0.028778
0.028290
0.036591
0.025360
0.044403
0.038544
0.028290
0.029755
0.035614
0.035614
0.025360
0.028290
0.034149
0.024872
0.014618
0.017059
0.005341
0.015106
0.016571
0.017059
0.018036
0.014618
0.006805
0.010223
-0.005859
0.004852
0.006805
-0.000488
0.001434
0.000000
-0.000977
-0.000488
0.006317
-0.004395
-0.016113
0.001434
-0.001465
0.001434
-0.009277
-0.000977
0.001923
-0.003418
-0.007812
-0.012207
-0.007324
0.004852
-0.004883
-0.009766
-0.005371
0.000000
-0.021484
-0.003418
-0.012695
-0.009766
-0.009277
-0.004883
-0.004883
-0.010742
-0.019043
-0.020508
-0.011719
-0.005371
-0.008789
-0.009766
-0.020996
-0.016602
-0.008301
-0.002930
-0.020996
-0.017090
-0.023926
0.002411
-0.011230
-0.012207
-0.016602
-0.000977
-0.005859
-0.001465
-0.001953
-0.015137
-0.007324
-0.007812
-0.003906
-0.016113
-0.019531
-0.013672
-0.007812
-0.000488
0.005829
0.013153
0.009735
-0.016113
-0.026855
-0.046387
-0.052246
-0.062988
0.024384
0.172333
0.168915
0.085419
0.001923
-0.038086
-0.029785
0.000946
0.028778
0.050751
0.063934
0.047821
0.048798
0.046844
0.040009
0.023407
0.007294
-0.001465
-0.026367
-0.009766
-0.031738
-0.049805
-0.048828
-0.045898
-0.048340
-0.053711
-0.050293
-0.052734
-0.049805
-0.053223
-0.042480
-0.036621
-0.039551
-0.040039
-0.030762
-0.024414
-0.024414
-0.025391
-0.019043
-0.003906
0.003876
0.000458
-0.002441
0.000946
0.019012
0.026337
0.018524
0.014618
0.017548
0.026825
0.031219
0.023895
0.022430
0.036591
0.031219
0.032684
0.020966
0.033173
0.022430
0.026337
0.023895
0.020966
0.019012
0.022919
0.029266
0.019012
-0.002930
0.019012
0.016083
0.022430
0.002899
0.005341
-0.014648
-0.002930
0.005341
-0.011230
-0.020996
-0.030273
-0.025879
-0.024414
-0.025879
-0.020020
0.003876
0.027313
0.065399
0.107880
0.118622
0.121063
0.105927
0.074188
0.059052
0.042450
0.044891
0.064911
0.081024
0.116180
0.145477
0.122528
0.097626
0.054169
-0.035156
-0.082031
-0.088379
-0.070801
-0.058105
-0.074707
-0.069336
-0.074707
-0.083984
-0.098633
-0.100586
-0.113281
-0.093750
-0.084961
-0.096191
-0.068359
-0.045410
-0.035156
-0.027344
0.002899
-0.024414
-0.025879
-0.023438
-0.000488
-0.006836
-0.026367
-0.030762
-0.027344
-0.040527
-0.037598
-0.033203
-0.009766
0.014130
0.017548
0.051727
0.111786
0.120575
0.112274
0.055145
-0.042969
-0.155273
-0.150879
-0.046875
0.039032
0.107391
0.140594
0.105927
0.058075
0.001434
-0.034180
-0.031250
-0.049316
-0.056641
-0.043945
-0.044922
-0.013672
-0.011230
0.013641
0.000458
0.010712
0.013641
0.015594
0.025360
0.019501
0.022919
0.022919
0.031708
0.021942
0.016083
0.029755
0.026825
0.028290
0.027313
0.019989
0.011688
0.011200
0.010712
0.010712
0.022919
0.018524
0.020966
0.005829
0.012177
0.007294
0.018036
0.009735
0.015106
0.006317
0.008759
0.009247
0.010712
0.007782
0.000458
0.014618
0.004364
0.014618
0.005829
0.021454
0.006805
0.005829
-0.001465
0.002899
0.000000
0.004364
0.000946
0.001434
-0.000488
-0.006836
-0.009277
0.000000
-0.011719
-0.008301
0.000000
-0.005371
-0.008301
-0.007324
-0.015625
0.000458
-0.002441
-0.004883
-0.013672
-0.002441
-0.015625
0.000946
0.000000
-0.001953
-0.004395
0.006317
-0.004883
-0.000488
0.000000
0.003387
-0.005371
-0.006836
-0.009277
0.005341
-0.007812
-0.000488
0.004852
-0.008789
-0.004883
-0.006836
-0.001953
0.000458
0.002411
-0.003418
-0.003418
0.003387
-0.005371
-0.011230
0.000946
-0.003418
-0.002930
0.008759
0.012177
0.002899
0.012665
0.026337
0.023407
0.026337
0.029755
0.024872
0.029755
0.029755
0.033173
0.032684
0.020966
0.024384
0.017059
0.016571
0.000000
0.006317
0.006317
-0.007324
0.016571
0.060028
0.095673
0.072235
0.002899
-0.041016
-0.035156
0.008759
0.020966
-0.010254
-0.004883
0.016571
0.036102
0.010223
0.019989
0.007294
-0.042969
-0.082520
-0.062012
-0.047852
-0.045898
-0.042969
-0.050293
-0.058594
-0.059570
-0.067871
-0.084961
-0.084961
-0.073730
-0.066406
-0.069336
-0.050781
-0.037598
-0.038574
-0.026367
-0.008301
0.002411
0.019989
0.061981
0.093231
0.134247
0.179169
0.194794
0.222137
0.251434
0.246552
0.207977
0.138153
0.043427
-0.077148
-0.122070
-0.076172
-0.022949
0.054657
0.087372
0.037079
-0.016113
-0.107422
-0.168945
-0.232910
-0.260254
-0.267578
-0.259766
-0.242188
-0.206543
-0.185547
-0.166504
-0.131348
-0.088867
-0.058105
-0.045410
-0.019531
-0.011230
0.006805
0.019012
0.015594
0.019501
0.045868
0.044403
0.037567
0.025848
0.021454
0.039520
0.048798
0.032684
0.036102
0.028778
0.038055
0.030731
0.023407
0.044891
0.044403
0.031708
0.033173
0.058563
0.063934
0.075165
0.086395
0.087372
0.070770
0.014618
-0.026855
-0.010742
-0.008789
0.000458
-0.004883
0.018524
0.022919
0.014618
-0.004395
-0.041504
-0.052734
-0.045410
-0.070801
-0.068359
-0.062500
-0.066406
-0.050781
-0.047852
-0.041504
-0.038574
-0.033203
-0.018066
-0.015625
-0.015137
-0.005371
-0.000977
-0.005859
0.000458
-0.002441
0.004852
0.002899
-0.006836
-0.000977
-0.001953
0.008759
0.004364
-0.002930
-0.001953
0.013641
0.003876
0.005341
-0.006836
0.009247
0.006317
0.009247
0.004364
-0.008301
0.001923
0.009247
0.012665
0.012177
-0.005371
-0.005859
0.002899
0.010223
0.008759
0.017059
0.002411
-0.003418
0.003387
0.007782
0.006317
0.004852
0.004852
0.004852
0.002899
0.000458
0.007294
0.006805
0.011200
0.006805
0.003876
0.005829
0.009247
0.006805
0.006805
0.000946
0.006317
0.006317
0.009247
-0.003906
0.007782
0.008759
0.011200
0.017059
0.008759
0.017548
0.014618
0.016571
0.018524
0.017059
0.011200
0.006317
0.016083
0.023895
0.020966
0.010223
0.009735
0.014130
0.018524
0.009735
0.011688
0.008270
0.009735
0.000000
-0.006348
-0.009277
-0.012207
-0.008301
-0.010742
-0.011230
-0.016602
-0.028320
-0.024902
-0.019043
-0.018555
-0.013184
-0.032715
-0.020020
-0.025879
-0.023926
-0.012695
-0.009766
-0.014648
-0.008789
-0.009766
-0.004883
0.010223
0.027802
0.018524
0.029755
0.015594
0.038544
0.039520
0.040009
0.046356
0.036591
0.040497
0.054169
0.053680
0.045380
0.045380
0.040009
0.029266
0.034637
0.019989
0.016083
0.010223
0.009735
0.007294
0.009247
0.012177
-0.004883
-0.013672
-0.013672
-0.023926
-0.036621
-0.036621
0.019012
0.187469
0.264130
0.117157
-0.049316
-0.063965
-0.011230
0.063446
0.129364
0.178680
0.200653
0.196259
0.219208
0.241180
0.219208
0.118134
0.021942
0.075165
0.122040
0.010712
-0.167969
-0.133789
-0.000488
0.084930
0.089813
-0.094238
-0.286133
-0.322266
-0.257324
-0.185547
-0.148926
-0.138184
-0.161621
-0.178223
-0.181641
-0.178711
-0.155762
-0.122559
-0.086914
-0.065918
-0.038086
-0.004395
0.044891
0.053192
0.074188
0.071747
0.074677
0.081024
0.067841
0.069794
0.055634
0.043427
0.038055
0.031219
0.032684
0.039032
0.022919
0.014618
-0.006348
-0.013184
-0.021973
-0.036621
-0.038574
-0.027832
-0.032715
-0.052734
-0.037598
-0.042480
-0.040039
-0.030273
-0.050293
-0.040039
-0.044434
-0.050781
-0.059082
-0.056152
-0.037598
-0.034180
-0.040039
-0.058594
-0.033691
-0.026855
-0.033691
-0.022949
-0.039551
-0.029297
-0.023926
-0.012695
-0.017578
-0.013672
-0.010742
-0.001465
0.005341
0.001923
0.004852
0.001923
0.005829
0.035126
0.032684
0.020966
0.008759
0.013641
0.017548
0.039520
0.033661
0.019501
0.032196
0.026337
0.024384
0.029755
0.019501
0.025848
0.023895
0.018036
0.010223
0.020477
0.021942
0.009247
0.011688
0.014130
0.014618
0.015106
0.012177
0.015106
0.003387
0.006805
0.017548
0.019012
0.021454
0.010223
0.008270
0.016571
-0.001953
0.012177
0.021454
0.012177
0.015594
0.000946
0.007294
0.015106
0.015106
0.019501
0.010223
0.006317
0.016083
0.013641
0.015106
0.001923
0.008759
0.023407
0.014130
0.012177
0.001434
0.002899
0.014618
0.017059
0.011200
0.000458
0.018036
0.013153
0.013641
0.008759
0.005829
0.018524
0.011200
0.001434
0.010223
0.007782
0.006805
0.011688
0.013153
0.010712
0.004852
0.005341
0.019012
0.002411
-0.000977
0.007294
0.004364
0.011200
-0.000488
0.006317
0.011688
0.000000
0.006317
-0.001953
0.003387
-0.002441
0.006805
0.003387
0.006805
0.002411
-0.001465
0.010223
0.004852
0.009735
0.009247
0.011200
0.018036
0.011688
0.015106
0.018524
0.015594
0.032196
0.032684
0.030243
0.022919
0.037567
0.040985
0.049774
0.055634
0.049286
0.055634
0.068329
0.062469
0.070282
0.091766
0.123505
0.174286
0.231903
0.289520
0.299774
0.276337
0.242157
0.193817
0.098114
-0.019043
-0.076660
-0.047852
-0.008789
-0.001465
0.050262
0.143036
0.107880
0.008759
-0.112305
-0.204590
-0.234863
-0.214844
-0.181152
-0.130859
-0.094238
-0.042480
-0.048828
-0.123535
-0.214844
-0.184082
-0.086914
-0.016113
0.026337
-0.016602
0.009735
0.044891
0.038055
-0.072266
-0.151855
-0.099121
-0.046875
-0.033203
-0.072754
-0.081543
-0.071289
-0.072754
-0.060547
-0.043457
-0.030273
-0.028809
-0.010254
-0.016602
-0.003418
0.002899
0.005829
0.014618
0.017059
0.029266
0.019989
0.010223
0.018524
0.019501
0.019501
-0.000488
0.015106
0.004364
0.000000
-0.005371
-0.015137
-0.018555
-0.017090
-0.014160
-0.011230
-0.016602
-0.011719
-0.021973
-0.013672
-0.033203
-0.013184
-0.017578
-0.012207
-0.011230
-0.016113
-0.016113
-0.006836
-0.005371
-0.006348
-0.011230
-0.002930
-0.006836
-0.009766
-0.008301
-0.001465
0.000000
-0.004883
-0.011230
-0.012695
-0.004883
0.000946
-0.002930
0.003387
0.002411
0.006805
0.000458
-0.001953
0.010712
-0.000488
0.001923
0.000458
-0.002930
0.002411
0.004364
-0.003906
0.009735
0.007294
-0.003906
-0.008301
0.004364
0.004852
-0.011719
-0.003906
-0.006836
-0.002930
-0.006836
-0.000977
-0.002441
-0.003906
-0.006836
0.006805
-0.017578
-0.009277
-0.003906
-0.005859
0.005341
-0.007812
-0.008301
-0.006348
0.001923
-0.000488
0.004364
-0.012695
-0.007812
0.000946
0.002411
0.004364
0.001923
-0.007812
-0.001465
0.004364
-0.003418
-0.001953
0.001923
0.001923
0.004364
-0.006348
-0.010742
-0.000488
0.001923
0.000946
0.000946
-0.003418
0.006805
-0.003418
-0.000488
-0.007324
-0.000977
0.003876
-0.000977
-0.006348
0.001923
-0.000977
-0.013184
-0.004883
0.002411
0.002899
-0.008789
-0.015625
-0.000488
-0.004883
-0.007812
-0.008789
-0.011719
0.000000
0.003387
0.004364
-0.002930
-0.004883
-0.002441
0.018036
0.007294
0.030243
0.026337
0.042450
0.016083
0.018524
0.021942
0.024384
0.032196
0.036102
0.051727
0.069794
0.088837
0.114716
0.161102
0.169891
0.159149
0.134735
0.101532
0.085419
0.076630
0.091766
0.105438
0.103973
0.095184
0.109344
0.107391
0.083466
0.071259
0.043427
0.032684
0.011688
-0.013184
-0.038086
-0.061523
-0.056641
-0.078613
-0.147949
-0.210938
-0.249023
-0.225098
-0.137207
-0.056641
-0.064453
-0.114746
-0.155762
-0.169434
-0.140625
-0.168457
-0.203613
-0.174316
-0.153809
-0.129883
-0.126953
-0.084961
-0.037598
-0.006836
-0.008301
-0.006348
-0.012695
-0.002441
0.004852
0.012177
0.017548
0.028290
0.047333
0.049286
0.017059
0.001923
-0.012207
-0.004883
0.019501
0.040497
0.050262
0.061981
0.076141
0.097137
0.115692
0.034149
-0.049316
-0.025391
0.023407
-0.000488
-0.015137
-0.024414
-0.020020
0.000000
-0.001953
0.000946
-0.015137
-0.017090
-0.043457
-0.070801
-0.076172
-0.073242
-0.079102
-0.080566
-0.074219
-0.076172
-0.068359
-0.043457
-0.046387
-0.044434
-0.034668
-0.019043
-0.008789
-0.017090
-0.005371
-0.007324
0.017059
0.011688
-0.003418
0.005829
0.006805
0.016571
0.011200
0.015106
0.011688
0.009735
0.013641
0.008270
0.015594
0.010223
0.005341
0.014618
0.016083
0.014130
-0.000488
0.007782
0.020966
0.023407
0.014130
0.017548
0.018036
0.022430
0.006805
0.019989
0.012665
0.012177
0.014618
0.018036
0.005341
0.005829
0.013641
0.004364
0.015594
0.005829
0.000458
0.008270
0.006805
0.013153
0.013641
-0.001465
0.002899
0.002899
0.001923
0.010223
-0.004395
0.000946
-0.001465
0.007294
0.001923
-0.000488
0.003387
0.009735
-0.003418
0.000458
0.006805
0.003876
0.007294
-0.001953
0.003387
0.002411
0.003876
0.008759
0.006805
0.002411
0.006805
0.009247
0.004852
0.003387
0.007294
0.000000
0.002411
0.001923
0.012665
0.006317
0.004364
0.006317
-0.002441
0.013641
0.003876
-0.000488
0.003387
0.013153
0.001434
0.007782
0.002899
-0.013184
-0.003418
-0.003418
-0.008789
-0.000977
0.000946
0.009735
-0.000488
0.018524
0.032196
0.032196
0.035614
0.034637
0.036591
0.049774
0.035614
0.031708
0.046844
0.066864
0.085419
0.089325
0.090302
0.086884
0.066376
0.044403
0.019989
-0.011719
-0.042969
-0.055664
-0.052734
-0.042480
-0.046387
-0.050293
-0.055176
-0.058594
-0.079590
-0.103027
-0.103027
-0.094238
-0.097656
-0.107422
-0.106445
-0.094238
-0.066895
-0.046875
-0.039551
-0.033691
-0.013672
0.000000
-0.004395
0.007294
0.015106
0.013153
0.025360
0.017059
0.017548
0.012177
0.029266
0.017059
0.010712
0.016571
0.009735
0.027802
0.026825
0.019501
0.002899
0.011200
0.003387
0.026337
0.005341
0.000458
0.016571
0.018524
0.028290
0.008270
0.010712
0.031219
0.069794
0.076141
0.091766
0.077606
0.081512
0.098602
0.155731
0.221161
0.175262
0.049286
0.024384
0.032684
0.037567
0.004364
0.029755
0.036102
0.065399
0.060028
0.069794
0.044403
-0.038574
-0.083008
-0.084473
-0.068359
-0.054199
-0.029785
-0.070312
-0.115234
-0.117676
-0.065430
0.003876
0.019501
0.014618
-0.035645
-0.054199
-0.033203
-0.056152
-0.076172
-0.069336
-0.041016
-0.009277
-0.015625
-0.034668
-0.045898
-0.061035
-0.069336
-0.067871
-0.063965
-0.051270
-0.047363
-0.051270
-0.038086
-0.034668
-0.018555
-0.013672
-0.010742
-0.008301
-0.007812
0.010712
-0.000977
0.008759
0.005341
0.003876
-0.000977
-0.002441
0.000458
0.006317
0.002899
0.008759
-0.002930
0.008759
-0.004395
0.002411
0.001923
0.007294
0.008270
-0.007812
0.007782
-0.006836
0.008270
-0.000977
0.000458
-0.002441
0.001434
0.019012
-0.002930
0.007294
0.008270
0.008759
0.008759
0.002899
-0.005859
0.006805
0.014130
0.006317
-0.003906
0.006805
0.004852
0.009247
0.009247
0.004364
0.006805
0.008270
0.003876
0.005829
-0.005859
-0.006836
-0.003418
-0.014160
-0.016113
-0.026367
-0.005859
-0.020020
-0.012207
-0.025879
-0.021484
-0.027832
-0.030273
-0.023438
-0.025391
-0.007812
-0.019531
-0.007324
0.003876
-0.003418
0.017059
0.024872
0.049286
0.064911
0.058075
0.067352
0.061981
0.076630
0.065399
0.078094
0.110809
0.123016
0.141083
0.157684
0.168427
0.175751
0.177216
0.166962
0.162079
0.165497
0.175262
0.173798
0.155243
0.122040
0.100067
0.092743
0.074677
0.068329
0.046356
0.031708
0.015106
0.001434
-0.024902
-0.046875
-0.067871
-0.077637
-0.082520
-0.099609
-0.113281
-0.122559
-0.127930
-0.112305
-0.098633
-0.103027
-0.095215
-0.091309
-0.075684
-0.064453
-0.065918
-0.059570
-0.052246
-0.045410
-0.048340
-0.043457
-0.032715
-0.032227
-0.021484
-0.025391
-0.030762
-0.018555
-0.010742
-0.010742
-0.012695
-0.008301
-0.013184
-0.001465
0.011200
0.007782
0.006805
0.004364
0.003387
0.020966
0.016571
0.015106
0.017059
0.026825
0.001923
0.010223
0.009735
0.005341
0.000000
-0.004395
0.001434
-0.003418
-0.000977
-0.000977
-0.000977
-0.007812
-0.025391
-0.062012
-0.071777
-0.068848
-0.061523
-0.024902
0.035614
0.076630
0.134247
0.188446
0.151337
-0.124512
-0.342773
-0.161133
0.120575
0.193817
0.147919
0.052704
0.027313
0.005829
0.000946
0.016571
0.048798
0.051727
0.024384
-0.020996
-0.033691
-0.026855
-0.004395
-0.028809
-0.019043
-0.030273
-0.030762
-0.030273
-0.032227
-0.057617
-0.050293
-0.044922
-0.037598
-0.047363
-0.066895
-0.074707
-0.080078
-0.068848
-0.054199
-0.074219
-0.080566
-0.075195
-0.063477
-0.039551
-0.045410
-0.089844
-0.140137
-0.152344
-0.109863
-0.068359
-0.038574
-0.044434
-0.068848
-0.071289
-0.106934
-0.124512
-0.137695
-0.117676
-0.107422
-0.095703
-0.075684
-0.062012
-0.039062
-0.041992
-0.036621
-0.045410
-0.042480
-0.049316
-0.028320
-0.015625
-0.005371
-0.007812
0.000000
0.017548
0.024384
0.030731
0.029266
0.020966
0.032684
0.030731
0.023407
0.016571
0.014618
0.023895
0.015106
0.007294
0.011688
0.017548
0.015594
0.008759
0.019012
0.010712
0.017548
0.018036
0.005829
0.021454
0.022430
0.024384
0.025848
0.011200
0.012177
0.019989
0.017548
0.029755
0.025848
0.021454
0.026337
0.023895
0.025848
0.016083
0.024872
0.020966
0.026825
0.037079
0.026825
0.027313
0.022919
0.027802
0.032196
0.030731
0.027802
0.025360
0.036102
0.034637
0.039032
0.022430
0.040009
0.039032
0.042450
0.045868
0.027802
0.034149
0.031219
0.034149
0.032196
0.021942
0.025848
0.029755
0.019012
0.016571
0.014130
0.005829
0.017059
0.007782
0.011200
-0.016113
-0.016113
-0.010742
-0.000977
-0.001953
0.006805
0.005829
0.029266
0.026825
0.043915
0.071747
0.089813
0.091766
0.098114
0.107391
0.125946
0.138153
0.150848
0.167938
0.174286
0.201630
0.231415
0.260223
0.253876
0.217255
0.173309
0.111298
0.112762
0.091766
0.098602
0.105438
0.105438
0.094696
0.075653
0.044403
0.025848
-0.002441
-0.017578
-0.041504
-0.056641
-0.047852
-0.058594
-0.059082
-0.052246
-0.038574
-0.028809
-0.006348
0.002899
-0.019531
-0.070312
-0.073730
-0.046875
-0.015137
-0.027832
-0.017578
-0.027832
-0.043945
-0.067871
-0.079102
-0.086426
-0.062012
-0.074219
-0.073242
-0.058105
-0.071777
-0.077148
-0.077148
-0.092285
-0.075195
-0.075195
-0.066406
-0.046875
-0.027832
-0.020508
-0.000488
-0.004395
-0.007324
0.009247
0.040009
0.076630
0.059052
-0.008301
-0.040527
-0.047363
-0.000977
0.015106
0.031219
0.048798
0.039032
0.014618
-0.005371
-0.035156
-0.035645
-0.016602
-0.031738
-0.069824
-0.063965
-0.037598
-0.023926
-0.009766
0.000458
-0.000488
-0.011230
-0.050781
-0.056641
-0.057129
-0.041504
-0.058105
-0.080566
-0.078613
-0.058105
-0.042480
-0.029785
-0.018555
-0.038574
-0.051270
-0.058594
-0.058105
-0.062500
-0.061035
-0.057129
-0.050781
-0.051758
-0.028320
-0.024414
-0.024902
-0.034180
-0.024414
-0.006348
-0.011719
0.003387
-0.001953
-0.006836
-0.015137
-0.017578
-0.031738
-0.010742
-0.011230
-0.013184
-0.021484
-0.014160
-0.018066
-0.035156
-0.029297
-0.019531
-0.019043
-0.010742
-0.006348
-0.041992
-0.049316
-0.048828
-0.041016
-0.044434
-0.049805
-0.092285
-0.109375
-0.095215
-0.071777
-0.069336
-0.076660
-0.114258
-0.096191
-0.083496
-0.085938
-0.086426
-0.080078
-0.073242
-0.061523
-0.050293
-0.058105
-0.078613
-0.062988
-0.043945
-0.013672
-0.020996
-0.016602
-0.006348
0.002899
0.012177
0.013641
0.008759
0.015106
0.020966
0.013641
0.024384
0.011688
0.030243
0.031708
0.028290
0.037567
0.042450
0.042938
0.046356
0.038544
0.043915
0.056122
0.051239
0.049774
0.065887
0.059052
0.049286
0.048798
0.068329
0.063934
0.051239
0.044403
0.055634
0.053680
0.058075
0.043427
0.058075
0.050262
0.043427
0.049286
0.046844
0.042938
0.045380
0.047333
0.039032
0.036102
0.036102
0.044891
0.033661
0.029755
0.034149
0.020477
0.029266
0.034149
0.021454
0.028778
0.034637
0.019989
0.010223
0.014618
0.024872
0.037567
0.032196
0.044403
0.053192
0.062958
0.080536
0.116180
0.160126
0.196259
0.208954
0.204071
0.193817
0.164520
0.136688
0.139618
0.142548
0.149384
0.158661
0.162079
0.152802
0.125458
0.104950
0.094696
0.043427
0.000000
-0.022461
-0.045898
-0.047363
-0.056641
-0.075684
-0.073730
-0.070801
-0.059570
-0.030273
0.023895
0.105438
0.190887
0.220184
0.181122
0.125458
0.092255
0.174774
0.232391
0.185516
0.204559
0.191864
0.075165
0.018036
0.011688
0.072723
0.029266
-0.049805
-0.077148
-0.082031
-0.104004
-0.153320
-0.219238
-0.255371
-0.275879
-0.294434
-0.284180
-0.270508
-0.245117
-0.205078
-0.172363
-0.148926
-0.130371
-0.108398
-0.079590
-0.058594
-0.045898
-0.037598
-0.007324
0.011688
0.034637
0.041962
0.029266
0.042938
0.043915
0.048309
0.053192
0.066864
0.045380
0.040009
0.027802
0.042938
0.041962
0.033661
0.029755
0.013153
0.032684
0.020966
0.007782
0.011200
0.009735
0.014618
0.002411
-0.002441
-0.002930
-0.007324
-0.003418
0.012665
0.007782
-0.004883
0.007782
-0.000488
0.007294
0.003876
-0.001465
-0.002930
-0.013184
-0.010742
-0.007812
-0.005859
-0.006348
-0.005859
-0.020996
-0.034668
-0.026855
-0.012695
-0.032715
-0.040039
-0.038086
-0.041016
-0.049316
-0.035645
-0.050293
-0.036621
-0.042480
-0.037598
-0.036133
-0.038574
-0.029297
-0.031250
-0.020508
-0.017578
-0.009766
-0.002930
0.000000
0.007782
0.009735
0.000458
-0.002930
-0.002930
-0.010742
-0.004395
-0.031738
-0.049316
-0.058105
-0.035645
-0.034180
-0.036133
-0.046875
-0.052734
-0.075195
-0.075195
-0.086914
-0.090332
-0.112305
-0.104980
-0.098633
-0.076660
-0.063965
-0.040527
-0.061035
-0.081055
-0.073730
-0.053711
-0.025391
-0.034180
-0.021484
-0.036133
-0.021484
-0.011719
-0.023926
-0.016602
-0.020508
-0.021973
-0.023926
-0.029785
-0.039062
-0.060547
-0.074219
-0.086914
-0.088867
-0.107910
-0.115723
-0.125977
-0.136719
-0.137207
-0.135742
-0.132812
-0.117188
-0.113281
-0.127441
-0.113770
-0.099609
-0.086914
-0.066406
-0.049316
-0.008789
0.000000
0.023895
0.028290
0.045868
0.067352
0.076141
0.092743
0.093719
0.113739
0.123016
0.119598
0.107880
0.107391
0.103973
0.109344
0.104462
0.097626
0.099579
0.089325
0.092255
0.094696
0.079071
0.078094
0.072723
0.082001
0.084442
0.082001
0.079559
0.085907
0.081024
0.073700
0.061005
0.050262
0.063446
0.054169
0.054169
0.038055
0.036102
0.024384
0.021454
0.017059
0.012665
-0.012695
-0.008301
-0.009766
-0.012207
-0.033691
-0.020996
-0.027832
-0.035156
-0.016602
-0.043945
-0.038574
-0.038086
-0.026855
-0.040039
-0.042480
-0.043945
-0.033691
-0.027344
-0.030762
-0.023438
-0.023438
-0.011719
-0.011719
-0.017578
-0.015625
-0.014160
-0.007812
-0.020020
-0.019043
-0.014160
0.016083
0.000946
0.003387
0.040497
0.042938
0.019989
0.012665
-0.031738
-0.004883
0.065887
0.054657
0.098602
0.084442
0.059540
0.120575
0.108856
0.111298
0.109344
0.077606
0.086395
0.029755
-0.094727
-0.064941
0.106903
0.012177
0.082001
0.041473
-0.033691
-0.030273
-0.032227
-0.045898
-0.069824
-0.080078
-0.091797
-0.094727
-0.089844
-0.083984
-0.069336
-0.060547
-0.037109
-0.032227
-0.018066
-0.017578
-0.003906
-0.007324
-0.000488
0.005341
0.015106
0.003876
0.016571
0.004852
0.009735
0.018524
0.013153
0.020477
0.012665
0.006805
0.002411
-0.000488
0.008270
0.005829
-0.000488
-0.003906
-0.004395
-0.013184
-0.015137
-0.013184
-0.012207
-0.012207
-0.002441
-0.003418
-0.021973
-0.020508
-0.001953
-0.004883
-0.000977
-0.005371
-0.012207
-0.011230
0.009247
-0.000977
-0.000488
0.002411
-0.003418
-0.003418
0.000458
0.010223
-0.004883
-0.005859
-0.000488
0.003387
-0.008301
0.002899
-0.000488
0.000946
0.003387
-0.008301
0.003387
0.000458
0.004852
0.011200
0.002411
0.004852
-0.002930
0.009735
0.007782
0.008270
0.000458
-0.009277
-0.012207
-0.026367
-0.042969
-0.048828
-0.046387
-0.062988
-0.079590
-0.072754
-0.054688
-0.010254
0.018524
0.022430
0.011688
0.000000
-0.015137
0.003876
0.008759
0.062469
0.137665
0.149872
0.099579
0.041962
0.032684
0.073700
0.101532
0.064911
-0.038574
-0.091309
-0.026367
0.054657
0.055145
0.018524
-0.039062
-0.084961
-0.119629
-0.128906
-0.132812
-0.124023
-0.122070
-0.097168
-0.094727
-0.076660
-0.045410
-0.040527
-0.028809
-0.018066
-0.004395
0.000458
0.010223
0.017548
0.022919
0.024872
0.014130
0.011688
0.020477
0.041473
0.040497
0.045868
0.036102
0.031219
0.031219
0.035614
0.023895
0.028778
0.031219
0.027802
0.023407
0.034637
0.037567
0.021942
0.029266
0.032684
0.036591
0.029755
0.010712
0.028290
0.025848
0.016083
0.022919
0.027802
0.027313
0.027313
0.034149
0.031708
0.022430
0.023407
0.024384
0.031219
0.025848
0.028778
0.024872
0.022430
0.034149
0.017059
0.019501
0.017059
0.016083
0.018036
0.015594
0.002899
0.012177
0.011688
0.012665
0.004852
-0.004883
0.015106
0.007782
0.007782
-0.001465
0.002411
0.009247
0.012177
0.017548
0.015106
0.005341
0.001434
0.020477
0.010223
0.026337
0.015594
0.006317
0.006805
0.006805
0.009735
-0.004883
0.000458
0.011688
0.004364
0.016571
0.014130
0.021454
0.045380
0.046844
0.076630
0.136688
0.175262
0.252899
0.407196
0.414520
0.157684
-0.205078
-0.469727
-0.189941
0.069305
0.084930
0.144501
0.221161
0.171844
0.040985
-0.051758
-0.136230
-0.175781
-0.204102
-0.203613
-0.193848
-0.149414
-0.125488
-0.106445
-0.098145
-0.071289
-0.049805
-0.038574
-0.020508
-0.014160
-0.011719
-0.000488
-0.007324
-0.010742
-0.021973
-0.006348
0.001434
-0.000488
0.000458
-0.020508
-0.021484
-0.005859
-0.012207
-0.014160
-0.020508
-0.022461
-0.022949
-0.019043
-0.021484
-0.026367
-0.029297
-0.006836
-0.021484
-0.022949
-0.037109
-0.008301
-0.018555
-0.013184
-0.023926
-0.018555
-0.014648
-0.015625
-0.022461
-0.020020
-0.038086
-0.016113
-0.016602
-0.019043
-0.003418
-0.014160
-0.004395
-0.011230
-0.003906
-0.001465
-0.002930
-0.000488
-0.007324
-0.018555
-0.014648
-0.005859
0.001923
0.007782
0.006805
0.014130
-0.011230
-0.019531
-0.013672
-0.019043
-0.030762
-0.021973
-0.010742
-0.017578
-0.033691
-0.009766
0.059540
0.193817
0.371552
0.458954
0.368134
0.173309
0.028778
-0.057129
-0.149414
-0.125488
-0.051270
0.057098
0.107880
0.115204
0.105438
0.041962
-0.050781
-0.144043
-0.208496
-0.239258
-0.254395
-0.272949
-0.266602
-0.253418
-0.214355
-0.161621
-0.154297
-0.116211
-0.073730
-0.053711
-0.018555
-0.007812
0.005341
0.020966
0.036102
0.047821
0.047333
0.041473
0.050751
0.059052
0.051239
0.055145
0.042938
0.049286
0.037079
0.033661
0.039032
0.031219
0.031219
0.025360
0.022919
0.017548
0.015106
0.010223
0.016571
0.014130
0.013641
0.004852
0.009735
0.012665
0.007782
0.000000
0.007294
0.001923
0.009247
-0.000488
-0.005859
0.007294
0.007782
0.006805
0.006317
0.004852
0.001434
-0.002441
0.010223
0.003387
-0.005859
-0.010742
0.003876
0.009735
0.003876
-0.004883
-0.002930
-0.008789
0.002899
0.010712
0.010712
0.027313
0.037567
0.028778
0.023895
0.032684
0.030731
0.028778
0.044403
0.036102
0.046844
0.011688
0.040497
0.061005
0.059052
0.057587
0.055145
0.055634
0.040985
0.029266
0.029755
0.034637
0.032684
0.023895
0.010223
-0.012207
0.001923
0.000946
0.007782
0.026825
0.085907
0.200653
0.297821
0.273407
0.138641
-0.035645
-0.106934
-0.198242
-0.219238
-0.083008
0.050751
0.125458
0.140106
0.078094
0.017548
-0.039551
-0.095703
-0.142090
-0.158691
-0.150391
-0.136230
-0.125000
-0.123047
-0.098633
-0.049316
-0.057129
-0.068848
-0.031250
-0.010742
0.005341
0.015594
-0.000977
-0.016113
-0.029297
-0.023926
-0.002441
0.000000
-0.001953
-0.012207
0.001923
0.006317
0.005829
-0.009277
-0.002441
0.004852
-0.001465
0.007782
0.000946
0.004852
0.006317
0.000946
0.003876
-0.008789
-0.000488
0.000458
-0.009277
-0.012695
-0.004395
-0.010254
-0.022461
-0.006348
-0.015137
-0.019531
-0.021973
-0.023926
-0.010254
-0.020508
-0.018066
-0.010254
-0.023438
-0.016602
-0.007812
-0.015137
-0.017090
-0.009277
0.001434
-0.012695
-0.015137
-0.009766
-0.003418
0.005829
-0.002930
-0.010254
-0.004395
-0.003418
0.000000
-0.014160
-0.016602
-0.008789
-0.004883
-0.004395
-0.007324
-0.008301
-0.010254
0.001923
0.001434
-0.010254
-0.016602
-0.015137
0.008759
-0.009277
-0.012207
-0.017578
-0.013184
-0.005859
-0.004395
-0.012695
-0.012695
-0.009766
-0.012207
-0.025879
-0.023926
-0.029297
-0.040527
-0.039062
-0.041504
-0.019531
0.042938
0.085907
0.133270
0.224091
0.371063
0.557587
0.581024
0.401337
0.103973
-0.198730
-0.342285
-0.225586
-0.028809
0.183563
0.321259
0.304169
0.183563
0.048309
-0.069824
-0.173340
-0.247559
-0.289551
-0.313965
-0.325684
-0.291016
-0.244141
-0.215332
-0.173828
-0.135742
-0.105957
-0.079102
-0.047363
-0.018555
-0.008301
0.023407
0.029755
0.037567
0.033661
0.037567
0.054169
0.047333
0.040009
0.035126
0.036591
0.032684
0.037079
0.031708
0.017059
0.012177
0.017059
0.026337
0.015106
0.008759
-0.000977
0.005341
0.002899
-0.000488
-0.005371
-0.015625
0.003387
-0.006836
-0.002930
-0.014648
-0.010742
-0.007812
0.000458
0.001923
-0.008789
-0.011230
0.002411
0.002899
-0.000488
0.008270
-0.003906
-0.003418
0.009247
0.000946
-0.004883
-0.004883
0.001434
0.005341
0.008270
0.008270
-0.009277
-0.005371
-0.006348
0.006317
-0.004395
-0.012207
-0.002930
-0.005371
-0.002930
-0.020508
-0.020020
-0.013672
-0.007812
-0.002441
-0.008301
-0.018555
-0.033203
-0.026855
-0.041504
-0.047363
-0.079590
-0.074707
-0.042480
0.045380
0.072723
0.072235
0.037567
-0.085938
-0.189941
-0.202148
-0.148926
-0.069824
0.005829
0.065887
0.160614
0.156219
0.110321
0.136200
0.133270
0.148895
0.127411
0.147919
0.169403
0.180145
0.171356
0.165497
0.130341
0.105438
0.059052
0.080048
0.083466
0.086884
0.058075
0.011688
-0.018555
-0.058594
-0.107910
-0.140137
-0.167969
-0.173340
-0.166504
-0.149902
-0.133301
-0.120117
-0.103027
-0.076172
-0.037598
-0.028320
-0.016113
-0.006348
0.023895
0.033661
0.028290
0.040497
0.037079
0.054657
0.054169
0.041962
0.036102
0.041473
0.035614
0.041962
0.018036
0.024872
0.028290
0.008270
0.005829
-0.002441
-0.008789
-0.008301
-0.010742
-0.023438
-0.015625
-0.020508
-0.021484
-0.018555
-0.032715
-0.019043
-0.021484
-0.023438
-0.009277
-0.028320
-0.026367
-0.016602
-0.020996
-0.016113
-0.008301
-0.011719
-0.005859
-0.018555
-0.010254
-0.002930
-0.009766
-0.007812
0.002411
-0.001465
-0.001465
0.006317
0.003876
0.007782
-0.015625
-0.014160
0.000946
0.000000
0.010223
0.000946
-0.003906
-0.004395
0.000458
-0.004395
-0.013184
0.010223
-0.010742
-0.003906
-0.006836
-0.016113
-0.015137
-0.014648
-0.016113
-0.000977
0.011200
0.005341
0.009247
0.018524
0.032196
0.047821
0.054657
0.093719
0.133759
0.165497
0.202606
0.213348
0.210907
0.203094
0.208466
0.201630
0.170868
0.106415
0.055145
-0.006348
-0.042480
-0.033691
-0.059570
-0.078125
-0.087891
-0.104492
-0.142090
-0.185059
-0.241699
-0.277832
-0.300781
-0.301758
-0.281738
-0.270020
-0.226562
-0.194824
-0.145996
-0.099121
-0.056152
-0.027344
-0.018555
0.015106
0.039520
0.059540
0.068817
0.084930
0.083954
0.093719
0.098602
0.094696
0.091278
0.079071
0.073700
0.050751
0.031708
0.028290
0.016083
0.026825
0.022919
0.009735
-0.003418
-0.010254
-0.010742
-0.027832
-0.031738
-0.024902
-0.020508
-0.023926
-0.019531
-0.028320
-0.023926
-0.026367
-0.024414
-0.026855
-0.035156
-0.029785
-0.030273
-0.031738
-0.027344
-0.036621
-0.021973
-0.018555
-0.027344
-0.033691
-0.051758
-0.083984
-0.081055
-0.096680
-0.117188
-0.117676
-0.087402
0.005341
0.053680
0.121063
0.103973
-0.017578
-0.085938
-0.067383
-0.043945
-0.004395
0.033173
0.063446
0.075653
0.087372
0.087372
0.102020
0.096161
0.076630
0.069794
0.058563
0.061981
0.053192
0.040497
0.017059
0.018524
0.014130
0.025360
0.028290
0.030243
0.026825
0.019989
0.014618
0.014618
0.012665
0.007782
0.015106
0.004852
0.001923
0.008270
0.000000
0.023895
0.023895
0.019989
0.025360
0.026337
0.032684
0.027313
0.028778
0.029266
0.025848
0.026337
0.025848
0.024872
0.025848
0.027802
0.030731
0.015106
0.016571
0.010223
0.031219
0.036102
0.041962
0.039520
0.035126
0.033173
0.044891
0.017548
-0.023926
-0.048340
-0.059082
-0.075684
-0.068848
-0.028320
0.048309
0.094208
-0.001953
-0.121094
-0.097656
-0.032227
-0.006836
0.024384
0.000946
-0.046387
-0.037109
-0.035156
-0.146973
-0.106445
-0.073730
-0.046387
-0.000977
0.014618
0.008270
-0.009277
-0.018555
-0.034668
-0.060547
-0.061523
-0.063477
-0.041992
-0.035156
-0.020508
-0.010254
-0.007324
0.000946
0.007782
0.016571
0.016083
0.021454
0.027802
0.039032
0.022919
0.022430
0.042450
0.027313
0.023407
0.028290
0.021454
0.015594
0.023407
0.022919
0.025360
0.016571
0.011200
0.015594
0.001434
0.010712
0.006805
-0.001465
-0.006348
-0.000488
-0.005371
-0.004883
0.008270
0.012177
0.002899
0.008759
0.022919
0.040985
0.101044
0.184052
0.270966
0.354950
0.385223
0.356415
0.294403
0.223114
0.105438
-0.013672
-0.061523
-0.037598
-0.020020
0.002899
0.047333
0.074188
0.058075
-0.024902
-0.125000
-0.224121
-0.304688
-0.343750
-0.363770
-0.353027
-0.333008
-0.300293
-0.270020
-0.213867
-0.169922
-0.124512
-0.085938
-0.051270
-0.033691
-0.007812
0.023895
0.035126
0.052216
0.061493
0.074188
0.078583
0.078583
0.081024
0.081512
0.082001
0.066376
0.061005
0.066864
0.064911
0.060516
0.049286
0.046356
0.039520
0.023407
0.022919
0.021454
0.018036
0.007294
0.006317
-0.004395
-0.017090
-0.039062
-0.060547
-0.104492
-0.130859
-0.112793
0.092743
0.231415
0.207001
0.056610
-0.020508
-0.049316
-0.042480
-0.011230
0.035126
0.076141
0.115204
0.112762
0.089813
0.067841
0.028290
0.013641
0.027313
0.031708
0.025360
0.002899
-0.014160
-0.027832
-0.040039
-0.051270
-0.057617
-0.070312
-0.058105
-0.056152
-0.059570
-0.052734
-0.036621
-0.028809
-0.027832
-0.037598
-0.026367
-0.025391
-0.020020
-0.019043
-0.011230
-0.024414
-0.012207
-0.011719
-0.009766
-0.011719
-0.011230
-0.012207
-0.011230
-0.017090
-0.007324
-0.001465
-0.013184
-0.004395
0.001923
-0.010254
-0.008789
0.000458
-0.003418
0.005829
0.001923
-0.004883
-0.005371
-0.004395
-0.003418
0.010712
0.000946
0.006317
-0.005371
-0.000488
0.002411
-0.003418
0.006805
0.001923
0.000000
0.008759
0.000000
0.008759
-0.001465
-0.002441
0.001434
-0.020508
-0.023926
0.009735
0.010712
-0.004395
-0.004883
-0.009766
-0.010254
-0.013184
-0.015625
-0.024414
-0.012695
-0.006348
-0.021484
-0.011230
-0.030273
-0.013672
-0.011719
-0.019043
-0.013672
-0.007812
-0.008789
-0.012207
-0.020508
-0.025391
-0.004883
-0.007812
-0.007324
-0.006836
-0.003418
-0.004395
0.001434
-0.001465
0.000000
-0.011719
-0.004395
0.002411
0.014618
0.027313
0.059540
0.094208
0.124481
0.175262
0.241180
0.296844
0.265594
0.096161
-0.125488
-0.262695
-0.170410
0.053192
0.179657
0.189911
0.143036
0.106903
0.059052
0.039520
0.000458
-0.052734
-0.061035
-0.076172
-0.050781
-0.029297
0.008270
0.058075
0.114227
0.113251
0.061981
-0.061035
-0.118652
-0.114258
-0.061523
-0.032227
-0.005371
0.011688
-0.007812
-0.044434
-0.094727
-0.136719
-0.143066
-0.162598
-0.166992
-0.170898
-0.161621
-0.126465
-0.106934
-0.092285
-0.075195
-0.054199
-0.033203
-0.016113
-0.007812
0.000946
0.007782
0.017548
0.009247
0.016571
0.018036
0.010712
0.011200
0.016571
0.005829
-0.000488
0.007294
0.014130
0.019989
0.009247
0.006317
0.002411
0.025848
0.004852
0.013153
0.016083
0.009247
0.018524
0.011200
0.017548
0.017059
0.021942
0.023407
0.015594
0.007782
0.010712
-0.000977
-0.005859
-0.000488
0.003876
-0.019531
-0.024902
-0.019531
-0.012695
-0.023926
-0.020508
-0.026855
-0.025879
-0.029297
-0.038086
-0.026855
-0.035156
-0.016113
-0.016602
-0.045898
-0.005371
0.149384
0.152313
0.009247
-0.072266
-0.049805
-0.000488
0.059052
0.165985
0.142059
0.131317
0.155731
0.120087
0.085419
0.046356
0.026825
0.030243
0.017059
0.016571
0.004852
0.011200
0.000458
-0.006348
-0.028320
-0.035156
-0.054688
-0.054688
-0.079102
-0.071289
-0.086914
-0.083984
-0.075195
-0.077637
-0.081543
-0.064453
-0.054199
-0.051270
-0.046875
-0.039062
-0.034180
-0.030273
-0.027832
-0.021484
-0.016602
-0.014648
-0.005859
-0.001953
-0.006836
-0.006836
-0.001465
0.010712
0.000000
-0.010742
-0.004395
0.003876
0.000458
0.003876
0.001434
0.000458
0.003387
-0.000977
0.006317
0.000458
-0.005859
0.001434
0.007294
0.005341
0.003876
0.003876
-0.002441
0.009735
0.001923
-0.006348
-0.002930
0.011688
0.011200
0.002899
-0.000488
0.002411
0.014130
0.011688
-0.001953
0.004364
0.006317
0.007294
0.004852
-0.004395
0.000458
0.006317
0.008270
0.019012
-0.005371
0.010712
0.001923
0.009247
0.006805
-0.009766
0.008759
0.006317
0.014618
0.006805
0.012665
0.011688
0.015594
0.024872
0.034637
0.039520
0.032684
0.053192
0.057098
0.069794
0.062469
0.094208
0.129364
0.143036
0.168915
0.172821
0.153778
0.140106
0.127899
0.125946
0.133270
0.127411
0.144012
0.149872
0.110809
0.087860
0.039520
0.035126
0.015594
0.023895
-0.061035
-0.123047
-0.115234
-0.108887
-0.088379
-0.093750
-0.160156
-0.206543
-0.183105
-0.145996
-0.135742
-0.135742
-0.118164
-0.128418
-0.110352
-0.112793
-0.080566
-0.060547
-0.033203
-0.009277
0.016083
0.039032
0.044403
0.061493
0.056122
0.071259
0.061493
0.068817
0.069305
0.076630
0.036591
0.055145
0.066864
0.008759
-0.057617
-0.059570
-0.049316
-0.041016
0.082489
0.194794
0.245575
0.050262
-0.194336
-0.316406
-0.299316
-0.171875
-0.049316
0.047333
0.050262
0.027313
-0.001465
-0.039551
-0.045410
-0.064941
-0.079590
-0.075684
-0.063965
-0.031738
-0.040527
-0.000977
0.010712
0.025360
0.017059
0.033661
0.032684
0.038055
0.037079
0.019012
0.026337
0.023407
0.020966
0.026337
0.013153
0.016571
0.018524
0.019012
0.015594
0.015594
0.010712
-0.006348
-0.003418
-0.024414
-0.050293
-0.074707
-0.095703
-0.118652
-0.061035
0.069305
0.152802
0.179169
0.060516
-0.033203
-0.064453
-0.049805
-0.022461
0.025360
0.036591
0.057587
0.071747
0.074677
0.085419
0.067352
0.056610
0.041962
0.031708
0.020966
0.020477
-0.002441
-0.003418
-0.013672
-0.019043
-0.015625
-0.023926
-0.023438
-0.024902
-0.031738
-0.032715
-0.042969
-0.022461
-0.024902
-0.026855
-0.030762
-0.020996
-0.025391
-0.033203
-0.013184
-0.019043
-0.025879
-0.024902
-0.024414
-0.010254
-0.015137
-0.015625
-0.013672
-0.013672
-0.015137
-0.011230
-0.012695
-0.012207
-0.000977
-0.010254
-0.020508
-0.014160
-0.009277
-0.009766
-0.005859
-0.010254
-0.018555
-0.010254
-0.010254
-0.007812
-0.012207
-0.007812
-0.003906
-0.014648
-0.011719
-0.012695
-0.004883
-0.019043
-0.019043
-0.031738
-0.028320
-0.027344
-0.025879
-0.017578
-0.035156
-0.031250
-0.041016
-0.047852
-0.034668
-0.024414
-0.016602
-0.023926
-0.009277
-0.012695
-0.015625
0.011688
0.043427
0.057587
0.053192
0.066864
0.084930
0.100067
0.110809
0.113251
0.099091
0.081512
0.072235
0.053192
0.054169
0.055145
0.075165
0.082001
0.059052
0.021454
-0.003906
-0.041016
-0.053711
-0.066406
-0.086914
-0.095703
-0.081055
-0.075195
-0.083008
-0.087891
-0.088379
-0.094727
-0.074219
-0.069336
-0.077637
-0.051758
-0.041016
-0.044922
-0.033691
-0.028320
-0.019531
-0.020020
-0.013184
-0.011230
-0.009277
-0.012207
-0.005371
-0.008301
0.003387
0.004364
0.010223
0.008270
0.008759
0.007782
0.012177
0.014618
0.023407
0.024872
0.011688
0.013153
0.017548
0.012665
0.031708
0.023407
0.009735
0.011200
0.025360
0.020966
0.010223
0.005829
0.010712
0.000000
-0.009277
-0.002930
-0.014648
0.000458
-0.008301
-0.023438
-0.010254
-0.004883
-0.018066
-0.006836
-0.007324
-0.016602
-0.002930
0.003876
0.000458
0.012177
0.026825
0.036102
0.056122
0.065399
0.078094
0.082977
0.078583
0.078094
0.094208
0.101044
0.090302
0.108856
0.222626
0.289032
0.133270
-0.072266
-0.083984
0.068329
0.295380
0.355438
0.179657
0.122528
0.126434
-0.083008
-0.276855
-0.230957
-0.151367
-0.075195
-0.031738
-0.056641
-0.063477
-0.085449
-0.123535
-0.146484
-0.185547
-0.191406
-0.191895
-0.171875
-0.140625
-0.121094
-0.081543
-0.048340
-0.015137
-0.005859
0.008270
0.010223
-0.014648
0.016571
0.042450
0.042938
0.053680
0.051727
0.059540
0.033661
0.030731
0.009735
0.008759
0.012177
0.012665
0.009247
0.005829
0.007294
0.011200
0.013153
0.013153
0.008759
0.019012
0.014618
0.025360
0.003876
0.002411
0.002899
0.009247
0.016571
0.008270
0.004852
0.001434
-0.000488
-0.003418
-0.004395
-0.004395
-0.006836
-0.005859
-0.002930
-0.008301
-0.004883
-0.015625
0.000458
0.001923
-0.006348
-0.014160
-0.012207
-0.005859
0.002899
-0.012207
0.007782
-0.001465
0.000458
-0.011230
-0.002441
0.005341
0.000458
0.006805
-0.010254
0.000458
0.004364
0.001434
0.006805
0.005341
0.002899
0.001923
0.005341
-0.004395
0.004852
0.016083
0.003387
-0.004395
-0.005859
0.000458
0.000458
0.002411
-0.006836
-0.005371
-0.022461
-0.013184
-0.007324
-0.002441
0.020477
0.035126
0.074188
0.112762
0.220184
0.346649
0.393036
0.374481
0.281219
0.151337
-0.055176
-0.191895
-0.128906
0.058563
0.197723
0.201630
0.166962
0.092255
0.037567
-0.041504
-0.116699
-0.179688
-0.228027
-0.249512
-0.257324
-0.247559
-0.228516
-0.205078
-0.185059
-0.164551
-0.138672
-0.107910
-0.080566
-0.063477
-0.041504
-0.030273
-0.019531
0.001434
0.018524
0.013641
0.014130
0.030731
0.020966
0.038544
0.031219
0.033173
0.043915
0.044403
0.037079
0.024384
0.035126
0.040497
0.030243
0.039032
0.043915
0.037079
0.038055
0.017548
0.029755
0.027802
0.028290
0.033661
0.029755
0.013641
0.023895
0.017548
0.018036
0.020966
0.020966
0.010223
0.015106
0.007294
0.008759
0.013641
0.010712
0.005829
0.003876
0.006805
0.010223
-0.003906
0.015594
0.005829
0.001434
-0.002441
0.014130
0.013641
0.014130
0.016571
0.014130
-0.008301
-0.052734
-0.095215
-0.135742
-0.187012
0.040009
0.204071
0.204071
0.208466
0.211395
0.149872
0.102509
0.121063
0.110809
-0.037109
-0.125488
-0.055664
0.079071
0.173798
0.185516
0.165009
0.120087
0.068817
-0.009277
-0.042969
-0.074219
-0.106445
-0.123047
-0.132324
-0.132812
-0.116211
-0.114258
-0.102539
-0.093750
-0.085938
-0.085938
-0.081543
-0.074219
-0.063477
-0.051270
-0.041992
-0.048828
-0.048340
-0.047363
-0.036133
-0.045898
-0.040527
-0.047363
-0.053711
-0.042969
-0.038574
-0.045410
-0.050781
-0.059570
-0.059570
-0.046387
-0.053711
-0.069336
-0.070312
-0.059570
-0.060547
-0.045898
-0.061035
-0.036621
-0.020996
-0.028320
-0.043457
-0.060059
-0.075195
-0.072266
-0.064453
-0.068848
-0.087891
-0.080566
-0.074219
-0.024902
-0.019531
-0.042969
-0.056641
-0.076172
-0.121094
-0.160156
-0.131836
-0.062500
-0.021973
0.005829
0.015106
-0.008789
-0.029297
-0.025391
-0.017578
-0.024414
-0.048828
-0.053223
-0.051758
-0.056152
-0.052246
-0.038086
-0.018555
-0.003906
-0.008789
-0.025391
-0.025391
-0.022949
-0.018555
-0.021973
-0.020508
-0.017090
0.001434
0.005829
0.033661
0.068329
0.082001
0.082489
0.098602
0.111298
0.125458
0.130829
0.129364
0.129364
0.127899
0.113251
0.109833
0.118134
0.119598
0.114227
0.102997
0.084930
0.081512
0.078583
0.066376
0.057098
0.048798
0.049774
0.044403
0.041473
0.032196
0.040009
0.033661
0.027802
0.020966
0.023407
0.018524
0.016571
0.011688
0.008759
0.009247
0.007294
0.005341
0.007782
-0.004395
0.000946
-0.002930
0.002899
0.000458
-0.011719
0.006317
0.006317
-0.004395
-0.010742
-0.007812
-0.006348
-0.000488
-0.002441
-0.009277
-0.007812
-0.002441
-0.005859
-0.004395
-0.016602
-0.015137
0.000000
-0.010254
0.000000
-0.010742
-0.011230
-0.008789
-0.006348
-0.004395
-0.013672
-0.011230
0.000458
0.007782
0.000946
-0.003418
-0.017090
-0.005371
0.003387
-0.003906
0.001434
0.002899
0.000946
0.008270
0.002411
0.000946
-0.004395
0.014618
0.001434
0.001434
-0.010254
-0.008789
0.006805
0.000946
0.000000
0.000000
0.004364
0.001923
0.007294
0.002411
0.024384
0.051727
0.085907
0.092743
0.037079
-0.119141
-0.133301
-0.020508
-0.019043
0.056610
0.071259
-0.018066
-0.093262
-0.140625
-0.186523
-0.166992
-0.082031
0.001923
0.066376
0.108856
0.089325
-0.058594
-0.130859
-0.078613
-0.022949
0.019501
0.057098
0.092255
0.123993
0.139130
0.143524
0.146454
0.145477
0.137665
0.115692
0.106415
0.101532
0.097137
0.082489
0.084930
0.079559
0.074677
0.053680
0.057587
0.040009
0.026337
0.019501
0.019989
0.011688
0.021942
0.005341
0.002899
0.003876
0.001923
-0.001953
0.005341
0.001923
0.000458
-0.000977
-0.010254
-0.011230
-0.016113
-0.015625
-0.020996
-0.020508
-0.031738
-0.031738
-0.020996
-0.031250
-0.031250
-0.025391
-0.033691
-0.042480
-0.021973
-0.034668
-0.041016
-0.043457
-0.035156
-0.034668
-0.038086
-0.041016
-0.039062
-0.036133
-0.032715
-0.034180
-0.040527
-0.031738
-0.035645
-0.031250
-0.028320
-0.022949
-0.026367
-0.025879
-0.009766
-0.020508
-0.018555
-0.017578
-0.013672
-0.011230
-0.005859
0.001923
-0.007812
-0.003906
-0.007324
0.001923
0.000458
0.003387
0.000458
0.002411
0.009735
0.006805
-0.002930
-0.004883
0.003387
0.022919
0.007294
0.009735
0.013153
0.014618
0.013153
-0.007812
-0.019043
-0.013672
-0.010742
-0.019043
-0.036133
-0.043457
-0.041504
-0.040039
-0.066406
-0.090332
-0.083496
-0.052734
0.040009
0.110321
0.074188
0.012665
-0.032227
-0.064453
-0.057129
-0.029297
-0.028809
-0.033203
-0.062988
-0.037109
-0.037109
-0.022949
-0.000977
0.025848
0.040009
0.028778
0.001434
-0.037598
-0.066406
-0.064453
-0.064453
-0.052734
-0.018555
-0.005371
0.014130
0.024384
0.024872
0.045868
0.042938
0.035614
0.031708
0.017548
0.033661
0.030243
0.024872
0.011200
0.004364
0.002899
0.006317
0.005829
0.005829
-0.004883
-0.009277
0.005829
0.005829
-0.006836
0.004364
0.002899
-0.004883
0.002411
0.002411
0.001923
0.004852
-0.005859
0.011688
0.003876
-0.000977
0.008270
0.009735
0.002899
0.012665
0.009735
0.010223
0.015594
0.005341
0.012665
0.025848
0.017059
0.015106
0.016083
0.016083
0.017059
0.024384
0.026337
0.012665
0.015594
0.028778
0.037079
0.022919
0.025848
0.028778
0.028778
0.018524
0.014618
0.023407
0.021942
0.022919
0.017059
0.016571
0.002899
0.022919
0.022430
0.022919
0.019012
-0.006836
0.001434
-0.009766
-0.058594
-0.060547
-0.008789
0.024872
0.034637
0.054657
0.038055
-0.024414
-0.078125
-0.061035
-0.030762
-0.023926
0.017059
0.049774
0.022919
0.040009
0.037079
0.001434
-0.004883
-0.005859
0.009735
0.017548
0.017548
0.042450
0.040497
0.040497
0.055145
0.076630
0.089325
0.097137
0.041962
-0.017090
-0.050293
-0.023926
0.033173
0.040009
0.039032
0.035614
0.020966
0.015594
-0.009277
-0.023926
-0.033691
-0.022949
-0.030762
-0.034180
-0.035645
-0.032715
-0.028809
-0.034668
-0.033691
-0.029785
-0.027832
-0.021484
-0.021484
-0.027832
-0.023438
-0.029297
-0.015137
-0.022949
-0.028809
-0.027344
-0.018555
-0.014648
-0.015137
-0.018555
-0.020996
-0.005859
-0.010742
-0.009766
-0.019531
-0.026855
-0.008301
-0.004395
-0.010742
-0.014648
-0.005371
-0.003418
-0.007812
-0.009277
-0.018555
-0.000488
-0.003906
-0.001953
-0.005371
-0.008301
-0.009277
-0.009277
0.001923
0.001923
-0.002441
-0.014160
-0.004395
0.003387
-0.003906
-0.002930
-0.002441
-0.005371
-0.009766
-0.006836
-0.002930
-0.006836
-0.006348
-0.009277
-0.008789
0.000458
0.001923
-0.000977
0.000946
0.000000
-0.006348
-0.006348
0.000946
0.006805
-0.010254
-0.002441
0.001923
-0.000488
0.004852
0.001923
-0.002441
0.007294
0.003876
0.000946
-0.002441
-0.009277
-0.002441
-0.012207
-0.011230
-0.002441
-0.002441
-0.002930
-0.010742
-0.006348
-0.003906
-0.003418
0.004364
0.003876
0.023895
0.094208
0.184052
0.311493
0.390594
0.393524
0.326630
0.202118
0.070282
-0.057129
-0.098633
-0.054688
0.028290
0.165497
0.171844
0.073212
0.020477
-0.015625
-0.079590
-0.156738
-0.212891
-0.251953
-0.279785
-0.280273
-0.276367
-0.271973
-0.250977
-0.202148
-0.169922
-0.139160
-0.108887
-0.078125
-0.052734
-0.039551
-0.020996
-0.002441
0.012665
0.008270
0.021942
0.017059
0.019989
0.027313
0.036591
0.032684
0.023895
0.037567
0.032684
0.034149
0.036591
0.028778
0.032196
0.037079
0.037079
0.035126
0.031219
0.029755
0.039520
0.041473
0.025360
0.022919
0.026337
0.016571
0.017059
0.005829
-0.001953
-0.004883
0.012665
0.045868
0.120087
0.124481
0.000946
-0.094727
-0.095215
-0.077148
-0.025879
0.032684
0.057098
0.057587
0.011200
-0.004883
0.035614
0.044403
-0.019531
-0.087891
-0.109375
-0.061035
-0.020020
0.005829
-0.018066
-0.025391
-0.002441
-0.016602
-0.025879
-0.013184
0.005341
-0.015625
-0.011230
-0.020020
-0.010742
-0.028320
-0.023438
-0.012207
0.000000
0.007294
0.012665
0.011200
0.005341
0.005341
0.012177
0.017059
0.018036
0.018036
0.018036
0.006805
0.000946
-0.018066
-0.041016
-0.073242
-0.102539
-0.125488
-0.137207
-0.099609
-0.079102
-0.074219
-0.048340
-0.040527
-0.066406
-0.099121
-0.121582
-0.124023
-0.125488
-0.105469
-0.078125
-0.053711
-0.031250
-0.001465
0.018524
0.000000
0.005341
0.015106
0.026337
0.024384
0.034637
0.037079
0.033173
0.030731
0.022919
0.023895
0.026337
0.020966
0.020966
0.004364
0.006805
0.002411
0.005341
-0.004883
-0.003418
0.006805
0.013153
-0.001465
-0.002441
-0.012695
0.008270
0.002899
0.003387
0.001923
-0.005859
-0.003418
0.000946
-0.003906
0.000000
-0.006836
-0.008789
0.001923
-0.013672
-0.021973
-0.009766
-0.019531
-0.006836
-0.019043
-0.020020
-0.022949
-0.025879
-0.015625
-0.016113
-0.019043
-0.025879
-0.022461
-0.013672
-0.003418
-0.019531
-0.011230
-0.011230
-0.018555
-0.011230
0.002411
0.010223
0.005829
0.011688
0.019501
0.014130
0.014130
0.015106
0.036102
0.031219
0.022430
0.040985
0.045380
0.057098
0.051239
0.049286
0.040985
0.054169
0.060516
0.057098
0.059540
0.075165
0.079559
0.061493
0.050262
0.046356
0.071259
0.055145
0.061981
0.059052
0.058563
0.061493
0.056610
0.054169
0.051727
0.054657
0.064911
0.092255
0.132782
0.219208
0.307098
0.356903
0.385712
0.353973
0.311493
0.263153
0.176239
0.061493
0.009247
-0.006836
0.041473
0.136200
0.186981
0.175262
0.107880
0.029755
-0.046875
-0.125000
-0.198730
-0.242188
-0.264648
-0.258301
-0.232910
-0.214844
-0.207031
-0.185059
-0.158691
-0.124023
-0.087402
-0.062988
-0.028320
0.024384
0.098602
0.113251
0.108856
0.148895
0.214325
0.273407
0.288055
0.248993
0.145477
0.025360
0.123505
0.139618
0.102997
0.202118
0.277802
0.229950
0.152313
0.014130
-0.046875
-0.059082
-0.077148
-0.090332
-0.109375
-0.102539
-0.121094
-0.139160
-0.157715
-0.147949
-0.127930
-0.137207
-0.145508
-0.136719
-0.128418
-0.116211
-0.095215
-0.083984
-0.069336
-0.057617
-0.051270
-0.040039
-0.042969
-0.026367
-0.018066
-0.019043
-0.013184
-0.007324
-0.004883
-0.001953
-0.002441
-0.012207
-0.005859
0.001434
0.011200
0.000000
0.001923
0.005341
0.000000
0.000946
0.004852
-0.010742
-0.006836
-0.012207
-0.008789
-0.000977
-0.011230
-0.014160
-0.015625
-0.007324
-0.006836
-0.015137
-0.023926
-0.021973
-0.012207
-0.023438
-0.029785
-0.036133
-0.024902
-0.021484
-0.020020
-0.037598
-0.020508
-0.015625
-0.026367
-0.018555
-0.032715
-0.037109
-0.032715
-0.011230
-0.022949
-0.026855
-0.029785
-0.026367
-0.022949
-0.021484
-0.017090
-0.024902
-0.022461
-0.012695
-0.018555
-0.026367
-0.018066
-0.030762
-0.020020
-0.029785
-0.016113
-0.022461
-0.016602
-0.015137
-0.024902
-0.018066
-0.024414
-0.030273
-0.020996
-0.014648
-0.020996
-0.014648
-0.024902
-0.020996
-0.022949
-0.021973
-0.013184
-0.019531
-0.010254
-0.005371
-0.015137
-0.024414
-0.017090
-0.010254
-0.011230
-0.003418
-0.016113
-0.012695
-0.009277
-0.008789
-0.006348
-0.011719
0.004852
-0.008789
-0.011230
-0.005371
-0.013184
-0.002930
0.000000
-0.002930
-0.003906
-0.002930
0.002899
0.000458
-0.001465
0.003876
0.007782
0.005829
-0.003418
-0.000977
0.006805
0.000946
0.007294
-0.004395
-0.004395
0.002899
-0.000488
-0.001953
0.006317
-0.002930
-0.002930
-0.003418
-0.009766
-0.010254
-0.011719
-0.004883
0.001434
-0.006348
-0.009277
-0.005371
-0.005371
-0.007812
0.000000
-0.014648
-0.009766
0.001923
0.006317
0.002411
0.001434
0.004852
0.004364
-0.007324
-0.007324
-0.011230
-0.020508
-0.007812
-0.028320
-0.044434
-0.052246
-0.025391
0.022430
0.096161
0.116180
0.118622
0.118134
0.141571
0.173798
0.303192
0.426239
0.404266
0.259735
0.094696
-0.000488
0.029755
0.083466
0.126923
0.129852
0.081024
0.069794
0.039032
0.010223
-0.046387
-0.140625
-0.199219
-0.229004
-0.246094
-0.239258
-0.232422
-0.230469
-0.224121
-0.182617
-0.164062
-0.279785
-0.291016
-0.045410
-0.010742
-0.067383
0.003387
0.009247
0.002899
-0.003418
-0.010254
-0.029785
-0.045898
-0.058105
-0.025879
-0.024902
-0.009277
-0.002930
0.026337
0.020477
0.026337
0.003876
-0.011230
-0.000977
0.004364
-0.007812
-0.000488
0.010223
0.012665
0.016083
0.021942
0.018524
0.023407
0.030243
0.019012
0.011200
0.017548
0.004364
0.015106
0.007294
0.005829
-0.009766
0.015594
0.012665
0.006805
-0.005371
-0.002441
-0.000977
0.004852
-0.000977
0.000946
-0.004883
0.000946
0.011688
-0.003418
-0.003906
0.003387
0.006805
0.014130
0.006317
0.013153
-0.005371
0.010712
0.018036
0.004364
0.008270
0.014618
0.006805
0.005829
0.015106
0.012177
0.019012
0.012177
0.007294
0.015106
0.016083
0.010223
0.008759
0.005341
0.006805
0.001434
0.010223
0.012177
0.012177
0.008270
-0.003906
0.005341
0.000946
0.008759
-0.003418
0.001434
0.008270
0.005341
0.005829
-0.001953
-0.004883
-0.000488
-0.007324
0.005829
-0.004883
-0.006836
-0.001953
0.000946
0.001434
-0.001465
-0.012695
-0.015137
-0.004883
-0.004883
-0.007812
-0.003418
-0.011230
-0.000488
-0.005371
-0.008789
-0.007324
-0.008301
-0.002441
-0.014160
-0.010742
-0.003418
0.005829
-0.008789
-0.010742
-0.011230
0.005829
-0.007324
-0.011230
-0.005371
0.003387
0.003387
0.000458
-0.008789
-0.011719
0.006317
-0.004883
0.000000
-0.003418
-0.000977
0.005829
-0.004883
0.000946
0.000458
-0.003906
-0.001465
0.002411
-0.009277
-0.001465
0.003876
0.001434
-0.009277
-0.014648
-0.020996
-0.008301
-0.008789
-0.025879
-0.030762
-0.022461
-0.027832
-0.021484
-0.034180
-0.029297
-0.027344
-0.039062
-0.032715
-0.043945
-0.035645
-0.042480
-0.043457
-0.029297
-0.026855
-0.033203
-0.030273
-0.011719
-0.005859
-0.009766
-0.014648
-0.001953
-0.001953
-0.002441
0.013153
0.010223
0.001923
0.014618
0.003876
0.003876
0.001923
-0.003418
-0.005371
-0.003906
-0.015625
0.002411
0.085907
0.198212
0.279755
0.323212
0.382294
0.421844
0.362274
0.230438
0.074188
0.034149
0.065887
0.184052
0.311981
0.369598
0.365204
0.310516
0.211395
0.118134
0.014130
-0.074219
-0.075684
-0.014160
0.084442
0.156708
0.157684
0.040009
-0.106445
-0.206543
-0.386719
-0.419922
-0.183105
-0.092285
-0.028809
-0.003418
-0.022461
-0.062500
-0.079590
-0.111816
-0.176270
-0.203125
-0.198730
-0.197266
-0.182129
-0.166992
-0.154785
-0.107422
-0.076660
-0.054688
-0.043457
-0.033203
-0.026367
-0.012695
-0.012207
-0.018066
-0.017578
-0.017578
-0.010742
-0.013672
-0.026855
-0.033203
-0.020508
-0.019043
-0.023438
-0.029297
-0.031250
-0.027344
-0.038574
-0.033203
-0.038086
-0.034668
-0.025879
-0.018555
-0.028320
-0.043457
-0.040039
-0.025391
-0.036621
-0.026855
-0.036621
-0.028320
-0.027344
-0.018555
-0.017578
-0.026367
-0.018555
-0.016113
-0.019531
-0.028809
-0.015625
-0.020508
-0.007812
-0.008301
-0.016602
-0.015137
-0.012695
-0.013672
-0.001953
-0.008301
-0.004395
-0.002441
0.004364
0.001434
-0.006348
0.000000
0.010223
0.007294
-0.001953
0.003387
-0.002441
0.002411
0.013641
0.014618
0.003876
0.018524
0.005829
0.020477
0.015594
0.013153
0.007294
0.008759
0.016083
0.011688
0.024384
0.014130
0.029266
0.012665
0.018524
0.018524
0.012177
0.019989
0.021942
0.023407
0.011688
0.016083
0.010712
0.009735
0.010712
0.016083
0.017059
0.009735
0.005829
-0.002441
0.019989
0.016571
0.013641
0.002899
0.003876
0.005829
0.015106
-0.004883
0.010223
0.007782
0.015594
0.021942
0.005829
-0.001465
0.005829
0.017059
0.006317
0.003387
0.000946
0.005829
0.008759
0.007782
0.003387
0.009247
0.000458
0.007782
0.007782
0.007294
-0.002930
-0.003906
0.008759
0.007294
-0.000488
-0.006836
0.008270
0.001923
0.004364
0.001923
-0.008301
-0.003906
0.010223
0.004364
0.000000
0.003387
0.001923
0.005341
0.008270
0.000458
0.001434
0.001923
0.001923
0.009735
0.010223
0.003387
0.007782
0.022919
0.010712
-0.001465
-0.000488
-0.003418
0.008270
0.001434
0.004364
-0.003906
0.003387
-0.002441
-0.000977
-0.017578
-0.021973
-0.012695
-0.011719
-0.022949
-0.047363
-0.043945
-0.044922
-0.048828
-0.056641
-0.052734
-0.043457
0.044891
0.174774
0.300262
0.414032
0.518036
0.518036
0.343231
0.016571
-0.212402
-0.261230
-0.156738
0.045868
0.224091
0.277802
0.238251
0.162567
0.020966
-0.117188
-0.253906
-0.384277
-0.450684
-0.326660
-0.117188
-0.183594
-0.273438
-0.359375
-0.304199
-0.245117
-0.184570
-0.116211
-0.021484
0.013153
0.012177
-0.048828
-0.025879
0.030731
0.062469
0.112762
0.162567
0.188934
0.222626
0.234833
0.254852
0.244598
0.138641
-0.166992
-0.178223
0.047333
0.123016
0.151825
0.133759
0.098114
0.059540
0.009247
-0.029785
-0.054199
-0.081543
-0.093750
-0.098633
-0.091309
-0.087891
-0.085938
-0.084473
-0.063477
-0.064453
-0.045410
-0.042969
-0.030273
-0.012695
-0.015137
-0.019043
-0.019531
-0.018555
0.000000
-0.009766
-0.010254
-0.015625
-0.003418
-0.003906
-0.009277
-0.011230
-0.020020
-0.006836
-0.003418
-0.017090
-0.013184
-0.019531
-0.006348
-0.004883
-0.006348
-0.013184
-0.013672
-0.002441
-0.012695
-0.017578
-0.011719
-0.009277
-0.013184
-0.015625
-0.018066
-0.027344
-0.016602
-0.018066
-0.014160
-0.013672
-0.032715
-0.018066
-0.014160
-0.018555
-0.019043
-0.018066
-0.020020
-0.020996
-0.010742
-0.015137
-0.007324
-0.011230
-0.010254
0.004852
-0.008301
-0.003906
-0.011719
0.010712
0.002411
0.002411
0.003387
0.006805
0.011688
0.016083
0.005341
-0.001953
0.007294
0.017059
0.007294
0.005341
0.006317
0.008759
0.014618
0.006805
0.001434
0.002899
0.010712
0.011688
0.010712
0.009735
-0.000977
0.011688
0.008759
0.001923
0.005341
0.007782
0.011200
0.005341
0.001923
0.008759
0.013153
0.013641
0.007294
0.002899
0.006317
0.011688
0.007782
0.019989
0.010712
0.012177
0.013641
0.016083
0.016571
0.016571
0.015106
0.021454
0.017548
0.022919
0.017548
0.020477
0.019989
0.010712
0.015594
0.011688
0.014130
0.013153
0.006805
0.006317
0.006317
0.002411
0.007782
0.000946
-0.009277
-0.007324
-0.006348
-0.001953
-0.018555
-0.020996
-0.017578
-0.011719
-0.004395
-0.009766
-0.015625
-0.013184
-0.020508
-0.014648
-0.018555
-0.021484
-0.025879
-0.002930
0.008270
-0.010254
-0.020508
-0.025879
-0.021484
-0.029785
-0.028320
-0.039062
-0.027344
-0.005371
0.021942
0.084442
0.249481
0.458466
0.550751
0.504852
0.374481
0.284637
0.204071
0.050262
-0.039062
-0.007324
0.101532
0.231415
0.307098
0.327118
0.274872
0.166962
0.054657
-0.044434
-0.117676
-0.193848
-0.241211
-0.261230
-0.287109
-0.232910
-0.199219
-0.187500
-0.154785
-0.129883
-0.117188
-0.107910
-0.087891
-0.089355
-0.067871
-0.046387
-0.030762
-0.023926
-0.022949
-0.021973
-0.029785
-0.026855
-0.040527
-0.032715
-0.031250
-0.005371
-0.007324
0.007294
0.002411
0.018524
0.026825
0.035126
0.046844
0.094696
0.112274
0.127411
0.121063
0.127899
0.151825
0.138641
0.080048
0.040497
0.042938
0.073212
0.084442
0.083466
0.055634
0.042450
0.030731
0.024384
-0.004395
-0.037109
-0.069336
-0.076660
-0.088379
-0.104492
-0.112793
-0.110840
-0.112793
-0.091797
-0.091797
-0.090332
-0.070801
-0.061523
-0.063477
-0.048828
-0.051758
-0.036133
-0.031738
-0.020020
-0.030762
-0.018555
-0.029785
-0.011719
-0.012695
-0.022461
-0.025391
-0.026855
-0.018066
-0.014160
-0.022949
-0.019531
-0.012207
-0.013184
-0.020996
-0.009277
-0.008789
-0.007324
-0.020996
-0.015625
-0.012695
-0.014648
-0.020508
-0.035645
-0.037109
-0.040039
-0.050293
-0.037109
-0.034668
-0.027832
-0.026855
-0.037598
-0.045410
-0.042969
-0.039062
-0.035156
-0.039551
-0.043457
-0.024414
-0.030273
-0.018555
-0.013184
-0.024414
-0.014160
-0.016602
0.001923
-0.007812
-0.002930
0.009735
0.009247
0.011200
0.008270
0.003387
0.003387
-0.003418
0.004852
0.000458
0.004852
0.005341
0.014130
0.005341
0.007782
0.012177
0.003387
0.009735
0.005341
0.013153
0.012665
0.006317
0.022919
0.023407
0.020477
0.024384
0.020966
0.011688
0.023895
0.017059
0.027313
0.039520
0.034637
0.035614
0.036591
0.030731
0.017548
0.016083
0.013153
0.023895
0.022430
0.011200
0.023895
0.015594
0.010712
0.000000
-0.001465
-0.004883
0.006317
-0.009766
-0.013672
-0.015137
-0.017090
-0.009766
-0.016113
-0.019043
-0.018066
-0.009277
-0.025879
-0.014160
-0.025879
-0.030762
-0.022461
-0.022461
-0.015137
-0.017578
-0.029785
-0.031738
-0.025879
0.011200
0.046356
0.037567
-0.012695
-0.030762
0.021942
0.011200
-0.000977
0.039520
0.076141
0.054657
-0.005859
-0.016113
-0.022949
-0.003418
0.009735
0.018036
0.040009
0.047333
0.024872
0.028778
0.035126
0.040985
0.040497
-0.020996
-0.030762
-0.060059
0.058075
0.106415
0.120575
0.134247
0.042450
0.016083
-0.051270
-0.117188
-0.102539
-0.005859
0.093231
0.123993
0.040497
-0.092773
-0.160645
-0.140625
-0.129395
-0.073730
-0.023926
-0.022461
-0.035645
-0.065430
-0.092773
-0.095215
-0.077637
-0.052734
-0.032227
-0.009766
-0.012695
0.003387
0.018524
0.017059
0.023407
0.024384
0.030731
0.027802
0.007294
0.009735
0.019012
0.011200
0.021942
0.026337
0.013641
0.006317
0.000000
0.008759
-0.012695
0.003387
0.005341
0.002411
0.010223
-0.005859
-0.002930
0.001923
0.008270
-0.001465
-0.008301
-0.016602
-0.000977
-0.007812
-0.014648
-0.010254
-0.006836
-0.009766
-0.021973
-0.006348
-0.010254
-0.002441
-0.007324
-0.023438
-0.017090
-0.013184
-0.011230
-0.017578
-0.015625
-0.009766
-0.013672
-0.018555
-0.005371
-0.014160
-0.012207
-0.012207
-0.014648
-0.001465
-0.009766
-0.012695
-0.015137
-0.016113
-0.005859
-0.008301
-0.013672
-0.013184
-0.015137
-0.005859
-0.013184
-0.008301
-0.014160
-0.024902
-0.007812
-0.002930
-0.007324
-0.011230
-0.012695
-0.012695
-0.014160
-0.004395
-0.006836
-0.005371
-0.003418
-0.010254
-0.010742
-0.020020
-0.011230
-0.002930
-0.020508
-0.002441
-0.009277
-0.000488
0.004364
0.002899
0.000458
0.000946
-0.002930
-0.011719
-0.005859
-0.008789
0.015106
0.017548
0.019501
0.019501
0.011688
0.011200
-0.005859
0.013641
0.003876
0.006317
-0.004395
0.010712
0.009735
-0.005859
-0.007324
0.002411
-0.005371
0.001434
-0.012207
-0.016113
-0.019531
-0.022461
-0.009766
-0.001465
0.002411
-0.005859
0.000000
0.007294
0.003876
0.002899
-0.000977
0.004852
0.022430
0.017059
0.013153
0.018036
0.024872
0.025848
0.024872
0.019989
0.037567
0.031708
0.025848
0.023407
0.030243
0.024384
0.022919
0.025848
0.024384
0.019012
0.033173
0.058563
0.082489
0.101044
0.085419
0.066376
0.050262
0.106415
0.056610
0.055145
0.115692
0.087860
0.051239
0.028290
0.055634
0.094208
0.091278
0.073700
0.043427
0.045868
0.024872
0.031708
0.026337
0.012665
-0.001953
0.012177
0.001923
-0.007324
-0.028320
-0.032715
-0.018555
-0.008789
-0.005859
-0.016602
-0.009277
-0.008789
-0.027832
-0.029297
-0.035156
-0.033691
-0.027832
-0.033691
-0.031738
-0.026367
-0.019531
-0.008789
-0.027344
-0.028320
-0.026855
-0.014648
-0.004883
-0.008789
0.011200
0.043915
0.115692
0.173309
0.167938
0.136688
0.100067
0.039520
0.010712
0.021454
0.083466
0.174774
0.224091
0.227997
0.155731
0.019012
-0.053223
-0.032227
0.008759
0.027802
-0.021484
-0.083984
-0.094727
-0.086426
-0.100586
-0.125488
-0.136719
-0.151855
-0.165527
-0.166016
-0.161621
-0.153809
-0.145020
-0.124023
-0.116699
-0.111328
-0.088867
-0.084961
-0.057129
-0.050781
-0.039551
-0.031250
-0.010742
-0.009766
0.006317
0.009735
0.016571
0.009735
0.023407
0.019501
0.016571
0.021942
0.035126
0.025848
0.024384
0.026825
0.019501
0.033173
0.022919
0.020966
0.011688
0.016571
0.022919
0.023895
0.021454
0.006317
0.017059
0.023407
0.013641
0.005829
0.005829
0.011688
0.013641
0.015594
0.011688
0.000946
0.009735
0.005341
0.005341
0.003387
0.001434
0.002411
-0.003906
-0.011719
-0.000488
-0.004395
-0.012207
-0.009766
-0.017578
-0.003906
-0.003906
-0.012695
-0.014648
-0.016602
-0.010742
-0.012207
-0.010742
-0.016113
-0.002441
-0.001953
-0.004395
-0.004883
-0.015625
0.005341
0.006805
-0.006348
0.002411
-0.007812
-0.000977
0.016571
0.010223
-0.003906
0.000946
0.012177
0.003387
0.010223
0.001434
0.002411
0.016083
0.005829
0.012665
0.013153
0.012177
0.014618
0.017548
0.002411
0.005341
-0.001953
-0.000977
-0.009766
-0.014160
-0.014648
-0.031738
-0.037598
-0.037598
-0.034180
-0.035645
-0.025879
-0.017090
-0.017578
-0.014160
-0.016113
-0.013184
-0.009277
0.007294
-0.000488
0.018524
0.019989
0.014618
0.016571
0.010712
0.000458
-0.049805
-0.142090
-0.143555
-0.118164
-0.066406
-0.023926
0.012177
0.037079
0.045868
-0.002930
-0.007324
0.026337
0.061981
0.044403
-0.080078
-0.195801
-0.108398
-0.138184
0.036102
0.105438
0.176239
0.217255
0.197723
0.099579
0.048798
0.105927
0.089813
-0.036621
-0.095703
-0.089355
-0.015625
0.053192
0.083954
0.094696
0.066864
0.044891
0.039032
0.020966
0.009247
0.018036
0.021942
0.027802
0.007782
0.003387
0.009247
0.014130
0.028778
0.019501
-0.004395
0.000946
-0.005371
0.016571
0.000946
0.015594
0.010712
-0.000977
0.005341
-0.003906
-0.012695
-0.010742
-0.014648
-0.010742
-0.009277
-0.010254
-0.018066
-0.020996
-0.011230
-0.017578
-0.030273
-0.019043
-0.020996
-0.019043
-0.018066
-0.025879
-0.025879
-0.023438
-0.034668
-0.024414
-0.020996
-0.023926
-0.032227
-0.028809
-0.028320
-0.032715
-0.039551
-0.039551
-0.039551
-0.038574
-0.042969
-0.044434
-0.062500
-0.089844
-0.079590
-0.047363
0.068817
0.241180
0.373016
0.409637
0.366180
0.233368
0.072235
-0.034668
-0.083984
-0.078125
0.011688
0.148895
0.220673
0.226532
0.157196
0.027802
-0.058105
-0.084961
-0.123047
-0.168945
-0.205078
-0.233887
-0.250488
-0.244141
-0.223145
-0.209473
-0.191895
-0.166504
-0.132812
-0.096680
-0.073242
-0.051270
-0.050781
-0.020996
0.001434
0.007782
0.015106
0.011200
0.026825
0.029755
0.025360
0.027313
0.020477
0.018524
0.023407
0.034637
0.021942
0.015594
0.010223
0.019989
0.020966
0.008270
0.001923
-0.005371
0.005341
0.003387
-0.005371
-0.004883
0.010712
-0.005371
0.001434
-0.014160
-0.007812
-0.005371
0.000000
-0.004395
-0.006348
-0.010742
-0.003906
-0.015625
-0.001465
-0.003418
-0.006348
-0.006348
-0.000977
-0.002441
-0.006836
0.000946
-0.004395
0.001923
-0.011719
-0.001953
-0.008789
0.003876
0.005341
-0.003906
0.006317
0.008270
-0.003906
0.005829
0.001923
0.004364
0.003387
0.009735
0.004364
0.002411
0.006317
0.000458
0.006805
0.004364
0.006805
0.002899
0.012665
0.002899
0.005829
0.013641
0.007782
0.006317
0.000458
0.004852
0.015594
0.007294
0.017548
0.000000
0.006317
-0.001465
-0.000977
-0.000977
0.017059
0.000946
0.009735
0.007294
0.012177
0.002411
0.004364
0.001434
0.010712
-0.006348
0.006317
0.002899
-0.001953
-0.000488
-0.006348
-0.009766
-0.020508
-0.042969
-0.033203
-0.033691
-0.025879
-0.017090
-0.006836
-0.007324
-0.020508
-0.025391
-0.030762
-0.022949
0.002411
0.004364
0.005341
0.032684
0.031219
0.043915
0.032196
-0.022949
-0.084961
-0.195312
-0.082031
0.289520
0.319794
0.149872
0.054169
-0.021973
-0.062988
-0.032227
-0.001465
0.024384
0.069794
0.076630
-0.004395
-0.021973
0.058563
0.114227
0.085419
0.042450
0.017548
0.002899
0.000946
-0.000977
0.010223
0.005829
0.023407
0.017548
0.028290
0.036102
0.029755
0.029755
0.023407
0.022430
-0.005859
-0.004395
0.000458
0.001434
-0.005859
-0.025391
-0.014648
-0.022461
-0.031250
-0.045898
-0.056152
-0.055176
-0.057129
-0.043457
-0.031250
0.032196
0.095673
0.164032
0.233368
0.277313
0.278778
0.287567
0.243134
0.164520
0.111298
0.098602
0.115204
0.162079
0.197235
0.227997
0.227997
0.198212
0.148407
0.079071
0.025848
-0.041504
-0.076172
-0.117188
-0.151367
-0.161133
-0.172363
-0.179199
-0.156250
-0.160156
-0.148438
-0.132812
-0.112305
-0.099121
-0.093750
-0.085938
-0.072266
-0.071289
-0.065430
-0.062988
-0.062500
-0.054199
-0.040527
-0.044434
-0.054199
-0.048828
-0.034180
-0.032227
-0.031250
-0.036133
-0.036133
-0.036133
-0.036621
-0.028320
-0.031250
-0.031250
-0.024902
-0.020996
-0.026367
-0.026367
-0.022461
-0.015137
-0.017578
-0.015137
-0.015625
-0.018555
-0.005371
-0.016113
-0.011230
-0.008789
-0.009766
0.000458
0.002411
0.006805
-0.011230
0.004852
-0.004883
0.008759
0.007294
-0.000488
0.010223
0.008270
0.013153
0.010712
0.007782
0.009735
0.008759
0.008270
0.019012
0.005829
0.017059
0.012177
0.010223
0.011200
0.010712
0.008759
0.010712
0.008270
0.003387
0.012177
0.008270
0.008759
0.001923
0.008270
0.002899
0.006805
0.005341
-0.004883
-0.004883
-0.006348
-0.002441
-0.005371
-0.004395
-0.001465
-0.014648
-0.009277
-0.005859
-0.015625
-0.015625
-0.006836
0.000000
-0.006836
-0.009766
-0.017578
-0.018555
-0.007812
-0.007812
-0.016113
-0.007324
-0.013672
-0.007324
-0.014160
-0.008301
-0.004883
-0.009766
-0.012207
-0.003418
-0.008301
-0.016113
-0.019531
-0.003906
0.000000
-0.011719
0.003876
-0.007812
-0.018066
-0.008789
-0.011719
-0.030273
-0.040527
-0.062012
-0.071777
-0.078125
-0.083008
-0.093262
-0.108887
-0.081055
-0.038574
-0.024902
-0.058594
-0.047852
0.002411
0.016571
-0.005371
-0.054199
-0.055664
-0.035156
0.002411
0.026825
0.062958
0.070282
0.077118
0.081024
0.088348
0.091278
0.091766
0.082001
0.074677
0.033173
-0.023438
-0.080078
-0.095215
-0.122559
-0.145020
-0.146973
-0.102051
-0.073730
-0.040039
-0.021484
-0.022461
-0.036621
-0.072266
-0.109863
-0.109863
-0.103516
-0.063477
0.003387
0.076630
0.092743
0.101044
0.031219
-0.010742
-0.053711
-0.031738
0.014130
0.060516
0.095673
0.109833
0.088837
0.091278
0.081512
0.089325
0.106415
0.163055
0.160614
0.139618
0.092255
-0.000488
0.026825
0.125458
0.155243
0.166473
0.205048
0.210419
0.164520
0.087372
0.032196
-0.021973
-0.053223
-0.053711
-0.062012
-0.057129
-0.069336
-0.083008
-0.103027
-0.115234
-0.119141
-0.116699
-0.105469
-0.098633
-0.095215
-0.084961
-0.073242
-0.056641
-0.060059
-0.051270
-0.038574
-0.031738
-0.022461
-0.033691
-0.021484
-0.024414
-0.020996
-0.021484
-0.033691
-0.024902
-0.019531
-0.023926
-0.021484
-0.021973
-0.029297
-0.013672
-0.014648
-0.028320
-0.029785
-0.024902
-0.023926
-0.012207
-0.004395
-0.013184
-0.012695
-0.011230
-0.006836
-0.009277
-0.009277
-0.009277
-0.003906
0.000458
-0.008301
-0.000977
0.003876
0.004852
0.002411
-0.000488
0.005829
0.016083
0.009735
0.006805
0.005829
0.008270
0.016571
0.011688
0.013153
0.010712
0.008759
0.019501
0.019501
0.002411
0.012177
0.009735
0.018036
0.020477
0.021942
0.001434
0.019989
0.009247
0.019012
0.022919
0.011200
0.015106
0.012177
0.014618
0.004852
0.011688
0.021942
0.012665
0.025848
0.002899
0.000458
0.009735
0.020966
0.011688
0.008270
0.009247
0.004364
0.016571
0.023895
0.011200
0.004852
0.010712
0.010712
0.009735
0.017548
0.014130
0.017548
0.020477
0.010223
0.002411
0.002899
0.012665
0.018524
0.013641
0.014618
0.009735
0.014130
0.016083
0.005829
0.006805
0.008759
0.017548
0.001923
0.014130
0.001923
0.011688
0.000946
0.014618
0.006805
-0.002441
0.000946
0.006805
0.005829
-0.001953
0.000946
0.005829
0.010223
0.006805
0.001434
0.011688
0.009247
0.007294
0.008270
-0.004395
-0.000977
0.008270
0.002411
0.013641
0.004364
-0.002441
-0.006348
0.005341
0.003387
0.005341
-0.001465
-0.002441
0.000000
0.011688
0.007294
0.004852
0.001434
0.009247
0.000000
0.000458
-0.006836
0.013153
0.017548
0.001923
-0.003418
0.000458
0.018524
0.004852
0.002899
-0.004395
0.000000
0.003876
0.004364
0.005341
-0.005371
0.014130
0.008759
0.011688
0.002899
0.006805
0.000000
0.009735
0.007782
0.004852
0.010223
0.001434
0.011200
0.005341
0.005341
0.013641
0.017059
0.010712
0.012665
0.016083
0.040497
0.061493
0.128387
0.184052
0.082001
-0.293457
-0.365723
-0.157227
-0.001953
0.123505
-0.080566
-0.175781
-0.117676
-0.015625
0.018036
-0.000977
-0.037598
-0.089844
-0.103516
-0.092773
-0.062988
-0.019043
0.012177
0.052704
0.072235
0.095184
0.130341
0.144989
0.142548
0.149384
0.128876
0.117157
0.115692
0.101044
0.092255
0.085419
0.067352
0.055145
0.038055
0.019501
0.031708
0.030731
0.013153
0.019501
0.016083
-0.000488
0.014130
0.026337
0.083954
0.124481
0.156708
0.147919
0.082001
0.046844
-0.010742
-0.037598
-0.033691
-0.000488
0.086395
0.149872
0.132294
0.088837
0.022919
-0.071289
-0.109375
-0.129883
-0.118652
-0.096191
-0.083496
-0.096680
-0.099121
-0.105469
-0.118652
-0.117676
-0.121094
-0.115723
-0.099609
-0.092285
-0.079102
-0.067871
-0.054199
-0.042969
-0.043457
-0.028809
-0.020508
-0.019531
-0.009277
-0.012207
-0.002441
-0.005371
-0.002441
-0.006836
-0.001465
0.001923
-0.009766
0.001434
-0.000977
-0.016113
-0.000488
0.002899
0.003876
-0.007324
-0.008301
0.000000
-0.006348
-0.005859
0.000946
-0.003418
-0.003418
-0.005859
-0.000977
-0.004883
0.000458
-0.001953
0.000000
-0.001465
0.000458
-0.003418
-0.012207
0.001923
-0.003906
0.004852
-0.008301
0.001434
0.003876
-0.010254
-0.005859
0.005829
-0.004395
0.000458
0.000946
-0.000488
0.000458
0.002411
0.000458
-0.005859
0.007782
0.002899
0.004364
-0.005859
0.003387
0.010223
0.003876
0.001434
0.002899
0.006805
0.006805
0.005341
0.010223
0.012177
-0.003906
-0.005371
0.010223
0.006317
0.010223
0.000946
0.011200
0.010712
0.000458
0.010712
0.009735
0.002899
0.009247
-0.003418
0.003387
0.001434
0.019989
0.010223
0.007782
0.008759
0.006317
-0.002930
0.013641
0.007782
0.007782
-0.004395
0.000946
0.015594
-0.000977
-0.006836
0.000458
0.018036
0.008759
-0.007812
0.007294
0.005341
0.011200
0.005341
0.002899
0.006805
-0.000488
-0.002930
0.008759
0.006805
-0.004395
0.001434
0.007782
0.014130
-0.003418
-0.003906
0.006805
0.008759
0.007294
-0.006348
-0.001465
0.003387
-0.001465
0.009735
-0.000488
0.005341
0.005341
0.007782
0.008270
0.012665
0.000946
0.010223
0.004364
-0.004395
-0.004883
-0.034180
-0.037109
-0.049805
-0.081055
-0.136230
-0.133789
0.068329
0.195770
0.081024
0.022430
-0.044434
-0.072266
-0.036621
-0.023926
0.004364
0.051239
0.112762
0.161102
0.119598
0.078094
0.080536
0.110321
0.139618
0.061981
-0.107910
-0.212402
-0.125488
0.023895
0.082001
0.109344
0.068329
0.001434
-0.042969
-0.067871
-0.061523
-0.056641
-0.066406
-0.022949
-0.022461
-0.043457
-0.036621
-0.003906
0.023895
0.050751
0.055634
0.070282
0.080536
0.078583
0.042450
0.014130
-0.004395
-0.016602
-0.019043
-0.021484
-0.004883
0.015106
0.012177
0.040497
0.020477
-0.007812
-0.028320
-0.028320
-0.020996
-0.031738
-0.012207
-0.018066
-0.011719
-0.008301
-0.013184
-0.031250
-0.009277
0.023407
0.008270
-0.025879
-0.062500
-0.089844
-0.126953
-0.116211
-0.100586
-0.070801
-0.044922
0.014130
0.031708
0.073212
0.111786
0.145966
0.181610
0.181122
0.097137
0.012177
-0.032715
-0.043457
-0.015137
0.024384
0.048309
0.078094
0.061005
0.061981
0.021454
-0.030762
-0.066895
-0.111816
-0.122559
-0.168945
-0.177246
-0.183594
-0.174805
-0.152832
-0.135254
-0.109863
-0.084473
-0.062012
-0.039062
-0.019043
-0.007812
0.006317
0.022919
0.043915
0.042938
0.053680
0.052704
0.051727
0.052216
0.054657
0.046356
0.037079
0.040497
0.039520
0.034149
0.044403
0.033661
0.014130
0.023407
0.019989
0.018524
0.003876
0.001434
0.005829
0.002411
0.002899
0.012665
0.003876
-0.001953
0.003387
0.000000
0.011688
-0.003418
-0.007324
0.002411
0.002411
-0.004883
-0.011230
-0.001465
0.001923
0.009735
0.003876
-0.006348
-0.000488
0.000458
0.008270
0.006805
-0.000488
0.019501
0.011200
0.012177
0.009735
-0.003418
0.011200
0.019012
0.010712
0.009735
0.010712
0.016571
0.006805
0.017548
0.000946
0.000458
0.009735
0.000946
0.010223
0.003387
-0.000488
0.004364
0.010712
0.008270
-0.000977
0.006317
0.002411
0.015106
0.003876
0.010712
-0.001953
0.003876
0.019501
0.006805
0.005341
0.000946
0.000000
0.011200
0.008270
0.000000
-0.000488
0.005341
-0.004395
0.009247
-0.000488
-0.005371
-0.000488
0.001434
-0.002441
-0.004883
0.005341
-0.003418
-0.001953
0.003387
-0.000488
-0.001953
-0.000488
-0.009766
-0.002441
0.004364
0.006805
0.010223
0.003876
0.007294
0.015594
0.017548
0.012665
0.011200
0.014618
0.022430
0.015594
0.016571
0.016083
0.024384
0.009735
0.013641
0.015106
0.009735
0.000458
0.019989
0.000000
-0.002930
-0.009766
-0.015625
-0.015137
-0.008789
-0.020508
-0.022461
-0.034180
-0.023438
-0.023926
-0.024902
-0.020996
-0.022461
-0.006836
-0.020508
-0.018555
-0.019043
-0.030273
-0.039062
-0.033691
0.004364
0.032196
0.044891
-0.046387
-0.124512
-0.097168
-0.146484
-0.202637
-0.051270
0.067352
0.189911
0.180145
0.043427
-0.054688
-0.057617
-0.063477
-0.038086
-0.042969
-0.000488
0.027802
0.038544
0.044403
0.065887
0.085907
0.069305
0.062469
0.018524
0.025360
0.010223
-0.004395
-0.002930
0.004364
0.024872
0.037567
0.019501
0.019501
0.024872
0.018036
0.038544
0.045380
0.058075
0.073700
0.096649
0.104462
0.097626
0.014618
-0.048828
-0.068848
-0.083496
-0.086914
-0.024902
0.019012
0.084442
0.182587
0.251434
0.326141
0.343719
0.243622
0.066376
-0.046387
-0.118164
-0.125977
-0.061523
0.038055
0.102509
0.135712
0.138641
0.087372
0.021942
-0.060547
-0.122070
-0.172852
-0.205566
-0.221191
-0.233887
-0.227051
-0.230469
-0.211914
-0.192871
-0.169434
-0.145020
-0.116211
-0.090332
-0.062012
-0.041504
-0.042969
-0.014648
-0.001465
0.018036
0.013641
0.029755
0.022430
0.032196
0.036591
0.038544
0.030731
0.023407
0.037079
0.036591
0.034149
0.019989
0.018524
0.021942
0.021942
0.017548
0.007294
0.019501
0.006317
0.007294
0.009247
-0.008789
0.003387
0.000000
0.000000
-0.000488
-0.003418
-0.002930
-0.011719
-0.014160
-0.008789
0.001923
-0.004395
-0.006836
-0.016113
-0.000977
-0.000977
0.005829
-0.005371
-0.006836
0.002411
0.001434
-0.000488
0.003876
0.003387
0.000458
0.010712
0.005829
-0.005371
0.004364
-0.006348
0.000946
-0.000488
-0.014160
-0.007324
0.002411
0.007782
-0.000977
-0.002441
-0.004883
-0.003418
-0.003418
-0.001953
0.000000
-0.011719
-0.003418
0.003876
0.001434
0.003876
0.007294
0.007782
-0.007812
0.007294
0.011688
0.005341
0.014618
0.011688
0.014618
0.002899
-0.001953
0.002899
0.015106
0.013153
0.007782
0.006317
0.007782
0.008270
0.010712
0.004852
0.006805
0.013153
0.007782
0.013153
-0.002930
0.001434
0.010712
0.009735
0.008759
-0.003418
0.000946
0.000000
-0.000977
-0.009277
-0.006836
-0.003906
-0.000488
-0.002930
-0.015625
-0.004395
-0.009766
-0.002441
-0.001953
-0.018555
-0.010254
-0.002441
-0.010254
-0.005371
-0.004883
0.000000
-0.011230
-0.002930
-0.006348
0.000458
-0.002930
-0.005371
0.001923
-0.007324
-0.000977
-0.006836
-0.013184
-0.000488
-0.005859
0.000946
-0.002930
-0.001953
-0.003418
0.000458
-0.001465
-0.000488
-0.003906
-0.001465
-0.002441
-0.002441
-0.000488
0.006805
0.002899
0.003876
0.000458
0.011688
0.008759
0.010223
-0.000977
0.006317
0.007782
0.005341
0.011688
0.013153
0.010223
0.014130
0.015594
0.002411
-0.003906
-0.007812
-0.003418
0.008270
-0.002441
-0.006836
-0.002441
0.011200
0.011200
-0.000488
-0.003418
-0.012695
0.000000
-0.006836
0.000000
-0.012695
-0.023438
-0.014648
-0.044922
0.047333
0.127411
0.052704
-0.023926
-0.029785
0.021454
0.051727
0.038055
0.201141
0.236298
0.129852
-0.083984
-0.194336
-0.038574
0.075165
0.118622
0.131317
0.150848
0.144989
0.138153
0.038055
-0.055664
-0.077148
-0.076660
-0.050781
-0.039062
-0.045898
-0.040039
-0.035645
-0.044922
-0.057129
-0.063965
-0.082520
-0.086914
-0.102539
-0.125488
-0.124512
-0.107422
-0.107422
-0.096191
-0.101562
-0.097656
-0.073242
-0.067383
-0.066406
-0.063965
-0.049316
-0.044434
-0.044434
-0.039062
-0.034668
-0.052734
-0.031738
-0.036621
-0.048828
-0.031250
-0.025391
-0.016113
-0.030762
-0.032715
-0.024414
-0.017578
-0.015137
-0.020020
-0.021484
-0.010254
-0.009766
-0.008301
0.003876
-0.007812
0.013153
0.011200
0.015106
0.011200
0.015594
0.016083
0.018524
0.024872
0.023895
0.016571
0.023895
0.040497
0.032196
0.034637
0.031219
0.030731
0.038055
0.038544
0.040497
0.026825
0.050751
0.051239
0.036102
0.036591
0.046356
0.055145
0.050751
0.054169
0.046356
0.043427
0.047333
0.046356
0.040497
0.032196
0.024384
0.030731
0.035614
0.031219
0.019501
0.028778
0.021942
0.011688
0.012177
0.002411
0.008759
0.005829
0.008759
-0.012207
-0.005371
-0.006348
-0.005371
-0.005859
-0.005859
-0.004883
-0.009277
-0.004395
-0.005859
-0.006348
-0.002930
-0.010742
-0.011719
-0.004395
-0.016113
-0.007324
0.004364
-0.010742
-0.005859
0.001923
-0.016113
-0.009766
-0.008789
-0.014648
-0.013672
-0.004883
-0.015137
-0.016602
-0.024902
-0.009766
-0.019531
0.000000
-0.001953
-0.019043
-0.020020
-0.014648
-0.003418
-0.010742
-0.013672
-0.007812
-0.012695
-0.015137
-0.001465
-0.008789
-0.001953
0.003876
0.001923
0.000946
-0.008301
-0.006836
0.003387
0.006805
0.000946
-0.002930
0.001434
0.004364
0.004852
0.011200
0.004364
-0.000488
0.000000
0.006317
0.005341
-0.003906
0.000946
0.011200
0.010712
-0.001953
-0.016602
-0.013184
0.008759
0.001434
0.005341
-0.007812
-0.001953
0.012665
0.006805
0.002411
-0.013184
-0.011230
0.004364
0.011688
-0.005859
-0.003906
0.008270
0.000946
0.007782
-0.010254
-0.014160
0.000000
0.006317
0.008759
0.004852
0.010223
0.000946
0.009247
0.006317
0.010223
0.001434
0.003876
0.017059
0.011200
0.012665
0.007782
0.046844
0.093231
0.102020
0.067352
0.000946
0.027802
0.091278
0.062958
-0.017578
-0.005859
0.009247
0.038055
0.061981
0.034149
-0.007812
0.036591
0.053192
-0.002930
-0.042969
-0.071777
-0.011719
0.064423
-0.003906
-0.119141
-0.039551
0.003387
-0.004395
-0.014160
0.011688
0.031219
0.031219
0.033173
0.016083
-0.021973
-0.008789
0.053680
0.054657
0.012177
0.010712
0.028778
0.005341
-0.001953
0.008270
0.030243
0.025360
-0.003906
0.014618
-0.012695
-0.061523
-0.080078
-0.074707
-0.081055
-0.041016
0.003876
0.030243
0.073212
0.118134
0.093719
0.004852
-0.054199
-0.072754
-0.029785
0.011200
0.026337
0.004364
0.000000
0.014130
0.020966
0.016571
0.013641
0.011688
-0.023926
-0.021973
-0.038574
-0.054688
-0.064453
-0.059570
-0.065918
-0.053223
-0.054199
-0.040527
-0.044434
-0.038086
-0.013672
-0.023438
-0.002930
-0.004883
-0.006836
-0.008789
-0.008301
0.003387
0.001434
0.004852
0.002899
0.009735
0.006317
0.000000
0.000000
0.001434
0.004364
0.005829
0.005341
-0.003906
0.000458
0.002411
0.007294
-0.000977
0.008759
0.004364
0.000000
-0.008301
-0.001465
-0.001953
-0.001465
-0.001953
0.000946
-0.016113
-0.004395
-0.009766
-0.004883
0.010712
-0.008789
0.006317
-0.004883
-0.002441
-0.000977
-0.019531
0.002899
0.001434
-0.009277
-0.000488
0.000946
-0.005859
0.001434
-0.004395
-0.012207
-0.003906
-0.004395
-0.003906
0.001923
0.003876
-0.004883
-0.008789
-0.000977
-0.007812
-0.002930
-0.001953
0.003387
-0.001465
0.000000
-0.011719
-0.010254
-0.004395
-0.000488
0.000458
-0.011230
-0.001953
0.006805
0.001434
-0.000977
-0.007324
-0.000488
-0.001465
0.009247
-0.007324
-0.000977
0.006805
0.004852
-0.006836
-0.001953
0.001923
-0.002441
0.003387
0.008759
-0.001465
-0.010742
0.002411
0.000458
0.006805
-0.001465
-0.003906
-0.005371
-0.002441
0.001434
0.000000
-0.002930
0.000946
-0.001953
-0.002930
-0.009277
0.001923
0.006805
-0.007324
-0.010254
0.006805
-0.000488
-0.010254
0.002411
-0.013184
0.009735
0.000458
-0.001465
-0.001953
0.001923
-0.002930
0.011200
0.011200
0.006805
-0.000488
-0.007812
-0.005371
0.009247
0.006317
0.007782
0.015594
0.013641
0.004852
0.012177
0.011200
0.006805
0.014618
0.011688
0.012665
0.016571
0.010223
0.008270
0.011200
0.013641
0.025360
0.034637
0.064911
0.066376
0.049286
0.009735
-0.028809
-0.046875
-0.010254
0.042450
0.060516
0.037079
0.014618
-0.015625
-0.040039
-0.002930
0.026825
-0.026367
-0.035156
-0.020508
0.008270
0.046844
-0.008789
-0.094238
-0.096680
-0.019043
0.018036
0.013153
-0.004883
0.020477
0.022430
0.042938
0.038055
0.032196
0.034637
0.040985
0.032196
0.008759
-0.042480
-0.024414
0.062958
0.095184
0.095673
0.039520
0.011200
0.001923
-0.000488
-0.017090
-0.014648
-0.023926
-0.024902
-0.028320
-0.031250
-0.048828
-0.039062
-0.037109
-0.045410
-0.023926
-0.031738
-0.029785
-0.043457
-0.048828
-0.046875
-0.041016
-0.042480
-0.025391
0.030731
0.135223
0.216278
0.149384
0.051727
0.018524
0.027802
0.103485
0.168915
0.165985
0.114716
0.045868
-0.032227
-0.057617
-0.056641
-0.052734
-0.037598
-0.033691
-0.043457
-0.065430
-0.111328
-0.140137
-0.176270
-0.201660
-0.185059
-0.185059
-0.180176
-0.164062
-0.135254
-0.120117
-0.082031
-0.070312
-0.051270
-0.028809
-0.013184
-0.002441
0.002899
0.007782
0.028778
0.030243
0.035614
0.020477
0.034637
0.026825
0.030243
0.030243
0.028778
0.020966
0.015106
0.013641
0.010223
0.003876
0.003387
-0.002441
0.008270
0.002899
-0.003418
-0.011230
-0.009277
-0.000977
-0.004883
-0.020508
-0.007812
-0.011230
-0.005371
0.000946
-0.014160
-0.001465
-0.008301
-0.001465
-0.006836
-0.014160
-0.007812
-0.006348
-0.001953
-0.010254
-0.006836
-0.005371
0.001434
0.013641
-0.000488
-0.011230
0.012177
-0.001465
-0.006348
0.000458
0.007782
0.011688
0.003876
-0.006348
0.002411
0.001923
0.007782
0.000946
-0.002441
0.004364
-0.002441
0.018036
0.013153
0.006317
-0.003418
0.000458
0.007782
0.013641
0.001434
0.003387
-0.000488
0.018524
0.003387
0.008270
-0.004883
0.010223
0.020966
0.010712
0.001434
0.011688
0.014618
0.005829
0.001923
0.005829
0.001923
0.019012
0.011688
0.008759
0.005829
0.007294
0.003876
0.005829
0.007294
0.017059
0.008270
0.025360
0.010712
0.009735
0.010712
0.016571
0.016083
0.022430
0.010223
0.002411
-0.003906
0.001434
0.004852
0.004364
0.009247
0.015594
0.055145
0.059052
0.061493
0.060516
0.061981
0.031219
0.010712
0.000458
0.019989
0.023407
0.023895
0.019501
0.025848
0.049774
0.027802
0.039520
0.047821
0.052216
0.031708
-0.000488
-0.007324
-0.000488
0.003387
0.017548
0.032684
0.029755
0.034149
0.023895
0.019989
0.017548
0.028290
0.026337
0.024384
0.020966
0.023407
0.017548
0.009247
-0.002441
0.005341
-0.003906
-0.005859
-0.008789
-0.005371
-0.019043
-0.019043
-0.012207
-0.000977
-0.005859
-0.010742
0.000000
0.004364
0.013641
0.011200
0.015594
0.016083
0.012177
0.003876
0.017059
0.010712
0.008759
0.010712
0.009735
0.011200
0.019012
0.004852
0.001923
0.001923
-0.017090
-0.025391
-0.027832
-0.046875
-0.020508
-0.019043
-0.000977
0.019989
0.033173
0.065399
0.103973
0.120087
0.103973
0.048798
-0.052734
-0.123535
-0.103027
0.012665
0.126434
0.132782
0.009735
-0.162109
-0.207031
-0.118164
-0.062500
-0.058105
-0.054199
-0.068359
-0.095703
-0.108887
-0.128418
-0.133789
-0.088867
-0.022461
0.019989
0.041962
0.051727
0.036591
0.036102
0.042450
0.075653
0.147919
0.181610
0.173309
0.148895
0.105927
0.046356
-0.012207
-0.067871
-0.109863
-0.101562
-0.063477
-0.060547
-0.045898
-0.066895
-0.092773
-0.130371
-0.141602
-0.158203
-0.141113
-0.137695
-0.115234
-0.089355
-0.056641
-0.031250
-0.006836
0.004364
0.022919
0.028290
0.046356
0.067352
0.069794
0.072723
0.082977
0.071747
0.073700
0.064423
0.055145
0.054169
0.052216
0.047821
0.038544
0.025848
0.004852
0.024384
0.010712
0.013641
0.002411
-0.009766
0.004852
0.001923
-0.006836
-0.015625
-0.008301
-0.005371
-0.000977
-0.019043
-0.014160
-0.006836
0.004364
-0.015625
-0.016602
-0.015137
-0.017578
-0.005371
-0.006836
-0.018555
-0.013184
-0.015625
-0.005859
-0.002441
-0.004395
-0.013672
-0.004883
0.000946
-0.007324
-0.010742
-0.004395
-0.004395
-0.008789
-0.002930
-0.006348
0.001434
-0.008789
-0.006348
-0.005859
-0.005859
-0.003906
-0.007324
-0.004883
0.003876
-0.009766
0.004364
-0.004883
0.002899
-0.006348
-0.003906
0.001434
-0.002441
0.002899
-0.006836
-0.012695
0.011688
-0.003418
-0.003906
-0.012207
0.003387
-0.000488
-0.003418
0.000000
-0.010254
-0.005371
-0.010254
-0.004883
-0.015625
-0.011230
-0.014160
0.002899
-0.015137
0.006805
0.036591
0.119598
0.145966
0.096161
0.050262
0.016571
-0.036133
-0.048828
-0.017090
0.033173
0.063446
0.115204
0.123505
0.109344
0.080048
0.034637
0.031219
0.019012
0.017548
0.003876
-0.039062
-0.018066
0.000000
-0.021484
-0.010742
0.004364
0.011688
0.005829
-0.007812
-0.018555
-0.025879
-0.025879
-0.016113
-0.024414
-0.028809
-0.022461
-0.018555
-0.015137
-0.020508
-0.016602
-0.015625
-0.001465
0.005341
0.006317
-0.003418
0.009735
0.005341
0.003387
0.007782
0.001434
0.002899
-0.003418
0.007294
-0.016113
-0.009766
-0.005859
0.007782
0.000458
-0.003418
-0.018066
-0.004395
-0.000488
-0.004883
-0.009277
-0.004395
0.005341
-0.002930
-0.005371
-0.013184
-0.006836
-0.005859
0.005341
0.000000
-0.011230
-0.002441
0.005341
-0.002441
0.001434
0.006317
0.013641
0.034149
0.015594
0.026825
0.029266
0.011200
0.004364
0.010223
0.016083
0.000458
0.028290
0.040009
0.038055
0.041473
0.042450
0.044891
0.018036
-0.013184
-0.012207
-0.023926
-0.012695
-0.012695
0.001923
-0.002930
-0.012207
-0.016113
-0.031250
-0.054199
-0.077148
-0.084961
-0.030273
0.083466
0.252899
0.444794
0.518524
0.496552
0.390594
0.126923
-0.173828
-0.324707
-0.285156
-0.130371
0.039032
0.180634
0.249969
0.196747
0.066376
-0.080078
-0.208984
-0.307129
-0.345703
-0.375488
-0.378906
-0.363281
-0.332520
-0.285156
-0.236328
-0.198242
-0.169434
-0.124023
-0.088379
-0.057129
-0.030762
-0.010254
-0.003418
0.014618
0.031708
0.028778
0.034637
0.036102
0.044891
0.035614
0.036102
0.034637
0.042450
0.023407
0.019501
0.020477
0.017548
0.023895
0.004364
-0.002441
-0.002930
-0.000488
-0.007324
-0.010742
-0.015137
-0.014160
-0.020996
-0.013672
-0.019043
-0.022949
-0.022461
-0.028320
-0.028809
-0.032227
-0.031738
-0.034668
-0.021973
-0.026367
-0.022461
-0.028809
-0.021973
-0.026855
-0.017090
-0.011719
-0.022461
-0.007324
-0.009277
-0.010254
-0.011719
0.000946
0.007294
0.007294
0.003387
-0.001953
0.006805
0.006805
0.022919
0.013153
0.008270
0.013641
0.004364
0.014618
0.019989
0.021454
0.015594
0.020477
0.023407
0.018524
0.023895
0.014130
0.014130
0.017059
0.023895
0.015594
0.012665
0.016571
0.026825
0.012665
0.013641
0.005829
0.019012
0.026337
0.014130
0.015594
0.025360
0.014618
0.010712
0.013641
0.017059
0.008759
0.027802
0.078583
0.163055
0.171356
0.062958
-0.049805
-0.082520
-0.031738
0.013641
0.034149
0.042938
-0.048340
-0.028809
0.095673
0.149872
0.104950
-0.001953
-0.147949
-0.139648
-0.049316
-0.015625
0.019989
0.032196
0.030243
0.038055
0.045380
0.058075
0.061493
0.056610
0.057098
0.070282
0.079071
0.023895
-0.001465
0.073700
0.106415
0.103485
0.093231
0.073212
0.068329
0.047821
0.038544
0.026337
0.026337
0.015106
0.023895
0.003876
0.005829
-0.001465
0.007782
-0.000488
-0.005371
-0.001465
0.004364
-0.014648
-0.017578
-0.024902
-0.022461
-0.022461
-0.025879
-0.021973
-0.033203
-0.032715
-0.034180
-0.029297
-0.040039
-0.052246
-0.072754
-0.060059
-0.066895
-0.054199
-0.067383
-0.064941
-0.042480
-0.057617
-0.068359
-0.068359
-0.073242
-0.061035
-0.054688
-0.063477
-0.065430
-0.059570
-0.058594
-0.051270
-0.055664
-0.053223
-0.015625
0.026337
0.116180
0.228485
0.326630
0.378876
0.362274
0.320282
0.246063
0.188934
0.165985
0.133759
0.073212
0.051727
0.068817
0.090790
0.132782
0.137665
0.089813
-0.005371
-0.094238
-0.169922
-0.241699
-0.285645
-0.325684
-0.313965
-0.299805
-0.288574
-0.264648
-0.240723
-0.196777
-0.153809
-0.116699
-0.087402
-0.067383
-0.037598
-0.017090
-0.010742
0.020966
0.030243
0.043427
0.059052
0.047333
0.048309
0.049286
0.054657
0.059540
0.038055
0.044891
0.043915
0.038544
0.039032
0.028778
0.020966
0.016083
0.022919
0.017548
0.015106
0.016083
-0.000977
0.001923
0.003876
0.004364
-0.007812
-0.012207
-0.007812
-0.010254
-0.017090
-0.020996
-0.026367
-0.038086
-0.027832
-0.033203
-0.032715
-0.032227
-0.030273
-0.045410
-0.057129
-0.057617
-0.063965
-0.044922
-0.061523
-0.064453
-0.063477
-0.049316
-0.049805
-0.046875
-0.052246
-0.054688
-0.054199
-0.041016
-0.043457
-0.035645
-0.043945
-0.033691
-0.021484
-0.023438
-0.012207
-0.007324
-0.012695
-0.011230
-0.012207
-0.007324
0.002411
0.006317
0.012177
0.008759
0.001923
0.001923
0.013641
0.019501
0.007294
0.011200
0.022919
0.012665
0.013641
0.014130
0.016083
0.019989
0.016571
0.008759
0.024872
0.012177
0.020966
0.016083
0.018524
0.019501
0.017548
0.011200
0.008270
0.009247
0.023407
0.012665
0.020477
0.013641
0.019501
0.015594
0.021942
0.019989
0.015594
0.019989
0.018036
0.032196
0.063446
0.046844
0.034637
-0.005371
-0.043945
-0.040039
-0.026855
-0.001953
0.056610
0.110809
0.069305
-0.009277
-0.047852
-0.052246
-0.002930
0.035126
0.007294
0.000458
-0.009766
-0.003418
0.063446
0.034637
-0.002441
0.007294
0.028778
0.017548
0.016083
0.035614
0.030731
0.033661
0.032684
0.040497
0.060028
0.078094
0.105927
0.102020
0.110321
0.105927
0.035614
-0.001465
-0.002930
0.062469
0.085419
0.098114
0.086395
0.067841
0.063446
0.043427
0.034149
0.026337
0.016083
0.002411
-0.010742
-0.020020
-0.025879
-0.038086
-0.034180
-0.033691
-0.030273
-0.023438
0.003387
0.058563
0.135712
0.246063
0.351044
0.404755
0.410126
0.321259
0.145966
-0.000977
-0.117188
-0.161133
-0.078613
0.105438
0.240204
0.233856
0.163544
0.066864
-0.047852
-0.152832
-0.230469
-0.270996
-0.299805
-0.310059
-0.315430
-0.300781
-0.281738
-0.246582
-0.213867
-0.191895
-0.173828
-0.145508
-0.107910
-0.099121
-0.079590
-0.072266
-0.056152
-0.035156
-0.030762
-0.040527
-0.030273
-0.029785
-0.004395
-0.009766
-0.016113
-0.019531
-0.010742
-0.005859
-0.011230
-0.004883
-0.008789
-0.013672
0.000458
0.002899
-0.009277
-0.010742
-0.003906
-0.008301
-0.009766
-0.014160
-0.007324
0.000946
-0.001953
-0.010742
-0.016602
-0.014160
0.002899
-0.009277
-0.007324
-0.015137
-0.008301
-0.012207
-0.006348
-0.003906
-0.004395
-0.002930
-0.004395
-0.006836
-0.001953
-0.003418
-0.006348
-0.002930
0.003387
-0.007812
-0.005371
-0.011719
0.002411
0.014618
-0.004883
-0.007812
0.002899
0.008270
0.011200
-0.009277
0.002899
0.005341
0.001923
0.012177
0.003387
0.001434
-0.000977
0.004364
0.011688
0.009735
0.000946
0.010223
0.011200
0.009247
0.002411
0.000000
0.012177
0.014618
0.000946
-0.001465
0.007782
0.010712
0.002411
0.009247
0.004852
0.009247
0.000946
0.011688
0.010223
0.000946
0.006805
0.000946
0.001923
0.009735
0.003876
0.010223
0.009735
-0.002441
0.010223
-0.005371
0.000458
-0.003906
-0.001465
0.005829
0.001923
0.001923
-0.002441
0.005341
0.000946
-0.009766
-0.005859
0.006317
-0.001465
0.008759
0.008759
0.001434
0.000458
0.007294
0.000946
0.011200
0.011200
-0.001953
0.004364
0.016571
0.022430
0.015106
0.022919
0.024384
0.031708
0.019501
0.029266
0.040497
0.034637
0.035614
0.036102
0.021454
0.008759
-0.000977
-0.032715
-0.042969
-0.061523
-0.062988
-0.065430
-0.065430
-0.072754
-0.074707
-0.076660
-0.078125
-0.080566
-0.071777
-0.068359
-0.030273
0.082489
0.053680
-0.109863
-0.179199
-0.133301
-0.027832
0.047333
0.150360
0.148407
0.174774
0.173798
0.025360
-0.126465
-0.069824
0.012177
0.067352
0.111786
0.103485
0.041962
0.006805
-0.020508
-0.104492
-0.120605
-0.083496
-0.002930
0.037567
0.042938
-0.002441
-0.033691
-0.039062
-0.034180
-0.031250
-0.011719
0.015594
0.035614
0.046356
0.058563
0.069305
0.094208
0.099091
0.112762
0.138641
0.190399
0.236298
0.251923
0.244110
0.209442
0.141571
0.057587
-0.023438
-0.022949
0.028290
0.057098
0.082489
0.076141
0.041962
0.009735
-0.041992
-0.088379
-0.109375
-0.142090
-0.152832
-0.144043
-0.148438
-0.133301
-0.128418
-0.106445
-0.092285
-0.072754
-0.066895
-0.053223
-0.036133
-0.034668
-0.031250
-0.022949
-0.009277
-0.002441
-0.030273
-0.036133
-0.013672
-0.001953
0.006805
-0.004395
-0.016602
-0.010254
-0.009277
-0.008789
-0.012207
-0.011230
-0.001465
-0.002930
-0.013672
-0.015137
-0.012207
-0.003418
0.004364
0.001923
-0.009766
-0.002441
-0.003418
-0.001953
-0.007324
-0.002930
-0.010254
0.000458
-0.011719
-0.014160
-0.003906
-0.011719
-0.010254
-0.019531
-0.012695
-0.022949
-0.030273
-0.011230
-0.009277
-0.017578
-0.033203
-0.031738
-0.034668
-0.028320
-0.022949
-0.033691
-0.035156
-0.032715
-0.031738
-0.022461
-0.026367
-0.028320
-0.022949
-0.031738
-0.029785
-0.029785
-0.027344
-0.016602
-0.002930
-0.011230
-0.020020
-0.016602
-0.007812
0.002411
-0.001465
0.000000
0.013641
0.005341
0.013641
0.015106
0.023407
0.025360
0.042450
0.040985
0.030243
0.027802
0.035614
0.034149
0.033661
0.037567
0.041962
0.047333
0.046356
0.051239
0.040985
0.023407
0.030731
0.020477
0.032196
0.024384
0.025360
0.036102
0.025848
0.022919
0.011688
0.009735
0.021454
0.030243
0.028290
0.024384
0.019012
0.025848
0.041473
0.027802
0.028290
0.025360
0.021942
0.021454
0.026825
0.018524
0.013641
0.031219
0.022919
0.018524
0.007782
0.018036
0.003387
0.004364
0.000946
0.000000
0.003876
-0.001953
-0.007812
-0.009766
-0.012695
-0.001465
-0.005371
0.000946
-0.017578
-0.016113
-0.017090
0.003876
-0.015137
-0.009766
-0.007324
-0.011230
0.000458
-0.000977
-0.003906
-0.004883
-0.009766
-0.021973
-0.009766
-0.000977
-0.003418
-0.011719
-0.005859
-0.001953
0.005341
-0.012207
-0.017090
-0.005859
0.001434
-0.002441
-0.015137
-0.009766
-0.008301
-0.004883
-0.003418
-0.019531
-0.005859
-0.014160
-0.007324
-0.010742
-0.002441
-0.008789
0.000458
-0.001953
0.000000
-0.001953
0.003387
0.011688
0.016571
0.038544
0.006805
0.017548
0.151825
0.318817
0.249481
0.127411
0.045868
0.026337
0.033661
-0.012695
-0.170898
-0.108887
0.110809
0.167938
0.089813
0.072723
0.035614
-0.029297
-0.026367
-0.090820
-0.088867
-0.087402
-0.094238
-0.087402
-0.106445
-0.096191
-0.071289
-0.035645
-0.014648
0.010712
0.012665
0.005829
-0.014160
-0.013184
-0.028809
-0.024414
-0.015137
-0.018066
-0.024414
-0.012695
-0.023926
-0.024902
-0.024902
-0.014160
-0.012207
-0.016602
-0.016602
-0.008789
-0.012207
0.000000
-0.010254
-0.009766
-0.017090
-0.015137
-0.009766
-0.011230
-0.010254
-0.016602
-0.017578
-0.006348
-0.019531
-0.018066
-0.011230
-0.016602
-0.004395
-0.012207
-0.009766
-0.018066
-0.010742
-0.007324
-0.012207
-0.016602
-0.015625
-0.007812
-0.010254
-0.010742
-0.012207
-0.009766
-0.005859
-0.012207
-0.004395
-0.018555
-0.015625
0.003876
-0.003418
-0.000977
-0.012207
-0.005859
-0.008789
0.000946
-0.002441
-0.001465
0.000946
0.003387
-0.002441
-0.009277
-0.003906
0.011200
0.011200
0.009735
-0.003906
-0.001465
0.005829
0.011688
0.012177
-0.004395
0.006317
0.009735
0.010712
0.001434
0.004852
0.001434
0.008759
0.006317
0.008270
0.016083
0.008759
0.006805
0.012177
0.009247
-0.002930
0.011200
0.004852
0.022919
0.007294
0.010712
0.003876
0.009247
0.014618
0.004852
0.007294
0.000000
0.005341
0.010712
0.010223
0.003876
-0.000977
0.011200
0.010712
0.002899
-0.004883
-0.002930
0.020477
0.004364
0.001923
0.004364
0.005829
0.002899
0.010223
0.000000
-0.004395
0.000000
0.005829
0.001434
-0.000488
0.003876
0.004852
0.006805
0.013641
-0.000488
0.003387
0.002411
0.016571
0.003387
0.011200
0.007294
-0.000977
0.011200
0.006317
-0.004883
0.005341
0.013641
0.009735
0.005341
-0.001953
0.004364
0.000000
0.004364
0.013641
-0.003906
0.002411
0.031219
0.022430
0.011688
0.003387
0.005829
-0.002441
0.005829
0.016083
0.005829
0.011200
0.012177
0.015594
0.007294
0.003387
0.007782
0.007782
0.002899
0.002411
-0.008301
-0.010254
-0.001953
0.000458
-0.008301
-0.015625
0.007294
-0.016113
-0.014648
-0.012695
-0.014648
0.001434
-0.009766
-0.010254
-0.011230
-0.016113
-0.002441
-0.015137
-0.013184
-0.020020
-0.015137
0.000458
-0.004883
-0.010742
-0.001953
-0.016113
-0.008789
-0.003906
-0.018555
-0.008301
-0.004883
-0.007812
0.000000
-0.006348
-0.008789
-0.010742
-0.003906
-0.007812
-0.006836
-0.013184
-0.031250
-0.017578
0.053192
0.156708
0.156219
0.085419
-0.019043
-0.039551
-0.049316
0.002899
0.015106
0.078583
0.244598
0.352020
0.308563
0.144501
0.016571
0.083466
-0.023438
-0.291504
-0.271484
0.061493
0.301727
0.338348
0.310516
0.205048
0.048309
-0.042480
-0.107422
-0.126953
-0.074219
-0.030762
-0.014648
0.005341
-0.018555
-0.042969
-0.074707
-0.091797
-0.104980
-0.099121
-0.088867
-0.116211
-0.110352
-0.117676
-0.119141
-0.118164
-0.125000
-0.112793
-0.094238
-0.078125
-0.076172
-0.060547
-0.042969
-0.025391
-0.016113
-0.012207
-0.001953
0.012177
0.024384
0.027313
0.024872
0.025360
0.040009
0.044403
0.031219
0.024384
0.023407
0.021454
0.023895
0.021454
0.010712
0.007782
0.011200
0.010712
0.008759
-0.014160
0.002411
-0.003906
-0.009766
-0.019531
-0.009277
-0.013672
-0.013184
-0.009277
-0.013184
-0.015625
-0.016602
-0.019043
-0.018555
-0.024902
-0.020508
-0.022461
-0.015625
-0.009277
-0.016113
-0.022949
-0.019043
-0.018555
-0.014160
-0.022949
-0.015137
-0.019043
-0.014648
-0.013672
-0.012695
-0.011719
-0.021484
-0.012207
-0.020996
-0.010254
-0.008789
-0.016113
-0.001953
-0.014160
-0.008789
-0.011230
-0.002441
-0.009277
-0.006348
-0.006348
-0.011230
-0.005371
0.000946
-0.000977
-0.000488
-0.006348
-0.004395
0.000946
0.001923
0.001923
0.002411
0.001923
0.002899
0.010712
-0.005371
0.010712
0.008270
0.004852
0.004364
0.006805
-0.001465
0.001434
0.018036
0.011688
0.003876
-0.005859
0.003387
0.003876
0.004364
0.007294
0.007782
-0.005371
0.003387
0.003876
-0.000977
0.002411
0.000946
0.008759
0.001434
-0.000488
0.003387
0.001923
0.006317
0.007294
0.006805
0.009247
0.003387
0.004364
0.002899
-0.000977
0.007782
0.007294
-0.000488
0.015594
0.007294
0.008270
-0.000977
0.007294
0.003876
0.004364
0.000946
0.008270
0.011200
0.002899
0.001434
0.007782
-0.007812
-0.001953
0.005829
0.000946
0.001434
0.007294
-0.003906
-0.002930
-0.009277
-0.005859
0.007782
0.006317
-0.006836
-0.006836
-0.004883
-0.002930
-0.004395
-0.000488
0.008270
0.001434
0.000000
-0.008301
0.010712
0.011200
-0.000977
-0.007812
-0.002930
-0.008301
0.005341
0.007294
-0.006348
-0.001953
0.000000
0.008270
-0.003906
-0.005371
0.000946
-0.000488
-0.003418
-0.000488
0.000946
-0.001953
-0.004883
0.003876
0.005341
0.011200
0.003387
0.003387
-0.005371
0.004364
-0.008301
0.011688
0.060516
0.119598
0.164032
0.110809
0.036591
0.003876
-0.028809
-0.010742
0.017548
0.031708
0.058563
0.073212
0.023895
-0.034180
-0.041504
-0.027344
0.061493
0.075653
-0.009277
-0.072754
-0.082031
-0.070312
0.015106
0.058563
0.088348
0.113739
0.130341
0.086884
0.047821
-0.035645
-0.065918
-0.042480
-0.006348
0.086884
0.113251
0.109344
0.088837
0.028778
-0.038086
-0.065918
-0.031250
0.010712
0.056122
0.146454
0.228485
0.231415
0.147919
0.031708
-0.071289
-0.069336
-0.037109
0.007782
0.038055
0.052704
0.041962
0.013641
-0.018066
-0.047852
-0.091797
-0.129883
-0.166992
-0.203125
-0.213867
-0.219238
-0.215332
-0.205566
-0.183594
-0.170898
-0.144043
-0.121094
-0.101562
-0.075684
-0.058105
-0.032715
-0.017090
-0.013672
0.010712
0.009247
0.029266
0.026825
0.022430
0.029755
0.022430
0.033173
0.030243
0.040497
0.028290
0.019501
0.023407
0.020966
0.014618
0.024384
0.014618
0.006317
0.029755
0.004364
0.010712
0.009247
0.015106
0.019012
0.001923
0.000000
0.010712
0.019012
0.011688
0.000458
0.000000
0.013641
0.008759
0.003876
0.000946
-0.002930
0.003387
0.017059
0.014618
-0.010742
-0.000977
0.004852
0.012665
0.000946
0.003387
0.002899
0.009735
-0.000977
0.010223
0.005829
0.003876
0.014130
0.000946
0.006317
-0.005371
0.010223
0.012665
0.015594
0.009247
-0.004395
0.009247
0.010223
0.018036
0.000000
0.004852
0.007782
0.010223
0.012665
0.009247
-0.000977
0.009247
0.000458
-0.003906
0.003387
-0.010742
-0.003418
-0.003906
-0.011719
-0.003418
-0.011230
-0.019043
-0.009277
-0.017090
-0.014160
-0.025391
-0.021973
-0.030762
-0.029785
-0.039551
-0.045898
-0.031738
-0.035645
-0.038086
-0.033691
-0.030273
-0.024414
-0.024414
-0.022949
-0.034180
-0.025879
-0.031250
-0.014160
-0.018066
-0.021973
-0.011719
-0.015625
-0.007324
-0.000977
0.007294
0.005829
0.007294
0.002899
0.020966
0.015106
0.018524
0.024384
0.028290
0.020477
0.013153
0.022919
0.034149
0.034637
0.035614
0.020477
0.018524
0.029755
0.036102
0.039520
0.046356
0.040009
0.029755
0.030731
0.049774
0.037079
0.033661
0.023895
0.026337
0.031708
0.034637
0.019012
0.033173
0.043915
0.053192
0.036102
0.032684
0.027313
0.031708
0.033173
0.024384
0.024384
0.024872
0.024384
0.011200
0.007294
0.013153
0.025848
0.008270
0.011200
0.004852
-0.003906
0.000458
0.023407
0.083466
0.143524
0.129364
0.068817
0.004852
-0.047852
-0.071289
-0.042969
0.001923
0.065887
0.076141
0.031708
-0.002441
-0.021973
-0.017090
-0.036621
-0.047363
-0.040527
-0.065918
-0.043945
-0.019531
-0.032227
-0.038086
-0.045898
-0.058105
-0.037598
-0.018066
-0.004883
-0.016602
0.004852
0.035614
0.049774
0.075653
0.127899
0.190887
0.242157
0.239227
0.191864
0.118134
0.068329
0.079559
0.106903
0.127899
0.149384
0.152313
0.156219
0.096649
0.030243
0.003387
-0.066406
-0.138672
-0.171387
-0.174805
-0.178711
-0.177246
-0.192871
-0.193848
-0.224609
-0.252930
-0.230957
-0.251953
-0.246582
-0.238281
-0.208984
-0.170410
-0.131836
-0.115234
-0.096191
-0.079590
-0.053711
-0.031738
-0.029297
-0.016113
-0.002930
0.009247
0.013153
0.011688
0.015106
0.032196
0.039520
0.038055
0.032196
0.026337
0.026825
0.038544
0.025360
0.022919
0.025360
0.009735
0.007294
0.018036
0.016083
0.003876
-0.007324
0.002899
-0.005859
-0.010742
-0.010254
-0.004883
-0.004395
-0.009277
-0.011230
-0.015625
-0.012695
-0.016602
-0.011230
-0.014648
-0.012207
-0.018555
-0.007812
-0.010254
-0.011719
-0.016602
-0.015625
-0.003418
-0.004883
-0.014648
-0.015625
-0.005371
-0.006348
-0.016113
-0.014160
-0.010254
-0.009766
-0.013184
0.003876
-0.016113
-0.012207
-0.008301
-0.006836
-0.014160
-0.011230
-0.019043
-0.017090
0.002411
-0.009277
-0.013672
-0.012695
-0.004395
0.008759
-0.003906
-0.003418
0.001434
0.002899
0.007782
0.012665
0.008759
0.014130
0.021454
0.019501
0.020966
0.019012
0.018524
0.022430
0.034637
0.028778
0.017548
0.023407
0.032196
0.029266
0.031219
0.025360
0.030731
0.020477
0.037079
0.024384
0.022919
0.028778
0.024872
0.025848
0.025848
0.021454
0.026825
0.029755
0.030243
0.019012
0.017548
0.018036
0.026825
0.023895
0.029266
0.022919
0.023895
0.021454
0.021454
0.021942
0.011200
0.013153
0.011200
0.010223
0.011200
0.018524
0.018036
0.021454
0.016083
0.004852
0.010712
0.015106
0.006805
0.016083
0.006805
0.011688
0.015106
0.008270
0.015106
0.017059
0.022430
0.017548
0.010712
0.012665
0.019989
0.008759
0.016571
0.014618
0.006805
0.011688
0.009735
0.019501
0.009247
0.054169
0.100555
0.108368
0.044403
-0.010254
0.075165
0.075653
0.007294
0.000458
-0.012695
0.021942
0.041473
0.043915
0.022919
0.005341
0.035126
0.014618
-0.036133
-0.063477
-0.077637
-0.038086
0.044403
0.033661
-0.081055
-0.172852
-0.072266
0.001923
0.035126
0.009247
-0.057129
-0.023926
-0.009277
0.015594
0.037079
0.036102
0.046844
0.048798
0.021454
-0.050781
-0.142578
-0.142578
-0.056152
0.004852
0.061005
0.068817
0.124481
0.209442
0.215302
0.198212
0.177704
0.179169
0.126434
0.045380
0.006805
0.023407
0.150360
0.219208
0.223602
0.152802
0.123016
0.075653
0.015594
-0.021484
-0.054199
-0.079102
-0.125000
-0.173340
-0.204590
-0.220215
-0.225098
-0.201660
-0.191895
-0.191895
-0.171875
-0.172852
-0.159180
-0.142090
-0.130371
-0.112793
-0.096191
-0.080566
-0.071777
-0.063965
-0.039551
-0.020996
-0.026367
-0.011719
-0.009277
0.005341
-0.005859
0.009247
0.018036
0.009735
0.013153
0.029266
0.019989
0.005829
0.020477
0.014130
0.006805
0.006317
0.003387
0.001923
0.003387
-0.013184
-0.007812
-0.001465
0.000946
-0.009766
-0.011719
-0.005859
-0.013672
-0.005371
-0.012207
-0.015625
-0.012695
-0.020996
-0.019043
-0.015137
0.000000
-0.018555
-0.017578
-0.014160
-0.022949
-0.000488
-0.007812
-0.019043
-0.011230
-0.007812
-0.013672
-0.008789
-0.011230
-0.011719
-0.006836
-0.008301
-0.009766
-0.010742
-0.002441
0.002899
-0.000977
-0.009766
-0.012207
-0.009277
-0.008301
0.000946
-0.009277
0.000000
-0.001465
-0.005859
0.001434
0.000000
-0.001953
0.001923
0.004852
0.014618
-0.001953
0.000000
0.009735
0.001434
0.011200
0.009735
0.012177
0.010712
0.002899
0.018036
0.002899
0.003876
0.008270
0.007782
0.012665
0.017059
0.006317
0.024384
0.013153
0.017548
0.006317
0.021942
0.013153
0.018036
0.024384
0.011200
0.012665
0.012177
0.019989
0.021942
0.013641
0.009247
0.031708
0.016571
0.013153
0.014618
0.020966
0.028290
0.013641
0.024872
0.013641
0.011200
0.021942
0.026337
0.023895
0.008759
0.015594
0.020966
0.022430
0.001923
0.014130
0.022919
0.020966
0.012665
0.016083
0.012177
0.020966
0.017059
0.025360
0.009735
0.010712
0.024384
0.020477
0.021942
0.018524
0.022919
0.017059
0.024872
0.021942
0.019012
0.016571
0.021942
0.024872
0.036591
0.024872
0.018036
0.021454
0.029266
0.019989
0.008759
-0.000977
-0.012207
-0.028320
0.008759
0.073700
0.172821
0.165985
0.021942
-0.033691
-0.094727
-0.044922
0.024872
0.038055
0.047333
0.064911
0.027313
-0.104004
-0.052246
0.003387
-0.047852
-0.041992
-0.051758
-0.041504
-0.042480
-0.139160
-0.277832
-0.320312
-0.185059
-0.067871
-0.028320
-0.034180
-0.056152
-0.103027
-0.154785
-0.192871
-0.157715
-0.114258
-0.036621
0.119110
0.283173
0.386200
0.459442
0.479950
0.372040
0.209930
0.072723
0.035614
0.093231
0.206024
0.313934
0.331512
0.330536
0.272430
0.198212
0.113251
0.030731
-0.052246
-0.109863
-0.151855
-0.166992
-0.192383
-0.193359
-0.199707
-0.204590
-0.187012
-0.174805
-0.170898
-0.150391
-0.127930
-0.103516
-0.082031
-0.069336
-0.058594
-0.046875
-0.030762
-0.020996
-0.008789
-0.015625
-0.005859
0.006805
0.005829
0.016083
-0.006348
-0.002930
0.010223
0.009247
-0.009277
-0.017578
-0.021484
-0.022461
-0.018066
-0.043945
-0.042969
-0.036621
-0.036133
-0.045410
-0.045898
-0.060059
-0.059082
-0.043945
-0.045898
-0.049805
-0.047852
-0.043945
-0.040527
-0.037109
-0.050781
-0.031738
-0.031250
-0.022461
-0.027832
-0.008301
-0.012695
-0.008789
-0.001953
-0.001953
-0.004395
0.010223
0.003876
0.004364
0.002899
0.002899
0.000000
0.009735
0.002411
0.008270
-0.000488
-0.002930
-0.005371
0.011688
0.003387
0.001923
0.006317
-0.010254
-0.001953
-0.007324
-0.002441
0.003387
0.000946
0.001923
0.006317
-0.002441
-0.007324
0.013153
0.009735
0.001434
-0.005859
-0.000488
-0.005371
0.003387
0.002411
0.005341
0.003387
0.004852
0.016571
-0.001465
-0.001465
0.012177
0.008759
0.010223
-0.002930
0.001434
0.004364
0.000458
0.011688
0.006805
0.000946
0.014130
0.007782
0.006805
0.002411
0.006317
0.008270
0.005829
0.006805
0.014130
0.011200
0.013641
0.015594
0.002899
0.002411
0.005829
-0.001953
0.010223
0.012177
0.007294
0.004364
0.010712
0.000000
0.004852
0.003876
-0.005371
0.012665
-0.005859
0.004852
0.001434
0.017548
0.010712
-0.002930
-0.002930
0.006805
0.004364
0.002899
0.009247
0.011200
0.002411
0.004364
0.005341
0.003387
0.004852
0.004364
0.003387
0.006317
-0.003906
0.007294
0.016083
0.008759
0.014618
0.010712
0.014618
0.000000
0.016571
0.022430
0.018524
0.023407
0.041962
0.046844
0.039032
0.051727
0.063446
0.084442
0.095673
0.076630
-0.067871
-0.263672
-0.338867
-0.297363
-0.023438
0.284637
0.276337
-0.024414
-0.100098
-0.130859
-0.159668
-0.131348
-0.093262
-0.068848
-0.043945
-0.021484
0.003876
0.033661
0.052216
0.063446
0.061493
0.058563
0.063446
0.075165
0.054657
0.038055
0.037567
0.034149
0.030243
0.023407
0.013153
-0.004395
-0.029297
-0.065918
-0.090332
-0.120117
-0.114258
-0.043945
0.132782
0.254364
0.361298
0.512665
0.566864
0.501923
0.299286
0.044891
-0.195312
-0.200195
-0.073242
0.113251
0.282196
0.344696
0.280731
0.169891
0.057587
-0.055664
-0.142090
-0.233887
-0.308105
-0.346680
-0.358887
-0.343750
-0.328125
-0.295898
-0.272949
-0.229004
-0.188477
-0.154297
-0.130371
-0.101562
-0.080566
-0.048828
-0.033691
-0.008301
-0.016113
-0.009277
0.000458
0.018036
0.009735
0.008759
-0.000977
0.011200
0.012177
0.001923
0.001434
0.003876
-0.002441
-0.006836
-0.010742
-0.004883
-0.012207
-0.017090
-0.037598
-0.027832
-0.034668
-0.023926
-0.028320
-0.043457
-0.020508
-0.025391
-0.043457
-0.036621
-0.034180
-0.031250
-0.025879
-0.025879
-0.027832
-0.034668
-0.015625
-0.013184
-0.010742
-0.020508
-0.014160
-0.007812
0.000000
0.003387
-0.003418
0.000946
0.006805
-0.003418
0.003387
-0.000977
0.003387
-0.003418
0.005829
0.006805
0.002411
-0.000488
-0.003418
0.011688
0.010223
0.007294
0.004364
0.005341
0.010223
0.006805
-0.007324
0.003876
0.006317
0.012177
0.007294
-0.000977
0.003876
0.014618
0.014130
0.009247
0.005829
0.014618
0.013153
0.013153
0.013641
0.002411
0.012665
0.013641
0.014130
0.011688
0.014130
0.011200
0.017548
0.022430
0.002899
0.010223
0.008759
0.025360
0.022919
0.013641
0.008270
0.008270
0.021454
0.015106
0.017059
0.018524
0.009247
0.019989
0.015106
0.021454
0.015594
0.025360
0.021454
0.020477
0.008270
0.014130
0.021942
0.021454
0.019012
0.020477
0.019012
0.014130
0.011688
0.025360
0.020477
0.010223
0.007782
0.016571
0.006805
0.013153
0.003387
0.016083
0.018036
0.013153
0.007294
0.011200
0.013153
0.019989
0.013153
0.013153
0.012665
0.015106
0.009247
0.015106
0.016083
0.016571
0.018524
0.014618
0.016571
0.012665
0.028778
0.034149
0.030731
0.033173
0.049286
0.090302
0.177704
0.250946
0.132782
-0.145996
-0.479492
-0.706543
-0.409180
-0.006836
0.288544
0.482391
0.346161
-0.026855
-0.145996
-0.205078
-0.187988
-0.144043
-0.065918
-0.001465
0.051727
0.096161
0.101044
0.112274
0.117157
0.115692
0.107880
0.071747
0.066864
0.051727
0.078094
0.124969
0.224091
0.345673
0.418915
0.410126
0.342255
0.281219
0.194305
0.096649
0.054657
0.082489
0.111298
0.161591
0.223602
0.248505
0.242645
0.159637
0.071259
-0.001465
-0.091309
-0.143066
-0.198242
-0.234375
-0.252441
-0.244141
-0.255859
-0.244141
-0.238770
-0.222168
-0.200684
-0.181152
-0.166504
-0.145996
-0.130371
-0.104492
-0.080566
-0.078613
-0.071289
-0.059082
-0.046387
-0.024414
-0.036621
-0.026855
-0.006836
-0.003906
-0.006836
-0.032227
-0.023438
-0.005371
-0.001465
0.003387
-0.010254
-0.002930
-0.005859
-0.010254
-0.016602
-0.019531
-0.015137
-0.022461
-0.019043
-0.022949
-0.023926
-0.024902
-0.021973
-0.030273
-0.028809
-0.033691
-0.022461
-0.024902
-0.037598
-0.030273
-0.040527
-0.028320
-0.020020
-0.016113
-0.032227
-0.035645
-0.020020
-0.030273
-0.019043
-0.024902
-0.020508
-0.018555
-0.026367
-0.013672
-0.013184
-0.023438
-0.008301
-0.009277
-0.007324
-0.018066
-0.015137
-0.014648
-0.016113
-0.002930
-0.006348
-0.008301
-0.002441
0.000458
-0.004883
-0.010742
-0.011719
-0.002930
-0.000488
0.001923
-0.006348
-0.002930
-0.000977
-0.009277
-0.007812
-0.002930
-0.003418
-0.006348
-0.003906
0.000946
-0.006836
-0.002930
0.009247
-0.007812
-0.013184
-0.001465
-0.004883
0.005829
-0.007812
-0.015137
-0.008789
0.005829
-0.003418
-0.011230
-0.009766
-0.000488
0.000946
-0.006836
-0.004395
-0.008301
-0.003418
0.001923
0.002899
0.002411
0.001434
-0.006836
-0.006836
-0.003418
0.006805
0.000946
-0.001465
0.003876
0.004852
-0.014648
-0.001465
-0.005371
-0.000488
-0.000488
-0.018066
-0.006348
-0.008301
-0.003906
-0.008301
-0.017090
-0.012207
-0.021484
-0.004395
-0.020020
-0.028320
-0.027832
-0.021484
-0.015625
-0.028320
-0.033691
-0.028809
-0.023926
-0.020996
-0.013672
-0.030273
-0.020996
-0.027344
-0.020996
-0.021973
-0.032227
-0.013184
-0.006348
-0.005371
-0.006836
-0.013672
0.001923
0.006805
0.012177
0.011688
0.006317
0.019012
0.020966
0.015106
0.016571
0.017059
0.027313
0.041962
0.048798
0.032196
-0.038574
-0.103516
-0.114746
-0.106934
-0.073730
-0.033203
0.019012
0.020966
0.007782
0.000000
-0.019043
-0.025391
-0.030762
-0.035645
-0.013672
0.005341
0.026825
0.069794
0.098114
0.115204
0.114227
0.095673
0.071747
0.018036
0.095673
0.326630
0.525360
0.566376
0.139618
-0.422852
-0.352539
-0.023438
0.117157
0.099579
0.143036
0.105927
0.056610
-0.010742
-0.051270
-0.064453
-0.046875
-0.037598
-0.065918
-0.059082
-0.045410
-0.023926
-0.020508
-0.024414
-0.043945
-0.040039
-0.020020
-0.002930
0.018036
0.017059
0.020966
0.017548
0.006317
-0.012695
-0.035156
-0.045898
-0.053223
-0.055176
-0.074707
-0.070801
-0.079590
-0.059082
-0.060059
-0.061523
-0.047852
-0.051270
-0.047852
-0.037109
-0.041504
-0.028809
-0.020508
-0.024414
-0.026855
-0.020508
-0.013184
-0.008789
-0.008789
-0.018555
-0.009277
-0.015625
-0.020508
-0.011230
-0.012207
-0.004395
-0.020020
-0.011230
-0.006348
-0.016113
-0.020508
-0.012207
-0.012207
-0.010742
-0.009766
-0.020020
-0.019531
-0.015137
-0.010254
-0.005371
-0.016602
-0.016113
-0.012695
-0.010742
-0.006348
0.000000
-0.006836
-0.007812
-0.000977
-0.007324
-0.009766
-0.000488
0.002411
-0.007324
-0.000488
-0.009277
-0.007324
0.000946
0.005341
-0.002441
0.002899
0.006317
-0.000977
0.004852
0.006805
0.000000
0.006317
0.014130
0.009735
0.013153
0.012177
0.011688
0.011200
0.009735
0.008270
0.014130
0.012665
0.019989
0.025848
0.016571
0.010712
0.014130
0.020966
0.014618
0.015594
0.017059
0.023407
0.019012
0.017548
0.007782
0.019989
0.009735
0.018036
0.009735
0.009735
0.011200
0.017548
0.016083
0.009735
0.007782
0.011200
0.016571
0.009735
0.011200
0.005341
0.014130
0.018524
0.006805
0.009247
0.017059
0.015106
0.016083
0.020966
0.003876
0.009735
0.014130
0.020477
0.013641
0.016083
0.020477
0.020966
0.005829
0.011200
0.010223
0.010712
0.018524
0.025360
0.012177
0.010712
0.015106
0.024872
0.018036
0.012177
0.012665
0.014618
0.019012
0.024384
0.014130
0.009735
0.008270
0.025360
0.019501
0.012177
0.011200
0.012665
0.025360
0.014618
0.004364
0.008759
0.018036
0.019012
0.019501
0.003876
0.012665
0.010712
0.014130
0.005341
0.008270
0.004364
0.010712
0.011200
0.011688
0.012177
0.006317
0.004364
0.013153
0.013153
0.009247
0.011688
0.012177
0.021454
0.018524
0.010712
0.018036
0.030731
0.025360
0.020477
0.031708
0.023407
0.030243
0.029266
0.012665
0.014618
0.023407
0.017548
-0.003906
-0.004883
0.000000
0.019989
0.027802
0.026825
0.016571
0.023407
0.045868
0.059540
0.127411
0.192352
0.216766
-0.058594
-0.444824
-0.581055
-0.430664
0.001434
0.392548
0.369110
0.056122
-0.087402
-0.145020
-0.157715
-0.155762
-0.104492
-0.042480
-0.022949
-0.025879
-0.018555
0.034149
0.042450
0.081512
0.132782
0.165009
0.157196
0.150360
0.144989
0.138641
0.142548
0.164520
0.209442
0.207001
0.171844
0.123016
0.048798
-0.017578
-0.049316
-0.042480
0.000458
0.037079
0.038055
0.016571
-0.019531
-0.054688
-0.090332
-0.110840
-0.136230
-0.145996
-0.140625
-0.126953
-0.129883
-0.115234
-0.099609
-0.086914
-0.068359
-0.059082
-0.037598
-0.039062
-0.034180
-0.026855
0.001923
-0.013184
-0.001953
-0.005859
-0.006836
0.001923
0.000000
-0.006348
-0.001465
-0.006836
-0.000488
-0.011230
-0.008301
-0.002441
-0.005371
-0.007324
-0.009766
-0.011719
-0.019531
-0.019043
-0.010742
0.000000
-0.021484
-0.021973
-0.011719
-0.014160
-0.010254
-0.017578
-0.012207
-0.008301
-0.004883
-0.008789
-0.021484
-0.005371
-0.007812
-0.005371
0.003876
-0.018555
-0.007324
-0.007812
-0.000977
-0.001465
-0.000488
-0.009277
-0.007324
-0.008789
0.004852
-0.015625
-0.006348
0.000000
-0.010742
-0.001953
-0.009766
-0.011719
-0.008301
0.012177
-0.014160
-0.010742
-0.008301
-0.005859
-0.003418
-0.003418
-0.010742
-0.008789
-0.010742
-0.002930
-0.000977
-0.008301
0.001923
0.007782
-0.006836
0.004852
0.004852
-0.008301
0.000000
0.002411
0.006317
-0.006836
0.000000
0.006317
0.003387
-0.000488
0.000458
0.004364
0.002411
-0.009277
-0.001465
-0.000977
0.000000
-0.001953
-0.002441
-0.002441
-0.003906
-0.005371
0.000946
-0.017578
-0.009766
-0.002441
-0.016602
-0.009766
-0.009766
0.005341
-0.001465
-0.004883
-0.014648
-0.015137
-0.015137
-0.000488
-0.007812
-0.006348
-0.012207
-0.005859
-0.002441
-0.003906
-0.000488
-0.006836
0.000000
0.001434
-0.002930
0.000946
-0.010742
0.006317
0.000946
0.006805
0.003876
0.001923
0.006317
0.010223
0.011200
0.010712
0.011200
0.008759
0.017548
0.022430
0.017059
0.014130
0.011688
0.017059
0.008270
0.019989
0.013641
0.017548
0.018036
0.019989
0.019501
0.011688
0.024384
0.020477
0.026337
0.018524
0.026337
0.036591
0.064423
0.096649
0.114716
0.101532
0.000458
-0.161133
-0.216309
-0.133789
-0.100098
-0.060547
0.134735
0.304169
0.243622
0.028778
-0.045410
-0.091797
-0.083984
-0.090820
-0.116211
-0.143066
-0.056152
0.072723
0.124481
0.137665
0.159149
0.142548
0.086884
0.048309
0.020966
0.018524
-0.011230
-0.083008
-0.072754
-0.006348
0.029755
0.044891
0.070282
0.112274
0.134247
0.164032
0.219208
0.237274
0.208954
0.107880
0.051727
-0.013672
-0.065430
-0.075195
-0.042480
0.014130
0.071259
0.093719
0.062958
0.023407
-0.045898
-0.090332
-0.139648
-0.182129
-0.212891
-0.205078
-0.209473
-0.202148
-0.196289
-0.170410
-0.140137
-0.131348
-0.114258
-0.090820
-0.076660
-0.056152
-0.041992
-0.039062
-0.029297
-0.027344
-0.013672
-0.017090
-0.011230
-0.005371
-0.011719
-0.006836
-0.014160
0.003876
-0.010742
0.003387
-0.010742
-0.011719
-0.005371
-0.010742
-0.005371
-0.003906
-0.014160
-0.018555
-0.017090
-0.009766
-0.010742
-0.019531
-0.004395
-0.009277
-0.011230
-0.002441
-0.003418
-0.019531
-0.004883
-0.001953
0.001434
-0.017090
-0.008789
-0.006836
0.000458
0.001923
-0.002930
-0.013184
-0.010254
-0.002441
0.003387
0.000946
-0.003906
0.001434
-0.006348
0.003387
-0.005859
-0.000977
0.011688
0.000000
0.001434
-0.003418
0.000458
0.005829
0.004364
0.013153
0.002899
-0.002441
-0.000488
0.002411
0.000458
0.008270
0.001923
0.010712
0.007782
0.007782
-0.006348
-0.002930
0.002411
0.007294
-0.006348
0.014130
0.010223
0.008759
0.001923
0.003387
0.002411
0.002899
0.003387
-0.007324
0.005341
-0.002930
-0.001465
-0.006836
-0.006348
-0.017578
0.000000
-0.008301
-0.001953
-0.014648
-0.011230
-0.004883
-0.006836
-0.014160
-0.016113
-0.013672
-0.008789
-0.018066
-0.013184
-0.022949
-0.015625
-0.017090
-0.021973
-0.024902
-0.022949
-0.015137
-0.016113
-0.003906
-0.021973
-0.015137
-0.010742
-0.018066
-0.005859
0.000000
0.000458
0.000000
0.001434
-0.000488
0.010223
0.002411
0.015106
0.021454
0.012177
0.009735
0.011200
0.021942
0.021942
0.011688
0.025360
0.009247
0.025360
0.019012
0.015106
0.018524
0.015594
0.025360
0.029266
0.012177
0.016571
0.012177
0.013153
0.027313
0.012665
0.012665
0.013641
0.019501
0.009247
0.003387
0.008270
0.002899
0.005341
-0.000977
-0.008789
0.014618
-0.005859
-0.011719
-0.003418
-0.010254
-0.021973
-0.016113
-0.004883
-0.011230
-0.013184
-0.014648
-0.006836
-0.020508
0.000000
0.003876
0.012665
0.037079
0.066376
0.110809
0.164520
0.238739
0.272430
-0.077148
-0.558594
-0.551758
-0.303223
-0.133301
0.083466
0.368134
0.453094
0.193817
0.036102
0.051239
0.095673
0.132782
0.081024
0.016083
-0.027832
0.007294
0.096649
0.181610
0.233856
0.252411
0.230438
0.197723
0.156219
0.123993
0.071259
0.019012
-0.045898
-0.079590
-0.094727
-0.118652
-0.116211
-0.104492
-0.075684
-0.040527
0.000946
-0.013672
-0.029297
-0.038086
-0.034180
-0.023926
-0.016113
0.006805
0.041473
0.048798
0.046356
0.039032
0.035126
0.019989
0.005829
-0.003418
-0.021973
-0.024414
-0.018066
-0.032227
-0.032227
-0.041016
-0.026855
-0.028320
-0.020020
-0.020996
-0.024902
-0.016602
-0.013184
-0.015137
-0.016113
-0.020996
-0.016602
-0.006836
-0.016602
-0.011719
-0.011719
-0.014160
-0.013184
-0.005371
-0.012207
-0.025391
-0.013184
0.001434
-0.009766
-0.007324
-0.022949
-0.004395
-0.015137
-0.010254
-0.015625
-0.011719
-0.007324
-0.003418
-0.020508
-0.013672
-0.018066
-0.000977
-0.009277
-0.006348
-0.014160
-0.012695
-0.017090
-0.004395
-0.001953
-0.011230
-0.003418
-0.006348
0.001434
-0.013672
-0.008789
-0.011230
-0.007324
-0.003418
-0.009766
-0.010254
0.000946
-0.016602
-0.001465
-0.017090
-0.006836
-0.008301
-0.016602
-0.010742
0.000458
-0.011230
-0.009766
-0.016602
-0.013672
-0.016113
-0.008301
-0.012695
-0.010254
-0.013184
-0.017090
-0.015137
-0.001953
-0.009277
-0.015137
-0.014160
-0.016602
-0.006348
-0.009277
-0.002930
-0.012695
-0.011230
-0.013184
-0.005859
-0.009766
-0.013672
-0.010254
-0.003906
-0.001465
-0.007812
-0.005371
-0.006348
-0.002441
0.002411
-0.000977
-0.001953
-0.006836
-0.003906
0.003387
0.005341
0.004364
0.006317
-0.002930
0.003387
0.000458
0.000946
0.010712
-0.001953
0.000000
-0.005859
0.001434
0.017548
-0.002930
0.000000
-0.005371
-0.011230
0.005829
0.002411
-0.015137
-0.016602
-0.007324
-0.013672
-0.020508
-0.022461
-0.015137
-0.008789
-0.011230
-0.008789
-0.015625
-0.015137
-0.002930
0.005829
0.003387
-0.002930
-0.019531
-0.000977
0.007782
0.016083
0.032684
0.074677
0.097626
0.110809
0.100555
0.072723
0.058075
0.069794
0.073212
0.108856
0.123993
0.144012
0.153290
0.129364
0.078583
0.061981
0.030243
0.050751
0.065399
0.071259
0.083954
0.039032
0.024872
0.008759
-0.031738
-0.044434
-0.062500
-0.063965
-0.078613
-0.063965
-0.053223
-0.044434
-0.038574
-0.035156
-0.048828
-0.039551
-0.018066
0.033661
0.103485
0.114227
-0.074219
-0.287598
-0.384277
-0.306641
-0.098633
0.040497
0.072235
0.014618
-0.050293
-0.029297
-0.039062
-0.031250
-0.054199
-0.087891
-0.095215
-0.077148
-0.032227
0.015106
0.061493
0.097137
0.120575
0.126923
0.143524
0.145966
0.138641
0.123993
0.105927
0.090302
0.079559
0.075653
0.072235
0.061493
0.072235
0.057587
0.046356
0.032196
0.015594
0.038055
0.027313
0.022919
0.019989
-0.026855
-0.041504
-0.054199
-0.067871
-0.044434
-0.025391
-0.030273
-0.015625
-0.044434
-0.055664
-0.058105
-0.055664
-0.071777
-0.069336
-0.092773
-0.092773
-0.096680
-0.090332
-0.092773
-0.063477
-0.053711
-0.045898
-0.056641
-0.040527
-0.052246
-0.044922
-0.024902
-0.046387
-0.024414
-0.029785
-0.016113
-0.003906
0.013153
0.013153
0.026337
0.008759
-0.002930
-0.011230
-0.002441
-0.012207
-0.010742
-0.024902
-0.035645
-0.043457
-0.036133
-0.039062
-0.040039
-0.042480
-0.060059
-0.062012
-0.076172
-0.091309
-0.084473
-0.067871
-0.059082
-0.059570
-0.065430
-0.054688
-0.042480
-0.037109
-0.025391
-0.020996
-0.007812
0.003387
0.012177
0.011688
0.021942
0.031708
0.029266
0.031708
0.026825
0.034149
0.040497
0.033661
0.039520
0.022919
0.032196
0.026337
0.030731
0.028290
0.025848
0.013641
0.014618
0.025848
0.016083
0.002411
0.002899
0.019501
0.009247
-0.002441
-0.001953
-0.006836
0.012177
0.004852
0.008270
-0.009277
-0.009766
0.000000
-0.001953
-0.013672
-0.018066
-0.014160
0.002411
0.002899
0.026825
0.057587
0.106415
0.125946
0.129852
0.140594
0.122040
0.115204
0.127411
0.139130
0.141083
0.143524
0.155731
0.174286
0.203094
0.203094
0.196259
0.184052
0.153778
0.096161
0.058563
0.030243
0.035126
0.037079
0.011688
0.001923
-0.043945
-0.065430
-0.057617
-0.059570
-0.064941
-0.077148
-0.087402
-0.101074
-0.103516
-0.109863
-0.104980
-0.095215
-0.095215
-0.078125
-0.072266
-0.066895
-0.057617
-0.054688
-0.059082
-0.048340
-0.024414
-0.033203
-0.026367
-0.018066
-0.019043
-0.020996
-0.012207
-0.021973
-0.017578
-0.014160
-0.018066
-0.010254
-0.024902
-0.022949
-0.017578
-0.017578
-0.019531
-0.026367
-0.029297
-0.020508
-0.012207
-0.021973
-0.030762
-0.034180
-0.030762
-0.033691
-0.018066
-0.026367
-0.030273
-0.029785
-0.026855
-0.030273
-0.027832
-0.017090
-0.004395
0.022430
0.084442
0.099091
0.016571
-0.024414
-0.041992
-0.047363
-0.034668
0.023895
0.027313
0.014130
0.069305
0.162079
0.249481
0.100555
-0.268555
-0.295410
-0.266113
-0.291992
-0.152344
0.047821
0.139130
0.107391
0.023407
-0.076660
-0.152344
-0.165527
-0.145020
-0.098145
-0.061035
-0.009277
0.002411
0.039032
0.056122
0.073700
0.069305
0.077606
0.074677
0.072723
0.089813
0.105438
0.085907
0.076630
0.079559
0.069305
0.054657
0.034637
0.011200
-0.012207
-0.000977
-0.001953
0.011200
0.000946
0.014130
0.013641
0.007782
-0.012207
-0.010742
-0.027344
-0.031250
-0.020508
-0.030762
-0.028809
-0.018066
-0.043945
-0.020508
-0.003906
0.010712
0.018524
0.011688
-0.000977
-0.006348
-0.008301
-0.002930
0.007294
0.012665
0.014618
0.007782
0.012665
0.005829
0.005341
0.014618
0.007294
0.016571
0.017059
0.009735
0.013641
-0.007324
-0.017578
-0.009277
-0.014160
-0.002441
-0.010742
-0.038086
-0.029785
-0.022949
-0.043945
-0.038086
-0.029297
-0.011719
-0.004395
-0.016113
-0.018555
-0.024414
-0.021973
-0.004883
-0.004395
0.005829
0.013153
0.033661
0.044403
0.053192
0.040497
0.020966
0.021454
0.031219
0.035126
0.041473
0.033173
0.034637
0.027802
0.019989
0.031708
0.019989
-0.001465
0.003387
-0.003906
0.000946
-0.010742
-0.017578
-0.013184
-0.014648
-0.020508
-0.027832
-0.021484
-0.016113
-0.025391
-0.027832
-0.025879
-0.031738
-0.023438
-0.024414
-0.029297
-0.035645
-0.041992
-0.029785
-0.021973
-0.036133
-0.027344
-0.041016
-0.033203
-0.034180
-0.051270
-0.033691
-0.028320
-0.032715
-0.021484
-0.022949
-0.033203
-0.022949
-0.020508
-0.025391
-0.014648
-0.019043
-0.019043
-0.015137
-0.016113
-0.016113
-0.003418
-0.001953
-0.002930
0.011200
0.008270
0.015594
0.018036
0.023895
0.038544
0.036102
0.042938
0.049286
0.059052
0.069305
0.076630
0.066376
0.056610
0.068817
0.079071
0.070770
0.067352
0.075165
0.060028
0.055634
0.062958
0.046356
0.041473
0.038544
0.019501
0.010712
0.005341
-0.007324
0.000000
-0.001465
-0.006348
-0.014648
-0.029297
-0.036133
-0.044434
-0.035156
-0.026367
-0.041016
-0.048828
-0.037109
-0.024902
0.015106
0.060028
0.068817
0.013641
-0.024414
-0.012695
-0.020020
-0.026855
-0.006348
0.023895
0.041473
0.041962
0.013153
-0.003418
0.010223
0.015594
-0.004395
-0.026855
-0.039551
-0.044434
-0.041016
-0.039551
-0.042969
-0.057617
-0.078613
-0.067383
-0.047363
-0.048340
-0.050781
-0.047852
-0.067383
-0.065918
-0.062988
-0.040527
-0.043457
-0.012207
-0.000977
-0.002441
0.000458
0.000458
0.018036
0.032684
0.005341
-0.043945
-0.057129
-0.023438
-0.004395
0.072235
0.133270
0.170868
0.097626
0.044891
0.016083
0.029755
0.046844
0.072723
0.110809
0.118622
0.127411
0.132294
0.154266
0.140594
0.111786
0.049286
-0.000488
-0.033691
-0.023438
0.026337
0.061493
0.046356
0.022430
0.008270
-0.011230
-0.042969
-0.048828
-0.053711
-0.076172
-0.075195
-0.073242
-0.057129
-0.045410
-0.033691
-0.029785
-0.002441
0.017548
0.035126
0.028778
0.019501
0.019501
0.011688
0.018036
0.013153
0.023407
0.002411
-0.013672
-0.010254
-0.020996
-0.027344
-0.035156
-0.027832
-0.022461
-0.035645
-0.038086
-0.045898
-0.037109
-0.052246
-0.059570
-0.056152
-0.041992
-0.035645
-0.039062
-0.017090
-0.014160
-0.016602
0.000946
0.002411
0.006805
0.010223
0.018036
0.028778
0.024384
0.028290
0.029266
0.036102
0.040497
0.033173
0.034637
0.045380
0.058563
0.046844
0.026337
0.029266
0.036102
0.037079
0.037079
0.023895
0.022919
0.019012
0.019501
0.027802
0.024872
0.010712
0.012177
0.006805
0.000458
-0.007812
-0.007812
0.000458
-0.005371
-0.003418
0.000458
-0.018066
-0.004883
-0.004883
-0.002930
-0.001465
-0.013184
-0.019043
-0.007812
-0.004395
-0.006348
-0.006348
-0.011230
-0.013184
-0.004395
-0.005859
-0.003906
-0.002930
0.003387
-0.007324
0.000458
-0.014160
-0.011230
-0.000488
-0.006836
0.004852
-0.002930
-0.006348
0.011688
0.007294
0.008270
0.006805
0.005341
-0.001953
0.004364
0.012177
0.009247
0.015594
0.028778
0.017548
0.010223
0.009247
0.005829
0.000946
-0.009766
-0.011719
-0.004883
-0.012207
-0.007324
-0.015137
-0.017578
-0.015625
-0.026367
-0.032715
-0.029785
-0.032227
-0.036621
-0.043457
-0.026367
-0.028809
-0.040039
-0.043945
-0.046875
-0.032227
-0.032227
-0.034668
-0.035156
-0.031250
-0.001953
0.035614
0.061981
0.096161
0.022430
-0.040039
-0.022949
-0.012207
0.003876
0.047821
0.064423
0.064911
0.059540
-0.006348
-0.004883
-0.014160
0.039520
0.134247
0.089813
-0.069824
-0.083496
-0.097168
-0.108887
-0.031250
0.008759
0.034149
0.021454
0.023407
0.028290
0.034149
0.024384
0.008759
-0.035156
-0.127930
-0.169922
-0.158203
-0.056152
0.050751
0.091766
0.073700
0.034637
-0.003418
-0.049805
-0.058594
-0.056641
-0.049316
-0.022461
-0.004395
0.000000
0.007782
0.006317
0.029266
0.036591
0.035614
0.025360
0.045868
0.039032
0.032196
0.033173
0.028778
-0.004395
0.016571
0.007782
-0.003906
-0.004395
-0.011719
-0.012695
-0.009766
0.000000
-0.008301
-0.002441
0.001434
-0.008301
0.007782
-0.001465
-0.000488
-0.004883
0.001434
-0.004883
-0.009766
-0.009766
0.010712
0.050262
0.074677
0.094696
0.075653
0.019501
0.004852
0.067352
0.131317
0.107880
0.070282
0.019012
-0.020020
-0.017578
0.009735
-0.001465
-0.020508
-0.025879
-0.021973
-0.017578
-0.023438
-0.044922
-0.082520
-0.118164
-0.132324
-0.145508
-0.134766
-0.118652
-0.098633
-0.078613
-0.082031
-0.071289
-0.070801
-0.053711
-0.040039
-0.030762
-0.023438
-0.021973
-0.020020
-0.008789
0.002411
0.004852
0.006317
0.004852
0.005341
0.015594
0.002411
0.015594
0.013641
0.010712
0.006805
0.008759
0.001434
0.005829
0.002899
0.002411
0.001434
-0.002441
0.004364
-0.001465
0.000946
-0.007324
-0.004395
0.001923
0.006317
-0.001465
-0.003906
0.007782
0.002411
0.000458
0.004364
-0.002930
0.006805
0.007294
0.003876
0.005829
0.010712
0.003387
0.003387
-0.001465
0.003387
-0.005371
0.007782
0.009247
0.011200
0.001923
-0.010742
0.007782
0.014618
0.009735
-0.001465
-0.005859
-0.005371
0.008270
0.001923
-0.003906
-0.003906
-0.001953
0.015106
0.006805
-0.000977
-0.002441
0.011200
0.003387
0.004852
-0.011230
0.015594
0.017059
0.016083
0.011200
0.010223
0.010712
0.013153
0.030243
0.020477
0.013153
0.005341
0.019501
0.023407
0.013153
0.007294
0.019989
0.019501
0.016083
0.008270
-0.000488
-0.000488
0.002899
0.003876
0.029266
0.035614
0.071747
0.051727
0.047821
0.069794
0.001923
-0.027832
-0.028320
0.012177
0.032196
0.047821
0.025848
0.046844
0.018524
-0.011719
0.006805
0.031219
0.000458
-0.033203
-0.079590
-0.077148
-0.081543
0.001434
0.035614
-0.001465
-0.027344
-0.064941
-0.065918
-0.008789
0.033661
0.083954
0.119598
0.139130
0.108856
0.073212
-0.013672
-0.126465
-0.057617
0.081024
0.132782
0.103485
0.077606
0.047333
0.029266
0.022919
0.000458
-0.038086
-0.047363
-0.059082
-0.058594
-0.041504
-0.040039
-0.033691
-0.047852
-0.048340
-0.054199
-0.034668
-0.045410
-0.035156
-0.040039
-0.034668
-0.014648
-0.015137
-0.021484
-0.012207
-0.015137
-0.018555
-0.013184
-0.023438
-0.009766
-0.008301
-0.011230
-0.009766
-0.010742
-0.007812
-0.002441
0.005341
0.000946
0.016571
0.016571
0.039520
0.023407
0.022919
0.016571
0.021454
0.036591
0.063446
0.077606
0.109833
0.143524
0.145477
0.129364
0.100067
0.076141
0.089325
0.114716
0.129852
0.106903
0.081512
0.090302
0.041962
-0.018555
-0.027832
-0.032227
-0.035645
-0.037598
-0.044922
-0.083496
-0.117676
-0.138672
-0.149902
-0.145020
-0.152832
-0.149414
-0.138184
-0.128418
-0.131348
-0.113281
-0.102051
-0.072266
-0.061523
-0.038574
-0.038574
-0.024902
-0.015625
-0.005859
-0.006348
0.005829
0.007782
0.025360
0.030731
0.025360
0.019501
0.021454
0.011200
0.019012
0.003876
-0.000488
0.007782
0.001923
0.009247
0.005341
-0.001953
0.006317
0.006317
0.009735
-0.005859
0.000000
0.002899
0.009247
-0.002930
-0.002441
0.006317
0.002411
-0.001465
0.004852
0.004364
0.005829
0.002411
0.007294
0.000946
0.011688
0.003387
0.000000
0.012665
0.013641
0.010712
0.003387
0.007782
0.006805
0.003876
0.022919
0.011688
0.006805
0.010712
-0.001465
0.008270
0.012665
0.010223
0.011688
0.008270
0.004852
0.000458
0.007294
0.003387
0.012177
0.004364
0.005341
0.002899
-0.000977
0.005829
0.019012
0.017059
0.017059
0.011200
0.017548
0.028290
0.032196
0.040009
0.036102
0.052704
0.051727
0.045380
0.029755
0.030243
0.049286
0.036591
0.038055
0.027313
0.022430
0.020966
0.020966
0.015594
0.007294
-0.001953
0.006317
0.002899
-0.014648
-0.008301
-0.026855
-0.022461
-0.044434
-0.030273
-0.041016
-0.037598
-0.029297
-0.030762
-0.031250
-0.039551
-0.000488
0.114716
0.198700
0.234833
0.114716
-0.031250
-0.131348
-0.096191
-0.006348
0.012665
-0.039551
-0.035645
-0.010742
0.043427
0.099091
0.049774
-0.020508
-0.044434
-0.106445
-0.085938
-0.083008
-0.032227
0.054169
0.121552
0.118622
0.083954
0.037079
-0.003906
-0.044922
-0.105469
-0.102539
-0.006836
0.084442
0.126434
0.106415
0.071747
0.010223
-0.035645
-0.086914
-0.109863
-0.116699
-0.119629
-0.111328
-0.107910
-0.088867
-0.065430
-0.033691
-0.020996
-0.003906
0.006805
0.042450
0.056122
0.071259
0.066864
0.055634
0.060028
0.034149
0.019989
0.025360
0.031219
0.073212
0.094208
0.110321
0.064911
0.025360
0.000458
-0.016113
-0.035645
-0.031250
-0.031738
-0.052734
-0.048828
-0.062500
-0.080078
-0.095703
-0.109863
-0.092285
-0.106934
-0.109863
-0.112793
-0.106445
-0.091797
-0.110352
-0.102051
-0.098145
-0.085449
-0.078613
-0.064941
-0.050293
-0.050293
-0.043457
-0.038086
-0.041016
-0.031250
-0.023438
-0.004883
-0.024414
-0.018066
-0.000488
0.007294
0.003387
0.001923
0.004852
0.008759
0.018524
0.010712
0.002411
0.009735
0.015594
0.021942
0.015106
0.010223
0.003387
0.002411
0.007782
0.000000
-0.003418
-0.002441
-0.005859
-0.006348
0.003387
-0.010742
-0.023926
-0.020996
-0.028809
-0.028320
-0.031250
-0.026855
-0.026367
-0.028320
-0.035645
-0.035156
-0.026367
-0.022949
-0.024414
-0.031250
-0.030273
-0.020508
-0.024414
-0.010254
-0.014160
-0.009766
-0.001953
-0.007812
0.002899
-0.000977
0.000946
0.001434
0.022919
0.015594
0.010223
0.012665
0.029755
0.033173
0.033173
0.034637
0.027802
0.028290
0.053192
0.054657
0.045380
0.049286
0.055145
0.053192
0.053680
0.061981
0.056610
0.075165
0.066864
0.063934
0.060516
0.056610
0.064911
0.078583
0.075165
0.069794
0.054169
0.050751
0.060028
0.050751
0.055634
0.050751
0.048309
0.035126
0.034149
0.026825
0.023895
0.020966
0.032196
0.042938
0.040009
0.028290
0.034637
0.032196
0.038544
0.028778
0.023895
0.036102
0.034637
0.035126
0.045868
0.057587
0.073212
0.067352
0.063934
0.059052
0.050262
0.045380
0.055145
0.052704
0.040009
0.032684
0.033661
0.027313
-0.000977
0.002899
0.021942
0.079559
0.097137
0.074677
0.024872
0.023895
0.033173
-0.037109
-0.104980
-0.060547
-0.047852
0.006317
0.072723
0.058563
0.020966
-0.085938
-0.159668
-0.129395
-0.125000
-0.116699
-0.025879
0.093231
0.105927
0.081512
0.070282
0.053680
0.034637
0.013153
-0.028320
-0.026367
0.041962
0.092743
0.122528
0.128876
0.125458
0.100067
0.080536
0.028290
-0.010742
0.010712
0.048309
0.130341
0.157684
0.100067
0.000458
-0.120117
-0.223145
-0.267090
-0.215820
-0.123535
-0.067383
-0.046875
-0.039551
-0.080566
-0.111816
-0.144043
-0.186523
-0.196289
-0.192383
-0.190430
-0.193848
-0.175781
-0.165527
-0.142090
-0.115234
-0.089355
-0.088867
-0.064941
-0.045410
-0.024414
-0.011719
-0.000977
0.012177
0.015594
0.025848
0.024872
0.032684
0.031708
0.039032
0.040009
0.038055
0.032684
0.040009
0.035126
0.039032
0.045380
0.036591
0.026337
0.028778
0.029755
0.018524
0.016083
0.025848
0.018036
0.022919
0.020966
0.003876
0.015106
0.015106
0.013641
0.003876
0.006805
0.004364
0.008759
0.011688
0.007294
0.007782
-0.002930
0.003876
0.003387
0.001434
-0.006836
-0.003418
0.007294
0.013641
0.000946
-0.007812
-0.001953
0.013153
0.014130
0.003876
-0.002441
-0.003418
0.011200
0.019989
0.002411
0.007294
-0.005371
0.007294
0.013641
0.004852
0.006317
0.000000
0.014130
0.008759
0.010712
0.004852
0.006805
0.007782
0.004364
0.002899
0.005829
0.009735
0.005341
0.012177
0.010712
0.012665
0.014618
0.009247
0.002411
0.002411
0.014130
0.007782
0.010223
0.005341
0.001434
0.006317
0.011200
0.012177
0.002899
0.004852
0.002411
0.014130
0.004852
-0.004883
0.014618
0.018524
0.005341
0.012177
0.004852
0.006317
0.000458
0.008759
0.010712
0.012177
0.000458
0.002411
0.001923
0.005341
0.002899
0.007782
0.004364
-0.004883
-0.004883
-0.000977
0.002411
0.003876
-0.002441
-0.004395
-0.005371
0.006317
0.000946
-0.003906
-0.000977
0.001434
0.001923
-0.006836
-0.008789
-0.003906
0.004364
-0.004395
0.003387
0.004852
0.000946
0.000946
0.003876
-0.003418
-0.003418
-0.007324
0.003387
-0.010254
0.004364
-0.003906
0.001434
-0.003906
-0.000488
0.004364
-0.007812
-0.001465
-0.004395
0.007294
0.005341
0.005829
-0.006348
0.001434
0.005829
0.004852
-0.008789
-0.003418
0.008759
0.002899
0.015594
0.011688
0.012177
0.010223
0.021942
0.016571
0.020477
0.018524
0.019501
0.036102
0.027802
0.010223
0.010223
0.025848
0.014130
0.000946
-0.001465
0.001434
0.005341
-0.001465
-0.012695
-0.032227
-0.027832
0.050751
0.138153
0.130341
0.070282
-0.104980
-0.161133
-0.209961
-0.216797
-0.078613
0.134247
0.167450
0.059052
-0.037109
-0.120605
-0.153320
-0.122559
-0.071777
-0.057129
-0.057617
-0.057129
-0.036621
0.024384
0.120575
0.199188
0.262665
0.315399
0.293915
0.221161
0.065399
-0.004883
0.009735
0.031708
0.032684
0.026825
0.024384
0.048309
0.064423
0.038544
-0.018555
-0.084961
-0.159180
-0.212891
-0.267578
-0.278809
-0.276367
-0.253906
-0.243164
-0.200684
-0.166504
-0.143066
-0.102051
-0.081055
-0.040527
-0.031250
-0.004395
0.010712
0.016571
0.024384
0.035614
0.029266
0.038055
0.026337
0.029755
0.030243
0.030731
0.028778
0.030243
0.021454
0.017059
0.015106
0.012177
0.013153
0.010712
0.007294
0.000000
0.007294
0.004852
0.001434
-0.001465
-0.004883
0.001923
-0.004395
0.010712
0.000458
0.012177
0.000000
-0.008789
-0.004883
0.003876
0.008270
0.009247
0.011688
-0.002441
0.000000
0.002899
0.001923
0.003387
0.007782
0.003387
0.012665
-0.006836
0.005341
0.010712
0.010712
0.011688
-0.005371
0.009247
0.014618
0.010712
0.007782
0.009247
0.014618
0.007294
0.006317
0.015106
0.014130
0.011688
0.020477
0.016571
0.005829
-0.000488
0.006805
0.009247
0.025360
0.025848
0.002899
0.010712
0.015594
0.007294
0.011688
0.015106
0.007782
0.014618
0.009735
0.014618
0.012665
0.004852
0.015106
0.012177
-0.002441
0.003387
0.020477
0.007294
0.023407
0.013153
-0.004883
0.004852
0.008759
0.014130
0.006317
0.001434
0.001923
0.014130
0.017059
0.006805
-0.001953
0.004364
0.018524
0.000458
0.002899
0.000000
0.007782
0.017548
0.007782
-0.000977
0.001923
0.000458
0.004852
0.002899
-0.001465
0.010712
0.000000
0.003876
0.001434
-0.002930
0.001923
-0.003418
0.007294
-0.000488
-0.005371
0.003387
0.005341
0.003387
0.003876
-0.000488
-0.010742
-0.006836
0.000458
0.000458
0.009735
-0.004883
-0.005371
-0.006348
-0.002441
-0.006348
-0.003906
-0.001953
0.003876
0.008270
-0.004395
-0.000488
-0.004395
0.001434
-0.000977
-0.003906
-0.006348
0.001434
0.001923
0.004364
0.012177
-0.001465
-0.006836
-0.007324
-0.001953
-0.001953
-0.003906
0.001434
0.005829
-0.001953
-0.001953
-0.011230
-0.009277
-0.007324
-0.007324
-0.006348
0.002411
-0.007324
0.000000
0.005829
0.001923
0.006317
-0.006836
-0.005859
-0.009766
-0.016113
-0.020508
-0.029785
-0.038574
-0.033691
-0.024902
-0.032227
-0.037109
-0.020508
-0.024902
-0.035156
-0.051270
-0.061523
-0.076172
-0.066406
-0.017578
0.088348
0.341278
0.178680
-0.116211
-0.201172
-0.169434
-0.112305
-0.058105
0.020477
-0.062500
-0.062012
0.067841
0.236298
0.402313
0.507294
0.501923
0.439423
0.304169
0.029755
-0.162109
-0.146484
0.008759
0.152802
0.249481
0.302216
0.263153
0.179169
0.103973
0.017548
-0.062012
-0.123535
-0.183594
-0.215332
-0.240234
-0.263184
-0.282715
-0.271484
-0.249023
-0.214355
-0.174805
-0.165039
-0.137207
-0.101074
-0.075195
-0.041016
-0.019043
-0.008789
0.001434
0.030243
0.039520
0.036102
0.019989
0.023407
0.028290
0.034637
0.033661
0.011688
0.009735
0.017059
0.023895
0.000000
0.000946
0.009735
0.006805
-0.005371
-0.002930
-0.016602
-0.002441
-0.001953
-0.009277
-0.017090
-0.011230
-0.017578
-0.005371
0.002899
-0.018066
-0.011230
-0.011719
0.005829
-0.010742
-0.000977
-0.001953
-0.004395
0.000458
-0.000488
-0.010742
-0.013672
0.001434
0.005341
0.001923
-0.000977
-0.004395
0.006317
-0.000488
0.006805
-0.003906
-0.004395
-0.003906
-0.000977
0.003387
-0.004395
-0.006348
0.000458
0.003387
0.000458
-0.000977
-0.012207
0.003876
0.002899
-0.001465
-0.004395
0.002411
-0.001465
0.007782
-0.002930
0.000946
0.000458
0.005341
0.005829
0.003387
-0.001465
0.005341
0.004364
0.000000
0.006317
0.005829
0.015594
0.001434
-0.000977
0.008759
0.003876
0.007294
0.013153
0.003387
0.000946
0.010223
0.013641
0.012177
-0.002930
0.004364
0.011688
0.014130
0.006805
0.000946
0.000000
0.012177
0.009247
0.008759
-0.003906
0.005341
0.011688
0.009247
0.007782
-0.000488
-0.006348
0.011200
0.001434
-0.003418
0.000946
0.002411
0.005341
0.001923
0.000458
-0.004395
0.003876
0.011200
0.004852
-0.000977
-0.002441
-0.006348
0.001434
0.004364
-0.005371
-0.008301
-0.005859
0.001923
-0.000488
-0.008789
-0.009766
-0.004395
0.003876
-0.000488
-0.010742
-0.008301
0.002411
-0.006348
0.001923
-0.009277
-0.011230
0.002411
0.000946
0.001434
-0.008301
-0.005859
0.000946
-0.004395
-0.002930
0.000946
-0.008301
-0.002930
0.003876
0.006317
-0.012207
-0.001953
0.000946
0.006805
0.006805
-0.008301
-0.010742
-0.002930
0.004364
0.001434
0.000000
-0.007812
0.003387
0.007782
0.005341
0.010223
0.020966
0.025848
0.026825
0.038055
0.021454
0.039032
0.039520
0.042938
0.047333
0.056610
0.035126
0.040497
0.025848
0.005829
0.005341
0.001923
0.001923
0.020477
0.003387
-0.004883
-0.022949
-0.020020
-0.014160
-0.032227
-0.012695
0.060028
0.122040
0.082977
0.018036
-0.150879
-0.100586
0.017548
0.062469
-0.085938
-0.202637
0.112762
0.224091
0.286102
0.177704
0.047333
0.004364
0.018036
0.028778
-0.020996
-0.026367
0.011688
-0.030273
-0.082520
-0.099121
-0.064453
-0.020020
0.014618
-0.012695
-0.066895
-0.102539
-0.128418
-0.158203
-0.151367
-0.158691
-0.139648
-0.134766
-0.107910
-0.090820
-0.075195
-0.046875
-0.047852
-0.018555
-0.007812
-0.007324
0.007294
0.010712
0.015106
0.022919
0.018524
0.016571
0.030243
0.028290
0.024872
0.019501
0.019501
0.015594
0.017548
0.009735
0.015106
0.006805
0.012665
0.009247
-0.000977
0.002899
-0.004883
0.000458
0.000000
-0.003906
-0.005859
-0.004395
-0.000488
-0.003906
-0.011719
-0.017090
-0.005371
-0.010254
-0.014160
-0.008789
0.000000
-0.001953
-0.015137
-0.009277
-0.013672
-0.006348
-0.007812
-0.012207
-0.004395
-0.004883
-0.006348
0.000946
-0.007812
-0.013672
-0.009277
-0.000488
-0.003906
0.009247
0.001923
-0.007812
0.001434
0.004364
-0.001953
-0.002930
-0.004395
0.016083
-0.001465
0.001923
-0.013184
0.000946
0.000000
0.004852
-0.007812
0.000000
0.012177
-0.003418
0.000000
0.009247
0.002411
0.000458
0.009735
0.003387
0.004364
0.000946
0.006317
0.008270
0.002411
0.000458
0.004852
0.001434
0.002411
0.008759
0.008270
0.005341
-0.000977
0.006805
0.010223
0.005341
0.001434
0.011688
0.004364
0.004852
0.010223
0.007294
0.015594
0.012665
0.000000
0.005341
0.003387
0.006317
0.011688
0.005829
0.008270
0.007782
0.006317
0.010223
0.004852
0.009247
0.023895
0.005829
0.006317
0.017059
0.020477
0.019012
0.015594
0.005341
0.002899
0.010223
0.020966
0.014618
0.008270
0.016571
0.014618
0.010712
0.005341
0.000000
0.009247
0.014618
0.017548
0.008270
-0.000977
0.016571
0.003876
0.008270
0.000458
0.000458
0.006317
0.008759
0.006317
-0.001465
-0.001465
0.000946
-0.001465
0.008270
0.000000
-0.001465
0.000946
0.008270
0.005829
0.000946
0.001434
0.006317
0.024384
0.017548
0.020477
0.010223
0.025848
0.015594
0.028778
0.018036
0.013641
0.015594
0.014130
0.009735
0.001434
-0.015625
-0.005371
-0.015137
-0.031250
-0.068848
-0.085449
-0.087891
-0.087891
-0.064453
0.032684
0.216766
0.361298
0.425751
0.481415
0.421844
0.254852
0.084930
-0.063477
-0.138184
-0.084961
0.098114
0.237274
0.395966
0.568329
0.452606
0.375946
0.124481
-0.035645
-0.095215
-0.290527
-0.308105
-0.138184
-0.265625
-0.314453
-0.313477
-0.212891
-0.130371
-0.097656
-0.135254
-0.186035
-0.211914
-0.215820
-0.223633
-0.216309
-0.208984
-0.183594
-0.138672
-0.100586
-0.066895
-0.036621
-0.024414
-0.007812
0.008759
0.003876
0.008759
0.025360
0.029266
0.016571
0.023895
0.017059
0.018524
0.016083
0.027802
0.014130
-0.002930
-0.008301
-0.010254
-0.016602
-0.012695
-0.016113
-0.022461
-0.018555
-0.019043
-0.018555
-0.022461
-0.028809
-0.022461
-0.018066
-0.024902
-0.023926
-0.017578
-0.009766
-0.016602
-0.012695
-0.019043
-0.019043
-0.005371
-0.013672
-0.015625
-0.006348
-0.012207
-0.006836
-0.012207
-0.012207
-0.005859
-0.012695
0.000946
-0.002930
-0.005371
-0.015625
-0.001465
-0.003418
0.002411
-0.005371
-0.004883
-0.006836
-0.005371
0.008759
0.000946
0.005829
0.015106
-0.004395
0.009247
0.001923
0.008270
0.006805
0.017548
0.012665
0.019012
-0.003906
0.014618
0.015106
0.018036
0.015594
0.016083
0.018524
0.020477
0.018524
0.018524
0.016083
0.021942
0.026825
0.025848
0.018036
0.019501
0.019501
0.019501
0.026825
0.024384
0.023895
0.025848
0.020966
0.026825
0.018036
0.022919
0.017548
0.014130
0.014130
0.010712
0.032196
0.016083
0.013153
0.016571
0.008759
0.009247
0.015594
0.001434
0.007294
0.010712
0.012177
0.012177
0.002411
0.004852
0.011200
0.006317
0.022430
-0.001465
0.005341
0.019012
0.012177
0.003876
0.004852
0.003876
0.009247
0.006805
0.006805
0.006805
0.007782
0.005829
0.000458
-0.001465
-0.004883
0.004364
-0.001465
-0.003418
-0.008789
0.001923
-0.004395
-0.014160
0.005829
-0.003418
-0.007324
-0.006348
0.001434
0.003876
-0.001953
-0.008301
-0.001465
0.006805
-0.002930
0.009735
0.015594
0.015594
0.020477
0.026337
0.016083
0.018524
0.000458
0.000458
-0.003906
-0.004395
-0.022461
-0.000977
0.000000
0.007782
0.002411
-0.005371
-0.012695
-0.030762
-0.033691
-0.037109
-0.035645
-0.040527
-0.037109
-0.049316
-0.041016
-0.057129
-0.056641
-0.053223
-0.057129
-0.053223
-0.051758
-0.054688
-0.056152
-0.059082
-0.033203
-0.039551
-0.028809
-0.022461
-0.022949
-0.009277
0.000000
0.043427
0.107391
0.116669
0.125946
0.215790
0.413055
0.633759
0.692352
0.564423
0.408661
0.197235
-0.177246
-0.219238
0.069305
0.212860
0.144012
0.043915
0.100555
0.120575
0.047333
-0.096680
-0.225586
-0.331055
-0.399902
-0.435547
-0.467285
-0.449219
-0.422852
-0.354004
-0.289551
-0.236328
-0.193848
-0.140625
-0.088379
-0.044922
-0.030762
0.004852
0.016083
0.034149
0.055634
0.056610
0.065887
0.070770
0.083466
0.096161
0.087372
0.068329
0.070770
0.079071
0.062469
0.063446
0.051727
0.044891
0.039520
0.032196
0.030243
0.011200
0.009247
0.016083
0.008270
-0.007324
-0.008789
-0.012207
-0.004395
-0.021973
-0.020996
-0.024902
-0.010742
-0.022949
-0.025391
-0.030273
-0.030273
-0.026855
-0.020508
-0.024902
-0.024902
-0.027344
-0.025879
-0.018066
-0.016602
-0.016113
-0.004883
-0.008789
-0.026367
-0.017578
-0.013184
-0.016602
-0.000977
-0.008301
-0.009277
-0.012207
-0.004883
-0.005371
-0.007812
-0.001953
-0.010254
-0.013672
-0.002441
-0.002930
-0.011719
-0.009766
-0.015625
-0.011719
-0.012207
-0.010254
-0.018066
-0.008789
-0.010742
0.000946
-0.010742
-0.016113
-0.012207
-0.005371
-0.007324
-0.006348
-0.012207
0.003876
0.010712
0.005341
-0.006348
-0.010254
0.005829
0.000458
0.011688
0.000946
0.001923
0.005341
0.011688
0.014130
-0.001465
0.002899
0.005829
0.019012
0.013153
0.007294
0.002411
0.014130
0.008759
0.012665
0.011688
0.012665
0.013153
0.016571
0.010712
0.012177
0.004364
0.013153
0.017548
0.013153
0.008759
0.008270
0.015106
0.015594
0.026825
0.009247
0.013153
0.012177
0.002411
0.021454
0.012665
0.006317
0.009247
0.010712
0.010223
0.018524
0.005829
0.014618
0.009247
-0.001953
0.007294
0.014618
0.000946
-0.004395
0.005341
-0.001465
0.003876
0.008759
-0.003418
0.001434
0.000000
0.012665
0.000458
-0.008789
0.005341
0.001434
0.011200
0.000946
0.003876
-0.005371
0.002899
0.008759
0.003387
-0.003906
0.005341
0.012665
0.015594
0.001434
0.000458
-0.002930
0.008270
-0.000488
-0.004883
-0.000488
0.006317
0.003876
0.001923
-0.004395
-0.000488
-0.007324
-0.011230
-0.003906
-0.007812
-0.006836
-0.000488
-0.011719
-0.002930
-0.029785
-0.019043
-0.009277
-0.008789
-0.003906
0.003876
0.027313
0.079559
0.145966
0.199188
0.240692
0.248505
0.240692
0.290497
0.370575
0.367645
0.253876
0.145477
0.061493
-0.015137
-0.086426
-0.074219
0.014618
0.108856
0.106903
0.050751
-0.051270
-0.154785
-0.238770
-0.293457
-0.330566
-0.329102
-0.300293
-0.267578
-0.230469
-0.189453
-0.117188
-0.044922
0.085419
0.259247
0.392059
0.375946
-0.003418
-0.413086
-0.322754
-0.003906
0.328583
0.402802
0.254852
0.142548
0.069794
0.000946
-0.026367
-0.054199
-0.065430
-0.100586
-0.101074
-0.134766
-0.143066
-0.140137
-0.128418
-0.103027
-0.088379
-0.073242
-0.076660
-0.071289
-0.065918
-0.069824
-0.068359
-0.052246
-0.056152
-0.051270
-0.044434
-0.020996
-0.034180
-0.019531
-0.023438
-0.012695
-0.005371
-0.000488
0.003876
-0.000488
-0.002930
0.004852
0.008759
0.007782
-0.001953
0.007782
0.012665
0.001923
0.011688
0.005341
0.012177
-0.009766
0.004364
0.002411
0.014130
0.006805
0.002899
0.004364
0.011200
-0.007812
0.005829
-0.001953
0.004852
0.009735
0.006317
0.000458
0.007782
0.007782
0.006805
0.014618
0.001434
-0.001465
0.010223
0.000000
0.009735
0.006805
0.005341
0.005341
0.001923
0.003387
0.002411
0.009735
0.003387
0.009247
0.009735
0.007782
0.004364
0.002411
0.015106
0.009735
0.001434
0.008759
-0.001953
0.005341
0.006317
0.011200
-0.000977
0.007294
0.009247
0.010712
0.003387
0.007294
0.013641
0.001923
-0.000488
0.005829
0.009247
0.002899
0.007294
0.006805
-0.006836
0.000946
0.011200
0.004364
0.008759
0.002899
-0.007812
0.000458
-0.001465
-0.006836
0.003876
0.005829
0.010712
0.008270
-0.010254
-0.004395
0.011200
0.002899
0.005341
0.015594
0.006805
0.003387
0.024384
0.012665
0.003876
0.001434
0.005341
0.023407
0.015106
0.014130
0.009247
0.007782
0.021942
0.015106
-0.003906
0.004364
0.016083
0.009247
0.016083
0.010712
-0.005859
0.007294
0.013153
0.006805
-0.003418
-0.004395
0.003876
-0.000488
-0.007324
0.005829
-0.007812
-0.001465
-0.007324
-0.004883
0.000000
-0.001465
-0.003906
-0.013672
-0.007324
-0.015137
-0.002930
-0.010742
-0.011230
-0.011719
-0.005859
-0.003418
-0.007812
-0.017578
-0.011719
-0.010742
-0.012207
-0.003418
-0.008789
-0.016113
-0.022461
-0.023926
-0.012695
-0.010742
-0.015625
-0.012207
-0.023926
-0.011719
-0.022461
-0.021484
-0.016602
-0.045898
-0.057129
-0.091309
-0.117676
-0.152832
-0.125000
0.076630
0.233856
0.081512
-0.038086
-0.069824
-0.097168
-0.082520
-0.081543
-0.068848
-0.060059
-0.020020
0.000458
0.032196
0.137665
0.307587
0.591278
0.760223
0.713837
0.538055
0.323212
-0.019531
-0.293457
-0.257812
0.048798
0.313446
0.363251
0.314423
0.230927
0.182587
0.115204
0.048309
-0.113281
-0.324219
-0.432617
-0.382812
-0.361816
-0.328125
-0.304199
-0.270508
-0.254395
-0.241211
-0.220215
-0.190918
-0.163086
-0.120605
-0.103516
-0.071289
-0.052734
-0.043945
-0.031250
-0.036621
-0.024414
-0.028809
-0.016113
-0.017090
-0.001465
-0.017090
-0.005859
-0.000977
0.001434
-0.005859
-0.001953
0.004852
0.012665
0.013641
-0.004395
-0.002930
0.010712
0.008759
-0.004395
-0.004395
-0.004883
0.005341
-0.005859
-0.007324
-0.009766
-0.011719
0.003876
0.001434
-0.004883
-0.017090
-0.019531
-0.006348
-0.020020
-0.011719
-0.011230
-0.011719
-0.012695
-0.007812
-0.020508
-0.011230
-0.015137
-0.008301
-0.006348
-0.011230
-0.015137
-0.016113
-0.007324
-0.009277
0.006317
-0.024902
-0.004883
-0.006348
-0.008789
-0.009766
-0.011719
0.002411
-0.002441
-0.006348
-0.005859
-0.004883
-0.006836
0.006317
0.002411
-0.002441
-0.000488
-0.003418
0.000000
0.008759
0.002899
0.001434
-0.002930
-0.007812
0.001923
0.005829
-0.005371
0.002899
0.009735
0.013641
0.002411
-0.002441
0.005829
-0.000488
0.009247
0.007294
0.004852
0.016083
0.003387
0.009735
0.005829
0.007294
0.008270
0.009735
0.008270
0.011200
0.017548
0.015106
0.006805
0.012177
0.005341
0.010223
0.009247
0.010223
0.003387
0.006805
0.014618
0.010712
0.002411
0.010712
0.019501
0.007782
0.004364
0.009735
0.002899
0.008759
0.008759
0.009247
0.013641
0.012665
0.011688
0.004852
0.011200
0.009247
0.015106
0.004364
0.015594
0.007782
0.010712
0.004364
0.019501
0.002899
0.003387
0.008270
0.006317
-0.001465
0.011200
0.011200
0.008270
0.005341
0.000000
0.014618
0.013641
0.005829
0.008759
0.001923
0.005829
0.000000
0.007782
0.007782
0.017059
0.008270
0.003387
0.006805
0.005341
0.001923
0.004364
0.002411
-0.008301
-0.005371
0.000458
0.004364
0.010223
-0.015625
-0.006348
0.006805
0.008270
0.000000
0.000000
-0.003906
-0.004883
0.001434
-0.003418
0.001923
0.000458
-0.005371
-0.003906
-0.011230
-0.009766
-0.007324
0.004852
-0.004395
0.000000
0.006317
0.011200
0.012177
0.021454
0.015106
0.032196
0.029266
0.025848
0.039032
0.049286
0.060516
0.076141
0.067352
0.097137
0.114227
0.172821
0.159637
-0.089844
-0.331055
-0.203613
-0.037109
-0.086914
0.024384
0.080048
0.019989
-0.071289
-0.067383
-0.046387
-0.066406
-0.057129
-0.033203
0.040985
0.155731
0.243622
0.374969
0.483856
0.514618
0.422821
0.219696
0.050751
0.046356
0.060516
0.171356
0.264130
0.285126
0.271942
0.197723
0.112762
-0.003906
-0.100098
-0.183594
-0.223633
-0.254883
-0.275879
-0.279785
-0.265625
-0.250488
-0.239746
-0.203125
-0.177734
-0.146973
-0.130859
-0.112793
-0.096680
-0.080078
-0.068848
-0.050781
-0.057129
-0.041016
-0.030762
-0.030273
-0.032715
-0.011719
-0.012207
-0.017578
-0.018066
-0.027344
-0.033203
-0.006348
-0.010254
-0.006348
-0.008789
-0.018555
-0.011230
-0.011719
-0.009277
-0.006836
-0.012207
-0.003418
-0.010254
-0.006348
-0.016113
-0.017578
-0.010742
-0.003418
-0.006348
-0.003906
-0.008789
0.004364
-0.002441
-0.010742
-0.012695
-0.007812
-0.012207
0.006317
0.004364
-0.005859
-0.001465
-0.004883
-0.001465
-0.002441
-0.001953
-0.009277
0.013641
-0.000488
-0.009766
-0.007324
-0.002441
-0.008789
0.008270
0.004852
-0.012695
-0.002930
0.007294
0.002899
0.000000
-0.005859
-0.000488
-0.001465
0.000946
0.004852
-0.007324
-0.013672
0.001434
0.012665
0.000946
-0.006348
-0.009766
0.006805
0.012665
-0.003906
-0.006348
-0.001465
0.000946
-0.003418
-0.011230
0.002411
0.016571
0.025360
0.008759
0.000458
-0.002441
0.010712
-0.000977
0.013153
0.004364
0.003387
0.003876
0.010223
0.013153
0.012665
-0.003906
-0.004395
0.012177
0.001434
0.004852
-0.000977
0.009735
0.001923
-0.003906
0.003876
-0.005371
0.000000
0.004364
0.002899
0.004364
0.004364
-0.005371
-0.003418
0.006317
0.002411
-0.006836
-0.000488
-0.001465
-0.001465
0.000000
-0.005859
-0.003906
0.006317
-0.002441
-0.001953
-0.004395
-0.000488
-0.005859
0.001923
-0.008301
-0.006836
-0.006836
0.003387
-0.009766
-0.009766
-0.005371
-0.013672
-0.012207
-0.020996
-0.014160
-0.014160
-0.014648
-0.023438
-0.026367
-0.029785
-0.018555
-0.024414
-0.034668
-0.039551
-0.027344
-0.027832
-0.043457
-0.035645
-0.036621
-0.029785
-0.042969
-0.031250
-0.034180
-0.014160
-0.016602
-0.011719
-0.022461
-0.028320
-0.028809
-0.025879
-0.020508
-0.024902
-0.022461
-0.011719
-0.020020
-0.012695
-0.018066
-0.016113
-0.009277
-0.008789
-0.014648
-0.022949
-0.030273
-0.027344
-0.035645
-0.023926
-0.021484
-0.023438
-0.009766
0.011200
0.028778
0.042938
0.029266
0.015594
0.028778
0.019989
0.059052
0.152313
0.298798
0.455536
0.245575
-0.103027
-0.185547
-0.125488
0.010712
0.179169
0.110321
0.041473
0.248505
0.292938
0.228485
0.221649
0.078094
-0.093750
-0.134766
-0.050781
0.023407
0.061005
0.063446
0.053192
0.037567
0.016083
-0.023926
-0.000977
0.013641
0.034149
0.007782
-0.034180
-0.042969
-0.065918
-0.068359
-0.081543
-0.078613
-0.075684
-0.079102
-0.065430
-0.065918
-0.052734
-0.051270
-0.050293
-0.041016
-0.045410
-0.040527
-0.032227
-0.029785
-0.027344
-0.030762
-0.041016
-0.028320
-0.016602
-0.023438
-0.025391
-0.020996
-0.018066
-0.026855
-0.028809
-0.024414
-0.022949
-0.015625
-0.023926
-0.015137
-0.021484
-0.023438
-0.026855
-0.007324
-0.019043
-0.006836
-0.010254
-0.017090
-0.024902
-0.013672
-0.000977
-0.002441
-0.001465
-0.008301
-0.007812
-0.003418
-0.007812
0.002411
-0.001465
0.004852
0.003876
0.000000
0.013641
-0.007324
0.004852
0.003387
0.000458
0.001923
0.003387
0.007782
0.008759
0.008759
0.005341
-0.002441
0.004852
0.009247
0.007782
0.011200
-0.001465
0.008270
0.016571
-0.004395
0.010223
0.005341
0.001923
0.011200
0.006317
0.005829
0.002411
0.013153
0.015106
0.017548
0.003387
0.001923
0.005829
0.006317
0.002899
0.006805
0.005829
0.015594
0.010223
0.006805
0.006805
0.008270
0.000458
0.015594
0.011688
0.007782
0.003387
0.007782
0.007294
0.007294
-0.001465
-0.005371
-0.006836
0.003876
0.006317
-0.000488
0.009247
0.010223
0.001434
-0.002930
-0.005859
0.000458
0.014618
0.013153
-0.003906
-0.013672
0.004852
0.000458
0.000000
-0.004395
-0.011719
-0.010254
0.000946
0.002899
-0.003906
-0.007812
-0.003906
0.000458
-0.000488
-0.007812
-0.008301
-0.007324
0.004852
-0.003906
-0.007812
-0.012207
0.000946
0.001434
-0.013184
0.009247
-0.010742
-0.001953
-0.000977
0.004364
-0.002930
-0.001465
-0.000488
0.000000
0.002899
-0.011719
0.000458
-0.004395
0.009247
0.007782
-0.005371
-0.010254
-0.001465
0.002411
-0.004395
-0.001953
-0.008301
0.002411
-0.005859
-0.008301
-0.004883
-0.010742
-0.006348
-0.008301
-0.007324
-0.014160
-0.020508
-0.000488
-0.015137
-0.010254
-0.016602
-0.024414
-0.016602
-0.013184
-0.005859
-0.015137
-0.014648
-0.002930
-0.014648
-0.001953
-0.007812
-0.004395
-0.014648
0.003387
-0.004883
0.000000
0.007782
0.019989
0.029755
0.046356
0.085907
0.121552
0.154266
0.069305
0.031219
0.066864
0.054169
-0.012207
0.014618
0.057098
0.065399
0.049774
0.079071
0.131317
0.162079
0.042450
0.099579
-0.030273
-0.341309
-0.036621
0.129364
0.052216
-0.104492
-0.260254
-0.237793
-0.150879
-0.051758
-0.025879
0.022919
0.100555
0.083954
0.005829
-0.064941
-0.081543
-0.111816
-0.082520
-0.064453
0.004364
0.080048
0.098602
0.112762
0.130341
0.117157
0.089325
0.065887
0.058075
0.054169
0.033173
0.002899
-0.000488
-0.007812
-0.008301
0.006805
0.002411
-0.008789
-0.016113
-0.024902
-0.030273
-0.024414
-0.028320
-0.047363
-0.042480
-0.031250
-0.027832
-0.030762
-0.025391
-0.035156
-0.020508
-0.021973
-0.014160
-0.018066
-0.011719
-0.013184
-0.006348
-0.010742
-0.020508
-0.009766
0.003387
-0.007812
-0.009277
-0.012695
-0.006348
-0.004883
-0.002441
0.004852
-0.008789
-0.010742
-0.007324
0.004852
0.002411
-0.000977
-0.008789
-0.006348
-0.000977
0.000458
-0.005859
-0.010742
-0.000977
-0.003906
-0.009766
-0.013184
-0.012695
-0.000488
0.001923
0.000458
-0.010254
-0.018555
-0.010254
0.001434
0.003387
-0.001953
-0.005859
-0.001465
0.000458
-0.008301
-0.008789
-0.009277
-0.008301
-0.003906
0.000458
-0.001465
-0.008789
0.000946
-0.004883
-0.004883
-0.001953
-0.012207
0.000458
0.001434
-0.000977
-0.002441
0.001434
-0.000977
0.006317
-0.010254
0.008759
-0.002441
0.003387
0.016571
-0.006836
0.000946
0.000458
0.011200
0.010223
0.010223
0.013153
0.002899
0.007294
0.008759
0.003876
0.004364
0.006317
0.012665
0.009735
-0.000488
0.005341
0.000458
0.003387
0.000458
-0.003418
0.003387
0.004364
0.001434
0.010223
-0.002441
-0.004395
-0.003906
0.010223
0.005829
0.004852
-0.011230
0.000946
0.005341
-0.000977
-0.003418
-0.004883
-0.006348
0.007294
-0.000977
0.000458
-0.005859
-0.003906
0.000000
-0.010254
-0.001953
-0.007324
-0.009766
-0.002441
-0.003418
-0.004883
-0.017090
0.001923
-0.005371
0.000458
-0.006348
-0.002930
-0.004395
0.005341
-0.011230
-0.006348
-0.004395
-0.002441
-0.000977
-0.004883
-0.008301
-0.005371
-0.012207
-0.003418
-0.002441
-0.000488
0.002411
0.005341
0.000946
0.001434
0.002411
0.002899
0.007782
0.022430
0.024384
0.038544
0.081024
0.095673
0.047821
0.096161
0.089325
0.043915
0.033173
0.021942
0.016571
0.043427
0.040985
0.053192
0.082977
0.072235
0.047333
0.061981
0.005829
0.006805
0.038055
-0.024414
-0.063477
-0.110352
-0.012695
0.015106
0.055634
0.003387
0.012177
0.040985
0.014618
-0.073242
-0.102539
-0.056152
-0.049316
-0.027832
0.007782
0.005829
0.011688
-0.001465
-0.025879
-0.035156
-0.044434
-0.033691
-0.029785
-0.022949
-0.040039
-0.051270
-0.025391
0.005829
0.023895
0.026337
0.011688
-0.008301
0.012665
0.069794
0.091766
0.111786
0.078583
0.033661
0.001434
-0.020996
-0.020508
0.014618
0.036102
0.064911
0.063446
0.005341
-0.002930
-0.011719
-0.065918
-0.106445
-0.108398
-0.107910
-0.123535
-0.112305
-0.115723
-0.117676
-0.108398
-0.110840
-0.107910
-0.099609
-0.100098
-0.084473
-0.071777
-0.069336
-0.048828
-0.037109
-0.025391
-0.004395
0.002899
0.011200
0.017059
0.022430
0.023895
0.027313
0.031708
0.019012
0.019989
0.027313
0.024872
0.022919
0.016571
0.015594
0.017059
0.025848
0.021454
0.002899
-0.000488
0.016571
0.009735
0.008270
0.007294
-0.004883
0.013153
0.009735
-0.003418
-0.005859
0.011200
0.009247
0.005829
-0.000488
0.000458
0.000000
0.004852
0.006317
0.004364
-0.003418
0.002899
0.002411
0.009247
-0.003418
-0.001953
0.006805
-0.006836
-0.000488
-0.003906
0.006317
-0.001953
0.006805
-0.011230
0.003387
-0.001465
0.000946
0.010223
-0.000977
0.006317
-0.002930
0.002899
0.006805
-0.003906
0.003876
-0.003906
0.004852
0.002899
-0.003418
-0.000488
-0.000488
-0.003418
0.005341
0.004364
-0.002930
0.008759
0.004852
0.005341
0.005829
0.002411
-0.002441
0.000458
0.012665
-0.002930
0.000946
0.000000
0.015106
0.001923
0.000946
0.000946
-0.002441
0.014130
0.005341
0.006317
-0.001953
0.000458
-0.000488
-0.000488
0.003876
-0.003418
0.008759
0.001923
0.011688
-0.003418
0.004852
-0.003906
0.000946
0.008270
-0.004883
0.002899
0.005341
0.003387
0.000000
-0.010254
-0.008301
-0.004883
-0.007324
-0.013184
-0.010742
-0.014648
-0.023438
-0.015137
-0.015625
-0.013672
-0.018066
-0.011230
-0.017578
-0.018555
-0.021484
-0.012695
-0.012207
0.001434
-0.007324
-0.009766
-0.004395
0.005341
0.011688
0.025360
0.040009
0.070770
0.080048
0.117645
0.157684
0.105927
0.081512
0.115204
0.061981
0.046844
0.049286
0.048309
0.085907
0.105927
0.123505
0.029266
-0.047852
0.000458
0.023895
0.004852
-0.032227
-0.020020
0.031219
0.009247
-0.087402
-0.145996
-0.133301
-0.041016
0.048309
0.056610
0.046844
0.015594
0.018036
0.014618
0.061493
0.115692
0.161102
0.180634
0.087372
-0.057129
-0.062500
0.013153
0.063934
0.067352
0.068329
0.037079
0.001923
-0.039062
-0.066406
-0.087402
-0.090332
-0.101562
-0.103027
-0.111816
-0.111816
-0.083496
-0.079590
-0.054688
-0.038086
-0.028809
-0.026855
-0.026855
-0.041016
-0.026367
-0.005859
0.000458
-0.008789
0.018036
0.065399
0.140106
0.211884
0.173798
0.092743
-0.014648
-0.062500
-0.052734
0.013641
0.080048
0.111298
0.103485
0.094208
0.069305
0.002411
-0.068848
-0.092285
-0.104492
-0.113281
-0.121582
-0.119141
-0.125488
-0.117676
-0.125000
-0.125977
-0.128418
-0.133301
-0.136230
-0.145020
-0.124512
-0.115723
-0.099121
-0.078613
-0.068359
-0.054199
-0.030762
-0.011719
0.008270
0.004364
0.018524
0.020477
0.038544
0.040009
0.030731
0.032196
0.053680
0.048798
0.031219
0.032684
0.027313
0.033173
0.023407
0.028778
0.014618
0.013153
0.018524
0.009735
0.002899
-0.002930
0.001434
-0.003906
0.000458
-0.007812
-0.000977
-0.011719
-0.014160
-0.020020
-0.018555
-0.018066
-0.024414
-0.020508
-0.021973
-0.028320
-0.025391
-0.023926
-0.025879
-0.009766
-0.020996
-0.012695
-0.021484
-0.020996
-0.022461
-0.025391
-0.017090
-0.012695
-0.012207
0.000458
-0.010254
-0.009766
-0.003418
0.006805
0.006317
-0.004883
-0.010254
0.007294
0.009247
0.029755
0.018524
0.017059
0.027313
0.024384
0.022430
0.025848
0.040009
0.034637
0.034637
0.026337
0.025848
0.035614
0.032196
0.040497
0.034637
0.026825
0.023407
0.025848
0.037567
0.035126
0.026337
0.020966
0.019501
0.011688
0.016083
-0.001465
-0.000488
0.004852
0.000946
0.000946
-0.007812
-0.011719
-0.008301
-0.001465
-0.017578
-0.008789
-0.002930
-0.014648
-0.013672
-0.007812
-0.011230
-0.007812
0.004852
-0.004883
0.009735
0.015106
0.022430
0.030243
0.028778
0.037567
0.033661
0.035126
0.033661
0.045380
0.033661
0.025848
0.019501
0.018036
0.052216
0.120087
0.165985
0.142059
0.070770
0.043427
0.020966
-0.050293
-0.060059
0.010223
0.062958
0.102020
0.118134
0.076141
0.028778
-0.043945
-0.054199
-0.020996
-0.010254
-0.021484
-0.079102
-0.094727
-0.069824
-0.014648
-0.019531
-0.016602
-0.019531
-0.048828
0.009247
0.051239
0.027313
0.022919
0.030731
0.051239
0.081512
0.129364
0.135712
0.124969
0.088348
0.021454
-0.068848
-0.097168
-0.032227
0.054169
0.065399
0.064911
0.032684
0.005829
-0.043945
-0.088867
-0.112305
-0.112305
-0.124512
-0.112793
-0.101562
-0.101562
-0.076172
-0.072266
-0.052734
-0.032715
-0.032715
-0.033691
-0.024902
-0.031250
-0.021484
-0.000488
0.037079
0.074677
0.107880
0.151825
0.191376
0.216766
0.209930
0.203583
0.138641
0.085907
0.023895
-0.016113
-0.035156
-0.034668
-0.003906
0.014130
0.030731
0.019012
-0.019043
-0.086914
-0.142090
-0.189941
-0.228516
-0.238770
-0.258301
-0.257324
-0.234375
-0.202637
-0.178711
-0.147461
-0.108398
-0.095703
-0.077148
-0.048340
-0.037598
-0.006348
-0.003906
-0.002441
0.003876
0.007294
0.017059
0.009735
0.021454
0.021942
0.017059
0.025360
0.016083
0.011200
0.019012
0.011688
0.005829
0.005341
0.003387
0.010223
-0.004883
-0.012695
0.002411
0.001434
0.008759
0.005829
-0.002930
-0.005371
-0.004395
0.008759
0.000000
-0.001953
-0.000488
0.011688
0.010223
0.002411
0.011200
0.006317
0.003387
0.017059
0.001923
-0.005371
0.002899
-0.005371
0.009735
-0.000977
-0.001465
-0.004395
-0.000488
0.000000
0.002411
-0.003418
-0.008789
0.011688
0.008270
0.001434
-0.001465
-0.010254
-0.002441
0.004364
0.012665
0.008759
-0.001953
0.013641
0.020477
0.007782
0.010712
0.004852
0.008759
0.018036
0.015594
0.005829
0.014130
0.019012
0.023407
0.021942
0.023407
0.013641
0.020477
0.023895
0.024872
0.018524
0.015594
0.029755
0.026337
0.024384
0.018524
0.022919
0.030243
0.019012
0.019012
0.020966
0.019501
0.028290
0.029755
0.020966
0.031219
0.022430
0.033173
0.023407
0.023895
0.020966
0.022430
0.033173
0.035126
0.028290
0.017059
0.039032
0.035614
0.036102
0.034149
0.014618
0.000458
-0.028320
-0.061523
-0.085449
-0.123535
0.146454
0.317352
0.103485
-0.051270
-0.080078
-0.050293
0.031708
0.063446
0.063934
0.053680
0.057587
0.112274
0.108368
0.068817
0.047333
0.046356
0.098114
0.090302
0.082489
0.098114
0.096161
0.096161
0.065887
-0.000977
-0.002930
0.012665
0.038544
0.067352
0.089813
0.123505
0.098114
0.062469
-0.038574
-0.229492
-0.194824
-0.062012
0.006805
0.012665
-0.004883
-0.032715
-0.051270
-0.064453
-0.089844
-0.070801
-0.085449
-0.095703
-0.095703
-0.102051
-0.093750
-0.083008
-0.055176
-0.046875
-0.030273
-0.030273
-0.009766
-0.029785
-0.032715
-0.034180
-0.028809
-0.034180
-0.038574
-0.045898
-0.058105
-0.049316
-0.007324
0.009735
0.034637
0.026337
-0.008301
-0.023926
0.023895
0.165985
0.319305
0.389618
0.377899
0.250946
0.082001
-0.046875
-0.088379
-0.067871
0.016571
0.091278
0.142059
0.127411
0.083466
