# Supplementary material for: Kolmogorov Complexity of Coronary Sinus Atrial Electrograms Before Ablation Predicts Termination of Atrial Fibrillation After Pulmonary Vein Isolation
Source: Entropy (Basel). 2019 Oct 4;21(10):970. doi: 10.3390/e21100970 (PMC7514301; doi:10.3390/e21100970)
Supplement: Supplementary file 1 [file entropy-21-00970-s001.zip › suppMat/DataS1/more than PVI/22 30 SEC BASELINE.txt]

0.014404
0.003174
-0.017792
-0.019257
-0.020721
-0.014862
0.008545
0.018799
0.029053
0.010498
0.000244
-0.021698
-0.018280
-0.015839
-0.014862
-0.011932
0.004639
0.011963
0.011963
0.012451
0.016357
0.000732
0.017822
0.010498
-0.007050
-0.017303
-0.008026
0.003174
-0.009491
-0.020233
-0.024139
-0.010468
-0.020233
-0.011932
-0.011932
-0.012421
-0.029510
-0.008026
-0.015350
-0.002167
-0.006561
-0.011932
0.005127
0.003662
-0.008026
0.007080
0.008057
0.010498
0.004150
0.015381
0.014893
0.003174
0.008545
0.011963
0.010010
0.005615
0.005127
0.017334
0.007568
-0.000214
0.000244
0.012451
0.001221
0.017334
0.014404
0.010986
0.011475
0.020264
0.024170
0.008545
0.009521
0.008057
0.023193
0.019775
0.008545
0.016846
0.015869
0.012451
0.012939
0.007080
0.018799
0.009033
0.008057
0.021240
0.018311
0.011963
0.017822
0.019287
0.009033
0.013428
0.017334
0.016357
0.017822
0.022217
0.024170
0.028564
0.031006
0.018799
0.036377
0.023682
0.031494
0.017822
0.035889
0.016846
0.030029
0.031494
0.025146
0.027588
0.018311
0.025635
0.017822
0.019287
0.009521
0.000732
0.002197
-0.004608
-0.001678
0.009033
0.001709
-0.025604
-0.032440
-0.050018
-0.060760
-0.050507
-0.076385
-0.117889
-0.110565
-0.086151
-0.070526
-0.056366
-0.048065
-0.048553
-0.054413
-0.045624
-0.058807
-0.042694
-0.039764
-0.027069
-0.010956
-0.022675
-0.011444
0.014404
0.055420
0.064209
0.052002
0.027588
-0.004120
0.029053
0.158447
0.305908
0.376221
0.325439
0.142334
-0.148163
-0.260468
-0.154999
0.111572
0.287354
0.283447
0.238525
0.145264
0.062256
-0.020233
-0.011932
0.056396
0.082764
0.052002
0.020752
0.022217
0.012451
-0.002655
0.011475
0.020264
0.031982
0.014893
0.031006
0.031006
0.028076
0.020264
0.011963
0.025146
-0.002167
-0.007538
0.007080
0.001709
-0.010956
-0.000702
0.013428
0.001221
-0.003632
0.001709
0.007568
-0.004608
0.001221
0.003174
0.006592
0.004150
0.010498
0.014893
0.004150
0.003662
0.014893
0.007080
0.002197
-0.005096
-0.004608
-0.006073
-0.006561
-0.013885
-0.009491
-0.009979
-0.020721
-0.010468
-0.025604
-0.032928
-0.040253
-0.031464
-0.018768
-0.039276
-0.023651
-0.030975
-0.033417
-0.039276
-0.038788
-0.028534
-0.056854
-0.042206
-0.035370
-0.036346
-0.032440
-0.038300
-0.027069
-0.026093
-0.009979
-0.023651
-0.017303
-0.021210
-0.019257
-0.007050
-0.012421
-0.013885
-0.001190
-0.001190
-0.010468
-0.002655
-0.007050
-0.001190
-0.009979
-0.006561
-0.008026
-0.013885
-0.015350
-0.015350
-0.012909
-0.020721
-0.010956
-0.016327
-0.021698
-0.027069
-0.020721
-0.026581
-0.015839
-0.022186
-0.029022
-0.010956
-0.017303
-0.013397
-0.009491
-0.010468
-0.029510
-0.024628
-0.003632
-0.007538
-0.016815
-0.015350
-0.001678
-0.008026
-0.012909
-0.010956
-0.003632
-0.017303
-0.019745
-0.018280
-0.037811
-0.029022
-0.026093
-0.031952
-0.026581
-0.036835
-0.043671
-0.037811
-0.034882
-0.041229
-0.048553
-0.043182
-0.056366
-0.054901
-0.056366
-0.046112
-0.058319
-0.049042
-0.054901
-0.054413
-0.060272
-0.064178
-0.052948
-0.068573
-0.053925
-0.070038
-0.067596
-0.040253
0.004150
0.031982
0.002197
-0.037323
-0.057343
-0.042206
-0.037811
-0.002167
0.017334
-0.000214
-0.003143
0.028564
0.089111
0.089111
0.055420
0.036865
0.065674
0.077393
0.065674
0.042725
0.033936
0.018311
0.029053
0.032959
0.037842
0.031494
0.045654
0.088623
0.119873
0.116455
0.084229
0.056396
0.038818
0.052979
0.089600
0.082764
0.028076
0.002686
0.012451
0.024170
0.036377
0.054443
0.114502
0.067627
-0.018280
-0.071503
-0.087128
-0.078339
-0.056854
-0.028534
-0.016327
-0.061737
-0.100800
-0.146210
-0.180389
-0.191132
-0.146210
-0.121307
-0.102753
-0.115448
-0.146698
-0.154999
-0.131561
-0.116913
-0.100800
-0.105194
-0.103241
-0.106659
-0.073944
-0.057343
-0.061249
-0.056854
-0.042206
-0.041718
-0.020233
0.008057
0.015381
0.015381
0.023682
0.033936
0.034912
0.044189
0.048096
0.051025
0.053955
0.049561
0.045654
0.050537
0.040771
0.049561
0.058350
0.046631
0.048096
0.051514
0.039795
0.030518
0.025146
0.035889
0.031006
0.026123
0.034912
0.032471
0.024170
0.015381
0.008545
0.008057
0.000244
-0.004120
-0.011932
0.005615
0.008057
0.008545
0.017334
0.015869
0.004150
0.029053
0.026123
0.033447
0.026123
0.030029
0.038818
0.034424
0.043701
0.039795
0.045166
0.038330
0.037354
0.046143
0.047607
0.041260
0.049561
0.050049
0.028564
0.029053
0.020264
0.033936
0.027100
0.014893
0.020752
0.010010
0.010498
0.004639
-0.002167
-0.006561
0.005615
0.007568
-0.003143
0.004639
0.003662
0.018799
0.022217
0.025635
0.041260
0.044678
0.095459
0.164795
0.105713
0.040283
-0.021698
-0.019257
0.005127
0.036377
0.083740
0.121338
0.169189
0.191650
0.158447
0.107178
0.089111
0.084229
0.069092
0.049072
0.016357
0.027100
0.049072
0.078369
0.093018
0.083252
0.062256
0.044189
0.014893
-0.021210
-0.031464
-0.047577
-0.047089
-0.050995
-0.043182
-0.058319
-0.076385
-0.085175
-0.093964
-0.113007
-0.114471
-0.097382
-0.088593
-0.094940
-0.087616
-0.093475
-0.102264
-0.112030
-0.100800
-0.088104
-0.097382
-0.106659
-0.097870
-0.105194
-0.104706
-0.102264
-0.074921
-0.078339
-0.069061
-0.040253
-0.011444
0.015869
0.003174
0.019287
-0.005096
-0.015350
-0.004608
-0.001678
0.001221
-0.000702
0.006592
0.024658
0.025635
0.021240
0.033447
0.022705
0.008057
-0.017792
-0.015350
-0.010956
-0.034882
-0.061249
-0.042206
-0.046600
-0.043671
-0.046600
-0.041229
-0.045624
-0.041718
-0.030487
-0.024628
-0.042694
-0.033417
-0.013885
-0.029022
-0.024139
-0.040253
-0.030487
-0.031464
-0.032928
-0.021210
-0.020233
-0.015839
-0.019257
-0.010468
-0.008514
-0.012909
-0.011932
-0.006073
-0.003143
0.002197
0.002197
0.001709
0.023193
0.010010
0.023193
0.033447
0.014404
0.031006
0.020264
0.029053
0.030029
0.026611
0.025146
0.033447
0.022705
0.016846
0.010986
0.015381
0.012939
0.023682
0.013428
0.009521
0.002197
0.004150
0.012451
-0.002167
-0.007050
0.006592
0.013428
-0.005585
0.004639
0.012451
0.010986
0.010986
0.014893
0.006592
0.011963
0.020264
0.018799
0.021729
0.014404
0.022217
0.016846
0.027588
0.024658
0.028564
0.029541
0.018799
0.020752
0.026611
0.037842
0.017822
0.012451
0.021240
0.030029
0.021240
0.019775
0.015381
0.008057
0.014404
0.024658
0.015869
0.005615
0.008545
0.019775
0.023193
0.021240
0.012451
0.008057
-0.022186
-0.049042
-0.077362
-0.085663
-0.140350
-0.238495
-0.265350
-0.233612
-0.169647
-0.004608
0.008545
-0.193573
-0.380585
-0.361053
-0.258026
-0.154022
-0.039276
0.028076
0.056396
0.032959
-0.017792
-0.014862
-0.025116
0.010986
0.075928
0.147217
0.141846
0.136475
0.153564
0.175049
0.170166
0.183838
0.151611
0.090576
0.037842
0.006104
0.000732
-0.038788
-0.057831
-0.046600
-0.037811
-0.016815
-0.029022
-0.037323
-0.053925
-0.075409
-0.071503
-0.042694
-0.024628
-0.009491
-0.006561
-0.003143
-0.011932
-0.014862
0.007568
0.009521
0.020752
0.025635
0.023682
0.026611
0.021729
0.033447
0.017822
0.021240
0.022705
0.010010
0.003662
0.006104
0.008545
0.013916
0.009033
0.007568
0.006592
0.000732
-0.008026
-0.016815
-0.000702
-0.014374
-0.023163
-0.011444
-0.008514
-0.015350
-0.022186
-0.013885
-0.009003
-0.010468
-0.009003
0.003174
-0.002655
0.000732
0.006592
0.016357
0.013428
0.013428
0.028076
0.043701
0.044678
0.048584
0.053955
0.053955
0.043701
0.060303
0.057861
0.061768
0.053467
0.054932
0.052979
0.054932
0.058838
0.045166
0.042236
0.040283
0.037842
0.043701
0.031982
0.026611
0.028564
0.030518
0.023193
0.014893
0.010010
0.012451
0.006592
-0.000702
0.013428
0.010498
0.004150
0.003662
0.001709
0.000244
-0.020233
-0.001190
0.003174
-0.003143
-0.018280
-0.013885
-0.009491
-0.007050
-0.010468
-0.011932
-0.009491
-0.013397
-0.004608
-0.004120
-0.020233
-0.029510
-0.012421
-0.002655
-0.008514
0.000244
-0.004608
0.000732
0.000732
-0.007538
-0.005585
-0.009491
-0.012909
-0.007050
0.013916
0.010498
0.002686
0.002686
0.009033
-0.007538
-0.004608
-0.006073
-0.001190
0.004150
-0.007050
0.008545
-0.010956
-0.013885
-0.002655
-0.002167
-0.008026
-0.004608
-0.010956
-0.010956
-0.007050
-0.024139
-0.022186
-0.032440
-0.029510
-0.048553
-0.046112
-0.048065
-0.043671
-0.029999
-0.048065
-0.055389
-0.072968
-0.057343
-0.052948
-0.057831
-0.048553
-0.029510
-0.005096
0.021240
0.048584
0.061768
0.054443
0.033936
0.034912
0.055420
0.053467
0.042725
0.069092
0.081787
0.083740
0.083740
0.056885
0.066162
0.061279
0.079346
0.102783
0.065186
0.034424
0.003662
0.005615
0.018311
0.053467
0.037354
0.005615
-0.012421
-0.024628
-0.022186
-0.020721
-0.010956
0.002686
-0.010468
-0.008514
-0.026581
-0.026581
-0.049530
-0.079315
-0.086151
-0.087128
-0.064178
-0.071991
-0.058319
-0.046600
-0.041718
-0.041229
-0.030975
-0.046112
-0.057343
-0.091034
-0.074432
-0.061249
-0.047089
-0.035370
-0.046600
-0.038788
-0.032928
-0.031952
-0.032440
-0.044159
-0.039276
-0.032440
-0.039764
-0.047089
-0.033417
-0.028534
-0.033417
-0.040253
-0.037323
-0.025604
-0.036835
-0.014374
-0.004120
-0.014862
-0.011932
0.003662
0.023193
0.020264
0.024658
-0.006073
-0.053925
-0.051971
-0.038788
-0.040253
-0.027557
-0.014862
-0.019257
-0.006561
-0.001678
-0.007050
-0.012421
-0.037323
-0.039276
-0.040253
-0.028534
-0.021210
-0.017303
-0.013885
-0.009491
-0.008026
-0.003143
0.005615
0.007080
0.002686
0.008057
0.009521
0.007080
0.009521
-0.000702
0.006592
-0.002167
0.013428
0.019287
0.016357
0.010498
0.020264
0.033936
0.022705
0.023682
0.035889
0.037354
0.024658
0.016357
0.004150
0.006104
0.020264
0.020264
0.029541
0.020752
0.030518
0.033447
0.028076
0.010010
0.007568
0.010010
0.011475
0.002686
0.006104
0.012451
0.022217
0.015869
0.018799
0.034912
0.026123
0.030029
0.035400
0.038818
0.042236
0.021729
-0.004608
0.011475
0.030029
0.021240
0.002686
-0.038300
-0.034882
-0.005096
0.017822
-0.015839
-0.052948
-0.081268
-0.088104
-0.013885
0.010010
0.002686
-0.041718
-0.080292
-0.081757
-0.085175
-0.068573
-0.054413
-0.024628
-0.015839
-0.009003
-0.009491
-0.015350
-0.032440
-0.064178
-0.070038
-0.062225
-0.040741
0.000244
0.068604
0.145752
0.210205
0.191162
0.040283
-0.047089
-0.041718
0.013428
0.082764
0.160400
0.188721
0.195557
0.148193
0.094971
0.060791
0.037842
0.026611
-0.004608
-0.024139
-0.025604
-0.029999
-0.027069
-0.056366
-0.086639
-0.107635
-0.138885
-0.140839
-0.146698
-0.159393
-0.163300
-0.167206
-0.167206
-0.169159
-0.154999
-0.140350
-0.122284
-0.091034
-0.061249
-0.057343
-0.067108
-0.070038
-0.060272
-0.061249
-0.034882
-0.013885
0.004150
0.026123
0.039795
0.037354
0.052979
0.044189
0.043213
0.050537
0.062256
0.054932
0.050537
0.051514
0.045166
0.035889
0.036865
0.037354
0.032959
0.042236
0.032471
0.020752
0.000732
-0.033905
-0.046112
-0.022186
0.029053
0.034912
0.007568
-0.002655
-0.010468
-0.009979
-0.002167
-0.004120
-0.002167
0.012451
0.007568
0.012451
0.023682
0.020264
0.032959
0.029053
0.037354
0.037354
0.035889
0.039795
0.031494
0.031494
0.033447
0.037842
0.032471
0.034424
0.026123
0.028564
0.027588
0.020264
0.011963
0.033936
0.046631
0.025635
0.028564
0.041748
0.025146
0.019287
0.028076
0.041260
0.037354
0.034424
0.026611
0.035889
0.023193
0.017822
0.014893
0.010498
0.006592
0.001709
-0.003632
0.002686
-0.002655
0.001709
-0.009491
-0.016815
-0.026581
-0.019745
0.000732
0.004639
0.008057
-0.003632
-0.002167
-0.005585
-0.007538
0.013428
0.011475
0.029541
0.022217
0.030518
0.028076
0.032471
0.050049
0.045654
0.048096
0.067627
0.071045
0.044189
0.023682
0.013428
0.027588
0.027588
0.019775
0.010986
0.027588
0.011475
-0.018280
-0.047089
-0.105194
-0.145233
-0.163300
-0.142792
-0.110565
-0.115448
-0.106659
-0.112518
-0.129608
-0.148651
-0.141815
-0.088593
-0.047089
-0.009491
0.007568
-0.047089
-0.180878
-0.239471
-0.084686
0.036865
0.117920
0.135986
0.099365
0.069580
0.064209
0.049561
0.040283
0.010010
0.020264
0.034424
0.027100
0.034424
0.036865
0.060303
0.055420
0.029541
0.030029
0.031006
0.024170
0.008545
0.007568
-0.000702
-0.009979
-0.012909
-0.009003
-0.007538
-0.005585
-0.009979
-0.009003
-0.024139
-0.007538
-0.010956
-0.022675
-0.006561
0.001709
-0.002655
-0.024628
-0.048065
-0.045624
-0.034882
-0.012909
-0.010956
-0.008514
-0.002655
-0.022186
-0.009003
-0.024139
-0.029022
-0.061737
-0.049042
-0.056366
-0.074432
-0.055878
-0.052948
-0.044647
-0.039276
-0.015350
-0.024139
-0.047577
-0.034882
-0.037811
-0.041718
-0.051483
-0.040741
-0.030975
-0.010468
-0.003143
0.012451
0.013916
0.000732
-0.006073
0.001221
0.011475
0.008545
-0.001190
0.026123
0.029541
0.031494
0.027588
0.045166
0.031006
0.028564
0.043701
0.033447
0.031982
0.032959
0.032471
0.024658
0.028564
0.023193
0.035889
0.037842
0.020264
0.025146
0.026123
0.022705
0.007080
0.010986
0.013916
0.011475
0.000244
0.012939
0.013916
0.015869
0.005615
0.015381
0.009033
0.000732
0.005127
0.012451
0.014893
0.008057
0.012939
0.000732
0.011963
0.010986
0.008057
0.010498
0.001221
0.009033
0.013916
0.007080
0.007568
-0.006073
0.002197
-0.011932
-0.012421
-0.006561
-0.018768
0.001221
0.015381
0.027100
0.017334
0.002686
0.000732
0.005615
0.008545
0.013428
0.019287
0.034424
0.065186
0.074951
0.078857
0.067139
0.048096
0.043213
0.045166
0.043213
0.044189
0.050049
0.049561
0.033936
0.027588
0.034424
0.024658
0.006104
-0.005585
-0.011932
-0.013397
-0.023651
-0.026581
-0.017303
-0.021698
-0.016327
-0.017792
-0.017792
-0.014862
-0.018768
-0.017303
-0.002655
-0.005585
0.019775
0.016357
0.024658
0.029053
0.034912
0.033936
0.040771
0.040771
0.028076
0.043701
0.044678
0.051025
0.058838
0.054443
0.091553
0.099365
0.109619
0.059326
0.045166
0.059326
0.047607
0.017334
0.015869
0.021240
0.026611
0.025635
0.016357
0.009033
-0.012909
-0.035858
-0.032928
-0.033417
-0.003143
-0.005585
-0.043671
-0.099335
-0.123260
-0.046600
-0.062225
-0.202362
-0.374725
-0.316620
0.004150
0.298584
0.235107
0.034912
-0.164276
-0.340057
-0.318085
-0.174042
-0.036346
0.005615
0.000244
0.013916
0.025635
0.021729
-0.004120
-0.066132
-0.067596
-0.048553
-0.023163
-0.017792
-0.004608
-0.019257
-0.002655
-0.016327
-0.048065
-0.039276
-0.043182
-0.057831
-0.038788
-0.048553
-0.056366
-0.053925
-0.055389
-0.047089
-0.050507
-0.063202
-0.059296
-0.046112
-0.045624
-0.052460
-0.033417
-0.023651
-0.014374
-0.011444
-0.009491
0.002686
0.002686
0.017822
0.025146
0.015381
0.008545
0.022217
0.031494
0.025635
0.033936
0.034912
0.030518
0.027100
0.035889
0.049072
0.037842
0.027100
0.042725
0.051514
0.048584
0.036377
0.028076
0.039307
0.030029
0.044678
0.039795
0.030029
0.028076
0.034912
0.033447
0.026123
0.033447
0.030518
0.039307
0.035400
0.052002
0.053955
0.052002
0.045654
0.054932
0.059326
0.052490
0.054443
0.062744
0.060791
0.063721
0.070068
0.062744
0.065186
0.073975
0.069580
0.061279
0.035400
0.033447
0.023193
0.016846
0.011475
0.001709
0.001221
-0.012421
-0.004120
-0.010468
-0.029022
-0.034882
-0.050995
-0.049042
-0.052948
-0.069061
-0.067108
-0.081268
-0.085175
-0.094940
-0.097382
-0.108124
-0.121796
-0.123749
-0.093964
-0.091522
-0.091034
-0.080292
-0.070038
-0.079315
-0.086151
-0.100800
-0.103729
-0.084198
-0.070526
-0.059296
-0.035858
-0.055878
-0.027069
-0.017303
-0.016327
-0.012421
-0.000702
0.009521
-0.007050
-0.000214
0.008057
0.016846
0.021729
0.018799
0.024658
0.015381
0.002197
0.019775
0.030029
0.049072
0.047607
0.085205
0.109131
0.114014
0.082764
0.090088
0.072998
0.058350
0.069092
0.105713
0.099365
0.078857
0.076904
0.066650
0.037842
-0.004120
0.012939
0.037354
0.045654
0.012939
0.012451
-0.021210
-0.067596
-0.084686
-0.077362
-0.052460
-0.021210
-0.012909
-0.023651
-0.030975
-0.036346
-0.029022
-0.026581
-0.010956
0.022217
0.056885
0.033936
0.014404
0.052490
0.078857
0.098877
0.101807
0.075928
0.058350
0.070557
0.064697
0.072510
0.047119
-0.029999
-0.046112
-0.017792
0.006104
0.028564
0.040283
0.015381
-0.034882
-0.077362
-0.086151
-0.082245
-0.085663
-0.080292
-0.064667
-0.059784
-0.061737
-0.039764
-0.031464
-0.037811
-0.031464
-0.014862
-0.001190
-0.018768
-0.007538
0.011475
0.009521
0.022705
0.025146
0.027100
0.019287
0.012451
0.022217
0.006592
0.009033
0.011963
0.010498
0.022217
0.013428
0.015869
0.020752
0.027588
0.015381
0.017822
0.016357
0.019775
0.016846
0.022217
0.031494
0.022705
0.021729
0.035400
0.024170
0.018311
0.023682
0.042236
0.030518
0.029541
0.015869
0.021240
0.008057
0.000732
0.006104
0.013916
-0.000214
-0.001190
0.003662
-0.006073
-0.009003
-0.001678
-0.010956
-0.023163
-0.027069
-0.027069
-0.026581
-0.011444
-0.022186
-0.016327
-0.008514
-0.021210
-0.026093
-0.018768
-0.022186
-0.023651
-0.027069
-0.024628
-0.018280
-0.015350
-0.017792
-0.029999
-0.026581
-0.024628
-0.023163
-0.024139
-0.028046
-0.026093
-0.023651
-0.014862
-0.011932
-0.021210
-0.009491
-0.013885
-0.015350
-0.006073
-0.009979
0.003662
0.005615
0.018311
0.013428
0.002197
0.015869
0.017334
0.009033
0.007568
0.014893
0.021240
0.029541
0.035889
0.052490
0.065674
0.071533
0.089111
0.060303
0.040283
0.050537
0.061279
0.038818
0.058838
0.054932
0.056885
0.051025
0.052490
0.038818
0.012451
-0.000214
0.006592
0.015381
0.006592
-0.005585
-0.020233
-0.025116
-0.018768
0.024170
0.065674
0.085205
0.074463
0.021240
0.010010
0.013428
0.025146
0.073486
0.104736
0.102295
0.104248
0.120361
0.109131
0.092041
0.090088
0.087158
0.092041
0.073486
0.072021
0.068115
0.022705
-0.013397
-0.031952
-0.009979
-0.010956
-0.023163
-0.050018
-0.058319
-0.064178
-0.068085
-0.071014
-0.089569
-0.125214
-0.130585
-0.122284
-0.094940
-0.077850
-0.064667
-0.051483
-0.045624
-0.072968
-0.135956
-0.107635
-0.033905
0.045166
0.047607
0.009033
-0.034393
-0.015839
-0.021698
-0.057831
-0.064667
-0.050507
-0.023651
-0.004608
0.003662
0.017822
0.007568
-0.008514
-0.006561
-0.031464
-0.034393
-0.046600
-0.048065
-0.038788
-0.035370
-0.016815
-0.009979
0.010498
0.008545
0.015869
0.016357
0.007568
-0.000702
0.008057
0.014893
-0.005585
-0.005585
0.008545
0.006592
-0.014862
-0.003143
-0.007538
0.004150
-0.003632
0.006592
0.005615
0.002686
-0.018280
0.009033
0.000244
0.000732
-0.013397
-0.016327
-0.000702
-0.008026
-0.011444
-0.013885
-0.012909
-0.020721
-0.017792
-0.023651
-0.023651
-0.037811
-0.020721
-0.017303
-0.026093
-0.036835
-0.025116
-0.044647
-0.037323
-0.026093
-0.029999
-0.033905
-0.009491
-0.016327
-0.016327
-0.029022
-0.017303
-0.016815
-0.018768
-0.012909
-0.016815
-0.009003
-0.000214
-0.005585
0.000732
-0.008026
0.002686
-0.003632
0.011475
-0.007050
-0.000214
-0.002167
0.009521
0.003662
0.002197
0.003662
0.003662
0.006104
0.002197
0.022705
0.002686
0.009033
0.002686
0.012451
0.005615
0.003174
0.005127
-0.000702
0.013916
0.005127
-0.006073
-0.006073
-0.000702
0.005127
0.007080
0.003662
-0.006561
-0.002655
0.003174
0.002197
0.000732
0.009033
0.001221
0.007080
-0.001678
0.002686
-0.006561
-0.014374
-0.010468
-0.002167
-0.003632
0.003662
-0.005096
-0.017303
-0.020233
-0.011932
0.015381
0.036865
0.033447
0.033447
0.038330
0.028076
0.027588
0.029541
0.052002
0.070068
0.100342
0.113525
0.129150
0.123779
0.101807
0.091064
0.073975
0.047119
0.032959
0.015381
0.006592
0.020264
0.026123
0.025146
0.001709
-0.023163
-0.042694
-0.041229
-0.065643
-0.068573
-0.058807
-0.060272
-0.077362
-0.101288
-0.101776
-0.089569
-0.084198
-0.068573
-0.045624
-0.035370
-0.057343
-0.066132
-0.073944
-0.102264
-0.131073
-0.106659
-0.074432
-0.064667
-0.066620
-0.093475
-0.149139
-0.181366
-0.184296
-0.148651
-0.101776
-0.069550
-0.053436
-0.064178
-0.075409
-0.075409
-0.050507
-0.059296
-0.103241
-0.098358
-0.029510
0.010498
0.007080
0.001709
0.005615
0.031006
0.060791
0.038330
0.031494
0.051025
0.072510
0.082764
0.075439
0.077881
0.091064
0.078369
0.093506
0.089111
0.093018
0.094482
0.095947
0.089111
0.087158
0.062256
0.070557
0.062744
0.060791
0.043701
0.045166
0.036865
0.028076
0.033447
0.018311
0.017334
0.010498
0.012939
0.020264
0.010010
0.008057
0.010498
0.020752
0.019775
0.015381
0.004150
0.006104
0.007080
0.018311
0.014404
0.014404
-0.004608
-0.004120
0.006104
-0.005096
-0.014374
0.000244
-0.010468
-0.010956
-0.014374
-0.007538
-0.006561
-0.016815
-0.012421
-0.015350
-0.015839
-0.001190
-0.001190
-0.004608
-0.016327
-0.005585
-0.003143
-0.000214
0.007080
0.014404
0.012939
0.012451
0.015869
0.012939
0.015869
0.006104
0.006592
0.016357
0.016357
0.013916
0.004150
0.010986
0.022705
0.022705
0.021729
0.031006
0.024658
0.035889
0.016846
0.004639
-0.007050
-0.001678
-0.003632
-0.015350
-0.021210
-0.033905
-0.039276
-0.025604
-0.029510
0.008057
0.040771
0.002686
-0.024139
-0.020233
-0.029510
-0.019257
-0.012421
-0.000214
-0.004120
-0.001678
-0.001678
0.003662
0.011963
0.013428
0.002197
0.005127
-0.000214
-0.004608
-0.002167
-0.000702
-0.022186
-0.006561
0.002197
0.005127
0.005615
-0.006073
-0.002655
-0.000702
0.015869
0.028076
0.046143
0.071045
0.091553
0.109131
0.096924
0.086182
0.070557
0.063232
0.080322
0.086670
0.094482
0.093506
0.090088
0.081299
0.084229
0.059814
0.043213
0.040771
0.026611
0.017334
0.003174
0.004639
0.002686
0.001221
-0.006073
-0.014374
-0.018768
-0.026093
-0.022675
-0.009979
-0.019745
-0.029999
-0.025116
-0.010956
-0.009979
-0.020233
-0.009491
-0.024628
-0.026093
-0.030487
-0.033905
-0.035858
-0.031464
-0.039764
-0.024628
-0.031464
-0.026093
-0.035858
-0.024628
-0.019745
-0.032440
-0.025604
-0.017792
-0.023651
-0.017792
-0.019257
-0.017303
-0.013885
-0.009979
-0.007050
-0.010468
0.004150
0.006104
0.009033
-0.003632
-0.005585
0.008545
0.001709
-0.001190
0.008057
-0.001678
-0.006073
-0.017792
-0.003632
0.010498
-0.006561
0.014893
0.017334
-0.016327
-0.046600
-0.053925
-0.038788
0.009521
0.023193
-0.069061
-0.109100
-0.063202
0.053467
0.071533
0.018799
-0.117889
-0.222870
-0.204803
-0.154510
-0.127655
-0.111542
-0.113007
-0.109589
-0.059296
-0.063690
-0.115448
-0.137909
-0.173553
-0.159393
-0.143768
-0.116913
-0.079803
-0.059296
-0.046112
-0.033905
-0.030487
-0.053925
-0.079315
-0.075897
-0.016815
0.045654
0.052979
0.048584
0.017822
-0.002655
-0.011932
-0.004120
0.006592
0.022705
0.035889
0.043213
0.038330
0.041260
0.046143
0.043213
0.052490
0.049072
0.054443
0.059814
0.057373
0.054443
0.047607
0.040771
0.040771
0.039795
0.030029
0.025146
0.033936
0.045654
0.049561
0.064209
0.058838
0.047607
0.039307
0.036377
0.040283
0.044189
0.038818
0.044678
0.049561
0.054932
0.035400
0.037842
0.048584
0.036865
0.035400
0.028076
0.036865
0.029541
0.031006
0.032471
0.016846
0.008545
0.005615
-0.003632
0.007568
0.009521
0.016846
0.024658
0.016846
0.020264
0.025146
0.022217
0.005127
0.019775
0.012939
0.018311
0.028076
0.021240
0.039307
0.048584
0.048584
0.046143
0.055420
0.035400
0.031982
0.018799
0.020264
0.012939
-0.006073
-0.009003
-0.009003
-0.022675
-0.032440
-0.026581
-0.022186
-0.029022
-0.038788
-0.028046
-0.042206
-0.049042
-0.049042
-0.056854
-0.044647
-0.041718
-0.033905
-0.034393
-0.037811
-0.028046
-0.022675
-0.012421
-0.028534
-0.019257
-0.008514
-0.011932
-0.009491
-0.009491
-0.007050
-0.016327
-0.012421
-0.014374
-0.013885
-0.029510
-0.016815
-0.018768
-0.017303
-0.015350
-0.020721
-0.013885
-0.021210
-0.018280
-0.024139
-0.028534
-0.026093
-0.001190
-0.005096
-0.018768
-0.009979
-0.010468
0.001709
-0.005096
-0.005096
-0.003632
0.008545
0.009033
0.006592
-0.002655
-0.005096
-0.000702
0.023193
0.018311
0.006104
-0.001190
-0.000702
0.016357
0.011475
0.005127
0.018311
0.001709
0.006104
0.013428
0.011475
0.013428
0.014893
0.001221
-0.011444
-0.031464
-0.018768
0.029053
0.047119
0.046631
0.026611
0.043701
0.052490
0.050049
0.065674
0.116455
0.092529
0.055420
0.032471
0.046631
0.066162
0.104248
0.111572
0.075439
0.044189
0.012939
0.009033
0.025635
0.018799
-0.044647
-0.144257
-0.160370
-0.081757
0.021729
0.038330
-0.050995
-0.109589
-0.132538
-0.128143
-0.124237
-0.126190
-0.123749
-0.113495
-0.061249
-0.022675
-0.035370
-0.031952
-0.029510
-0.043182
-0.050018
-0.033417
-0.029510
0.002197
0.017822
0.014404
0.005127
0.009521
0.000244
-0.001678
0.019287
0.019775
0.029541
0.029541
0.034912
0.031982
0.027588
0.023682
0.033447
0.031982
0.026611
0.014893
0.032959
0.017822
0.018311
0.024658
0.025635
0.013428
0.021729
0.029541
0.028564
0.020264
0.037842
0.036377
0.040283
0.030518
0.041748
0.037842
0.057373
0.063232
0.063721
0.058350
0.077881
0.057861
0.061768
0.067627
0.069092
0.084717
0.068115
0.057373
0.069092
0.062744
0.062256
0.060303
0.053955
0.048584
0.048096
0.064697
0.057373
0.044189
0.035400
0.033936
0.041748
0.025635
0.029053
0.027100
0.009521
-0.007050
-0.009979
-0.013885
-0.034882
-0.037323
-0.053925
-0.052460
-0.072479
-0.080292
-0.069061
-0.067108
-0.075409
-0.081757
-0.089081
-0.093964
-0.100311
-0.097382
-0.091522
-0.083221
-0.087616
-0.063690
-0.057831
-0.055389
-0.053436
-0.040741
-0.043182
-0.035370
-0.027069
-0.023651
-0.017792
-0.031464
-0.011932
-0.012421
-0.015839
-0.019257
-0.005585
-0.015350
-0.018280
-0.010468
-0.013397
-0.009979
-0.013397
-0.008026
-0.009491
-0.006073
-0.010956
-0.014862
0.000732
0.001221
0.000732
0.010986
0.007568
0.010986
0.003662
0.014893
0.002686
0.017334
0.010986
0.013428
0.015869
0.016357
0.015869
0.023682
0.010986
0.018311
0.021729
0.024170
0.014893
0.010986
0.010986
0.004150
0.013428
0.022217
0.021729
0.022217
0.029541
0.034424
0.027100
0.014893
-0.009979
-0.003632
-0.018280
-0.008514
0.027588
0.063232
0.025635
0.012451
0.002686
0.034424
0.047607
0.083740
0.068115
-0.021210
-0.067596
-0.057831
-0.027557
-0.026581
-0.035858
0.000244
-0.004608
-0.009491
-0.016815
-0.021698
-0.050507
-0.082733
-0.126190
-0.116425
-0.109589
-0.111542
-0.089569
-0.076385
-0.070526
-0.068573
-0.077850
-0.085175
-0.097382
-0.083710
-0.069061
-0.074921
-0.084686
-0.068085
-0.047577
-0.029510
-0.030487
-0.037811
-0.041718
-0.052460
-0.080780
-0.059784
-0.034393
-0.027069
-0.002655
-0.000702
-0.012909
0.006592
0.013428
0.007080
-0.007538
-0.005096
0.016846
0.027100
0.031006
0.022705
0.036377
0.038818
0.041748
0.041748
0.040283
0.036377
0.034912
0.038330
0.043213
0.030029
0.028564
0.043213
0.030029
0.037842
0.040771
0.032959
0.045166
0.042236
0.033447
0.028564
0.029053
0.035889
0.036377
0.034912
0.026123
0.011963
0.032471
0.026611
0.014893
0.022705
0.020752
0.010498
0.021729
0.026611
0.028564
0.014404
0.007568
0.016846
0.006104
0.001221
-0.011444
0.008545
0.013428
0.021729
0.016357
0.015869
0.003174
0.000244
-0.007050
-0.008026
-0.031464
-0.032928
-0.034393
-0.046112
-0.050018
-0.060760
-0.059784
-0.064667
-0.066132
-0.082245
-0.077362
-0.080780
-0.084686
-0.069061
-0.088104
-0.092499
-0.098358
-0.086639
-0.074432
-0.079803
-0.080780
-0.056854
-0.062225
-0.045624
-0.042206
-0.040741
-0.048553
-0.029999
-0.031464
-0.017303
-0.019745
-0.015350
-0.012421
-0.007050
-0.000702
-0.002167
0.000732
0.005127
0.010498
0.014893
0.013916
0.015381
0.014893
0.033936
0.022217
0.018311
0.026611
0.012939
0.018311
0.029053
0.043701
0.036377
0.041748
0.063232
0.077393
0.077393
0.082764
0.078857
0.074463
0.089600
0.097412
0.086182
0.068604
0.068115
0.074951
0.089600
0.084717
0.076416
0.077393
0.076904
0.081787
0.090088
0.091064
0.086670
0.082764
0.093994
0.096436
0.071533
0.010010
-0.047577
-0.093475
-0.055389
0.017822
0.093994
0.101807
0.043701
-0.039276
-0.073456
-0.086639
-0.048065
0.005615
0.015869
-0.016327
-0.027069
-0.012421
-0.007050
-0.019745
-0.046600
-0.031952
-0.055878
-0.073944
-0.057831
-0.017792
0.005127
0.019775
0.001709
-0.049530
-0.078827
-0.113007
-0.130096
-0.125214
-0.123260
-0.099823
-0.077850
-0.068573
-0.083221
-0.075409
-0.075897
-0.093475
-0.096405
-0.090546
-0.068573
-0.071014
-0.062225
-0.038788
-0.029999
-0.020233
0.004639
0.043213
0.060303
0.052002
0.049561
0.030518
0.007568
0.023193
0.046631
0.070068
0.081299
0.089111
0.091064
0.091064
0.077881
0.079346
0.083252
0.083252
0.071045
0.075439
0.069092
0.059326
0.064697
0.060303
0.052490
0.044189
0.051514
0.046631
0.031494
0.035889
0.033936
0.031006
0.038330
0.041260
0.034424
0.027588
0.027588
0.032471
0.039307
0.030029
0.035400
0.021729
0.032471
0.028076
0.031982
0.032959
0.033447
0.033447
0.038818
0.034912
0.035889
0.043213
0.030029
0.033936
0.007568
-0.001190
-0.003632
-0.011444
-0.011932
-0.023163
-0.020233
-0.021698
-0.029510
-0.032928
-0.047089
-0.050995
-0.058807
-0.050018
-0.049042
-0.053436
-0.067108
-0.047577
-0.048553
-0.069550
-0.055878
-0.050018
-0.034882
-0.032440
-0.014862
-0.021210
-0.013885
-0.011444
0.005615
0.008545
0.003662
0.008545
0.000244
0.004639
-0.000214
-0.001190
0.010498
0.008545
0.010986
0.004639
0.006104
-0.010468
-0.013397
-0.027069
-0.032440
-0.039276
-0.044647
-0.046112
-0.049042
-0.045624
-0.048553
-0.032440
-0.033905
-0.009491
0.019287
0.005127
-0.023651
-0.024628
-0.016815
-0.015350
-0.010956
0.006104
0.025146
0.024170
0.028076
0.034912
0.042236
0.024658
0.034424
0.030029
0.003662
-0.017303
-0.012909
-0.008514
-0.022186
-0.014374
-0.012909
-0.022186
-0.027557
-0.028534
-0.037811
-0.035370
-0.030487
-0.042206
-0.039276
-0.029999
-0.037811
-0.029999
-0.029510
-0.033417
-0.034393
-0.011444
0.002197
0.006104
0.012939
0.011963
0.007568
0.004639
0.006104
0.030518
0.017334
0.030029
0.030518
0.014404
0.020264
0.020752
0.010986
0.020752
0.046631
0.059326
0.050049
0.023682
0.003662
-0.005585
-0.062714
-0.029022
0.028564
0.028076
-0.029510
-0.056854
-0.038788
-0.028534
-0.021698
0.012451
0.047607
0.048584
0.031006
0.051025
0.030518
0.020752
0.035889
0.056885
0.070068
0.075439
0.056396
0.065674
0.084229
0.110596
0.119385
0.115967
0.086182
0.063721
0.071045
0.074951
0.066650
0.057861
0.036377
0.021729
0.001221
0.014893
0.020752
0.025146
0.023682
0.012451
0.013428
0.002686
-0.002167
0.007080
-0.008514
-0.003632
-0.006073
-0.014862
-0.005096
-0.020721
-0.016327
-0.016327
-0.018280
-0.009979
-0.018280
-0.010468
-0.021698
-0.018768
-0.007050
-0.017792
-0.018768
-0.012421
-0.009491
-0.003632
-0.003143
-0.011444
-0.003632
-0.010956
-0.023651
-0.026581
-0.028046
-0.023651
-0.020721
-0.016815
-0.018280
-0.033417
-0.024139
-0.013397
-0.031952
-0.030487
-0.034882
-0.029510
-0.033905
-0.036835
-0.038788
-0.033905
-0.029999
-0.027069
-0.013397
-0.029022
-0.025604
-0.028534
-0.026581
-0.017792
-0.029022
-0.036835
-0.035370
-0.040741
-0.042694
-0.048065
-0.048065
-0.066132
-0.057831
-0.058807
-0.068573
-0.057831
-0.077362
-0.068085
-0.066132
-0.076385
-0.075409
-0.067108
-0.077362
-0.067108
-0.052948
-0.050995
-0.068573
-0.056366
-0.052460
-0.055389
-0.049042
-0.035858
-0.035858
-0.035858
-0.013885
0.010986
0.017822
0.006592
-0.007538
-0.013397
-0.010468
0.018311
0.025146
0.031982
0.026123
0.031006
0.029053
0.037842
0.031006
0.023193
0.025146
0.019287
0.025146
0.022705
0.032471
0.042725
0.027100
0.036377
0.038330
0.025635
0.040283
0.036377
0.031982
0.024658
0.033447
0.029053
0.009521
0.027588
0.040283
0.030029
0.019287
0.015381
0.025146
0.013916
-0.000702
-0.000214
-0.002167
0.005615
-0.009979
-0.015839
-0.015839
-0.018768
-0.025116
-0.019257
-0.023651
-0.015839
-0.023651
-0.008514
-0.008514
-0.032928
-0.027557
-0.018768
-0.004608
-0.008514
-0.007538
-0.002655
-0.006073
0.002197
0.001709
0.004150
0.005615
0.007568
0.015381
0.002197
-0.007538
0.003662
0.007568
0.008545
0.001221
0.024658
0.044678
0.035400
0.025635
0.008057
-0.009979
-0.021698
-0.005096
0.013916
0.019775
-0.003143
0.013916
0.000732
0.024658
0.015869
-0.021210
0.001709
-0.040741
-0.062225
-0.043671
-0.040741
-0.053436
-0.045624
-0.002167
-0.007050
-0.030487
-0.079315
-0.152557
-0.140350
-0.095428
-0.024139
0.015381
-0.033417
-0.061737
-0.069550
-0.063202
-0.046112
-0.033905
-0.027069
-0.003143
0.034424
0.063721
0.075928
0.082764
0.049072
0.037354
0.044678
0.089600
0.130127
0.165771
0.135498
0.091553
0.093994
0.090088
0.076904
0.057861
0.062744
0.052490
0.042725
0.052979
0.034424
0.012939
0.019775
0.011963
0.001221
-0.006073
-0.025604
-0.027069
-0.035370
-0.034882
-0.033905
-0.033905
-0.045624
-0.052460
-0.035370
-0.046600
-0.042206
-0.037323
-0.035370
-0.027557
-0.036346
-0.023163
-0.027557
-0.024139
-0.021698
-0.020721
-0.020721
-0.020233
-0.023651
-0.014374
-0.016815
-0.025116
-0.012909
-0.010956
-0.019257
-0.026093
-0.034393
-0.039276
-0.044647
-0.052460
-0.047577
-0.033417
-0.050018
-0.028046
-0.012909
-0.008026
-0.009003
-0.008026
-0.009491
-0.009979
-0.010956
-0.021698
-0.017792
-0.012909
0.006104
0.036865
0.042236
0.051025
0.045654
0.032959
0.038330
0.028076
0.010498
0.002197
0.007568
-0.010468
-0.026581
-0.035858
-0.048065
-0.046600
-0.063690
-0.073944
-0.069550
-0.067596
-0.059296
-0.042694
-0.036835
-0.010468
-0.057343
-0.075409
-0.097382
-0.109100
-0.094452
-0.092499
-0.061249
-0.045624
-0.041229
-0.018768
-0.016815
-0.016815
-0.033417
-0.047577
-0.034882
-0.049530
-0.044159
-0.040253
-0.048553
-0.042694
-0.039276
-0.025116
-0.006073
-0.007050
-0.013397
-0.009003
-0.015350
-0.010956
-0.011444
-0.015839
-0.032440
-0.030975
-0.019257
-0.025604
-0.022186
-0.034393
-0.027069
-0.035858
-0.056854
-0.046112
-0.042694
-0.011444
0.002686
0.017334
0.027588
0.068115
0.119873
0.119385
0.071045
-0.026093
-0.055389
0.046631
0.168701
0.174072
0.146729
0.149658
0.131592
0.148193
0.143311
0.102783
0.068604
0.054443
0.038330
0.046143
0.089600
0.135010
0.123291
0.074463
0.045166
0.031494
0.027100
0.025635
0.026123
0.001221
0.025635
0.009521
0.010010
0.040771
0.030518
0.011475
0.002197
0.008057
-0.009003
-0.012421
-0.020721
-0.038788
-0.051483
-0.043671
-0.035370
-0.042206
-0.038300
-0.032440
-0.034882
-0.041229
-0.041229
-0.022675
-0.028534
-0.030487
-0.029999
-0.020233
-0.012421
-0.071503
-0.129608
-0.161835
-0.171600
-0.150604
-0.064667
0.007568
0.013916
-0.018768
-0.057831
-0.076385
-0.078339
-0.048065
-0.022186
-0.009003
0.016846
0.015869
0.009033
-0.007538
-0.019745
-0.021698
0.013916
0.073486
0.150635
0.173096
0.163818
0.105713
0.053955
0.034424
0.035889
0.047119
0.067139
0.081787
0.089600
0.081787
0.080322
0.093018
0.088135
0.109131
0.102295
0.074951
0.062256
0.065674
0.065674
0.059326
0.068115
0.061279
0.050049
0.051514
0.043213
0.031006
0.018799
0.002197
0.001709
0.002197
-0.004120
-0.009491
-0.002167
-0.011932
-0.012421
-0.022675
-0.033905
-0.036835
-0.046112
-0.039276
-0.029510
-0.024628
-0.016815
-0.006561
-0.002167
-0.015839
-0.028534
-0.010956
0.005127
0.004150
-0.009491
-0.008514
-0.004608
-0.006073
0.028076
0.028076
0.031982
0.026611
0.035889
0.005127
0.026123
0.032959
0.036377
0.043213
0.053955
0.085205
0.093994
0.086182
0.073975
0.093018
0.079346
0.069580
0.071045
0.078857
0.082764
0.052979
0.052002
0.031982
0.001709
0.008057
0.004639
-0.003143
-0.008514
-0.013397
-0.012421
-0.016327
-0.003143
0.012939
-0.017303
-0.113007
-0.188690
-0.213593
-0.220428
-0.199432
-0.127655
-0.033417
-0.011932
-0.024139
-0.028534
-0.074921
-0.129608
-0.155975
-0.125214
-0.094452
-0.066132
-0.043182
-0.033905
-0.041229
-0.042694
-0.047577
-0.051483
-0.028046
-0.014374
0.000732
0.009521
0.006104
-0.020721
-0.013885
-0.023651
-0.035858
-0.043671
-0.043671
-0.044647
-0.043671
-0.029999
-0.031464
-0.030487
-0.041718
-0.034882
-0.027069
-0.028046
-0.034882
-0.030975
-0.030487
-0.034393
-0.030487
-0.026581
-0.031952
-0.023651
-0.016815
-0.010956
-0.020233
-0.011932
0.004150
0.004150
-0.003143
-0.005585
0.000732
0.012939
0.009521
0.004639
0.013428
0.022217
0.020752
0.022217
0.025146
0.024170
0.022705
0.027588
0.031982
0.014404
0.021240
0.023682
0.018799
0.014893
0.017822
0.021240
0.003174
0.008545
0.010498
0.008545
-0.001678
0.005127
0.009521
0.000244
-0.004120
-0.020721
-0.000214
0.018311
0.036377
0.038330
0.019287
0.013916
0.008545
0.017334
0.024658
0.020752
0.018311
0.038818
0.029053
0.041748
0.029053
0.025635
0.025146
0.037842
0.024658
0.005127
0.003174
-0.002655
0.007568
0.001221
-0.016815
-0.012909
-0.013397
-0.041229
-0.071503
-0.093475
-0.092010
-0.086639
-0.070526
-0.032440
0.001709
0.005615
-0.001678
-0.019745
-0.050018
-0.050995
-0.032928
-0.013885
0.007568
0.031494
0.046631
0.063232
0.079346
0.074463
0.078857
0.073486
0.057861
0.061768
0.069580
0.051514
0.049072
0.055908
0.050049
0.034912
0.027100
0.018799
0.010010
0.010010
0.009033
0.006592
-0.007538
-0.001190
0.009521
0.009521
0.022705
0.025635
0.027588
0.016357
0.021240
0.032959
0.028076
0.037354
0.046631
0.054932
0.048096
0.051025
0.063232
0.049072
0.048584
0.028076
0.039795
0.045654
0.044678
-0.004120
-0.069550
-0.150116
-0.227264
-0.235565
-0.113007
0.036865
0.092529
0.039307
-0.089081
-0.234100
-0.334198
-0.288788
-0.150116
-0.036835
-0.030975
-0.040741
0.011963
-0.029999
-0.061249
-0.058807
-0.048065
-0.015839
0.001221
0.012939
0.038818
0.049561
0.056885
0.046631
0.034912
0.039795
0.031494
0.029541
0.013916
0.028564
0.011963
0.009033
0.002197
0.009033
-0.000702
0.004150
0.002686
0.008545
-0.004120
-0.011932
0.007080
-0.006073
0.001221
-0.007050
0.006104
0.002197
0.006104
0.003174
-0.000702
0.004150
0.002197
0.004639
0.007080
-0.009491
-0.011932
0.004150
0.005127
0.006592
-0.006073
-0.007538
-0.001678
-0.001190
0.004150
0.013428
0.008057
0.005127
0.013916
0.008057
0.009033
0.007080
0.033447
0.017822
0.020264
0.008057
0.016846
0.016846
0.028076
0.032959
0.028564
0.023682
0.020752
0.016846
0.013916
0.020752
0.009521
0.021240
0.011963
0.011963
0.013916
0.010986
0.009033
0.011963
0.018799
0.019775
0.011475
0.012451
0.014893
0.019775
0.016357
0.014893
0.020264
0.022705
0.010986
0.014404
0.007080
0.005615
0.002197
0.004639
-0.001190
-0.001678
-0.002167
0.003174
-0.004120
-0.008514
-0.000702
0.015381
-0.004608
-0.014374
-0.007538
-0.004120
-0.009491
-0.008514
-0.002167
-0.000214
-0.016327
-0.013397
-0.017792
-0.027557
-0.045624
-0.053925
-0.075897
-0.105194
-0.111542
-0.107147
-0.091522
-0.086151
-0.062225
-0.063202
-0.043182
-0.041718
-0.009979
-0.000214
-0.016815
-0.009491
-0.013397
-0.005585
0.027588
0.041260
0.077393
0.132080
0.148193
0.131592
0.119385
0.124268
0.119873
0.108154
0.087158
0.053955
0.038330
0.014893
0.022705
0.029053
0.016846
0.057373
0.056396
0.005615
-0.053436
-0.062225
-0.050507
-0.034882
-0.016815
-0.027069
-0.035858
-0.037811
-0.043182
-0.037811
-0.042694
-0.035858
-0.015839
-0.027557
-0.027557
-0.029510
-0.033417
-0.028046
-0.022675
-0.027557
-0.015350
-0.020721
-0.003632
-0.000214
-0.008514
-0.005585
-0.006073
0.001221
0.007568
0.008545
0.010986
0.021240
0.017822
0.011475
0.026611
0.011963
0.019287
0.016357
0.017334
-0.002655
-0.001678
-0.002655
-0.001678
-0.020233
-0.010468
-0.013397
-0.026093
-0.026093
-0.031952
-0.046112
-0.047089
-0.065155
-0.068573
-0.066132
-0.064178
-0.052948
-0.017303
0.022217
0.113037
0.174072
0.042725
-0.327362
-0.426971
-0.238983
-0.119843
-0.091034
0.098877
0.206299
0.176025
0.108154
0.011963
-0.042206
-0.086639
-0.091034
-0.042694
0.001221
0.023682
0.034424
0.097900
0.129150
0.093506
0.071045
0.057861
0.034424
0.006104
-0.009003
-0.017303
-0.028046
-0.041229
-0.067596
-0.088104
-0.096893
-0.082245
-0.068085
-0.061737
-0.064178
-0.060760
-0.058319
-0.031464
-0.024628
-0.021698
-0.010468
-0.008026
-0.000702
0.006592
-0.003143
0.003174
0.002686
0.029541
0.018311
0.022705
0.018799
0.019287
0.014404
0.007080
0.007568
-0.019745
-0.020233
-0.012421
-0.015839
-0.022186
-0.033905
-0.029999
-0.024139
-0.042206
-0.025116
-0.015839
-0.007050
-0.006073
-0.006073
-0.010956
-0.009979
-0.007538
-0.012909
0.008057
0.016357
0.010010
0.009033
0.000732
-0.001678
-0.005096
0.009033
0.010498
0.029053
0.028076
0.034912
0.025635
0.024170
0.030518
0.043701
0.048096
0.033936
0.050537
0.072998
0.066162
0.093018
0.094482
0.108154
0.117432
0.142334
0.151611
0.160889
0.156494
0.179443
0.177979
0.155518
0.140869
0.122803
0.109131
0.100830
0.104248
0.094482
0.096924
0.072510
0.066650
0.041748
0.018311
-0.003632
-0.011444
-0.034393
-0.060760
-0.065643
-0.053925
-0.062714
-0.075897
-0.081268
-0.065643
-0.074921
-0.058319
-0.049042
-0.051483
-0.055389
-0.050018
-0.044159
-0.041718
-0.035858
-0.033417
-0.031952
-0.026581
-0.038300
-0.028534
-0.036346
-0.039764
-0.027069
-0.033905
-0.035370
-0.029510
-0.029510
-0.032440
-0.035858
-0.034393
-0.041229
-0.028046
-0.033417
-0.036835
-0.036835
-0.041229
-0.037811
-0.043182
-0.041718
-0.031952
-0.041229
-0.046112
-0.038300
-0.037811
-0.051483
-0.047089
-0.042694
-0.041718
-0.046600
-0.047577
-0.053436
-0.043182
-0.047577
-0.037811
-0.040741
-0.040741
-0.029510
-0.030487
-0.020233
-0.035370
-0.036346
-0.029999
-0.021210
-0.020721
-0.019745
-0.025116
-0.024139
-0.019257
-0.007538
-0.003143
-0.020721
-0.013397
-0.011444
-0.010956
-0.014374
-0.014862
-0.004608
0.003174
-0.027069
-0.108124
-0.129120
-0.137421
-0.127655
-0.100800
-0.049042
0.048096
0.041260
-0.050995
-0.109100
-0.141815
-0.136932
-0.120331
-0.093964
-0.042694
-0.000702
0.013428
0.012939
0.017822
-0.009003
-0.051971
-0.068573
-0.061737
-0.020721
0.010498
0.063232
0.097900
0.026611
-0.010468
-0.048553
-0.051971
-0.009003
0.008545
0.019287
0.042236
0.041748
0.024658
0.019287
0.033936
0.037354
0.025635
0.042236
0.036865
0.041748
0.052002
0.061768
0.063232
0.063721
0.077881
0.091553
0.080322
0.071533
0.062256
0.036865
0.012939
0.016846
0.027100
0.025635
0.031982
0.034912
0.008545
-0.001190
-0.009491
0.003174
-0.008026
-0.019257
-0.010468
-0.008514
-0.014374
-0.002167
0.001709
0.002686
-0.005585
0.010986
0.028076
0.031006
0.041748
0.049072
0.052002
0.052979
0.052979
0.055420
0.060303
0.059814
0.064209
0.068604
0.069580
0.046631
0.062744
0.059326
0.043213
0.029541
0.033447
0.027100
0.016846
0.023682
0.005127
0.002686
-0.007538
-0.004608
-0.017303
-0.024628
-0.042206
-0.038788
-0.038300
-0.058807
-0.064178
-0.059296
-0.058319
-0.063202
-0.056854
-0.049530
-0.056366
-0.066132
-0.063202
-0.055389
-0.064667
-0.057343
-0.050018
-0.052460
-0.053436
-0.039764
-0.037323
-0.035858
-0.028046
-0.023651
-0.025116
-0.019745
-0.031952
-0.022186
-0.019745
-0.015839
-0.025116
-0.022675
-0.023163
-0.025604
-0.006073
-0.013885
-0.012421
-0.013885
-0.005096
0.002197
-0.006561
-0.007050
-0.001190
0.007080
0.000732
0.005615
0.011475
0.018799
0.010010
0.013916
0.009521
0.005127
0.004150
0.013916
0.005615
-0.004608
0.001221
-0.009003
-0.023163
-0.018280
-0.016815
-0.012909
-0.013397
-0.026093
-0.026093
0.003662
0.049561
0.041260
0.027100
0.021729
-0.002167
0.004639
0.000244
0.000732
0.004639
0.033936
0.061279
0.075928
0.078857
0.088623
0.064697
0.039307
0.035889
0.049561
0.058350
0.054932
0.066650
0.066162
0.061279
0.070557
0.078857
0.084717
0.079834
0.077393
0.099365
0.082275
0.083740
0.072510
0.059814
0.053467
0.037842
0.024170
0.011963
0.030518
0.034424
0.035889
0.033447
0.015869
-0.004120
-0.013885
-0.024139
-0.050018
-0.063690
-0.065155
-0.056366
-0.049530
-0.053436
-0.060272
-0.068573
-0.053436
-0.060760
-0.069061
-0.119843
-0.142792
-0.129608
-0.090546
-0.036835
-0.002655
0.026611
0.029053
0.024170
0.020264
0.027100
0.031006
0.062256
0.084717
0.101807
0.135498
0.195068
0.212646
0.200439
0.190186
0.172607
0.150635
0.130615
0.124268
0.140381
0.131104
0.113525
0.105713
0.070557
0.053955
0.032959
0.019775
0.002686
-0.023163
-0.042694
-0.061737
-0.091522
-0.094940
-0.110565
-0.099335
-0.099335
-0.094452
-0.087128
-0.092499
-0.099823
-0.110077
-0.107147
-0.102753
-0.112518
-0.116425
-0.113007
-0.099335
-0.092010
-0.098358
-0.081268
-0.091522
-0.100311
-0.084686
-0.078827
-0.074921
-0.058319
-0.051971
-0.054413
-0.060760
-0.054901
-0.043182
-0.049042
-0.045624
-0.034882
-0.039764
-0.036835
-0.030487
-0.021210
-0.025116
-0.009491
-0.007538
-0.013885
-0.016327
-0.009979
-0.005585
-0.010956
-0.012421
-0.023163
-0.023163
-0.016815
-0.022186
-0.027069
-0.023163
-0.030487
-0.026581
-0.031952
-0.033417
-0.044159
-0.029510
-0.033905
-0.042206
-0.037323
-0.033905
-0.027069
-0.026581
-0.030975
-0.028534
-0.034393
-0.031464
-0.031952
-0.021210
-0.017792
-0.021210
-0.014862
-0.014374
-0.015839
-0.006073
0.002197
0.002197
0.005127
0.012451
0.016357
0.013428
0.012939
0.015381
0.010498
0.015381
-0.006561
-0.006561
0.023193
0.022217
0.029541
0.017822
0.022705
0.016846
0.008057
0.012451
0.008545
-0.009003
0.006592
0.003662
0.019287
0.036865
0.068604
0.063232
0.044189
0.031982
0.041260
0.046143
0.047119
0.051025
0.050537
0.061768
0.071045
0.088135
0.087158
0.047607
0.050537
0.062744
0.055908
0.091064
0.138428
0.136963
0.052490
-0.031464
-0.063690
-0.020721
0.093018
0.120361
0.096924
0.052002
0.047119
0.064697
0.065674
0.067139
0.051514
0.013916
0.019775
0.026123
0.021240
0.056396
0.060303
0.047607
0.057861
0.063721
0.031494
0.040771
0.018311
0.000244
-0.018280
-0.020233
0.001221
-0.007538
-0.013885
-0.019257
-0.017303
-0.033905
-0.041229
-0.023163
-0.017303
-0.026581
-0.013397
-0.012421
0.016846
0.026611
0.007568
-0.004120
0.017822
0.039795
0.081787
0.145264
0.179443
0.199951
0.195068
0.162842
0.141846
0.153564
0.177490
0.211670
0.213135
0.207764
0.218506
0.223389
0.227295
0.222900
0.179443
0.076416
0.045654
0.090088
0.125244
0.098389
0.034912
-0.003632
-0.052948
-0.100311
-0.103241
-0.107635
-0.123749
-0.123260
-0.134979
-0.134979
-0.162811
-0.187225
-0.186737
-0.180389
-0.198456
-0.193085
-0.187714
-0.165253
-0.160858
-0.167694
-0.159393
-0.148651
-0.151093
-0.129608
-0.127655
-0.132050
-0.125702
-0.130585
-0.116913
-0.122772
-0.123749
-0.118378
-0.124725
-0.122284
-0.136444
-0.128143
-0.120819
-0.132538
-0.122284
-0.129120
-0.121796
-0.119843
-0.107635
-0.102753
-0.095428
-0.084686
-0.079803
-0.083710
-0.082733
-0.072968
-0.062225
-0.054413
-0.057343
-0.045624
-0.029999
-0.038300
-0.037811
-0.018768
-0.015350
-0.014862
-0.009491
-0.011932
-0.013885
-0.013885
-0.001190
0.020264
0.006104
0.025146
0.040283
0.019287
0.003174
-0.008026
0.004150
0.006104
-0.002167
0.014404
0.022217
0.037354
0.035889
0.014404
0.018311
0.004150
0.001221
0.016357
0.008545
0.003662
0.009521
0.008057
-0.001190
-0.006561
0.009521
0.008545
0.001709
0.005127
0.005615
0.000244
0.009033
-0.001678
0.002197
-0.002655
0.001221
0.004639
0.009033
-0.007538
-0.005096
0.002686
0.007080
-0.004608
0.001221
0.011475
0.018311
-0.000214
0.005127
-0.001678
-0.006073
0.003662
-0.006073
0.010498
0.014404
0.027588
0.029053
0.008057
-0.009491
-0.001678
0.021240
0.061768
0.084717
0.072510
0.084717
0.079346
0.120361
0.188721
0.205322
0.198975
0.166748
0.124756
0.108154
0.111084
0.150146
0.168213
0.185303
0.198486
0.192627
0.161865
0.130127
0.078369
0.057861
0.031006
0.031982
0.041260
0.032959
0.019287
-0.003632
-0.017792
-0.051483
-0.042206
-0.040741
-0.020233
-0.007538
-0.025116
-0.017303
-0.033905
-0.038788
-0.030975
-0.001190
0.005127
0.016357
0.043701
0.052490
0.063721
0.070557
0.060791
0.067139
0.088623
0.090576
0.122803
0.130615
0.127197
0.128174
0.127197
0.128662
0.127686
0.126221
0.132080
0.127197
0.106201
0.107178
0.096924
0.081299
0.049561
0.033447
0.007080
-0.003143
-0.027557
-0.036835
-0.041718
-0.048065
-0.031464
-0.013397
-0.003632
0.005127
-0.010956
-0.054413
-0.097382
-0.080780
-0.048065
-0.021698
-0.016327
-0.003632
-0.014374
-0.031464
-0.013885
0.014893
0.010498
-0.066132
-0.104706
-0.081268
-0.060272
-0.044647
-0.040253
-0.048065
-0.112518
-0.154510
-0.142792
-0.123749
-0.102264
-0.113983
-0.119354
-0.113007
-0.121307
-0.120819
-0.094452
-0.101776
-0.107635
-0.106171
-0.090546
-0.087616
-0.086639
-0.070038
-0.071014
-0.061249
-0.070038
-0.069550
-0.070038
-0.071014
-0.074432
-0.059296
-0.076385
-0.081268
-0.075897
-0.060272
-0.056854
-0.061737
-0.053436
-0.055878
-0.051483
-0.042206
-0.037811
-0.052460
-0.045624
-0.038300
-0.035858
-0.037811
-0.038788
-0.017792
-0.022675
-0.031464
-0.020233
-0.019257
-0.007050
-0.018768
-0.011932
-0.016815
-0.013397
-0.022675
-0.010468
-0.009491
-0.009491
-0.015839
-0.009979
-0.000702
-0.015839
-0.005096
-0.004120
0.003174
-0.006561
-0.002655
0.009033
-0.002167
-0.007050
0.008057
0.001221
-0.000214
-0.002167
0.003662
0.006592
0.008057
0.017822
0.027588
0.014404
0.007568
-0.001190
0.040283
0.069092
0.078369
0.055420
0.009033
-0.019745
-0.011932
0.014893
0.042236
0.048096
0.043213
0.034912
0.030029
0.034424
0.042725
0.030029
0.005127
-0.017792
0.007568
0.003662
0.016846
0.023193
-0.016815
-0.063202
-0.090546
-0.044647
-0.016815
-0.016815
-0.018280
-0.022675
-0.031464
-0.037323
-0.049042
-0.030487
-0.006561
-0.002655
-0.001678
0.009033
0.003174
-0.006073
-0.001190
0.034912
0.052490
0.051514
0.067627
0.072998
0.081787
0.096436
0.096924
0.117920
0.134521
0.136475
0.145752
0.130127
0.130127
0.120361
0.128662
0.100342
0.103271
0.116455
0.133545
0.141357
0.145264
0.136475
0.108154
0.107666
0.096924
0.091553
0.086670
0.079346
0.055908
0.017822
0.017334
0.014404
0.021240
-0.000214
-0.021210
-0.041229
-0.066620
-0.056854
-0.045135
-0.046600
-0.060760
-0.074432
-0.087616
-0.085175
-0.087128
-0.099823
-0.112030
-0.121307
-0.107635
-0.093475
-0.082733
-0.050995
-0.035858
-0.050995
-0.085175
-0.097870
-0.079803
-0.026093
-0.008514
0.013428
0.007080
-0.032440
-0.099335
-0.107635
-0.048065
0.011963
0.031494
0.035889
-0.027557
-0.088593
-0.091034
-0.038300
-0.022186
-0.036346
-0.071991
-0.083221
-0.080292
-0.079803
-0.061249
-0.064667
-0.064178
-0.078339
-0.076385
-0.072479
-0.088593
-0.087128
-0.075897
-0.081757
-0.070038
-0.057831
-0.057343
-0.053436
-0.046600
-0.042694
-0.018768
-0.026093
-0.032928
-0.032440
-0.026581
-0.033417
-0.043671
-0.053436
-0.055878
-0.054901
-0.050507
-0.035858
-0.025604
-0.033905
-0.027557
-0.040741
-0.041718
-0.069550
-0.055878
-0.042206
-0.044647
-0.040741
-0.026093
-0.027557
-0.026581
-0.024139
-0.009491
-0.014374
-0.016327
-0.023651
-0.019257
-0.020721
-0.026581
-0.025604
-0.024628
-0.014862
0.000244
0.012939
0.007568
-0.000214
-0.013885
-0.029022
-0.039276
-0.055389
-0.023651
-0.005585
-0.027069
-0.017303
0.000732
0.005127
-0.004608
-0.021698
-0.038300
-0.033417
-0.029999
-0.016327
-0.017303
-0.012909
-0.018280
-0.010956
0.010498
-0.007538
0.010498
-0.001678
0.013916
0.012451
0.020752
0.012939
0.033936
0.029053
0.033447
0.053955
0.049072
0.056885
0.064697
0.092529
0.080322
0.072021
0.070557
0.082275
0.075928
0.072510
0.072510
0.051514
0.071533
0.077393
0.074463
0.077393
0.079834
0.078369
0.087158
0.085205
0.083252
0.085693
0.085693
0.091064
0.108154
0.114502
0.123779
0.142822
0.146729
0.153076
0.146729
0.146240
0.164795
0.167725
0.138428
0.131592
0.144775
0.144287
0.140869
0.135986
0.118408
0.126221
0.109131
0.090576
0.079834
0.055420
0.058350
0.050537
0.026123
-0.005585
-0.045135
-0.081268
-0.085175
-0.092010
-0.099823
-0.130585
-0.137421
-0.127655
-0.123749
-0.115448
-0.147186
-0.169647
-0.179901
-0.197479
-0.207245
-0.173065
-0.173553
-0.151093
-0.138885
-0.117401
-0.104218
-0.093475
-0.084198
-0.072968
-0.058807
-0.054901
-0.030975
-0.030487
-0.029022
-0.015839
-0.014862
-0.001678
0.000244
0.004150
0.015381
0.010498
0.021240
0.021729
0.006592
-0.009979
-0.037811
-0.068085
-0.026093
0.023193
0.057861
0.046143
-0.005096
-0.046600
-0.063202
-0.033905
-0.005096
0.002197
0.021729
-0.015839
-0.055389
0.002686
0.013428
0.026611
0.051025
0.045654
0.014893
0.016357
0.040283
0.052490
0.025146
-0.006561
-0.078339
-0.120819
-0.077362
-0.005585
0.028076
0.037842
0.040771
0.001709
-0.050018
-0.088593
-0.091034
-0.110565
-0.103241
-0.094940
-0.117401
-0.169647
-0.147675
-0.113007
-0.079315
-0.048553
-0.018280
-0.016327
-0.044647
-0.077362
-0.104706
-0.108612
-0.076874
-0.044159
-0.024139
0.002686
0.036865
0.082275
0.085693
0.044189
0.036377
0.031494
0.045166
0.056885
0.052490
0.060791
0.061768
0.049561
0.043213
0.036865
0.030518
0.039307
0.036377
0.019287
0.000244
-0.006073
-0.014374
-0.005585
-0.011444
-0.008514
0.003662
-0.006561
0.010986
0.017822
0.022705
0.026123
0.037354
0.036865
0.022705
0.041260
0.047119
0.042236
0.045166
0.048584
0.027100
0.042725
0.050537
0.042236
0.041260
0.031982
0.036377
0.032471
0.040771
0.039795
0.030518
0.032959
0.046143
0.048096
0.042725
0.053955
0.039307
0.043701
0.041748
0.046631
0.045166
0.064209
0.083252
0.073975
0.068604
0.088623
0.083740
0.083252
0.083252
0.078369
0.086182
0.073975
0.077881
0.079834
0.073486
0.063721
0.079834
0.082275
0.074463
0.065674
0.062256
0.062744
0.055420
0.071045
0.061279
0.070557
0.066162
0.069092
0.069092
0.058350
0.050049
0.054932
0.068604
0.046143
0.053955
0.053955
0.061768
0.052490
0.048584
0.051025
0.037842
0.031494
0.026611
0.008545
-0.009491
-0.036346
-0.042694
-0.056366
-0.074921
-0.088593
-0.111542
-0.128632
-0.139862
-0.152557
-0.152069
-0.154999
-0.154510
-0.154022
-0.162323
-0.187714
-0.181366
-0.175018
-0.166229
-0.160858
-0.155975
-0.134491
-0.112518
-0.110565
-0.089569
-0.069061
-0.069061
-0.044647
-0.041229
-0.029999
-0.030487
-0.016327
-0.001678
-0.001678
0.004639
0.010010
0.014404
0.032471
0.039307
0.052002
0.032471
-0.030975
-0.092987
-0.048553
0.018311
0.088135
0.102783
0.090088
0.071533
0.022705
-0.019745
-0.015839
0.022705
0.047607
0.057861
0.073486
0.071045
0.055908
0.026611
0.032471
0.034424
0.041260
0.037842
0.037354
0.021240
0.014404
0.010498
0.004639
-0.014862
-0.040253
-0.063202
-0.063202
-0.051971
-0.031464
-0.015350
-0.022675
-0.038788
-0.033417
-0.048553
-0.053436
-0.061249
-0.047577
-0.049530
-0.047089
-0.039276
-0.056366
-0.034882
0.013916
0.033936
0.045654
0.020264
-0.015839
-0.050507
-0.100311
-0.121307
-0.091034
-0.048065
-0.020721
-0.015839
-0.022675
-0.012909
-0.036346
-0.034882
-0.035370
-0.049530
-0.041718
-0.032928
-0.025604
-0.009491
0.002197
0.024658
0.023193
0.042236
0.055420
0.047119
0.047119
0.043701
0.051025
0.055420
0.055908
0.063232
0.050537
0.047119
0.040771
0.044189
0.045166
0.031982
0.030518
0.027588
0.026123
0.025635
0.025146
0.025146
0.020264
0.023682
0.030518
0.035400
0.045654
0.049561
0.060303
0.053467
0.067139
0.064209
0.070557
0.074463
0.089111
0.085205
0.096436
0.107178
0.088623
0.090088
0.079834
0.073975
0.075439
0.069092
0.062256
0.045654
0.041260
0.050537
0.025635
0.016846
0.010498
0.006104
-0.007538
-0.005585
-0.015350
-0.015839
-0.030487
-0.011932
-0.014862
-0.017792
-0.009003
-0.014862
-0.016327
-0.018280
-0.017303
-0.016327
-0.009979
-0.024628
-0.021698
-0.021210
-0.025116
-0.032928
-0.046112
-0.038300
-0.060272
-0.059296
-0.055389
-0.063202
-0.073944
-0.069550
-0.063690
-0.078827
-0.069061
-0.059784
-0.054901
-0.067596
-0.076385
-0.052948
-0.051971
-0.053925
-0.045624
-0.043182
-0.043671
-0.036346
-0.020233
-0.027557
-0.023651
-0.029510
-0.024628
-0.018768
-0.036346
-0.020233
-0.024628
-0.022675
-0.021698
-0.027069
-0.023651
-0.025116
-0.040741
-0.034393
-0.034882
-0.043671
-0.045135
-0.024139
-0.000702
-0.023651
-0.013885
-0.022186
-0.027069
-0.025116
-0.007538
-0.006561
0.015869
0.031982
0.006592
-0.005096
-0.016327
-0.019257
-0.009003
0.018311
-0.041229
-0.123260
-0.054901
0.054932
-0.014862
-0.134003
-0.116913
-0.111542
-0.124725
-0.032440
0.043701
0.039795
0.003174
-0.096405
-0.132050
-0.059784
0.017334
-0.006073
-0.049530
-0.057831
-0.069550
-0.063202
-0.035370
0.006104
0.031982
-0.007050
-0.049042
-0.059784
-0.055389
-0.057343
-0.072479
-0.071503
-0.059296
-0.062714
-0.066620
-0.058807
-0.049530
-0.039276
-0.024139
-0.015350
-0.001190
0.000244
0.005127
0.029541
0.031494
0.024658
0.044189
0.049561
0.033447
0.045166
0.056885
0.052490
0.049561
0.060303
0.069580
0.059326
0.049072
0.063232
0.066650
0.059814
0.045166
0.052002
0.054932
0.035400
0.028076
0.038818
0.041748
0.048096
0.044189
0.056885
0.053467
0.043701
0.049561
0.034912
0.054443
0.050049
0.044189
0.044189
0.066162
0.066162
0.071533
0.069580
0.071045
0.077393
0.084717
0.079834
0.070068
0.090088
0.091064
0.097900
0.082275
0.082275
0.064697
0.055908
0.046631
0.055908
0.037354
0.033936
0.039795
0.025635
0.001221
0.000732
-0.000702
-0.009003
-0.016327
-0.025604
-0.035858
-0.043182
-0.050507
-0.055878
-0.065155
-0.064178
-0.064178
-0.044159
-0.050995
-0.064667
-0.062714
-0.057343
-0.054901
-0.061737
-0.056366
-0.056854
-0.056366
-0.055389
-0.043182
-0.043182
-0.053925
-0.029022
-0.037811
-0.041229
-0.032440
-0.020233
-0.026581
-0.026581
-0.014862
-0.006561
-0.019257
-0.013885
-0.021210
-0.022675
-0.032440
-0.021698
-0.041718
-0.042206
-0.042694
-0.020721
0.003174
-0.002655
-0.013885
-0.015350
-0.015350
-0.015350
-0.012909
-0.011444
-0.017792
-0.011444
-0.005096
0.008545
0.010010
-0.002655
0.012939
0.002686
0.010010
-0.000214
0.003662
-0.006073
0.000244
-0.001678
0.004150
0.001709
-0.011444
0.001221
0.013916
-0.000702
0.010986
0.013428
0.033936
0.027100
0.025146
0.032471
0.052490
0.055908
0.062744
0.062256
0.062744
0.039795
0.042725
0.063721
0.038330
0.048584
0.071045
0.086670
0.093506
0.080811
0.046631
-0.019257
-0.011932
-0.002655
0.012451
-0.008026
-0.018280
-0.017303
-0.012421
-0.006073
-0.024139
-0.020721
-0.018280
-0.017792
-0.068573
-0.103241
-0.088104
-0.026093
0.026123
0.048584
0.053955
0.036865
0.007080
0.021729
-0.011444
-0.025604
0.006104
0.043213
0.066162
0.042236
0.037842
0.061768
0.090088
0.111084
0.080322
0.043213
0.019287
0.040771
0.048584
0.038818
0.020752
-0.001678
-0.001678
0.012939
0.041260
0.027100
0.011963
-0.008026
0.006104
0.001709
-0.014374
-0.020233
-0.024628
-0.028534
-0.042206
-0.042206
-0.036835
-0.040253
-0.035370
-0.037811
-0.050995
-0.043671
-0.043671
-0.048553
-0.033905
-0.042694
-0.034882
-0.042694
-0.044647
-0.041229
-0.030975
-0.024628
-0.032928
-0.038300
-0.029510
-0.018768
-0.031952
-0.020233
-0.003632
-0.016327
-0.029510
-0.008514
0.002197
-0.004120
-0.012421
-0.015350
-0.010468
-0.016327
-0.017303
-0.010468
-0.015839
-0.019257
-0.024628
-0.011932
-0.015350
-0.031464
-0.036346
-0.032928
-0.041229
-0.037811
-0.036346
-0.039276
-0.032440
-0.033417
-0.033905
-0.032928
-0.043671
-0.043671
-0.032440
-0.029022
-0.048065
-0.027557
-0.025116
-0.028534
-0.037811
-0.024139
-0.023651
-0.025604
-0.026581
-0.029022
-0.033417
-0.021210
-0.017303
-0.010468
-0.019745
-0.022675
-0.008026
-0.013397
-0.021698
-0.017792
-0.003143
-0.007538
-0.006073
-0.000214
0.001221
-0.002655
-0.006561
0.007568
0.013916
0.003662
-0.013397
0.006104
0.014404
0.011475
0.006592
0.007080
0.021240
0.023193
0.036377
0.019775
0.012451
0.024658
0.029053
0.035400
0.023682
0.014893
0.023193
0.025635
0.003174
0.001221
-0.008514
-0.002655
0.001221
0.014893
0.013428
-0.008514
-0.003632
0.001709
0.004639
0.011963
0.011963
0.019775
0.021729
0.020264
0.024170
0.027588
0.018311
0.032959
0.030518
0.033447
0.025635
0.028564
0.031006
0.029053
0.054443
0.065186
0.062256
0.021729
-0.008026
-0.029022
-0.077362
-0.107635
-0.016815
0.093506
0.111572
0.062744
-0.032928
-0.114471
-0.094940
-0.055878
-0.072968
0.040771
0.088623
0.062256
0.005615
-0.017303
-0.040253
-0.048553
0.017334
0.150146
0.120361
0.068115
0.017334
0.020264
0.047607
0.065186
0.060303
0.028076
0.016846
0.033447
0.018799
0.016357
0.011963
0.028564
0.059814
0.065186
0.053467
0.017822
-0.017792
-0.024139
-0.011932
-0.005585
0.007080
0.011475
0.031494
0.018799
0.020264
0.030518
0.017822
0.021240
0.007080
0.000732
-0.006073
-0.008026
-0.009979
-0.011932
-0.027069
-0.032928
-0.019745
-0.035858
-0.043182
-0.043182
-0.038788
-0.026581
-0.031952
-0.028046
-0.034393
-0.027069
-0.028046
-0.023651
-0.017792
-0.023163
-0.021698
-0.008026
-0.015839
-0.016815
-0.014862
-0.006561
-0.001190
-0.011444
-0.000214
-0.002655
-0.000214
0.006104
0.000244
0.012451
-0.002655
0.010010
0.013916
0.015869
0.008545
0.006104
0.003662
0.008057
0.005127
0.009521
0.006104
0.006592
0.012939
0.013428
0.009033
-0.003632
0.005615
0.009033
0.002197
-0.004120
0.010986
0.007568
-0.006561
0.000732
0.008057
-0.004120
-0.006073
-0.001190
0.003174
-0.003143
-0.014862
-0.010468
-0.000702
0.000244
-0.000702
-0.005585
0.003662
-0.022675
-0.013397
-0.002167
-0.010468
0.000244
-0.009491
-0.002167
-0.005096
-0.014862
-0.005585
-0.003632
-0.004120
-0.005585
-0.000702
-0.006561
0.003662
-0.005585
-0.000702
0.003174
-0.006561
0.003662
-0.001678
0.001709
-0.004608
-0.003143
-0.003632
-0.010956
-0.005096
-0.019745
-0.029999
-0.072968
-0.085663
-0.084198
-0.086151
-0.070038
-0.036346
-0.047089
-0.057343
-0.082245
-0.096405
-0.110077
-0.105682
-0.103241
-0.102264
-0.092010
-0.091034
-0.062225
-0.056366
-0.053436
-0.039276
-0.031952
-0.039764
-0.033417
-0.016815
-0.009491
-0.014374
-0.007050
-0.000702
-0.003143
-0.004608
-0.001190
0.004150
0.005615
-0.004120
-0.006073
0.010010
0.010498
0.018311
0.019775
0.014404
-0.004608
-0.012909
-0.011932
0.008057
0.001709
-0.002167
-0.006561
0.005127
0.003662
0.015869
0.010010
0.019775
0.031494
0.033447
0.040771
0.010986
-0.004120
0.025635
0.029053
-0.003143
-0.055389
-0.063690
-0.025604
-0.015839
-0.025604
0.017822
0.046143
0.065674
0.111572
0.075439
-0.020721
-0.070526
-0.058319
-0.026581
-0.004120
-0.007050
-0.020233
0.000732
0.024170
0.043701
0.031982
0.023682
-0.010956
-0.035858
-0.074432
-0.081757
-0.074432
-0.064178
-0.043671
-0.033417
-0.068573
-0.142792
-0.162811
-0.124725
-0.106171
-0.089569
-0.092987
-0.097382
-0.105194
-0.098358
-0.102264
-0.093475
-0.088593
-0.099823
-0.079803
-0.063690
-0.061737
-0.055878
-0.027557
-0.013397
0.008057
0.014404
0.023682
0.041748
0.055908
0.059814
0.063232
0.072021
0.079346
0.088623
0.093018
0.082275
0.073486
0.077393
0.083252
0.074463
0.053467
0.066162
0.061768
0.044189
0.048584
0.035889
0.033936
0.029053
0.027100
0.040771
0.019287
0.014893
0.016846
0.007568
0.007568
-0.009003
-0.007538
0.010498
0.011475
0.010498
0.003662
0.008545
0.000244
0.001221
0.004150
0.000244
0.002686
0.001221
0.007080
0.000732
-0.004608
0.005615
0.015381
0.005127
0.013428
0.019287
0.014893
0.023682
0.028564
0.039795
0.033447
0.030029
0.048584
0.040771
0.040771
0.043701
0.056885
0.048096
0.060303
0.051514
0.052979
0.043701
0.038330
0.050049
0.042725
0.042236
0.045166
0.044189
0.031982
0.029053
0.031982
0.023682
0.014893
0.031982
0.017334
0.031982
0.021729
0.025635
0.036377
0.038818
0.022217
0.038330
0.041260
0.056885
0.059814
0.054443
0.070557
0.064697
0.059814
0.072021
0.074951
0.073975
0.074951
0.071533
0.071045
0.066162
0.065674
0.073975
0.073486
0.071045
0.052979
0.056396
0.051025
0.059326
0.068604
0.052979
0.049072
0.043213
0.049072
0.035400
0.010498
-0.030975
-0.093964
-0.167206
-0.189667
-0.128632
-0.029510
0.064697
0.147217
0.157959
0.128662
0.038330
-0.002167
-0.009979
-0.008514
0.018799
0.021240
0.011963
0.044189
0.118896
0.155518
0.158447
0.195068
0.230713
0.200928
0.124268
0.041260
-0.027557
-0.047577
-0.088104
-0.059296
0.044678
0.075439
0.081299
0.016846
-0.041229
-0.049530
-0.007538
0.019775
-0.010468
-0.038300
-0.092010
-0.100800
-0.044159
-0.034393
-0.001678
0.036865
0.031982
0.007080
-0.022186
-0.040741
-0.049530
-0.074921
-0.061737
-0.035858
-0.036346
-0.023163
-0.008514
-0.011932
-0.016327
-0.021698
-0.040253
-0.053436
-0.045624
-0.027557
-0.022675
-0.026581
-0.029510
-0.013397
-0.029022
-0.040253
-0.029022
-0.029999
-0.024628
-0.031952
-0.019745
-0.025116
-0.029022
-0.020721
-0.030487
-0.020233
-0.039764
-0.025116
-0.018280
-0.013397
-0.024628
-0.035858
-0.029022
-0.030487
-0.041718
-0.040253
-0.046600
-0.049042
-0.055878
-0.037811
-0.050995
-0.047577
-0.050995
-0.041229
-0.047089
-0.052948
-0.047577
-0.041229
-0.045624
-0.042206
-0.032928
-0.042694
-0.022675
-0.025604
-0.027557
-0.021210
-0.015839
-0.005096
-0.007050
-0.011444
-0.006561
0.003662
0.004639
-0.007538
0.016357
0.011963
0.010498
0.007080
0.012451
0.018799
0.015381
0.010498
0.019287
0.008545
0.017822
0.019287
0.016357
0.023193
0.022705
0.032471
0.022217
0.016846
0.024170
0.022705
0.042725
0.011963
0.013428
0.019775
0.014404
0.013916
0.009033
0.024658
0.001221
0.003174
0.008545
0.002686
-0.002167
-0.000214
-0.005096
-0.010468
-0.015839
-0.018768
-0.024628
-0.022186
-0.007538
-0.016815
-0.020721
-0.018280
-0.036346
-0.024139
-0.036835
-0.047577
-0.049530
-0.052948
-0.058319
-0.053436
-0.044647
-0.036835
-0.062714
-0.049530
-0.044159
-0.034882
-0.046112
-0.038300
-0.032440
-0.029999
-0.027069
-0.037323
-0.022186
-0.022675
-0.014374
-0.003632
-0.007050
-0.005096
-0.024139
-0.001678
0.002686
0.002197
0.008545
0.015381
0.005615
-0.006073
-0.014374
-0.037811
-0.073456
-0.079803
-0.048065
-0.039276
-0.034393
-0.031952
-0.034882
-0.040741
-0.059296
-0.120331
-0.149628
-0.119843
-0.101776
-0.120819
-0.123260
-0.173553
-0.125702
-0.080292
-0.047577
-0.085663
-0.092010
-0.105682
-0.142792
-0.165741
-0.181854
-0.192596
-0.180389
-0.131561
-0.081268
-0.054901
-0.036835
-0.039764
-0.043671
-0.057831
-0.072968
-0.072479
-0.050995
-0.048065
-0.034393
-0.010468
0.022217
0.025635
0.040771
0.061279
0.062256
0.044189
0.028564
0.032959
0.051514
0.051025
0.059326
0.057861
0.036377
0.046143
0.041748
0.039795
0.013428
0.021240
0.025146
0.022705
0.029053
0.018799
0.038330
0.025635
0.029053
0.026123
0.029541
0.026611
0.031982
0.027100
0.025635
0.029053
0.038818
0.043213
0.028076
0.035400
0.048584
0.048584
0.043701
0.045166
0.056885
0.052490
0.061279
0.053467
0.043701
0.041748
0.031494
0.045654
0.034424
0.032471
0.015869
0.010010
0.002197
0.002197
-0.006073
0.004639
-0.005096
0.003174
0.010010
-0.011444
-0.021698
-0.021698
-0.022675
-0.010468
0.012939
0.019287
0.026123
0.038818
0.030029
0.031982
0.029541
0.051025
0.076904
0.067627
0.073486
0.068115
0.071045
0.072998
0.062744
0.068604
0.072998
0.070557
0.067627
0.054443
0.050537
0.041260
0.038330
0.044189
0.036865
0.031982
0.039795
0.041748
0.036865
0.035400
0.018311
0.025146
0.024170
0.022217
0.015869
0.020264
0.006592
0.020752
0.012451
0.018311
0.009033
0.014893
0.010986
0.004639
0.011963
0.013428
0.007080
-0.000702
0.009033
0.019287
0.019287
0.018799
0.016357
0.020264
0.020264
0.011475
0.003662
0.024170
0.026611
0.018799
0.026123
0.020752
0.008545
0.001709
0.002197
0.020264
0.028076
0.037354
0.036865
0.046143
0.039795
0.025635
0.026123
0.017822
0.022217
0.042725
0.037842
0.040283
0.046631
0.037842
0.030029
0.021729
0.009521
0.009033
0.013916
-0.009979
-0.014862
-0.009491
-0.032440
-0.044647
-0.031952
-0.040253
-0.058807
-0.050018
-0.036346
-0.041229
-0.051971
-0.054413
-0.027069
-0.028534
-0.008026
0.028076
0.064697
0.080811
0.036377
-0.011932
0.032959
0.068604
0.094482
0.061768
0.039795
0.068604
0.122803
0.117920
0.025146
-0.078339
-0.222382
-0.256073
-0.118378
-0.000702
0.093506
-0.074921
-0.214569
-0.260468
-0.188202
-0.142303
-0.175018
-0.234589
-0.241913
-0.238495
-0.203339
-0.184296
-0.143768
-0.128143
-0.101288
-0.105682
-0.107635
-0.111053
-0.114471
-0.119843
-0.106171
-0.092499
-0.078339
-0.073456
-0.072479
-0.071503
-0.069061
-0.071991
-0.069061
-0.061737
-0.045624
-0.050995
-0.046112
-0.022186
-0.012421
0.002197
0.019775
0.022217
0.030029
0.025635
0.063232
0.056396
0.047119
0.056396
0.068604
0.072510
0.083740
0.085205
0.082275
0.088135
0.072021
0.084717
0.097900
0.085693
0.079834
0.061768
0.063232
0.052002
0.052979
0.056396
0.058838
0.048096
0.038818
0.034424
0.046631
0.014404
0.021729
0.021729
-0.000214
0.008057
0.010498
0.003662
0.001221
-0.008514
-0.004608
-0.004608
-0.009003
-0.000214
0.002197
-0.007050
0.007080
-0.005096
0.002686
0.004639
0.006104
0.009033
0.012451
0.009033
0.017822
0.021729
0.026123
0.016846
0.021729
0.020264
0.013916
0.017822
0.033936
0.022217
0.021729
0.031006
0.030029
0.026123
0.020264
0.023682
0.030029
0.029053
0.012939
0.019287
0.016357
0.017822
0.011963
0.017822
0.016357
0.015869
0.022217
0.017334
0.017334
0.015381
0.020752
0.014893
0.019775
0.006104
0.017334
0.003662
0.007080
0.007080
0.006104
0.009521
-0.004120
0.006592
0.028076
0.017334
0.015381
0.016357
0.024170
0.011475
0.021240
0.029053
0.027100
0.037354
0.055908
0.055420
0.040771
0.041748
0.059814
0.060303
0.050049
0.048584
0.044189
0.049072
0.038330
0.040771
0.041748
0.032959
0.011475
0.013428
0.017334
0.021240
0.015869
0.013916
0.019775
0.008545
0.004150
0.004639
0.003662
0.010010
0.020264
0.019775
0.025146
0.020264
0.022705
0.026123
0.016846
0.019287
0.013916
0.018799
0.020264
0.034912
0.022705
0.010986
0.007568
0.010010
-0.001678
-0.008026
-0.002167
-0.001190
-0.009979
-0.000214
-0.006073
-0.009979
-0.020233
-0.024628
-0.036346
-0.029510
-0.030487
-0.020721
-0.020233
-0.010956
-0.018768
0.005127
-0.000702
-0.006073
-0.000702
-0.025116
-0.034882
-0.032440
-0.014862
-0.026093
-0.047577
-0.095428
-0.085175
-0.021698
0.036865
0.069580
0.012939
-0.116425
-0.222870
-0.210175
-0.149139
-0.104706
-0.093964
-0.094452
-0.166229
-0.193085
-0.201385
-0.163788
-0.137421
-0.135956
-0.142303
-0.120331
-0.135956
-0.147675
-0.142303
-0.137421
-0.128143
-0.128632
-0.142303
-0.141815
-0.138885
-0.101288
-0.048553
-0.003143
0.014404
0.008545
-0.009979
-0.013397
-0.028046
-0.018768
-0.009979
-0.006073
0.001709
0.025146
0.050049
0.054443
0.053467
0.058838
0.072021
0.068604
0.071045
0.071045
0.053467
0.057373
0.048096
0.045654
0.041260
0.025146
0.023193
0.030029
0.017822
0.011963
0.015381
0.015869
0.005615
0.015381
0.005615
0.006104
-0.003143
-0.002655
0.010010
-0.009003
-0.014374
-0.001190
0.007568
-0.007050
-0.008026
0.001221
-0.005585
-0.008026
-0.017792
-0.007538
0.003174
0.003662
0.007080
0.007568
-0.004608
0.002197
0.014404
0.010986
0.014404
0.006104
0.025635
0.019775
0.042236
0.038818
0.031494
0.032959
0.030029
0.041260
0.039307
0.031494
0.038818
0.040771
0.030029
0.031006
0.022705
0.022217
0.022217
0.017334
0.020264
0.001221
0.003662
0.004150
0.018799
0.018311
0.018799
0.020752
0.024170
0.027588
0.022705
0.028076
0.042725
0.031982
0.034912
0.046143
0.052002
0.056885
0.055908
0.064697
0.052490
0.053467
0.053955
0.052979
0.047607
0.053467
0.046143
0.051514
0.050049
0.055420
0.061279
0.057373
0.044189
0.054932
0.056885
0.057373
0.051025
0.041748
0.037354
0.031982
0.017822
0.008545
-0.004120
0.028076
0.053467
0.071045
0.053955
0.038330
0.033936
0.014893
-0.010956
-0.029022
-0.025604
0.002686
0.026123
0.022705
0.018799
0.043701
0.052979
0.044678
0.047119
0.032471
-0.012909
0.001709
0.015869
0.034912
0.030029
0.014404
-0.019257
0.002197
0.077881
0.087646
0.038330
-0.006561
-0.018768
-0.020721
0.004639
0.004150
0.015869
0.026611
0.035400
0.028564
0.035400
0.016846
0.008057
0.004150
-0.001678
0.010010
0.014404
0.004150
0.011475
0.011475
0.020752
0.008545
-0.009003
-0.020721
0.006592
0.017822
0.020752
0.003174
-0.009491
-0.024628
-0.046112
-0.045135
-0.064667
-0.089569
-0.103241
-0.050018
-0.007538
-0.018768
-0.070526
-0.120819
-0.154999
-0.161835
-0.110565
-0.095917
-0.087616
-0.092987
-0.077362
-0.051971
-0.055878
-0.108124
-0.117889
-0.090546
-0.093475
-0.071014
-0.060760
-0.056366
-0.038300
-0.053436
-0.047089
-0.057343
-0.040253
-0.041229
-0.037323
-0.039276
-0.025116
-0.013397
-0.000214
-0.005585
0.011475
0.019775
0.013916
0.009033
0.022705
0.030518
0.030518
0.034912
0.030518
0.044189
0.039795
0.044189
0.052979
0.055420
0.023193
0.028076
0.015869
0.002197
-0.000214
0.025146
0.022217
0.036865
0.033447
0.018799
0.010498
-0.001678
-0.000702
-0.004608
-0.007538
0.006104
0.008057
0.020264
0.021729
0.012939
0.022705
0.013916
0.005127
0.006592
-0.001678
-0.006073
0.009521
0.018799
0.022705
0.012451
0.003174
0.005615
-0.001190
-0.001678
-0.004608
-0.004120
-0.006561
0.001221
0.019775
0.020752
0.048096
0.039307
0.037354
0.040771
0.009033
-0.010468
-0.001678
0.006592
-0.001678
-0.000702
-0.004608
-0.009979
0.004150
-0.007538
0.006104
-0.003143
-0.009003
-0.017303
-0.034393
-0.045135
-0.054901
-0.050995
-0.052948
-0.046112
-0.053925
-0.050018
-0.048065
-0.030975
-0.017792
-0.019745
-0.021698
-0.026581
-0.014862
-0.021210
-0.019745
-0.019257
-0.012909
0.014893
0.049072
0.043701
0.024658
-0.002655
-0.008026
-0.001190
-0.005585
0.015381
0.032471
0.045166
0.043213
0.021240
0.022705
0.021729
0.017334
0.021240
0.002686
0.017334
0.015381
0.032959
0.022217
-0.050018
-0.089569
-0.050507
-0.006073
0.016846
0.003662
0.010498
0.002686
-0.007538
-0.027557
-0.015839
-0.036835
-0.018280
-0.015839
-0.016327
-0.009003
-0.006561
0.011963
0.010986
0.020264
0.009033
0.017334
0.016846
0.017334
0.030029
0.025146
0.008545
0.001709
0.000732
-0.004120
-0.000214
-0.019257
-0.024628
-0.010956
-0.023163
-0.006561
0.006104
0.002197
-0.006561
-0.015350
-0.013397
-0.025116
-0.022675
-0.007538
0.020264
-0.007538
-0.029022
-0.038300
-0.019257
-0.008026
0.048096
0.065674
0.065186
0.079834
0.073975
0.103271
0.082275
0.064697
0.051514
0.034912
0.035889
0.030029
0.035889
0.042236
0.025635
0.021240
0.026123
0.019775
-0.015350
-0.021698
-0.032440
-0.066132
-0.103241
-0.096405
-0.100311
-0.103241
-0.109100
-0.111542
-0.094940
-0.095917
-0.084198
-0.087616
-0.083710
-0.062714
-0.050507
-0.040253
-0.043671
-0.023651
-0.007538
-0.007538
0.002197
0.010498
0.036377
0.020264
-0.004608
-0.007050
0.010498
0.015381
-0.057343
-0.131561
-0.120331
-0.023651
0.029053
0.012939
0.015869
0.025146
-0.049042
-0.098846
-0.105682
-0.065643
-0.035370
-0.013397
-0.010468
-0.015350
-0.005096
0.012939
0.045654
0.074951
0.059326
0.043701
0.044189
0.076904
0.061768
0.051025
0.049072
0.060303
0.060791
0.054443
0.052979
0.071045
0.066162
0.064697
0.072510
0.048096
0.044678
0.045654
0.045166
0.035889
0.031982
0.037842
0.029541
0.019287
0.028076
0.022705
0.024170
0.012939
0.001221
0.005615
0.003174
0.002197
0.001221
-0.000214
0.001221
-0.011932
-0.022186
-0.012421
-0.006561
-0.024139
-0.015350
-0.041718
-0.025116
-0.030487
-0.021698
-0.039276
-0.035370
-0.036835
-0.025604
-0.028534
-0.039764
-0.034393
-0.053925
-0.052460
-0.033905
-0.029022
-0.023163
-0.020721
-0.020233
-0.017792
-0.012909
-0.015350
0.005127
-0.003143
-0.008026
-0.012909
0.003174
-0.004120
0.010498
0.025635
0.013916
0.025146
0.033447
0.027588
0.013916
-0.000214
0.014404
0.034424
0.023193
0.017334
0.015869
0.007568
0.002686
0.007568
0.026123
0.017334
-0.005096
-0.013397
-0.005096
0.006592
0.010498
-0.000702
0.006592
0.008057
-0.014862
-0.010468
-0.016327
-0.007050
-0.008514
0.016357
0.004639
0.001221
0.007080
-0.006073
0.003662
0.005127
0.010010
0.004639
0.023193
0.010010
0.020264
0.018799
0.020752
0.031982
0.044189
0.038330
0.074463
0.091064
0.106201
0.104248
0.116943
0.105225
0.122314
0.114502
0.121826
0.103760
0.073486
0.059814
0.067627
0.089111
0.074463
0.082764
0.076416
0.065186
0.014404
-0.034882
-0.047577
-0.053925
-0.041718
-0.068085
-0.102753
-0.114960
-0.109100
-0.098358
-0.091034
-0.113983
-0.125702
-0.102753
-0.092010
-0.095917
-0.087128
-0.067108
-0.054901
-0.063690
-0.070526
-0.082733
-0.084686
-0.090546
-0.059784
-0.036835
-0.023163
-0.007538
-0.010468
-0.027069
-0.057343
-0.057831
-0.018280
0.024658
-0.011444
-0.056366
-0.053925
-0.071503
-0.043671
-0.018280
0.008545
0.014893
0.005615
0.007568
0.010498
-0.010468
-0.009003
-0.014374
-0.019745
-0.010468
-0.009979
0.004639
-0.005096
-0.015350
-0.014862
-0.028534
-0.034393
-0.037811
-0.050507
-0.058319
-0.074921
-0.076385
-0.068085
-0.078339
-0.061249
-0.055878
-0.057343
-0.060272
-0.057343
-0.043671
-0.037323
-0.034393
-0.046112
-0.023163
-0.001190
0.000732
-0.001190
-0.001678
0.008545
0.009521
0.027588
0.017334
0.008545
0.020752
0.019287
0.024170
0.013428
0.004639
0.012939
0.003174
0.007080
0.007568
0.006592
0.000244
-0.003632
-0.000214
-0.006561
-0.013885
-0.016815
-0.009491
-0.025116
-0.030487
-0.011444
-0.020721
-0.009003
-0.010468
0.002686
-0.017792
-0.025604
-0.017303
-0.002167
-0.009003
0.004639
0.021729
0.017334
0.014404
0.027100
0.031982
0.040771
0.039795
0.055908
0.063232
0.057373
0.051025
0.029053
0.019775
0.017822
0.039307
0.052490
0.046143
0.037354
0.047119
0.023193
0.015869
0.029053
0.024658
0.017822
0.017334
0.024170
0.018311
0.016357
0.006592
0.024658
0.021729
0.039795
0.038818
0.072510
0.081787
0.025146
0.010986
-0.010468
-0.027557
-0.022675
-0.011444
0.035400
0.071045
0.104248
0.094971
0.050537
0.004150
-0.016327
-0.047577
-0.020233
-0.005585
0.015381
0.030029
0.052490
0.039795
0.035400
0.031982
0.030029
0.023193
0.023193
0.006104
0.000244
-0.000214
0.007568
0.004639
0.011963
0.013428
0.014893
-0.008026
-0.014862
-0.016815
-0.005096
-0.026581
-0.010956
-0.019257
-0.021210
-0.017792
-0.000214
-0.004120
-0.018280
-0.009003
0.019287
-0.005096
-0.047089
-0.026093
-0.015350
-0.004608
0.002197
-0.026093
-0.035370
-0.044159
-0.038300
-0.030487
-0.038300
-0.042694
-0.067596
-0.068085
-0.071014
-0.060272
-0.071014
-0.065643
-0.084198
-0.083710
-0.071014
-0.078827
-0.080780
-0.065643
-0.041229
-0.043182
-0.055878
-0.061249
-0.078339
-0.069550
-0.054901
-0.043671
-0.041718
-0.054413
-0.045624
-0.068573
-0.056366
-0.071014
-0.072479
-0.057831
-0.051483
-0.044647
-0.038300
-0.029022
-0.024628
-0.024139
-0.016815
-0.001190
-0.006561
-0.000214
0.021729
0.037354
0.015869
-0.002655
0.016846
0.020752
0.028564
0.036377
0.043213
0.029053
0.033447
0.022705
0.027588
0.014404
0.009033
0.003174
0.007568
-0.005585
-0.006073
0.016846
0.010010
0.001709
0.006104
0.014893
0.009033
0.023682
0.019775
0.024658
0.017334
0.024658
0.031006
0.026611
0.019287
0.019287
0.032959
0.036865
0.032959
0.038330
0.034424
0.039795
0.036377
0.052979
0.052490
0.050537
0.044189
0.031494
0.017822
0.019775
0.042725
0.060303
0.071533
0.050537
0.063721
0.060303
0.056885
0.064697
0.080811
0.091553
0.079346
0.103271
0.105713
0.124756
0.120850
0.137451
0.158447
0.163330
0.176514
0.174561
0.172119
0.174072
0.178467
0.173584
0.161865
0.145264
0.164795
0.177979
0.170654
0.174072
0.205322
0.192627
0.185303
0.137451
0.095459
0.077881
0.101318
0.121826
0.133057
0.125732
0.110107
0.064209
-0.000214
-0.000214
-0.002655
-0.024139
0.025635
0.046631
0.047119
-0.029510
-0.074921
-0.103729
-0.089569
-0.075897
-0.057831
-0.093475
-0.125702
-0.095428
-0.035370
-0.040253
-0.043671
-0.070038
-0.085663
-0.070526
-0.067596
-0.069061
-0.076385
-0.058807
-0.075409
-0.071503
-0.076385
-0.073944
-0.092987
-0.114960
-0.113983
-0.124725
-0.117889
-0.115448
-0.108612
-0.124237
-0.118378
-0.131561
-0.146698
-0.150116
-0.147675
-0.136444
-0.135468
-0.134491
-0.146210
-0.122772
-0.124725
-0.118378
-0.119354
-0.111053
-0.090546
-0.083221
-0.073944
-0.058807
-0.073456
-0.074432
-0.066132
-0.058319
-0.061737
-0.054901
-0.036835
-0.038300
-0.028046
-0.021210
-0.017303
-0.024628
-0.032928
-0.009003
-0.013397
-0.010468
-0.010468
-0.002655
-0.008026
-0.011444
0.004150
-0.002167
-0.004608
-0.002655
0.005615
-0.003143
0.002686
-0.004608
-0.006073
-0.014862
-0.009979
-0.020721
-0.009491
-0.016815
-0.013397
-0.023163
-0.020233
-0.023651
-0.035858
-0.027557
-0.033905
-0.036835
-0.029510
-0.038300
-0.047089
-0.053925
-0.041229
-0.038788
-0.043182
-0.051971
-0.043671
-0.055389
-0.059784
-0.056854
-0.034882
-0.028046
-0.033905
-0.040253
-0.032928
-0.031952
-0.030975
-0.024628
-0.010956
-0.014862
-0.004608
-0.005096
0.015869
0.003174
0.004639
0.013428
0.010986
0.015381
0.024658
0.033936
0.026123
0.029053
0.027100
0.032959
0.028076
0.031006
0.033447
0.037842
0.019775
0.031982
0.033447
0.039795
0.037354
0.034424
0.035400
0.022217
0.028076
0.023193
0.008545
0.009521
0.053955
0.134033
0.180420
0.191650
0.107666
0.033447
-0.022675
0.008545
0.038818
0.045654
0.083252
0.155518
0.289795
0.260010
0.111084
0.037354
0.032471
0.097900
0.137939
0.142334
0.153564
0.165771
0.156982
0.172607
0.184326
0.151123
0.112061
0.073975
0.071045
0.073486
0.059814
0.038818
0.003662
-0.007050
-0.028046
-0.031952
-0.064178
-0.097870
-0.112030
-0.116913
-0.089569
-0.106659
-0.162811
-0.170624
-0.165253
-0.155975
-0.151093
-0.132538
-0.102753
-0.082733
-0.060272
-0.058807
-0.041229
-0.038300
-0.036835
-0.030487
-0.037323
-0.020721
-0.008514
-0.019257
-0.000214
-0.014862
-0.003143
-0.005096
0.009033
-0.006561
-0.011932
-0.026581
-0.004608
-0.009491
-0.018280
-0.027557
-0.022675
-0.020233
-0.033905
-0.023163
-0.020721
-0.033417
-0.024139
-0.022186
-0.026093
-0.030487
-0.031952
-0.030975
-0.037811
-0.044159
-0.035858
-0.037323
-0.036835
-0.033905
-0.033905
-0.044159
-0.037323
-0.033417
-0.032928
-0.045135
-0.045624
-0.042206
-0.030487
-0.037811
-0.045135
-0.038788
-0.045135
-0.033417
-0.027557
-0.035858
-0.043671
-0.036346
-0.028046
-0.019257
-0.036346
-0.032440
-0.018768
-0.020233
-0.023651
-0.017303
-0.021210
-0.028534
-0.034882
-0.020721
-0.007538
-0.021698
-0.029022
-0.024139
-0.028046
-0.024628
-0.018280
-0.020233
-0.019745
-0.024139
-0.017303
-0.022186
-0.023651
-0.013397
-0.007538
0.004639
-0.003632
-0.011444
-0.001190
-0.000214
0.003174
-0.010956
-0.004608
-0.012421
-0.002655
-0.009491
-0.001678
-0.010956
0.001709
0.007568
-0.010468
0.002197
-0.005585
-0.006073
0.009521
0.017334
0.019775
0.010986
0.011963
0.022705
0.034424
0.042725
0.039307
0.038818
0.029541
0.034424
0.037842
0.066650
0.080811
0.071045
0.069580
0.068115
0.056885
0.036865
0.059326
0.065186
0.060303
0.057373
0.047119
0.056396
0.049561
0.047119
0.043701
0.036377
0.042725
0.042725
0.053467
0.045654
0.045654
0.058350
0.068115
0.063721
0.033447
0.037842
0.021240
0.004639
0.014893
0.033447
0.021240
0.028564
0.040283
0.043213
0.033447
0.029541
0.048096
0.047119
0.051514
0.049072
0.042725
0.024170
0.005615
0.023682
0.062256
0.096436
0.114014
0.097900
0.087646
0.057861
0.083252
0.121826
0.143799
0.135986
0.120850
0.097900
0.082275
0.065674
0.051025
0.054443
0.050049
0.057861
0.059814
0.065186
0.033936
0.031006
0.006592
-0.004120
-0.028046
-0.055878
-0.046112
-0.061737
-0.066132
-0.059296
-0.062225
-0.075409
-0.070526
-0.059784
-0.062714
-0.060760
-0.053925
-0.054413
-0.071991
-0.078339
-0.076385
-0.061737
-0.048553
-0.050507
-0.053436
-0.053925
-0.049530
-0.047089
-0.049530
-0.042206
-0.048065
-0.036835
-0.023163
-0.040253
-0.095428
-0.099823
-0.039764
-0.018768
-0.007050
-0.009491
-0.033417
-0.056854
-0.050995
-0.042206
-0.039276
-0.044159
-0.034882
-0.023163
-0.019745
-0.012909
-0.016815
-0.009979
-0.007538
-0.012421
0.006592
-0.004608
0.004150
0.014893
0.021729
0.026123
0.007568
0.031006
0.035889
0.026611
0.018311
0.026123
0.025146
0.015381
0.010498
0.012939
0.012939
0.006104
0.011963
-0.006073
-0.029999
-0.038788
-0.029999
-0.020233
-0.026093
0.001709
0.014404
0.036865
0.043213
0.037842
0.006104
-0.032928
-0.024139
0.016846
0.052002
0.036377
0.051514
0.091064
0.061279
0.029053
-0.010956
-0.074921
-0.114471
-0.087616
-0.098846
-0.083221
-0.073456
-0.116913
-0.133026
-0.146210
-0.132050
-0.139862
-0.157928
-0.163788
-0.172089
-0.156952
-0.145233
-0.120331
-0.108612
-0.075409
-0.058807
-0.063690
-0.039276
-0.023163
-0.003143
-0.000702
-0.001190
0.004639
0.017822
0.035400
0.035889
0.028564
0.022705
0.028076
0.045166
0.053955
0.020752
-0.004608
-0.003143
-0.004120
0.019775
0.054932
0.053955
0.050537
0.018799
0.029053
0.012451
0.017334
0.019287
0.009521
0.018311
0.026123
0.029053
0.022705
0.022705
0.031982
0.043213
0.061768
0.072021
0.070068
0.081787
0.068604
0.035400
0.005127
-0.003632
0.017822
0.058838
0.094971
0.108154
0.134521
0.141846
0.149658
0.113525
0.087646
0.059814
0.041748
0.024658
0.025635
0.028564
0.037842
0.039307
0.041748
0.021240
0.011475
-0.018280
-0.029510
-0.034882
-0.046600
-0.068085
-0.075897
-0.083710
-0.084686
-0.080292
-0.071503
-0.071014
-0.079803
-0.051971
-0.038788
-0.049042
-0.049042
-0.030975
-0.021210
-0.024139
-0.013885
-0.013885
-0.006561
-0.004608
-0.006073
0.013916
-0.001190
0.012939
0.019775
0.020752
0.010986
0.006104
0.015869
0.014404
0.012451
0.006104
0.017822
0.007568
0.005615
0.001221
0.008545
-0.005096
-0.002655
0.010986
0.011963
-0.002655
-0.009003
-0.004120
-0.006073
-0.007538
-0.000214
-0.005585
-0.016815
-0.010956
-0.003143
-0.000702
-0.014374
-0.012421
-0.011444
-0.006561
-0.012421
-0.010468
-0.008026
-0.004120
-0.007050
-0.002167
-0.012421
-0.013397
-0.003143
0.005615
0.001221
-0.016327
-0.017303
-0.008026
-0.001678
-0.017303
-0.010468
-0.005585
-0.013397
-0.015839
-0.009491
-0.008514
-0.008026
-0.001678
0.006104
0.009033
0.001221
0.019775
0.017334
0.039795
0.027588
0.035889
0.031982
0.010010
-0.005096
-0.002167
0.018311
0.031006
0.053467
0.083252
0.063721
0.041748
0.055420
0.092041
0.097412
0.037354
0.027100
-0.043182
-0.154510
-0.183807
-0.098358
-0.032928
-0.002655
-0.009979
-0.033905
-0.117889
-0.196503
-0.226288
-0.265839
-0.250702
-0.238495
-0.186249
-0.142792
-0.152069
-0.153534
-0.163788
-0.185760
-0.181854
-0.163300
-0.140350
-0.110565
-0.117401
-0.097382
-0.081757
-0.074921
-0.056366
-0.041229
-0.060272
-0.041718
-0.036346
-0.041718
-0.044647
-0.027069
-0.022675
-0.015350
-0.020233
-0.020233
-0.002167
0.005127
0.021240
0.018311
0.034424
0.031006
0.049072
0.064697
0.067139
0.061279
0.064697
0.073486
0.088623
0.079346
0.084229
0.105713
0.108643
0.106201
0.107666
0.114014
0.125244
0.127197
0.131104
0.132568
0.126709
0.129639
0.144287
0.132080
0.124756
0.123291
0.108643
0.107178
0.093994
0.098877
0.089600
0.069092
0.071045
0.066162
0.044189
0.027588
0.020264
0.014404
0.008057
0.003662
-0.009003
0.003174
-0.003143
-0.008514
-0.005585
-0.014862
-0.008026
-0.015839
0.005615
-0.000702
-0.007538
-0.006561
0.007568
0.000244
0.006592
0.001709
-0.002167
0.001709
0.008057
0.019287
0.004639
0.002686
-0.006561
0.002686
0.003174
0.006104
0.005615
0.008545
-0.000214
0.009521
0.006104
0.000244
0.009521
0.005615
0.008057
0.005127
0.000244
0.003174
0.003662
-0.004120
0.009521
0.007080
0.003662
-0.004608
0.010498
0.008545
-0.000702
-0.013397
0.007080
0.008545
0.004639
0.005615
-0.006073
-0.005096
-0.021698
-0.006561
-0.010956
-0.015350
-0.018280
-0.001678
-0.000702
-0.003143
-0.002655
-0.011932
-0.009491
-0.012421
-0.016327
0.009521
-0.008514
-0.010468
-0.004608
0.005127
0.011963
0.019287
0.035400
0.042236
0.044189
0.054443
0.066162
0.061279
0.043701
0.064697
0.061279
0.058838
0.061768
0.079346
0.073486
0.076416
0.079346
0.067139
0.071533
0.048096
0.033447
0.028076
0.017334
-0.015839
-0.014862
-0.026093
-0.028046
-0.022186
-0.010956
-0.034882
-0.050507
-0.055878
-0.063690
-0.068573
-0.093475
-0.130096
-0.122772
-0.086151
-0.044647
-0.018768
-0.014862
-0.017303
-0.034882
-0.051483
-0.163300
-0.145721
-0.009491
0.072021
0.099854
0.063721
-0.004608
-0.067108
-0.091522
-0.077850
-0.039276
-0.004120
0.002197
-0.005585
-0.042206
-0.050507
-0.065643
-0.071014
-0.082245
-0.083710
-0.085175
-0.072968
-0.073944
-0.077362
-0.062225
-0.059784
-0.050018
-0.044647
-0.045624
-0.029999
-0.010956
-0.006073
-0.010468
0.001221
0.011963
0.012939
0.018311
0.017334
0.017334
0.022705
0.028564
0.029541
0.029541
0.007080
0.027588
0.021240
0.017334
0.020752
0.028076
0.018311
0.011963
0.018311
0.017822
0.019775
0.011475
0.011475
0.025635
0.020752
0.015381
0.024658
0.008057
0.018799
0.018311
0.021729
0.013916
0.009521
0.003174
0.010498
0.000244
0.005615
0.008057
-0.006561
-0.003632
-0.009491
-0.006561
-0.004608
-0.004120
-0.007050
-0.008026
-0.014374
-0.015839
-0.018280
-0.009979
-0.020721
-0.009491
-0.009491
-0.014862
-0.009979
-0.006073
-0.008026
-0.017303
-0.009491
-0.013885
-0.004608
-0.012421
-0.003143
-0.004120
0.004639
0.001709
0.009521
0.004639
0.008057
-0.001190
0.017334
0.019287
0.001221
0.013428
0.012451
0.022217
0.007568
0.021729
0.016846
0.025146
0.026123
0.028076
0.028564
0.020752
0.022705
0.032471
0.035400
0.028564
0.034424
0.039795
0.041748
0.041748
0.043213
0.045654
0.051514
0.040283
0.053955
0.055908
0.049072
0.044678
0.052490
0.047119
0.055420
0.056396
0.048584
0.039795
0.048584
0.042236
0.035400
0.036377
0.044189
0.044678
0.031494
0.035889
0.038818
0.020264
0.025146
0.021240
0.035889
0.024170
0.022217
0.016357
0.022705
0.025146
0.033447
0.046631
0.043213
0.038818
0.054443
0.062256
0.053955
0.055908
0.065186
0.069092
0.059326
0.032471
0.013428
-0.022186
-0.035370
-0.016815
0.039795
0.042236
0.008057
-0.048553
-0.076385
-0.145233
-0.154022
-0.130585
-0.071014
-0.023163
-0.081268
-0.260468
-0.306854
-0.257050
-0.234589
-0.242401
-0.211639
-0.121307
-0.017303
-0.038300
-0.119843
-0.194550
-0.259003
-0.287811
-0.256561
-0.179901
-0.102753
-0.057343
-0.026093
0.014404
0.024170
-0.021210
-0.044159
-0.025116
0.007080
0.042725
0.053467
0.067627
0.074463
0.038330
0.024170
0.061768
0.118896
0.149170
0.163818
0.120361
0.095947
0.089111
0.076904
0.071533
0.065186
0.070068
0.069092
0.065674
0.052002
0.042725
0.029541
0.004639
0.015381
0.017822
-0.004608
0.007080
0.006104
0.001709
0.004639
0.007568
0.002686
0.014893
0.014893
0.021240
0.017334
0.018799
0.031494
0.028076
0.051025
0.042725
0.032471
0.034912
0.041748
0.046143
0.037842
0.041260
0.048096
0.046631
0.042725
0.039795
0.028564
0.028564
0.035889
0.031494
0.033936
0.027588
0.030518
0.030029
0.035400
0.027100
0.032471
0.019287
0.031006
0.027588
0.020752
0.022705
0.018311
0.022705
0.028076
0.012451
0.003174
0.015869
0.011475
0.001221
0.004639
0.002197
0.012451
0.008057
-0.007050
-0.003632
-0.018280
-0.013397
0.001709
-0.011444
-0.017303
-0.023651
-0.026093
-0.019257
-0.024139
-0.020233
-0.012909
-0.015350
-0.033417
-0.027069
-0.018280
-0.028046
-0.030487
-0.003632
-0.001678
-0.009491
-0.000214
-0.002167
-0.000702
-0.002167
0.012939
0.013428
0.026611
0.010498
0.020752
0.026611
0.013916
0.022705
0.044189
0.043701
0.038330
0.031982
0.044189
0.050049
0.043213
0.043213
0.041260
0.041260
0.038330
0.051025
0.046143
0.034912
0.018311
0.033936
0.022217
0.012939
0.008057
0.018311
0.006592
0.000244
0.002686
0.001221
0.003662
-0.005585
0.001709
-0.016327
-0.015839
-0.016815
-0.014374
-0.002167
-0.012909
-0.025116
-0.024139
-0.020233
-0.019257
-0.010468
-0.008026
-0.007538
-0.022675
-0.020721
-0.016327
-0.023651
-0.015839
-0.006561
-0.000214
-0.008514
-0.004120
0.003662
-0.006073
-0.018768
-0.022186
-0.024139
-0.026581
-0.027069
-0.017303
-0.000702
-0.011932
-0.003143
-0.006073
-0.014862
-0.031464
-0.038788
-0.046600
-0.053925
-0.067596
-0.074432
-0.091522
-0.091522
-0.081757
-0.112030
-0.103241
-0.084686
-0.038788
-0.076385
-0.062714
-0.017792
0.014893
0.003662
-0.027557
-0.040253
-0.048553
-0.029022
-0.011444
0.025635
0.046143
0.046143
0.043701
0.025635
0.011475
0.017334
0.017334
0.001221
-0.003632
-0.006561
-0.014862
-0.049530
-0.098846
-0.116425
-0.110565
-0.073456
-0.004120
0.057861
0.007080
-0.071991
-0.123260
-0.158417
-0.151093
-0.119354
-0.085663
-0.083710
-0.133514
-0.178436
-0.135468
-0.101776
-0.082245
-0.119354
-0.113983
-0.111053
-0.113495
-0.137909
-0.133026
-0.127167
-0.120331
-0.109589
-0.073944
-0.048553
-0.042694
-0.009003
-0.004608
0.013916
0.015381
0.036377
0.041260
0.046143
0.045166
0.075439
0.068115
0.063232
0.075928
0.073486
0.085205
0.079346
0.082764
0.077393
0.075439
0.071533
0.078369
0.073486
0.081787
0.070557
0.072021
0.073975
0.068115
0.052002
0.055420
0.052002
0.065186
0.056885
0.058350
0.065186
0.056885
0.059326
0.044189
0.051025
0.051025
0.059814
0.045166
0.035400
0.040283
0.029541
0.041260
0.052002
0.055420
0.055420
0.046143
0.052979
0.060791
0.062256
0.054932
0.059814
0.051025
0.049561
0.063232
0.056885
0.069092
0.075439
0.083740
0.079834
0.086182
0.096436
0.104248
0.104248
0.093018
0.087158
0.074463
0.082275
0.074951
0.068604
0.066162
0.072510
0.072021
0.062256
0.063232
0.056396
0.037842
0.039795
0.019287
0.009521
0.016357
0.027588
0.016357
0.003174
-0.009003
-0.006561
0.002197
-0.017303
-0.019257
-0.028534
-0.032928
-0.020233
-0.006073
-0.008514
-0.026581
-0.022675
-0.027557
-0.018768
-0.023163
-0.015839
-0.022186
-0.033905
-0.027069
-0.023163
-0.017303
-0.029999
-0.033417
-0.026581
-0.009491
-0.033417
-0.030975
-0.022675
-0.035858
-0.038788
-0.044647
-0.047089
-0.056366
-0.058319
-0.055878
-0.058807
-0.056366
-0.049042
-0.016815
-0.034882
-0.044159
-0.053925
-0.053925
-0.051483
-0.045135
-0.020721
0.005127
0.014893
0.029541
0.019287
0.026611
0.012451
0.011475
0.016846
0.029053
0.043213
0.053467
0.066162
0.053467
0.031006
0.016357
0.006104
0.010010
0.022705
0.014404
-0.008514
-0.041229
-0.064667
-0.050507
-0.070526
-0.046600
-0.046600
-0.013885
0.006104
-0.017303
-0.108124
-0.118866
-0.088104
-0.060760
-0.061737
-0.107635
-0.093964
-0.075897
-0.062225
-0.049042
-0.044647
-0.084198
-0.102264
-0.133026
-0.134491
-0.119354
-0.113007
-0.114960
-0.100800
-0.097870
-0.105194
-0.136932
-0.128632
-0.126678
-0.124725
-0.113495
-0.106659
-0.092987
-0.077850
-0.076874
-0.078827
-0.093964
-0.077362
-0.031952
-0.022186
-0.031952
-0.024139
-0.036346
-0.042694
-0.027069
-0.012909
0.003174
0.007568
0.019287
0.031006
0.036865
0.032471
0.026611
0.018799
0.021729
0.016846
0.025635
0.032471
0.028564
0.030029
0.043701
0.046631
0.047119
0.049561
0.048584
0.052002
0.041260
0.052979
0.050049
0.044678
0.055420
0.065186
0.071533
0.062744
0.052002
0.044678
0.040283
0.050049
0.058350
0.055420
0.041748
0.046631
0.075928
0.088623
0.091553
0.070557
0.074463
0.061768
0.048584
0.051514
0.069092
0.069092
0.075439
0.081299
0.082275
0.071045
0.071533
0.074463
0.058838
0.058838
0.040771
0.033447
0.032959
0.031982
0.046631
0.060791
0.063232
0.050049
0.039307
0.001221
-0.029999
-0.020233
-0.004120
0.001221
0.007568
0.008545
0.017334
0.009033
-0.000214
-0.009491
-0.009491
-0.014862
-0.026093
-0.025604
-0.039276
-0.033905
-0.038788
-0.044647
-0.046600
-0.025116
-0.024139
-0.024628
-0.022675
-0.032440
-0.032928
-0.018280
-0.015839
-0.016327
0.004150
0.011475
0.011475
0.008545
-0.024628
-0.032440
-0.013885
0.008545
0.030518
0.030518
0.027588
0.015869
0.013916
-0.001190
-0.001190
-0.005096
-0.013397
-0.028046
-0.030487
-0.029999
-0.023651
-0.023651
-0.016815
-0.011932
-0.014374
-0.021210
-0.017792
-0.018768
0.007080
-0.010956
-0.030975
-0.031952
-0.024139
-0.006073
-0.016327
-0.033417
-0.015350
0.026611
0.049072
0.035400
0.035889
0.021729
0.026611
0.007568
-0.014374
-0.040741
-0.058807
-0.031952
-0.007050
-0.046600
-0.079315
-0.072968
-0.010468
0.032959
0.020752
-0.045624
-0.082733
-0.131561
-0.096405
-0.113983
-0.124725
-0.134491
-0.151093
-0.104706
-0.111053
-0.117889
-0.087128
-0.047577
-0.036835
-0.042694
-0.067596
-0.147675
-0.175995
-0.179901
-0.146698
-0.106659
-0.081757
-0.061249
-0.043671
-0.064178
-0.043671
-0.005096
0.004639
-0.021698
-0.053925
-0.070526
-0.079803
-0.058807
-0.013397
0.085693
0.087646
0.060303
0.063232
0.059326
0.033447
0.061279
0.075928
0.076416
0.074463
0.089600
0.087158
0.070557
0.065674
0.089600
0.105225
0.094482
0.079834
0.091064
0.089111
0.086182
0.092529
0.098389
0.086182
0.083740
0.082275
0.085205
0.086182
0.080322
0.082275
0.094482
0.077393
0.090576
0.080322
0.071045
0.059814
0.060791
0.050049
0.050049
0.052979
0.053955
0.048584
0.045654
0.036865
0.046143
0.036377
0.035400
0.035889
0.042725
0.048096
0.045654
0.040771
0.035400
0.046143
0.048096
0.074463
0.066162
0.055908
0.053467
0.037842
0.034424
0.029541
0.026611
0.032471
0.026123
0.014404
0.010010
-0.000702
0.005127
-0.005096
-0.001190
-0.013397
-0.025116
-0.029022
-0.032440
-0.035858
-0.035370
-0.036835
-0.045624
-0.047577
-0.050507
-0.049042
-0.043182
-0.064178
-0.068085
-0.056854
-0.058319
-0.071014
-0.060272
-0.081757
-0.078827
-0.056854
-0.070038
-0.074432
-0.069550
-0.063690
-0.055389
-0.047089
-0.049042
-0.032928
-0.026581
-0.007538
-0.015839
-0.008514
-0.021210
-0.014862
-0.011932
-0.000214
0.002197
-0.013885
0.003662
0.000244
-0.017792
-0.016815
-0.028534
-0.007538
-0.008514
-0.010956
-0.006561
-0.018768
-0.011932
-0.019745
-0.018768
-0.017303
-0.003632
0.005127
0.014893
0.010986
0.008057
0.013428
0.022705
0.020752
0.025635
0.026123
0.016357
0.034424
0.027588
0.019287
0.014404
0.012939
0.017822
0.011475
0.011963
0.009033
0.003174
0.001221
0.001221
-0.011932
0.001221
-0.002167
-0.011932
-0.011932
0.003174
-0.011932
-0.019257
-0.015350
-0.014862
-0.020233
-0.019257
-0.013885
-0.035370
-0.029510
-0.042206
-0.038788
-0.053436
-0.049042
-0.034393
-0.017303
-0.020721
-0.063690
-0.086151
-0.050507
0.001221
-0.019257
-0.049530
-0.098358
-0.108124
-0.150604
-0.110565
-0.030487
-0.071991
-0.074432
-0.067596
-0.087616
-0.146698
-0.182831
-0.107147
-0.106659
-0.122284
-0.139862
-0.126678
-0.116913
-0.096405
-0.081757
-0.087616
-0.069061
-0.058319
-0.069550
-0.044647
-0.026093
-0.017303
-0.019257
-0.016327
0.022217
0.026611
0.035889
0.052979
0.047607
0.043701
0.017334
0.018799
0.032471
0.060303
0.099365
0.132568
0.117920
0.090088
0.097900
0.106689
0.115479
0.093994
0.072998
0.067139
0.079834
0.075928
0.096924
0.093506
0.087158
0.091553
0.104736
0.097900
0.092041
0.057861
0.054443
0.041260
0.034424
0.040283
0.047607
0.033936
0.016357
0.018311
0.028564
0.023682
0.013916
0.031006
0.028564
0.023682
0.012939
0.011963
-0.007050
-0.016815
-0.013397
-0.005585
-0.035858
-0.020721
-0.030975
-0.026581
-0.029510
-0.025116
-0.035370
-0.023163
-0.029022
-0.034393
-0.011444
-0.024139
-0.000214
-0.000214
0.004639
0.003174
-0.001678
0.015869
0.007568
-0.000702
0.004150
0.013428
0.023682
0.011475
0.022705
0.028564
0.016846
0.017822
0.021240
0.024170
0.010010
0.011475
0.012939
0.017334
0.016357
0.024658
0.014893
0.007568
0.012451
-0.003632
0.010498
0.009033
-0.003143
0.008057
0.007080
0.010986
0.002197
0.009033
0.013428
0.006104
0.002197
0.008545
0.009521
0.007568
0.015869
0.017822
0.003174
0.003662
0.014893
0.011475
0.002197
0.020752
0.005127
0.004639
0.010010
0.014893
0.009033
0.020752
0.007080
0.018311
0.016357
0.010498
0.022705
0.015381
0.002686
0.008545
0.020264
0.010498
0.007568
0.016357
0.021240
0.022217
0.000244
0.007568
0.009521
0.014893
0.013428
0.004639
0.005127
0.004639
0.003662
0.014893
-0.000702
-0.003632
0.009033
0.001709
0.016357
-0.003632
0.003174
-0.000702
0.002686
0.004150
0.004639
0.000732
0.001221
0.003174
0.008545
0.007568
-0.005585
-0.003143
0.002686
-0.002655
-0.003143
-0.005585
-0.008514
-0.026581
-0.024139
-0.042206
-0.045624
-0.050507
-0.031952
-0.011444
-0.004608
-0.007538
-0.010468
-0.013885
-0.027069
-0.049042
-0.036835
-0.032928
-0.013885
-0.008026
-0.007050
0.000732
0.008057
0.034912
0.052002
0.031006
0.011963
0.006592
0.010010
0.038330
0.032959
-0.029022
0.001709
0.029053
0.044678
0.007568
-0.017303
-0.038300
-0.030487
-0.024139
-0.027069
-0.007050
0.027588
0.088135
0.119385
0.071045
-0.020233
-0.052460
-0.063690
-0.112030
-0.064667
-0.010468
-0.039764
-0.032440
0.027588
-0.010468
-0.046112
-0.106659
-0.115448
-0.066132
-0.014862
-0.071991
-0.085663
-0.060760
-0.054413
-0.072968
-0.080780
-0.073456
-0.074921
-0.058319
-0.062714
-0.048065
-0.046112
-0.033905
-0.034393
-0.027069
-0.056366
-0.076874
-0.078827
-0.068573
-0.071991
-0.075409
-0.074921
-0.080780
-0.075897
-0.087616
-0.060272
-0.058807
-0.054901
-0.037811
-0.027557
-0.028046
-0.029999
-0.011444
0.002686
0.001709
0.009033
0.017822
0.029053
0.020752
0.028076
0.028076
0.042725
0.032471
0.036377
0.047119
0.040771
0.036377
0.038330
0.048096
0.041260
0.040771
0.050537
0.045166
0.050049
0.045654
0.051514
0.043701
0.052002
0.059326
0.060303
0.053955
0.043213
0.057861
0.059814
0.055420
0.055908
0.059814
0.049072
0.052979
0.042725
0.057373
0.049561
0.050537
0.045654
0.043701
0.043701
0.043213
0.039307
0.040283
0.032471
0.026611
0.027588
0.022705
0.031006
0.021729
0.022217
0.026611
0.004639
0.019287
0.019287
0.006104
0.006104
0.022705
0.006104
0.017822
0.007080
0.018311
0.005615
0.007080
0.014893
0.020264
0.007080
0.015869
0.013428
0.017822
0.011475
0.000732
0.018311
0.016357
0.007568
0.007568
0.012939
0.009521
0.018311
0.012939
0.014404
0.006104
0.002197
0.010010
0.010010
-0.003632
0.002686
0.012451
-0.000702
-0.005096
-0.007050
0.002686
-0.000702
-0.001190
-0.004608
-0.015350
0.002197
-0.016815
0.005615
-0.003632
-0.007050
-0.008514
-0.020721
-0.002167
-0.011444
0.007568
-0.006561
-0.010468
-0.006561
-0.005096
-0.016327
-0.004608
-0.010956
-0.003143
-0.000214
-0.000702
0.005127
-0.009003
-0.009979
-0.008514
-0.008026
-0.018280
-0.031464
-0.019745
-0.031952
-0.030975
-0.029510
-0.040741
-0.045624
-0.054901
-0.046112
-0.036346
-0.042206
-0.029022
-0.001190
0.003662
0.015869
0.027588
0.043701
0.036377
0.032959
0.024658
0.043701
0.063721
0.089111
0.108643
0.102783
0.081787
0.068604
0.085693
0.072998
0.065674
0.043701
0.034424
0.019287
0.021240
0.015869
-0.007050
-0.019257
-0.056366
-0.104706
-0.154022
-0.177948
-0.165253
-0.118378
-0.050995
-0.017303
-0.031952
-0.040253
-0.071991
-0.124237
-0.133514
-0.108612
-0.086151
-0.113495
-0.127655
-0.075409
-0.070038
-0.036835
-0.020721
-0.035370
-0.044159
-0.039276
-0.036346
-0.050507
-0.066620
-0.064667
-0.063690
-0.069061
-0.069550
-0.052948
-0.051971
-0.044647
-0.045624
-0.034393
-0.024628
-0.011932
-0.015839
-0.006561
-0.008026
-0.002167
0.004150
0.007080
0.003662
0.000244
0.004150
0.006592
-0.005096
0.003174
0.013916
0.011963
0.009521
0.007568
0.005615
0.013428
0.013428
0.024170
0.015381
0.008057
0.015869
0.029053
0.014404
0.013428
0.015381
0.026611
0.018799
0.013428
0.020264
0.020752
0.010986
0.016357
0.028564
0.006592
0.006104
0.017334
0.023193
0.011963
0.011963
0.016846
0.022217
0.020264
0.030518
0.015381
0.017334
0.012451
0.019287
0.023682
0.024658
0.009033
0.007568
0.031006
0.019775
0.008545
0.016357
0.016357
0.021729
0.015381
0.012939
0.013916
0.015381
0.013916
0.016357
0.010498
0.011475
0.029541
0.016846
0.022705
0.009033
0.014893
0.010986
0.013916
0.015869
0.016357
0.014404
0.000244
0.012939
0.009521
0.001221
0.013428
0.005615
0.001221
0.009521
0.002686
0.010010
0.012939
-0.001190
0.002197
0.012451
0.009033
0.006104
0.012939
0.012451
0.011963
0.001221
0.001709
0.007568
0.005127
0.008057
0.009521
0.005615
-0.009979
-0.000214
0.006104
-0.010468
0.003662
0.005127
0.011475
-0.009003
-0.017792
-0.020233
-0.029999
-0.030487
-0.013885
-0.017303
-0.020233
-0.006073
-0.003143
-0.004608
-0.030487
-0.030487
-0.007538
-0.004120
-0.017303
-0.013885
-0.024628
-0.022186
-0.007538
-0.001190
0.005127
-0.022675
-0.054413
-0.072479
-0.015839
0.218506
0.433838
0.358643
0.218994
0.052002
-0.052460
-0.089081
-0.075409
0.009033
0.109619
0.186768
0.192139
0.169678
0.107666
0.034424
-0.002167
-0.023651
-0.058319
-0.064178
-0.038300
-0.052460
-0.129120
-0.212616
-0.200409
-0.128632
-0.108124
-0.146210
-0.149628
-0.168671
-0.148163
-0.136444
-0.097870
-0.086151
-0.104218
-0.112518
-0.108612
-0.132538
-0.126678
-0.114471
-0.090057
-0.052948
-0.050507
-0.030487
-0.007538
0.002686
0.010010
0.031982
0.020752
0.039795
0.052002
0.068115
0.064697
0.059814
0.072510
0.074951
0.065674
0.070068
0.065674
0.072510
0.085205
0.080811
0.080811
0.083252
0.092041
0.097412
0.082275
0.063232
0.052002
0.072998
0.059326
0.057373
0.052979
0.054443
0.052979
0.048584
0.041260
0.034912
0.025635
0.013916
0.009521
0.013916
-0.006073
-0.001190
-0.006561
-0.003632
-0.004120
-0.010468
-0.012909
-0.018768
-0.013397
-0.016327
-0.020233
-0.031952
-0.021698
-0.008514
-0.022675
-0.018280
-0.027557
-0.015839
-0.021210
-0.025116
-0.018768
-0.025116
-0.017792
-0.025116
-0.014862
-0.026581
-0.038788
-0.033417
-0.013885
-0.016327
-0.024628
-0.026093
-0.035858
-0.021210
-0.031952
-0.030487
-0.035370
-0.043182
-0.039276
-0.029022
-0.030487
-0.035858
-0.039276
-0.030487
-0.023163
-0.032928
-0.026093
-0.033905
-0.031952
-0.023163
-0.026093
-0.023651
-0.023651
-0.031464
-0.005585
-0.009491
-0.004120
0.005127
0.023193
0.016357
0.016846
0.009521
0.010986
0.012939
0.038330
0.042725
0.037354
0.035889
0.042236
0.054932
0.042236
0.040771
0.041748
0.048096
0.055908
0.043701
0.048584
0.055420
0.049561
0.041260
0.037354
0.038330
0.027588
0.035400
0.032959
0.021240
0.008057
0.008545
0.018311
0.017822
0.012451
0.004639
-0.007538
-0.016815
-0.012909
-0.031464
-0.047089
-0.057343
-0.051971
-0.053436
-0.062714
-0.054413
-0.003632
0.039307
0.075928
0.134033
0.182861
0.197510
0.194580
0.156494
0.116943
0.101318
0.112549
0.151611
0.113037
0.044189
0.066162
0.073975
0.106201
0.104736
0.094971
0.040771
-0.013397
-0.124725
-0.199432
-0.276093
-0.377167
-0.352264
-0.247284
-0.145721
-0.160858
-0.160370
-0.158417
-0.147186
-0.173065
-0.223358
-0.231659
-0.175995
-0.108124
-0.052948
-0.046600
-0.047577
-0.031464
-0.010468
-0.006561
0.000732
-0.001190
-0.012421
-0.040741
-0.055389
-0.042694
-0.033417
-0.038788
-0.031952
-0.029510
-0.034393
-0.032928
-0.036835
-0.030975
-0.039764
-0.047577
-0.048553
-0.034882
-0.026581
-0.040253
-0.039764
-0.065643
-0.071991
-0.075409
-0.057831
-0.044159
-0.039276
-0.019745
-0.014374
-0.009979
-0.019745
-0.036835
-0.039764
-0.052948
-0.043671
-0.033417
-0.014862
-0.013397
-0.004120
0.020752
0.021729
0.023193
0.031982
0.028076
0.028076
0.029541
0.025146
0.010986
0.004639
0.018311
0.007080
0.005615
-0.001190
0.009521
0.024170
0.016357
0.019287
0.002686
0.019775
0.013916
0.020752
0.027588
0.040283
0.049561
0.057373
0.071045
0.081787
0.068115
0.068115
0.071533
0.086182
0.102783
0.114502
0.115967
0.106201
0.108154
0.080322
0.066650
0.074951
0.083252
0.063721
0.062744
0.068115
0.063721
0.050049
0.030518
0.037842
0.027100
0.017334
0.005615
0.020264
0.008545
0.005615
0.001221
-0.001190
-0.015350
-0.017303
-0.018768
-0.014862
-0.026093
-0.026581
-0.027069
-0.037323
-0.044159
-0.058319
-0.059784
-0.065643
-0.052948
0.018799
0.054932
0.007080
-0.012909
-0.035370
-0.003632
0.017822
0.041748
0.061768
0.049561
0.047607
0.062744
0.074463
0.066650
0.070068
0.072510
0.067139
0.068115
0.068115
0.064209
0.061279
0.045166
0.042236
0.023682
0.027588
0.008057
0.012451
-0.000214
-0.003143
-0.001190
-0.006073
-0.002167
-0.009979
0.001221
0.010986
0.002197
-0.010956
0.001709
0.012939
0.007080
-0.007050
-0.000702
0.000732
0.001709
-0.014374
-0.019745
-0.045135
-0.052460
-0.052460
-0.049530
-0.050018
-0.033417
-0.018280
-0.009491
0.004639
0.042725
0.154053
0.269775
0.301025
0.252686
0.193115
0.155029
0.056396
-0.046600
-0.058319
0.017334
0.083740
0.115967
0.148682
0.136475
0.088623
0.065186
0.027100
-0.097870
-0.228241
-0.257538
-0.277557
-0.258026
-0.205292
-0.193573
-0.217010
-0.228729
-0.242889
-0.218475
-0.200409
-0.168182
-0.128632
-0.108612
-0.112518
-0.099823
-0.116425
-0.134491
-0.116913
-0.101288
-0.089081
-0.078339
-0.078827
-0.060272
-0.040253
-0.029510
-0.027069
-0.018768
-0.015839
-0.009491
0.001221
-0.017792
-0.041229
-0.037323
-0.016327
-0.026093
-0.024139
0.000732
0.015381
0.022705
0.010498
-0.003632
0.000244
0.001709
-0.009003
0.004639
0.019287
0.017822
0.019775
0.026611
0.040771
0.029053
0.028076
0.054932
0.044189
0.049561
0.062256
0.053955
0.054443
0.051514
0.063232
0.055420
0.047119
0.032471
0.049561
0.042236
0.053955
0.054932
0.039307
0.040283
0.027588
0.032959
0.023682
0.013916
0.020752
0.019287
0.014893
0.010498
0.010986
0.009033
0.008545
0.006104
-0.000702
0.014893
-0.003143
-0.002655
-0.002167
-0.008514
-0.003143
0.001221
-0.001190
0.005127
-0.006561
-0.003143
-0.004120
-0.002167
-0.003143
-0.006561
-0.011932
-0.008514
0.005615
-0.001190
0.010498
-0.006561
0.000244
0.001709
-0.000214
0.002686
-0.001190
0.003174
-0.013885
0.008545
0.002686
-0.012909
-0.015839
-0.005585
0.007080
-0.009491
-0.005585
-0.011932
-0.007538
0.001221
-0.008026
-0.005585
-0.006561
0.012451
0.024658
0.007080
0.009033
0.024170
0.033936
0.039795
0.039307
0.031494
0.038818
0.036865
0.050049
0.049072
0.051514
0.054443
0.059814
0.070557
0.077393
0.067627
0.052490
0.052490
0.038818
0.029541
0.017334
0.010986
0.003174
0.006104
0.009033
-0.003632
-0.029999
-0.033905
-0.034393
-0.044647
-0.052460
-0.057831
-0.066132
-0.056854
-0.047577
-0.024628
-0.001190
0.000244
0.009521
0.012451
0.025635
0.024658
0.018799
0.023682
0.031494
0.037842
0.056885
0.064697
0.058350
0.045654
0.013916
0.015381
0.003174
-0.007050
-0.020721
-0.046600
-0.056366
-0.050995
-0.058807
-0.068573
-0.070526
-0.057343
-0.062714
-0.074921
-0.076385
-0.075897
-0.060760
-0.050018
-0.028046
-0.009003
-0.003632
-0.000214
0.008057
0.021729
0.026611
0.022705
0.033447
0.048096
0.056396
0.042725
0.058350
0.060791
0.064209
0.053467
0.004639
-0.050507
-0.008514
0.055420
0.106201
0.117920
0.107666
0.087158
0.046631
0.033447
0.028076
0.022217
0.035400
0.032959
-0.032928
-0.049530
-0.020233
-0.056854
-0.089569
-0.059296
-0.051483
-0.079315
-0.085175
-0.075897
-0.104706
-0.104218
-0.109589
-0.089569
-0.092010
-0.085175
-0.071503
-0.068085
-0.056366
-0.043671
-0.020233
0.003174
0.031494
0.044189
0.048584
0.053955
0.052979
0.047607
0.039795
0.029053
0.045654
0.033447
0.024658
0.010986
0.023193
0.015869
0.008057
0.001221
-0.003143
-0.000702
-0.001190
0.007568
-0.018280
-0.001190
-0.020721
0.004639
-0.005585
-0.007538
0.002686
-0.010468
0.009033
-0.001190
-0.002655
-0.007050
-0.000214
0.000244
-0.003632
-0.007538
-0.003143
-0.008026
-0.003632
0.004639
-0.004120
0.004150
0.000244
0.009521
0.007080
0.004639
-0.000702
-0.001190
0.015869
0.007080
0.015869
0.001221
0.024170
0.017822
0.007568
0.023193
0.022705
0.020264
0.022705
0.013916
0.033936
0.011963
0.009521
0.018799
0.012939
0.021240
0.010498
0.014893
0.017822
0.019775
0.009033
0.006104
0.006104
0.004639
0.001709
0.010986
0.000732
-0.000214
-0.005585
-0.013885
-0.024139
-0.021698
-0.010956
-0.013885
-0.026581
-0.016327
-0.046112
-0.058807
-0.068085
-0.051971
-0.021698
-0.007538
0.005615
0.017334
0.006104
-0.005585
-0.019257
-0.029999
-0.024139
-0.026093
-0.018280
0.000244
-0.003632
-0.005096
0.021729
0.119385
0.147705
0.094971
0.075928
0.021729
-0.014862
0.014404
0.022705
0.010010
-0.022675
-0.013397
-0.016327
0.042725
0.075439
0.038818
-0.035370
-0.103729
-0.138397
-0.080780
-0.020233
-0.009979
-0.015350
-0.051971
-0.090057
-0.129608
-0.114960
-0.102264
-0.075409
-0.031464
-0.018280
-0.010956
-0.006073
0.002197
-0.009491
-0.014862
-0.012421
-0.015839
-0.007538
-0.008514
0.001221
0.005615
0.008545
0.004150
0.001221
0.008545
0.011963
0.000732
0.000732
0.006104
-0.001678
0.010498
0.010498
-0.000702
-0.016327
-0.009491
-0.003632
0.001709
-0.001190
0.000244
0.008057
-0.008026
0.005615
0.017334
0.013428
0.014404
0.006104
0.014404
0.012939
0.002686
-0.000702
0.014893
0.008545
0.004150
0.010010
-0.002167
0.001221
-0.002655
0.008057
-0.002167
-0.003632
0.004150
0.001221
-0.003143
-0.005585
0.004639
-0.001190
0.007080
0.001221
0.006104
0.000732
-0.001190
0.002686
0.010010
0.008057
0.005615
0.003662
0.004150
0.009521
-0.003143
0.008545
0.002197
0.011963
-0.003632
0.031494
0.034912
0.040283
0.041748
0.051514
0.048584
-0.040253
-0.195038
-0.306366
-0.321991
-0.198456
-0.070526
-0.050018
-0.039276
0.004639
-0.037811
-0.098358
-0.182831
-0.234589
-0.242401
-0.217987
-0.173065
-0.096893
-0.050018
-0.026093
0.001221
0.005615
0.033936
0.030518
0.045654
0.046631
0.047607
0.053955
0.075928
0.063232
0.063721
0.074951
0.072021
0.074463
0.073975
0.082275
0.086182
0.111572
0.107666
0.126221
0.132568
0.132568
0.124268
0.127197
0.114990
0.106201
0.114014
0.122803
0.125244
0.116943
0.114990
0.102783
0.094971
0.075928
0.074951
0.066162
0.056396
0.059814
0.070557
0.074463
0.078369
0.072998
0.078369
0.080322
0.065674
0.052002
0.048096
0.048584
0.072510
0.084717
0.089600
0.089600
0.087158
0.077393
0.068115
0.054932
0.029053
0.027100
0.011963
-0.003143
-0.006073
-0.010468
-0.041229
-0.049530
-0.045624
-0.063202
-0.073944
-0.081757
-0.074921
-0.089569
-0.086639
-0.093964
-0.088104
-0.095428
-0.092010
-0.084686
-0.089081
-0.079803
-0.065643
-0.065155
-0.064178
-0.069550
-0.067108
-0.041229
-0.037811
-0.047577
-0.042694
-0.036835
-0.043671
-0.040741
-0.045624
-0.047089
-0.040741
-0.046112
-0.032440
-0.035858
-0.036346
-0.030487
-0.031464
-0.031952
-0.033417
-0.020233
-0.026093
-0.013397
-0.021698
-0.009003
-0.015839
-0.019257
-0.010956
-0.007050
-0.007050
-0.009003
0.005127
-0.000214
-0.001678
0.001709
0.003662
-0.000702
0.004639
0.000732
0.013916
0.001709
0.003174
0.014893
0.011475
0.006104
0.001221
0.013428
0.014893
0.009521
0.008545
0.016846
0.006104
0.002197
0.006104
0.008057
0.002686
-0.002167
0.003174
-0.009491
-0.007538
-0.001678
0.000732
-0.013397
-0.014862
0.008545
-0.006561
-0.026093
-0.013885
-0.007538
-0.011444
-0.006073
-0.014862
-0.007050
-0.014862
-0.016815
-0.009979
0.000732
0.001709
0.006104
0.014893
0.020264
-0.009491
0.003662
0.031494
0.033447
0.023193
0.013916
0.026123
0.012451
0.002197
0.027588
0.064209
0.056885
0.056885
0.048096
0.071533
0.073486
0.095947
0.083252
0.078857
0.062256
0.042236
0.028564
0.046143
0.082275
0.077393
0.070557
-0.001678
-0.031952
-0.042206
-0.029022
-0.028534
-0.050995
-0.041718
-0.085175
-0.131073
-0.179413
-0.159882
-0.127167
-0.083710
-0.067596
-0.098358
-0.125214
-0.131073
-0.133514
-0.122772
-0.114471
-0.090057
-0.059296
-0.054413
-0.044647
-0.038300
-0.017792
-0.012909
-0.015839
-0.013397
-0.027069
-0.016815
-0.006561
-0.008514
-0.009491
-0.008026
-0.007050
0.001709
0.009521
0.018799
0.023193
0.027100
0.019287
0.023193
0.021240
0.031006
0.023193
0.052002
0.056885
0.043701
0.049561
0.055908
0.066650
0.058838
0.065186
0.066162
0.058838
0.052979
0.052979
0.058838
0.057373
0.048096
0.061768
0.055420
0.045654
0.037842
0.049072
0.045654
0.049561
0.058350
0.045166
0.038818
0.036377
0.042236
0.036865
0.025146
0.039795
0.039307
0.030518
0.024170
0.028076
0.032471
0.026611
0.024658
0.031982
0.023193
0.025146
0.009521
0.018799
0.012451
0.009033
0.009521
0.021240
0.020752
0.006592
0.010010
0.013428
-0.005096
0.003174
0.004639
0.011475
-0.000214
0.009033
-0.001678
-0.001190
-0.006561
-0.006561
-0.005096
-0.010956
-0.002167
-0.002655
-0.010468
-0.019257
-0.013397
0.002686
-0.028046
-0.028046
-0.016815
-0.016327
-0.017303
-0.029022
-0.030487
-0.037323
-0.026093
-0.048065
-0.052460
-0.052460
-0.049042
-0.063690
-0.059784
-0.066620
-0.066132
-0.062225
-0.053436
-0.057343
-0.057343
-0.051483
-0.056366
-0.068085
-0.060760
-0.057831
-0.059296
-0.056366
-0.053925
-0.036835
-0.027069
-0.034882
-0.031952
-0.026093
-0.024139
-0.018280
-0.012421
-0.021698
-0.023651
-0.017303
-0.015350
-0.017303
-0.020721
-0.004120
0.004150
-0.009003
0.001221
0.005127
0.007568
0.002197
-0.006561
-0.008026
0.005127
-0.002655
-0.000214
-0.000214
-0.012909
-0.005096
-0.002167
0.002197
0.008057
0.002197
0.010498
0.001709
0.002197
0.019287
0.017334
0.016846
0.003662
0.000732
0.014404
0.007080
0.020264
0.031006
0.031982
0.037842
0.045654
0.049561
0.039307
0.057373
0.073975
0.068115
0.039307
-0.010956
-0.056366
-0.063202
0.020264
0.059814
0.027100
-0.043671
-0.073456
-0.045135
-0.017792
-0.036346
-0.031464
-0.018280
-0.027069
-0.070038
-0.131073
-0.165253
-0.217010
-0.217987
-0.209198
-0.157440
-0.095428
-0.057343
-0.089081
-0.120819
-0.151581
-0.175995
-0.150604
-0.149139
-0.125702
-0.102753
-0.076385
-0.064667
-0.046600
-0.019745
-0.011444
-0.008026
0.016357
0.017334
0.042725
0.047607
0.032959
0.052002
0.060791
0.052002
0.052002
0.039307
0.044189
0.038330
0.034912
0.026611
0.031006
0.093018
0.049072
-0.049042
-0.069550
-0.013397
0.043701
0.082275
0.081299
0.077393
0.057373
0.046143
0.050049
0.044189
0.047119
0.051514
0.060791
0.072510
0.070068
0.064209
0.064697
0.065186
0.064697
0.056885
0.060303
0.043213
0.046631
0.037842
0.041260
0.035889
0.018311
0.024658
0.035889
0.024658
0.009521
0.026123
0.023193
0.011475
0.014404
0.011963
0.017822
0.030518
0.034912
0.039795
0.023193
0.020752
0.060303
0.096436
0.076904
0.080811
0.069092
0.040771
0.020752
0.015869
0.034912
0.054443
0.058350
0.055420
0.052490
0.031982
0.015869
0.013428
-0.000214
-0.017792
-0.034393
-0.030487
-0.036835
-0.044647
-0.044159
-0.045135
-0.057831
-0.048065
-0.044647
-0.044159
-0.050507
-0.044647
-0.037323
-0.045624
-0.050507
-0.040253
-0.040741
-0.035858
-0.039764
-0.025604
-0.037323
-0.036835
-0.035370
-0.026581
-0.021698
-0.033905
-0.020721
-0.016815
-0.014374
-0.009491
-0.019745
-0.014374
-0.016815
-0.013885
-0.002167
-0.006561
-0.008514
-0.010956
0.002686
-0.002655
0.003662
0.023193
0.047607
0.048096
0.051514
0.047119
0.036865
0.031494
0.029541
0.031494
0.017822
0.035400
0.058350
0.049561
0.052979
0.035400
0.048584
0.053467
0.048584
0.038330
0.034424
0.031006
0.025146
0.016357
0.019775
0.031006
0.016357
0.023193
0.017334
0.019775
0.008057
0.015381
0.012451
0.011963
0.011963
0.014404
-0.002167
0.008057
0.005127
0.006592
-0.007050
-0.013397
-0.005585
0.009521
-0.012421
-0.009979
-0.008514
-0.002655
0.002686
0.004639
-0.010956
-0.013885
-0.026093
-0.014862
-0.023651
-0.019257
-0.005585
-0.006073
-0.001678
-0.006561
-0.016327
0.006104
0.001709
0.007568
0.003662
0.023193
0.036377
0.059326
0.064697
0.022217
-0.062225
-0.059784
0.041260
0.152588
0.161865
0.082275
0.000732
-0.111053
-0.205292
-0.169647
-0.044159
0.013428
0.022705
0.038818
0.002686
-0.090546
-0.163300
-0.178925
-0.193573
-0.171112
-0.154999
-0.138885
-0.164276
-0.156464
-0.062225
-0.027069
-0.040741
-0.084198
-0.076385
-0.098358
-0.079315
-0.089081
-0.076385
-0.055389
-0.045135
-0.015839
0.005127
0.019775
0.030029
0.038818
0.040283
0.031982
0.041260
0.053955
0.041748
0.059326
0.052490
0.056396
0.050049
0.046143
0.056885
0.049561
0.045654
0.051514
0.057373
0.060303
0.052490
0.060303
0.057373
0.040771
0.045654
0.042236
0.038330
0.026123
0.030029
0.017822
0.011475
-0.004120
0.020264
0.025635
0.012451
0.002686
0.003662
-0.013885
-0.014862
-0.023651
-0.028534
-0.029022
-0.015839
-0.031464
-0.029999
-0.037811
-0.033417
-0.033417
-0.033417
-0.027557
-0.034882
-0.021210
-0.037323
-0.030975
-0.025116
-0.023163
-0.026581
-0.030975
-0.016815
-0.017792
-0.022186
-0.011444
-0.008514
-0.003143
-0.006073
0.002686
0.001709
0.009521
0.012939
0.005615
0.015381
0.008057
0.013916
0.022705
0.031494
0.012939
0.010986
0.025635
0.024658
0.024170
0.025146
0.039795
0.019775
0.024170
0.021240
0.018799
0.017334
0.024658
0.028564
0.037354
0.023193
0.018799
0.037354
0.031982
0.037842
0.045654
0.029541
0.031982
0.031982
0.047607
0.031006
0.040771
0.045654
0.048096
0.040771
0.040771
0.047607
0.040771
0.031494
0.032959
0.033447
0.037842
0.020264
0.017822
0.025635
0.023193
0.015869
0.011963
0.012939
0.009033
0.006104
-0.002167
0.003174
-0.014374
-0.004608
-0.014862
-0.012909
-0.011444
-0.000702
0.019287
-0.005585
0.014893
0.023193
0.031982
0.040771
0.033447
0.031982
0.036377
0.038330
0.067627
0.084717
0.093018
0.086182
0.079834
0.074951
0.105225
0.095459
0.113037
0.104248
0.081299
0.074463
0.071533
0.075928
0.061279
0.053467
0.037354
0.029053
0.038818
0.040283
0.018799
-0.005096
-0.017792
-0.006073
0.010986
0.023193
0.019775
0.020752
0.018799
0.001709
-0.030975
-0.050018
-0.079803
-0.070526
-0.082733
-0.056366
-0.026581
-0.086639
-0.113495
-0.148163
-0.154999
-0.146698
-0.074432
-0.116913
-0.227264
-0.251190
-0.221405
-0.196991
-0.173065
-0.159882
-0.157440
-0.161346
-0.149628
-0.131561
-0.148163
-0.144257
-0.120819
-0.110565
-0.110077
-0.096405
-0.081757
-0.066132
-0.075897
-0.068573
-0.074432
-0.064178
-0.071503
-0.061249
-0.050018
-0.052460
-0.042694
-0.051971
-0.044647
-0.046600
-0.048553
-0.028046
-0.020233
-0.011444
-0.008514
0.007568
0.026611
0.019775
0.004150
0.013428
0.025635
0.023193
0.026611
0.023193
0.024170
0.023193
0.023682
0.025635
0.028564
0.024170
0.011475
-0.003632
0.012939
0.012939
0.016846
0.014404
0.018799
0.021240
0.019775
0.020752
0.018311
0.027588
0.030029
0.020264
0.029541
0.020752
0.029053
0.026611
0.031982
0.025635
0.020264
0.013916
0.024658
0.015869
0.030518
0.012939
0.021729
0.015381
0.024658
0.023193
0.013428
0.007080
0.013916
0.017334
-0.005096
0.006592
0.015381
0.008057
-0.003632
0.027100
0.024170
0.016357
0.023193
0.010498
0.025146
0.022705
0.015869
0.021729
0.026611
0.028076
0.035889
0.036377
0.033447
0.033936
0.032471
0.041748
0.025635
0.039795
0.052490
0.025146
0.030518
0.030029
0.030518
0.037842
0.036377
0.037842
0.041748
0.034912
0.036865
0.032959
0.021240
0.022705
0.024658
0.037842
0.023682
0.019287
0.018799
0.037842
0.029053
0.022705
0.019775
0.022217
0.016357
0.028564
0.010498
0.011963
0.002686
0.008057
0.026611
0.015381
0.011475
0.000732
0.016846
0.036865
0.035400
0.022705
0.008545
-0.000214
-0.007050
0.006104
0.015381
0.037842
0.036377
0.029053
0.008057
-0.006073
-0.001190
-0.010468
-0.014374
-0.032928
-0.029999
-0.018768
-0.001678
0.028564
0.032471
0.020752
0.008545
-0.017303
-0.027557
0.000732
0.033936
0.053467
0.046143
0.012939
0.013428
0.009033
0.030029
0.045166
0.041260
0.056885
0.042236
0.021240
0.008545
0.010010
-0.002655
-0.023163
-0.027069
-0.023651
-0.010956
-0.003632
0.000244
-0.018768
-0.008514
-0.026093
-0.072968
-0.095428
-0.105194
-0.080292
-0.075409
-0.054901
-0.050507
-0.038788
-0.041229
-0.049042
-0.032928
-0.044159
-0.046112
-0.050995
-0.030487
-0.021698
-0.024139
-0.029022
-0.032440
-0.029022
-0.011932
0.016357
0.062744
0.087158
0.052002
0.038330
0.015381
0.011475
0.006104
0.013428
0.027100
0.018311
0.031982
0.043213
0.045166
0.037354
0.039307
0.027588
0.019775
0.013916
0.013428
0.032959
0.044189
0.029053
0.035889
0.022217
0.015381
0.022217
0.023193
-0.002655
-0.019745
-0.016327
-0.012421
0.011475
0.008057
0.014404
0.027588
0.030518
0.027588
0.030518
0.024658
0.015869
-0.003143
0.008545
0.025146
0.030029
0.045166
0.040771
0.052002
0.056396
0.055420
0.035889
0.038330
0.027100
0.017334
0.014404
0.003662
-0.009003
0.001221
-0.012421
-0.017303
-0.021698
-0.029510
-0.030487
-0.023163
-0.024139
-0.034882
-0.034882
-0.038300
-0.028046
-0.022186
-0.039276
-0.033905
-0.029510
-0.025116
-0.028046
-0.021210
-0.017303
-0.020721
-0.019745
-0.026581
-0.027069
-0.027557
-0.014374
-0.025604
-0.009979
-0.011444
-0.015350
-0.016327
-0.006561
-0.000702
-0.000214
0.002686
-0.006073
0.014893
0.004639
0.018799
0.027100
0.023193
0.025635
0.015869
0.027100
0.007080
0.009521
0.021240
0.017334
0.024658
-0.000214
-0.004120
0.009033
-0.013885
-0.013397
-0.018280
-0.023163
-0.039764
-0.043182
-0.030975
-0.024139
-0.004608
0.009521
-0.000214
-0.028046
-0.049042
-0.049042
-0.029510
-0.008026
0.018799
0.024658
0.061279
0.102783
0.084229
0.087158
0.046143
-0.008026
-0.015839
-0.006561
0.007568
0.037842
0.066162
0.051514
-0.001190
0.024170
0.049072
0.031006
0.021729
0.077393
0.103760
0.080322
0.007080
-0.135956
-0.172089
-0.083221
-0.044647
0.015381
0.048096
-0.006073
-0.015839
-0.025604
-0.063690
-0.100800
-0.101288
-0.104218
-0.121796
-0.134491
-0.131561
-0.132538
-0.118866
-0.110077
-0.095917
-0.094452
-0.092010
-0.090057
-0.078827
-0.074432
-0.067596
-0.044159
-0.034882
-0.029510
-0.017303
-0.000702
-0.006561
-0.003143
0.016357
0.025635
0.020752
0.028076
0.040283
0.053467
0.054932
0.052002
0.051514
0.053955
0.050049
0.045654
0.044678
0.042236
0.038330
0.054443
0.052002
0.049561
0.042236
0.047607
0.044189
0.027588
0.009033
0.003174
-0.000702
0.010986
0.014404
0.031982
0.020752
0.015869
-0.000702
0.002197
0.001221
0.005127
-0.004120
-0.000214
0.000732
0.000244
0.033447
0.082275
0.081299
0.061768
0.061279
0.074951
0.078857
0.091553
0.086670
0.082275
0.078369
0.071533
0.095459
0.084717
0.080322
0.071533
0.067627
0.048096
0.040771
0.033936
0.020264
0.007568
0.001221
-0.012909
-0.028534
-0.045135
-0.046600
-0.040253
-0.056366
-0.055389
-0.052948
-0.060760
-0.055878
-0.057831
-0.034393
-0.050995
-0.026093
-0.048553
-0.040253
-0.035858
-0.054413
-0.037323
-0.029510
-0.040741
-0.015839
-0.007050
-0.008026
-0.006561
-0.001190
0.008545
0.007080
0.008545
0.003174
0.008545
0.019287
0.034912
0.051514
0.049561
0.041260
0.037842
0.033447
0.037354
0.029541
0.018311
0.017334
0.025635
0.024170
0.023682
0.011475
-0.006073
-0.025116
-0.029999
-0.051483
-0.087128
-0.078339
-0.076874
-0.086151
-0.082245
-0.084686
-0.091034
-0.103241
-0.109589
-0.101776
-0.101776
-0.103729
-0.089569
-0.092987
-0.082245
-0.084198
-0.068573
-0.061737
-0.051483
-0.050507
-0.047089
-0.037323
-0.043671
-0.035370
-0.027069
-0.017792
-0.026581
-0.011932
-0.012909
-0.009003
-0.020233
-0.011444
-0.011444
-0.018280
-0.020721
-0.009979
-0.019745
-0.012909
-0.019745
-0.028534
-0.028534
-0.020721
-0.011932
-0.024139
-0.024139
-0.026093
-0.025604
-0.031952
-0.031464
-0.012909
-0.011932
-0.008514
0.018799
0.097412
0.170166
0.232666
0.302490
0.281982
0.166748
0.040771
-0.031952
-0.030975
0.026611
0.112061
0.161377
0.177002
0.149658
0.101318
0.030029
-0.044159
-0.069061
-0.083710
-0.095917
-0.122284
-0.122772
-0.125702
-0.145721
-0.183807
-0.197968
-0.188202
-0.175995
-0.136444
-0.108124
-0.079803
-0.098358
-0.092987
-0.068085
-0.015839
-0.028046
-0.032928
-0.030975
-0.043671
-0.113007
-0.117401
-0.081757
-0.062714
-0.024139
-0.009491
0.003174
-0.028534
-0.029022
-0.030975
-0.058807
-0.069550
-0.062225
-0.062714
-0.057343
-0.042694
-0.018280
-0.013397
-0.017792
0.008057
0.020752
0.033936
0.047607
0.061279
0.075439
0.072510
0.082764
0.086670
0.084717
0.086670
0.096436
0.099854
0.099365
0.109619
0.107178
0.103271
0.093506
0.074463
0.081787
0.073486
0.067627
0.057861
0.057861
0.041748
0.036865
0.042236
0.043213
0.022705
0.028076
0.029053
0.025146
0.033447
0.010498
0.016846
0.018799
0.009521
0.009521
0.015381
0.021240
0.018799
0.015869
0.021240
0.009521
0.003662
0.016357
0.009521
0.007080
-0.003632
0.008057
0.011475
0.012939
0.012451
0.035889
0.030029
0.024170
0.018799
0.016357
0.014893
0.039307
0.063721
0.031494
0.049561
0.034912
0.020264
0.027100
0.007568
0.011963
0.028564
0.043701
0.041260
0.037842
0.006104
-0.008514
-0.009491
0.004639
0.009033
0.001709
-0.006073
0.007568
0.005615
-0.013885
-0.004608
0.002197
0.000244
-0.006073
0.007080
-0.011444
-0.003143
-0.006561
-0.007538
0.000732
-0.008026
-0.012421
-0.006073
-0.009003
-0.000214
-0.002655
0.005615
0.006592
0.007080
0.018799
0.020752
0.025146
0.022705
0.039307
0.021729
0.016846
0.019287
0.025146
0.040771
0.036377
0.040283
0.035889
0.028564
0.013428
0.013916
-0.006073
-0.015350
-0.016327
-0.016815
-0.009979
-0.022675
-0.027557
-0.019745
-0.004120
-0.013885
-0.013885
-0.023163
-0.026093
-0.035370
-0.032440
-0.024139
-0.023651
-0.018768
0.005615
0.013428
0.018311
0.023682
0.036377
0.026611
0.026123
0.007568
0.010010
0.014893
0.006104
0.001221
-0.011444
-0.024628
-0.009003
-0.014374
-0.020721
-0.042206
-0.042206
-0.034393
-0.039764
-0.032440
-0.023651
-0.033905
-0.043671
-0.055389
-0.055389
-0.044159
-0.030487
-0.025116
-0.004608
0.004639
0.014404
0.023193
0.036865
0.004639
-0.048065
-0.051483
-0.032440
-0.028534
-0.020233
-0.023163
0.010498
0.034424
0.020264
-0.021210
-0.075897
-0.052948
-0.043671
-0.028046
-0.033905
-0.037323
-0.027069
-0.044647
-0.070526
-0.073456
0.021729
0.082275
0.026611
-0.009491
-0.015839
-0.053925
-0.052948
-0.030487
0.015869
0.033447
0.040283
0.018311
0.011475
0.018311
-0.013885
-0.051483
-0.052460
-0.006073
0.036377
0.050537
0.038330
0.041748
0.008057
0.001709
-0.015350
-0.002655
-0.002655
-0.004120
-0.000702
-0.000214
0.009033
0.013916
0.013428
0.023193
0.026123
0.042725
0.047119
0.042236
0.021729
0.030029
0.050537
0.040283
0.044189
0.050537
0.046631
0.045654
0.041260
0.038330
0.046631
0.046631
0.045654
0.041748
0.038818
0.028076
0.018799
0.026123
0.012939
0.003662
0.006104
-0.004120
-0.005096
-0.003143
-0.010956
-0.019745
-0.030975
-0.020721
-0.025116
-0.027069
-0.032928
-0.039276
-0.025604
-0.010468
-0.005096
-0.010468
-0.000702
-0.000214
0.005127
0.008057
0.004639
0.008545
0.026123
0.033447
0.038818
0.020264
0.001709
0.011963
0.036377
0.052490
0.043213
0.017822
-0.008026
-0.050018
-0.061737
-0.021210
0.003174
0.000244
0.002686
0.006592
-0.000214
0.006592
0.013428
0.025635
0.001709
0.005615
-0.003143
-0.007050
0.006592
0.031982
0.036377
0.057861
0.072021
0.083252
0.075439
0.061279
0.046631
0.033936
0.011963
0.015869
0.006104
0.013428
0.004150
0.014404
0.017334
0.003662
-0.012421
-0.021210
-0.031952
-0.044647
-0.040741
-0.059296
-0.063690
-0.082733
-0.079315
-0.092987
-0.105194
-0.103729
-0.099823
-0.113007
-0.110565
-0.112518
-0.116913
-0.113007
-0.115936
-0.117401
-0.114960
-0.114960
-0.106171
-0.100311
-0.091034
-0.085175
-0.073944
-0.062714
-0.052948
-0.037323
-0.039276
-0.030975
-0.020721
-0.029999
-0.032440
-0.030487
-0.031952
-0.027557
-0.016327
-0.013885
-0.021210
-0.013885
-0.018768
-0.022186
-0.039276
-0.036346
-0.038300
-0.043671
-0.045624
-0.045135
-0.028534
-0.031464
-0.026581
-0.014374
-0.009979
-0.016815
-0.009003
0.007080
0.006104
0.015869
0.018311
0.025635
0.029053
0.040771
0.036377
0.040771
0.039795
0.044189
0.052979
0.052979
0.052490
0.049561
0.057861
0.052002
0.041260
0.050537
0.050049
0.046143
0.044678
0.037842
0.037842
0.032959
0.030029
0.037842
0.033936
0.023193
0.023193
0.037354
0.039795
0.025146
0.027588
0.021729
0.022705
0.029541
0.024170
0.023193
0.011475
0.011963
0.010498
0.022217
0.012451
0.012939
0.007568
0.018799
0.008057
0.009521
0.018311
0.007568
0.016357
0.018799
0.026611
0.027100
0.023682
0.021240
0.015381
0.027588
0.042236
0.025146
0.027588
0.027100
0.009521
-0.039276
-0.082245
-0.097382
-0.083710
-0.070526
-0.091034
-0.073944
-0.048553
-0.038300
-0.003632
-0.050018
-0.043671
-0.054901
-0.044647
-0.032928
-0.021698
-0.018280
0.029541
0.029541
0.057373
0.071045
0.082764
0.093018
0.099365
0.114014
0.133057
0.137451
0.118896
0.073975
0.037842
0.034424
0.034912
0.049561
0.040283
0.029053
0.019287
0.003662
-0.021698
-0.030975
-0.014862
-0.018768
-0.038300
-0.027557
-0.029510
-0.040741
-0.031464
-0.031952
-0.034882
-0.015350
-0.029999
-0.018768
-0.026581
-0.021698
-0.001190
-0.002655
-0.003143
0.008057
0.007080
0.018311
0.013916
-0.000702
-0.004120
-0.003143
0.014404
0.001709
-0.004608
-0.017303
-0.013397
-0.001190
0.003174
-0.015350
-0.025604
-0.025604
-0.015839
-0.050995
-0.044159
-0.050018
-0.042694
-0.050507
-0.037323
-0.033417
-0.035858
-0.042206
-0.031464
-0.033417
-0.028534
-0.034882
-0.029999
-0.024139
-0.007538
-0.009003
0.007568
-0.004120
-0.001678
-0.005096
0.004150
0.014404
0.010498
0.014893
0.012451
0.017334
0.012939
0.015381
0.008545
0.010010
0.000244
0.004639
-0.005585
-0.023651
-0.007538
-0.003143
-0.018280
-0.019745
-0.009491
-0.009003
-0.005585
-0.021698
-0.017303
0.001221
-0.018768
-0.015350
-0.006561
-0.013397
-0.010956
-0.012909
-0.006561
-0.021210
-0.005585
-0.000702
0.005127
0.008545
0.008057
0.009521
0.011963
0.011475
0.015869
0.008545
0.002197
0.014893
0.026123
0.017822
0.010986
0.018799
0.025146
0.024170
0.018799
0.015869
0.012939
0.007568
0.006104
0.010010
-0.000214
0.002686
-0.008514
-0.002655
-0.004120
-0.012909
-0.006073
-0.000702
-0.009003
-0.012421
-0.016327
-0.006073
-0.007538
-0.001678
0.009033
0.002197
-0.006073
-0.001678
0.006592
0.015869
0.003662
0.014404
0.018799
0.022705
0.016846
0.020264
0.017334
0.011475
0.012451
0.017822
0.015381
0.012939
0.021729
0.015381
0.011475
0.007568
0.012451
0.001709
0.015381
0.015869
0.007568
0.015869
0.007080
0.012939
0.016357
0.004639
0.007568
0.015381
0.015869
-0.004120
-0.009979
-0.001190
-0.002655
-0.015350
0.003662
0.030029
0.052979
0.107178
0.121826
0.112061
0.024170
-0.064667
-0.024139
0.114502
0.082275
-0.022675
-0.047089
-0.109100
-0.163788
-0.154022
-0.104218
-0.106171
-0.075409
-0.115936
-0.178436
-0.187714
-0.179901
-0.159882
-0.137421
-0.137909
-0.160370
-0.123749
-0.098846
-0.080780
-0.048065
-0.002167
0.036377
0.036865
0.042725
0.093018
0.137451
0.154053
0.153564
0.128174
0.103271
0.087646
0.093994
0.071045
0.061768
0.058350
0.055420
0.063721
0.063721
0.057373
0.042725
0.027100
0.025635
0.005127
0.004150
0.001221
-0.000702
0.000244
0.003174
0.007568
0.001221
-0.016815
-0.019257
-0.011932
-0.008514
-0.024628
-0.029510
-0.011444
-0.012909
-0.023163
-0.025604
-0.028534
-0.029510
-0.029510
-0.035858
-0.020721
-0.014374
-0.014862
-0.019257
-0.002655
-0.006561
-0.007538
-0.004608
-0.011444
-0.019257
-0.016815
-0.011932
-0.008514
-0.016327
-0.000702
-0.005585
-0.006561
-0.007538
-0.022186
-0.026093
-0.040741
-0.047089
-0.049530
-0.045624
-0.048553
-0.055389
-0.051971
-0.056854
-0.058319
-0.050018
-0.056366
-0.059296
-0.057343
-0.053436
-0.053436
-0.052948
-0.039764
-0.024628
-0.015350
-0.012421
-0.020721
-0.022675
-0.030975
-0.026581
-0.013885
-0.000702
-0.011932
0.008545
0.002197
0.010498
0.002197
0.014404
0.020752
0.002197
0.015381
0.019287
0.018311
0.026123
0.015869
0.023193
0.016357
0.028564
0.039795
0.029053
0.025146
0.034424
0.046631
0.046143
0.024658
0.035889
0.041748
0.052979
0.045654
0.056396
0.052979
0.046143
0.046631
0.056885
0.065186
0.052002
0.043213
0.044189
0.050537
0.033936
0.033447
0.029053
0.030518
0.027100
0.029541
0.026123
0.018799
0.021240
0.021240
0.011475
0.001221
-0.004608
0.002686
-0.004608
-0.006561
-0.007538
-0.017303
-0.014862
-0.005096
-0.003632
-0.011444
-0.014374
-0.018768
-0.010956
-0.018768
-0.017303
-0.024628
-0.006073
-0.015350
-0.030487
-0.031952
-0.015350
-0.008026
-0.020721
-0.034393
-0.029510
-0.033417
-0.021210
-0.027557
-0.025116
-0.040253
-0.055878
-0.045135
-0.048065
-0.038300
-0.014374
-0.007538
-0.021210
-0.020233
0.014893
0.127686
0.144287
0.068115
-0.006073
-0.023651
0.010498
0.010010
-0.018280
-0.009003
0.020264
0.024170
0.007568
0.029541
0.044678
0.024658
0.025146
0.018311
0.036377
0.023193
-0.075897
-0.137909
-0.106171
-0.043182
0.002197
0.042725
0.065186
0.091064
0.115967
0.157959
0.174561
0.150146
0.114014
0.074463
0.067139
0.089600
0.156494
0.166748
0.170654
0.152588
0.120361
0.109131
0.102295
0.088135
0.081787
0.071045
0.050049
0.018799
0.020264
0.000244
-0.008514
-0.032440
-0.034393
-0.044647
-0.053436
-0.051483
-0.051483
-0.048553
-0.052460
-0.044159
-0.039276
-0.044159
-0.046600
-0.038788
-0.037323
-0.033417
-0.025116
-0.035858
-0.036835
-0.018768
-0.023163
-0.022675
-0.030487
-0.036346
-0.019257
-0.019257
-0.023651
-0.024628
-0.036346
-0.034882
-0.039276
-0.028534
-0.033417
-0.035858
-0.043182
-0.029999
-0.040253
-0.047089
-0.034882
-0.043182
-0.040253
-0.037323
-0.035370
-0.033905
-0.034882
-0.027069
-0.026093
-0.032440
-0.038300
-0.027069
-0.034882
-0.031952
-0.030975
-0.027557
-0.029510
-0.031464
-0.022675
-0.028534
-0.038788
-0.031464
-0.040741
-0.033417
-0.030975
-0.044159
-0.051971
-0.039276
-0.050507
-0.053925
-0.057831
-0.053925
-0.060272
-0.061737
-0.058319
-0.075897
-0.078339
-0.073456
-0.058807
-0.063690
-0.041718
-0.042206
-0.030487
-0.042694
-0.041718
-0.040253
-0.031464
-0.030487
-0.021210
-0.018768
-0.011444
-0.011444
-0.004608
0.010010
0.005615
0.014893
0.005127
0.004639
-0.015350
-0.025604
-0.015350
-0.020233
-0.017792
-0.007050
-0.022675
-0.010956
-0.022675
-0.002655
0.014404
0.001709
0.006592
0.028564
0.045654
0.041748
0.028076
0.041748
0.054932
0.056396
0.041748
0.053955
0.050537
0.040771
0.070557
0.073486
0.052002
0.030518
0.017334
0.009521
0.004639
-0.014862
-0.008514
-0.028534
-0.023163
-0.022675
-0.011444
-0.031952
-0.032928
-0.024139
-0.013885
-0.038788
-0.035858
-0.017792
-0.028534
-0.021698
-0.023163
-0.014374
-0.015839
0.003174
-0.000702
-0.009491
-0.024139
-0.024628
-0.007538
-0.020721
-0.020721
-0.028534
-0.029022
-0.031952
-0.030975
-0.029022
-0.037811
-0.036835
-0.038788
-0.010468
-0.018768
-0.012421
0.003174
0.012451
0.013428
-0.012909
0.001709
-0.000702
0.021240
0.025146
0.023682
0.024658
0.021729
0.020752
0.031494
0.024170
0.011475
0.015381
0.026123
0.025146
0.024170
0.006104
-0.003143
0.012451
0.050049
0.109131
0.093506
0.019775
-0.048065
-0.023163
-0.015350
-0.010956
-0.015350
-0.009003
-0.009491
-0.016327
-0.013885
0.003662
0.004639
-0.023163
-0.029510
-0.053925
-0.063202
-0.049042
-0.059784
-0.054901
-0.043671
-0.014862
0.007568
0.015381
0.018311
0.014404
-0.005585
-0.008514
0.010498
0.039795
0.046631
0.043213
0.042236
0.052002
0.031006
0.027588
0.019287
0.041748
0.022705
0.025635
0.018799
0.023193
0.019775
0.014404
0.017822
0.014404
0.007568
-0.000702
0.007568
-0.003143
-0.004608
0.001709
-0.015350
-0.000214
-0.010468
-0.003632
-0.003632
-0.007538
0.004150
-0.004608
-0.008514
-0.008026
-0.006561
0.003174
-0.001190
0.000732
-0.003632
0.004150
-0.008514
0.000732
0.009033
0.002686
0.009033
0.000732
0.012451
0.004150
-0.012421
0.001221
0.016846
-0.000214
-0.005096
-0.001678
-0.007538
-0.003632
-0.007538
-0.011444
-0.007050
-0.003632
-0.011444
-0.021698
-0.009491
0.004150
-0.000702
-0.017303
-0.012421
-0.007050
-0.016815
-0.015839
-0.011932
-0.011932
-0.027069
-0.026093
-0.027069
-0.026581
-0.029510
-0.020233
-0.013397
-0.023651
-0.021698
-0.014374
-0.004120
0.007568
0.030029
0.047607
0.037842
0.069092
0.053955
0.084717
0.097900
0.117920
0.091064
0.082275
0.062256
0.083252
0.091064
0.136475
0.143311
0.118896
0.152588
0.167236
0.191650
0.148682
0.020752
-0.081757
-0.106659
-0.033417
0.039795
0.063232
0.046143
0.012939
-0.016327
-0.050018
-0.068573
-0.066132
-0.053436
-0.086151
-0.138397
-0.136444
-0.122284
-0.094452
-0.082733
-0.087128
-0.092499
-0.094452
-0.098358
-0.094940
-0.090546
-0.095917
-0.090057
-0.089081
-0.089081
-0.091034
-0.082733
-0.076385
-0.080780
-0.060272
-0.061249
-0.061737
-0.063202
-0.048065
-0.058319
-0.050507
-0.046112
-0.046600
-0.042694
-0.046600
-0.049530
-0.042206
-0.046600
-0.035858
-0.033905
-0.029999
-0.040253
-0.026093
-0.015839
-0.004120
-0.021210
-0.020721
-0.023163
-0.018280
-0.029022
-0.020721
-0.014862
0.009033
0.018799
0.022217
0.023193
0.014404
0.005615
-0.009979
-0.000702
0.015381
0.023193
0.018311
0.012451
0.023682
0.033936
0.042236
0.038818
0.036865
0.069092
0.048096
0.039795
-0.002167
-0.015350
-0.018280
-0.001190
0.025146
0.046631
0.059326
0.047607
0.009521
-0.003143
-0.015350
-0.019257
-0.005585
0.003662
0.003662
0.000732
-0.003632
0.006104
0.001221
0.013916
0.004150
-0.003632
-0.001678
0.007080
0.006104
0.003662
0.003174
0.014893
0.006104
-0.001678
0.011475
0.003174
0.007080
0.012451
-0.003632
-0.002655
0.003174
-0.009003
0.000732
-0.001190
-0.017792
-0.004120
0.005615
0.003174
-0.007050
0.000244
-0.003143
-0.011932
-0.006561
-0.001678
-0.006561
-0.004608
0.011963
0.007568
0.007568
-0.001190
0.001709
0.005615
0.015381
0.008057
0.014893
0.025635
0.012939
0.024170
0.014893
0.021240
0.021240
0.018799
0.024170
0.028076
0.026123
0.026611
0.025146
0.020264
0.021240
0.029541
0.023193
0.020264
0.023682
0.022217
0.012451
0.005615
0.008057
0.015381
0.015869
0.012451
0.013428
0.025146
0.027588
0.029541
0.032959
0.033447
0.036865
0.038818
0.047607
0.034912
0.031494
0.051025
0.033447
0.028564
0.010010
-0.032928
-0.023163
0.233643
0.408447
0.346436
0.205322
-0.143280
-0.317108
-0.203827
-0.070526
0.038330
0.100342
0.134521
0.106201
0.089111
0.094482
0.112061
0.145752
0.123291
0.032471
-0.017303
-0.019257
0.002686
0.040771
0.065674
0.085693
0.085693
0.121826
0.129150
0.128662
0.116943
0.094482
0.066650
0.037354
-0.004608
-0.021698
-0.042694
-0.022186
-0.032928
-0.022675
-0.025116
-0.023651
-0.020721
-0.014374
-0.013397
-0.036346
-0.043182
-0.046112
-0.050018
-0.047089
-0.070526
-0.085175
-0.071503
-0.091522
-0.102753
-0.089081
-0.096405
-0.093475
-0.087616
-0.084198
-0.088104
-0.114960
-0.104218
-0.093964
-0.081268
-0.078339
-0.089081
-0.085663
-0.095428
-0.079803
-0.065155
-0.061249
-0.060760
-0.049530
-0.065155
-0.071014
-0.068085
-0.048553
-0.057343
-0.059296
-0.057343
-0.044647
-0.055389
-0.038788
-0.050018
-0.043182
-0.045135
-0.044647
-0.032928
-0.036346
-0.029510
-0.035370
-0.022675
-0.008026
-0.025116
-0.013885
-0.014862
-0.007050
-0.009979
-0.002655
-0.003143
-0.003143
-0.005585
-0.004120
0.004639
0.000244
-0.006073
0.000244
0.000244
0.001709
-0.002655
-0.007538
-0.004608
-0.011932
-0.004608
-0.001678
-0.015350
-0.008026
-0.014862
-0.007538
-0.007538
-0.015839
-0.008514
-0.004608
-0.001678
-0.007050
-0.014862
-0.016327
-0.007050
-0.006073
-0.008026
-0.010468
-0.013397
-0.009003
-0.003143
-0.005585
-0.002655
-0.002655
0.005615
-0.010956
-0.004608
-0.007050
-0.006073
-0.005096
-0.000214
-0.002167
-0.011444
-0.009491
-0.001190
0.005615
-0.008026
-0.002655
-0.015350
-0.014374
-0.013885
-0.021698
-0.016815
-0.007050
-0.007050
-0.007538
-0.009003
0.006592
0.006104
0.014893
0.018799
0.024658
0.033447
0.032959
0.029053
0.036865
0.047607
0.040283
0.053955
0.055420
0.082275
0.073486
0.047607
0.054932
0.067139
0.052002
0.048584
0.030029
0.034424
0.032959
0.012451
0.017822
0.020264
0.014404
0.024170
-0.015350
-0.034393
-0.027069
0.048584
0.039307
-0.015350
-0.067596
-0.059296
-0.012421
-0.013397
-0.026093
-0.048065
-0.058807
-0.033905
-0.038300
-0.074432
-0.072479
0.006592
0.073975
0.072021
-0.004608
-0.054413
-0.029510
0.015869
0.032471
0.031494
0.013428
0.008057
0.028564
0.043213
0.051025
0.038330
0.001709
-0.000214
-0.016815
-0.018280
0.009521
0.066650
0.058350
-0.044647
-0.096893
-0.072968
-0.057343
-0.033905
0.018799
0.030518
-0.002167
-0.014374
-0.009979
0.011963
-0.002167
0.010498
0.024658
0.025635
0.036377
0.046143
0.041748
0.039795
0.035889
0.038818
0.038818
0.021240
0.026123
0.038818
0.027588
0.021729
0.023193
-0.000702
-0.000702
0.001709
0.012939
0.005127
0.003662
0.003662
-0.001190
-0.001190
-0.023163
-0.019745
-0.015839
-0.020233
-0.028046
-0.017303
-0.022186
-0.010468
-0.014862
-0.014862
-0.006561
-0.016815
-0.003143
-0.014374
-0.011932
-0.005096
-0.009979
-0.008026
-0.008026
-0.016815
-0.011444
-0.002167
-0.008514
-0.009491
-0.003143
-0.007538
-0.006561
-0.004120
-0.008514
-0.018280
-0.002655
-0.002167
0.009033
-0.008026
-0.011444
-0.001678
-0.004608
-0.005096
-0.000214
-0.001678
-0.009979
-0.005096
-0.002655
-0.005585
-0.013885
-0.001678
-0.009491
-0.014862
-0.015350
-0.004608
-0.005585
-0.004608
-0.009003
-0.023651
-0.021698
-0.014374
-0.007538
-0.017792
-0.013885
-0.022675
-0.010468
-0.002655
-0.011932
-0.016815
-0.009979
-0.004120
-0.019745
-0.016815
-0.007538
-0.006073
-0.011932
0.001221
0.013428
0.016846
0.014893
0.023682
0.036377
0.019775
0.023193
0.020264
0.031982
0.044189
0.043213
0.064209
0.059814
0.063721
0.063232
0.056885
0.052002
0.055420
0.060791
0.061279
0.049561
0.038818
0.042725
0.023682
0.012939
0.007080
0.002197
0.002686
-0.007538
-0.013885
-0.020233
-0.027069
-0.033417
-0.034393
-0.045135
-0.051971
-0.070526
-0.060760
-0.054413
-0.039764
-0.040253
-0.025604
-0.039764
-0.017303
-0.010468
0.006592
-0.005096
-0.009003
-0.001190
0.009033
0.010010
0.014404
0.025635
0.018311
0.021240
0.016846
0.024170
0.024658
0.012939
0.008545
0.008057
0.001709
-0.012909
-0.031464
-0.045135
-0.043182
-0.033417
-0.053436
-0.081268
-0.082733
-0.069550
-0.033417
0.028076
0.012451
-0.091034
-0.121796
-0.116913
-0.116913
-0.119843
-0.089081
-0.032440
-0.015350
-0.006073
-0.006073
-0.062225
-0.117889
-0.127655
-0.144745
-0.129120
-0.082245
-0.076874
-0.070526
-0.070526
-0.080292
-0.089081
-0.098358
-0.086151
-0.092499
-0.094940
-0.085175
-0.089569
-0.086639
-0.097870
-0.063690
-0.049530
-0.055878
-0.053436
-0.047577
-0.056366
-0.035858
-0.039764
-0.041718
-0.039276
-0.040741
-0.028534
-0.020233
-0.028534
-0.016327
-0.010468
0.010010
0.026123
0.031982
0.018311
0.019775
0.032471
0.035889
0.041260
0.053955
0.056396
0.072021
0.061279
0.052490
0.072510
0.059326
0.072510
0.056396
0.061768
0.045166
0.047119
0.048584
0.047119
0.027588
0.025635
0.017822
0.029541
0.031494
0.031982
0.034912
0.037842
0.049561
0.042236
0.038818
0.029053
0.019287
0.024170
0.033936
0.042725
0.028564
0.031006
0.034424
0.040283
0.041260
0.021240
0.026123
0.016846
0.009521
-0.002167
0.000732
0.003662
0.001709
-0.009979
-0.007538
0.001709
0.021240
-0.005585
-0.010956
-0.031952
-0.007538
0.017334
-0.003632
0.007080
0.026123
0.033936
0.048096
0.047119
0.022217
0.017822
0.018311
0.021240
0.039795
0.067627
0.090576
0.098877
0.076904
0.045654
0.036377
0.016846
0.018799
0.004150
0.007080
0.001709
-0.037323
-0.033417
-0.036346
-0.006073
0.010986
0.019775
0.009521
-0.024628
-0.021210
0.005615
0.015869
0.033936
0.052490
0.088623
0.091064
0.099365
0.114502
0.132080
0.153076
0.177002
0.197021
0.197510
0.151611
0.132568
0.147705
0.161377
0.163330
0.155518
0.155029
0.147217
0.114014
0.117920
0.088623
0.056885
0.045654
0.041260
0.052490
0.053955
0.042725
0.052490
0.029053
0.014404
0.002197
0.009033
0.015869
0.000732
0.001709
0.014404
0.011963
0.017334
0.021240
0.014404
-0.009491
-0.018768
-0.021210
-0.003632
0.001221
0.002686
-0.001678
-0.011444
-0.009979
0.007080
-0.006073
-0.011444
0.000244
0.006592
0.007080
-0.001678
0.001221
0.012451
0.001221
-0.026093
-0.039276
-0.025116
-0.014374
-0.004120
-0.006073
-0.015350
-0.022675
-0.021210
-0.036835
-0.046112
-0.056366
-0.037323
-0.027557
-0.037811
-0.113495
-0.227753
-0.197479
-0.108124
-0.085663
-0.040741
-0.030975
-0.052948
-0.108124
-0.147186
-0.200897
-0.176483
-0.109589
-0.089569
-0.081757
-0.067108
-0.067596
-0.079315
-0.078827
-0.058807
-0.053436
-0.056854
-0.048553
-0.025604
-0.012421
0.006592
-0.008026
-0.065155
-0.096893
-0.099823
-0.074921
-0.063690
-0.029510
-0.036835
-0.047577
-0.079315
-0.117889
-0.126678
-0.074432
-0.032928
-0.004120
0.003662
-0.007538
-0.058807
-0.077362
-0.081268
-0.081757
-0.062714
-0.053436
-0.032928
-0.006073
-0.015839
-0.010468
-0.017303
-0.034393
-0.046112
-0.060760
-0.071014
-0.066132
-0.073456
-0.058807
-0.066620
-0.057343
-0.071503
-0.074432
-0.059296
-0.061249
-0.060760
-0.053436
-0.040253
-0.028046
-0.005096
0.014893
0.018311
-0.010468
-0.026093
-0.035858
-0.049530
-0.016815
0.005615
0.001709
-0.000702
0.004639
0.014404
0.015869
0.006592
0.002197
0.017822
0.006592
0.009033
0.032471
0.010986
0.008545
0.003174
0.019287
0.014893
0.001709
0.011963
0.018311
0.003662
0.001709
-0.001678
-0.002655
-0.001190
0.002197
0.021240
0.017334
0.026611
0.010986
0.016357
0.007080
-0.013397
-0.006073
0.006104
0.011475
0.026123
0.034912
0.044678
0.015869
0.006592
0.016846
0.031006
0.024658
0.027100
0.038330
0.061279
0.051025
0.031494
0.015381
-0.006073
-0.010468
0.011963
0.059814
0.080811
0.081299
0.069092
0.043701
0.022217
0.016846
0.027588
0.033447
0.030518
0.046143
0.045654
0.034424
0.039307
0.052002
0.048584
0.037354
0.029053
0.011475
0.010498
0.005127
-0.000702
0.005615
0.009033
0.005127
0.018311
-0.000702
-0.023651
-0.009491
-0.021698
-0.026093
-0.026093
-0.010956
-0.021210
-0.013885
-0.011444
-0.006561
-0.014374
-0.018768
-0.021210
-0.018280
-0.001678
-0.017792
0.003174
0.016846
0.010986
0.014893
0.017334
0.017334
0.019775
0.012939
0.019287
0.016357
0.012939
0.021729
0.021729
0.010010
0.006592
0.009521
0.012939
-0.000702
0.014404
0.008545
-0.011444
-0.003632
0.008545
0.001221
-0.018280
-0.016327
-0.013397
-0.007050
-0.023163
-0.022186
-0.002167
-0.017792
-0.017303
-0.011444
-0.025604
-0.022675
-0.018280
-0.028534
-0.042694
-0.043182
-0.045135
-0.029999
-0.013397
0.005127
-0.002167
0.009033
-0.009491
-0.022675
-0.028534
-0.037323
-0.040741
-0.037323
-0.026581
-0.030487
-0.011932
0.001709
0.009521
-0.013397
-0.026093
-0.032440
-0.026581
-0.014374
0.008057
0.012939
-0.013397
-0.029022
0.013916
0.046631
0.052002
0.038330
-0.033417
-0.092499
-0.035370
0.043701
0.042725
0.009521
-0.030975
-0.041718
-0.066132
-0.159393
-0.213593
-0.198944
-0.144745
-0.134979
-0.113495
-0.090057
-0.075897
-0.113007
-0.142303
-0.163788
-0.165741
-0.159393
-0.148651
-0.103729
-0.075897
-0.049042
0.002686
0.026611
0.031982
0.033936
0.037354
0.040283
0.039307
0.053955
0.043213
0.050049
0.051514
0.057861
0.073975
0.077393
0.074951
0.068115
0.046143
0.035400
0.029541
0.053955
0.063232
0.067627
0.059326
0.047607
0.051514
0.044678
0.059814
0.063721
0.045166
0.047607
0.060303
0.060303
0.061279
0.053955
0.053955
0.059326
0.057861
0.050537
0.063721
0.052002
0.048096
0.037354
0.042725
0.029541
0.037842
0.050049
0.033936
0.034912
0.041260
0.036865
0.030029
0.030518
0.025635
0.017334
0.021240
0.012939
0.021729
0.010986
0.015869
0.012939
0.016846
0.028076
0.025146
0.013916
0.007568
0.005127
0.007080
0.016357
0.014893
0.003662
0.017334
0.021240
0.006592
0.003174
0.002686
0.003174
0.006592
0.003174
0.009521
-0.003632
-0.002655
-0.002655
-0.000702
-0.006561
-0.012909
-0.003632
-0.005096
0.002686
0.005615
0.017334
0.023193
0.039307
0.024658
0.022705
0.015381
0.023193
0.031982
0.043213
0.034424
0.025635
0.061768
0.061768
0.052979
0.037354
0.050049
0.047607
0.047119
0.040771
0.034912
0.033447
0.030518
0.030029
0.031494
0.014404
0.012451
0.018799
0.018311
0.011963
0.013916
0.003662
0.010010
0.008057
0.001221
0.010986
-0.003143
-0.003143
-0.000702
0.013916
0.014404
0.001221
0.000732
0.001709
0.005127
0.002686
0.010498
-0.000214
0.001221
-0.005096
0.016357
0.003174
0.009033
-0.000214
0.010498
0.009521
-0.000214
0.015869
-0.002167
0.002197
0.017822
0.017334
-0.005096
-0.015350
-0.012421
-0.009003
-0.016327
-0.000702
0.001709
-0.012421
-0.005096
-0.011932
-0.020721
-0.057343
-0.101288
-0.086151
-0.046600
0.033447
0.050049
-0.015839
-0.022186
-0.022675
-0.024139
-0.025116
0.012939
0.073975
0.110107
0.090576
0.058350
0.064697
0.070557
0.061279
0.078369
0.110596
0.082764
0.105225
0.137939
0.130127
0.072021
-0.007538
-0.065155
-0.079803
-0.098846
-0.078339
-0.034882
-0.017792
-0.041718
-0.093475
-0.109589
-0.110565
-0.116913
-0.131073
-0.125214
-0.148163
-0.155975
-0.142792
-0.126190
-0.112030
-0.094940
-0.072479
-0.054413
-0.057343
-0.059296
-0.054901
-0.043182
-0.042694
-0.049042
-0.048553
-0.025604
-0.041229
-0.025116
-0.018280
-0.015350
-0.022675
-0.017792
-0.009979
-0.014374
-0.005585
0.003662
0.005615
0.001709
-0.002167
0.003174
-0.003632
-0.009003
0.006104
-0.004608
0.009033
0.004150
0.007080
0.014893
0.005127
0.010498
0.028076
0.014404
0.021240
0.019775
0.013428
0.027588
0.010986
0.017822
0.021240
0.011475
0.013916
0.004150
0.010498
0.006104
0.007568
0.001709
-0.005096
-0.009491
-0.012909
-0.016327
-0.020721
-0.016815
-0.023163
-0.015839
-0.019745
-0.025116
-0.020721
-0.012421
0.004150
-0.002167
0.015381
0.009521
0.021729
0.009033
0.012939
0.006592
0.019287
0.038330
0.033936
0.036865
0.038330
0.045166
0.049072
0.046631
0.035889
0.044189
0.037354
0.026611
0.038330
0.039795
0.031982
0.013916
0.026611
0.033447
0.028564
0.030518
0.022217
0.022705
0.021240
0.025146
0.025635
0.027100
0.018311
0.031006
0.017822
0.031982
0.031494
0.034424
0.022217
0.024658
0.012451
0.018799
0.014893
0.015381
0.020752
0.023193
0.017334
0.008057
0.009521
0.004639
0.007568
0.003174
0.002197
0.011475
0.001221
0.005127
-0.005096
0.003662
-0.000214
0.010010
-0.007050
-0.002167
0.006104
0.005615
0.006104
0.004150
0.010498
0.020752
0.001709
0.012939
0.018799
0.007568
-0.003143
-0.004120
0.004639
0.006592
0.002686
-0.013885
-0.009003
-0.014374
-0.009491
-0.006073
-0.003632
-0.005585
0.001221
0.029053
0.010498
0.018311
0.044189
0.071045
0.042725
-0.017792
-0.001190
-0.009979
-0.017792
0.033936
0.044678
-0.043671
-0.103729
-0.099335
-0.036835
-0.011444
0.009033
-0.000702
-0.092499
-0.218964
-0.301971
-0.254608
-0.091522
-0.027557
-0.084198
-0.137909
-0.172089
-0.174042
-0.159882
-0.204315
-0.205780
-0.141327
-0.084686
-0.050507
-0.034882
-0.051483
-0.098358
-0.112030
-0.100311
-0.086151
-0.078827
-0.084198
-0.075409
-0.048065
-0.039276
-0.002167
0.003174
0.009521
0.002686
-0.001190
-0.005585
-0.006073
0.008057
0.022705
0.042236
0.045654
0.051025
0.067627
0.079346
0.090576
0.077881
0.087158
0.098389
0.088623
0.091553
0.090576
0.087646
0.087646
0.090088
0.089111
0.077393
0.071533
0.062744
0.070557
0.063232
0.053467
0.047607
0.046143
0.046143
0.026611
0.038330
0.025635
0.025146
0.017822
0.018799
0.017822
0.008545
0.014893
0.021729
0.014404
0.004639
0.010986
0.016846
0.012939
0.020752
0.017334
0.022705
0.015869
0.033936
0.034912
0.036377
0.027100
0.031982
0.049561
0.041260
0.037842
0.044678
0.055908
0.061279
0.055908
0.060303
0.055420
0.056885
0.064697
0.063232
0.066162
0.057373
0.062744
0.064209
0.058838
0.055908
0.056885
0.051025
0.054443
0.050049
0.038818
0.046143
0.038330
0.041260
0.045166
0.032471
0.022217
0.013916
0.028076
0.011475
0.022705
0.013916
0.003662
0.005127
0.021729
0.006104
0.008545
-0.007050
-0.000214
0.015381
-0.002167
-0.003143
0.010986
0.021240
0.015869
0.003174
0.015869
0.010498
0.015381
0.004150
0.021729
0.011475
0.013428
0.010986
0.019775
0.005127
0.008057
0.016357
0.010010
0.007080
0.017822
0.013428
-0.002655
-0.001190
0.005127
-0.002655
0.000244
-0.003632
0.005615
0.000244
-0.009003
-0.006073
-0.007050
-0.005585
-0.012421
-0.007538
-0.013397
-0.007538
-0.011444
-0.009491
0.000244
-0.011932
-0.011444
-0.012909
-0.005096
-0.022186
-0.020721
-0.004120
-0.014374
-0.004120
-0.007050
-0.014862
-0.015839
-0.011932
0.010498
0.002197
0.003662
0.026123
0.011475
0.010498
-0.005096
-0.016327
-0.008026
0.016357
-0.010956
-0.043671
-0.039276
-0.002655
0.039795
0.046631
0.071533
0.079834
0.056885
-0.003143
-0.014374
-0.029510
-0.021210
-0.026093
-0.034393
-0.015839
0.024658
0.027588
-0.008026
-0.051971
-0.095428
-0.127167
-0.127167
-0.065643
-0.042206
-0.038300
-0.062225
-0.089569
-0.117889
-0.123260
-0.111053
-0.081268
-0.066620
-0.083221
-0.070526
-0.079803
-0.054413
-0.028534
-0.004608
0.000732
-0.008026
-0.009003
-0.032440
-0.038300
-0.035858
-0.031952
-0.033417
-0.040253
-0.043182
-0.023163
-0.014374
-0.018768
-0.029999
-0.025604
-0.016815
-0.028046
-0.028534
-0.034393
-0.024628
-0.027557
-0.006561
-0.007050
0.002197
0.003662
0.003662
0.004639
0.007080
0.001221
0.020752
0.002686
0.007080
0.010498
0.019287
0.017334
0.013428
0.015869
0.024170
0.025635
0.018311
0.027100
0.025146
0.026123
0.034424
0.030029
0.020752
0.028564
0.032959
0.028564
0.029541
0.042725
0.029541
0.032471
0.031494
0.031006
0.030029
0.014404
0.024170
0.032959
0.022217
0.026123
0.018799
0.025635
0.023682
0.018799
0.011475
0.018311
0.021240
0.007080
0.017822
0.016357
0.004150
0.005615
0.010498
0.003662
0.005615
0.006592
0.010498
0.011963
0.006104
0.001709
0.002686
-0.000702
-0.000702
0.008057
-0.004120
-0.009003
0.004150
0.009521
-0.003143
0.005615
0.010010
0.009521
0.002686
-0.000702
0.008057
0.015869
0.000732
0.008057
0.006104
0.009521
0.006592
0.002686
0.005127
-0.006073
-0.008026
0.001221
-0.019257
-0.013397
-0.018768
-0.017303
-0.031464
-0.032928
-0.029510
-0.029510
-0.036346
-0.048553
-0.047089
-0.049530
-0.045624
-0.045624
-0.049530
-0.046112
-0.051483
-0.034882
-0.041718
-0.043182
-0.036835
-0.030487
-0.024628
-0.031464
-0.012909
-0.017303
-0.005096
-0.000214
0.006592
-0.017792
-0.063202
-0.097382
-0.108124
-0.109100
-0.127655
-0.106171
-0.027557
0.073975
0.092529
-0.025604
-0.147186
-0.350311
-0.409393
-0.342010
-0.187225
-0.068573
-0.041718
-0.155487
-0.209198
-0.201385
-0.194550
-0.103729
-0.043671
-0.092987
-0.151093
-0.172577
-0.146210
-0.082245
-0.020721
0.028076
0.061768
0.121826
0.148193
0.126709
0.121826
0.125732
0.136475
0.139893
0.142334
0.159424
0.167236
0.158936
0.156006
0.156982
0.159424
0.137939
0.139893
0.129639
0.122803
0.094482
0.088623
0.087158
0.067627
0.060303
0.061279
0.058350
0.049561
0.033936
0.031006
0.028564
0.020752
0.033936
0.029053
0.023193
0.011475
0.010498
0.020752
0.016846
0.005127
0.019775
0.021729
0.014893
0.016357
0.014404
0.002197
-0.004120
0.005615
0.000732
0.010010
0.000244
-0.006073
-0.000702
0.000244
-0.000214
-0.002167
0.001709
0.005127
-0.006073
-0.007538
-0.009979
-0.014862
-0.007050
-0.012421
-0.012909
-0.009003
-0.007050
0.002197
-0.016815
-0.001678
-0.017303
-0.007050
-0.012909
-0.012909
-0.005096
-0.009003
-0.020721
-0.002655
0.007080
-0.005585
0.002197
0.003662
-0.002655
0.000732
-0.004120
0.001709
0.010986
0.002686
0.012451
0.016846
0.009521
0.010986
0.013916
0.016357
0.007080
-0.001190
0.015869
0.021729
0.009033
0.003174
0.013916
0.011475
0.001709
0.013428
0.018311
-0.000702
0.011963
0.006104
0.008057
0.006104
0.011963
-0.000214
-0.007538
0.006592
0.002197
0.005615
-0.005096
-0.003143
-0.008026
-0.001190
-0.006073
-0.010468
-0.002655
-0.014374
0.009521
0.002686
-0.010468
-0.011444
-0.000702
0.005127
-0.012909
-0.001678
-0.007050
-0.008026
0.001709
-0.008026
-0.001190
-0.006561
0.001221
0.002197
0.004150
0.000732
-0.006073
-0.000214
-0.002167
0.001221
-0.011932
0.001221
0.021240
0.017822
0.010010
0.011963
0.002197
0.002686
0.029053
0.019287
0.005615
-0.003632
-0.000214
0.007080
-0.006073
0.000244
0.013428
0.014404
0.017334
0.019287
0.037354
0.082764
0.139893
0.166748
0.139404
0.072021
0.033936
0.052490
0.079346
0.088623
0.090088
0.120850
0.143799
0.145752
0.124756
0.079346
0.064209
0.063232
0.051514
0.015381
0.003662
-0.003143
0.013428
-0.005585
-0.017792
-0.071991
-0.114960
-0.171600
-0.140839
-0.089081
-0.085175
-0.082245
-0.116425
-0.126678
-0.162811
-0.195038
-0.180878
-0.152557
-0.134003
-0.124725
-0.118866
-0.105194
-0.093475
-0.091522
-0.090057
-0.085175
-0.075897
-0.052948
-0.031952
-0.020721
-0.024139
-0.009491
0.005127
0.007080
0.021240
0.010498
0.018311
0.015381
0.015869
0.016357
0.011475
-0.000214
0.000732
0.001221
-0.004120
-0.006073
-0.007050
0.003174
0.000244
-0.004608
-0.002655
-0.003143
-0.017792
-0.000214
-0.001678
-0.004608
-0.015839
-0.007050
0.004150
0.004150
-0.000702
-0.004120
0.007080
-0.001190
0.012939
-0.003632
-0.001678
0.004150
-0.003632
0.004639
0.003662
-0.008514
-0.002167
0.006592
-0.003143
-0.008026
-0.005096
-0.001678
0.007080
-0.011444
-0.000214
-0.005585
-0.000214
0.002686
0.008057
0.003174
-0.012909
0.000732
-0.006073
0.002197
-0.007050
0.009033
-0.009003
0.007080
-0.001190
0.004639
-0.007538
-0.007538
-0.005585
0.006104
-0.002655
0.000244
0.007080
0.006592
0.006592
-0.003143
0.001709
-0.001190
-0.000702
0.009521
0.009033
0.004639
0.002197
0.009521
0.010010
-0.001190
0.002686
0.001221
0.010010
-0.001190
0.009521
0.015869
0.021240
0.019775
0.010986
0.016357
0.011963
0.021240
0.030518
0.031982
0.030518
0.025635
0.055420
0.052002
0.038818
0.042236
0.034424
0.044678
0.041748
0.034424
0.044678
0.037354
0.032471
0.039307
0.031006
0.014404
0.017822
0.020264
0.013428
0.007080
0.013428
0.005127
-0.008514
-0.013397
-0.007538
-0.005096
-0.036346
-0.031952
-0.019257
-0.028534
-0.022675
-0.026093
-0.026581
0.000732
-0.007050
-0.004120
-0.020233
0.001221
-0.036835
-0.102264
-0.184296
-0.267792
-0.300018
-0.191132
0.128174
0.256104
0.218994
0.072998
-0.162323
-0.275604
-0.249725
-0.127167
0.007568
0.076904
0.119385
0.118408
0.086670
0.051025
0.027100
0.045166
0.067627
0.095459
0.136963
0.128174
0.090088
0.052002
0.041748
0.040283
0.048096
0.037842
0.017334
0.019775
0.037842
0.048096
0.041748
0.032471
0.003662
-0.002167
-0.006073
-0.003632
-0.002655
-0.004608
0.004150
-0.006073
0.008545
-0.006561
0.002197
-0.001678
-0.000214
0.001221
-0.000214
-0.004608
0.002197
-0.015839
-0.002167
-0.012909
-0.013885
-0.017303
-0.009003
-0.024139
-0.033905
-0.031464
-0.019745
-0.029999
-0.031952
-0.027069
-0.030487
-0.037811
-0.035858
-0.033905
-0.033417
-0.042206
-0.040741
-0.041229
-0.034393
-0.033417
-0.027069
-0.022675
-0.042206
-0.030487
-0.021698
-0.027557
-0.029510
-0.022675
-0.013885
-0.012909
-0.015350
-0.004120
-0.003143
-0.006073
0.009033
0.009033
0.004639
0.010498
0.020752
0.022217
0.022705
0.018311
0.026123
0.033936
0.030029
0.038818
0.024170
0.030029
0.029053
0.020752
0.025635
0.015869
0.007568
0.015381
0.008545
0.011475
0.005127
-0.010956
-0.012421
-0.009979
-0.018768
-0.000214
-0.025116
-0.022675
-0.032928
-0.049530
-0.040253
-0.071991
-0.063202
-0.069550
-0.065643
-0.068573
-0.074921
-0.074432
-0.083221
-0.090546
-0.081268
-0.079315
-0.085175
-0.069550
-0.057831
-0.060760
-0.049042
-0.029999
-0.012909
0.007080
0.016846
0.024170
0.039307
0.063721
0.084229
0.120361
0.109131
0.115967
0.125732
0.143799
0.154053
0.145752
0.165771
0.156494
0.161377
0.177490
0.163818
0.130127
0.079346
0.078369
0.078369
0.073975
0.044189
0.046143
0.022705
0.016846
-0.010468
-0.010956
-0.029510
-0.029999
-0.035370
-0.037811
-0.028534
-0.049530
-0.050507
-0.030975
-0.035370
-0.021210
-0.037323
-0.014374
-0.017303
-0.029999
-0.024139
-0.014862
-0.017303
-0.006561
-0.008026
-0.010468
-0.017303
-0.008026
-0.029999
-0.038300
-0.037811
-0.030975
-0.035858
-0.042206
-0.040741
-0.020233
-0.025116
-0.017792
-0.011932
-0.014374
-0.004608
0.000732
0.005127
0.007568
0.005127
0.007080
0.003174
0.027100
0.032471
0.037354
0.025146
0.036865
0.017822
0.023193
0.002197
-0.001190
0.007568
0.042725
0.054932
0.006104
-0.044647
-0.055878
-0.050018
-0.009491
0.010010
0.028076
0.012451
-0.031464
-0.066132
-0.078339
-0.105194
-0.134003
-0.113007
-0.083710
-0.055389
-0.025604
-0.036835
-0.059296
-0.056366
-0.038300
-0.051483
-0.048065
-0.068085
-0.081268
-0.090057
-0.060272
-0.009491
0.016357
0.048584
0.050537
0.037842
0.013428
-0.001678
-0.006561
0.019775
0.018799
0.020264
0.036377
0.041748
0.020264
-0.009003
0.003174
0.001709
-0.001190
0.006592
0.020264
0.013428
-0.002167
-0.000214
-0.002167
-0.003143
-0.017303
-0.019745
-0.016815
-0.022186
-0.016327
-0.017792
-0.019745
-0.016327
-0.012421
-0.009979
-0.027069
-0.013397
-0.010956
-0.005096
-0.016327
-0.015839
-0.007050
-0.007538
-0.008026
-0.007538
-0.014374
-0.021698
-0.011932
-0.015839
-0.011932
-0.017303
-0.014862
-0.021210
-0.016327
-0.022675
-0.030487
-0.023163
-0.017303
-0.027557
-0.032440
-0.031952
-0.026093
-0.030975
-0.020721
-0.026093
-0.037811
-0.032928
-0.034393
-0.007538
-0.025604
-0.021210
-0.012909
-0.009979
-0.003143
0.012939
0.020264
0.047607
0.054932
0.072510
0.074463
0.088623
0.106689
0.105225
0.085205
0.054932
0.034912
0.046631
0.030029
0.021240
0.048096
0.066650
0.048096
0.032959
0.012939
-0.009979
-0.035858
-0.054901
-0.051483
-0.064178
-0.053436
-0.056854
-0.061249
-0.058807
-0.045135
-0.031952
-0.032928
-0.034882
-0.026093
-0.030487
-0.043182
-0.036835
-0.018768
-0.008026
-0.001678
-0.001190
-0.012421
-0.018768
-0.010956
-0.010956
-0.019257
-0.020721
-0.019257
-0.009491
-0.000214
-0.011932
-0.003143
-0.001190
0.001709
0.013428
0.015869
0.013916
0.000732
0.002197
-0.002655
-0.002167
-0.001678
0.000732
0.001709
-0.002655
0.013428
0.002686
-0.002655
-0.002167
-0.003632
-0.014374
-0.012909
-0.004608
-0.005096
0.021240
0.042236
0.018311
0.006592
0.006592
-0.005585
0.015869
0.025146
0.057373
0.073486
0.055420
0.039795
0.037354
0.020264
0.009521
0.008545
0.042725
0.060303
0.056885
0.055420
0.065674
0.046631
0.037842
0.054932
0.070557
0.081787
0.078369
0.073486
0.064209
0.039795
0.027588
0.025146
0.028076
0.042725
0.070557
0.089600
0.058350
0.032471
0.018799
0.003174
-0.020233
-0.028046
-0.027557
-0.032928
-0.031464
-0.022675
-0.014862
-0.025604
-0.023163
-0.022186
-0.015350
-0.021210
0.002686
0.006104
0.016357
0.012939
0.023682
0.015381
0.020264
0.026611
0.047119
0.057861
0.048584
0.023682
0.027100
0.008057
-0.005585
-0.021210
-0.024139
-0.015839
-0.012909
-0.001190
-0.008514
-0.028046
-0.037811
-0.031952
-0.044159
-0.061737
-0.057343
-0.052460
-0.059784
-0.073456
-0.056854
-0.031464
-0.037323
-0.019745
-0.019745
-0.019745
-0.023651
-0.038300
-0.025116
-0.024139
-0.023163
-0.017303
-0.016327
-0.018280
-0.015839
-0.016815
-0.005585
-0.013885
-0.013885
-0.007050
-0.006073
-0.007050
-0.006073
-0.007050
-0.008026
-0.016815
-0.003632
-0.000702
0.012939
0.016846
0.024170
0.034424
0.024170
0.020264
0.019775
0.006104
0.013916
0.023193
0.031494
0.026123
0.035889
0.041260
0.032471
0.021240
0.008057
0.016846
0.005127
-0.003143
0.005615
-0.009003
-0.010468
-0.005585
-0.002167
-0.009979
-0.026581
-0.028534
-0.019745
-0.032440
-0.022186
-0.024139
-0.014862
-0.022675
-0.020721
-0.011932
-0.015839
-0.014862
-0.012909
-0.004120
0.002197
0.009521
0.012451
0.013916
0.019287
0.002197
0.017334
0.032471
0.036377
0.032471
0.020752
-0.015839
-0.053925
-0.029022
0.077393
0.121338
0.091064
-0.035858
-0.155487
-0.206268
-0.204315
-0.153534
-0.083710
-0.025604
-0.011444
-0.039276
-0.092499
-0.110077
-0.108612
-0.092987
-0.095917
-0.112030
-0.089081
-0.087128
-0.106171
-0.058319
-0.005096
0.009521
0.034912
0.042725
0.024658
0.023193
0.008057
0.019287
0.015869
0.019775
0.000732
0.017334
0.015381
0.011963
0.010498
0.017822
0.024170
0.019775
0.032471
0.022217
0.025635
0.036377
0.039307
0.027100
0.031494
0.043701
0.040771
0.039795
0.045654
0.051025
0.041748
0.037354
0.043213
0.038818
0.047119
0.036865
0.037842
0.035889
0.029541
0.032959
0.029541
0.033447
0.032471
0.016357
0.000244
-0.018768
-0.044159
-0.046112
-0.034393
-0.029510
-0.039764
-0.040741
-0.025604
0.002197
-0.006073
0.017822
0.012451
-0.024628
-0.046600
-0.022186
0.023193
0.042236
0.077393
0.086182
0.104248
0.101318
0.125244
0.128662
0.093994
0.052002
0.040283
0.053955
0.058350
0.031006
0.020752
0.020264
-0.006561
-0.022186
0.017822
0.029541
0.019775
-0.026581
-0.052460
-0.084198
-0.117889
-0.117401
-0.067108
-0.002655
-0.033417
-0.051483
-0.044647
-0.022186
0.037354
0.067139
0.073975
0.079834
0.056396
0.040283
0.031982
0.045654
0.037842
0.062744
0.064697
0.069092
0.074463
0.068115
0.064209
0.066162
0.052490
0.033447
0.011475
0.016846
0.008057
-0.007050
-0.026581
-0.018280
-0.027069
-0.031952
-0.039764
-0.042206
-0.041718
-0.059296
-0.050507
-0.061249
-0.054413
-0.063202
-0.039276
-0.056854
-0.055389
-0.049530
-0.061737
-0.042206
-0.054901
-0.051971
-0.046600
-0.046112
-0.047089
-0.047577
-0.030975
-0.046600
-0.041229
-0.037323
-0.023651
-0.030975
-0.033905
-0.032928
-0.037323
-0.029510
-0.033905
-0.016327
-0.025604
-0.030487
-0.025604
-0.026093
-0.020233
-0.025116
-0.008026
-0.025116
-0.021210
-0.006561
-0.009491
-0.012421
-0.002655
0.007568
0.010498
0.005127
0.007568
0.034424
0.046631
0.040771
0.023682
0.007568
-0.005096
0.035889
0.081787
0.069092
0.043701
0.010498
0.000732
0.010010
0.008057
0.024658
0.036377
0.039795
0.026611
0.016846
-0.001678
-0.019745
0.002686
0.021729
0.015869
0.017822
0.005615
-0.008514
-0.005096
-0.015839
0.007568
0.022217
0.008545
0.006104
0.007080
-0.004120
-0.006561
-0.002655
0.003174
-0.004120
-0.013885
-0.011932
-0.018280
-0.020233
-0.033905
-0.029022
-0.032928
-0.029022
-0.026581
-0.032440
-0.030487
-0.037323
-0.031464
-0.028046
-0.029999
-0.033905
-0.012909
-0.015839
-0.017792
-0.021698
-0.017303
-0.019257
-0.013885
-0.020233
-0.021210
-0.015350
-0.014374
0.001709
0.000244
-0.002655
-0.010468
0.003174
-0.011932
-0.000702
0.014404
0.010498
0.005127
0.028564
0.041260
0.051514
0.044678
0.027588
0.014893
0.021240
0.022705
0.026123
0.023682
0.020264
0.015869
-0.008514
-0.014862
-0.008026
0.004150
-0.002167
-0.007050
-0.014862
-0.008026
-0.009979
-0.026581
-0.021698
-0.015350
-0.009003
-0.027069
-0.029022
-0.029999
-0.007050
-0.011444
0.003662
-0.000214
-0.013885
-0.005096
-0.014862
-0.012421
-0.004120
-0.010956
0.017822
0.060303
0.069092
0.051025
0.022705
-0.016815
-0.015350
0.016357
0.025146
0.032471
0.044678
0.064209
0.093018
0.090088
0.074951
0.043213
0.017822
-0.012421
-0.000702
0.002197
0.036865
0.093506
0.081299
0.039795
-0.009491
-0.040253
-0.015350
0.010010
0.038330
0.039307
0.033447
0.031006
0.024170
0.037354
0.017822
-0.000214
-0.005585
0.016846
0.018799
0.009033
0.002197
0.005127
-0.002655
-0.008514
-0.022675
-0.024139
-0.026581
-0.023163
-0.023651
-0.031464
-0.026581
-0.034393
-0.026581
-0.029999
-0.029510
-0.034882
-0.019257
-0.032928
-0.037811
-0.033905
-0.024139
-0.037323
-0.028534
-0.024628
-0.028046
-0.032928
-0.035858
-0.018280
-0.017792
-0.031952
-0.031464
-0.028534
-0.028534
-0.025604
-0.016327
-0.025604
-0.032440
-0.020721
-0.012421
-0.029022
-0.024628
-0.017303
-0.016815
-0.031952
-0.038300
-0.029999
-0.027557
-0.021210
-0.033417
-0.021210
-0.011444
0.005127
-0.014862
-0.014374
-0.014862
-0.024628
-0.024628
0.032959
0.087646
0.125732
0.110107
0.088135
0.032471
0.002686
-0.035370
-0.016327
0.002197
0.039795
0.077393
0.058838
0.040283
-0.008026
-0.018768
-0.033417
-0.046600
-0.065155
-0.080292
-0.076874
-0.083710
-0.085663
-0.086151
-0.092010
-0.077850
-0.068085
-0.060272
-0.060272
-0.060272
-0.056366
-0.056854
-0.067108
-0.029022
-0.036346
-0.030487
-0.024628
-0.020233
-0.029999
-0.020233
-0.021210
-0.016815
-0.021210
-0.010468
0.002197
0.008057
0.008057
0.029053
0.034424
0.043213
0.041748
0.056396
0.062744
0.069580
0.042236
0.016846
0.002686
0.016357
0.042236
0.041260
0.039795
0.023193
0.024658
0.008057
-0.003632
-0.029999
-0.036346
-0.047577
-0.060272
-0.082245
-0.093475
-0.084198
-0.058807
-0.054901
-0.046600
-0.056366
-0.059296
-0.066132
-0.047577
-0.052948
-0.049530
-0.039276
-0.027557
-0.024628
-0.017792
-0.011932
-0.002167
0.012939
0.019775
0.027588
0.032959
0.035889
0.031494
0.039307
0.046143
0.031494
0.037842
0.023682
0.029541
0.032959
0.036377
0.034424
0.031006
0.031494
0.031006
0.022705
0.032959
0.026123
0.026123
-0.008514
-0.016815
-0.021210
-0.035370
-0.017792
-0.011932
-0.019257
-0.036835
-0.035858
-0.015839
-0.028534
-0.050507
-0.060272
-0.053436
-0.042206
-0.035370
-0.038300
-0.041229
-0.057343
-0.042694
-0.028046
-0.030975
-0.029022
-0.029510
-0.023651
-0.014862
0.003174
0.000732
0.000244
-0.005096
-0.004120
-0.005096
0.003662
0.006592
0.002686
0.004639
-0.003632
-0.006073
0.005127
0.004150
0.021729
-0.001190
-0.006561
-0.007050
-0.004608
-0.004120
0.003174
-0.010956
-0.016327
-0.008026
0.001709
-0.004120
0.011475
0.031494
0.061279
0.090088
0.045166
0.014893
0.040771
0.074951
0.120361
0.139404
0.102295
0.113525
0.121826
0.129150
0.095459
0.069092
0.075439
0.086182
0.063721
0.038818
0.077393
0.151611
0.171143
0.109619
0.061279
0.052979
0.024658
0.022705
0.031006
0.034424
0.050049
0.036377
0.035400
0.041260
0.065186
0.072998
0.059326
0.031006
0.027100
-0.002167
-0.022675
-0.032928
-0.014862
-0.016815
-0.025116
-0.027557
-0.036835
-0.040741
-0.050995
-0.056366
-0.065155
-0.075409
-0.071991
-0.071991
-0.054413
-0.050507
-0.041718
-0.047089
-0.039276
-0.042694
-0.016327
0.040771
0.088135
0.072998
-0.021698
-0.081757
-0.091522
-0.077362
-0.050995
-0.031952
0.001709
-0.010468
-0.035370
-0.057831
-0.068573
-0.072968
-0.074432
-0.092499
-0.097382
-0.096405
-0.104706
-0.115448
-0.104218
-0.096405
-0.095428
-0.101288
-0.078339
-0.070038
-0.059784
-0.063690
-0.068573
-0.046600
-0.034393
-0.035858
-0.039764
-0.030487
-0.022186
-0.016327
0.002686
-0.005585
-0.019745
-0.016327
0.010986
0.025146
0.024658
0.029053
0.037842
0.032471
0.034424
0.037842
0.022705
0.035400
0.023682
0.041260
0.026611
0.009033
0.023682
0.020264
0.026611
0.008057
0.014893
0.013916
0.002197
0.010010
0.020264
0.014404
0.006592
0.010498
0.006104
-0.003632
0.007080
0.030518
0.008545
0.017822
0.039307
0.044189
0.018311
-0.011444
-0.000214
-0.009979
0.003662
-0.011444
0.001709
0.003174
-0.004608
0.002197
-0.003632
-0.002655
-0.014374
-0.024139
-0.015350
-0.019257
-0.015839
-0.000214
0.001221
-0.001190
0.004639
0.013916
0.000244
0.005615
-0.001190
0.012939
-0.000702
0.004639
0.016357
0.013428
0.014404
0.009033
0.009521
0.010010
0.002197
0.000732
0.003174
0.004150
0.008545
0.008545
0.007080
0.000732
0.010010
0.012939
0.007568
-0.005585
0.000732
0.004150
0.010010
-0.007538
0.009033
-0.001678
-0.002167
-0.002167
-0.002167
0.002197
-0.009979
0.001221
0.008057
0.009521
0.006104
0.004150
0.014893
0.011963
0.009521
0.018799
0.025635
0.027588
0.025635
0.022705
0.031494
0.041748
0.071045
0.081299
0.094971
0.103760
0.093506
0.093018
0.085693
0.088623
0.114014
0.125244
0.115479
0.058350
0.047119
0.057861
0.101318
0.060791
-0.052948
-0.165741
-0.161835
-0.073456
-0.036835
-0.047089
-0.028534
-0.067108
-0.137909
-0.164276
-0.154022
-0.160370
-0.154510
-0.153046
-0.131073
-0.064667
-0.019745
0.009521
0.013428
0.011475
-0.003143
0.003662
0.010498
0.015381
0.028564
0.037842
0.040283
0.034424
0.028076
0.023682
0.016846
-0.002655
-0.014374
-0.015839
-0.023651
-0.044647
-0.046600
-0.055878
-0.071991
-0.069061
-0.075409
-0.065155
-0.077362
-0.071014
-0.071503
-0.076385
-0.071014
-0.056854
-0.071014
-0.079803
-0.066620
-0.067596
-0.060760
-0.051971
-0.051971
-0.049530
-0.047089
-0.034882
-0.042206
-0.029022
-0.018280
-0.021210
-0.018280
-0.014374
-0.009003
-0.006561
0.001221
-0.002655
-0.002167
0.001709
0.012451
0.021729
0.019775
0.022217
0.028076
0.012939
0.025146
0.029053
0.020752
0.032959
0.023193
0.025635
0.027100
0.009033
0.020752
0.014404
-0.010468
-0.009979
-0.003632
0.008545
-0.004608
-0.017303
-0.027557
-0.024139
-0.044159
-0.058319
-0.056854
-0.047089
-0.070526
-0.047089
-0.041718
-0.054901
-0.055389
-0.050507
-0.041229
-0.045135
-0.036835
-0.034393
-0.022186
-0.023651
-0.018280
-0.001678
-0.009003
-0.009003
-0.000702
0.011963
0.008545
0.007568
0.020264
0.013428
0.014404
0.010986
0.023682
0.018311
0.019775
0.017822
0.023193
0.026611
0.014404
0.022705
0.028564
0.014404
0.013428
0.018799
0.023682
0.013916
0.024170
0.026611
0.018799
0.021240
0.026611
0.023193
0.023682
0.008545
0.012939
0.021729
0.011475
0.014404
0.016357
0.017822
0.020264
0.023682
0.021729
0.030029
0.030029
0.035400
0.033447
0.031494
0.046631
0.044678
0.038330
0.048096
0.051514
0.053955
0.047607
0.044189
0.048584
0.051025
0.045654
0.054443
0.054443
0.036865
0.040283
0.043213
0.035889
0.025635
0.030029
0.022217
0.018311
0.007080
0.002686
0.002686
-0.002167
-0.000702
-0.012909
-0.023651
-0.020233
0.051025
0.097412
0.099854
0.121338
0.140869
0.108154
0.048584
0.026611
0.040771
0.072510
0.098389
0.103271
0.120361
0.146240
0.134521
0.109619
0.108154
0.099365
0.099854
0.139404
0.141357
0.131592
0.098389
0.072998
0.040771
-0.006561
0.031494
0.062256
0.072021
0.118408
0.097900
0.070557
0.053955
0.047607
0.056885
0.060791
0.055420
0.037842
0.020264
0.021729
0.019775
0.010498
0.013428
0.013916
0.012451
0.007568
0.001709
-0.005096
-0.016327
-0.003143
-0.011932
-0.022675
-0.040253
-0.033905
-0.030487
-0.053925
-0.047577
-0.044647
-0.048553
-0.072968
-0.050995
-0.032440
-0.045135
-0.044647
-0.041229
-0.034882
-0.033905
-0.034882
-0.043182
-0.042694
-0.030975
-0.052948
-0.032928
-0.054901
-0.073456
-0.077362
-0.081757
-0.086639
-0.092010
-0.080780
-0.102753
-0.116913
-0.130585
-0.132050
-0.149139
-0.166229
-0.157440
-0.145233
-0.154999
-0.150116
-0.122284
-0.116913
-0.112030
-0.115448
-0.105194
-0.102264
-0.095428
-0.086151
-0.057831
-0.073944
-0.050995
-0.044647
-0.042206
-0.047089
-0.032440
-0.016327
0.010986
-0.003143
0.017822
0.005615
-0.018768
-0.052460
-0.047089
-0.060760
-0.058807
-0.047089
-0.023163
-0.000702
-0.005096
-0.022186
-0.035858
-0.042206
-0.053925
-0.045135
-0.043671
-0.040741
-0.029999
-0.024628
-0.014862
-0.023163
-0.015350
-0.006561
-0.001678
-0.010468
-0.009003
0.004639
0.017822
0.010498
0.011963
0.022705
0.001221
0.005127
0.024170
0.015381
0.019287
0.023682
0.024170
0.023682
0.022217
0.028564
0.029541
0.031982
0.022217
0.019775
0.009521
0.013428
0.010498
0.017822
0.020752
0.017334
0.018311
0.004639
-0.013397
-0.008514
-0.027557
-0.010468
-0.026581
-0.042694
-0.024628
-0.015839
-0.009979
-0.002655
0.001709
0.029541
0.023193
0.032471
0.011963
-0.056854
-0.087128
-0.048065
-0.023651
-0.013397
-0.002167
0.019775
0.047607
0.039307
0.002197
-0.083221
-0.118378
-0.083710
-0.021210
0.038330
0.017334
-0.015839
-0.048553
-0.108124
-0.130585
-0.067108
-0.003632
0.031982
0.042725
0.025146
0.031006
0.031494
0.032959
0.034912
0.043213
0.047119
0.056885
0.084229
0.081787
0.071533
0.062744
0.058350
0.069580
0.064697
0.043701
0.035889
0.037354
0.031006
0.027588
0.002686
-0.007050
-0.011444
-0.010468
-0.021698
-0.019257
-0.031952
-0.023651
-0.030975
-0.024628
-0.005585
-0.015350
-0.000702
-0.003143
0.003662
0.000244
0.010010
0.010010
0.002197
0.013916
0.013916
0.026123
0.010010
0.016357
0.023682
0.017822
0.013916
0.024170
0.025635
0.016357
0.010498
0.007080
0.001221
0.016846
0.010498
0.013428
0.027100
0.024658
0.022705
0.021240
0.020752
0.019287
0.007568
0.005615
-0.000702
-0.015839
-0.013397
-0.021698
-0.000214
-0.017303
-0.023651
-0.022675
-0.031952
-0.027069
-0.046112
-0.055389
-0.056366
-0.050018
-0.039764
-0.044647
-0.050018
-0.043671
-0.047089
-0.048065
-0.044647
-0.041718
-0.036346
-0.041718
-0.032928
-0.029022
-0.025116
-0.039764
-0.034882
-0.051483
-0.069061
-0.063690
-0.024139
0.003174
0.017822
0.021729
0.004150
-0.037811
-0.107635
-0.090546
-0.024628
0.004639
0.014404
0.015869
0.018799
0.009521
-0.002167
0.006104
0.007080
-0.009003
0.004150
-0.002167
0.014404
0.010986
0.023193
0.017822
0.018799
0.015381
0.027588
0.027588
0.021240
0.011475
0.015869
0.022705
0.024658
0.019287
0.033447
0.015381
0.019775
0.031006
0.034424
0.028564
0.027100
0.031006
0.041748
0.021240
0.026123
0.022705
0.027588
0.023193
0.033447
0.025146
0.026611
0.026611
0.035889
0.036377
0.031494
0.030518
0.026123
0.012939
0.016846
0.032959
0.041748
0.038818
0.047607
0.047607
0.053467
0.057373
0.051514
0.056396
0.061279
0.046631
0.068115
0.073975
0.066650
0.077393
0.064697
0.074951
0.068604
0.063721
0.070068
0.067139
0.072998
0.065186
0.066162
0.060791
0.046631
0.048096
0.048096
0.038818
0.029053
0.021240
0.031006
0.011475
0.022705
0.019287
0.021240
0.013916
0.005615
0.012939
0.001709
-0.006073
-0.019257
-0.001678
-0.010468
0.000244
-0.007050
-0.010956
-0.005585
-0.013885
-0.007050
-0.010956
-0.023163
-0.017792
-0.018768
-0.048553
-0.054413
-0.050018
-0.010956
0.005615
0.011963
0.004150
-0.039764
-0.089569
-0.118866
-0.003143
0.137939
0.036865
-0.066620
-0.041229
-0.015350
-0.025116
-0.052460
-0.019745
0.020264
0.000244
-0.004120
-0.012909
-0.036835
-0.053925
-0.029022
-0.017303
-0.022675
-0.020233
-0.023651
-0.036835
-0.048065
-0.018280
-0.027557
-0.032928
-0.023163
-0.013885
-0.006561
-0.002655
0.004639
0.006592
0.009033
-0.000702
0.008545
0.007568
0.000244
-0.005096
-0.003632
-0.005585
-0.004120
0.020264
0.024658
0.032471
0.006592
0.000244
-0.004608
-0.009979
-0.020721
-0.026581
-0.019745
-0.028046
-0.010956
-0.010956
-0.009003
0.006104
0.004639
-0.005585
-0.022675
-0.030487
-0.034882
-0.023651
-0.023651
-0.029510
-0.019257
-0.029022
-0.022675
-0.011932
-0.021210
-0.025604
-0.019257
-0.004608
-0.005096
-0.029022
0.000732
-0.010956
-0.002167
0.005615
0.007568
0.008545
-0.003143
0.014404
0.015381
0.012451
0.004639
0.012451
0.011963
0.012451
0.005127
0.005127
-0.003143
0.005127
-0.008026
-0.024628
-0.010468
-0.023651
-0.037811
-0.031952
-0.044647
-0.065643
-0.059296
-0.049530
-0.064178
-0.082245
-0.078339
-0.065643
-0.070038
-0.070038
-0.076385
-0.085175
-0.101776
-0.084198
-0.071503
-0.085663
-0.081268
-0.068573
-0.069061
-0.057831
-0.074921
-0.082245
-0.100311
-0.077362
-0.057831
-0.048553
-0.059296
-0.058319
-0.043182
-0.050507
-0.047577
-0.049530
-0.041229
-0.030487
-0.028534
-0.022675
-0.015350
0.001709
0.016357
0.025146
0.040771
0.044678
0.049072
0.069092
0.085693
0.078857
0.056885
0.051025
0.032959
-0.017303
-0.023651
-0.046600
-0.014862
0.057861
0.115967
0.056885
-0.059784
-0.071991
-0.012421
0.008545
0.017822
0.011475
-0.001190
0.006104
0.019287
0.034912
0.051514
0.058838
0.084229
0.102783
0.122314
0.126221
0.146729
0.151123
0.131592
0.131104
0.120850
0.129150
0.117432
0.110596
0.119385
0.107666
0.093018
0.102295
0.093994
0.074463
0.055420
0.054443
0.059326
0.057373
0.037842
0.042725
0.035400
0.028076
0.026123
0.039307
0.035400
0.021240
0.025635
0.025635
0.023682
0.009033
0.005127
0.011963
0.027100
-0.005585
-0.027557
-0.028046
-0.029022
-0.030975
-0.037323
-0.025116
-0.002167
-0.050995
-0.048553
-0.062225
-0.056366
-0.023163
-0.009003
-0.031464
-0.052460
-0.024628
-0.010468
-0.030487
-0.080780
-0.080780
-0.085663
-0.080780
-0.070038
-0.060760
-0.065155
-0.068573
-0.074432
-0.089081
-0.107147
-0.118866
-0.119354
-0.130096
-0.122284
-0.102753
-0.101288
-0.096893
-0.090546
-0.077850
-0.079315
-0.067108
-0.072479
-0.041718
-0.038788
-0.041229
-0.031952
-0.023651
-0.013885
-0.017792
0.005615
-0.003143
-0.000702
-0.014374
-0.005585
-0.006561
-0.011444
-0.022675
-0.020233
-0.031464
-0.037811
-0.035370
-0.035370
-0.046600
-0.043182
-0.052460
-0.062714
-0.071014
-0.067108
-0.056366
-0.055878
-0.046112
-0.051483
-0.038788
-0.044159
-0.048065
-0.041718
-0.021698
-0.023651
-0.009491
0.000244
0.005615
0.016846
0.013428
0.028564
0.040283
0.033936
0.044189
0.037354
0.031006
0.038330
0.052979
0.051514
0.041748
0.044189
0.044678
0.033936
0.039307
0.039307
0.043213
0.040771
0.044189
0.041748
0.025146
0.021240
0.029053
0.022705
0.032471
0.015381
0.023193
0.013916
0.014893
0.022705
0.028076
0.031006
0.026611
0.027588
0.039307
0.016846
0.028564
0.028564
0.034424
0.039795
0.055420
0.056396
0.045654
0.043213
0.033936
0.039307
0.047607
0.036865
0.010498
-0.016327
-0.049530
-0.054413
-0.027557
-0.020721
0.015869
0.010498
-0.017792
-0.016815
-0.015350
-0.030975
-0.061249
-0.086151
-0.064178
-0.038300
-0.048065
-0.091522
-0.076874
-0.035858
-0.030975
-0.023163
0.018799
0.074463
0.060303
-0.025116
-0.056366
-0.049042
-0.028046
-0.008026
-0.014374
0.008057
0.038818
0.062256
0.068604
0.076416
0.069580
0.080811
0.067627
0.040283
0.042236
0.074463
0.069092
0.065674
0.062744
0.063721
0.066650
0.058838
0.056396
0.067627
0.054932
0.045654
0.047119
0.038330
0.023193
0.016846
0.018799
0.010498
0.002197
-0.001190
0.002197
0.004639
-0.005585
-0.012421
-0.008026
-0.000214
-0.008514
0.002686
-0.012421
-0.009491
-0.031464
-0.032928
-0.042694
-0.040253
-0.025116
-0.000214
-0.010956
-0.001678
-0.009003
-0.008026
-0.022186
-0.018280
-0.018768
-0.011932
0.005127
-0.001678
0.013428
0.009033
0.020264
0.019775
0.020264
0.004150
0.022217
0.014893
0.019287
0.016357
0.022217
0.029541
0.030518
0.014893
0.028564
0.043701
0.026611
0.010498
0.021729
0.039795
0.021729
0.022217
0.022705
0.017334
0.011475
0.012939
-0.002655
-0.005096
-0.010468
0.006104
0.021729
0.006104
0.005615
0.013916
0.014404
-0.009003
-0.002655
-0.007538
-0.013397
-0.010468
-0.013397
-0.006561
0.000244
-0.004608
-0.006561
0.007568
-0.015839
-0.026581
-0.035370
-0.047577
-0.062714
-0.066620
-0.054901
-0.068573
-0.064178
-0.029999
-0.036346
-0.046112
-0.052460
-0.050995
-0.043182
-0.032440
-0.024628
-0.011932
-0.004608
-0.002167
-0.006561
0.020752
0.022217
0.030518
0.048096
0.041260
0.029053
0.022705
0.012451
0.023682
0.006592
0.010986
0.003174
-0.011932
-0.024139
-0.028534
-0.040253
-0.054413
-0.067108
-0.054901
-0.049530
-0.061249
-0.035370
-0.017303
-0.015839
-0.012421
-0.006561
-0.016815
-0.028534
-0.025604
-0.011932
0.000244
0.009521
0.033447
0.064209
0.066162
0.060791
0.051025
0.047119
0.039307
0.050537
0.053955
0.042725
0.043213
0.045166
0.056885
0.052979
0.039307
0.037842
0.052002
0.040283
0.031006
0.024170
0.015869
0.025635
0.030029
0.029541
0.031982
0.013428
0.019775
0.018799
0.021240
0.030518
0.025146
0.033936
0.016846
0.029541
0.023682
0.019287
0.009521
0.023682
0.032471
0.024170
0.029053
0.037354
0.025146
0.032471
0.035889
0.030029
0.017334
0.004150
-0.004608
-0.037811
-0.061737
-0.029510
0.050537
0.041260
0.022217
-0.008026
-0.015839
-0.155975
-0.393280
-0.374725
-0.319550
-0.126678
0.006592
-0.061737
-0.062225
-0.096405
-0.134979
-0.147675
-0.207733
-0.235565
-0.203827
-0.156464
-0.099823
-0.064667
-0.031464
0.003662
0.010498
0.011475
0.032959
0.039307
0.053955
0.042725
0.043701
0.033936
0.024170
0.025146
0.024170
0.043701
0.032959
0.033447
0.028076
0.027100
0.032959
0.031006
0.032959
0.030029
0.018799
0.030518
0.028564
0.026611
0.039795
0.025635
0.017822
0.025635
0.025635
0.018311
0.012451
0.008545
0.015869
-0.007050
-0.007538
-0.018768
-0.021210
-0.019745
-0.032928
-0.023651
-0.029999
-0.031952
-0.045624
-0.039764
-0.052460
-0.050995
-0.054413
-0.036835
-0.031464
-0.019745
-0.003632
0.014893
0.006104
0.005615
-0.009979
-0.018768
-0.004120
0.012451
0.024658
0.042725
0.028564
0.027588
0.032959
0.034912
0.034912
0.023682
0.022705
0.011475
0.018311
0.024170
0.001709
0.002686
-0.003143
-0.001190
-0.009003
-0.009491
-0.016327
-0.000214
-0.010956
-0.016815
0.003662
0.010498
0.012939
0.001221
-0.010956
-0.037323
-0.043182
-0.052948
-0.043671
-0.030975
-0.008514
0.028076
0.041748
0.052490
0.045654
0.030518
0.028076
0.022705
0.039307
0.058838
0.068115
0.068115
0.077881
0.096436
0.104248
0.103271
0.114014
0.096436
0.096436
0.094482
0.089111
0.088135
0.075928
0.084717
0.077393
0.064697
0.052002
0.072021
0.047607
0.049561
0.026611
0.039795
0.041260
0.031494
0.017822
0.022217
0.016846
0.003662
0.020264
0.019287
0.009033
0.009521
0.009033
0.008545
-0.001190
-0.016815
-0.016327
-0.022186
-0.034393
-0.029510
-0.024628
-0.017792
-0.018768
-0.008514
-0.009491
-0.019745
-0.012421
-0.019257
-0.017792
-0.032928
-0.022675
-0.005585
-0.009003
-0.012421
-0.004608
-0.012909
-0.003632
-0.003632
0.002197
-0.007050
0.004150
-0.002655
0.002197
-0.006561
-0.004608
-0.006073
-0.001678
-0.016815
-0.005585
0.000732
-0.012909
-0.015350
-0.004120
-0.011444
-0.009491
-0.018768
-0.008026
-0.009003
-0.011444
-0.020233
-0.011932
-0.008514
-0.010956
-0.010956
0.007080
0.007568
0.015381
0.026123
0.012939
0.018799
-0.033905
-0.137421
-0.169647
-0.077362
0.026123
-0.023163
-0.053436
-0.102264
-0.131073
-0.126190
-0.112518
-0.078339
-0.075897
-0.107147
-0.132538
-0.136932
-0.154999
-0.158905
-0.119843
-0.071014
-0.057343
-0.048065
-0.031464
-0.022675
-0.011932
-0.040253
-0.057343
-0.056854
-0.079803
-0.001190
0.055420
0.076904
0.054443
0.041260
0.040771
0.041748
0.043213
0.063232
0.070557
0.071045
0.075928
0.067139
0.083252
0.074463
0.064209
0.066650
0.064697
0.078857
0.063232
0.053467
0.045166
0.055908
0.039307
0.010986
0.011475
0.016357
0.010986
0.011963
0.007568
0.015381
0.027100
0.023193
-0.007538
-0.021698
-0.017303
-0.004608
-0.004608
0.010498
0.016846
0.010010
0.014893
0.011963
0.015869
0.002197
-0.001678
0.001221
-0.000702
-0.004608
0.002686
0.006592
-0.018280
-0.019257
-0.023163
-0.013397
-0.013885
-0.017303
-0.029022
-0.048553
-0.040253
-0.054901
-0.039276
-0.035858
-0.029022
-0.023651
-0.025116
-0.028046
-0.019257
-0.018768
-0.001190
0.000732
0.025146
0.027100
0.036865
0.048096
0.048584
0.053955
0.039795
0.032959
0.031982
0.055420
0.048096
0.055908
0.046143
0.047607
0.033447
0.029541
0.030029
0.018311
0.007080
0.002197
-0.003632
-0.006073
-0.009491
-0.011932
-0.018280
-0.022675
-0.018280
-0.014862
-0.021698
-0.009491
-0.010468
-0.004120
-0.011444
0.008057
0.003662
0.016846
-0.002655
-0.014374
0.002197
0.001221
-0.004120
-0.005096
0.010010
0.000244
0.004150
0.000732
0.013428
0.010010
-0.004608
0.008057
0.012451
0.003662
0.001709
0.001709
0.001709
0.008545
0.030518
0.037354
0.016846
-0.000702
0.001709
0.006104
0.014404
0.007568
0.011963
0.022705
0.014893
0.008057
0.028076
0.042236
0.059814
0.046631
0.031494
0.003662
-0.027069
-0.023163
-0.007538
0.003662
0.003662
0.013916
0.021729
0.015869
0.020264
-0.000214
-0.023651
-0.034882
-0.054413
-0.051483
-0.043671
-0.063202
-0.050018
-0.053436
-0.061737
-0.058319
-0.039276
-0.031464
-0.023651
-0.010468
-0.009491
-0.034393
-0.054901
-0.032928
-0.055389
-0.059296
-0.027069
-0.018280
-0.039764
-0.034393
-0.017792
-0.019257
-0.019745
-0.015350
-0.008026
-0.026581
-0.039764
-0.045135
-0.042206
-0.014862
-0.007050
-0.032928
-0.022186
-0.004120
0.008057
0.003662
-0.028534
-0.045135
-0.035370
-0.015350
0.019287
0.078369
0.110107
0.072998
-0.005096
-0.040253
-0.003632
0.023193
0.031982
0.036377
0.029541
0.016846
0.000244
0.032959
0.081787
0.080322
0.074463
0.075439
0.055908
0.008545
-0.002655
0.014893
0.031982
0.034912
0.036377
0.046143
0.053955
0.063721
0.045166
0.063232
0.092041
0.070068
0.039795
0.014893
0.002197
0.020264
0.018799
0.024170
0.044189
0.055908
0.058838
0.033936
-0.004120
-0.010956
-0.019257
-0.039276
-0.041718
-0.048065
-0.049530
-0.035370
-0.033905
-0.031464
-0.037811
-0.055389
-0.050018
-0.049530
-0.064178
-0.056854
-0.059784
-0.074921
-0.056854
-0.037811
-0.018280
-0.017303
-0.019745
-0.010956
-0.020721
-0.034393
-0.040741
-0.013885
-0.011444
-0.016327
-0.009003
-0.009003
-0.006073
-0.006073
-0.006561
-0.000214
-0.007538
-0.004608
0.001221
-0.003632
-0.017792
-0.008026
0.008057
0.001221
-0.022186
-0.011932
-0.001190
-0.013397
-0.005096
-0.012909
-0.013397
-0.018768
-0.012909
-0.014862
-0.012909
-0.015350
-0.020233
-0.009979
-0.010468
-0.031952
-0.018280
-0.021210
-0.011444
-0.014862
-0.012909
-0.015350
-0.023163
-0.007538
-0.005585
-0.016815
-0.016327
-0.019257
-0.007050
-0.008026
-0.013885
-0.017303
-0.013885
-0.010468
-0.016815
-0.024628
-0.020233
-0.016815
-0.026581
-0.032928
-0.018280
0.027588
0.020752
0.008545
-0.013397
-0.040253
-0.045135
-0.035858
-0.018768
-0.032928
-0.005585
0.084717
0.175537
0.178467
0.049072
-0.093964
-0.175995
-0.132538
-0.014862
0.033936
0.054932
0.009521
-0.037811
-0.049530
-0.064178
-0.065155
-0.069550
-0.097382
-0.095917
-0.089569
-0.096405
-0.079315
-0.042206
-0.041229
-0.083221
-0.071991
-0.063690
-0.040253
-0.003143
0.007080
0.015381
-0.000214
-0.000214
0.037354
0.057861
0.078369
0.063232
0.067139
0.066162
0.057861
0.067139
0.060303
0.069580
0.077393
0.080322
0.069580
0.065186
0.088623
0.131104
0.131592
0.074951
0.058350
0.082764
0.077881
0.066162
0.060791
0.058350
0.065674
0.050537
0.054443
0.056885
0.041260
0.039795
0.040771
0.030029
0.013428
0.012451
0.020264
0.018799
0.021729
0.022217
0.029541
0.022705
0.021729
0.023682
0.013916
0.008545
0.023682
0.032959
0.043213
0.045166
0.053467
0.038330
0.033447
0.025635
0.029053
0.039795
0.031982
0.042725
0.066162
0.054443
0.052002
0.040771
0.054932
0.052002
0.042236
0.049072
0.033447
0.027588
0.025635
0.028564
0.011963
-0.000214
-0.005585
0.002686
-0.007538
-0.008514
0.003662
-0.022186
-0.012909
-0.013885
-0.030975
-0.039276
-0.041229
-0.042694
-0.029510
-0.036835
-0.042206
-0.029999
-0.019257
-0.019257
-0.013885
-0.015350
-0.012421
-0.011444
-0.015350
-0.016815
-0.020233
-0.025116
-0.030487
-0.037811
-0.041229
-0.031952
-0.031952
-0.032440
-0.027557
-0.032928
-0.041718
-0.037323
-0.047089
-0.047089
-0.037323
-0.043671
-0.036346
-0.035370
-0.026093
-0.028046
-0.024139
-0.015839
-0.010468
-0.007538
-0.004608
-0.009003
-0.019745
-0.032440
-0.008514
-0.014374
-0.012421
-0.014374
-0.009979
-0.001678
-0.019745
-0.005096
-0.010468
-0.025116
-0.009003
-0.014374
-0.007538
-0.019257
-0.019745
-0.011932
-0.007538
-0.012421
-0.022675
-0.015839
-0.008514
-0.025116
-0.013397
-0.008514
-0.026581
-0.008514
-0.015350
-0.024628
-0.023651
-0.010956
-0.014374
-0.017792
-0.013885
-0.018280
-0.016815
-0.018768
-0.009979
-0.012909
-0.012421
-0.019745
-0.006073
0.007080
0.028564
0.035400
0.026123
0.031494
0.001709
-0.002167
-0.009003
-0.005585
0.005615
0.005615
0.031982
0.028076
0.009033
0.016357
0.012939
0.002686
-0.005096
-0.008026
-0.006073
-0.007050
0.040283
0.026123
-0.029510
-0.072479
-0.039764
0.004150
0.047119
0.040283
0.044189
0.030518
-0.050507
-0.121307
-0.099335
-0.048065
-0.012421
-0.012421
-0.012909
-0.035858
-0.022675
-0.003632
0.001709
-0.035370
-0.065643
-0.065643
-0.029999
-0.008026
0.004150
-0.010956
-0.015350
0.021729
0.049072
0.052490
0.045166
0.028564
0.025635
0.044189
0.082764
0.079834
0.070557
0.075928
0.072998
0.057861
0.062744
0.066162
0.055420
0.053955
0.068604
0.061279
0.069092
0.063721
0.064697
0.042725
0.045654
0.047119
0.032471
0.030029
0.019287
0.038818
0.047119
0.050537
0.031494
0.017822
0.009033
0.024170
0.024170
0.000244
-0.010468
-0.012421
0.010010
0.010986
0.005127
-0.005096
-0.010468
-0.023163
-0.040253
-0.036835
-0.045135
-0.050507
-0.059296
-0.047089
-0.050507
-0.061249
-0.060272
-0.054413
-0.050018
-0.066620
-0.054901
-0.059784
-0.061249
-0.046600
-0.050995
-0.043182
-0.058807
-0.052460
-0.044647
-0.041229
-0.037323
-0.044159
-0.029999
-0.055878
-0.049042
-0.055878
-0.046600
-0.050018
-0.043182
-0.050507
-0.067596
-0.078827
-0.070526
-0.069550
-0.071503
-0.071991
-0.084686
-0.071503
-0.070038
-0.070038
-0.064178
-0.058807
-0.062714
-0.058319
-0.052460
-0.063202
-0.049042
-0.041229
-0.039276
-0.039276
-0.033417
-0.022186
-0.020233
-0.021698
-0.021210
-0.010956
-0.016815
-0.009003
0.003662
0.001709
0.003174
-0.008026
0.000244
-0.000214
0.007080
-0.005585
0.012451
0.004639
-0.001678
0.016357
-0.001190
-0.011444
-0.009979
-0.013397
-0.010468
-0.020721
-0.028534
-0.011932
-0.002655
-0.015350
-0.025116
-0.019257
-0.002655
0.005615
0.016357
0.009521
0.007080
-0.001190
0.017334
0.005127
0.003174
0.010986
0.033447
0.037842
0.042236
0.040771
0.035400
0.020752
0.015869
0.020752
0.024170
0.010010
0.007080
0.001221
0.005127
-0.002167
0.001709
-0.006561
-0.012909
-0.020721
0.002197
-0.008026
-0.007538
-0.010956
0.004150
-0.007538
-0.011444
-0.000702
-0.012421
-0.023163
-0.026093
-0.020233
-0.009003
0.012939
-0.002655
-0.049042
-0.028534
0.055420
0.070068
0.024658
0.029053
0.019287
-0.003143
0.044678
0.100830
0.128662
0.142334
0.127197
0.107178
0.124756
0.131592
0.127197
0.145264
0.159424
0.153564
0.137451
0.134521
0.128174
0.067139
0.029053
0.050049
0.076904
0.056885
0.035889
0.031982
0.015381
-0.021698
-0.046112
-0.044159
-0.045135
-0.031952
-0.023163
-0.011444
-0.010956
-0.044159
-0.071014
-0.129120
-0.147675
-0.134003
-0.078339
0.036377
0.126709
0.075439
-0.008514
-0.039276
-0.032440
0.010010
0.027100
0.020752
0.015381
0.021729
0.014404
-0.029999
-0.037811
-0.008026
0.032471
0.047607
0.062256
0.062744
0.031006
0.000244
0.007080
-0.004120
-0.023163
-0.053436
-0.051483
-0.046112
-0.026093
-0.018768
0.002197
0.004639
0.004639
-0.000214
-0.004120
-0.008026
-0.024139
-0.013397
-0.018280
-0.018768
-0.022186
-0.010956
-0.019257
-0.040253
-0.036346
-0.027069
-0.028046
-0.031952
-0.032928
-0.036835
-0.036835
-0.027069
-0.026581
-0.040741
-0.039764
-0.036835
-0.028046
-0.030487
-0.046112
-0.038788
-0.026581
-0.031464
-0.037811
-0.036346
-0.034882
-0.037323
-0.021210
-0.028046
-0.030975
-0.027557
-0.034882
-0.023651
-0.030487
-0.021698
-0.022675
-0.025116
-0.028046
-0.030487
-0.019745
-0.014862
-0.014862
-0.024628
-0.018768
-0.015350
-0.017303
-0.016815
0.001221
-0.016327
-0.013885
-0.010956
-0.001190
-0.003632
0.002197
0.006592
0.010010
0.002197
0.013428
0.019287
0.017334
0.007080
0.023682
0.018799
0.020264
0.014893
0.011475
0.008057
0.003174
-0.002167
-0.004120
0.003174
0.029053
0.044189
0.037842
0.026123
0.020752
0.015869
0.009521
-0.006561
-0.004120
0.010010
-0.004120
0.001709
0.002686
0.019287
0.009033
-0.000214
0.019775
0.024658
0.026611
0.010498
-0.003632
-0.028046
-0.037323
-0.061737
-0.051971
-0.024628
-0.011444
0.003662
0.045654
0.046631
0.007568
-0.009491
-0.008026
0.016846
0.031006
0.048096
0.045654
0.035400
0.052002
0.067139
0.059814
0.061768
0.045166
0.029053
0.036865
0.120850
0.137451
0.053955
-0.027069
-0.045624
-0.006561
0.022705
0.007080
0.015869
0.058838
0.023193
-0.058319
-0.087128
-0.054901
-0.066132
-0.061249
-0.043182
-0.030487
-0.038300
-0.021210
-0.024628
-0.041229
-0.027069
-0.028046
-0.014374
0.002686
0.015381
0.025635
0.023682
0.020752
0.034424
0.032471
0.022705
0.010010
0.017334
0.012939
0.012451
0.019287
0.011963
0.010498
-0.001190
-0.017303
-0.017303
-0.028046
-0.031952
-0.034393
-0.042206
-0.045624
-0.054901
-0.047577
-0.046112
-0.037323
-0.015839
-0.032440
-0.038300
-0.033905
-0.036346
-0.034882
-0.026581
-0.020721
-0.027069
-0.043182
-0.054413
-0.035858
0.012451
0.029541
0.018799
0.003174
-0.034393
-0.047089
-0.059296
-0.043182
-0.013397
-0.000702
0.016846
0.010498
-0.003632
0.000732
-0.009003
-0.020721
-0.027557
-0.017303
-0.022675
-0.003143
-0.000214
-0.014862
-0.010468
-0.005585
-0.006073
-0.001678
-0.008514
-0.007538
-0.010956
-0.006073
-0.010956
-0.020721
-0.037323
-0.017792
-0.015350
-0.006561
0.000732
-0.005096
-0.010956
-0.009003
0.000244
-0.008026
-0.017303
-0.007050
0.001709
-0.000702
-0.008026
-0.002167
-0.000214
0.010498
0.001709
-0.004608
0.012939
0.003662
-0.004608
0.011963
0.003662
0.005615
0.010010
0.009033
0.018311
0.012939
0.007080
0.012451
0.009033
0.009521
0.017334
0.003662
-0.001678
0.006104
0.006592
0.006104
0.015381
0.001709
0.009033
0.002686
0.003174
0.010498
0.005127
0.004150
-0.001678
0.012939
0.009033
0.001709
0.003662
0.008057
0.008057
0.005127
0.010986
0.004639
-0.001190
0.012939
0.009033
0.004639
0.005615
0.012939
0.019287
0.008545
0.007568
0.016357
0.018311
0.018311
0.015381
0.019287
0.024658
0.022705
0.018799
0.025146
0.028564
0.036865
0.038330
0.039307
0.040771
0.036865
0.044678
0.051025
0.039795
0.023193
0.021240
0.019775
0.034912
0.059326
0.117432
0.213623
0.179932
0.009033
-0.054901
-0.049042
0.027588
0.045654
0.046143
0.037842
0.015869
-0.020233
-0.022186
0.051514
0.135986
0.143311
0.092041
0.067627
0.069092
0.030029
-0.009003
-0.021210
0.035889
0.089600
0.108154
0.137939
0.153564
0.159912
0.157471
0.148682
0.127686
0.094971
0.086182
0.083740
0.070068
0.052490
0.058838
0.055908
0.046143
0.016357
0.009521
0.017334
0.009521
-0.004608
-0.027557
-0.051483
-0.060760
-0.059784
-0.050507
-0.032928
-0.040253
-0.050018
-0.050018
-0.072479
-0.059296
-0.064178
-0.047577
-0.039764
-0.031952
-0.015350
-0.017792
-0.019745
-0.030975
-0.008026
-0.014374
-0.012909
-0.021210
0.000732
-0.002167
-0.000702
-0.002655
-0.010956
-0.012909
-0.010956
-0.012909
-0.018768
-0.029999
-0.018768
-0.028046
-0.025116
-0.032440
-0.032928
-0.037323
-0.042206
-0.041229
-0.037323
-0.046600
-0.052460
-0.045624
-0.036346
-0.033905
-0.031952
-0.020233
-0.026581
-0.038788
-0.022675
-0.023651
-0.036346
-0.021698
-0.032440
-0.048065
-0.044647
-0.022186
-0.030975
-0.024628
-0.032440
-0.034882
-0.037811
-0.040253
-0.033905
-0.033905
-0.038788
-0.040741
-0.048553
-0.038300
-0.038300
-0.045624
-0.037811
-0.020233
-0.027557
-0.015839
-0.019745
-0.024139
-0.030975
-0.026581
-0.021210
-0.014374
-0.021210
-0.027069
-0.021698
-0.022186
-0.031464
-0.033417
-0.020721
-0.032440
-0.029510
-0.032440
-0.026581
-0.032440
-0.034882
-0.041718
-0.038300
-0.043671
-0.031464
-0.039764
-0.023651
-0.046600
-0.040741
-0.027557
-0.036835
-0.033417
-0.035370
-0.039276
-0.035858
-0.032440
-0.038788
-0.027069
-0.039764
-0.034882
-0.033417
-0.026093
-0.026093
-0.032440
-0.027069
-0.030487
-0.023651
-0.039276
-0.038788
-0.038300
-0.033905
-0.024628
-0.046600
-0.039764
-0.023651
-0.037323
-0.024628
-0.041718
-0.030975
-0.034882
-0.042206
-0.034882
-0.028534
-0.030487
-0.036835
-0.030975
-0.025116
-0.027069
-0.036835
-0.019745
-0.006561
-0.022675
-0.017792
-0.020233
-0.012421
-0.015839
-0.017792
-0.009491
-0.009491
-0.016815
-0.007050
0.003174
0.004150
-0.001678
0.002197
0.011963
0.019775
0.017822
0.008545
0.015869
0.019287
0.014893
0.025635
0.027588
0.027588
0.019287
0.057373
0.058350
0.064697
0.090576
0.114990
0.130615
0.078857
0.000732
-0.128143
-0.196014
-0.111542
0.035400
0.122314
0.047119
-0.051971
-0.077850
-0.123260
-0.115448
-0.120331
-0.126678
-0.135956
-0.142792
-0.091034
-0.042206
-0.025116
-0.014374
-0.017792
-0.042206
-0.029022
0.004639
0.062744
0.085693
0.082275
0.067627
0.052979
0.041260
0.049561
0.062744
0.070068
0.051025
-0.006561
-0.035370
-0.022186
0.009033
0.051025
0.049072
0.029053
0.014893
-0.022675
-0.047577
-0.062714
-0.030487
-0.015350
0.005127
0.015381
0.041260
0.043213
0.052490
0.041748
0.056885
0.053955
0.052002
0.044678
0.046143
0.037842
0.038818
0.038330
0.044189
0.031494
0.031006
0.028564
0.014893
0.014404
0.014404
0.034424
0.028076
0.010010
0.016357
0.014404
0.012451
0.007080
0.012939
0.011963
0.007568
0.002197
0.018799
0.000244
0.003174
0.007080
0.004150
0.006592
0.003662
0.003662
0.000732
-0.004120
0.000244
-0.008514
0.004150
0.002686
0.004150
0.010986
-0.001678
-0.005096
-0.004608
0.004639
0.008057
-0.004608
0.010010
-0.006561
0.001709
-0.002655
0.004150
0.003174
-0.013885
-0.004608
0.010010
-0.009979
-0.007538
-0.014374
-0.004608
-0.010956
-0.009491
-0.007538
-0.010956
-0.000214
-0.014862
0.000732
-0.016327
-0.014862
-0.003143
-0.009003
-0.018768
-0.007050
-0.008514
-0.020721
-0.013397
-0.012421
0.001221
-0.014862
-0.012421
-0.006073
-0.010468
-0.009491
0.003662
-0.006073
-0.001678
-0.013397
-0.004120
-0.003143
-0.004608
-0.020233
-0.008026
0.000732
0.002197
-0.006561
-0.001678
-0.005096
-0.006561
-0.001678
0.001221
-0.005585
-0.001678
-0.003632
0.003174
-0.014374
-0.002167
0.009521
0.002686
0.003662
-0.004120
-0.006073
-0.002655
-0.007050
0.010498
0.007080
-0.009979
0.000244
0.004150
0.004150
-0.003632
-0.007538
0.002197
-0.000214
-0.001678
0.007080
0.001709
-0.000702
0.003662
0.002686
-0.002167
0.002197
-0.009491
0.005127
0.003174
-0.002655
0.000244
-0.006561
0.003662
-0.009003
-0.007050
-0.006561
-0.024139
-0.010468
-0.013885
-0.013885
-0.035370
-0.029999
-0.013397
-0.019257
-0.011444
-0.025116
-0.026581
-0.022186
-0.022675
-0.021698
-0.022186
-0.023163
-0.000702
0.007080
-0.004608
-0.000702
0.013916
0.040771
0.075928
0.083740
0.036865
0.014404
0.014893
0.026123
0.063232
0.030518
-0.016327
0.016357
0.148682
0.221924
0.191650
0.093018
-0.002655
-0.047577
-0.074921
-0.057831
-0.009979
-0.000214
0.076904
0.200439
0.285400
0.177490
0.066162
0.028564
0.032959
0.021240
0.044189
0.036377
0.036865
0.070557
0.083252
0.092041
0.077881
0.068604
0.067627
0.027588
-0.008514
-0.020233
-0.029022
-0.041229
-0.052948
-0.042694
-0.065155
-0.056366
-0.064667
-0.070526
-0.071014
-0.070038
-0.066620
-0.055878
-0.056854
-0.053436
-0.050995
-0.047089
-0.054413
-0.059784
-0.050507
-0.041718
-0.057343
-0.043182
-0.045135
-0.046112
-0.052948
-0.040253
-0.036835
-0.043671
-0.044159
-0.033417
-0.039764
-0.036346
-0.039276
-0.038300
-0.030487
-0.034393
-0.031952
-0.032440
-0.030975
-0.023163
-0.025604
-0.013397
-0.019257
-0.021698
-0.009979
-0.012421
-0.007538
-0.018768
-0.013397
-0.012909
-0.012909
-0.012421
-0.002167
-0.010468
-0.009979
0.004150
-0.004120
-0.012421
-0.016327
-0.001190
-0.003632
-0.006073
-0.006561
-0.001190
0.001221
-0.002167
-0.002167
-0.003632
-0.012421
0.001709
-0.005096
-0.001190
-0.014374
-0.009003
0.001221
0.001221
-0.010468
-0.004120
-0.005096
0.000732
0.003662
-0.000702
0.001709
0.001221
-0.002167
0.012451
-0.005096
-0.001678
-0.006561
0.009033
0.003174
-0.003632
0.008057
0.004639
0.006104
-0.002655
0.000244
-0.000214
-0.000702
-0.005585
0.004639
0.004150
-0.004120
0.007080
0.001709
-0.001190
-0.008026
0.002686
0.006592
-0.008514
-0.000214
0.010498
-0.012909
0.001709
-0.006073
0.003174
0.001221
0.006592
0.010986
-0.001190
-0.001678
-0.000702
0.003662
0.008545
0.002686
0.008057
-0.004608
-0.008514
-0.012421
-0.014374
-0.026093
-0.015350
-0.010956
-0.013885
-0.023163
-0.023163
-0.012909
-0.011444
-0.018280
-0.011932
-0.009003
-0.006561
0.010498
0.008545
0.012939
0.014893
0.025635
0.024170
0.017822
0.000732
-0.001190
0.020264
0.010010
0.008545
0.018311
0.029053
0.025635
0.018311
0.016357
0.021729
0.014404
0.019287
0.015869
0.017334
0.010498
0.028076
0.034912
0.032959
0.026123
0.035889
0.044189
0.065186
0.055908
0.053467
0.049561
0.047607
0.034912
0.015381
-0.002167
-0.012421
-0.002655
0.007568
0.014893
0.026123
0.053955
0.078857
0.098877
0.088135
0.087158
0.071045
0.042236
0.030029
0.016357
-0.006561
0.026123
0.052979
0.057373
0.051514
0.073975
0.061279
0.020264
0.058350
0.068604
0.005127
-0.053436
-0.077850
-0.048553
-0.024139
-0.030975
-0.023651
-0.014374
-0.026581
-0.034393
-0.036835
-0.023651
-0.004120
0.002686
-0.008026
-0.009491
-0.020721
-0.021698
-0.018280
-0.031464
-0.029510
-0.042694
-0.044159
-0.029510
-0.044159
-0.032440
-0.038788
-0.035858
-0.042694
-0.040741
-0.034393
-0.050507
-0.042206
-0.033905
-0.032928
-0.028534
-0.028046
-0.017303
-0.023651
-0.023163
-0.016327
-0.008514
-0.014374
-0.025604
-0.004608
-0.006561
-0.008026
-0.006073
-0.006561
-0.016815
-0.011444
0.000244
-0.008514
-0.009003
-0.008026
-0.007538
-0.004120
-0.003632
-0.008514
-0.015350
-0.008026
-0.015350
-0.009491
-0.011932
-0.012421
-0.011932
-0.015839
-0.013397
-0.013397
-0.017792
-0.020721
-0.014862
-0.022186
-0.020721
-0.009003
-0.013397
-0.030975
-0.018768
-0.017303
-0.018768
-0.012909
-0.017303
-0.013885
-0.030975
-0.028534
-0.018280
-0.027069
-0.025604
-0.035858
-0.038788
-0.032440
-0.035858
-0.030487
-0.033905
-0.043182
-0.040741
-0.031464
-0.020721
-0.012421
-0.015839
-0.009491
-0.032928
-0.051483
-0.050018
-0.048065
-0.024628
-0.002655
0.028564
0.062256
0.075928
0.063721
0.044678
0.022217
0.004639
0.011475
0.038818
0.056885
0.083252
0.092041
0.090576
0.077881
0.052490
0.023682
-0.000702
-0.012421
-0.004120
-0.018768
-0.010468
0.025635
0.041260
0.014404
-0.023651
-0.069061
-0.045135
-0.003632
0.010498
0.032471
0.040771
0.030518
0.011963
0.012939
0.024658
0.030029
0.038330
0.036865
0.035400
0.031982
-0.011932
-0.029022
0.001709
0.010498
0.007568
-0.005096
-0.023651
-0.034393
-0.026581
-0.042206
-0.055878
-0.058807
-0.071014
-0.063202
-0.058319
-0.049530
-0.040741
-0.034882
-0.026093
-0.009979
-0.016815
-0.022675
-0.017792
-0.016327
-0.018280
-0.027557
-0.034882
-0.048065
-0.024139
-0.023651
-0.017303
-0.041718
-0.035858
0.003662
0.006592
-0.071014
0.048096
0.151611
0.120850
0.009521
-0.062714
-0.094940
-0.082733
-0.042694
-0.020721
-0.007538
-0.055878
-0.043671
-0.029510
-0.045624
-0.095917
-0.115448
-0.117889
-0.092987
-0.091522
-0.143768
-0.162811
-0.171112
-0.163788
-0.146210
-0.119354
-0.114471
-0.104218
-0.090546
-0.068573
-0.048553
-0.046112
-0.049530
-0.058807
-0.067596
-0.076874
-0.035858
-0.003143
0.029053
0.038330
0.023193
0.022217
0.006592
0.024170
0.041260
0.038330
0.055908
0.061279
0.065674
0.055908
0.055420
0.057861
0.051025
0.047607
0.054932
0.051514
0.047607
0.039307
0.034912
0.044678
0.029541
0.020752
0.020752
0.013916
0.018311
0.009033
0.002197
0.009033
-0.000214
0.006104
-0.007050
-0.000702
-0.011932
-0.005585
0.003662
-0.003143
-0.009491
0.002686
-0.003632
-0.002655
0.005127
0.009033
-0.008026
0.003662
0.011475
0.006592
0.014893
0.010010
0.009033
0.005127
0.003662
-0.001678
0.018799
0.019775
0.021240
0.032471
0.025635
0.010010
0.010010
0.022705
0.023682
0.011475
0.015869
0.015869
0.018311
0.010010
0.008057
0.014893
0.035400
0.065186
0.114990
0.132080
0.118896
0.093506
0.062256
0.058350
0.044678
0.068604
0.093994
0.112061
0.112549
0.113037
0.104248
0.093994
0.080811
0.070557
0.050049
0.032959
0.027100
0.020264
0.011963
-0.018280
-0.014374
-0.023651
-0.043182
-0.031464
-0.038300
-0.031952
-0.042206
-0.034393
-0.023651
-0.030975
-0.039276
-0.025116
-0.020233
-0.024628
-0.026093
-0.019745
-0.009491
-0.001190
-0.002655
0.006104
0.004150
0.008545
0.010010
0.010498
0.020264
0.003662
0.006592
0.020264
0.022217
-0.003143
0.020264
0.010986
0.009521
0.010986
0.008057
-0.001190
-0.001678
0.003662
-0.000214
-0.001678
-0.004120
-0.005096
-0.002167
-0.013885
-0.008026
-0.003632
-0.007538
-0.011444
-0.021210
-0.010468
-0.010468
-0.021698
-0.019745
-0.011444
-0.022186
-0.013397
-0.015839
-0.006561
0.000244
-0.007050
-0.008514
-0.023163
-0.036835
-0.021698
-0.040741
-0.050995
-0.066620
-0.040741
-0.006561
-0.038300
-0.087616
0.034912
0.078369
0.034912
-0.037323
-0.079315
-0.113007
-0.087128
-0.045135
-0.046112
-0.117889
-0.127655
-0.160858
-0.179901
-0.150604
-0.108124
-0.107147
-0.072968
-0.108124
-0.163788
-0.188690
-0.200897
-0.197968
-0.181854
-0.150604
-0.126190
-0.094452
-0.071991
-0.058319
-0.035370
0.043701
0.060303
0.025146
0.019287
0.032959
0.027100
0.026611
0.045166
0.066650
0.080322
0.099854
0.104248
0.106689
0.091064
0.101318
0.097900
0.089600
0.078369
0.064209
0.054932
0.047607
0.029541
0.032471
0.034912
0.032959
0.030518
0.032471
0.017334
0.011963
-0.000214
0.006104
0.004150
0.000732
0.000244
-0.009979
-0.001678
-0.008514
-0.000702
0.002197
0.014893
0.022217
0.025146
0.028564
0.017822
0.024658
0.029541
0.038818
0.028076
0.042236
0.056885
0.044678
0.056396
0.051514
0.052490
0.058838
0.069580
0.069092
0.055420
0.041260
0.032471
0.034424
0.024170
0.026123
0.038330
0.031494
0.029541
0.026611
0.023682
0.021240
0.011475
0.015381
0.002197
0.001221
0.002197
0.009033
0.007080
0.000732
0.004639
0.019287
0.010010
0.012939
0.009033
0.011963
0.015381
0.014893
0.014893
0.016357
0.016846
0.019287
0.012939
0.022217
0.014404
0.029053
0.024658
0.023193
0.022705
0.027588
0.025146
0.021240
0.026611
0.034424
0.032471
0.019287
0.024658
0.023682
0.021729
0.014404
0.031982
0.027588
0.014404
0.020752
0.015869
0.019287
0.004150
0.012451
0.012939
0.000732
0.006592
-0.001678
0.012451
0.013916
-0.005096
-0.002655
0.007080
-0.003143
-0.001190
-0.002167
-0.003632
-0.002655
-0.001190
-0.003632
-0.009979
-0.013397
0.002686
0.000244
-0.013885
-0.000214
-0.010468
0.005127
-0.009979
-0.016815
-0.020721
-0.009491
-0.014374
-0.017792
-0.004120
-0.005585
-0.012909
-0.028534
-0.015839
-0.023651
-0.026093
-0.031464
-0.030975
-0.034393
-0.058319
-0.033905
-0.040253
-0.046600
-0.038300
-0.017303
-0.028534
-0.038788
-0.032928
-0.037811
-0.030487
-0.038300
-0.024628
-0.020721
-0.020721
-0.002167
0.006104
0.006104
-0.000214
0.014404
0.012939
0.016846
0.023682
0.035400
0.021729
0.023682
0.027588
0.019775
0.029053
0.064697
0.110596
0.119873
0.084229
0.016357
-0.031952
-0.064178
-0.090546
-0.040253
-0.020721
-0.019257
-0.024139
-0.055389
-0.134003
-0.133026
-0.085663
-0.091522
-0.086639
-0.083221
-0.073456
-0.052460
-0.074921
-0.078827
-0.076874
-0.065643
-0.049530
-0.021698
0.024170
0.038330
0.053955
0.026123
0.022217
0.030518
0.032959
0.049561
0.074951
0.083252
0.052490
0.049072
0.036865
0.026611
0.021729
0.037354
0.029541
0.029053
0.032959
0.062256
0.043701
0.053467
0.055908
0.049561
0.046143
0.046631
0.040283
0.042236
0.035889
0.034424
0.027100
0.032471
0.031494
0.026611
0.013916
0.020264
0.014893
0.018799
0.010498
-0.000702
0.005127
0.012939
0.002197
0.002197
0.010010
0.004639
0.000244
-0.007050
0.000732
0.007568
-0.007050
0.004150
0.007080
0.000244
-0.007050
0.008057
0.019775
0.006592
0.009521
0.012939
0.011963
0.026611
0.014404
0.020752
0.023682
0.018799
0.019287
0.026123
0.023193
0.017822
0.027100
0.034424
0.038330
0.020752
0.022705
0.016357
0.019287
0.017334
0.007568
0.020264
0.005127
0.016357
0.014404
0.003662
-0.008514
-0.002167
0.004639
-0.005585
-0.007538
-0.011932
-0.013397
-0.014374
-0.021210
-0.014374
-0.031952
-0.022186
-0.010956
-0.027069
-0.026093
-0.018280
-0.024139
-0.020233
-0.029022
-0.038788
-0.032440
-0.039764
-0.031464
-0.023651
-0.027557
-0.013885
-0.026581
-0.016327
-0.013885
-0.031464
-0.021698
-0.019257
-0.013397
-0.018768
-0.020721
-0.016327
-0.020233
-0.011444
-0.004120
-0.015350
-0.021210
-0.014374
-0.010956
-0.008026
-0.012909
-0.003632
-0.006561
-0.015839
-0.004608
-0.014862
-0.008514
-0.002655
0.012939
0.004639
0.002197
0.010010
0.006104
0.002686
0.012451
-0.001190
0.007080
0.010498
0.021240
0.008057
-0.005096
-0.032440
-0.044159
-0.041718
-0.011932
-0.024139
-0.031464
-0.015839
-0.029510
-0.026093
-0.040741
-0.035370
-0.051971
-0.054413
-0.049530
-0.059784
-0.059296
-0.045624
-0.027557
-0.014374
-0.026581
-0.024628
-0.030487
-0.028046
-0.025116
-0.020233
-0.023651
-0.031464
-0.017303
-0.001678
-0.011444
-0.012909
-0.036346
-0.075897
-0.154510
-0.221893
-0.227753
-0.156464
-0.110565
-0.026581
0.029541
-0.004120
-0.027557
-0.065643
-0.134003
-0.165253
-0.174530
-0.150116
-0.107147
-0.036346
-0.024139
-0.038300
-0.029022
-0.014862
-0.033905
-0.062225
-0.064667
-0.036835
-0.016815
-0.020233
-0.023163
-0.035370
-0.067108
-0.084198
-0.071991
-0.045624
-0.028534
-0.015839
-0.004608
-0.001678
0.002686
0.006104
0.015381
0.031982
0.034424
0.031494
0.020752
0.031982
0.055420
0.036865
0.035889
0.036865
0.041748
0.040283
0.030029
0.031006
0.025635
0.023682
0.031494
0.026611
0.027100
0.013916
0.016357
0.025146
0.013916
0.012939
0.015381
0.008545
0.014404
0.012939
0.013916
0.009033
0.000732
0.001221
0.012939
0.012451
0.003174
0.014404
0.030518
0.015381
0.023193
0.028076
0.037354
0.035889
0.044189
0.049072
0.062256
0.059814
0.062256
0.062256
0.050049
0.059814
0.069580
0.086670
0.083740
0.092041
0.106689
0.097900
0.090088
0.081299
0.101318
0.088135
0.085693
0.098389
0.093506
0.075439
0.086182
0.084229
0.077393
0.076416
0.059814
0.069092
0.049561
0.040771
0.037842
0.040283
0.024658
0.011963
0.002197
-0.001678
-0.016815
-0.036835
-0.031464
-0.042694
-0.049530
-0.034393
-0.050995
-0.056366
-0.064178
-0.059296
-0.035858
-0.029510
-0.008514
-0.004608
-0.038300
-0.040741
-0.052948
-0.046112
-0.032440
-0.020721
-0.013885
-0.020721
-0.017792
-0.018768
-0.024139
-0.024139
-0.002167
0.048096
0.048096
0.024658
0.015869
-0.007538
0.004150
-0.014374
-0.001190
0.010498
0.003174
0.021729
0.031982
0.035400
0.043701
0.025635
0.035889
0.031494
0.020752
0.017822
0.031982
0.029541
0.031494
0.036865
0.074951
0.090088
0.106201
0.126709
0.150146
0.172119
0.159424
0.160400
0.150635
0.161865
0.139893
0.031982
-0.082245
-0.072479
-0.063690
0.017334
0.074951
0.025635
-0.058319
-0.101288
-0.112518
-0.105682
-0.201874
-0.275116
-0.261932
-0.211151
-0.204803
-0.193573
-0.187714
-0.182343
-0.200409
-0.210663
-0.201385
-0.175018
-0.156952
-0.114471
-0.107147
-0.074921
-0.064667
-0.044159
-0.050507
-0.042206
-0.063690
-0.071014
-0.040253
-0.020233
-0.002167
0.010986
0.028076
0.040283
0.052979
0.060791
0.091553
0.083740
0.084229
0.085693
0.087646
0.076416
0.068604
0.059814
0.071045
0.054443
0.058350
0.068604
0.055420
0.039795
0.055908
0.043701
0.043213
0.041748
0.046631
0.052490
0.046143
0.039307
0.045166
0.051025
0.037354
0.032471
0.034424
0.041260
0.039795
0.029053
0.045166
0.033936
0.025635
0.036377
0.029541
0.029053
0.030518
0.038818
0.022705
0.025146
0.012939
0.024658
0.018799
0.010986
0.023193
0.013428
0.013916
0.005615
0.013916
0.009521
0.002686
0.003174
0.006104
0.010986
0.003174
0.002686
0.008545
0.001709
0.005127
0.007080
0.012451
-0.001190
0.006592
0.003662
0.017334
-0.009003
0.000244
0.007080
-0.000702
0.000732
-0.000702
-0.005585
-0.005585
-0.009003
0.003662
-0.006073
-0.026093
-0.012909
-0.003143
-0.032440
-0.040253
-0.014374
-0.021210
-0.030487
-0.023163
-0.014374
-0.014374
-0.020721
-0.006561
-0.002655
-0.002655
-0.007050
-0.009491
-0.005096
0.002197
0.009521
0.017334
0.032959
0.024170
0.026611
0.038330
0.039795
0.038330
0.042236
0.052490
0.059326
0.049561
0.048584
0.058838
0.053955
0.051025
0.048584
0.040283
0.051025
0.038818
0.049072
0.034912
0.016357
0.021240
0.019775
0.022217
0.007568
0.002197
0.005615
0.004639
-0.005096
-0.010468
-0.009491
-0.010956
0.000244
0.021729
0.059814
0.074463
0.094971
0.074463
0.065674
0.052490
0.049072
0.059326
0.067139
0.084717
0.113525
0.107178
0.090088
0.056885
0.034424
0.025146
0.032471
0.025146
0.024170
0.027588
-0.018280
-0.083710
-0.090546
-0.059296
-0.101776
-0.156464
-0.131073
-0.133026
-0.157928
-0.152557
-0.136444
-0.132538
-0.193085
-0.195038
-0.144745
-0.111542
-0.095917
-0.102753
-0.072968
-0.056854
-0.036835
-0.049042
-0.055389
-0.014862
0.004150
0.033447
0.052002
0.068604
0.074463
0.077393
0.090576
0.107178
0.096436
0.099854
0.102295
0.099365
0.079346
0.070557
0.070557
0.064209
0.052979
0.062744
0.045166
0.046143
0.049561
0.046143
0.041748
0.020264
0.032959
0.027588
0.032959
0.016846
0.010498
0.002686
0.011963
0.002197
0.002686
0.001221
-0.003632
0.013916
0.003174
-0.003632
-0.009491
-0.005096
-0.007050
-0.008026
-0.006073
-0.012909
-0.005096
-0.004120
-0.011932
0.007080
0.006592
-0.007050
0.002197
0.009033
-0.008026
0.000732
-0.001190
0.007568
0.009521
-0.003632
0.004639
0.004639
0.009033
0.010986
0.013916
-0.009491
0.004639
0.012939
0.022217
0.007568
-0.004608
0.005127
0.011963
0.013428
0.012451
0.018799
0.016846
0.017334
0.011963
0.013916
0.011475
0.003662
0.015381
0.007568
-0.005585
-0.001678
-0.002167
0.002197
-0.025116
-0.030487
-0.039764
-0.050995
-0.051971
-0.047577
-0.048553
-0.065155
-0.063690
-0.059784
-0.072479
-0.072968
-0.084686
-0.073944
-0.077850
-0.083221
-0.064178
-0.074432
-0.078827
-0.082245
-0.056854
-0.057343
-0.059296
-0.052460
-0.046600
-0.042206
-0.058807
-0.050995
-0.050995
-0.055878
-0.051483
-0.035858
-0.039276
-0.045135
-0.033417
-0.027557
-0.023163
-0.041229
-0.036835
-0.040741
-0.085175
-0.084198
-0.043671
-0.020721
-0.015350
-0.023163
-0.032440
-0.042694
-0.068573
-0.055878
-0.038788
-0.024139
-0.014374
-0.027557
-0.035370
-0.043182
-0.034393
-0.019257
-0.018768
-0.018768
-0.019257
-0.002655
-0.013397
-0.018280
0.001709
0.011963
0.038818
0.030518
0.041748
0.017334
0.027100
0.068115
0.085205
0.093994
0.057373
0.022217
0.000244
-0.018280
-0.026093
0.009521
0.033936
0.025146
0.006592
0.041260
0.083740
0.055908
0.009033
0.013428
-0.014374
-0.064178
-0.097382
-0.075409
0.015869
0.056885
0.044189
0.053467
0.082275
0.041260
0.025635
-0.004608
-0.025116
-0.062714
-0.030975
0.050049
0.039795
0.004639
-0.016815
-0.021698
-0.033905
-0.032928
-0.031952
-0.029022
-0.027557
-0.033905
-0.056366
-0.063690
-0.044159
-0.039276
-0.025604
-0.014374
-0.013885
-0.004120
0.004150
-0.004608
0.011475
-0.000214
0.011475
0.024170
0.022217
0.012939
0.003662
0.027100
0.033447
0.026611
0.034912
0.031006
0.026123
0.011963
0.023682
0.017822
0.011475
0.019287
0.022217
0.009033
-0.010468
-0.013885
0.006104
0.003662
0.001221
-0.010956
-0.004608
-0.003632
-0.007050
-0.003143
0.000732
0.003662
0.002197
0.010010
0.007568
0.014893
0.018311
0.018799
0.013428
0.022217
0.029541
0.015869
0.006592
0.027588
0.056885
0.055908
0.039795
0.046631
0.035400
0.012451
0.004639
0.005615
-0.000702
-0.003143
0.011475
0.021729
0.019287
0.009521
0.009521
-0.007538
-0.023163
-0.027557
-0.027069
-0.035858
-0.038788
-0.043671
-0.039276
-0.030487
-0.053925
-0.053925
-0.042206
-0.046112
-0.058319
-0.050995
-0.060272
-0.067108
-0.067596
-0.066620
-0.057831
-0.058319
-0.059784
-0.053925
-0.056366
-0.044647
-0.032440
-0.021698
-0.029022
-0.031952
-0.021698
-0.028534
-0.012421
-0.023163
-0.008514
-0.008514
-0.010956
-0.001678
-0.020721
-0.009491
-0.009003
-0.008026
-0.019745
-0.026093
-0.016815
-0.018768
-0.013885
-0.013397
-0.020721
-0.017792
-0.018768
-0.030975
-0.015839
-0.012909
-0.020233
-0.011444
-0.001678
0.014893
0.005127
-0.000214
0.002197
0.010986
0.030518
0.030518
0.050049
0.063232
0.044678
0.057373
0.044678
0.028564
0.015869
0.012939
-0.007050
0.006104
0.026611
0.040283
0.039307
0.034912
0.052002
0.050537
0.039795
0.010986
0.002197
-0.009491
-0.048553
-0.036346
0.031982
0.085205
0.065186
0.000732
-0.032928
-0.029510
0.102295
0.210693
0.180908
0.014893
-0.106659
-0.102753
-0.070038
-0.070526
-0.090057
-0.088104
-0.105194
0.025146
0.204346
0.163330
-0.035858
-0.169647
-0.232635
-0.194550
-0.175507
-0.101288
0.007080
0.042725
0.026611
0.014893
-0.021210
-0.037811
-0.011444
0.006104
0.025635
0.040771
0.047119
0.079834
0.088135
0.088135
0.106201
0.107666
0.113525
0.105225
0.114014
0.108643
0.103271
0.116943
0.110596
0.110596
0.108154
0.105225
0.100830
0.092041
0.091064
0.082764
0.084717
0.065674
0.046631
0.037842
0.037354
0.037842
0.027588
0.039795
0.033936
0.028564
0.007080
0.010498
-0.006073
0.005615
0.013916
0.014893
0.002197
0.005615
0.010010
0.010010
0.000732
-0.002655
0.013916
0.029053
0.024658
0.037354
0.036865
0.031006
0.028076
0.034424
0.046631
0.039795
0.041260
0.038818
0.051514
0.052979
0.051025
0.033936
0.033936
0.027588
0.028564
0.031982
0.021240
0.005615
-0.004120
0.000244
-0.035370
-0.023651
-0.048553
-0.063690
-0.059296
-0.050018
-0.055878
-0.069550
-0.094452
-0.096405
-0.095428
-0.100800
-0.099335
-0.097382
-0.091522
-0.076874
-0.060272
-0.069550
-0.069061
-0.069550
-0.057343
-0.048553
-0.057343
-0.037323
-0.017792
-0.027069
-0.011444
-0.023163
-0.014862
-0.023163
-0.006561
-0.014862
-0.016815
-0.010956
-0.008026
-0.011444
-0.028046
-0.022186
-0.016815
-0.017303
-0.014374
-0.027069
-0.020721
-0.017792
-0.032440
-0.043182
-0.031952
-0.036346
-0.029510
-0.035858
-0.040741
-0.053925
-0.061249
-0.045135
-0.044159
-0.058807
-0.062225
-0.054901
-0.067596
-0.069061
-0.075409
-0.070526
-0.075897
-0.066132
-0.054413
-0.050995
-0.061249
-0.052948
-0.043671
-0.027069
0.000244
0.017334
0.021729
0.030518
0.033936
0.015869
0.001709
-0.022675
-0.022675
-0.014374
0.007568
0.021240
0.018799
0.026611
0.010498
-0.002167
-0.011444
-0.023163
-0.044159
-0.065643
-0.065643
-0.051971
-0.044159
-0.031464
-0.022186
-0.030487
-0.048065
-0.038300
-0.034882
-0.025604
-0.025604
-0.048065
-0.018768
-0.011932
0.000244
0.035889
0.062256
0.012451
-0.009979
-0.001190
0.060791
0.099854
0.073975
0.007568
-0.002655
0.023193
0.042725
0.051025
0.072998
0.089111
0.068604
-0.052948
-0.113495
-0.122284
-0.107147
-0.067108
-0.024139
-0.031952
-0.059296
-0.064667
-0.108612
-0.134003
-0.146210
-0.144745
-0.129608
-0.109100
-0.102264
-0.093475
-0.080780
-0.073456
-0.073456
-0.065155
-0.057831
-0.048553
-0.032928
-0.008026
0.013916
0.049072
0.037354
0.028564
0.021240
0.015869
0.008545
0.033936
0.052002
0.071045
0.086182
0.092041
0.083740
0.082764
0.097412
0.079834
0.082764
0.083740
0.085205
0.104736
0.085693
0.088135
0.102783
0.098877
0.093018
0.083252
0.085205
0.087158
0.080322
0.085205
0.084229
0.070068
0.062744
0.072998
0.073486
0.061768
0.048096
0.046143
0.043701
0.037354
0.020264
0.031494
0.019775
0.010986
0.006592
0.003662
-0.024139
-0.015839
-0.021210
-0.000214
-0.010956
-0.021210
-0.009003
-0.013397
-0.019745
-0.013885
-0.016327
-0.015839
-0.022186
-0.003632
-0.008514
-0.000214
0.002197
0.020752
0.030518
0.035889
0.036377
0.042725
0.020264
0.018799
-0.001678
-0.016327
-0.006073
-0.025116
0.002686
-0.004120
-0.019745
-0.001678
-0.002655
-0.010956
-0.007050
-0.027557
-0.037811
-0.032440
-0.041229
-0.045135
-0.037323
-0.031952
-0.027557
-0.016327
-0.006073
0.007080
0.015381
0.042725
0.048584
0.047119
0.042236
0.045166
0.036865
0.041748
0.060303
0.070068
0.072021
0.072021
0.074463
0.058838
0.058838
0.075928
0.062256
0.049072
0.053467
0.045654
0.034912
0.027100
0.000732
0.009033
0.025635
0.032471
0.023682
0.021729
0.005127
0.016846
0.013916
-0.010468
-0.016815
-0.012909
0.014893
0.021729
0.022217
0.030518
0.017822
-0.002655
-0.013397
-0.004120
0.014404
-0.002167
-0.062714
-0.037323
0.013428
0.043701
0.059326
0.019287
-0.030975
-0.057831
-0.056366
-0.060760
-0.064178
-0.044647
-0.052948
-0.070526
-0.077362
-0.059296
-0.042694
-0.032440
-0.042694
-0.066132
-0.063202
-0.083710
-0.095917
-0.099335
-0.089081
-0.098358
-0.057831
-0.048553
-0.043671
-0.035858
-0.049530
-0.041718
-0.045624
-0.039276
-0.028046
-0.011932
-0.006561
0.004639
0.007080
-0.002167
-0.000214
-0.013397
-0.010956
-0.025116
-0.002655
0.033447
0.087158
0.059814
0.018311
0.040283
0.039307
0.037354
0.047607
0.047607
0.045654
0.041260
0.043701
0.053955
0.052002
0.041748
0.051025
0.049072
0.031006
0.027588
0.018311
0.019775
0.022217
0.017334
0.015381
0.010010
-0.000214
-0.002655
-0.004120
-0.020233
-0.021698
-0.021210
-0.036346
-0.034393
-0.034393
-0.022675
-0.009491
-0.018768
-0.019257
-0.021698
-0.010468
-0.007050
-0.001678
-0.007538
-0.011932
-0.017792
-0.014862
-0.009003
-0.026093
-0.011932
-0.013397
-0.009003
-0.014862
-0.025116
-0.029510
-0.032928
-0.022675
-0.029510
-0.028534
-0.040741
-0.043182
-0.031464
-0.042694
-0.048553
-0.051483
-0.048065
-0.050018
-0.063690
-0.067108
-0.060760
-0.062714
-0.045135
0.024170
0.083740
0.086670
0.037842
0.000244
-0.014862
-0.025116
-0.030487
-0.016327
0.019775
0.032959
0.055420
0.065674
0.057861
0.044189
0.039795
0.022217
0.008545
0.014404
0.017822
0.037354
0.016846
-0.010468
-0.008026
0.006104
0.011963
0.004639
0.005615
0.022705
0.031006
0.031006
0.022217
0.015869
0.022705
0.031982
0.027588
0.004639
-0.001678
-0.021698
-0.047577
-0.037323
-0.003632
0.030518
0.036865
0.028564
-0.005096
-0.042694
-0.044647
-0.020233
-0.017303
0.002686
0.015381
0.017334
-0.018280
-0.048065
-0.054413
-0.060272
-0.063690
-0.045135
-0.034393
-0.055389
-0.073456
-0.071014
-0.071991
-0.075897
-0.073944
-0.068085
-0.054901
-0.050995
-0.048553
-0.046112
-0.035370
-0.035858
-0.035858
-0.023163
-0.001678
0.017822
0.040771
0.065674
0.050049
0.042725
0.052979
0.063721
0.064697
0.075928
0.090088
0.069092
0.028076
0.002686
0.031494
0.029541
0.007080
0.015381
0.012939
0.011963
-0.003143
-0.007050
-0.007538
-0.010468
0.008057
0.003174
-0.023651
-0.062225
-0.066620
-0.030975
0.003662
0.009033
0.002686
-0.011932
0.013428
0.010986
-0.006073
0.063721
0.135498
0.122803
0.108643
0.072021
0.037842
0.041748
0.073486
0.091064
0.095459
0.092529
0.096436
0.101807
0.111572
0.087158
0.050537
0.050049
0.034424
0.020264
0.024658
0.017822
0.010010
-0.024139
-0.033417
-0.039276
-0.042206
-0.041718
-0.042206
-0.033905
-0.033905
-0.040253
-0.032440
-0.024628
-0.030487
-0.039764
-0.024628
-0.033417
-0.039276
-0.036835
-0.037811
-0.024628
-0.038788
-0.045624
-0.044159
-0.035370
-0.039276
-0.040741
-0.034393
-0.013397
0.008545
0.018311
0.015869
0.013916
-0.006561
-0.009003
-0.016815
-0.005585
0.001221
0.024170
0.026123
0.024658
0.025146
0.029053
0.005615
0.009521
0.018311
0.007080
0.008057
0.001709
0.003174
-0.004608
-0.011932
-0.019745
-0.020233
-0.013397
-0.012909
-0.007538
-0.000702
-0.017303
-0.011932
-0.012421
-0.002655
-0.000702
-0.015350
-0.000702
-0.006561
-0.011932
0.000732
-0.006561
0.004639
0.003174
0.005615
0.000244
-0.003632
-0.003143
0.013916
0.005127
0.000244
0.008545
0.008545
0.009521
0.000244
0.004639
0.018799
0.011475
0.000732
0.006104
0.022217
0.008545
0.019287
0.013428
0.010498
0.009521
0.017822
0.029541
0.004639
0.001709
-0.009491
-0.001678
-0.002167
-0.008026
-0.017303
-0.025116
-0.034882
-0.018768
-0.014374
-0.032440
-0.043671
-0.043182
-0.031952
-0.039276
-0.040741
-0.043182
-0.042206
-0.030975
-0.032928
-0.026581
-0.029999
-0.040741
-0.038788
-0.032928
-0.019745
0.003662
0.015381
0.026123
0.005127
-0.040253
-0.110565
-0.140839
-0.132538
-0.064667
-0.025116
0.031494
-0.014374
-0.058319
-0.073456
-0.101288
-0.106659
-0.089569
-0.054901
-0.038788
-0.026581
-0.003143
-0.001678
-0.020233
-0.020721
-0.005585
0.007568
0.036865
0.031982
0.037354
0.029541
0.019775
0.006104
-0.052948
-0.083221
-0.087128
-0.107147
-0.122772
-0.134491
-0.110077
-0.068573
-0.025116
-0.022186
-0.031952
-0.037811
-0.074432
-0.104706
-0.104706
-0.072479
-0.026093
0.015381
0.052979
0.069580
0.090576
0.109619
0.108154
0.096924
0.096924
0.104248
0.086182
0.065186
0.064209
0.079346
0.076904
0.061279
0.048096
0.022705
0.009521
0.008057
0.012939
0.007568
-0.001678
-0.006561
-0.000214
-0.010468
-0.016815
-0.017792
-0.017303
-0.025604
-0.029510
-0.004608
-0.007538
0.003174
-0.002655
0.006592
0.013916
0.010986
0.015869
-0.003632
0.012451
0.048096
0.062256
0.037354
0.052979
0.049072
0.045166
0.050537
0.041748
0.034912
0.041260
0.031982
0.035400
0.021729
0.031982
0.028076
0.004639
0.011475
-0.011932
-0.009003
0.007080
0.002686
-0.005585
-0.016815
-0.017303
-0.023163
-0.019745
-0.017303
-0.006073
-0.008026
-0.006073
0.003662
0.007080
0.004150
-0.003632
0.008545
0.010986
-0.004120
0.012451
0.003662
0.013916
0.011963
0.007568
0.006104
0.009521
0.004639
0.013916
0.009033
0.009521
0.008057
0.011963
0.002197
0.008057
0.006104
0.013428
-0.000702
0.007568
0.010986
0.013916
0.003174
0.006104
0.012451
0.008545
0.004150
0.009521
0.010010
0.007080
0.007568
0.010986
-0.001678
0.007080
-0.013885
-0.000214
0.010010
-0.003143
-0.002655
0.009521
0.010010
0.010010
0.007568
0.005615
0.001709
0.009033
0.004639
-0.001678
-0.009003
-0.008026
-0.003143
0.015381
0.006104
-0.002167
0.011475
0.001221
-0.001678
0.004150
0.012451
-0.012909
-0.009491
-0.009491
-0.007538
-0.006561
-0.010956
-0.008026
-0.009003
-0.017303
-0.019745
-0.003143
-0.005096
-0.011932
-0.005585
-0.016815
-0.024628
-0.024139
-0.013885
-0.019257
-0.030975
-0.020721
-0.021210
-0.030975
-0.019257
-0.013885
-0.014374
0.000732
0.001709
-0.000214
0.032471
0.036377
0.064209
0.101318
0.099854
0.057861
0.003174
-0.020721
-0.033905
-0.083221
-0.045624
0.007080
0.022217
0.009033
0.044678
0.068115
-0.040741
-0.062714
0.033936
0.068115
0.030029
-0.010956
-0.045135
-0.044159
-0.025604
0.032471
0.069092
0.092041
0.075928
0.065674
0.053955
0.041748
0.046143
0.018799
0.008057
-0.001678
-0.000214
-0.023651
-0.049042
-0.062714
-0.048553
-0.056366
-0.060272
-0.062225
-0.061737
-0.073456
-0.063202
-0.043182
-0.046600
-0.045624
-0.033905
-0.013885
-0.006561
-0.009491
-0.009003
0.006104
0.011475
0.040771
0.057861
0.068115
0.043213
0.040283
0.034424
0.032471
0.017334
0.036865
0.047607
0.054932
0.041748
0.038818
0.036377
0.037354
0.029053
0.024170
0.022217
0.014404
0.010010
0.010010
0.015869
0.007568
-0.007538
0.000244
0.000244
-0.012421
-0.000214
-0.002655
-0.010468
0.002686
0.003174
-0.008026
-0.018768
-0.012421
-0.001190
-0.014862
-0.010468
-0.018768
-0.012909
-0.010468
-0.012421
-0.010468
-0.017792
-0.004120
-0.005096
-0.008514
-0.010468
-0.017303
-0.017792
0.008545
0.015869
0.016357
0.040283
0.052490
0.054443
0.044189
0.043701
0.031982
0.040283
0.051025
0.055420
0.054443
0.053955
0.045166
0.066162
0.051514
0.023682
0.017334
0.025635
0.015869
0.007080
0.005127
-0.012909
-0.022186
-0.012421
-0.021210
-0.039764
-0.036346
-0.034882
-0.035858
-0.044647
-0.046112
-0.061249
-0.051971
-0.045624
-0.046112
-0.041718
-0.056854
-0.050995
-0.061737
-0.064178
-0.075409
-0.074432
-0.086151
-0.092987
-0.083221
-0.067108
-0.066620
-0.076385
-0.073456
-0.058319
-0.044647
-0.027557
-0.002655
0.015869
0.002686
-0.003143
0.000244
-0.011932
-0.020233
0.012451
0.021729
0.026123
0.028076
0.026611
0.046143
0.029541
0.011475
0.012451
-0.010956
-0.017792
-0.010468
-0.007050
-0.035370
-0.043671
-0.049042
-0.041718
-0.062714
-0.086639
-0.065643
-0.076385
-0.084686
-0.084686
-0.091034
-0.084198
-0.057831
-0.018768
0.000244
-0.020233
-0.061737
-0.068085
-0.054413
-0.063202
-0.057831
-0.020233
0.019287
0.021240
0.028076
0.009521
-0.006561
0.010498
0.013428
-0.005096
-0.060272
-0.051483
-0.015839
-0.001678
0.002197
-0.035370
-0.085175
-0.085663
-0.087128
-0.079315
-0.041718
-0.028534
-0.025604
-0.022186
-0.022675
-0.028534
-0.039276
-0.028046
-0.031464
-0.033417
-0.024628
-0.002167
0.002197
0.004639
0.003662
0.021729
0.012451
0.018311
0.027100
0.020264
0.019287
0.024658
0.009033
-0.023651
-0.042694
-0.021698
-0.023651
-0.027069
-0.041229
-0.031464
0.023682
0.056885
0.063721
0.029541
0.008545
0.024170
0.015381
0.022217
0.018799
0.015381
0.035889
0.045166
0.058350
0.066650
0.065674
0.067139
0.051025
0.051025
0.059814
0.055908
0.056885
0.037842
0.042236
0.039795
0.012939
0.015381
-0.000214
0.016846
0.018311
0.020264
-0.000214
0.003174
-0.000214
0.001709
-0.014862
-0.015839
-0.021210
-0.003143
-0.022675
-0.027557
-0.039276
-0.026093
-0.023163
-0.022675
-0.018768
-0.011932
-0.007050
-0.004608
0.002686
-0.006561
-0.003632
-0.009003
0.001709
0.001221
-0.003143
0.007080
0.006592
0.010010
0.010010
0.023682
0.011963
0.017334
0.020264
0.024170
0.031006
0.004639
0.015869
0.026611
0.025635
0.006104
0.012451
0.024170
0.002686
0.017822
0.008057
0.007080
0.001221
0.008057
0.007080
0.005615
0.014893
0.006592
0.014893
0.007568
0.007568
0.017822
0.004639
0.010498
0.003174
0.014404
0.019287
0.003174
0.014404
0.022217
0.013916
0.017822
0.017822
0.023193
0.012939
0.015381
0.017334
0.002686
-0.002655
-0.001678
0.010986
0.010498
-0.006073
0.009033
0.001221
-0.004120
-0.014374
-0.028046
-0.024139
-0.020233
-0.022675
-0.003632
-0.007538
-0.017792
-0.001678
-0.004608
-0.007538
-0.001678
0.000244
0.007080
0.011475
0.008057
0.011963
0.011963
0.013916
0.020752
0.014404
0.018311
0.018799
0.012939
0.007080
0.004639
0.017822
0.005127
-0.001190
0.003174
0.007568
-0.000702
-0.017792
-0.016815
-0.012421
-0.018280
-0.030487
-0.014862
0.011475
0.039307
0.021240
-0.031464
-0.138397
-0.211639
-0.168671
-0.045135
0.030518
0.063721
0.009033
-0.109589
-0.072479
0.027100
0.023682
-0.024628
-0.068573
-0.041229
0.015869
0.039795
0.044189
0.026611
0.009033
0.028076
0.030518
0.055908
0.064697
0.064697
0.052979
0.054932
0.034912
0.026123
0.034424
0.033447
0.039795
0.040771
0.059326
0.059326
0.058838
0.048584
0.048584
0.064697
0.054932
0.056396
0.050537
0.054932
0.052979
0.063232
0.041748
0.011963
-0.005585
-0.015350
0.000732
-0.022186
-0.033905
-0.042206
-0.043671
-0.058807
-0.058319
-0.056366
-0.069550
-0.066620
-0.050995
-0.042206
-0.055389
-0.049042
-0.045135
-0.036835
-0.029999
-0.029999
-0.028534
-0.020721
-0.015350
-0.004120
-0.001678
-0.006561
-0.008026
0.001709
0.016846
-0.002167
0.005127
-0.002167
0.005615
0.003662
-0.002655
-0.002655
0.007080
-0.001678
0.004150
0.005615
-0.007050
-0.010468
-0.002655
-0.001190
-0.021698
-0.019745
-0.006561
-0.011932
-0.014862
-0.015839
-0.018280
-0.013885
-0.017792
-0.005585
-0.003632
-0.011932
-0.011932
-0.011444
-0.012421
-0.011932
-0.014374
-0.017792
-0.017303
-0.005585
-0.009979
-0.018768
-0.029510
-0.018768
-0.016815
-0.017303
-0.016327
-0.017792
-0.011932
-0.007538
-0.016815
-0.020721
-0.003632
-0.009979
-0.014862
0.003174
0.017822
0.010986
0.021240
0.028076
0.028564
0.045654
0.030029
0.049072
0.044189
0.028076
0.029053
0.031982
0.020264
0.020752
0.032471
0.014404
0.014404
0.006592
0.020752
0.019287
-0.002655
0.003662
-0.009003
-0.021210
-0.024628
-0.018768
-0.030487
-0.016815
-0.019745
-0.025116
-0.016327
-0.032440
-0.019745
-0.022186
-0.029022
-0.025604
-0.031464
-0.018280
-0.026581
-0.033417
-0.031952
-0.020233
-0.030487
-0.033417
-0.022186
-0.024139
-0.017303
-0.019745
-0.010468
-0.003632
-0.012421
-0.002167
0.004639
0.012451
0.008057
0.005127
0.010498
0.006104
0.011475
0.026611
0.024170
0.026611
0.031982
0.027100
0.021240
0.023682
0.011963
0.010986
0.007568
-0.000214
0.006592
-0.001678
0.010498
0.014893
0.013916
-0.001678
-0.000214
0.002197
-0.006073
-0.027069
-0.006073
0.019287
0.012939
0.002197
0.009033
0.030029
0.039307
0.024658
0.000244
0.028076
0.069092
0.067627
0.059326
0.072021
0.063721
0.042725
0.058838
0.053955
0.037842
0.024658
0.017334
-0.005585
0.003174
0.003174
-0.004120
-0.004120
0.009033
0.006104
-0.014862
-0.044647
-0.066132
-0.064178
-0.040741
-0.005096
0.005615
-0.006073
0.000732
0.010010
0.012451
-0.063690
-0.126190
-0.135468
-0.092010
-0.011932
-0.018768
-0.029510
-0.079803
-0.081757
-0.016327
-0.011932
-0.049042
-0.089081
-0.075897
-0.054901
-0.050507
-0.050018
-0.025604
-0.012909
0.005127
0.022705
0.027588
0.024658
0.031494
0.041260
0.046143
0.042236
0.045654
0.033936
0.041748
0.027588
0.021240
0.026611
0.021240
0.015381
0.025146
0.026611
0.021240
0.014893
0.022705
0.016357
0.018311
0.021240
0.005615
0.019287
0.010498
0.010498
0.015381
0.010986
0.004639
-0.007538
0.005615
0.001709
0.007568
0.017822
0.018311
0.013428
0.010010
0.014893
0.011963
0.012939
0.007568
0.015381
0.011475
0.008545
0.010010
0.015869
0.016846
0.012451
0.019775
0.020752
0.009033
0.003662
-0.004608
0.012451
0.012939
0.007568
0.013428
0.001221
-0.005585
0.002197
-0.007538
0.000732
-0.005096
0.004639
0.003174
0.003174
0.009033
0.004150
-0.002167
0.006104
0.003174
0.010986
0.010010
0.005127
0.016357
0.004639
0.004639
0.007568
0.015381
0.011475
0.002686
0.004639
0.010986
0.009521
0.021240
0.016846
0.024170
0.017822
0.003662
0.000732
0.010498
0.007080
0.005127
0.012939
-0.001678
0.003174
0.012451
0.014893
0.008545
0.004150
0.006592
0.006592
0.012451
0.002197
0.014404
-0.005585
0.000732
-0.009003
-0.007538
-0.007538
-0.013885
-0.013397
-0.019257
-0.018768
-0.024628
-0.014374
-0.021210
-0.032440
-0.013397
-0.011932
-0.014374
-0.023651
-0.025116
-0.022186
-0.029510
-0.034882
-0.019257
-0.002655
-0.005096
0.023682
0.036377
-0.005096
-0.054901
-0.076385
-0.022186
0.033447
-0.019257
-0.075409
-0.027069
-0.016327
-0.012909
-0.035858
-0.055878
-0.050507
-0.062714
-0.055878
-0.076385
-0.091522
-0.102753
-0.097870
-0.080292
-0.057831
-0.055878
-0.056366
-0.047089
-0.057831
-0.050018
-0.066620
-0.059784
-0.068573
-0.052460
-0.041229
-0.036835
-0.020721
-0.007050
0.015869
0.024658
0.028076
0.016846
-0.003143
0.041748
0.078369
0.018311
0.016846
0.025635
0.022217
0.012451
0.015869
0.028564
0.018799
0.007080
0.010010
0.041748
0.031982
0.027588
-0.003143
-0.033905
-0.013885
0.022217
0.032471
0.032959
0.034424
0.041748
0.043701
0.040283
0.047119
0.047607
0.057373
0.054932
0.061279
0.058350
0.051514
0.034424
0.024658
0.023193
0.019775
0.013428
0.011475
-0.005096
-0.020721
-0.022675
-0.029022
-0.026581
-0.032440
-0.030487
-0.037323
-0.038300
-0.024628
-0.027557
-0.034393
-0.044159
-0.027069
-0.022186
-0.026581
-0.024628
-0.022675
-0.015350
-0.009003
-0.026093
-0.019257
-0.029510
-0.029022
-0.037323
-0.042694
-0.049530
-0.044647
-0.051483
-0.041718
-0.043182
-0.053925
-0.059296
-0.051971
-0.055389
-0.051483
-0.065643
-0.067108
-0.078827
-0.069550
-0.061249
-0.053925
-0.064667
-0.040253
-0.051483
-0.037323
-0.049042
-0.039764
-0.028534
-0.023163
-0.019745
-0.016815
-0.035370
-0.024139
-0.022186
-0.011444
-0.017792
-0.004120
0.002686
0.001709
-0.001678
-0.014862
-0.002167
0.000244
0.004150
0.012451
0.018799
0.025146
0.035400
0.056396
0.069580
0.060791
0.063721
0.052490
0.039307
0.030518
0.051514
0.053955
0.065186
0.073975
0.073486
0.068604
0.064697
0.054932
0.078857
0.070068
0.072021
0.058350
0.053955
0.059814
0.051514
0.059814
0.068115
0.064697
0.051025
0.048584
0.067139
0.071045
0.073486
0.077881
0.056396
0.033936
0.022217
0.032959
0.030029
0.025635
0.019775
0.019775
0.014404
-0.008026
0.006592
-0.003143
-0.026581
-0.015350
-0.027069
-0.035370
-0.031464
-0.026581
-0.014374
-0.021698
-0.029022
-0.008514
-0.009979
-0.020233
-0.029999
-0.047089
-0.048065
-0.049042
-0.035370
-0.039764
-0.038300
-0.025604
0.038330
0.091553
0.069092
0.075928
0.103271
0.051025
0.013428
0.010986
0.020752
0.050537
0.095459
0.108643
0.104248
0.079346
0.079346
0.080811
0.088135
0.113037
0.103271
0.089111
0.075928
0.047607
0.016357
0.029541
-0.001678
-0.033417
0.006592
0.051514
0.045654
0.011475
0.001709
0.001709
-0.019257
-0.019257
-0.043671
-0.054901
-0.031952
-0.022675
-0.017303
-0.030975
-0.046600
-0.041718
-0.036835
-0.041718
-0.032440
-0.023651
-0.018280
-0.005585
-0.030975
-0.027069
-0.032928
0.000244
0.018799
0.031006
0.028076
-0.003632
-0.007538
0.004150
0.008545
-0.007538
-0.009491
-0.014374
-0.020721
-0.052460
-0.039276
-0.045135
-0.041229
-0.057831
-0.065155
-0.092987
-0.126678
-0.123749
-0.127655
-0.135468
-0.143768
-0.143280
-0.163788
-0.170135
-0.162811
-0.169647
-0.172089
-0.166229
-0.152069
-0.135468
-0.141815
-0.127655
-0.116425
-0.097382
-0.080292
-0.078827
-0.064178
-0.045135
-0.047089
-0.028046
0.000732
0.012451
0.023193
0.048584
0.059814
0.048584
0.055420
0.060303
0.061279
0.064697
0.059814
0.063721
0.061279
0.058838
0.045166
0.047607
0.036377
0.039795
0.034424
0.025146
0.006592
0.001709
0.002197
-0.007538
-0.012909
-0.006073
-0.009003
-0.010956
-0.003632
0.008545
0.022217
0.027100
0.033447
0.012451
0.008057
0.017822
0.031006
0.037842
0.032959
0.047119
0.043701
0.036377
0.043701
0.031982
0.043701
0.017334
0.032471
0.029053
0.014893
-0.002655
-0.008026
-0.001190
-0.000702
-0.006561
0.009521
0.013916
-0.020233
-0.028046
-0.023163
-0.015350
-0.013397
-0.023163
-0.024139
-0.039764
-0.028534
-0.027069
-0.017303
-0.016815
-0.018280
-0.020233
-0.013885
-0.022186
-0.024628
-0.017792
-0.011444
-0.014862
0.004639
0.030518
0.056396
0.022705
-0.003632
-0.009491
-0.003143
0.008545
0.037842
0.055908
0.064209
0.070068
0.066650
0.067139
0.064697
0.054932
0.050537
0.039795
0.049561
0.038818
0.032959
0.031982
0.038330
0.023193
0.017334
-0.007538
-0.002167
0.014404
-0.011932
-0.020721
-0.023651
-0.012909
-0.019745
-0.036835
-0.025604
-0.020721
-0.032440
-0.029999
-0.010956
-0.019257
-0.019257
-0.009003
0.005127
-0.001190
-0.009003
0.011963
0.001221
0.000244
0.013428
0.006592
0.013428
0.012939
0.017822
0.021729
0.010498
0.013916
0.018799
0.031494
0.037354
0.051025
0.071045
0.091064
0.084717
0.045166
-0.009491
-0.019257
0.007568
0.048096
0.050537
0.017334
-0.012421
-0.025116
-0.026581
-0.025116
-0.059296
-0.052460
-0.097870
-0.143768
-0.188202
-0.228729
-0.302948
-0.262909
-0.062225
0.047607
0.179932
0.145752
-0.071991
-0.160370
-0.169159
-0.100800
-0.030487
0.029541
0.079834
0.116943
0.122314
0.117920
0.119873
0.123291
0.116455
0.111572
0.087646
0.076904
0.065674
0.063721
0.043701
0.039307
0.024658
0.013916
0.016846
0.010986
0.017334
0.030029
0.003662
0.007080
-0.002655
0.002197
0.000732
-0.005585
0.001709
-0.004120
-0.001190
-0.011444
-0.023651
-0.043182
-0.039764
-0.039276
-0.045624
-0.034882
-0.021210
-0.029510
-0.035858
-0.051483
-0.052460
-0.060272
-0.045135
-0.059784
-0.061249
-0.046112
-0.040741
-0.047089
-0.046112
-0.039764
-0.042694
-0.041229
-0.043671
-0.034393
-0.045624
-0.033417
-0.035370
-0.042206
-0.023651
-0.031952
-0.027557
-0.029022
-0.022186
-0.026093
-0.022186
-0.010956
-0.017303
-0.010956
-0.006073
0.000732
-0.005096
0.000244
0.002686
0.003174
0.010498
0.006592
0.009033
0.021729
0.012451
0.015381
0.019287
0.029541
0.014893
0.023682
0.030029
0.014893
0.024170
0.023682
0.029053
0.024658
0.037842
0.044189
0.047119
0.051025
0.039795
0.063232
0.054932
0.072510
0.086182
0.101807
0.088623
0.030029
-0.028046
-0.018768
0.063721
0.068604
0.038330
0.006592
0.004150
0.000732
-0.007050
-0.033417
-0.034882
-0.050018
-0.056854
-0.045624
-0.052948
-0.057343
-0.049530
-0.043182
-0.040741
-0.037323
-0.041718
-0.037323
-0.012909
-0.016815
-0.014862
-0.011444
-0.014374
-0.009003
0.005615
0.016357
0.008545
-0.003143
0.011963
0.018799
0.020264
0.013428
0.021729
0.017822
0.010498
0.023682
0.018311
0.004639
0.013428
0.018799
0.026123
0.022705
0.024170
0.037354
0.022217
0.028564
0.005615
0.028564
0.030029
0.033936
0.049561
0.051025
0.063232
0.073975
0.078857
0.076904
0.071533
0.061768
0.064697
0.082275
0.087158
0.088623
0.081787
0.089600
0.079834
0.066162
0.073975
0.054932
0.022705
-0.008026
0.006104
-0.005096
-0.020721
-0.034393
-0.042206
-0.047577
-0.040253
-0.044647
-0.053925
-0.070526
-0.078339
-0.089081
-0.085663
-0.079315
-0.048065
-0.080292
-0.100800
-0.098846
-0.066132
-0.035370
-0.025604
-0.009003
-0.029999
-0.036346
-0.045135
-0.039276
-0.030487
-0.028046
-0.014374
-0.042206
-0.062714
-0.031952
0.024170
0.000732
-0.032440
-0.042694
-0.049042
-0.071014
-0.053436
0.045166
0.076904
0.022217
-0.061249
-0.099823
-0.074921
-0.034882
-0.039276
-0.034882
-0.010468
-0.000214
-0.010956
-0.010956
-0.037811
-0.041718
-0.033417
-0.016327
-0.017792
-0.010956
-0.002655
0.004150
-0.000702
-0.013397
-0.007050
0.009521
0.005615
0.008057
0.016846
0.017334
0.012451
0.017334
0.014893
0.019775
0.013916
0.011475
0.018311
0.010010
0.013916
0.013428
0.008545
0.008545
0.014404
0.012939
0.005615
0.009521
0.009033
0.015869
0.014893
-0.001190
0.010498
0.012939
0.008545
0.005127
0.002686
0.007080
0.005127
-0.004608
-0.001678
-0.000702
-0.010956
0.004150
0.000244
0.001221
-0.023163
0.000244
-0.005096
-0.012421
-0.010956
-0.009003
-0.004608
-0.010956
-0.001678
0.004150
-0.004120
-0.006561
0.006592
0.003662
-0.000214
0.002686
0.018311
0.017822
0.032959
0.029541
0.027588
0.026611
0.027100
0.025146
0.037354
0.026123
0.025635
0.004150
0.024658
0.034424
0.037354
0.036377
0.025146
0.032471
0.031494
0.040771
0.040283
0.042236
0.043701
0.038330
0.046631
0.048096
0.043213
0.038330
0.026611
0.043701
0.057861
0.067627
0.060791
0.061279
0.049561
0.028076
0.004639
0.004150
0.010498
0.027100
0.036377
0.028564
0.017822
0.006592
-0.023163
-0.042206
-0.047577
-0.032440
-0.029022
-0.013397
-0.025604
-0.019257
-0.010956
-0.032928
-0.037811
-0.029022
-0.022186
-0.025116
-0.052460
-0.053436
-0.052460
-0.073456
-0.071991
-0.072479
-0.060760
-0.071991
-0.071014
-0.066620
-0.071991
-0.078827
-0.072968
-0.070038
-0.072479
-0.068085
-0.066620
-0.089081
-0.080292
-0.071991
-0.068573
-0.100800
-0.101288
-0.106659
-0.100311
-0.083221
-0.083710
-0.071014
-0.080780
-0.086151
-0.079803
-0.097870
-0.110077
-0.113007
-0.104218
-0.098846
-0.087616
-0.086151
-0.069061
-0.061737
-0.068085
-0.043671
-0.031952
-0.020721
-0.035370
-0.030487
-0.029510
-0.022186
-0.020721
-0.014374
-0.010956
0.001709
0.017822
0.004150
-0.009003
0.003174
0.027100
0.091064
0.120361
0.096924
0.035400
-0.024139
0.000732
0.180420
0.329834
0.261963
0.094971
-0.064667
-0.159393
-0.095917
0.039795
0.095947
0.144287
0.182861
0.199463
0.171631
0.111084
0.026611
0.002197
-0.014862
0.002197
0.025146
0.046143
0.071045
0.101807
0.133057
0.138916
0.137451
0.123291
0.107178
0.111084
0.108643
0.084717
0.078369
0.073975
0.058838
0.062256
0.052979
0.044678
0.034424
0.044678
0.040771
0.029053
0.022217
0.026611
0.031006
0.025146
0.020264
0.021240
0.021240
0.024170
0.014404
0.011475
0.017334
0.014893
0.000244
0.011963
0.003174
0.011963
0.011963
-0.007538
-0.005096
-0.011932
-0.015839
-0.009979
-0.020233
-0.015839
-0.023163
-0.019745
-0.031464
-0.020233
-0.001678
-0.007538
-0.005585
-0.004120
0.002686
0.017822
-0.012421
-0.009491
0.000732
-0.005585
0.014893
0.018311
0.010986
0.013916
0.014893
0.019287
-0.005096
-0.002655
-0.009003
0.016357
0.003662
0.015381
0.003662
0.008057
0.004639
0.005127
0.011963
-0.010468
-0.038788
-0.033905
-0.031464
-0.021210
-0.025116
-0.014374
-0.007050
-0.002655
0.002197
0.004639
-0.021698
-0.041718
-0.055878
-0.075409
-0.071503
-0.082733
-0.063202
-0.051971
-0.051971
-0.050018
-0.061737
-0.057343
-0.070526
-0.052460
-0.068085
-0.068573
-0.069550
-0.062225
-0.046600
-0.037811
-0.050507
-0.008514
0.004150
-0.012421
-0.037323
-0.025604
-0.001678
0.002686
-0.007050
-0.002655
-0.004120
0.012451
0.014404
0.008057
-0.002655
-0.005585
0.001221
-0.008514
-0.009003
-0.004608
-0.007050
-0.007050
-0.020721
-0.021698
-0.018768
-0.029510
-0.024628
-0.045135
-0.048065
-0.056854
-0.071014
-0.064178
-0.047089
-0.036835
-0.042694
-0.046112
-0.079315
-0.094940
-0.101288
-0.105682
-0.106171
-0.092499
-0.077850
-0.063202
-0.056366
-0.052948
-0.030975
-0.044159
-0.057831
-0.039276
-0.014862
-0.004120
-0.005585
0.013916
0.016846
0.026123
0.039307
0.057373
0.054932
0.060303
0.050049
0.052979
0.045654
0.062744
0.051514
0.059326
0.036377
0.044678
0.046143
0.030518
0.024170
0.021240
0.019287
0.009033
0.010010
0.015381
0.004150
0.000244
0.004639
0.003174
-0.000214
-0.015839
-0.003632
0.000244
-0.006073
-0.002655
0.003662
0.006592
-0.005585
-0.012421
-0.009491
-0.011932
-0.007050
-0.001190
-0.008514
-0.008514
-0.014862
-0.006561
0.003662
0.026611
0.040283
0.071045
0.092529
0.082764
0.055908
-0.006073
-0.059296
-0.073456
-0.020233
-0.063690
-0.049530
-0.010468
-0.040253
-0.062714
-0.101288
-0.171112
-0.105682
-0.038300
-0.035858
-0.065643
-0.117401
-0.133026
-0.116425
-0.120331
-0.122772
-0.118378
-0.091522
-0.042206
-0.004120
0.031494
0.036865
0.024170
0.031494
0.031494
0.023682
0.024658
0.020752
0.042725
0.045166
0.052979
0.045166
0.041260
0.036377
0.047119
0.049072
0.038818
0.030029
0.016357
0.035400
0.044678
0.036865
0.047119
0.035889
0.042236
0.026123
0.019775
0.006104
0.010498
0.007080
-0.002167
-0.003632
-0.010468
-0.004608
-0.013397
-0.005096
-0.004120
-0.014862
-0.020721
-0.009491
-0.022186
-0.032928
-0.042694
-0.042694
-0.038300
-0.033905
-0.020721
-0.018768
-0.027069
-0.011444
-0.012421
-0.010956
-0.014374
-0.000702
0.011963
0.012939
0.005615
0.017334
0.013916
0.022705
0.031982
0.033936
0.038330
0.037354
0.036865
0.049072
0.038818
0.032959
0.042725
0.029053
0.029541
0.026123
0.035400
0.037842
0.039307
0.030029
0.024170
0.024170
0.011963
0.008545
0.010498
0.007080
-0.002167
0.008545
0.007080
-0.010468
0.002686
-0.010468
-0.014862
-0.020233
-0.011932
-0.017792
-0.020233
-0.009979
-0.010956
-0.016327
-0.005585
-0.007538
-0.009491
-0.001678
-0.003632
-0.003143
-0.002167
-0.003632
0.010498
0.017822
0.016357
0.005127
0.001709
0.024658
0.019775
0.019775
0.004150
0.008057
0.012451
0.014404
0.011963
0.011963
-0.000702
0.004639
0.013428
0.002197
0.002686
0.000244
0.004150
0.005615
-0.001190
-0.001678
-0.003143
0.005127
0.004150
0.007568
0.004150
-0.000702
0.010010
0.010010
0.019775
0.007080
0.011963
0.006104
0.005615
0.014404
-0.000702
0.016846
0.008545
0.018799
0.016846
0.019775
0.005127
0.007080
0.023193
0.019775
0.006592
0.015869
0.019287
0.007568
0.011963
0.011475
0.016357
0.017334
0.010010
0.024170
0.022705
0.009033
0.005615
0.011963
0.009033
-0.010956
-0.000214
0.010986
-0.002167
-0.003143
0.000244
-0.008514
-0.016327
-0.003632
-0.004120
-0.009003
-0.014374
-0.001678
-0.003632
-0.006561
-0.008026
0.008545
0.009033
0.000732
-0.000214
0.019287
0.011475
0.006592
0.013916
-0.005585
-0.003143
0.008545
0.014893
0.015381
0.014404
0.002197
-0.053436
-0.045135
-0.020233
-0.027557
0.010010
0.020752
-0.040741
-0.084198
-0.064667
-0.116425
-0.145721
-0.120331
-0.126190
-0.002655
0.081299
0.017334
-0.085175
-0.100800
-0.092010
-0.155487
-0.153046
-0.058807
0.005127
-0.013885
-0.024139
-0.057343
-0.040741
-0.001678
0.056885
0.066162
0.032959
0.043701
0.063232
0.085205
0.087158
0.106689
0.107178
0.113525
0.101807
0.106689
0.125244
0.126221
0.140381
0.135498
0.114990
0.110107
0.100830
0.099854
0.086670
0.065186
0.051514
0.029053
0.012939
0.019287
0.009033
0.003174
0.009033
-0.015350
-0.009979
-0.009003
-0.002167
-0.013397
-0.003143
0.005127
-0.001678
0.003174
0.007568
0.011963
0.009033
0.014404
0.024170
0.028564
0.018799
0.025635
0.037842
0.033936
0.034912
0.038818
0.033936
0.041748
0.029541
0.033936
0.025635
0.013916
0.016846
0.019775
0.009033
-0.013397
-0.003632
-0.017303
-0.025116
-0.034882
-0.024628
-0.033905
-0.038300
-0.038300
-0.041718
-0.046600
-0.047577
-0.042206
-0.044647
-0.052460
-0.056366
-0.045624
-0.031952
-0.029022
-0.038788
-0.022675
-0.024139
-0.014374
-0.007050
-0.012421
-0.021698
-0.013397
0.001709
-0.004608
-0.000702
0.005615
-0.002655
0.014893
0.012451
0.014893
0.004639
-0.003143
0.008545
0.012451
0.012451
-0.005585
0.005615
0.015381
0.009521
0.001221
-0.009979
0.009521
0.010986
-0.005096
0.001709
0.004150
-0.005096
-0.011932
0.000244
-0.001678
-0.007538
-0.017303
-0.009003
0.003662
-0.005585
-0.005096
-0.012909
-0.010956
-0.031952
-0.029999
-0.016815
-0.025116
-0.021210
-0.007050
-0.012421
-0.031464
-0.032440
-0.024139
-0.024139
-0.020233
-0.034393
-0.018768
-0.028534
-0.029999
-0.021210
-0.027557
-0.022186
-0.028046
-0.025116
-0.027557
-0.044647
-0.037811
-0.041718
-0.039764
-0.057343
-0.052948
-0.051483
-0.031952
-0.013885
-0.002655
-0.013885
-0.058319
-0.076874
-0.067108
-0.058319
-0.050507
-0.048065
-0.025604
-0.020721
-0.019257
-0.022186
-0.025116
-0.031952
-0.030487
-0.025604
-0.025116
-0.029510
-0.009491
-0.008514
-0.029022
-0.040253
-0.018280
-0.011444
-0.005585
-0.010956
-0.016327
-0.018280
-0.010468
0.005127
-0.002655
-0.027069
-0.019745
-0.015839
-0.022186
-0.048065
-0.084198
-0.089569
-0.077362
-0.103729
-0.115936
-0.138397
-0.142792
-0.124237
-0.106659
-0.096405
-0.115936
-0.136932
-0.165741
-0.183319
-0.186249
-0.169159
-0.160858
-0.071503
-0.060272
-0.089569
-0.082245
-0.091034
-0.101776
-0.112518
-0.087128
-0.033905
0.006592
0.022705
0.020264
-0.018280
0.011475
0.031982
0.060791
0.064209
0.064697
0.051514
0.041748
0.042725
0.050049
0.037842
0.048584
0.076904
0.114502
0.130615
0.119873
0.105225
0.090576
0.073486
0.058838
0.068604
0.071533
0.069580
0.061279
0.074951
0.084229
0.064697
0.066650
0.075928
0.077881
0.062256
0.068115
0.053467
0.050049
0.045166
0.056885
0.044189
0.029541
0.033447
0.041260
0.034424
0.026611
0.023682
0.027588
0.024170
0.028076
0.009521
0.012939
0.013916
0.021240
0.031982
0.026123
0.007568
0.017822
0.029541
0.027588
0.038818
0.029053
0.033447
0.022217
0.026611
0.035889
0.022705
0.036377
0.031006
0.041260
0.025146
0.020264
0.020752
0.013428
0.020752
0.027588
0.032959
0.028564
0.020752
0.022705
0.023682
0.016357
0.013428
0.028564
0.015381
0.039307
0.031494
0.032959
0.041748
0.039795
0.048096
0.054443
0.038330
0.034424
0.041748
0.047119
0.041748
0.049561
0.037354
0.050049
0.033447
0.017334
0.020264
0.029541
0.023682
0.004639
0.012939
0.008057
0.018799
0.027100
0.013916
0.002197
-0.016815
-0.010468
-0.023651
-0.024628
-0.017303
-0.009491
-0.000702
0.006592
0.024658
0.029053
0.021729
0.007568
0.011475
0.018799
-0.027069
-0.018768
0.006104
0.024658
0.006104
-0.003143
-0.008026
0.003662
-0.004608
0.002686
-0.006073
-0.010956
0.000732
0.006592
-0.007050
-0.028534
-0.036346
-0.021210
-0.021698
-0.015839
-0.015350
-0.002167
-0.004608
-0.003632
0.002197
0.004150
-0.000214
-0.004608
-0.002167
-0.017792
-0.006561
-0.014862
0.011475
0.008545
0.006592
0.007568
-0.000702
-0.007050
-0.002655
0.003174
-0.008514
-0.005096
-0.012421
-0.014374
-0.020721
-0.025116
-0.027069
-0.021210
-0.034882
-0.031464
-0.027069
-0.046600
-0.046112
-0.046600
-0.042694
-0.046112
-0.068085
-0.070526
-0.070526
-0.067596
-0.065155
-0.072479
-0.054901
-0.053925
-0.053436
-0.055878
-0.052460
-0.059296
-0.049042
-0.039276
-0.048065
-0.038300
-0.039276
-0.011932
-0.013885
-0.027069
-0.028534
-0.014374
-0.003143
0.004639
0.023193
0.022705
0.021240
0.019287
0.025146
0.013428
-0.006561
0.005615
-0.000214
0.002197
-0.017303
-0.026093
-0.014862
-0.000214
0.018799
0.001221
-0.009491
-0.031464
-0.063202
-0.096893
-0.102753
-0.108124
-0.085663
-0.009003
0.078369
0.060303
0.026611
0.002197
-0.014374
-0.017792
-0.011444
-0.005096
0.020264
0.059814
0.067139
0.059326
0.080811
0.137451
0.122314
0.076904
0.071045
0.064697
0.058838
0.051514
0.053955
0.064209
0.061279
0.065674
0.063721
0.038330
0.043701
0.050537
0.050049
0.029053
0.032959
0.032471
0.016846
0.016357
0.029541
0.033936
0.027588
0.035889
0.020752
0.018311
0.010986
0.017334
0.028564
0.020752
0.016357
0.011475
-0.002655
-0.001678
-0.016327
-0.017792
-0.016815
-0.018280
-0.017792
-0.006561
-0.020233
-0.024139
-0.022675
-0.028046
-0.031952
-0.036346
-0.034393
-0.025604
-0.021210
-0.017303
-0.001190
0.008545
0.011475
0.009033
0.024658
0.024658
0.023682
0.029541
0.035400
0.050049
0.046143
0.040771
0.049072
0.049072
0.051025
0.049072
0.030029
0.006592
-0.001678
0.026611
0.081787
0.163330
0.186279
0.138428
-0.084686
-0.275116
-0.244354
-0.116425
-0.022186
0.018799
0.017334
-0.017303
-0.049530
-0.070038
-0.095428
-0.100311
-0.111542
-0.099335
-0.097870
-0.079315
-0.062225
-0.032928
-0.002167
-0.010956
0.016357
0.030518
0.035889
0.040771
0.055908
0.057373
0.053955
0.069580
0.064209
0.061768
0.050537
0.045654
0.053955
0.059326
0.051514
0.048096
0.045654
0.027588
0.027588
0.031982
0.031006
0.039795
0.021240
0.027100
0.026123
0.025146
0.018799
0.021729
0.010498
0.004150
0.015869
0.019287
0.001221
-0.009003
-0.008514
-0.009979
-0.034882
-0.026093
-0.037811
-0.045135
-0.067108
-0.060760
-0.066132
-0.064178
-0.073944
-0.073944
-0.091522
-0.110077
-0.098846
-0.085175
-0.074432
-0.074921
-0.069061
-0.058807
-0.063690
-0.065643
-0.047089
-0.048553
-0.042694
-0.036835
-0.016815
-0.002655
-0.015839
-0.004120
0.016357
0.019775
0.021240
0.047119
0.039795
0.027588
0.026123
0.042725
0.040771
0.032471
0.046631
0.025635
0.035400
0.034424
0.046143
0.042236
0.020752
0.013428
0.011475
0.016357
0.010986
0.010498
-0.002655
0.003662
-0.007050
-0.007538
-0.021210
-0.034393
0.007080
0.029541
0.053955
0.048584
-0.013397
-0.090546
-0.073944
0.024170
0.063232
0.096924
0.073975
0.038818
0.025635
0.026123
0.000244
-0.039764
-0.075897
-0.051483
0.011963
0.051025
0.045654
-0.023163
-0.080780
-0.060760
-0.042694
-0.056854
-0.071014
-0.050507
-0.054413
-0.079315
-0.088104
-0.065643
-0.065643
-0.052460
-0.035858
-0.016327
-0.026093
-0.036835
-0.044647
-0.029022
-0.031464
-0.023163
-0.023651
-0.008514
-0.016815
-0.013885
-0.014374
-0.017303
-0.003143
-0.008026
0.005615
-0.004608
-0.005096
0.007568
-0.005585
0.008057
0.006104
0.016357
0.004150
0.009521
-0.004120
-0.006561
-0.027557
-0.032928
-0.022186
-0.011932
-0.010468
0.001221
0.006592
0.010010
0.006104
-0.015839
-0.016327
-0.008514
0.013916
0.047119
0.031494
0.040283
0.030518
0.043213
0.027100
0.043213
0.055420
0.066650
0.057861
0.054932
0.042236
0.041260
0.050049
0.049561
0.037354
0.023193
0.025635
0.017822
0.024170
-0.005585
-0.010468
-0.006561
-0.004608
-0.010468
-0.006561
-0.013397
-0.000214
-0.019745
-0.009003
-0.002655
-0.009491
-0.009979
-0.005096
-0.001678
0.002197
0.003662
0.002686
0.006104
0.004150
0.011475
0.012451
0.006592
0.015869
0.026123
0.024658
0.013916
0.013428
0.018311
0.026611
0.011963
0.023682
0.016846
0.015381
0.016846
0.015381
0.007568
0.008057
0.006592
0.010010
0.006592
-0.005585
0.004639
0.004639
-0.006561
-0.008026
-0.003632
0.010986
0.027100
0.022217
0.029053
0.010498
0.003174
0.021240
0.026123
0.047119
0.050537
0.057373
0.069580
0.075439
0.075439
0.071533
0.066162
0.062744
0.070068
0.048096
0.065674
0.041748
0.050537
0.044189
0.041260
0.034424
0.038330
0.046631
0.023682
0.017334
-0.001678
-0.006073
-0.016327
-0.016815
-0.024628
-0.033905
-0.041718
-0.025604
-0.016815
-0.025604
-0.032440
-0.038788
-0.037323
-0.039764
-0.043671
-0.048553
-0.050995
-0.048553
-0.033905
-0.046600
-0.045135
-0.034882
-0.037811
-0.022186
-0.024139
-0.032928
-0.029999
-0.030975
-0.029999
-0.022675
-0.012909
-0.019745
-0.024139
-0.009979
-0.011444
-0.017792
-0.010956
-0.015350
-0.000214
-0.012909
-0.013885
-0.004120
-0.003143
-0.011932
-0.012909
-0.004120
-0.008026
-0.003632
-0.003632
-0.000214
-0.005585
-0.009003
-0.003632
-0.000702
0.000244
-0.009491
-0.008026
0.004150
0.009033
0.001709
0.021729
0.013916
-0.033905
-0.026093
-0.010468
0.007568
0.027100
0.042725
0.026611
-0.018280
0.004639
0.029053
0.021240
-0.075409
-0.098846
0.013916
0.088135
0.079834
0.052490
0.009521
-0.007050
-0.001190
0.024658
0.037842
0.058838
0.063721
0.068604
0.070557
0.062744
0.063721
0.070557
0.085205
0.078369
0.094971
0.092041
0.080811
0.074463
0.065186
0.061768
0.051025
0.042236
0.034424
0.029541
0.025146
0.016357
0.001221
-0.005585
-0.029022
-0.022675
-0.032928
-0.052460
-0.062714
-0.079315
-0.086151
-0.092010
-0.091034
-0.082245
-0.094452
-0.083710
-0.091034
-0.092010
-0.103729
-0.090546
-0.087128
-0.095917
-0.090057
-0.070526
-0.065643
-0.055878
-0.052948
-0.050507
-0.045135
-0.040741
-0.038300
-0.031464
-0.031464
-0.028046
-0.015839
-0.001678
-0.010956
-0.009979
-0.024628
-0.041229
-0.041229
-0.054413
-0.036346
-0.040253
-0.034393
-0.034393
-0.027557
-0.039276
-0.035858
-0.031952
-0.050018
-0.042206
-0.045135
-0.037323
-0.039276
-0.027557
-0.017303
-0.018280
-0.025116
-0.014374
-0.003143
-0.008026
-0.011444
-0.008026
-0.018768
-0.009003
-0.005585
-0.006073
0.012451
-0.005096
-0.005585
-0.000702
-0.002655
0.010986
0.017334
-0.004120
-0.037323
-0.044647
-0.044647
-0.019257
-0.004120
0.015869
0.036377
0.039307
0.024658
0.026123
0.032959
0.033447
0.013428
0.024658
0.028564
0.028564
0.005615
0.018311
0.025635
0.016357
0.014893
0.031006
0.024170
0.005127
0.003174
-0.014862
-0.026581
-0.030487
-0.039276
-0.044647
-0.048065
-0.036835
-0.039276
-0.044647
-0.040741
-0.046600
-0.045135
-0.043182
-0.045624
-0.030487
-0.029999
-0.023163
-0.024628
-0.014374
-0.019257
-0.023651
-0.023651
-0.005585
-0.005096
-0.029999
-0.014374
-0.005585
0.005127
0.016357
0.047119
0.066162
0.067627
0.071045
0.068115
0.070557
0.061279
0.055420
0.088623
0.068604
0.072998
0.083252
0.097900
0.098877
0.091064
0.089600
0.096924
0.086182
0.067627
0.065186
0.052002
0.049072
0.036377
0.031494
0.022217
0.006104
-0.007538
-0.001190
0.008545
0.015869
0.009033
-0.004120
-0.015839
-0.013885
-0.029022
-0.031464
-0.035858
-0.052460
-0.050995
-0.061737
-0.058807
-0.058319
-0.035370
-0.009003
0.025635
0.017822
-0.026581
-0.038300
-0.049042
-0.054413
-0.063690
-0.029999
0.045166
0.047119
0.058350
0.026611
0.003174
0.033447
0.065186
0.055908
-0.022675
-0.074921
-0.065643
-0.020233
0.029541
0.025146
-0.012421
-0.051483
-0.071503
-0.087616
-0.069061
0.006104
0.037354
0.029541
0.039795
0.043701
0.011963
0.017334
0.004639
0.026123
0.039307
0.066650
0.105713
0.122314
0.118408
0.113037
0.094482
0.080322
0.072021
0.055420
0.052979
0.037842
0.015869
0.002686
-0.012421
-0.031952
-0.040253
-0.043671
-0.034393
-0.061249
-0.071014
-0.068573
-0.072479
-0.079315
-0.073944
-0.077362
-0.078827
-0.077362
-0.057831
-0.065155
-0.054901
-0.051971
-0.056854
-0.048065
-0.055389
-0.051971
-0.039764
-0.043671
-0.035370
-0.037811
-0.037323
-0.033417
-0.021210
-0.028534
-0.027069
-0.027069
-0.019745
-0.007050
-0.021210
-0.020721
-0.025116
-0.016815
-0.017303
-0.023651
-0.020721
-0.037323
-0.044647
-0.033417
-0.029999
-0.034393
-0.053436
-0.040741
-0.000214
0.027588
0.033447
0.034912
-0.006073
-0.071014
-0.080292
-0.059784
-0.009003
0.030518
0.027588
0.000732
-0.006073
-0.006561
-0.014374
-0.007050
-0.011444
-0.013397
-0.028534
-0.039276
-0.036835
-0.034882
-0.016815
-0.015839
-0.019745
-0.011932
-0.020721
-0.023163
0.012451
0.006592
0.025146
0.028076
0.042236
0.043701
0.023193
0.024170
0.014893
0.036377
0.045166
0.063232
0.089111
0.103271
0.105713
0.082275
0.063232
0.015381
0.005615
0.013916
0.049072
0.077881
0.066650
0.063721
0.053467
0.041748
0.015381
0.025146
0.017822
0.018799
0.010010
0.008545
0.006592
0.011963
0.016846
0.011963
-0.000214
0.001221
-0.004120
-0.011444
-0.012909
-0.006073
-0.005096
-0.014862
-0.028534
-0.013885
-0.010956
-0.021210
-0.015839
-0.017303
-0.013397
-0.021210
-0.015839
-0.002167
-0.005585
-0.012909
-0.001678
-0.000702
-0.009003
-0.001678
0.002197
0.000244
-0.009979
0.002686
0.017334
0.019287
0.012451
0.012451
0.033936
0.038330
0.038818
0.061768
0.038818
0.026611
0.038818
0.022217
-0.015350
-0.039764
-0.031464
-0.033417
-0.031952
-0.030975
-0.021698
-0.023163
-0.015839
-0.009979
-0.022186
-0.045135
-0.055389
-0.051483
-0.052948
-0.054413
-0.083710
-0.117401
-0.120819
-0.126678
-0.120331
-0.081757
0.009521
0.109131
0.114990
0.086670
0.071045
-0.003632
-0.021210
0.001221
0.069580
0.094482
0.072998
0.091553
0.119873
0.127197
0.136475
0.120361
0.102783
0.104248
0.091553
0.072998
0.056885
0.038818
0.035400
0.006592
-0.004608
-0.019745
-0.029999
-0.040741
-0.053925
-0.062714
-0.055389
-0.065155
-0.060272
-0.048553
-0.057831
-0.050507
-0.050995
-0.042206
-0.029999
-0.003143
0.012451
-0.003632
-0.027069
-0.049042
-0.029510
-0.020721
-0.009979
-0.002167
0.005615
0.000732
0.002197
-0.000702
-0.012421
-0.033417
-0.048553
-0.032440
-0.041718
-0.049042
-0.050018
-0.051483
-0.063690
-0.060760
-0.052460
-0.060760
-0.077850
-0.068573
-0.055878
-0.063690
-0.064178
-0.058319
-0.060272
-0.067596
-0.074432
-0.070526
-0.055389
-0.060272
-0.068573
-0.035858
-0.049042
-0.038788
-0.037811
-0.031464
-0.011932
-0.034393
-0.032928
-0.024628
-0.020721
0.005615
0.027588
0.017334
0.006592
0.013428
0.019775
0.028076
0.028564
0.025635
0.032471
0.039307
0.034912
0.044678
0.036377
0.030518
0.034424
0.038818
0.033447
0.017822
0.032959
0.043213
0.033447
0.018311
0.021240
0.020264
0.014893
0.015381
0.025146
0.019287
0.006104
0.021729
0.015381
0.013916
0.000244
-0.005096
0.002197
-0.006561
-0.006073
-0.000702
0.001709
-0.007050
-0.006073
-0.000702
-0.001678
0.003662
-0.004608
0.012451
0.004639
0.001221
0.004150
0.006592
-0.000214
0.012451
0.018799
0.010010
0.009521
0.011475
0.015381
0.000244
0.005615
0.002197
-0.004608
-0.026093
-0.028534
-0.004608
-0.025604
-0.024139
-0.004608
0.021729
0.014893
0.003174
0.018799
0.032471
0.033447
0.011963
0.018799
0.016357
0.010986
0.029541
0.031006
0.038330
0.059814
0.062256
0.054932
0.041748
0.037842
0.031006
0.029541
0.022217
0.011475
0.008057
0.022705
0.014404
0.039795
0.033447
0.008545
0.012451
0.005615
-0.006073
-0.000214
0.009521
0.004150
0.008545
0.015381
0.022705
0.031494
0.011475
0.023682
0.025146
0.017334
0.000244
-0.002167
0.010986
0.015381
0.013428
0.044189
0.044678
0.010498
-0.020233
0.020752
0.118408
0.121338
0.101318
0.050537
0.034912
-0.019745
-0.019745
0.005127
0.017822
0.040283
0.010010
0.022705
0.007568
0.019775
0.042236
0.041748
0.013916
-0.007538
-0.010956
-0.001190
0.003174
0.007080
-0.012421
-0.025116
-0.025604
-0.009491
-0.002167
0.010010
0.017334
0.018311
-0.002167
-0.012909
-0.017303
-0.021698
-0.029999
-0.035858
-0.031952
-0.040741
-0.050507
-0.047577
-0.042206
-0.049042
-0.041718
-0.044647
-0.036346
-0.035858
-0.042206
-0.029510
-0.007538
-0.026093
-0.032440
-0.014862
-0.019257
-0.010468
-0.013885
-0.009979
-0.016327
-0.009491
-0.001678
-0.000214
-0.001190
0.002197
-0.000702
0.006104
0.005127
-0.001678
0.003174
0.010986
0.012451
0.009521
0.000732
0.001221
-0.011932
-0.015350
-0.014862
-0.032440
-0.042694
-0.044159
-0.045135
-0.052460
-0.056366
-0.078339
-0.088593
-0.092987
-0.086151
-0.084686
-0.083221
-0.077362
-0.075409
-0.086151
-0.077850
-0.075409
-0.062225
-0.058319
-0.039764
-0.033417
-0.028534
-0.025116
-0.010956
-0.004120
0.007080
0.008057
0.017334
0.030518
0.030029
0.017822
0.028076
0.011963
0.031494
0.019287
0.018799
0.022217
0.021240
0.031494
0.029541
0.013916
0.016357
0.028076
0.017822
0.015869
0.010010
0.016357
0.011475
0.019775
0.010010
0.012451
0.014893
0.003662
0.012939
0.011475
-0.006073
-0.014374
-0.024139
-0.008514
-0.009979
-0.013885
0.005127
0.006592
0.033447
0.026123
-0.089081
-0.154022
-0.130096
-0.041718
0.000732
-0.028046
-0.063202
-0.055878
-0.046600
-0.048065
-0.061249
-0.050018
-0.037811
-0.035370
-0.026581
-0.017792
-0.041718
-0.049042
-0.026093
-0.028534
-0.020233
0.000244
0.001709
0.012939
0.006104
0.013916
0.025146
0.015381
0.007080
-0.005096
-0.024628
-0.031952
-0.013397
0.002686
0.013916
0.013428
-0.008514
-0.013397
0.021240
0.046143
0.063721
0.042725
0.034424
0.012451
0.010498
0.012939
0.018799
0.051514
0.057861
0.064697
0.060791
0.052490
0.042725
0.036377
0.061279
0.068604
0.064209
0.053467
0.050537
0.037842
0.033447
0.019775
0.031006
0.031494
0.038818
0.045654
0.055420
0.039307
0.034424
0.008057
0.015381
-0.003632
-0.005096
-0.010468
-0.005096
-0.000702
-0.011444
-0.024628
-0.029999
-0.035370
-0.045624
-0.026093
-0.009003
0.006104
0.012939
-0.006073
-0.016327
-0.023651
-0.000702
0.007568
-0.003143
0.004639
0.009521
0.011963
0.017822
0.015381
0.027588
0.036865
0.031494
0.028076
0.028076
0.021729
0.003174
0.019775
0.031006
0.014893
0.013428
0.027588
0.007568
0.006592
-0.000214
0.011475
0.018799
0.025635
0.013916
0.014893
-0.002655
-0.029510
-0.046112
-0.030487
-0.016327
-0.021698
-0.038300
-0.019745
-0.020721
-0.034882
-0.059784
-0.074921
-0.060760
-0.052460
-0.045624
-0.039276
-0.041718
-0.039276
-0.033905
-0.034393
-0.029999
-0.036346
-0.040741
-0.046112
-0.035370
-0.025604
-0.044159
-0.043182
-0.025604
-0.033905
-0.044159
-0.043182
-0.031464
-0.024628
-0.039276
-0.049042
-0.054413
-0.052460
-0.027069
-0.017792
-0.017303
-0.025604
-0.021698
-0.005096
-0.009003
0.008057
0.003662
0.031494
0.030518
0.030518
0.032471
0.041748
0.033936
0.033447
0.043213
0.052979
0.040771
0.055908
0.055908
0.046631
0.048584
0.041748
0.038330
0.033936
0.022217
0.016357
0.026611
0.010010
0.012939
0.011475
0.005615
-0.009979
-0.002167
0.004639
-0.000214
0.004150
-0.013885
-0.000702
-0.008026
-0.013885
-0.009003
-0.000214
-0.000702
0.006104
0.018799
0.021240
0.019775
0.019775
0.028564
0.022705
0.020752
0.038330
0.035889
0.048096
0.053955
0.074951
0.061279
0.070557
0.064209
0.053467
0.051514
0.055908
0.056885
0.053955
0.040771
0.032959
0.037842
0.054443
0.050537
0.017334
0.007568
-0.051971
-0.101288
-0.015350
-0.005585
-0.051971
-0.061249
-0.052948
-0.072968
-0.103241
-0.107635
-0.116425
-0.107147
-0.116425
-0.097382
-0.090546
-0.104706
-0.107635
-0.094940
-0.113007
-0.106659
-0.090057
-0.060760
-0.011932
0.097900
0.077393
-0.055878
-0.080780
-0.018280
-0.031952
-0.061737
-0.000702
0.044189
0.083740
0.071533
0.047607
0.030029
0.003662
-0.008026
0.006592
0.015869
0.005615
0.001221
0.007080
0.001221
-0.001190
-0.010956
-0.007538
0.009521
0.005127
0.000732
0.006104
0.008057
0.001221
0.003662
0.010986
0.013428
0.012939
0.010010
0.020752
0.011475
0.015869
0.023193
0.013428
0.013916
0.020264
0.010498
-0.004608
-0.000702
-0.008026
-0.024628
-0.023651
-0.022186
-0.013885
-0.015350
-0.019257
-0.016815
0.007080
-0.016327
-0.025116
-0.038788
-0.025116
-0.030975
-0.025116
-0.024139
-0.001678
0.007568
0.001221
0.005127
0.009521
0.001221
-0.007538
0.008545
0.000732
-0.003632
-0.005585
-0.007050
-0.000702
-0.012909
-0.011444
-0.004608
-0.000702
-0.011444
-0.016815
-0.021210
-0.025604
-0.021210
-0.028046
-0.040253
-0.023163
-0.019257
-0.009979
-0.022186
-0.032928
-0.017303
-0.023163
-0.022675
-0.025604
-0.035370
-0.021210
-0.028534
0.001221
-0.012421
-0.017792
-0.020233
-0.017303
-0.014374
-0.015350
-0.008514
0.002686
-0.003632
0.007080
0.012451
0.000244
0.008545
0.009033
0.016846
0.012939
0.014893
0.007080
0.004639
0.030029
0.029053
0.016357
0.006104
-0.018280
-0.034393
-0.029510
-0.020721
0.007568
0.022705
0.038330
0.027588
-0.001190
-0.018280
-0.014374
-0.012909
0.016846
0.035889
0.051514
0.033447
0.031006
0.042725
0.042725
0.042725
0.043213
0.054443
0.051514
0.052490
0.060303
0.082275
0.065186
0.063721
0.063721
0.069092
0.039307
0.026123
0.042725
0.034912
0.034424
0.041748
0.047119
0.040771
0.019287
0.005127
0.008057
0.006104
0.009521
0.013916
0.010010
0.002197
0.015869
0.015869
0.015869
-0.000702
-0.004608
0.010986
0.017822
0.006592
0.011963
0.021240
0.034912
0.016846
0.020752
0.037354
0.019775
0.032471
0.040771
0.025635
0.018311
0.012451
0.031982
0.019287
0.012939
0.014893
0.020752
0.034912
0.040283
0.046143
0.040771
0.049561
0.087158
0.084717
0.099854
0.115479
0.127686
0.133057
0.074463
-0.020233
-0.106171
-0.119354
-0.028046
0.075439
0.117432
0.077393
0.007568
-0.023651
-0.070526
-0.071503
-0.048065
-0.056366
-0.060760
-0.057831
-0.062225
-0.052948
-0.059296
-0.026581
0.009033
0.010986
0.015381
0.005127
-0.003143
0.022705
-0.001678
0.024170
0.060791
0.055908
0.026123
-0.000702
-0.001678
-0.017303
-0.016327
-0.007050
-0.009491
0.002686
-0.003632
-0.003143
-0.026581
-0.035858
-0.034882
-0.056854
-0.054413
-0.039276
-0.050507
-0.058807
-0.060272
-0.048065
-0.046112
-0.050507
-0.063202
-0.051483
-0.055878
-0.055878
-0.064667
-0.066132
-0.058807
-0.047577
-0.051971
-0.040741
-0.034393
-0.038788
-0.041229
-0.028046
-0.039276
-0.041229
-0.040253
-0.040741
-0.039764
-0.054901
-0.062225
-0.059296
-0.048065
-0.042694
-0.041229
-0.054901
-0.048065
-0.043671
-0.040253
-0.042206
-0.043182
-0.043182
-0.029022
-0.024628
-0.021698
-0.022186
-0.024139
-0.012421
-0.013397
-0.010468
-0.015350
-0.024139
-0.011932
-0.013885
-0.014374
-0.003632
-0.010956
-0.013885
-0.018280
-0.020721
-0.016327
-0.023163
-0.029999
-0.021210
-0.022675
-0.026581
-0.017792
-0.022675
-0.017303
-0.020721
-0.023163
-0.009979
-0.006073
-0.008514
-0.001190
-0.009491
-0.006073
0.001221
0.006104
0.008545
0.000244
0.011475
0.010498
0.016357
0.019775
0.020264
0.033936
0.041748
0.056396
0.055908
0.058838
0.072021
0.060791
0.070557
0.074951
0.095459
0.121338
0.125244
0.095947
0.081787
0.083252
0.104736
0.103760
0.078369
0.082764
0.072510
0.060303
0.044189
0.058838
0.051025
0.045654
0.039795
-0.002655
-0.063202
-0.096405
-0.054413
-0.030975
-0.050018
-0.035858
-0.049042
-0.032928
-0.045624
-0.069550
-0.060760
-0.053925
-0.015839
0.013916
0.015381
0.017822
0.040283
0.060791
0.088623
0.104736
0.110596
0.090576
0.099365
0.122803
0.135498
0.118408
0.092529
0.072510
0.060303
0.063721
0.041748
0.034424
0.028564
0.017334
0.012939
0.003662
-0.003143
-0.026093
-0.060760
-0.077850
-0.065155
-0.060760
-0.048553
-0.024139
-0.043182
-0.047089
-0.049042
-0.065155
-0.075897
-0.094940
-0.081757
-0.086151
-0.074921
-0.064178
-0.072479
-0.072479
-0.105194
-0.117401
-0.120819
-0.134979
-0.137421
-0.140350
-0.134003
-0.132050
-0.127167
-0.121307
-0.095917
-0.108124
-0.118378
-0.090546
-0.088593
-0.070038
-0.071503
-0.065155
-0.060272
-0.063202
-0.065643
-0.050018
-0.050018
-0.040253
-0.042694
-0.044159
-0.030487
-0.038300
-0.031952
-0.027557
-0.029022
-0.025116
-0.018280
-0.016327
-0.025116
-0.013397
-0.015839
-0.018768
-0.013885
-0.018768
-0.012909
-0.009491
-0.009491
-0.010956
-0.009491
-0.000702
0.001709
0.006104
-0.008026
0.001221
0.008057
0.016846
0.009033
0.019775
0.026611
0.015381
0.009033
0.022217
0.026123
0.021240
0.031006
0.031006
0.028076
0.027588
0.023193
0.030518
0.025146
0.016357
0.024658
0.026611
0.018311
0.026611
0.023682
0.025146
0.012939
0.002686
0.011475
0.014404
0.007080
0.016846
0.003174
0.016357
0.015869
0.022217
0.011963
0.000732
0.007080
-0.001678
-0.006561
-0.004608
-0.003143
0.001221
-0.003632
-0.014862
-0.010956
-0.013397
-0.028046
-0.036346
-0.034882
-0.045135
-0.049042
-0.047089
-0.025604
-0.013885
-0.001678
0.011475
0.034912
0.029541
0.029541
0.012451
-0.015350
-0.015839
0.024170
0.064697
0.140869
0.158936
0.106201
0.092529
0.063721
0.039307
0.029053
0.028076
0.051025
0.073975
0.087646
0.033936
0.011963
-0.021698
-0.050995
-0.061249
-0.085663
-0.066132
-0.074921
-0.044159
-0.024139
0.023193
0.010986
-0.050995
-0.087616
-0.053925
-0.062714
-0.080780
-0.071503
-0.048065
-0.028534
0.028564
0.088623
0.071045
0.084717
0.049561
0.008545
-0.018768
-0.011444
0.007080
0.046143
0.052490
0.059326
0.070557
0.080322
0.081299
0.090576
0.090088
0.068115
0.069092
0.083252
0.074951
0.062256
0.049561
0.064697
0.050537
0.048584
0.049072
0.047607
0.036865
0.029541
0.002197
-0.022186
-0.025604
-0.034882
-0.025604
-0.035858
-0.057343
-0.071014
-0.069550
-0.082733
-0.094940
-0.094940
-0.086639
-0.087616
-0.086151
-0.078339
-0.073944
-0.073456
-0.058319
-0.049042
-0.037323
-0.042206
-0.029510
-0.018768
-0.021698
-0.018280
-0.017792
-0.003143
-0.000702
-0.001678
-0.000702
-0.000702
-0.002655
0.009033
0.000732
-0.001678
-0.002167
0.007080
0.021240
0.007568
-0.001678
0.000732
0.000732
-0.009979
-0.004120
0.005615
0.001221
-0.005585
0.005127
-0.001190
-0.002167
-0.017303
-0.008514
0.006104
0.003662
-0.004120
0.008057
0.005127
0.014404
-0.000214
0.002197
0.009521
0.012451
0.011475
0.013428
0.005615
0.013428
0.018311
0.027100
0.009521
0.014404
0.014893
0.024658
0.012451
0.017822
0.017822
0.004150
0.010010
0.010498
0.011475
0.010986
-0.004120
0.005127
-0.003143
-0.003632
-0.017792
0.003174
-0.013397
-0.004120
-0.015839
-0.003143
-0.021698
-0.027557
-0.009979
-0.003632
-0.019745
-0.023651
-0.014862
-0.007050
-0.013397
-0.012421
-0.002167
-0.010956
0.002686
0.000244
0.005615
0.003662
0.001709
0.025146
0.034912
0.033447
0.034424
0.055908
0.088623
0.081787
0.074463
0.087158
0.097900
0.084717
0.063721
0.039307
0.028564
0.044189
0.052490
0.055908
0.075439
0.057373
0.040283
-0.031952
-0.076874
-0.044159
-0.020721
-0.025604
-0.035370
-0.039276
-0.049042
-0.061249
-0.101288
-0.110565
-0.098846
-0.073456
-0.066132
-0.049042
-0.027069
-0.007538
-0.023163
-0.035858
-0.044647
-0.034393
-0.010468
0.011475
0.024658
0.035889
0.038818
0.030029
0.010986
0.010986
0.018311
0.025635
0.037842
0.042236
0.044678
0.047119
0.046631
0.052979
0.038330
0.048584
0.050049
0.040771
0.041260
0.034912
0.028564
0.029541
0.024170
0.025146
0.035889
0.033447
0.028076
0.039307
0.035889
0.035889
0.017822
0.029541
0.025635
0.019287
0.008057
0.018311
0.012451
0.007080
-0.003632
-0.009003
-0.000702
-0.001678
0.001221
-0.007050
-0.019745
-0.012421
-0.032440
-0.042206
-0.044159
-0.034393
-0.021210
-0.024628
-0.041718
-0.048065
-0.046112
-0.046600
-0.041718
-0.044647
-0.034882
-0.042206
-0.026093
-0.031952
-0.032440
-0.035370
-0.027069
-0.035370
-0.026581
-0.033417
-0.026093
-0.028046
-0.035370
-0.028534
-0.032440
-0.027557
-0.026581
-0.031464
-0.026093
-0.034882
-0.033905
-0.026093
-0.012421
-0.039276
-0.024139
-0.018768
-0.014862
-0.021210
-0.019745
-0.011932
-0.014862
-0.009979
-0.017792
-0.007050
-0.012421
-0.017792
-0.005585
-0.013885
-0.019257
-0.021210
-0.020233
-0.034393
-0.041229
-0.040253
-0.018280
-0.027069
-0.014374
-0.013885
-0.019745
-0.043182
-0.040253
-0.032928
-0.049042
-0.043671
-0.036346
-0.033417
-0.039276
-0.030975
-0.037811
-0.022186
-0.042694
-0.040741
-0.033417
-0.015839
-0.026581
-0.035370
-0.030975
-0.036835
-0.026093
-0.015350
-0.020233
-0.012909
-0.013397
0.011475
-0.008026
0.005615
0.016357
0.029541
0.025635
0.016357
0.031006
0.045654
0.058838
0.063232
0.078857
0.076416
0.095947
0.088135
0.090576
0.062744
0.031982
0.028076
-0.009491
-0.015839
-0.012421
-0.034393
-0.013885
-0.014374
-0.034393
-0.074432
-0.074921
-0.081268
-0.098846
-0.116425
-0.114471
-0.125702
-0.143280
-0.135468
-0.119843
-0.094940
-0.071014
-0.035370
-0.033417
-0.035370
-0.005585
-0.000214
0.025146
0.047607
0.046143
0.033447
0.043213
0.052979
0.071045
0.082275
0.088135
0.100830
0.105713
0.102783
0.087158
0.097412
0.089600
0.071533
0.065674
0.060791
0.042236
0.049561
0.073975
0.102783
0.087158
0.071533
0.052490
0.045654
0.035889
0.039795
0.051514
0.041748
0.048584
0.056885
0.055420
0.053467
0.040283
0.039795
0.035400
0.031982
0.032959
0.036865
0.030029
0.021729
0.009521
0.010498
0.000732
-0.004120
0.007568
0.007080
0.006592
0.006592
0.007568
0.001709
-0.003143
-0.010956
-0.012909
-0.018768
-0.020233
-0.010468
-0.012909
-0.012421
-0.018768
-0.002167
-0.016815
-0.025116
-0.017792
-0.009979
-0.013885
-0.015839
-0.014862
-0.007538
-0.031464
-0.027069
-0.017303
-0.022675
-0.019257
-0.017792
-0.010468
-0.015839
-0.002167
-0.000214
0.009033
0.014893
0.014893
0.018311
0.008545
-0.012421
-0.015350
-0.007050
-0.008026
-0.021210
-0.000702
-0.005585
0.000732
-0.016815
-0.020233
-0.024139
-0.032928
-0.044159
-0.042694
-0.051483
-0.058319
-0.049530
-0.059784
-0.053436
-0.070526
-0.068085
-0.067596
-0.064667
-0.059296
-0.062225
-0.047089
-0.041718
-0.043182
-0.045624
-0.047089
-0.063202
-0.073944
-0.026093
0.003174
0.022705
0.045654
0.053467
0.005615
-0.045624
-0.015350
0.043213
0.056396
0.059814
0.047119
0.029541
0.029541
0.034424
0.027588
0.010986
0.029053
0.036377
0.014404
0.001221
-0.033905
-0.052460
-0.071014
-0.043671
-0.030487
-0.016327
-0.034393
-0.051483
-0.020721
0.029541
0.063721
0.045654
0.015381
-0.027069
-0.037811
-0.008026
0.030518
0.049072
0.052979
0.076904
0.093994
0.099854
0.105713
0.073486
0.008545
0.030029
0.052002
0.039307
0.018311
0.007568
-0.035370
-0.016327
0.068604
0.102783
0.079346
0.005615
-0.041229
-0.033905
-0.034393
-0.032928
-0.022186
0.011475
0.034912
0.010986
0.011475
0.018311
0.003174
0.010498
0.010010
-0.006073
-0.009491
-0.004120
-0.019257
-0.026093
-0.040253
-0.056854
-0.055878
-0.072968
-0.067596
-0.059296
-0.062714
-0.076874
-0.070038
-0.061737
-0.064667
-0.058807
-0.062225
-0.056854
-0.066620
-0.058319
-0.050507
-0.062225
-0.036835
-0.035858
-0.026093
-0.023651
-0.008026
-0.005096
0.006104
0.005127
0.005615
0.022705
0.028564
0.041748
0.034912
0.032959
0.025635
0.036865
0.045166
0.039795
0.057373
0.053467
0.046143
0.067627
0.055908
0.064697
0.058838
0.056885
0.039795
0.039307
0.030029
0.029541
0.023682
0.040283
0.043701
0.039795
0.010986
0.009033
0.000244
-0.018280
-0.013885
-0.003632
-0.000702
-0.012421
-0.029510
-0.017303
-0.024628
-0.038300
-0.042694
-0.046112
-0.050018
-0.063690
-0.060760
-0.066132
-0.071014
-0.082733
-0.087128
-0.083710
-0.082245
-0.071014
-0.069061
-0.080292
-0.096405
-0.113983
-0.091034
-0.075409
-0.060760
-0.066132
-0.055389
-0.053925
-0.051971
-0.034393
-0.031464
-0.033905
-0.017792
-0.011444
-0.012421
-0.003632
0.004639
-0.001190
0.013428
0.026123
0.068115
0.076904
0.085205
0.074951
0.103760
0.087646
0.056396
0.052490
0.041260
0.032471
0.069092
0.095947
0.105713
0.130127
0.121826
0.128662
0.120850
0.086182
0.061279
0.032471
0.057861
0.067627
0.052979
0.016846
-0.006073
0.010010
0.015381
0.024170
0.013916
0.006104
-0.022186
-0.059784
-0.086639
-0.113983
-0.123260
-0.140350
-0.109100
-0.114960
-0.132538
-0.096893
-0.060272
-0.045624
-0.071991
-0.096405
-0.104218
-0.096893
-0.073944
-0.057343
-0.033905
-0.020721
-0.001190
-0.017792
-0.003143
-0.002167
0.001709
0.012939
0.014893
0.013428
0.011963
0.012451
0.011475
0.010010
0.002686
0.008545
0.018799
0.005127
0.002686
-0.007050
-0.001190
0.000244
0.005615
0.012939
0.005615
-0.002655
-0.000214
0.015381
0.007568
0.005615
0.010010
0.013428
0.008057
0.013916
0.019287
0.022217
0.016846
0.029053
0.019287
0.015869
0.023682
0.021729
0.033936
0.024170
0.038818
0.029053
0.019287
0.014404
0.031006
0.035400
0.024658
0.027588
0.021240
0.012451
0.008545
0.008545
0.008545
-0.012421
-0.006073
-0.017792
-0.027557
-0.032440
-0.029999
-0.029022
-0.020721
-0.020233
-0.017303
-0.031464
-0.039764
-0.055878
-0.041718
-0.054413
-0.050018
-0.033417
-0.018280
-0.029999
-0.025116
-0.007538
-0.009003
-0.009979
-0.021210
-0.012421
-0.018768
-0.006561
-0.011444
-0.004120
0.002197
-0.003632
-0.002655
0.007568
0.014893
0.004639
0.010498
0.006104
-0.006561
0.008057
0.032471
0.032471
0.030518
0.064209
0.079834
0.086670
0.087646
0.069580
0.078369
0.064697
0.061279
0.060791
0.082764
0.077881
0.064697
0.067139
0.054932
0.048096
0.028076
0.017334
-0.016327
-0.021698
-0.047577
-0.079315
-0.078339
-0.082245
-0.089081
-0.143768
-0.146210
-0.105682
-0.084686
-0.086151
-0.045624
0.017334
0.058838
0.074951
0.038818
-0.001190
-0.032928
-0.022675
0.006104
0.063232
0.104248
0.113525
0.142822
0.142334
0.110596
0.066650
0.063232
0.063232
0.048096
0.007568
-0.023651
-0.044647
-0.051971
-0.054413
-0.050018
-0.044647
-0.047089
-0.037323
-0.055389
-0.042206
0.001221
0.026123
-0.001678
-0.016815
-0.019257
-0.003632
0.013428
0.043213
0.059814
0.067627
0.095947
0.089111
0.102295
0.092041
0.076416
0.054932
0.052002
0.074463
0.064697
0.076904
0.071533
0.052002
0.062744
0.045654
0.052002
0.034424
0.015381
0.018311
0.022217
0.016357
0.010986
0.023193
0.020752
0.007080
0.007080
-0.001678
0.000244
-0.013397
-0.017303
-0.016327
-0.016327
-0.020233
-0.019257
-0.024139
-0.035858
-0.041229
-0.029022
-0.031464
-0.032928
-0.023651
-0.029022
-0.028046
-0.033905
-0.019745
-0.027069
-0.036835
-0.026093
-0.030975
-0.013397
-0.029022
-0.023651
-0.022186
-0.022186
-0.028046
-0.027069
-0.011444
-0.031952
-0.020721
-0.010468
-0.020233
-0.022186
-0.021210
-0.010468
-0.015839
-0.029022
-0.023651
-0.003143
-0.005096
-0.019745
-0.022186
-0.010468
-0.024628
-0.022675
-0.018768
-0.014374
-0.033417
-0.019745
-0.009003
-0.020721
-0.030975
-0.017792
-0.022675
-0.020233
-0.028534
-0.004608
-0.013885
-0.005585
-0.004120
0.003662
-0.005585
-0.017303
-0.013397
-0.001190
-0.000702
-0.010468
-0.003143
0.000244
0.006592
0.017822
0.007080
-0.002167
-0.009979
-0.005096
0.009521
-0.009003
-0.016327
-0.016815
-0.000702
-0.008514
-0.005096
-0.010956
-0.022186
-0.002655
-0.003632
0.000244
0.002197
0.018311
0.011963
0.013916
0.019287
0.023193
0.036377
0.033447
0.045654
0.081787
0.102295
0.095947
0.030029
-0.084198
-0.083710
-0.012421
0.054932
0.052490
0.036865
0.028076
-0.011444
-0.069061
-0.080780
-0.073456
-0.107147
-0.086639
-0.088593
-0.101288
-0.104218
-0.119354
-0.136444
-0.080780
-0.049530
-0.036346
-0.031464
-0.025604
-0.015350
-0.028046
-0.012909
-0.003632
0.026123
0.035889
0.053955
0.080811
0.079834
0.072998
0.093994
0.092529
0.084717
0.090576
0.098877
0.084229
0.076416
0.069580
0.065674
0.056885
0.056396
0.047607
0.054443
0.053467
0.046631
0.029053
0.024170
0.006592
0.023682
0.035889
0.029541
0.027100
0.036865
0.031494
0.024658
0.001709
0.006592
0.011963
0.013428
0.025635
0.020264
0.005615
0.007080
0.009033
0.026611
0.026123
0.020752
0.030518
0.011475
0.013428
0.008057
0.009033
0.013428
0.017822
0.017334
0.023193
0.010498
0.023682
0.030518
0.022217
0.021240
0.020264
0.024170
0.032471
0.027100
0.017334
0.032471
0.031006
0.024170
0.017822
0.026611
0.019287
0.024658
0.019287
0.027588
0.016357
0.004639
0.006104
0.012451
0.005127
-0.006073
-0.007050
-0.019257
-0.012421
-0.016327
-0.030487
-0.047577
-0.040253
-0.040253
-0.026581
-0.044647
-0.048553
-0.045135
-0.044647
-0.064667
-0.059296
-0.056366
-0.066132
-0.055878
-0.059296
-0.054901
-0.062225
-0.057343
-0.046112
-0.056366
-0.058807
-0.055878
-0.044159
-0.041718
-0.045135
-0.041229
-0.030487
-0.026581
-0.017792
-0.018280
-0.019745
-0.007538
-0.015350
0.002197
0.009033
0.004639
0.011963
0.013428
0.027588
0.025146
0.027100
0.030029
0.041748
0.032959
0.041748
0.025146
0.013916
0.022217
0.010986
-0.010956
-0.038788
-0.035858
-0.009979
0.037354
0.070068
0.027588
-0.055389
-0.122284
-0.138885
-0.104218
-0.053925
-0.014374
-0.000702
-0.018280
-0.044647
-0.061249
-0.038788
-0.020233
-0.067596
-0.097870
-0.089569
-0.117889
-0.153534
-0.114960
-0.077362
-0.055389
-0.043182
-0.053925
-0.081268
-0.076385
-0.092987
-0.105682
-0.105194
-0.106659
-0.123260
-0.128143
-0.103241
-0.083710
-0.044647
-0.002167
0.021729
0.009521
0.024170
0.050537
0.057373
0.029541
0.023193
0.016357
0.001221
0.012939
0.019287
0.057373
0.063232
0.062256
0.059814
0.033447
0.034912
0.023193
0.016846
0.005615
-0.012909
-0.015350
-0.016327
-0.010468
-0.010468
-0.015350
-0.014374
-0.010956
-0.004120
-0.012909
-0.010468
-0.017792
-0.009003
-0.015839
-0.021210
-0.014862
-0.007538
-0.008514
-0.015839
-0.005096
-0.010468
-0.015839
-0.009003
-0.014374
-0.009979
-0.012421
0.000244
-0.018768
-0.008026
-0.003143
-0.001678
0.000244
-0.003632
0.002686
0.004639
0.010986
-0.005585
0.006592
0.020264
0.011475
0.014893
0.011963
0.021729
0.015381
0.027588
0.026611
0.017822
0.014893
0.026611
0.029541
0.023193
0.026611
0.028564
0.032959
0.017334
0.026611
0.023193
0.033936
0.018799
0.026611
0.029053
0.025635
0.028564
0.022217
0.031982
0.030518
0.028564
0.030518
0.030029
0.029541
0.040283
0.033936
0.038330
0.023682
0.026611
0.037354
0.013916
0.025146
0.020264
0.013916
0.020264
0.003174
0.004639
-0.006561
-0.020721
0.002197
0.021240
0.033936
0.034424
0.029541
0.019287
0.017822
0.017334
0.033447
0.024658
0.014893
0.004150
-0.036835
-0.027557
0.077881
0.167236
0.123779
0.068115
0.031494
0.002197
0.000244
0.032471
0.082275
0.080811
0.051514
0.042236
0.013428
-0.031952
-0.027557
-0.028534
-0.001190
-0.023163
-0.124725
-0.175507
-0.168182
-0.123260
-0.051971
-0.019257
-0.023163
-0.073944
-0.107635
-0.122772
-0.108612
-0.092010
-0.085175
-0.020721
0.003662
0.036865
0.052979
0.081299
0.097900
0.077393
0.083740
0.096924
0.108643
0.114502
0.106689
0.105713
0.091064
0.082275
0.069092
0.069580
0.053467
0.060791
0.044189
0.031006
0.018311
0.011475
0.018799
0.013428
0.021729
0.033447
0.017334
0.020752
0.051514
0.052490
0.071045
0.070068
0.060791
0.056885
0.038330
0.027588
0.026611
0.017334
0.015381
0.004150
0.017334
0.009033
-0.006073
-0.012909
-0.017792
-0.029510
-0.050018
-0.053436
-0.066132
-0.065155
-0.069061
-0.077362
-0.069061
-0.068573
-0.054413
-0.044647
-0.051483
-0.044647
-0.019257
-0.006561
-0.007050
-0.009003
0.015869
0.009033
0.015381
0.023193
0.018799
0.015381
0.017334
0.021240
0.026123
0.029541
0.015869
0.015869
0.012451
0.011475
0.011475
0.011475
0.010010
0.006104
0.014404
0.009033
0.002686
-0.012909
-0.000214
0.005615
0.002686
-0.002655
-0.010956
-0.001190
-0.010468
0.000244
-0.007538
0.002686
-0.019745
-0.001190
0.003662
-0.006561
-0.013885
0.000244
0.004150
-0.008514
-0.000214
-0.008514
-0.005585
-0.001678
-0.005096
0.002197
0.009033
-0.016815
0.004150
-0.003632
-0.010956
-0.013885
-0.005096
-0.000214
-0.005096
-0.007538
-0.012421
-0.018280
-0.013397
-0.005585
-0.018768
-0.014862
-0.021210
-0.015350
-0.010956
-0.022675
-0.029510
-0.022675
-0.015839
-0.018768
-0.027557
-0.025116
-0.016327
-0.019257
-0.017792
-0.027557
-0.028534
-0.021210
-0.008026
-0.022675
-0.013885
-0.010468
-0.015839
-0.015839
-0.016815
-0.014862
-0.010468
-0.017303
-0.015839
-0.023651
-0.014862
-0.019745
-0.028046
-0.025116
-0.010468
-0.021210
-0.020233
-0.007538
0.052002
0.110596
0.109619
0.073975
0.010986
-0.066132
-0.076385
-0.029510
-0.019745
0.015869
0.006104
-0.016815
-0.007538
0.053467
0.063232
0.007568
-0.136444
-0.254120
-0.291229
-0.162323
-0.042694
-0.058319
-0.083221
-0.109100
-0.118378
-0.078827
-0.042694
-0.040741
-0.041229
-0.054901
-0.054901
-0.044647
-0.009491
0.024170
0.042236
0.066162
0.074463
0.063232
0.065674
0.070068
0.073975
0.070557
0.066650
0.061768
0.052002
0.042236
0.054932
0.040283
0.040771
0.041748
0.038818
0.039307
0.041260
0.037842
0.023682
0.024658
0.021729
0.019287
0.024170
0.014893
0.004639
0.008057
0.000732
0.000732
-0.010956
-0.007538
-0.003632
-0.011444
-0.013397
-0.019745
-0.028534
-0.019257
-0.007538
0.003662
-0.013885
-0.013885
-0.000214
-0.002167
-0.011444
-0.007050
-0.006561
-0.005096
0.010010
0.016846
0.006104
0.006592
0.012451
0.012451
0.019287
-0.008514
0.002197
-0.004608
-0.003143
-0.017303
-0.020233
-0.014862
-0.022186
-0.040253
-0.038300
-0.051971
-0.048553
-0.056366
-0.043182
-0.063690
-0.063690
-0.059784
-0.047089
-0.050995
-0.063202
-0.058807
-0.047089
-0.038788
-0.028534
-0.019745
-0.026581
-0.028046
-0.008514
0.007568
0.001221
-0.003143
0.015381
0.009521
0.013428
0.010498
0.001709
0.015381
0.006592
-0.006561
0.011475
-0.008514
-0.001678
-0.003143
-0.000702
-0.006561
-0.011444
-0.010468
-0.012421
-0.018280
-0.017792
-0.016327
-0.019745
-0.035370
-0.037811
-0.021698
-0.013397
-0.019257
-0.019745
-0.029022
-0.013397
-0.028046
-0.026093
-0.012421
-0.017792
-0.030975
-0.028046
-0.023651
-0.017303
-0.021698
0.000244
-0.017303
-0.022675
-0.008026
-0.003143
0.004150
0.018311
0.008057
0.019775
0.013916
0.018799
0.024658
0.024658
0.031006
0.038330
0.039795
0.036865
0.036377
0.043701
0.044189
0.034912
0.050049
0.047119
0.052490
0.068604
0.070068
0.081299
0.074463
0.066650
0.051514
0.055420
0.071045
0.076904
0.082764
0.084717
0.104736
0.100830
0.100830
0.081299
0.075439
0.055420
0.038818
0.046143
0.031982
-0.033417
-0.124725
-0.160370
-0.057831
0.035400
0.038818
-0.017303
-0.074432
-0.072479
-0.115936
-0.088104
-0.038788
-0.076874
-0.104706
-0.104706
-0.090546
-0.063690
-0.045135
-0.007050
0.035889
0.047607
0.023193
-0.009491
-0.016815
-0.005096
0.051514
0.044678
0.026123
0.015869
0.013916
0.015869
0.026123
0.029541
0.040283
0.031494
0.031006
0.037842
0.033447
0.041260
0.020752
0.031494
0.027100
0.021729
0.021240
0.022217
0.002686
0.011963
0.020264
0.011475
0.005127
0.002686
-0.002655
0.011475
-0.006561
-0.003632
0.002197
-0.002167
0.000732
-0.007050
0.006104
-0.004120
-0.001678
-0.004608
-0.001190
-0.004120
-0.001190
-0.006073
0.010010
-0.005096
0.000244
0.005615
0.006104
0.004150
0.005127
0.006592
0.011963
0.003174
0.013428
0.003662
0.003174
-0.014862
-0.038788
-0.051971
-0.080780
-0.113983
-0.112518
-0.102264
-0.090057
-0.066620
-0.037811
-0.039764
-0.040253
-0.050995
-0.066620
-0.094940
-0.117889
-0.117401
-0.098358
-0.080780
-0.049530
-0.032928
-0.011444
-0.017792
-0.004608
0.004150
-0.016327
-0.031464
-0.042694
-0.029510
-0.027069
-0.027557
-0.018280
-0.009491
-0.030975
-0.037323
-0.025604
-0.014374
-0.014374
0.005127
0.008545
-0.009003
0.001709
0.029053
0.018311
0.034424
0.047607
0.072021
0.045654
0.008545
-0.001678
-0.001678
0.010986
0.020752
0.024658
0.036377
0.029541
0.031982
0.023193
0.004639
-0.004120
-0.014862
-0.001678
0.005127
0.008545
0.008545
-0.013397
-0.050018
-0.047089
-0.006073
0.012939
0.035889
0.056396
0.068604
0.063721
0.055420
0.053467
0.069580
0.089111
0.072510
0.088623
0.091553
0.092041
0.109131
0.118896
0.117920
0.094482
0.084229
0.124268
0.121826
0.105713
0.095459
0.066650
0.035400
0.045166
0.055908
0.041260
0.031982
0.013916
0.020264
0.009521
0.001221
-0.003632
0.005127
-0.017792
-0.023163
-0.029510
-0.021698
-0.027069
-0.043671
-0.023651
-0.046112
-0.051971
-0.045135
-0.012421
-0.022675
-0.015350
-0.024628
-0.010468
-0.023163
-0.011444
-0.018280
-0.003632
-0.000702
0.000732
0.010498
0.013428
0.015869
0.013428
0.013428
0.023682
0.000732
0.015869
0.047119
0.042725
0.034912
0.032959
0.011963
0.000244
0.007080
0.014893
-0.006561
0.006104
0.017822
0.041260
0.036377
-0.013885
-0.046600
-0.042694
-0.034882
-0.007538
0.000244
0.014893
0.004639
-0.036835
-0.064667
-0.059296
-0.047577
-0.023163
-0.002655
-0.032440
-0.028534
-0.026581
-0.024628
-0.012909
-0.019745
-0.001190
-0.013885
-0.005585
0.007080
0.016357
-0.014862
-0.025116
-0.029510
-0.044647
-0.037811
-0.009491
0.031006
0.027100
0.011963
-0.001678
-0.006073
-0.008514
-0.005585
-0.015839
-0.013885
-0.024139
-0.017303
-0.007538
-0.004120
-0.007538
0.004150
-0.011932
-0.009979
-0.001190
0.023193
0.011963
-0.025604
-0.035858
-0.017792
-0.013885
-0.007050
-0.002655
-0.002655
-0.001678
-0.009979
-0.006073
-0.008026
-0.008026
-0.014374
-0.002655
0.001221
0.004639
-0.000214
0.001221
-0.004608
-0.018768
-0.014862
-0.011444
0.000244
0.005127
0.021240
0.004150
0.002686
-0.003143
0.002686
0.013428
0.015381
0.024170
0.028564
0.023682
0.031494
0.038330
0.055908
0.076904
0.122314
0.108154
0.072021
0.027588
0.010986
0.015381
-0.000702
0.001709
0.022705
0.041748
0.048096
0.057861
0.032471
-0.035370
-0.061737
-0.072479
-0.070526
-0.071991
-0.072479
-0.074432
-0.091522
-0.087128
-0.084686
-0.078827
-0.082733
-0.101776
-0.113983
-0.109100
-0.105194
-0.103241
-0.078339
-0.098846
-0.105682
-0.088593
-0.091034
-0.085175
-0.099335
