# Supplementary material for: Kolmogorov Complexity of Coronary Sinus Atrial Electrograms Before Ablation Predicts Termination of Atrial Fibrillation After Pulmonary Vein Isolation
Source: Entropy (Basel). 2019 Oct 4;21(10):970. doi: 10.3390/e21100970 (PMC7514301; doi:10.3390/e21100970)
Supplement: Supplementary file 1 [file entropy-21-00970-s001.zip › suppMat/DataS1/PVI only/02 30 SEC BASELINE.txt]

-0.001801
-0.011078
-0.005219
-0.012543
-0.000824
0.001099
-0.008148
-0.005219
-0.016937
0.003540
-0.008636
-0.014008
-0.020844
-0.007172
0.012329
-0.013031
-0.009125
-0.018890
-0.008636
0.005493
-0.000824
-0.010101
-0.016449
-0.012054
0.008911
0.003052
-0.010101
-0.015961
-0.014984
0.003540
-0.001312
-0.000824
-0.002777
-0.005219
0.001587
-0.005707
-0.012054
-0.005707
-0.004730
0.002075
-0.004730
-0.019379
-0.022308
-0.019379
-0.008636
-0.004730
-0.014496
-0.027679
-0.021820
-0.011566
-0.008636
-0.018402
-0.030609
-0.025726
-0.002289
0.021606
0.063110
-0.155121
-0.444183
-0.121918
0.173462
0.206177
-0.013519
-0.083832
-0.095551
-0.087738
-0.085785
-0.077484
-0.067230
-0.034027
-0.023285
-0.020355
-0.017914
-0.022308
0.005005
0.009399
-0.000336
-0.009125
-0.015472
0.014771
0.009399
-0.001312
-0.000336
0.004517
0.013306
0.020630
0.017212
0.011353
0.005493
0.021606
0.031860
0.031860
0.016724
0.031860
0.044556
0.063599
0.066528
0.062134
0.065063
0.080688
0.089966
0.084595
0.088989
0.080688
0.086548
0.112427
0.096313
0.105591
0.091431
0.136353
0.097778
0.088501
0.077759
0.058228
0.034790
0.035278
0.038208
0.042603
0.020630
-0.004730
-0.010101
-0.004730
-0.006195
-0.021332
-0.048676
-0.044281
-0.033539
-0.022308
-0.035492
-0.059906
-0.039398
-0.032074
-0.013519
-0.016449
-0.045746
-0.020844
-0.017426
0.006958
-0.011078
-0.036957
-0.011566
0.005493
0.003052
-0.006683
-0.026215
-0.011078
-0.007660
0.013306
-0.000336
-0.029633
-0.004242
-0.014008
0.001587
0.000610
-0.035492
-0.007660
-0.006683
-0.000824
-0.007660
-0.034027
-0.010101
-0.009125
0.008423
-0.011566
-0.029633
-0.011078
-0.002777
0.005005
-0.006683
-0.029144
-0.006683
-0.010101
0.002563
-0.000824
-0.034515
-0.015472
-0.009125
0.012329
0.006470
-0.029144
-0.001801
-0.014008
0.009399
0.007446
-0.030609
-0.005707
0.004517
0.008911
-0.001312
-0.020844
-0.010590
-0.000336
0.018188
0.011841
-0.034027
0.004517
0.005005
0.005493
0.008911
-0.028656
0.006470
-0.003754
0.026001
0.000610
-0.025238
-0.005707
-0.005219
0.015747
0.002075
-0.035004
-0.001801
0.002075
0.012329
0.010376
-0.020844
-0.004730
-0.000336
0.011841
0.009888
-0.022308
0.009399
-0.004242
0.028931
0.008911
-0.017426
0.007935
-0.001801
0.019653
0.012329
-0.024261
0.008423
-0.006195
0.018677
0.009399
-0.027679
-0.004242
-0.001312
0.021118
0.011353
-0.021820
-0.007660
0.001587
0.006470
0.002075
-0.026215
-0.015472
-0.010101
0.007935
-0.009125
-0.037933
-0.019379
-0.024261
-0.002289
-0.016449
-0.053558
-0.020355
-0.030121
-0.006683
-0.026215
-0.041351
-0.043304
-0.041351
-0.010590
-0.011078
-0.045258
-0.031097
-0.025726
-0.006683
-0.011078
-0.035980
-0.019379
-0.016449
0.007446
0.016724
-0.012054
0.030396
0.037231
0.068970
0.074341
0.063110
0.057739
0.003540
-0.044769
-0.049164
-0.011566
0.045532
0.070435
0.086060
0.057251
0.002075
-0.014496
-0.029144
0.005981
0.005005
0.003052
0.029907
0.030396
0.044556
0.034302
-0.235199
-0.221039
0.038696
0.323853
0.215454
0.000610
-0.020355
-0.010590
0.017700
0.029907
0.019165
0.046997
0.056763
0.082642
0.067017
0.045532
0.062622
0.051880
0.063110
0.057739
0.025024
0.035767
0.032349
0.053345
0.040161
0.013794
0.026001
0.023560
0.043579
0.030884
0.001099
0.006470
0.005493
0.035278
0.019165
-0.006195
0.006958
0.002563
0.025024
0.012329
-0.015472
-0.002777
-0.001312
0.026001
0.004517
-0.022308
-0.007660
0.000610
0.024048
-0.007172
-0.016937
-0.000824
-0.011078
0.003540
0.005981
-0.022308
-0.006195
-0.007172
0.007446
-0.035492
0.001099
-0.014496
-0.029144
-0.021820
-0.004242
-0.005707
-0.013031
-0.032562
-0.025726
-0.005219
-0.001801
-0.015961
-0.031586
-0.027191
-0.008148
-0.012543
-0.008148
-0.027191
-0.022308
0.001099
-0.003265
-0.024750
-0.027679
-0.025726
-0.000824
-0.007172
-0.006683
-0.032074
-0.020355
-0.010101
-0.006683
-0.018402
-0.031586
-0.031097
-0.004730
-0.007660
-0.010590
-0.038422
-0.034027
-0.009125
-0.001312
-0.006683
-0.032562
-0.019379
-0.002777
-0.018402
-0.003754
-0.025726
-0.015472
-0.007172
-0.005707
0.003052
-0.020355
-0.016937
0.001587
0.000122
-0.002777
-0.011078
-0.014008
0.002075
0.000122
0.004028
-0.011566
-0.012543
0.001099
-0.002777
0.001099
-0.011566
-0.016937
-0.000336
-0.004242
-0.008148
-0.019867
-0.010590
-0.004242
0.005981
0.003052
-0.020355
-0.013031
-0.005707
0.002075
-0.005707
-0.015472
-0.006683
0.000122
0.012817
0.003052
-0.002777
-0.011566
0.003540
0.007935
0.003540
-0.000824
-0.012054
0.004028
0.003052
-0.001312
-0.011566
-0.019867
-0.006683
-0.007172
-0.017914
-0.023285
-0.034515
-0.028168
-0.015472
-0.037445
-0.051605
-0.055511
-0.042816
-0.039886
-0.051117
-0.065277
-0.068695
-0.053558
-0.062347
-0.074066
-0.088226
-0.096527
-0.094086
-0.089691
-0.080902
-0.087250
-0.092621
-0.080902
-0.066742
-0.085297
-0.093597
-0.089203
-0.073578
-0.071136
-0.077972
-0.072601
-0.078949
-0.077484
-0.067230
-0.100433
-0.081390
-0.090179
-0.068207
-0.018402
-0.023285
-0.046234
-0.015961
0.108032
0.200806
-0.444672
-0.159515
0.164185
0.538696
0.228149
0.191040
0.019653
-0.012543
0.028442
0.084595
0.129028
0.142212
0.164673
0.165649
0.160767
0.138306
0.109009
0.077271
0.049438
0.045044
0.018677
-0.001312
-0.026215
-0.014496
-0.006195
-0.007660
-0.006683
-0.023285
0.000122
0.016235
0.017700
0.008911
0.004517
0.006470
0.026978
0.022583
0.016724
-0.004730
0.017212
0.026489
0.013306
0.001587
-0.014008
-0.002289
0.022095
0.002563
-0.012054
-0.014008
-0.004242
0.003540
-0.001801
-0.013519
-0.016449
-0.015961
-0.011566
-0.010590
-0.009125
-0.021332
-0.023285
0.004517
-0.016937
-0.015472
-0.023285
-0.026703
-0.000824
-0.017426
-0.016937
-0.028168
-0.025726
0.005981
-0.008148
-0.014008
-0.031097
-0.026215
-0.006195
-0.011566
-0.013031
-0.032074
-0.023773
-0.001801
-0.016937
-0.020844
-0.031097
-0.023773
-0.006683
-0.014008
-0.013031
-0.019379
-0.030121
0.000122
-0.002777
-0.020844
-0.020355
-0.024750
-0.003265
-0.007172
-0.010590
-0.016937
-0.017426
-0.000824
-0.006195
-0.004242
-0.017426
0.022095
0.000610
-0.008636
0.018677
0.028931
-0.004730
0.000610
-0.010101
0.026978
0.026001
-0.002777
-0.007660
-0.009125
0.019165
0.025513
-0.006195
0.004517
0.000610
0.026489
0.026001
-0.005219
0.009888
0.004517
0.026001
0.027466
0.003052
0.011353
0.011353
0.032349
0.043579
0.004028
0.023071
0.006470
0.034302
0.036255
0.002563
0.018188
0.000610
0.027954
0.041138
0.000122
0.011841
0.003540
0.037231
0.033325
0.000122
0.006470
0.005005
0.021606
0.028931
0.000122
0.009888
-0.005219
0.031372
0.034790
-0.002777
0.003540
-0.000824
0.024536
0.027466
-0.009125
0.001587
0.006470
0.021606
0.026489
-0.003754
0.005493
-0.004730
0.021118
0.039185
-0.005219
0.005493
-0.000336
0.023560
0.034790
-0.008148
0.005493
-0.005219
0.029419
0.033325
-0.002777
0.012329
-0.008148
0.023560
0.030884
-0.000336
0.008423
-0.005707
0.012329
0.026489
-0.006683
0.006958
-0.005707
0.027954
0.025513
-0.006683
-0.003754
-0.012054
0.017700
0.023560
-0.002289
0.006958
-0.015961
0.013306
0.020142
-0.012543
0.000610
0.019653
0.016235
0.013794
-0.035004
-0.036957
-0.033051
0.004028
0.012817
-0.005707
0.025513
0.067993
-0.486176
-0.309906
-0.002777
0.405396
0.079712
-0.052094
-0.080902
-0.111176
-0.088226
-0.070160
-0.029633
0.021118
0.009399
0.041626
0.055786
0.092896
0.120239
0.100708
0.134399
0.144653
0.187622
0.223267
0.174927
0.156860
0.115845
0.127075
0.115845
0.076294
0.060181
0.047974
0.075317
0.077759
0.039185
0.026489
-0.008148
-0.007172
-0.024261
-0.076508
-0.093597
-0.114594
-0.097015
-0.090668
-0.107269
-0.104828
-0.106293
-0.063812
-0.038422
-0.069183
-0.056000
-0.045746
-0.011078
-0.000336
-0.024261
-0.005219
-0.017426
0.004028
0.027466
-0.000336
0.001099
0.007935
0.010376
0.026978
0.004028
0.014771
-0.007660
0.012817
0.035278
-0.000824
-0.003265
-0.014984
0.012817
0.026001
-0.000336
-0.003265
-0.018402
0.015259
0.023071
-0.005707
-0.000824
-0.016937
-0.005219
0.016724
-0.002289
0.002075
-0.021332
0.005981
0.014282
-0.022797
-0.011566
-0.022797
0.004517
0.014282
-0.016937
-0.011078
-0.033539
-0.007660
0.016235
-0.015472
-0.019379
-0.030121
-0.008636
0.005005
-0.024750
-0.019867
-0.023285
-0.000824
0.014282
-0.020355
-0.014496
-0.021332
0.007935
0.010864
-0.011078
-0.008636
-0.014496
0.002563
0.024048
-0.008636
-0.008148
-0.015472
0.008911
0.023560
0.002075
-0.005707
-0.008636
0.005493
0.020630
-0.004730
0.000122
-0.009125
0.004028
-0.023773
0.006470
0.018188
0.009888
0.004517
0.006958
0.013794
0.021118
0.007935
0.009399
-0.002289
0.012329
0.013306
0.011353
-0.004242
0.006958
0.014282
0.015259
0.010376
-0.000336
0.000122
0.011353
0.017700
0.009888
0.004028
0.003052
0.017212
0.017212
0.008423
0.000610
0.010376
0.012817
0.022583
0.007935
-0.001312
-0.002777
0.015747
0.020630
0.012817
0.004028
0.010376
0.011841
0.013306
-0.000336
0.008423
-0.004242
0.008911
0.012817
0.009888
0.000610
0.000610
0.017700
0.012817
0.002563
0.001099
-0.005707
0.003052
0.007935
-0.006683
-0.006195
-0.005219
0.025513
0.008423
-0.001801
-0.013519
-0.021332
0.011841
-0.004242
0.017212
0.012817
-0.001312
0.005005
-0.014496
-0.035004
-0.039398
-0.033539
0.017212
0.091431
-0.039886
-0.460785
-0.152191
0.259888
0.361450
0.035767
-0.056488
-0.051605
-0.021820
0.008911
0.039185
0.063110
0.088013
0.120728
0.144165
0.154419
0.155884
0.140747
0.141235
0.129028
0.103149
0.087524
0.067505
0.080200
0.061157
0.047974
0.027954
0.011841
0.003052
-0.020355
-0.039886
-0.066742
-0.080414
-0.082855
-0.100433
-0.101410
-0.127777
-0.126312
-0.108734
-0.109711
-0.105804
-0.108734
-0.118011
-0.086761
-0.083344
-0.087738
-0.087738
-0.086761
-0.073578
-0.056976
-0.054535
-0.073578
-0.080414
-0.067719
-0.056488
-0.060394
-0.070648
-0.067719
-0.038422
-0.032074
-0.005707
0.004028
0.019653
0.026978
0.025513
0.015259
0.036255
0.037231
0.037720
0.049438
0.062622
0.079712
0.077271
0.097778
0.107056
0.111938
0.100220
0.076782
0.091919
0.084595
0.069946
0.067017
0.044067
0.056274
0.051880
0.040649
0.029907
0.015259
0.033325
0.021118
0.023560
0.029419
0.004517
0.019165
0.018677
0.021118
0.017212
0.001587
0.010376
0.021606
0.019653
0.012817
0.007935
0.012817
0.021118
0.020142
0.011353
0.003052
0.011841
0.020142
0.036255
0.013306
-0.000336
0.025024
0.024536
0.023560
0.017700
0.003540
0.027466
0.022095
0.019165
0.016724
0.007935
0.019653
0.024048
0.028931
0.025024
0.005005
0.019653
0.014282
0.019165
0.020142
0.003540
0.013794
0.009888
0.022095
0.016235
0.002075
0.002563
0.017212
0.020142
0.015747
-0.010101
0.007935
0.018188
0.015259
0.008423
-0.003265
0.005493
0.001099
0.021118
0.012329
-0.011566
0.009399
0.011353
0.013306
0.006470
-0.021820
0.001587
0.010864
0.017212
0.016724
-0.011566
0.006958
0.002075
0.017700
0.013794
-0.012543
0.012817
0.012817
0.024048
0.006958
0.016235
-0.010590
-0.026703
0.008911
0.047974
0.061157
0.095337
-0.375824
-0.351898
-0.054047
0.319946
0.194458
-0.064789
-0.095062
-0.064789
-0.097504
-0.057465
-0.056000
-0.015472
0.029419
0.032349
0.055786
0.056274
0.101685
0.139282
0.131958
0.141724
0.139771
0.172485
0.209595
0.191040
0.173462
0.168579
0.186157
0.205200
0.184204
0.162720
0.134399
0.141724
0.151001
0.114868
0.102173
0.049927
0.043579
0.048950
0.014282
-0.002777
-0.044281
-0.037445
-0.030609
-0.050629
-0.059418
-0.077484
-0.056000
-0.028656
-0.052582
-0.057953
-0.066254
-0.035980
-0.027191
-0.040863
-0.051117
-0.050140
-0.029144
-0.009125
-0.025238
-0.035492
-0.055023
-0.029144
-0.001312
-0.022797
-0.018890
-0.042816
-0.013031
0.003540
-0.021332
-0.031097
-0.035492
-0.025726
-0.003754
-0.024750
-0.035004
-0.056000
-0.030609
-0.012054
-0.028168
-0.030121
-0.058929
-0.048187
-0.027191
-0.044281
-0.049164
-0.074066
-0.049164
-0.031097
-0.046234
-0.058441
-0.066254
-0.043304
-0.022308
-0.044769
-0.039886
-0.056488
-0.029633
-0.018890
-0.036469
-0.034515
-0.045258
-0.026703
0.005493
-0.016937
-0.018402
-0.029144
-0.012543
0.009399
-0.001801
-0.005707
-0.030121
-0.003754
0.015259
0.000122
-0.008636
-0.018890
0.002075
0.019653
0.010864
0.001587
-0.017426
-0.001801
0.021606
-0.001801
0.000122
-0.007660
0.005981
0.031372
0.011841
0.005005
-0.015961
0.008423
0.031372
0.015747
0.007935
-0.012543
0.020142
0.023560
0.014282
0.021606
-0.001312
0.015747
0.035278
0.026489
0.026001
-0.007660
0.005005
0.026978
0.020630
0.017212
0.009399
0.017212
0.034790
0.014282
0.014282
-0.011078
0.014771
0.036743
0.022095
0.035767
0.010864
0.026001
0.046021
0.026489
0.017700
-0.004730
0.022095
0.060181
-0.051117
-0.341644
-0.168793
0.129028
0.302368
0.048950
-0.078461
-0.102875
-0.085297
-0.057465
-0.063324
-0.052094
-0.052582
-0.020355
0.010864
-0.009613
0.006470
-0.029144
0.000610
0.025513
0.020142
0.010864
-0.001801
0.012329
0.033325
0.028442
0.015747
0.001587
0.012817
0.043091
0.031372
0.023560
0.002563
0.009399
0.030884
0.029419
0.009888
-0.007660
0.006958
0.034790
0.020630
0.015747
-0.000824
0.014282
0.032349
0.030396
0.025024
0.014282
0.028442
0.044067
0.032349
0.039185
0.026978
0.046021
0.061157
0.041138
0.053833
0.026001
0.049927
0.072876
0.059204
0.043091
0.029907
0.038208
0.044067
0.041626
0.024048
0.000610
0.006958
0.035278
0.009399
0.003540
-0.001312
0.017700
0.008911
0.016724
0.041626
0.043091
0.025024
0.017212
0.018677
0.018677
0.045044
0.031860
0.034790
0.026978
0.033325
0.055298
0.026978
0.016235
0.016235
0.027466
0.034790
0.008423
0.001099
0.018677
0.022583
0.016235
0.000122
-0.004242
0.014282
0.011841
0.020142
0.009888
0.001099
0.010864
0.007935
0.018677
0.010376
0.010864
0.011841
0.023560
0.024536
0.014282
0.001587
0.005981
0.010864
0.025024
0.016724
0.013794
0.009888
0.006470
0.018188
0.016724
0.005493
0.014771
0.015747
0.026978
0.010376
-0.010590
0.007446
0.005981
0.019653
0.007935
-0.009125
0.003540
0.003540
0.019653
0.009399
-0.007660
-0.008148
-0.003754
0.008423
0.000610
-0.021332
-0.017426
-0.007172
0.008911
0.001099
-0.014984
-0.019867
-0.014008
-0.004730
-0.009613
-0.037445
-0.026703
-0.014496
0.004517
0.014282
-0.010101
0.030396
0.064087
0.019653
-0.522797
-0.264984
0.016235
0.412231
0.166626
-0.053070
-0.109222
-0.085785
-0.064789
-0.037445
-0.024750
-0.017914
0.004517
0.016235
0.047485
0.037231
0.021606
0.031860
0.030396
0.056274
0.042603
0.014282
0.023071
0.036255
0.049927
0.028931
0.008423
0.025024
0.023071
0.037231
0.035767
0.018188
0.017212
0.018188
0.038696
0.025024
0.013794
0.013306
0.022095
0.040649
0.031860
0.007935
0.016235
0.028931
0.032349
0.028442
0.017212
0.021606
0.018677
0.033325
0.025024
0.015259
0.018188
0.006470
0.042114
0.026001
0.018677
0.010864
0.010864
0.033813
0.024048
0.007446
0.015259
0.011841
0.039185
0.035278
-0.003265
0.010864
0.015747
0.028931
0.020142
0.003540
0.015747
0.012817
0.025024
0.029419
-0.001312
0.018677
0.010864
0.030396
0.022095
0.001099
0.004028
0.008423
0.031860
0.024536
-0.014984
0.010864
0.008423
0.022583
0.022095
-0.005707
0.000610
0.001099
0.022583
0.019165
-0.004242
0.005981
0.001587
0.018677
0.015259
0.001099
0.003052
0.006958
0.020142
0.019165
0.001099
0.004517
0.005005
0.025024
0.018188
0.005005
0.000610
0.006470
0.027466
0.021606
-0.000824
0.013794
0.003540
0.031372
0.030884
-0.007172
0.010864
0.003540
0.028442
0.019653
0.000122
0.005493
-0.003265
0.030884
0.030884
-0.001312
0.003540
-0.002777
0.029419
0.026978
0.002563
-0.000336
-0.002289
0.025024
0.028442
0.006958
0.005005
0.002075
0.031372
0.029419
-0.000336
0.009888
-0.000824
0.010864
0.020630
-0.003265
0.004517
-0.011078
0.016724
0.018677
-0.013519
-0.010590
-0.028656
-0.004730
-0.001312
-0.043793
-0.017426
-0.022308
-0.006683
0.038208
0.074829
0.113403
-0.044769
-0.489105
-0.091156
0.203247
0.150024
0.060669
0.017700
0.045532
0.040649
0.028931
0.009888
0.019653
0.060181
0.061157
0.067993
0.070923
0.051880
0.074341
0.056763
0.061157
0.053833
0.043579
0.063599
0.043579
0.043091
-0.001312
-0.010590
0.021118
0.005981
-0.002289
-0.022308
-0.032074
0.001099
-0.010101
-0.005707
-0.028656
-0.030121
0.003052
-0.003265
-0.001801
-0.017426
-0.030609
0.021606
0.004517
0.013306
-0.007172
-0.008636
0.022583
0.018188
0.011353
-0.003754
-0.003754
0.013794
0.010376
0.018188
0.000122
-0.014496
0.007446
0.009888
0.015747
-0.007172
-0.022797
0.008911
0.013794
0.014282
-0.014984
-0.009125
0.021118
-0.005219
0.012329
-0.012054
-0.013519
0.007446
0.014771
0.009888
-0.002289
-0.013031
0.014282
0.011841
0.003052
-0.011078
-0.006195
0.005981
0.009888
0.017700
-0.007172
-0.011566
0.018677
0.013306
0.017700
-0.001312
-0.020844
0.006958
0.014282
0.014771
-0.002777
-0.012054
0.009888
0.013794
0.008911
-0.012543
-0.016937
0.017700
0.008911
0.004517
-0.020355
-0.029144
-0.001312
-0.003754
-0.004242
-0.029144
-0.035004
-0.008636
-0.018402
-0.013031
-0.035980
-0.048676
-0.010590
-0.016937
-0.017914
-0.046722
-0.049164
-0.035004
-0.049164
-0.046234
-0.070160
-0.084320
-0.048187
-0.063324
-0.042328
-0.071625
-0.076996
-0.050140
-0.048676
-0.042328
-0.063812
-0.066742
-0.039886
-0.041351
-0.022797
-0.026703
-0.072113
-0.066742
-0.057953
-0.077972
-0.051605
-0.009613
0.015747
-0.134613
-0.129730
0.041626
0.213989
0.490356
0.596313
0.538208
0.093872
-0.454437
-0.493500
-0.052582
0.258911
0.336548
0.336548
0.308716
0.244751
0.169067
0.096313
0.036743
0.007446
-0.004242
-0.012054
-0.001312
0.018188
0.069458
-0.178558
-0.458832
-0.056000
0.168091
0.109497
0.037231
-0.005219
-0.054047
-0.063324
-0.042328
-0.018890
-0.007172
-0.025238
-0.023285
0.005005
0.010376
0.024048
0.002563
-0.002289
0.027954
0.025024
0.013794
0.004517
-0.002777
0.020142
0.015747
0.010864
0.007446
-0.011078
0.000610
0.009888
0.009399
-0.006683
-0.010590
0.021606
0.022095
0.007935
-0.007660
-0.014496
0.015259
0.015747
0.012817
0.007446
0.005981
0.005005
0.013306
0.022583
0.014282
-0.003265
0.017700
0.027954
0.017212
0.009399
0.008423
0.019653
0.024048
0.022583
0.010376
0.009888
0.020142
0.019653
0.018188
0.016235
0.006958
0.020142
0.021606
0.026001
0.012817
0.003540
0.002075
0.003540
0.015747
0.023560
0.019165
0.009399
0.011841
0.015259
0.012817
0.031860
-0.000336
0.002563
0.002563
0.010376
0.023071
0.003540
0.005981
0.000610
0.006958
0.016724
0.006470
0.005493
-0.008148
0.012329
0.010864
-0.001801
0.002563
-0.000336
0.000610
0.012817
-0.001801
-0.003754
-0.005219
0.003052
0.012817
-0.005707
0.003540
-0.003754
0.004028
0.007935
-0.002289
-0.016937
-0.014984
-0.007172
0.010376
-0.015472
-0.008148
-0.014984
-0.000824
0.009399
-0.014008
-0.021820
-0.022797
-0.001801
0.023560
0.031372
0.058228
0.065552
0.090942
0.131958
0.127075
0.150513
0.147095
0.145142
0.093384
0.042603
0.025513
0.029419
0.044067
0.070923
0.053345
0.048950
0.027466
0.018677
0.005005
-0.052094
-0.075043
-0.105316
-0.107269
-0.093109
-0.122406
-0.121918
-0.111176
-0.090668
-0.064301
-0.072113
-0.057465
-0.043793
-0.020844
-0.000824
0.004028
0.039185
0.069458
0.112915
-0.260590
-0.270355
0.074341
0.186157
0.113892
0.049438
0.002563
-0.034027
-0.018402
-0.013031
0.004028
-0.009613
-0.000336
0.000610
0.016724
0.035767
0.010376
0.024048
0.021606
0.022583
0.041138
0.020630
0.007935
0.005493
0.016724
0.025513
0.008423
-0.002289
-0.006683
0.018188
0.018677
-0.004242
0.012329
-0.008148
0.005493
0.030396
-0.007172
-0.003754
-0.007660
0.007446
0.027954
0.002075
-0.001312
-0.003265
0.018188
0.013794
-0.010590
0.003052
-0.018890
0.011353
0.026978
-0.003754
0.002563
-0.008148
0.002563
0.023071
0.000122
0.007935
-0.017426
0.006470
0.018188
-0.001312
-0.007172
-0.007660
0.005493
0.019653
0.004517
-0.001312
-0.013031
0.003052
0.015259
-0.005219
-0.002777
-0.011566
0.001587
0.014282
-0.005219
-0.000336
-0.017426
0.004517
0.014771
0.003540
-0.001312
-0.014496
0.001587
0.026001
-0.006195
-0.001312
-0.011566
0.008423
0.025513
-0.006195
-0.001312
-0.014008
0.007935
0.023560
0.006470
0.004028
-0.014008
0.010864
0.019653
-0.007172
0.006958
-0.013519
0.011353
0.025024
0.004517
0.005981
-0.002289
0.006470
0.029907
0.005005
0.008423
-0.009125
0.012329
0.031860
0.010376
0.010864
-0.018402
0.008423
0.028442
0.005493
0.005005
-0.006195
0.014771
0.026489
0.015259
0.004028
-0.006683
0.003540
0.028931
0.009888
-0.000824
-0.002777
0.012329
0.023560
0.009888
0.005981
-0.010590
0.009888
0.026978
-0.005219
0.004517
-0.027679
0.002563
0.029419
0.004028
0.000122
-0.008636
0.011353
0.021118
0.004517
0.007935
-0.006195
0.021118
0.027466
0.013794
0.097290
0.103149
-0.167328
-0.369965
-0.000824
0.200806
0.126587
0.022583
-0.001801
-0.018402
-0.019867
-0.035980
-0.057465
-0.027679
-0.013031
0.016235
0.003052
-0.014008
0.008423
0.007935
0.028931
0.013794
-0.016449
0.008911
0.011841
0.022095
-0.001312
-0.023773
0.002563
0.008911
0.010864
-0.005219
-0.035492
-0.001801
-0.005219
0.011353
-0.007660
-0.030609
-0.015472
-0.013519
-0.006195
-0.035004
-0.056000
-0.030609
-0.034027
-0.023285
-0.051117
-0.076019
-0.050140
-0.054535
-0.053070
-0.064301
-0.091644
-0.062347
-0.060394
-0.038910
-0.054047
-0.060394
-0.036957
0.000122
0.044556
0.067993
0.081665
0.142700
0.164185
0.154907
0.099731
0.059204
0.052368
0.052368
0.087036
0.094360
0.100220
0.142212
0.109985
0.104126
0.058228
0.017212
0.003052
-0.026703
-0.018890
-0.022308
-0.037933
0.026001
0.070923
0.074829
0.050415
0.003540
-0.004242
-0.027191
-0.021820
-0.016937
0.038696
0.093872
0.118286
0.129028
0.092407
0.032837
0.046021
0.020142
0.028442
0.002075
-0.017914
-0.004730
-0.004242
0.002563
-0.003265
-0.018890
-0.011566
0.005493
0.015747
0.010864
-0.021820
0.000122
0.004517
0.017700
-0.000336
-0.013031
-0.002777
0.005981
0.023560
0.008911
-0.012543
-0.001801
0.000610
0.016235
0.004028
-0.022308
-0.004242
0.012817
0.017212
0.006470
-0.004242
-0.006683
0.007935
0.019165
0.008911
-0.014496
0.005493
0.006470
0.026978
0.004028
-0.005707
-0.004730
0.012329
0.011353
0.005981
-0.008148
0.004028
0.002563
0.015747
0.016235
-0.009613
-0.003754
0.008911
0.022583
0.004517
-0.010101
0.005493
0.002075
0.015259
0.015259
-0.020844
0.000610
0.009888
0.020142
0.012329
-0.009613
-0.003754
0.019165
0.022095
0.014282
-0.006195
-0.000336
0.013306
0.018188
0.025513
0.004028
0.018677
0.007446
0.021606
0.005981
-0.000824
0.001587
0.006958
0.027954
0.028931
-0.003754
0.002075
-0.000824
0.026978
0.012817
-0.001801
0.012329
0.008423
0.026001
0.021118
-0.001801
-0.003754
-0.008148
0.016724
0.018188
0.035767
0.097290
-0.053070
-0.478851
-0.132660
0.180298
0.276489
0.036743
-0.030121
-0.055511
-0.067230
-0.053070
-0.036957
-0.003265
0.010376
0.007446
0.015259
0.035767
0.043579
0.043091
0.040161
0.032349
0.041138
0.047485
0.047485
0.021118
0.025513
0.034302
0.036743
0.025024
0.019653
0.015259
0.026489
0.024536
0.032837
0.009399
0.018188
0.015259
0.029419
0.030396
0.008911
0.011353
0.020142
0.023560
0.025513
0.005981
0.013794
0.008911
-0.018402
-0.007660
0.013306
-0.010590
0.005493
-0.016937
-0.017426
0.007935
-0.005707
-0.000824
-0.013519
-0.014008
0.006958
-0.010590
-0.007660
-0.021820
-0.015961
0.007446
-0.010590
-0.000824
-0.022797
-0.013519
0.006470
-0.014984
0.000610
-0.030609
-0.015961
0.003052
-0.006195
-0.013031
-0.031097
-0.018402
0.002075
-0.017426
-0.014984
-0.036469
-0.020844
-0.002777
-0.018402
-0.028168
-0.038422
-0.038910
-0.008636
-0.033051
-0.016449
-0.056976
-0.042816
-0.023285
-0.032562
-0.030121
-0.027679
-0.026703
0.017700
0.020630
0.061646
0.078735
0.124146
0.194946
0.233521
0.234497
0.191040
0.132446
0.108521
0.057739
0.062622
0.066040
0.098755
0.151978
0.142700
0.124146
0.054810
0.026978
-0.001312
-0.043793
-0.078949
-0.127289
-0.151215
-0.128754
-0.141449
-0.149750
-0.158539
-0.150238
-0.108246
-0.104828
-0.093597
-0.098480
-0.078949
-0.042328
-0.040375
-0.029633
-0.037933
-0.028656
-0.000824
0.003052
0.008423
-0.010590
-0.007172
0.023071
0.012817
0.011353
-0.001312
-0.001312
0.024048
0.016724
0.016724
-0.014008
-0.006683
0.005981
-0.003265
-0.012543
-0.013519
-0.004242
0.019165
0.004517
0.002563
-0.023285
-0.028168
0.019653
0.000122
0.011353
-0.020844
-0.010101
0.020142
0.003540
-0.000336
-0.022308
-0.018402
0.023071
0.023071
0.033325
0.023560
0.059204
-0.119476
-0.320160
-0.071136
0.141235
0.172974
0.036255
-0.028656
-0.048676
-0.073578
-0.064789
-0.028168
-0.022308
-0.012054
-0.017914
-0.023285
0.016724
0.002075
0.021118
-0.010101
-0.018402
0.014282
0.014771
0.009888
-0.010101
-0.015961
0.018677
0.001587
0.003052
-0.020844
-0.021332
0.010376
-0.003265
-0.004242
-0.025238
-0.028168
0.019653
-0.020844
-0.005707
-0.029633
-0.030121
0.011353
0.006470
-0.007660
-0.023773
-0.025238
0.010376
0.000122
-0.000824
-0.017426
-0.022308
0.013794
-0.007660
0.009399
-0.023285
-0.023285
0.016724
0.002563
0.012329
-0.013031
-0.019379
0.011841
-0.000824
0.009888
-0.012054
-0.012543
0.014282
0.004517
0.009888
-0.015961
-0.021332
0.018677
0.005981
0.013794
-0.021820
-0.022797
0.021118
0.010376
0.008911
-0.016937
-0.020355
0.017700
0.008911
0.013306
-0.020844
-0.022308
0.012329
0.007935
0.012329
-0.020355
-0.007660
0.021118
0.010376
0.004028
-0.009613
-0.014984
0.012329
0.008911
0.013306
-0.012054
-0.012054
0.017212
-0.000824
0.014282
-0.010101
-0.009125
0.020630
0.002075
0.016235
-0.002777
-0.027679
0.019653
0.003540
0.016235
-0.014984
-0.018890
0.025024
0.002075
0.007935
0.007446
-0.005219
-0.010101
-0.000824
0.001587
0.010376
-0.011078
-0.010101
-0.008148
0.006958
-0.001312
-0.015961
-0.015472
-0.010101
0.011353
0.000122
-0.024261
-0.015472
-0.020844
0.004517
-0.004242
-0.022308
-0.021820
-0.018402
0.007935
-0.009125
-0.022797
-0.017426
-0.008636
0.005493
0.002075
0.005981
0.019653
0.017700
0.054321
0.054810
0.058716
0.091919
0.109009
0.151001
0.154907
0.153442
0.148071
0.144165
0.151001
0.139282
0.104614
0.105591
0.083130
0.093872
0.078735
0.045532
0.034790
0.016235
0.005493
-0.009125
-0.070648
-0.090668
-0.124847
-0.111176
-0.137054
-0.160980
-0.167328
-0.145355
-0.112640
-0.108246
-0.122894
-0.103851
-0.028168
0.080688
-0.462250
-0.506195
-0.121918
0.360962
0.186157
-0.003754
-0.075043
-0.089691
-0.058929
-0.038422
-0.014008
-0.006195
0.017700
0.023560
0.056763
0.058228
0.040161
0.044067
0.039185
0.061157
0.044067
0.039673
0.019165
0.026978
0.031372
0.015747
0.012329
-0.001801
-0.000824
0.013306
0.010864
-0.000824
-0.014496
-0.012054
0.003052
0.001587
-0.012543
-0.014984
-0.005707
0.004028
-0.006683
-0.019379
-0.015472
-0.012054
-0.011078
-0.011078
-0.017426
-0.019867
-0.027679
-0.009125
-0.002777
-0.008148
-0.019867
-0.024750
-0.013519
-0.013031
-0.019379
-0.035492
-0.039886
-0.010101
-0.030609
-0.033051
-0.036957
-0.043304
-0.041351
-0.037933
-0.052582
-0.046234
-0.056976
-0.049652
-0.043793
-0.052094
-0.059906
-0.056488
-0.035004
-0.051117
-0.055023
-0.068207
-0.075531
-0.060394
-0.055023
-0.070648
-0.067230
-0.047699
-0.039886
-0.029144
-0.043793
-0.052094
-0.027679
-0.030609
-0.023773
-0.011566
-0.010590
-0.019867
0.010376
0.003540
0.051880
0.053345
0.053833
0.119263
0.144165
0.183228
0.249146
0.327759
0.419556
0.564575
0.716919
0.797485
0.686157
0.316040
-0.067230
-0.265961
-0.236176
0.139771
0.486938
0.521606
0.415161
0.227661
0.079224
-0.075043
-0.200531
-0.271820
-0.339203
-0.354828
-0.342621
-0.326019
-0.312836
-0.305023
-0.268890
-0.211761
-0.185883
-0.160980
-0.150726
-0.130219
-0.098969
-0.074554
-0.064301
-0.063812
-0.050140
-0.023773
-0.030121
-0.020844
-0.031097
-0.019867
-0.008148
-0.007172
-0.006195
-0.019867
-0.002289
0.008911
-0.002777
0.005005
-0.012054
-0.011566
0.002075
0.009888
0.008911
-0.012543
-0.010101
0.003052
0.012817
0.000610
-0.003754
-0.004242
0.005005
0.011353
0.015259
-0.008148
-0.007172
0.005005
0.007935
0.004028
-0.000824
-0.003265
-0.000824
0.013794
0.008423
0.004028
-0.020355
-0.021332
-0.029144
-0.000824
0.006470
0.005005
-0.020844
-0.030121
-0.003754
-0.009613
0.005493
-0.026703
-0.029633
-0.001312
0.004028
0.007446
-0.020355
-0.023773
-0.005707
-0.008148
0.015747
-0.008636
-0.000824
0.048950
0.052856
0.086060
0.088013
0.096802
0.160767
0.190063
0.189087
0.158813
0.138306
0.113892
0.082642
0.079224
0.053833
0.062134
0.077271
0.058228
0.075806
0.031860
-0.007172
-0.011078
-0.025726
-0.030121
-0.068207
-0.316254
-0.345062
-0.113129
0.007935
-0.083832
-0.147308
-0.121918
-0.127777
-0.103363
-0.107758
-0.087738
-0.057465
-0.032074
-0.006195
-0.030121
-0.028168
0.003540
0.010376
0.028931
-0.001312
-0.017426
0.017212
0.024536
0.022583
-0.012054
-0.015472
0.016724
0.005493
0.010376
-0.017426
-0.023773
-0.001312
-0.004730
0.002563
-0.016449
-0.034027
-0.005219
-0.013031
0.000122
-0.025726
-0.026703
-0.007172
-0.012054
0.008911
-0.026215
-0.038910
0.005981
-0.007660
0.009888
-0.031097
-0.036469
-0.003265
0.001587
0.008911
-0.023773
-0.031097
0.001587
-0.007172
0.002563
-0.019379
-0.029633
0.004517
0.005981
0.010864
-0.023773
-0.024750
0.005981
0.002075
0.007446
-0.013031
-0.029144
-0.002289
-0.003265
0.014771
-0.023773
-0.024261
0.006470
0.005981
0.010376
-0.016937
-0.022308
-0.002777
0.005493
0.010376
-0.019379
-0.033539
0.004028
0.002075
0.016235
-0.017914
-0.029144
0.006470
0.003540
0.019653
-0.016937
-0.019867
0.003052
0.006958
0.018188
-0.008148
-0.027679
0.009399
0.012329
0.016724
-0.007172
-0.027679
0.001099
0.009399
0.011841
-0.013031
-0.022308
0.005981
0.007935
0.016724
-0.017914
-0.019379
0.005981
0.009399
0.017212
-0.011566
-0.021332
0.008911
0.001099
0.014771
-0.016449
-0.021820
-0.003754
0.010376
0.015747
-0.002777
-0.030121
0.003052
0.011841
0.012817
-0.014008
-0.026703
0.009888
0.003052
0.023071
-0.007660
-0.014984
0.003540
0.011353
0.016724
-0.005707
-0.015961
0.006958
0.006958
0.022095
-0.007660
-0.026703
0.008423
0.003052
0.017700
0.006470
-0.017914
0.012817
0.008911
0.029419
-0.007660
-0.023773
0.015259
0.015259
0.016724
0.001587
-0.005707
0.004517
0.014771
0.024536
-0.004730
-0.025726
0.014771
0.016724
0.023071
0.003540
-0.014496
0.007446
0.010864
0.031372
-0.000824
-0.009125
0.009399
0.012817
0.025513
0.003052
-0.024261
0.013306
0.013794
0.029419
-0.004242
-0.021332
0.007935
0.014282
0.014282
-0.002777
-0.020844
0.004517
-0.008636
0.009888
-0.011566
-0.036469
-0.013031
0.004028
-0.011078
0.015747
-0.023285
-0.023773
-0.057953
-0.039398
-0.040863
-0.060883
-0.062836
-0.072113
-0.027191
0.036255
-0.035492
-0.201019
-0.063324
0.166626
0.241821
0.170532
0.138794
0.095337
0.040161
0.009888
-0.011078
-0.010590
0.019165
0.072388
0.119263
0.121216
0.115845
0.088013
0.061157
0.043091
-0.012054
-0.035492
-0.070160
-0.081390
-0.066254
-0.085785
-0.085297
-0.086761
-0.056000
-0.036957
-0.044281
-0.052094
-0.042816
-0.029633
-0.004730
-0.008636
-0.013519
-0.012543
0.001587
0.015259
0.007446
0.001099
-0.012054
-0.006195
0.010376
-0.002289
0.002563
-0.004730
0.002075
0.001587
0.001587
-0.007660
-0.009613
-0.012543
0.001099
-0.000336
-0.012543
-0.015472
-0.007660
0.000610
0.000610
-0.014496
-0.016449
-0.025726
-0.002777
-0.007172
-0.019379
-0.010101
-0.017426
0.004517
-0.004242
-0.006195
-0.013031
-0.017426
0.007935
-0.005219
-0.006195
-0.018402
-0.014984
0.006470
-0.007172
-0.010590
-0.017426
-0.014008
0.005005
-0.004730
-0.012054
-0.025238
-0.015961
0.003540
0.001099
-0.010101
-0.011566
-0.022797
-0.003754
0.006958
-0.006195
-0.022797
-0.019867
0.000122
-0.004242
-0.015472
-0.021332
-0.016449
-0.002777
-0.005707
-0.011566
-0.015961
-0.012054
-0.008636
-0.006683
-0.015961
-0.016449
-0.025238
-0.003754
-0.001801
-0.018890
-0.033051
-0.014984
-0.007172
-0.012543
-0.020844
-0.013031
-0.024261
-0.014008
-0.005707
-0.013519
-0.018890
-0.031097
-0.008148
-0.012054
-0.023773
-0.025726
-0.023285
-0.017914
-0.022308
-0.022308
-0.024750
-0.035980
-0.023773
-0.012054
-0.019379
-0.023773
-0.019379
-0.020844
-0.017914
-0.013031
-0.029633
-0.036469
-0.010101
-0.006683
-0.012054
-0.016449
-0.024261
-0.001312
-0.008636
-0.017914
-0.002777
-0.018890
-0.020844
-0.003265
-0.012054
-0.012543
-0.019379
-0.005219
-0.000336
-0.007172
-0.002289
-0.016937
0.000610
0.010376
-0.004242
-0.012054
-0.014008
-0.004730
0.003052
-0.010590
-0.014496
-0.015472
-0.005707
0.005005
-0.006195
-0.009613
-0.013031
-0.009125
0.006958
-0.013031
-0.010590
-0.014496
-0.014496
0.006958
-0.012543
-0.005707
-0.020844
-0.009125
0.005005
-0.009125
-0.009613
-0.024750
-0.016937
-0.006195
-0.013519
-0.022797
-0.037933
-0.022797
0.000122
-0.019379
-0.034027
-0.040375
-0.027679
-0.020355
-0.037933
-0.029144
-0.047211
-0.033539
-0.023773
-0.043304
-0.049652
-0.057953
-0.042816
-0.027679
-0.022308
0.000610
0.042114
0.098755
-0.249359
-0.458832
0.022095
0.272583
0.159302
0.094849
0.034790
0.020142
0.015259
0.030884
0.058228
0.061646
0.011353
0.042114
0.022583
0.041626
0.018188
0.018677
0.000122
-0.049652
-0.029144
-0.066254
-0.066254
-0.091156
-0.142426
-0.135101
-0.144867
-0.129242
-0.145355
-0.169281
-0.133148
-0.116058
-0.085785
-0.085297
-0.087738
-0.063324
-0.048676
0.002563
0.008911
0.030396
0.077271
0.055786
0.144165
0.231567
0.347290
0.506958
0.533325
0.333618
0.015259
-0.259125
-0.207367
0.083130
0.320923
0.357056
0.295532
0.230103
0.141724
0.075806
-0.003754
-0.079437
-0.099457
-0.117523
-0.109222
-0.118011
-0.142914
-0.116058
-0.107758
-0.077484
-0.075531
-0.089203
-0.064789
-0.060883
-0.028656
-0.025726
-0.047699
-0.031097
-0.025726
-0.011566
-0.005219
-0.038910
-0.017426
-0.022308
0.010376
-0.005707
-0.032562
-0.012054
-0.003265
0.009888
-0.000824
-0.025238
-0.010101
-0.003265
0.015259
-0.003265
-0.022797
0.004028
-0.001312
0.013794
0.005005
-0.019379
-0.001801
-0.003265
0.018677
0.005005
-0.016449
0.000610
-0.002289
0.020630
0.004028
-0.017426
-0.001312
0.000122
0.017212
0.023560
-0.019867
-0.001801
0.003540
0.015747
0.011353
-0.021820
0.003540
0.009399
0.025024
0.011353
-0.009613
0.005981
0.000122
0.020142
0.010864
-0.016937
-0.004242
0.005493
0.030396
0.011841
-0.011566
0.004517
0.005005
0.022095
0.012817
-0.017914
0.001587
-0.002777
0.020630
0.021118
-0.018890
0.003540
0.002563
0.014282
0.013306
-0.009613
-0.000336
-0.002289
0.020142
0.003052
-0.010590
0.002563
0.005005
0.021606
0.011841
-0.020844
-0.001312
0.007935
0.016724
0.006958
-0.017426
-0.006195
0.002075
0.014282
0.011353
-0.017426
0.002075
-0.001801
0.020142
0.006470
-0.028168
-0.003265
-0.000824
0.025513
0.002563
-0.011566
-0.004242
-0.006683
0.008911
0.005981
-0.012543
0.002075
0.007935
0.016724
0.008423
-0.019867
-0.003265
0.007446
0.023071
0.026489
-0.006683
0.016235
0.012329
0.023071
0.029419
-0.017426
0.005005
0.023560
0.079224
0.118774
-0.149750
-0.357758
0.020630
0.181763
0.082642
-0.012543
-0.036957
-0.056976
-0.031586
-0.040375
-0.064301
-0.048187
-0.040375
-0.006195
-0.011566
-0.044769
-0.033539
-0.017426
0.002563
-0.006195
-0.032074
-0.015472
-0.001801
0.011353
0.008423
-0.011566
0.005493
0.019653
0.047485
0.057739
0.061646
0.098755
0.114868
0.164673
0.192017
0.184692
0.195435
0.193970
0.179321
0.151489
0.121216
0.129517
0.125122
0.147095
0.130005
0.098267
0.078735
0.058228
0.051880
0.022095
-0.033539
-0.045258
-0.077484
-0.084320
-0.098969
-0.135590
-0.130707
-0.117035
-0.129242
-0.107269
-0.104828
-0.088226
-0.092621
-0.077972
-0.052094
-0.041840
-0.040375
-0.036469
-0.042328
-0.022308
-0.017426
-0.022308
-0.025238
-0.023773
-0.011078
-0.004730
-0.004242
-0.016937
-0.006195
-0.003265
-0.004242
-0.006683
-0.016449
-0.016937
-0.014008
0.000610
-0.005707
-0.015472
-0.025726
-0.002777
-0.008636
-0.013519
-0.017426
-0.024261
-0.002289
-0.015472
-0.000824
-0.019379
-0.018402
-0.012054
-0.009613
-0.005219
-0.016449
-0.014496
-0.007172
-0.006683
-0.008636
-0.011566
-0.021820
-0.001801
-0.002777
-0.000824
-0.008636
-0.010590
-0.012054
-0.001801
-0.003265
-0.009613
-0.015472
0.001587
0.006470
-0.002289
-0.018890
-0.012543
-0.004730
0.001587
0.001587
-0.010101
-0.023773
0.000122
0.008423
-0.007660
-0.010101
-0.009613
-0.010101
-0.012054
0.005981
-0.015472
-0.009613
-0.006195
0.001587
-0.013031
-0.009125
-0.014008
-0.000336
0.000122
-0.001312
-0.010101
-0.004730
-0.016449
-0.000824
-0.004730
-0.010590
-0.003754
-0.004242
-0.000336
-0.001312
-0.019379
-0.020844
-0.008636
-0.000336
-0.007172
-0.000824
-0.019379
-0.009613
0.001587
-0.000336
-0.002777
-0.020844
-0.007172
0.002075
-0.001312
-0.010590
-0.016449
-0.003754
-0.011566
-0.006195
-0.012054
-0.016937
-0.016449
0.003540
0.001587
-0.007172
-0.021332
-0.012054
-0.001801
-0.001801
-0.003754
-0.016937
-0.015472
0.000610
-0.007172
-0.002777
-0.013519
-0.008636
0.005005
0.005005
0.001587
-0.012543
-0.007660
0.003052
0.007446
0.005493
-0.013031
-0.016449
0.003052
0.013794
-0.003754
-0.008636
-0.010101
0.003540
0.003052
-0.003754
-0.013519
-0.014008
-0.000336
-0.000824
-0.009613
-0.020844
-0.013519
-0.001801
-0.003265
-0.013519
-0.012054
-0.018402
0.003540
0.000122
-0.015472
-0.024261
-0.020355
0.003540
-0.001312
-0.002777
-0.014496
-0.013519
0.005981
0.002563
-0.004730
-0.016449
0.003052
0.012817
0.009399
-0.008148
-0.073090
-0.061371
-0.031586
0.011841
0.000610
-0.074066
-0.308929
-0.262054
0.003052
0.328735
0.110474
-0.111176
-0.138519
-0.120941
-0.091156
-0.068695
-0.054535
-0.015472
-0.001801
0.010864
-0.002777
0.021606
0.083130
0.118774
0.108521
0.066528
0.039673
0.047974
0.053833
0.078735
0.072388
0.079712
0.100708
0.092896
0.094360
0.064575
0.064087
0.072388
0.052368
0.036255
0.025513
0.014282
0.032837
0.027466
0.017700
-0.011078
-0.016449
-0.006195
-0.001801
-0.015472
-0.028168
-0.032074
-0.010590
-0.016937
-0.013031
-0.025238
-0.027679
-0.010590
0.000122
-0.010590
-0.021332
-0.018402
0.004028
-0.001312
-0.006195
0.037720
-0.018402
0.009888
0.003052
0.019165
0.030396
-0.005219
-0.008148
0.001587
0.013306
0.028931
-0.007172
0.004517
-0.011078
0.017212
0.024048
-0.011566
-0.000824
-0.014984
0.015259
0.020630
-0.015961
-0.010590
-0.017426
0.015747
0.029907
-0.015961
0.000122
-0.019867
0.008911
0.022583
-0.015961
0.006470
-0.016937
0.004517
0.023560
-0.007660
-0.008148
-0.029633
0.003052
0.014282
-0.024261
-0.026703
-0.038422
-0.008636
0.001099
-0.046234
-0.051117
-0.055511
-0.035004
-0.023285
-0.056000
-0.067719
-0.069183
-0.042328
-0.046722
-0.079437
-0.071625
-0.088226
-0.073090
-0.060883
-0.117035
-0.102386
-0.097992
-0.072601
-0.070648
-0.091644
-0.085785
-0.090668
-0.052582
-0.044281
-0.083344
-0.066742
-0.062836
-0.031097
-0.004242
-0.054535
-0.024750
-0.046722
-0.035492
0.004517
-0.015961
0.014771
0.022583
0.090454
0.084595
0.114380
0.278931
0.438599
0.563110
0.497192
0.154907
-0.310394
-0.419281
0.025024
0.317017
0.342896
0.328735
0.262817
0.193481
0.126099
0.022583
-0.030121
-0.067230
-0.069183
-0.078461
-0.123871
-0.109222
-0.114105
-0.091156
-0.066254
-0.088715
-0.075531
-0.075531
-0.047699
-0.026703
-0.043304
-0.046722
-0.047699
-0.017426
0.004028
-0.030609
-0.015961
-0.024750
0.003052
0.017700
-0.016937
-0.018890
-0.021820
0.000122
0.010864
-0.014008
-0.008148
-0.023773
0.002563
0.011841
-0.027191
-0.014984
-0.022308
-0.001312
0.013306
-0.009613
-0.018890
-0.027679
-0.012543
0.004517
-0.017914
-0.010101
-0.026215
-0.007660
0.011841
-0.017914
-0.022308
-0.024261
-0.007172
-0.004242
-0.021332
-0.012054
-0.015472
-0.001312
0.013794
-0.016937
-0.011566
-0.028168
0.014282
0.028931
-0.012543
-0.020355
-0.023773
-0.009613
0.015259
0.041626
-0.004242
-0.397308
-0.167816
0.130981
0.181763
0.026489
-0.050140
-0.066254
-0.051605
-0.073090
-0.059418
-0.043304
-0.002289
0.036743
0.019165
0.042603
0.058228
0.115356
0.154907
0.162720
0.195435
0.185669
0.206665
0.178345
0.115356
0.081177
0.066040
0.080688
0.124634
0.094360
0.096313
0.087524
0.088501
0.067505
0.019653
-0.007172
-0.058441
-0.061859
-0.054047
-0.086273
-0.094574
-0.103363
-0.079926
-0.056488
-0.071136
-0.058441
-0.060883
-0.032074
-0.016449
-0.027679
-0.034515
-0.025238
-0.013519
0.006958
-0.008148
-0.004242
-0.011566
-0.000336
0.021606
0.004028
-0.004730
-0.016937
0.003052
0.013794
-0.003754
-0.004242
-0.016937
-0.003265
0.016724
-0.003754
-0.000824
-0.022797
0.003540
0.012329
-0.017426
-0.011566
-0.008148
0.004028
-0.000824
0.003540
0.011841
0.005493
0.001587
-0.009125
0.010864
0.012329
0.016235
-0.001312
-0.005219
0.014771
0.008911
0.007935
0.004028
-0.004242
0.012329
0.017700
0.001587
0.005005
-0.001801
0.014771
0.015747
0.009399
0.002075
-0.004242
0.015747
0.006958
0.011353
0.000610
-0.007660
0.014771
0.008423
0.001099
0.003540
-0.014984
0.011841
0.017700
0.009888
-0.007172
-0.014496
0.018677
0.014282
0.009399
0.002563
-0.012543
0.002075
0.011841
0.006958
0.004028
-0.005707
0.010864
0.023071
0.008911
0.003052
-0.008636
0.007935
0.018677
0.019165
-0.000824
-0.000824
0.007935
0.015259
0.011353
0.002075
-0.010101
0.005005
0.018677
0.006470
0.008423
0.001587
0.005493
0.005981
0.013794
0.005981
-0.004242
0.014282
0.005005
0.012817
0.009888
-0.005707
0.009399
0.010376
0.011353
0.007935
-0.017914
0.012817
0.008911
0.016235
0.003052
-0.009125
0.005005
0.012329
0.012817
0.002075
-0.010590
0.005493
0.012329
0.010864
0.008423
-0.007172
0.012817
0.008423
0.017212
0.011841
-0.008636
0.011841
0.000610
0.009888
-0.002289
-0.004242
0.013794
0.015747
0.008423
0.003540
-0.018890
0.012329
0.013306
0.021606
0.024048
-0.002289
0.009888
0.007446
0.011353
0.001587
-0.013031
0.034790
0.062134
-0.005219
-0.389984
-0.202484
0.090942
0.247192
0.052368
-0.044769
-0.091156
-0.089691
-0.073090
-0.065765
-0.058929
-0.058441
-0.032074
-0.025726
-0.002777
-0.013519
-0.016449
-0.003754
-0.000824
0.006958
-0.008636
-0.021332
0.011841
-0.007172
0.021606
0.010376
0.000122
0.018677
0.020630
0.045044
0.052856
0.070435
0.129517
0.159302
0.213989
0.233032
0.213501
0.202271
0.153442
0.128052
0.107544
0.104614
0.135864
0.156860
0.175415
0.148071
0.104614
0.109497
0.065063
0.046509
-0.004730
-0.061859
-0.058441
-0.079926
-0.081390
-0.102875
-0.123383
-0.112152
-0.107758
-0.087250
-0.077972
-0.098969
-0.063812
-0.056976
-0.036957
-0.037933
-0.044769
-0.014496
-0.017426
-0.008148
0.007935
-0.024750
0.007935
0.014282
0.016235
0.016235
-0.004730
0.013306
0.020142
0.029907
0.018677
-0.011078
0.026001
0.000610
0.027954
0.024536
-0.015472
0.014282
0.013794
0.014282
0.024048
-0.008636
0.014282
0.011353
0.024536
0.017212
-0.007172
0.008423
0.007935
0.021118
0.012817
-0.015472
0.010376
0.009888
0.028442
0.012329
-0.014008
-0.000336
0.007935
0.023560
0.003052
-0.013031
0.004517
0.010376
0.014282
0.005981
-0.017914
0.008911
-0.020355
0.008423
0.020630
0.006958
-0.001312
-0.024750
0.002563
0.020630
-0.004730
0.000610
-0.022308
0.009888
0.031860
0.008423
0.000610
-0.014008
0.002075
0.028442
0.009399
0.002563
-0.018402
0.009399
0.018188
0.010864
-0.002777
-0.020844
-0.004242
0.023560
0.007446
0.011841
-0.020355
0.001099
0.017700
0.001587
0.000122
-0.020355
-0.000824
0.023560
-0.001801
-0.003265
-0.017914
-0.000336
0.023560
0.006958
-0.011078
-0.010101
0.009399
0.026978
0.003540
0.007446
-0.015472
0.006958
0.027466
0.007446
0.009888
-0.018890
-0.007660
0.010376
0.007446
0.013306
-0.018890
-0.000824
0.016235
-0.000824
-0.004730
-0.023773
0.005493
0.029907
-0.001312
-0.008636
-0.022308
-0.028168
0.005493
-0.021332
-0.003754
0.001099
0.054321
0.136841
-0.342621
-0.520355
-0.177582
0.324341
0.300415
-0.013031
-0.102875
-0.121918
-0.098969
-0.063812
-0.058929
-0.045258
-0.027191
-0.005707
0.019165
0.026001
0.021118
0.010864
0.027466
0.040161
0.035767
0.027954
0.008911
0.020630
0.031372
0.018677
0.016724
-0.012054
-0.003265
0.014771
0.015747
0.001099
-0.020844
-0.001801
0.012817
0.005493
0.003052
-0.016449
-0.003754
0.028931
0.019653
0.018677
0.000610
0.028931
0.051392
0.059692
0.057251
0.052856
0.079712
0.098755
0.109985
0.104126
0.091431
0.109009
0.130005
0.106567
0.076782
0.061157
0.068970
0.071899
0.045532
0.041626
-0.001801
-0.003754
0.007446
-0.033051
-0.054047
-0.090668
-0.084808
-0.085785
-0.119476
-0.129242
-0.153656
-0.147797
-0.120941
-0.139496
-0.129730
-0.162445
-0.157074
-0.133636
-0.129242
-0.128754
-0.137543
-0.106781
-0.084320
-0.086273
-0.095062
-0.099457
-0.082855
-0.063324
-0.077972
-0.075531
-0.079926
-0.055023
-0.053070
-0.050140
-0.074066
-0.106293
-0.069672
-0.040863
-0.037933
-0.022308
-0.034027
-0.064301
-0.013031
0.105591
0.263306
0.393188
0.468384
0.317505
-0.074554
-0.383636
-0.222015
0.101196
0.283325
0.305298
0.278931
0.208130
0.170044
0.127075
0.057739
0.026489
-0.017426
-0.030609
-0.026703
-0.043304
-0.044281
-0.066254
-0.061371
-0.039398
-0.041351
-0.032562
-0.043793
-0.030609
-0.012543
-0.013519
-0.013031
-0.028656
-0.018890
0.002075
-0.003754
-0.004730
-0.032074
0.003540
0.015747
0.008911
0.000122
-0.026215
-0.013031
0.007935
-0.000336
0.011353
-0.025726
-0.002777
0.006470
0.004517
0.001099
-0.022308
-0.008148
-0.000336
-0.005707
0.001587
-0.029144
-0.002289
0.005005
0.005981
0.001099
-0.013031
-0.008148
0.006958
-0.002289
0.002075
-0.012054
0.020630
0.020630
0.011841
0.018677
0.034302
0.024048
0.002563
0.021118
0.011353
0.033813
0.017212
0.006958
0.024536
0.015747
0.034302
0.027954
0.015259
0.016724
0.016724
0.036255
0.027466
0.008423
0.026978
0.022095
0.030396
0.012817
0.013794
0.041138
0.036743
0.035767
0.021118
0.004028
0.009888
-0.005219
0.037231
0.092896
0.133423
-0.163910
-0.509613
-0.073090
0.298950
0.183228
0.042114
-0.021332
-0.028168
-0.039886
-0.050140
-0.026703
-0.011078
0.027466
0.026978
0.023560
0.046021
0.051880
0.076782
0.062134
0.046509
0.055786
0.058716
0.068481
0.061646
0.039185
0.040161
0.037231
0.044067
0.049927
0.018677
0.033813
0.028442
0.034302
0.028442
0.005493
0.010376
0.015747
0.036255
0.038696
0.010376
0.031860
0.018188
0.042114
0.044556
0.027466
0.032837
0.033325
0.063599
0.057739
0.047974
0.063599
0.053833
0.091431
0.087524
0.069458
0.075317
0.087036
0.110474
0.116821
0.104126
0.121704
0.113403
0.136353
0.121216
0.081665
0.066528
0.043091
0.062622
0.053833
0.023560
0.032349
0.035767
0.029907
0.026489
-0.014496
-0.026703
-0.046722
-0.031097
-0.047699
-0.083832
-0.070160
-0.070648
-0.044281
-0.041351
-0.068695
-0.056488
-0.052094
-0.025726
-0.020844
-0.038910
-0.023285
-0.021820
-0.001801
-0.012054
-0.038422
-0.010590
-0.016449
0.005493
0.005005
-0.032074
-0.021332
-0.022308
0.004517
-0.004242
-0.031097
-0.014984
-0.021332
0.002563
-0.004730
-0.036469
-0.031097
-0.030609
-0.009613
-0.012543
-0.048187
-0.020844
-0.024750
-0.011566
-0.002777
-0.030609
-0.030609
-0.031586
-0.004242
-0.009125
-0.024261
-0.019379
-0.016937
-0.003265
0.006958
-0.020844
0.002075
-0.014496
0.009888
0.012817
-0.014984
-0.008148
-0.003754
0.024536
0.016235
-0.008148
0.005493
-0.003265
0.029907
0.028442
-0.006195
0.010376
0.004028
0.019165
0.029907
-0.005219
0.010864
0.000122
0.032349
0.033325
-0.004730
0.004028
0.004517
0.042114
0.029907
0.000610
0.001587
0.001099
0.039185
0.035278
0.008423
0.006470
0.010376
0.029907
0.038696
0.007446
0.011353
0.016235
0.043091
0.044556
0.024048
0.015747
0.011841
0.029907
0.053833
0.052368
0.109497
0.098755
-0.385101
-0.236176
0.116333
0.252563
0.098755
0.037720
0.004517
-0.053070
-0.041840
-0.040375
0.002563
0.008911
-0.000336
0.001099
0.007446
0.037720
0.051392
0.012817
0.022095
0.021606
0.042603
0.045044
0.017700
0.013794
0.014771
0.033325
0.036743
-0.002289
0.014771
0.001587
0.017700
0.026489
0.021606
0.018188
-0.002289
-0.009613
0.026489
0.021606
0.020630
-0.003265
0.000122
0.024536
0.022095
0.017700
0.000610
-0.005219
0.027466
0.024048
0.015747
0.000122
-0.000824
0.032349
0.016235
0.013794
0.007446
-0.002289
0.027466
0.019165
0.021606
-0.004730
-0.005219
0.030396
0.010376
0.015259
0.007446
0.003540
0.023560
0.018188
0.021118
0.000610
-0.003754
0.022095
0.009888
0.020630
-0.007660
-0.016937
0.002563
0.012817
0.010864
-0.004730
-0.015472
0.005493
0.002075
0.005981
-0.002777
-0.029633
-0.002289
-0.003754
0.007446
-0.018402
-0.016937
0.003052
-0.003754
-0.006195
-0.015961
-0.000824
0.025513
0.028442
0.033325
0.029907
0.042114
0.104614
0.150513
0.204224
0.237915
0.260376
0.296021
0.240356
0.168579
0.090454
0.051392
0.072876
0.098755
0.142700
0.142700
0.130981
0.129517
0.083618
0.041138
-0.019867
-0.075531
-0.088226
-0.109711
-0.121918
-0.140472
-0.138519
-0.117035
-0.103363
-0.085785
-0.086761
-0.077972
-0.041840
-0.034027
-0.023773
-0.023773
-0.032074
0.016724
0.021118
0.023071
0.009888
0.006958
0.028931
0.026978
0.035767
0.012817
0.016724
0.033325
0.030884
0.031860
0.018188
-0.002289
0.013306
0.020142
0.026489
0.020630
0.031372
0.084106
0.131958
-0.305023
-0.352386
-0.072113
0.277954
0.231079
0.003052
-0.069183
-0.091156
-0.069183
-0.045258
-0.032074
-0.032074
-0.028168
0.005493
0.016235
0.022095
0.010864
-0.002289
0.024536
0.026001
0.017700
0.010376
-0.002289
0.008423
0.021118
0.021606
0.000122
-0.011078
0.014282
0.018188
0.013794
-0.005707
-0.011566
0.006470
0.012329
0.017212
0.006470
-0.012054
-0.002289
0.003540
0.001099
-0.010101
-0.009613
0.002075
0.007446
0.008911
0.001099
-0.010590
0.011353
0.006958
0.023560
0.000122
-0.004730
0.005981
0.002075
0.015259
0.000122
-0.002289
0.001587
0.007446
0.012329
-0.000336
-0.003754
0.005493
0.005005
0.011353
-0.000336
-0.005707
0.004028
0.020630
0.009399
-0.001801
-0.014496
0.003540
0.008423
0.012329
-0.004242
-0.008636
0.019165
0.015747
0.008423
0.005493
-0.003265
0.009399
0.013306
0.008911
0.006958
-0.005707
0.004028
0.014282
0.015747
0.005981
-0.005219
0.004517
0.014771
0.011841
0.006958
0.000610
0.012329
0.013794
0.025024
0.010376
-0.004242
0.008423
0.014771
0.017700
0.001099
0.006958
0.006958
0.016724
0.024536
0.012329
-0.001312
0.013306
0.023560
0.015259
0.009399
0.001587
0.007935
0.021118
0.012329
-0.001801
0.022583
0.014771
0.002563
0.002563
0.010864
0.025513
0.000610
-0.002777
-0.001312
0.008911
0.021606
-0.007172
-0.004242
-0.007660
-0.010101
0.007446
-0.031586
-0.026703
-0.026703
-0.019867
-0.007660
-0.040375
-0.048676
-0.049164
-0.044769
-0.022797
-0.055511
-0.052094
-0.069183
-0.062836
-0.047211
-0.080414
-0.082855
-0.084320
-0.074554
-0.060394
-0.085297
-0.077972
-0.085297
-0.064301
-0.026215
-0.050629
-0.035492
-0.047211
-0.027679
0.014282
0.022095
0.028442
0.024536
0.023071
0.033813
0.030884
0.062134
0.118286
0.182251
0.065552
-0.396820
0.016235
0.193970
0.267212
0.272095
0.239868
0.211548
0.037231
-0.073578
-0.097504
-0.037933
0.053833
0.082642
0.113403
0.109497
0.078247
0.059204
0.038696
0.024536
0.026489
-0.005707
-0.014984
-0.043304
-0.025726
-0.011566
-0.027679
-0.040375
-0.040863
-0.010101
0.010864
-0.026215
-0.015961
-0.022797
0.002563
0.021118
-0.001312
-0.001312
-0.008636
0.026001
0.038208
0.000122
0.006958
-0.000336
0.020630
0.033325
0.003540
-0.000336
-0.007172
0.007935
0.023560
-0.001312
0.008423
-0.014008
0.010376
0.024536
-0.003754
0.001587
-0.013519
0.007446
0.022583
-0.004730
-0.007172
-0.020355
0.003052
0.030884
-0.008636
-0.005219
-0.015472
0.007446
0.015747
-0.005707
0.002075
-0.012054
0.004517
0.022583
-0.002289
0.002563
-0.010590
0.011841
0.023071
-0.004730
-0.001801
-0.003265
0.016724
0.021118
0.000122
-0.004242
-0.007172
0.011841
0.027466
-0.004730
-0.000336
-0.011566
0.010376
0.034790
0.007446
0.003540
-0.005707
0.012817
0.027954
0.014771
0.002075
-0.009613
0.014282
0.034790
0.011841
0.013306
-0.008636
0.011841
0.041138
0.006470
0.009399
-0.004730
0.018677
0.029419
0.017212
0.008423
-0.002777
0.015259
0.028442
0.003540
0.001099
-0.006683
0.027954
0.036743
0.010376
0.009888
-0.004730
0.015259
0.030396
0.002075
0.012817
-0.007172
0.018188
0.044067
0.011353
0.000122
-0.007172
0.024536
0.038208
0.003540
0.014771
-0.003754
0.013306
0.034302
0.011353
0.009399
-0.007172
0.019653
0.029907
0.004517
0.004028
-0.005707
0.019653
0.038208
0.007446
0.007935
-0.002777
0.019165
0.032837
0.007935
0.009399
-0.002777
0.004028
0.032349
0.000610
-0.000824
-0.010590
0.011353
0.032349
0.007935
-0.000336
-0.022797
0.014771
0.034790
-0.000824
-0.003754
-0.013031
0.003540
0.030884
0.000122
0.000610
-0.008148
0.007935
0.033325
0.007446
0.008423
-0.001312
0.017700
0.041138
0.027954
0.030884
0.048462
0.041138
0.042603
0.060181
0.078735
0.065552
0.050903
0.062134
0.067505
0.098755
0.101685
0.116821
0.188110
-0.000824
-0.228851
0.137817
0.255981
0.190552
0.140747
0.102173
0.045044
0.005981
0.020630
0.027466
0.046021
0.024048
0.009888
0.027954
0.025024
0.023560
0.013794
-0.025726
-0.020844
-0.039398
-0.021820
-0.043304
-0.067719
-0.049652
-0.051605
-0.031097
-0.036957
-0.045746
-0.028168
-0.027191
-0.002289
-0.012054
-0.019867
-0.008148
-0.001312
0.012329
-0.002777
-0.007660
0.001587
0.002075
0.016724
0.000122
-0.014496
-0.007660
-0.005219
0.013794
-0.003265
-0.019867
-0.020355
-0.008148
0.000610
-0.008636
-0.028168
-0.024261
-0.008636
-0.007172
-0.020844
-0.037445
-0.022797
-0.019379
-0.014496
-0.018402
-0.033051
-0.012543
-0.023285
-0.005219
-0.007172
-0.024750
-0.012543
-0.006195
-0.009125
-0.007660
-0.020844
-0.012054
-0.006683
0.005493
0.007935
-0.012054
-0.002289
0.000610
0.012817
0.007935
-0.006195
0.000610
0.013794
0.018677
0.011353
-0.000336
-0.002289
0.013306
0.018677
0.013794
0.005005
-0.001801
-0.000336
0.028931
0.022583
-0.009613
-0.000824
0.006958
0.019653
0.021606
-0.011078
0.003540
0.011841
0.019653
0.015259
0.000610
0.005493
0.014282
0.025024
0.016235
-0.007660
0.006470
0.013306
0.026001
0.014771
-0.004242
0.003052
0.012329
0.027954
0.023071
-0.002289
0.004028
0.011353
0.019165
0.019165
0.005493
0.005005
0.010376
0.010376
0.019653
-0.004730
0.008423
0.017700
0.015259
0.006470
-0.006683
0.002075
0.012817
0.011841
0.005981
-0.004730
-0.004730
0.010376
0.009399
0.007935
-0.008148
-0.005707
-0.002777
0.006470
0.010376
-0.005707
-0.006195
-0.008636
0.012329
0.018188
0.000122
0.004028
0.005981
0.008423
0.019165
0.002075
0.002075
0.002075
0.018188
0.021606
0.000122
0.012817
0.015259
0.021606
0.023560
0.005005
0.018188
0.010376
0.025513
0.028442
-0.001312
0.015747
0.027466
0.035767
0.032837
0.026489
0.047974
0.067993
0.081665
0.077271
0.063110
0.050903
0.046997
0.055298
0.070435
0.064575
0.059204
0.058716
0.065552
0.064087
0.058228
0.054321
0.054321
0.051880
0.036255
0.010376
0.014282
0.013794
0.034790
0.041626
0.026001
0.020142
0.042114
0.050903
0.065063
0.110474
-0.055511
-0.363129
-0.060394
0.295044
0.290161
0.053345
0.006470
0.004028
0.013794
0.004517
0.014771
0.037231
0.055786
0.067993
0.049927
0.057739
0.047485
0.055298
0.063110
0.036255
0.030396
0.034790
0.035278
0.020142
0.024536
0.008423
0.007935
-0.017914
-0.018890
0.023560
-0.003754
-0.006195
-0.026215
-0.011078
0.007935
-0.002289
0.000610
-0.019379
-0.011078
0.005493
-0.002777
0.007446
-0.014008
-0.021820
0.020630
-0.006683
0.003052
-0.009613
-0.017426
0.015259
0.005005
-0.005707
-0.033539
-0.029144
0.000122
-0.013519
-0.028168
-0.039886
-0.038910
-0.021332
-0.042816
-0.032074
-0.053070
-0.055511
-0.027679
-0.048187
-0.043304
-0.063324
-0.059906
-0.020844
-0.045746
-0.034515
-0.053070
-0.042816
-0.015961
-0.034515
-0.020355
-0.035492
-0.031586
0.003052
-0.016449
-0.023773
-0.030121
-0.035004
0.010376
-0.007660
-0.020355
-0.029144
-0.029144
-0.005219
-0.014496
-0.008636
-0.033051
-0.029633
-0.006683
-0.017914
-0.011078
-0.022308
-0.026215
-0.002289
-0.008636
-0.004242
-0.029144
-0.029144
-0.003754
-0.011566
-0.010101
-0.026703
-0.028656
0.009399
-0.013519
-0.004242
-0.024750
-0.018402
0.000610
-0.007172
-0.004730
-0.021332
-0.028168
0.010376
-0.006195
-0.010590
-0.030609
-0.025726
0.014282
0.002563
-0.014984
-0.026703
-0.023773
0.008911
-0.005707
-0.002289
-0.020355
-0.022797
0.008911
-0.005219
-0.008148
-0.024750
-0.025726
0.014771
-0.001801
-0.002289
-0.028656
-0.033539
0.004028
-0.015472
0.003052
-0.030609
-0.032074
-0.001312
-0.022308
-0.009125
-0.030609
-0.030121
0.009888
0.005981
-0.002289
-0.022797
-0.014496
0.023071
0.005005
0.024048
-0.004730
-0.003265
0.039185
0.032837
0.033325
0.027466
0.018188
0.057739
0.039673
0.050415
0.024048
0.026978
0.060181
0.041626
0.048950
0.026001
0.016235
0.046021
0.033325
0.034790
0.012817
0.000122
0.028442
0.022583
0.022583
-0.010590
-0.014008
0.023071
0.016235
0.007935
-0.019867
-0.020355
0.013306
-0.018890
-0.009125
-0.030121
-0.029633
0.005493
-0.024750
-0.005707
-0.034027
-0.062347
-0.016449
-0.049164
-0.039886
-0.061371
-0.051117
-0.019867
-0.029144
-0.026215
-0.022308
-0.016449
0.044556
0.064087
-0.257172
-0.121429
-0.014008
0.019165
-0.018890
-0.020844
-0.066254
-0.060883
-0.031586
-0.047211
-0.040375
-0.069672
-0.079926
-0.039398
-0.041840
-0.036957
-0.061371
-0.066742
-0.036469
-0.039886
-0.008148
-0.044281
-0.071625
-0.036469
-0.054047
-0.029633
-0.001801
0.010864
-0.009125
-0.075043
-0.036957
0.071411
0.223755
0.399536
0.417603
0.298462
-0.050629
-0.307953
-0.228363
0.031372
0.216431
0.255493
0.241333
0.221802
0.158325
0.105103
0.034302
0.007446
0.013306
-0.020355
-0.022308
-0.054535
-0.056000
-0.022308
-0.021820
-0.017914
0.003540
-0.043304
-0.024750
-0.022308
-0.002777
-0.009125
-0.021332
-0.021332
-0.017914
-0.001312
-0.011078
-0.020355
-0.023773
-0.026703
-0.008148
-0.008148
-0.022308
-0.029633
-0.023773
-0.004730
-0.016937
-0.016937
-0.032562
-0.026703
-0.010101
-0.010590
-0.013519
-0.024750
-0.024261
0.000122
-0.008636
-0.017914
-0.035492
-0.015961
0.001099
-0.006683
-0.019867
-0.025726
-0.015472
-0.006195
0.007446
-0.020355
-0.016937
-0.018402
-0.000336
-0.001312
-0.013031
-0.014008
-0.011078
-0.003754
0.002563
-0.004730
-0.012543
-0.003754
0.006470
0.005981
-0.008148
-0.012054
-0.007660
0.008911
0.009888
0.004028
-0.010101
-0.006683
0.002075
0.009888
-0.003265
-0.010590
-0.008148
0.011841
0.011841
0.006958
-0.005219
-0.013519
0.005005
0.012817
-0.003754
0.000610
-0.004730
0.017212
0.023560
0.004028
0.002075
0.004028
0.020142
0.020142
0.015259
0.008911
0.007446
0.024536
0.010864
0.005493
0.015259
0.001099
0.019653
0.017700
0.005493
-0.001312
-0.004242
0.008911
0.015259
0.014282
0.005981
0.005493
0.020630
0.012329
0.006470
-0.005219
-0.002777
0.016724
0.011841
0.004517
-0.003265
-0.001801
0.005493
-0.002289
-0.005219
-0.003754
-0.002289
0.006470
-0.002289
-0.003265
-0.005219
-0.001312
0.006470
0.020630
0.009399
0.005005
0.011841
0.027954
0.027954
0.025513
0.013794
0.019165
0.035767
0.026001
0.021118
0.022095
0.035278
0.100220
0.126099
-0.227386
-0.151215
0.133911
0.122192
0.059204
0.034302
0.002075
-0.006683
-0.000824
-0.004730
0.006958
-0.006195
0.013794
0.017700
0.013794
0.026001
0.011841
0.015747
0.023560
0.021606
0.023560
0.010864
0.005981
0.021118
0.020630
0.012817
-0.001801
-0.009125
0.013794
0.005981
0.015747
-0.009125
-0.003265
0.003540
0.005005
0.007446
-0.007172
0.000610
0.004028
0.004517
0.013306
-0.008148
0.000122
0.013794
0.008423
0.009399
-0.000336
0.003052
0.005981
0.012329
0.017700
0.000122
-0.002289
0.008423
0.018188
0.022583
0.004028
0.001099
0.013306
0.005005
0.022583
0.006958
0.001587
0.013306
0.016724
0.015259
-0.000824
0.005981
0.009399
0.017700
0.026001
0.009888
0.006958
0.015259
0.024048
0.022095
0.005981
0.025024
0.014771
0.017700
0.017212
-0.002289
-0.013031
-0.025238
-0.016937
-0.030121
-0.083344
-0.097504
-0.137054
-0.153656
-0.153656
-0.159515
-0.098480
-0.050629
-0.027191
-0.032074
-0.082367
-0.092133
-0.090179
-0.072113
-0.051117
-0.051117
-0.014008
0.027466
0.052368
0.081665
0.083130
0.102173
0.114380
0.134399
0.111450
0.111938
0.108521
0.067505
0.052856
0.069458
0.052368
0.067505
0.027954
0.022095
0.023560
0.024536
0.031860
-0.001312
-0.014008
0.010864
0.017700
0.015259
-0.006683
-0.025726
0.003052
-0.001312
0.012817
-0.014496
-0.033051
0.002075
-0.005219
0.012817
-0.021332
-0.036957
-0.014984
-0.004242
0.016724
-0.024261
-0.029633
-0.008148
-0.015472
0.002563
-0.020844
-0.031586
-0.009125
-0.012054
0.008423
-0.024750
-0.027191
-0.003265
-0.006195
0.011841
-0.018402
-0.025238
0.009399
0.020142
0.021606
0.025513
0.020142
-0.157074
-0.209808
-0.008148
0.121216
0.064087
0.018677
-0.015961
-0.026215
-0.056488
-0.047699
-0.023285
-0.017426
0.001099
-0.020844
-0.015961
-0.000824
0.010376
0.030396
-0.010590
-0.011566
0.009399
0.001587
0.026001
-0.005707
-0.020355
0.010864
0.007935
0.024536
-0.006195
-0.019379
0.011841
0.008423
0.019653
-0.006195
-0.018890
0.001099
0.008423
0.029907
-0.008148
-0.017426
0.007935
0.006470
0.022583
-0.003754
-0.016449
0.002075
0.015259
0.024048
-0.003754
-0.010101
0.005493
0.017212
0.033813
-0.009613
-0.015961
0.013794
0.007935
0.024048
0.002075
-0.021332
0.004028
0.003052
0.014282
-0.014984
-0.029633
0.008423
0.000610
0.013306
-0.012054
-0.035492
-0.013519
-0.011566
0.007446
-0.021332
-0.045746
-0.010101
-0.020844
0.005005
-0.015961
-0.035004
-0.005219
-0.014984
0.017700
-0.002289
-0.013031
0.028931
0.026489
0.042114
0.018188
0.005493
0.041138
0.043579
0.063599
0.032837
0.020142
0.045044
0.052856
0.066528
0.041138
0.017212
0.038696
0.044067
0.051392
0.020142
0.001587
0.026978
0.019653
0.028931
-0.003265
-0.021332
-0.002777
0.009888
0.019165
-0.010590
-0.026215
-0.001312
0.001587
0.019165
-0.008636
-0.019379
-0.003754
0.000122
0.015747
-0.006195
-0.026215
-0.008148
-0.001801
0.012817
0.004517
-0.017426
0.000610
-0.007660
0.022095
-0.010101
-0.022308
-0.001312
0.010864
0.030884
-0.005219
-0.020844
0.003052
0.020142
0.017700
-0.001801
-0.018890
-0.006195
0.005493
0.026978
0.012817
-0.002777
0.017212
0.028442
0.095825
0.003052
-0.520355
-0.233734
0.016235
0.404907
0.141724
-0.071136
-0.094574
-0.095551
-0.067230
-0.065277
-0.074554
-0.027679
-0.010101
0.010864
-0.000824
-0.013519
0.010864
0.012329
0.026001
0.001587
-0.012054
0.003052
-0.004242
0.004517
-0.019867
-0.039398
-0.021820
-0.021820
-0.007172
-0.032562
-0.049652
-0.043793
-0.045746
-0.035004
-0.043793
-0.075043
-0.052582
-0.060394
-0.061371
-0.080414
-0.084808
-0.073578
-0.095551
-0.093597
-0.069183
-0.079926
-0.080902
-0.100433
-0.092621
-0.066254
-0.077484
-0.064789
-0.060394
-0.073090
-0.062347
-0.056976
-0.061371
-0.060394
-0.040375
0.004028
0.020142
0.068481
0.099731
0.143677
0.300415
0.452271
0.514282
0.402466
0.163208
-0.091156
-0.321625
-0.138031
0.219849
0.352173
0.368286
0.285767
0.189575
0.081177
0.008423
-0.041840
-0.084808
-0.133148
-0.153168
-0.149750
-0.140472
-0.132172
-0.134613
-0.119965
-0.116547
-0.087250
-0.068207
-0.072113
-0.070648
-0.061859
-0.029633
-0.025726
-0.035004
-0.036957
-0.019867
-0.007172
0.000122
-0.009125
-0.012054
-0.011566
0.005981
0.003052
-0.000336
-0.008636
-0.005707
-0.005219
-0.000336
-0.007172
-0.012543
-0.024750
-0.010101
-0.012543
-0.017914
-0.020844
-0.028168
-0.012054
-0.010590
-0.024261
-0.032074
-0.032562
-0.021332
-0.012054
-0.031097
-0.029144
-0.031097
-0.013519
-0.024261
-0.018402
-0.022797
-0.029633
-0.014984
-0.008636
-0.007660
-0.021332
-0.023773
-0.009125
-0.001312
-0.008636
-0.018890
-0.017914
-0.001312
0.000122
-0.011078
-0.021332
-0.012054
-0.010101
0.002075
-0.011078
-0.006683
-0.023285
-0.005219
0.000122
-0.012054
-0.017914
-0.027679
-0.016449
-0.007172
-0.010590
-0.023773
-0.024750
-0.009613
0.006470
-0.004730
-0.010590
-0.004242
-0.004730
0.005981
-0.005219
-0.008636
0.009888
0.022583
0.035767
0.024048
0.020142
-0.002777
-0.004242
0.003540
0.002075
0.013794
0.019165
0.032349
0.050415
0.026978
0.006470
-0.008148
0.028442
0.128052
0.077271
-0.473969
-0.227386
0.131470
0.289185
0.075806
-0.009613
-0.049164
-0.059418
-0.031097
-0.036957
-0.017426
-0.010590
0.003052
0.030396
0.021606
0.026489
0.016724
0.021118
0.047485
0.024536
0.025513
0.023560
0.021606
0.027954
0.020630
0.002563
0.002075
0.004028
0.023560
0.004028
0.008911
-0.006195
-0.001312
0.011353
-0.000336
-0.009613
-0.004730
0.002563
0.010864
0.006470
-0.004730
-0.011566
-0.006195
0.006470
0.000610
-0.017426
-0.024261
-0.011566
0.005493
-0.008148
-0.008148
-0.023285
-0.005707
0.005005
-0.007172
-0.011078
-0.018890
-0.011566
0.002075
-0.019379
-0.007660
-0.027679
-0.017426
0.000610
-0.007172
-0.013031
-0.030121
-0.021820
-0.010590
-0.021820
-0.035004
-0.043304
-0.028168
-0.020355
-0.033539
-0.024261
-0.042816
-0.046234
-0.011566
-0.022797
-0.026215
-0.051117
-0.053070
-0.027191
-0.041840
-0.029633
-0.053558
-0.050140
-0.015961
-0.011566
-0.010101
-0.003265
-0.014008
0.003540
-0.014496
-0.023773
-0.023285
0.019165
0.000122
0.006958
0.040161
0.031860
0.005981
0.005005
0.011353
0.033813
0.023560
0.011841
0.018677
0.010376
0.013794
0.004028
-0.019867
-0.002289
0.003052
0.027466
0.024048
-0.018890
0.000610
0.001587
0.025024
0.013794
-0.012543
-0.005707
-0.004730
0.016724
0.006470
-0.021332
-0.005219
-0.002289
0.012329
0.012329
-0.014008
-0.007660
0.004028
0.010376
0.005005
-0.024750
-0.006195
-0.006683
0.015259
0.011841
-0.029144
-0.016449
-0.001312
0.013794
0.010864
-0.027679
-0.006195
0.002563
0.017700
0.004517
-0.014008
0.000122
-0.005707
0.020142
0.015259
-0.017426
-0.004242
-0.007660
0.008911
0.004517
-0.018402
-0.008636
-0.010101
0.019165
0.001587
-0.019379
-0.009613
-0.011078
0.008423
0.015259
-0.008148
-0.000336
0.004028
0.024536
0.023071
-0.002777
0.012329
0.014282
0.026001
0.032837
0.032837
0.017212
-0.218109
-0.140472
0.065063
0.154419
0.057251
-0.008636
-0.017426
-0.038422
-0.057465
-0.048187
-0.045258
-0.007660
-0.021820
-0.044281
-0.028168
-0.026215
0.004517
-0.009125
-0.030609
-0.019867
-0.016449
0.009888
-0.003265
-0.039886
-0.017914
-0.028656
-0.001312
-0.010101
-0.031586
-0.012543
-0.020355
0.015747
0.006470
-0.021820
-0.006195
-0.003265
0.032837
0.034790
0.024048
0.046021
0.043579
0.057739
0.044556
0.031860
0.045044
0.046021
0.078735
0.066040
0.042603
0.055786
0.058228
0.075806
0.055298
0.029907
0.040649
0.031372
0.047974
0.027466
0.001587
0.005005
0.009888
0.027954
0.021118
-0.004242
0.001099
0.007446
0.020142
0.020142
-0.015472
0.000610
0.002075
0.020142
0.006470
-0.014984
0.001099
0.003052
0.021118
0.006470
-0.017426
0.003540
-0.006683
0.011353
0.004517
-0.020844
-0.001312
0.002563
0.007935
0.013794
-0.011566
-0.004730
-0.003265
0.003540
0.011841
-0.013031
-0.002777
-0.013519
0.016724
0.010376
-0.006195
-0.001312
0.001099
0.018677
0.021118
-0.014008
0.001099
0.012329
0.029907
0.021606
-0.000336
0.019653
0.003540
0.026978
0.015259
-0.007660
-0.004730
-0.003265
0.010376
0.013306
-0.010590
-0.004242
-0.009125
0.009888
-0.002777
-0.023773
-0.014496
-0.004730
0.015747
0.012329
-0.020355
-0.031097
-0.024750
-0.010101
-0.012543
-0.010590
0.005981
-0.003265
0.016724
0.009888
-0.020844
-0.018402
-0.016937
0.008423
-0.001801
-0.014008
-0.020355
-0.018890
0.017212
0.002075
-0.011078
-0.013031
-0.012543
0.006470
0.007935
-0.004242
0.001587
0.002563
0.022583
0.018188
-0.006683
0.010864
0.016235
0.027466
0.005493
0.107056
-0.136566
-0.438812
-0.147797
0.202759
0.285278
0.026978
-0.064301
-0.093597
-0.089691
-0.067230
-0.050629
-0.048676
-0.046722
-0.026215
-0.005707
-0.006195
-0.016937
-0.015472
-0.003265
0.018677
-0.004730
-0.016449
-0.007172
-0.005219
0.000610
-0.009125
-0.019379
-0.022308
-0.007660
-0.004242
-0.020355
-0.026215
-0.028656
-0.024261
-0.021332
-0.027191
-0.038910
-0.043793
-0.047699
-0.047211
-0.054047
-0.051117
-0.068695
-0.074066
-0.047699
-0.054535
-0.073090
-0.085297
-0.077972
-0.080902
-0.081879
-0.097015
-0.104340
-0.109222
-0.074554
-0.084808
-0.098480
-0.095062
-0.090179
-0.073090
-0.072113
-0.076019
-0.091644
-0.073578
-0.050140
-0.052094
-0.044281
-0.072601
-0.039886
-0.044281
-0.057465
-0.043304
-0.045258
-0.011078
0.009888
0.020630
0.008911
0.051392
0.174927
0.344360
0.404907
0.340942
0.101196
-0.206390
-0.289886
0.005981
0.200317
0.248169
0.257446
0.224731
0.157349
0.096313
0.032349
0.006470
-0.019867
-0.038910
-0.061371
-0.076996
-0.076019
-0.044769
-0.046722
-0.035004
-0.042328
-0.031097
0.000122
-0.007172
0.008423
0.011841
0.041626
0.052856
0.054810
0.065552
0.065552
0.058228
0.072876
0.069458
0.063599
0.055786
0.045532
0.064575
0.053833
0.042114
0.019653
0.018677
0.031372
0.014282
0.006470
-0.016937
-0.026215
-0.009613
-0.023285
-0.021332
-0.049164
-0.035980
-0.023285
-0.027679
-0.023285
-0.043793
-0.029633
-0.016449
-0.019379
-0.018890
-0.027679
-0.026703
-0.009125
-0.018890
-0.011566
-0.027191
-0.024750
0.002075
-0.014496
-0.002289
-0.022797
-0.031097
0.005005
-0.001312
-0.003754
-0.000336
-0.019379
0.008423
0.004517
0.009888
-0.019379
-0.002289
0.016235
0.007446
0.019653
-0.011566
-0.007660
0.016724
0.005005
0.009888
-0.016449
-0.016937
0.006958
-0.000336
0.004028
-0.013031
-0.012054
0.016724
0.008911
-0.003754
-0.025238
-0.022797
0.018188
0.071411
0.127075
-0.387054
-0.353363
-0.024261
0.333130
0.130005
-0.009125
-0.070648
-0.060883
-0.074066
-0.050629
-0.070648
-0.053558
-0.014008
-0.018402
-0.000824
-0.025238
-0.027191
0.004028
0.008911
0.015259
-0.013519
-0.027191
-0.012054
-0.014008
-0.008148
-0.034515
-0.031586
-0.005219
-0.016937
-0.011078
-0.034515
-0.031586
-0.004730
-0.014496
0.000610
-0.028656
-0.033539
-0.021332
-0.029144
-0.010590
-0.023773
-0.029633
-0.001312
0.002075
0.002075
-0.019379
-0.033051
-0.005707
0.000610
0.005493
-0.008636
-0.011566
0.007935
0.001587
0.018188
-0.007660
-0.018890
0.013306
0.015259
0.021118
-0.008148
0.023071
0.010376
-0.009613
0.023560
0.025024
-0.000336
0.000610
-0.009613
0.016235
0.030396
-0.009125
-0.001312
-0.013031
0.008911
0.016235
-0.009125
-0.003265
-0.010101
0.015259
0.029419
-0.009125
0.002075
-0.006195
0.019165
0.029419
0.002563
0.008911
-0.013519
0.024536
0.026489
0.001587
0.008423
-0.013031
0.010864
0.034790
0.006470
0.011353
-0.001801
0.021118
0.028442
-0.011078
-0.004730
-0.002777
0.014282
0.035278
0.002563
0.003052
-0.016449
0.013306
0.024536
-0.012054
-0.007172
-0.005219
0.007935
0.020630
-0.004242
-0.009613
-0.007172
0.007935
0.021118
-0.018890
-0.002777
-0.014984
0.005981
0.018677
-0.006195
0.000122
-0.011566
0.012817
0.018677
-0.008636
0.000122
-0.007660
0.013794
0.036743
0.006958
0.006958
0.001099
0.019165
0.033325
0.012329
0.018677
0.009399
0.048462
0.063599
0.029419
0.030396
0.025513
0.041626
0.060669
0.040649
0.055786
0.045532
0.070923
0.077759
0.053345
0.050903
0.034302
0.046509
0.056274
0.028931
0.038696
-0.186859
-0.216156
-0.018402
0.146606
0.113403
-0.038422
-0.066254
-0.058929
-0.094574
-0.084808
-0.077484
-0.054535
-0.021332
-0.044769
-0.037933
-0.041351
-0.005707
0.018188
-0.007172
0.011841
0.003540
0.018188
0.029907
0.017212
0.023071
0.009399
0.022095
0.047974
0.021118
0.013794
0.004028
0.034302
0.041626
0.019653
0.021118
0.001587
0.022583
0.037231
0.007935
0.010864
-0.008148
0.013794
0.034302
-0.000824
-0.004730
-0.009613
0.006470
0.017212
-0.004242
-0.002289
-0.009125
-0.000824
0.009888
-0.005707
-0.014496
-0.020355
-0.009125
0.020630
-0.015472
-0.009125
-0.022308
-0.005219
0.014282
-0.006683
-0.008636
-0.023285
0.000610
0.010376
-0.018402
-0.013031
-0.025726
-0.014008
-0.004242
-0.039398
-0.037933
-0.041840
-0.029144
-0.012543
-0.026703
-0.033051
-0.040863
-0.035980
-0.022308
-0.040375
-0.053070
-0.069672
-0.049652
-0.039886
-0.050140
-0.046234
-0.067230
-0.049164
-0.002289
-0.013519
-0.021332
-0.034027
-0.018890
-0.013519
-0.028168
-0.029633
-0.036957
-0.009125
0.021118
0.009399
-0.002777
-0.004730
-0.007660
0.017212
0.021606
0.022095
0.018188
0.031372
0.035278
0.004028
0.001099
-0.011566
0.006470
0.026978
0.012329
0.021118
0.008911
0.002563
0.039185
0.009888
0.009888
-0.004730
0.000610
0.006470
-0.006683
-0.014008
-0.016937
-0.007660
0.007935
-0.022308
-0.014496
-0.021332
-0.019379
-0.002289
-0.012543
-0.029144
-0.019867
-0.011566
0.008423
0.000610
0.003052
-0.012054
-0.012543
-0.025726
0.005005
0.029907
0.022095
0.025024
0.015259
0.031372
0.047485
0.043579
0.045044
0.030884
0.023560
0.035767
0.026001
-0.243988
-0.266937
-0.012543
0.298462
0.197388
-0.027191
-0.100433
-0.081879
-0.069183
-0.049652
-0.052582
-0.042816
-0.015961
-0.010101
0.005493
0.001587
-0.015472
0.009399
0.014282
0.014771
0.009888
-0.006195
0.017700
0.008423
0.025513
0.026001
0.008423
0.016235
0.024048
0.035767
0.038696
0.011841
0.039673
0.039673
0.060181
0.052368
0.027466
0.058228
0.057739
0.062622
0.063599
0.039185
0.064087
0.063599
0.062622
0.064087
0.043579
0.061157
0.060181
0.068481
0.048462
0.022583
0.049927
0.039673
0.044556
0.038208
0.004517
0.026489
0.019653
0.024048
0.005493
-0.012543
0.005005
-0.001801
0.004028
-0.007172
-0.034027
-0.031097
-0.020355
-0.010101
-0.035980
-0.051117
-0.038910
-0.035492
-0.038910
-0.043304
-0.075043
-0.057465
-0.074066
-0.067719
-0.078949
-0.096527
-0.079926
-0.077484
-0.064301
-0.066254
-0.084808
-0.067230
-0.059418
-0.059906
-0.070648
-0.073090
-0.051117
-0.042328
-0.044769
-0.035004
-0.061371
-0.082367
-0.071625
-0.052094
-0.049652
-0.054535
-0.018402
-0.038422
-0.036469
0.015259
0.065552
0.163696
0.212524
0.188110
0.081177
-0.090668
-0.074066
0.045532
0.140747
0.177856
0.159302
0.178833
0.168091
0.159302
0.138794
0.087036
0.088989
0.079712
0.074341
0.058716
0.033813
0.042603
0.034790
0.033813
0.022583
-0.001801
0.020142
0.020142
0.023560
0.018677
-0.015472
0.011841
0.009399
0.021606
0.021118
-0.013031
0.009888
0.007446
0.018677
0.011353
-0.023773
0.000122
-0.000824
0.018188
0.011353
-0.023285
0.000122
-0.012054
-0.004242
-0.002289
-0.029633
-0.014984
-0.012054
0.008423
-0.009613
-0.042328
-0.010590
-0.019379
-0.007172
-0.018402
-0.035980
-0.010101
-0.017914
-0.012054
-0.013519
-0.033539
-0.019379
-0.013031
-0.010590
-0.004242
-0.032074
-0.013031
-0.006195
-0.007660
-0.005707
-0.025238
-0.008636
-0.018890
-0.010101
-0.012543
-0.030121
0.016724
0.008911
0.010376
-0.002777
-0.031586
-0.022308
-0.036957
0.015747
0.097290
-0.492523
-0.428558
-0.077484
0.444946
0.187622
-0.077484
-0.102386
-0.104340
-0.079437
-0.074066
-0.076996
-0.030609
-0.009125
0.030396
0.038208
0.037720
0.066040
0.094849
0.131470
0.145630
0.087036
0.097290
0.067505
0.080200
0.068970
0.052856
0.080688
0.073364
0.088501
0.075806
0.032349
0.044556
0.026489
0.040649
0.027466
-0.002777
0.010376
0.010376
0.014282
0.019165
0.010376
-0.004242
-0.024261
-0.003754
0.021118
0.006470
0.010376
-0.014984
0.015259
0.033325
0.006958
0.007446
-0.004242
0.007446
0.035278
0.023071
0.007935
-0.007172
0.008423
0.038696
0.022583
0.009399
-0.005219
0.019653
0.035767
0.020142
0.026489
-0.000824
0.019165
0.041138
0.016724
0.017212
0.001587
0.021606
0.033325
0.024048
0.024048
0.004517
0.020142
0.032349
0.025024
0.018188
-0.004242
0.021118
0.037231
0.014282
0.012329
-0.008148
0.004028
0.026978
0.013794
0.003540
-0.017426
-0.006683
0.020142
0.004028
0.005005
-0.030121
-0.007172
0.014282
-0.002289
-0.005707
-0.027679
-0.002289
0.016724
0.004028
-0.006683
-0.027191
-0.003754
0.007935
0.003540
-0.003754
-0.026703
-0.003754
0.013306
-0.000824
-0.006195
-0.021820
-0.014984
0.008911
0.003052
-0.009613
-0.021332
-0.011078
0.006470
0.001099
-0.002777
-0.026703
-0.012543
0.009399
-0.006683
-0.000336
-0.027191
-0.008148
0.004517
0.003540
-0.005219
-0.019867
-0.007660
0.008423
0.002075
-0.010101
-0.017426
-0.015472
0.016724
-0.005219
-0.003754
-0.014496
-0.012543
-0.001312
0.002075
-0.003265
-0.022797
-0.007660
0.004028
0.004517
-0.006683
-0.017426
-0.012054
0.005005
-0.009125
0.004028
-0.022308
0.000610
-0.002289
0.009399
-0.009125
-0.019379
-0.008148
0.003540
-0.001801
-0.008148
-0.030121
-0.006683
0.011353
-0.008148
-0.004730
-0.014008
-0.014008
0.005005
-0.002289
-0.002777
-0.009613
-0.007660
0.014771
0.002563
-0.004730
-0.018402
-0.000824
0.014771
0.002075
-0.002289
-0.019379
-0.009125
0.009888
0.009888
0.007935
-0.014496
-0.005219
0.012817
0.007446
0.007935
-0.019867
-0.005707
0.005493
0.001587
-0.000336
-0.012543
-0.006195
0.021606
0.014771
-0.008148
-0.015961
-0.010590
0.026001
0.031372
-0.001801
-0.025238
-0.020355
-0.022797
-0.016449
-0.014008
0.041626
0.005493
-0.480804
-0.200043
0.142212
0.364868
0.041138
-0.074066
-0.100922
-0.081879
-0.086273
-0.046722
-0.015472
0.007935
0.018188
0.018188
0.019165
0.052368
0.057739
0.064087
0.049927
0.046021
0.064087
0.070923
0.068481
0.062622
0.072388
0.071899
0.066528
0.052368
0.035767
0.063599
0.084595
0.070435
0.065552
0.050415
0.024536
0.048950
0.039673
0.030884
0.013794
0.007446
0.015259
0.020630
-0.001312
-0.020844
-0.021332
-0.016449
-0.012054
-0.013031
-0.033539
-0.036957
-0.023773
-0.017426
-0.014984
-0.032074
-0.020355
0.000610
-0.005219
-0.011566
-0.023285
-0.014984
0.007446
0.005493
-0.001801
-0.020844
-0.007660
-0.014008
0.004028
0.001587
0.022095
0.019653
0.005005
0.006958
0.005005
0.022583
0.018188
-0.001801
-0.000336
0.002075
0.028931
0.015259
-0.002777
-0.003265
0.000610
0.019653
0.015259
-0.001801
-0.008148
-0.002289
0.019165
0.005493
-0.010590
0.009399
0.002075
0.029419
0.011841
-0.009613
-0.007172
-0.007172
0.025024
0.024536
-0.012054
0.006958
0.003540
0.027954
0.007446
-0.002289
-0.006683
0.003540
0.022095
0.011841
-0.007172
0.008423
0.002075
0.013306
0.015747
-0.004730
-0.001801
-0.004730
0.020142
0.019653
-0.021332
0.008911
-0.000336
0.027466
0.018677
-0.013031
-0.001801
0.000122
0.024048
0.018188
-0.010590
0.005493
-0.005219
0.021606
0.021118
-0.006195
0.002563
-0.005707
0.028442
0.027954
-0.012054
0.002563
-0.002289
0.023071
0.028442
-0.008636
0.007935
-0.003265
0.021606
0.019653
0.005981
0.006470
0.001587
0.024536
0.015259
-0.001801
0.002075
0.001587
0.024536
0.024048
-0.005707
-0.005219
0.004517
0.023071
0.025513
0.000122
0.005005
0.001587
0.031372
0.022583
-0.002289
0.009399
0.005981
0.031860
0.021606
-0.003265
0.012329
0.000122
0.026978
0.033325
-0.003265
0.006958
-0.002777
0.022583
0.037231
0.014282
0.015747
0.004028
0.018677
0.023560
0.008423
0.011353
0.018188
0.036255
0.031372
0.003052
-0.011078
-0.020355
0.009888
0.036255
0.019165
0.064087
0.151489
-0.215668
-0.616058
-0.225433
0.305786
0.426392
0.026978
-0.067719
-0.125824
-0.101898
-0.090179
-0.046234
-0.004242
-0.025238
0.011353
0.022095
0.055298
0.069946
0.032349
0.053833
0.042603
0.077271
0.066040
0.040161
0.049927
0.032349
0.062134
0.057739
0.025024
0.030396
0.026489
0.044067
0.052368
0.018677
0.022583
0.022583
0.044556
0.044556
0.007446
0.016724
0.002563
0.039673
0.044067
0.005981
0.009399
-0.000336
0.029419
0.033813
0.009399
0.006470
0.005493
0.028442
0.036743
0.006470
-0.001801
0.001587
0.029907
0.041626
-0.003265
0.007446
0.005493
0.025513
0.029907
0.011353
0.009399
-0.002289
0.027466
0.034302
0.002563
0.004517
-0.005219
0.023560
0.031860
-0.004242
0.005493
-0.011078
0.024048
0.024048
-0.011566
0.004028
-0.005707
0.018677
0.025024
-0.008148
-0.006683
-0.014008
0.024536
0.026001
-0.009125
-0.005219
-0.009125
0.021118
0.015259
-0.000824
-0.006683
-0.009613
0.022095
0.021118
-0.018402
-0.003754
-0.012054
0.017700
0.026489
-0.004730
-0.010590
-0.019379
0.014771
0.016235
-0.014984
-0.024261
-0.026703
-0.006683
0.008911
-0.031097
-0.003754
-0.013031
0.003540
0.054321
0.076782
0.071899
0.064087
0.030884
0.039673
0.076782
0.114868
0.055298
0.031372
0.041138
0.024048
0.027466
0.017700
0.017212
0.050415
0.039185
0.042114
0.003052
-0.029144
-0.020355
-0.033051
-0.039398
-0.057465
-0.068207
-0.036469
-0.036469
-0.020355
-0.032074
-0.030609
0.003052
0.011353
0.024048
0.000122
0.003052
0.024048
0.030884
0.032837
0.018677
0.015747
0.031860
0.034302
0.034790
0.021118
0.008911
0.035278
0.036743
0.033813
0.013794
0.008423
0.028442
0.025513
0.040161
0.011841
0.005005
0.020630
0.023071
0.031860
0.009888
-0.001801
0.030396
0.020630
0.025024
0.004517
-0.014008
0.024536
0.026978
0.022583
0.028931
0.014771
0.032837
0.023071
0.017700
-0.001801
0.042114
0.171997
-0.195160
-0.574066
-0.185883
0.293091
0.351196
0.058716
-0.048187
-0.096527
-0.103363
-0.068695
-0.043304
-0.024261
-0.024750
-0.008636
0.021606
0.025513
0.042114
0.031372
0.026489
0.043579
0.034790
0.034790
0.029419
0.011353
0.022583
0.016235
0.026978
0.015259
0.000610
0.005981
0.019165
0.019653
-0.002289
-0.013519
0.012817
0.011353
0.017700
-0.000336
-0.003265
0.009399
0.007446
0.010864
0.001587
-0.015961
0.008423
0.011353
0.014771
-0.003754
-0.002289
0.007935
0.015259
0.010864
0.005493
-0.002289
0.000122
0.016235
0.013794
0.009888
-0.007660
0.004028
0.018677
0.024536
0.008911
-0.001801
0.008423
0.007935
0.008911
0.009399
0.002563
0.015747
0.010864
0.011841
-0.001312
-0.001312
0.003052
0.000610
-0.004730
-0.009125
-0.018402
-0.003265
0.001099
-0.008636
-0.011566
-0.026215
-0.010590
-0.016449
-0.014984
-0.017426
-0.026215
-0.027679
-0.024750
-0.024261
-0.034515
-0.045746
-0.053558
-0.048676
-0.056000
-0.047211
-0.060394
-0.049652
-0.050629
-0.052094
-0.047211
-0.067719
-0.040375
-0.038910
-0.032074
-0.043793
-0.039398
-0.030121
0.001099
-0.034515
-0.065765
-0.061371
-0.066742
-0.050140
0.013306
-0.030121
-0.139008
-0.127289
0.026978
0.127563
0.178833
0.126099
0.101685
0.143188
-0.031586
-0.162933
-0.045746
0.078247
0.138794
0.176392
0.164673
0.161255
0.136841
0.134399
0.119263
0.094849
0.072388
0.063599
0.058228
0.057251
0.055786
0.041138
0.034790
0.027466
0.029907
0.024048
0.010864
0.007935
0.022583
0.022583
0.016724
0.014771
-0.000336
0.009399
0.001099
0.006470
0.005493
0.005493
0.012329
0.005005
0.001587
-0.007660
-0.007660
-0.000336
0.002075
0.011841
-0.010101
-0.017914
-0.002289
-0.019867
-0.009125
0.007446
-0.011566
-0.012543
-0.035980
-0.009125
0.010864
-0.012543
-0.017914
-0.017426
0.005493
0.036743
0.031372
0.028442
0.026001
0.054321
0.086060
0.078247
0.090454
0.129028
0.174438
0.203735
0.173462
0.158813
0.124634
0.116821
0.107056
0.065063
0.043091
0.026001
0.051392
0.052368
0.025513
0.006958
-0.014496
-0.029144
-0.033051
-0.074066
-0.032562
-0.003265
-0.482758
-0.541351
-0.176605
0.241333
0.054810
-0.041840
-0.089203
-0.104828
-0.093109
-0.078461
-0.037933
0.007935
0.008911
0.025513
0.021606
0.053833
0.081665
0.062134
0.060669
0.038696
0.058716
0.064087
0.038696
0.039185
0.008911
0.032837
0.040649
0.020142
0.019165
-0.011078
0.005005
0.033325
0.004517
0.001587
-0.012543
0.010376
0.026489
0.008911
-0.000824
-0.015961
0.002075
0.028931
-0.006195
0.003052
-0.013519
0.003540
0.012817
-0.003265
-0.005219
-0.012543
0.003052
0.023071
-0.002777
0.000122
-0.016449
0.006470
0.025513
-0.011566
0.003052
-0.020355
0.008423
0.021606
0.005981
-0.000824
-0.006195
0.005005
0.027466
0.001587
0.003540
-0.016449
0.005493
0.031860
0.000610
0.000122
-0.014008
0.006958
0.025024
0.007446
-0.002777
-0.006683
0.007935
0.026489
-0.003265
0.003540
-0.012054
0.009888
0.030396
0.003052
-0.000824
-0.015472
0.009888
0.033325
0.002075
0.005981
-0.001312
0.008423
0.026489
-0.000824
-0.001312
-0.009125
0.018677
0.033813
0.005005
0.005005
-0.010590
0.011841
0.034790
0.004517
0.009888
-0.005219
0.009399
0.027954
0.011841
0.011353
-0.003754
0.017212
0.032349
0.005005
0.010376
-0.012054
0.010376
0.031372
0.007935
0.004517
-0.005219
0.005493
0.021118
0.011353
0.002563
-0.013519
0.016724
0.033325
-0.008148
0.001099
-0.025238
0.007935
0.026978
-0.001312
-0.014984
-0.024750
0.007935
0.011841
-0.011078
-0.015472
-0.034027
-0.013519
0.009888
-0.005219
-0.008148
-0.027191
-0.013519
0.019165
-0.013031
-0.009613
-0.029633
-0.005219
0.022095
0.004517
0.002075
-0.017426
0.002075
0.032837
0.010376
0.010864
-0.006683
0.013794
0.040649
0.020142
0.015259
-0.006195
0.016235
0.029419
0.002563
0.008423
-0.002289
0.020142
0.021606
0.007935
0.005005
-0.017426
0.006958
0.030884
0.004028
0.006958
-0.008148
0.007935
0.029419
0.017212
0.000122
-0.017914
0.019165
0.050415
-0.049164
-0.286469
-0.165863
0.063110
0.171021
0.014282
-0.060394
-0.098969
-0.074554
-0.049164
-0.067719
-0.056488
-0.061371
-0.040863
-0.002777
-0.013519
0.022583
0.034302
0.028931
0.049438
0.096313
0.160767
0.198364
0.239380
0.298462
0.335083
0.323853
0.223267
0.110962
0.060181
0.045044
0.086548
0.132446
0.162720
0.182739
0.179810
0.151489
0.084595
0.008423
-0.031097
-0.071136
-0.084808
-0.110687
-0.143890
-0.123383
-0.101410
-0.082367
-0.078461
-0.077484
-0.059418
-0.033051
-0.014496
-0.015961
-0.030121
-0.011078
0.005005
0.017700
0.010376
0.001587
0.014282
0.016235
0.033813
0.022095
0.005005
0.002563
0.016235
0.031860
0.020142
0.004517
0.006958
0.015259
0.027466
0.020142
-0.010590
0.007446
0.012817
0.018677
0.016724
-0.007172
0.011841
0.009399
0.016724
0.017700
-0.001801
0.001587
0.014282
0.012817
0.022583
-0.001801
-0.000824
0.009888
0.014771
0.023560
0.007935
0.002075
0.011841
0.018677
0.014771
0.004028
0.013794
0.006958
0.011353
0.025024
0.000122
0.005493
0.009399
0.025024
0.021606
0.003540
-0.000336
0.008911
0.018677
0.018188
-0.000336
0.000122
0.015259
0.023560
0.018188
-0.010101
0.004028
0.016724
0.011841
0.019165
-0.001801
0.000122
0.012817
0.015747
0.020142
0.006958
-0.004730
0.015259
0.017212
0.015259
0.003052
0.004517
0.008911
0.022095
0.017212
0.003052
-0.002289
0.005493
0.011841
0.017212
0.006470
0.002075
0.002563
0.017212
0.016724
-0.002289
-0.002289
0.003540
0.009888
0.003052
-0.007172
-0.011566
0.007935
0.011353
0.007446
-0.011566
-0.010101
-0.007172
0.003052
0.010376
-0.010590
-0.004730
-0.007660
-0.006683
-0.001312
-0.000824
0.002075
0.011353
0.010376
0.013306
0.005493
-0.001312
0.018188
0.039673
0.046021
0.037720
0.019653
0.032349
0.052856
0.072876
-0.345551
-0.250824
0.065552
0.345337
0.150513
-0.024750
-0.061371
-0.058929
-0.047211
-0.041840
-0.035492
-0.022797
-0.002777
0.008423
0.020142
0.006958
0.010864
0.020142
0.021606
0.028931
0.015259
0.013794
0.008911
0.017700
0.017212
0.005981
-0.015472
-0.003265
-0.002289
-0.003265
-0.022797
-0.032562
-0.028168
-0.020844
-0.014496
-0.036469
-0.038910
-0.041840
-0.050140
-0.036469
-0.070648
-0.064789
-0.048676
-0.053558
-0.045258
-0.046234
-0.056000
-0.039886
-0.037933
-0.034027
-0.054047
-0.061371
-0.046234
-0.039398
-0.029144
-0.055511
-0.070160
-0.076996
-0.070648
-0.054047
-0.071136
-0.054535
-0.048187
-0.027679
0.007446
0.048950
0.117798
0.186646
0.209595
0.196411
0.138794
0.069458
0.180786
0.320923
0.380981
0.341919
0.290649
0.259399
0.226196
0.215454
0.205688
0.203247
0.179810
0.133423
0.088989
0.080688
0.021118
-0.022308
-0.070648
-0.096039
-0.087250
-0.105316
-0.101410
-0.122406
-0.124847
-0.073090
-0.074554
-0.055511
-0.065765
-0.056000
-0.013031
-0.007660
-0.005707
-0.015961
-0.021332
0.019165
0.014771
0.026001
-0.000336
-0.002777
0.031860
0.010376
0.016235
-0.010590
-0.013031
0.024048
0.005981
0.008423
-0.015472
-0.022308
0.014282
-0.003265
0.009888
-0.026215
-0.023285
0.006470
-0.010590
-0.006195
-0.022308
-0.022797
0.007935
-0.003265
-0.006683
-0.023285
-0.020355
0.012329
-0.009613
0.001099
-0.021820
-0.025726
0.006958
0.004028
-0.001312
-0.026703
-0.020844
0.006470
0.009399
0.004028
-0.020844
-0.029144
0.020142
-0.001801
0.005493
-0.018890
-0.034515
0.014282
-0.001312
0.009399
-0.019379
-0.033051
0.009888
-0.000824
-0.000824
-0.012054
-0.032074
0.008911
0.003540
-0.003265
-0.015961
-0.023773
0.003540
-0.002289
0.004028
-0.014984
-0.022797
0.017212
-0.008636
0.000122
-0.028168
-0.026703
0.002563
-0.009613
-0.004730
-0.032562
-0.029633
0.007935
-0.001312
-0.003265
-0.017426
-0.016937
0.018677
0.004028
0.017700
-0.004242
0.000122
0.113403
-0.111664
-0.519379
-0.187347
0.213989
0.324829
0.025024
-0.051605
-0.094574
-0.094086
-0.055511
-0.047211
-0.043304
-0.046234
-0.033051
0.019653
0.006958
0.015259
-0.001312
-0.005219
0.034790
0.016235
0.030396
0.012817
-0.001801
0.034790
0.025513
0.022095
0.002075
0.002075
0.024048
0.015747
0.023071
-0.008636
-0.011078
0.023560
0.013794
0.017212
-0.001801
-0.020355
0.024536
0.026001
0.012817
-0.009125
-0.010101
0.022095
0.015259
0.013794
-0.012054
-0.015961
0.019653
0.013794
0.016724
-0.011078
-0.012543
0.022095
0.005981
0.009888
-0.012054
-0.018890
0.020142
0.004517
0.015747
-0.018890
-0.023773
0.020630
0.010376
0.004517
-0.009613
-0.023773
0.012817
0.007446
0.010864
-0.017426
-0.025238
0.014282
-0.002777
-0.000824
-0.015961
-0.023773
0.007446
-0.001801
0.002563
-0.007660
-0.014008
0.026489
0.031860
0.033325
0.033325
0.045044
0.089478
0.122681
0.157349
0.167603
0.199341
0.233032
0.214966
0.190063
0.145142
0.132935
0.153442
0.140259
0.136353
0.120728
0.106079
0.123657
0.093384
0.069458
0.018188
-0.023773
-0.027191
-0.059906
-0.081879
-0.116547
-0.141937
-0.116058
-0.122894
-0.110199
-0.130219
-0.138519
-0.083344
-0.087250
-0.070648
-0.084320
-0.078949
-0.033051
-0.030609
-0.016937
-0.034027
-0.037445
0.001587
-0.007660
0.000610
-0.013519
-0.019379
0.009399
-0.003754
0.018677
0.010864
0.002563
0.005493
0.005981
0.010376
0.012329
0.010376
-0.002289
0.008423
0.024048
0.021606
0.004028
-0.000824
0.005493
0.010376
0.016724
-0.002777
-0.003265
0.000610
0.024536
0.013794
0.007446
-0.006683
-0.018402
0.006958
0.005493
-0.009125
-0.014496
-0.012054
0.015259
0.013306
0.013794
-0.002289
-0.007660
0.002563
0.024536
0.078247
-0.284027
-0.386078
-0.056000
0.283325
0.192505
-0.026703
-0.080902
-0.080414
-0.069672
-0.056000
-0.060394
-0.043793
-0.024750
-0.008148
-0.004242
-0.006683
-0.009613
0.010376
0.009399
0.005981
0.000610
-0.005219
0.006958
0.014282
0.006958
-0.002777
0.005493
0.018677
0.012817
0.016235
-0.002777
-0.000824
0.003052
0.008911
0.004517
-0.006195
-0.001312
0.013306
0.006958
0.018677
-0.001801
-0.011078
0.011353
0.008423
0.014282
-0.009125
0.008911
0.013306
0.011353
0.015259
-0.005219
-0.001312
0.015259
0.013794
0.025513
0.003052
0.009399
0.005005
0.011841
0.014771
0.004517
0.006958
0.013794
0.012817
0.016724
-0.002289
0.007935
0.007446
0.017700
0.007935
0.009399
-0.008148
0.012329
0.023071
0.015259
-0.005219
0.000610
0.007935
0.004028
0.005981
-0.001801
-0.008148
0.001587
0.000122
0.009888
-0.005219
-0.007660
0.001099
0.002075
0.005493
-0.013519
-0.003754
0.003052
0.005005
0.003052
-0.013031
-0.002289
0.003052
0.006470
0.006958
-0.009125
-0.009125
-0.001312
0.000122
0.007935
-0.004730
0.000122
-0.005219
0.010376
0.005005
-0.011078
-0.008148
0.002075
-0.002777
0.011353
-0.014496
-0.011078
-0.002289
0.002075
0.005493
0.001587
0.008911
0.006470
0.024048
0.028931
0.026489
0.050415
0.071899
0.116821
0.159302
0.184692
0.212036
0.217407
0.202271
0.159790
0.092896
0.050903
0.050903
0.064087
0.087036
0.088989
0.081665
0.074341
0.049927
0.031372
-0.029144
-0.068207
-0.098969
-0.114105
-0.121918
-0.154144
-0.141449
-0.145844
-0.130219
-0.108734
-0.110199
-0.096039
-0.075043
-0.049164
-0.036957
-0.034515
-0.022308
-0.014984
-0.005707
0.038696
0.091919
-0.076996
-0.502777
-0.164886
0.202759
0.387817
0.066528
-0.049164
-0.061859
-0.040375
-0.049164
-0.018402
-0.013031
0.016235
0.033813
0.017212
0.036255
0.033325
0.039185
0.049927
0.041626
0.031372
0.026001
0.032349
0.030396
0.018188
0.016724
0.014282
0.011841
0.018188
-0.004730
-0.000824
-0.005707
-0.001801
0.008911
-0.014008
-0.009613
-0.020844
-0.003754
0.000122
-0.019379
-0.014984
-0.020844
-0.007172
-0.000336
0.002075
-0.032074
-0.035004
-0.053558
-0.001312
-0.018402
-0.005707
-0.035980
-0.040863
-0.007660
-0.010101
0.013794
-0.038910
-0.044769
-0.016449
-0.007172
0.003052
-0.019867
-0.037445
-0.009613
-0.004730
0.006958
-0.023773
-0.029144
0.004028
-0.006683
0.005493
-0.009125
-0.027191
0.000610
-0.003754
0.014771
-0.009125
-0.020355
0.000122
0.006958
0.019653
-0.006683
-0.022308
0.008911
0.006958
0.020142
-0.008636
-0.023773
0.005981
0.002563
0.030884
-0.014008
-0.011566
0.014771
0.007935
0.018188
-0.006195
-0.017426
0.006958
0.008911
0.023071
-0.007660
-0.017914
0.013306
0.011353
0.019653
-0.011078
-0.024261
0.008911
0.015747
0.016235
-0.005219
-0.017426
0.006958
0.007935
0.017212
-0.007172
-0.023285
0.016235
0.005005
0.017700
-0.008636
-0.029633
0.007446
0.011353
0.018677
-0.000336
-0.021332
0.013794
0.010864
0.016235
-0.003265
-0.023773
0.016235
0.006958
0.019165
-0.011566
-0.018890
0.006958
0.002563
0.021118
-0.001801
-0.028656
-0.003754
0.000122
0.011841
-0.003754
-0.028656
-0.001312
-0.009125
0.008911
-0.023773
-0.042328
-0.014008
-0.012543
0.000122
-0.016937
-0.041840
-0.022797
-0.020355
0.000122
-0.020844
-0.035980
-0.014496
-0.010101
0.010864
-0.012054
-0.033051
0.000610
0.012329
0.024048
0.014282
-0.009613
0.016724
0.026001
0.043091
0.029907
0.005005
0.046997
0.052856
0.073364
0.050415
0.050415
0.084595
0.090454
0.109497
0.074829
0.084106
0.140259
0.184204
0.212036
-0.055511
-0.284027
0.167603
0.177368
0.136841
0.052368
0.002075
0.015259
-0.009125
-0.014008
-0.049652
-0.062347
-0.047211
-0.055023
-0.037445
-0.077484
-0.098969
-0.078949
-0.077484
-0.053558
-0.067719
-0.079926
-0.057465
-0.051605
-0.024261
-0.051117
-0.055511
-0.021332
-0.021820
0.002563
-0.015472
-0.028656
-0.000336
-0.007660
0.010864
-0.001312
-0.020355
0.000122
0.007446
0.023560
0.005981
-0.016937
-0.001312
0.000610
0.027954
-0.000824
-0.014984
0.000122
0.002563
0.016235
0.010376
-0.016449
-0.003754
0.007446
0.016724
0.005005
-0.020844
0.006470
0.003052
0.009888
0.000122
-0.033051
0.001587
0.011353
0.021606
-0.006195
-0.022797
-0.004730
0.007446
0.024536
-0.007172
-0.018402
-0.002777
0.010376
0.024048
0.001099
-0.032562
0.003052
0.005981
0.016724
-0.008148
-0.022797
0.007446
-0.000824
0.023071
-0.000824
-0.019867
-0.004730
0.001099
0.018677
-0.003265
-0.021820
0.003540
0.004517
0.022095
0.001099
-0.011078
-0.000824
0.007446
0.029419
0.004517
-0.016449
0.005981
0.010376
-0.017426
0.002075
-0.001801
-0.010101
-0.018890
-0.014984
0.004028
0.011353
-0.004730
-0.007172
-0.020844
-0.007660
0.010376
-0.014496
-0.009613
-0.014496
-0.000336
-0.004730
-0.007172
-0.011078
-0.023285
-0.001312
-0.007660
-0.012543
-0.035980
-0.027191
-0.010590
-0.014008
-0.038422
-0.024261
-0.029144
-0.022308
-0.023285
-0.033539
-0.033539
-0.043304
-0.031097
-0.021332
-0.041351
-0.035980
-0.054535
-0.040375
-0.039886
-0.049164
-0.080902
-0.074554
-0.056488
-0.052094
-0.053558
-0.060883
-0.066742
-0.056000
-0.046722
-0.046234
-0.043304
-0.061859
-0.047211
-0.027679
-0.042328
-0.022308
-0.044281
-0.066254
-0.022797
-0.046722
-0.028168
-0.007172
0.028442
-0.089203
-0.108246
0.023560
0.199341
0.369751
0.477173
0.438599
0.250610
-0.161957
-0.379242
-0.207855
0.131958
0.305786
0.341919
0.329224
0.278931
0.217407
0.145142
0.096802
0.063599
0.052368
0.013306
0.011841
0.005981
0.020630
0.042114
0.039673
0.040649
0.041138
0.043091
0.046021
0.029907
0.035767
0.046997
0.069946
0.105103
-0.012543
-0.316742
0.035278
0.061157
0.031372
-0.006683
-0.024261
-0.054047
-0.057465
-0.047211
-0.056976
-0.074554
-0.080902
-0.068695
-0.047699
-0.057465
-0.058441
-0.066742
-0.051605
-0.030121
-0.042328
-0.050140
-0.054535
-0.051605
-0.026703
-0.045746
-0.034027
-0.059418
-0.056488
-0.031097
-0.050629
-0.064301
-0.068695
-0.057465
-0.034027
-0.058929
-0.057953
-0.069183
-0.065277
-0.035980
-0.049652
-0.055023
-0.064301
-0.061371
-0.029144
-0.046722
-0.039398
-0.045746
-0.042328
-0.015961
-0.034515
-0.032562
-0.034515
-0.036469
-0.014496
-0.019867
-0.024261
-0.036469
-0.027191
-0.000336
-0.019379
-0.024261
-0.029633
-0.035980
-0.004730
-0.013519
-0.014496
-0.029144
-0.023773
0.000122
-0.021332
-0.007660
-0.021332
-0.013519
0.004028
-0.003754
-0.009125
-0.021332
-0.027191
0.005981
-0.005219
-0.012054
-0.020355
-0.012054
0.015747
-0.002777
-0.012054
-0.019867
-0.016449
0.017212
0.000610
-0.010590
-0.025726
-0.002289
0.011841
-0.003265
0.003540
-0.024261
-0.006195
0.015747
-0.004242
-0.003754
-0.016449
-0.014984
0.011841
0.012329
0.000610
-0.019867
-0.008636
0.022095
0.003052
-0.002289
-0.012054
-0.005707
0.023560
0.005981
0.006958
-0.016937
-0.008636
0.014282
0.005493
0.006470
-0.019379
-0.014496
0.016235
-0.004730
0.004028
-0.011078
-0.002777
0.022095
0.005981
0.001099
-0.015961
-0.014008
0.009399
0.010864
-0.002289
-0.017426
-0.011566
0.013794
0.012329
-0.000824
-0.009125
-0.009125
0.010376
0.016724
-0.006195
0.015747
-0.009125
0.003052
0.004517
0.016235
0.008911
-0.014008
0.007446
0.011353
0.026001
0.009888
-0.020355
-0.014008
-0.015472
0.022583
0.009888
-0.015961
-0.010590
-0.005219
0.012329
0.003540
-0.031097
-0.010590
0.000610
0.020142
0.002075
-0.016937
-0.009125
-0.005219
0.018677
0.007935
-0.015472
0.006958
0.014771
0.036743
-0.044769
-0.185883
-0.074066
0.065552
0.109497
0.024048
-0.030121
-0.031586
-0.033539
-0.009613
-0.015961
-0.021820
0.012329
0.049438
0.109009
0.120728
0.128052
0.179321
0.217896
0.251099
0.217407
0.147583
0.099731
0.058228
0.075317
0.078735
0.077759
0.108521
0.107544
0.130005
0.102173
0.022095
0.002563
-0.032562
-0.054047
-0.076508
-0.121429
-0.117523
-0.121429
-0.082367
-0.088226
-0.095062
-0.065277
-0.056000
-0.014496
-0.016449
-0.037933
-0.013519
-0.003754
0.019653
0.016235
-0.002289
0.013794
0.023071
0.044067
0.026001
0.000122
0.019653
0.013306
0.039673
0.023071
-0.001312
0.006470
0.009888
0.027954
0.014282
-0.014008
0.004028
0.001099
0.025513
0.009399
-0.015961
-0.003265
-0.009613
0.005493
-0.002289
-0.027679
-0.023773
-0.019867
-0.005219
-0.011566
-0.029633
-0.027679
-0.023773
-0.014008
-0.021820
-0.046722
-0.028168
-0.028656
-0.020355
-0.020844
-0.035004
-0.036957
-0.024261
-0.011078
-0.015961
-0.038910
-0.025238
-0.029144
-0.009125
-0.011566
-0.032074
-0.019379
-0.018890
0.005493
0.002563
-0.035004
-0.011078
-0.017426
0.015259
-0.000336
-0.021332
-0.011566
-0.019379
0.003540
0.000122
-0.023285
-0.011566
-0.015961
0.007935
-0.002289
-0.022308
-0.017914
-0.008148
0.006958
0.003540
-0.014496
-0.018402
-0.003265
0.002563
0.005981
-0.032562
-0.015472
-0.008148
0.013794
0.000610
-0.024261
-0.018890
-0.015472
0.016235
0.000122
-0.009125
-0.007172
-0.004730
0.004517
0.011353
-0.013031
-0.017426
-0.012054
0.017212
0.005981
-0.016937
-0.004242
-0.002777
0.005981
0.005493
-0.012543
-0.000336
-0.011566
0.003052
0.004517
-0.024261
-0.002777
-0.009125
0.005981
0.003540
-0.001312
-0.010590
-0.013519
0.015747
0.020142
-0.002289
0.000610
-0.014984
0.002075
-0.013031
-0.032074
-0.012054
-0.024750
-0.217621
-0.143402
0.051880
0.190063
0.064087
-0.019379
-0.054047
-0.069183
-0.055511
-0.042816
-0.005707
0.011841
0.001099
0.027466
0.024048
0.054810
0.049927
0.030884
0.050415
0.053345
0.053833
0.048950
0.033813
0.029419
0.039673
0.051392
0.059692
0.034302
0.026001
0.036255
0.053345
0.036255
0.037720
0.027954
0.038696
0.017700
0.031372
0.030884
0.027466
0.031372
0.017212
0.022583
0.038696
0.030396
0.027954
0.014771
0.031860
0.042114
0.043579
0.058716
0.047974
0.050415
0.073364
0.080688
0.059692
0.046021
0.022583
0.035767
0.021606
0.016235
0.010376
0.000610
0.015259
0.005005
-0.006683
-0.035004
-0.043793
-0.038422
-0.048676
-0.063812
-0.083344
-0.094574
-0.067230
-0.086761
-0.081879
-0.087250
-0.093597
-0.056000
-0.060883
-0.055511
-0.067230
-0.054535
-0.026703
-0.041840
-0.032562
-0.043304
-0.037445
-0.013519
-0.008636
-0.019867
-0.036469
-0.039398
-0.015472
-0.031586
-0.035492
-0.041351
-0.047211
-0.032074
-0.041840
-0.050629
-0.060394
-0.069183
-0.047211
-0.070160
-0.070160
-0.074554
-0.076019
-0.064301
-0.072601
-0.080414
-0.109711
-0.112152
-0.087250
-0.083832
-0.094574
-0.096039
-0.096527
-0.072113
-0.075531
-0.079926
-0.097992
-0.102386
-0.069183
-0.061859
-0.053558
-0.090668
-0.086761
-0.057465
-0.087250
-0.074066
-0.070648
-0.080902
-0.023285
-0.014008
-0.010101
0.015259
0.086548
0.225220
0.316528
0.297974
0.158813
-0.046722
-0.257660
-0.106781
0.125610
0.216431
0.233032
0.231079
0.188599
0.142212
0.068970
0.038696
0.029907
-0.005707
-0.009125
-0.045746
-0.049652
-0.036957
-0.037445
-0.037445
-0.043793
-0.038910
-0.027191
-0.018890
-0.016449
-0.033539
-0.026703
-0.001801
-0.011566
-0.003754
-0.025726
-0.022797
-0.002289
-0.006683
0.010376
-0.023773
-0.020844
0.005981
-0.005219
-0.002777
-0.020355
-0.023285
0.004028
-0.004242
-0.005219
-0.020355
-0.030609
0.005493
-0.005219
0.007935
-0.002289
-0.011078
-0.004242
0.002563
-0.000824
-0.017426
-0.009613
0.022095
0.024536
0.017212
-0.012054
-0.013519
-0.006683
0.007935
0.044067
0.095337
-0.363129
-0.312347
-0.028656
0.307739
0.096313
-0.035492
-0.055511
-0.073578
-0.062347
-0.078949
-0.069672
-0.019867
-0.014008
0.006470
-0.004242
0.000122
0.023071
0.035767
0.044556
0.026978
0.009888
0.049438
0.047974
0.064575
0.032349
0.020142
0.057251
0.045532
0.049438
0.021606
0.024536
0.047974
0.051392
0.061157
0.028442
0.023071
0.048462
0.052856
0.050415
0.023071
0.014282
0.045532
0.018677
0.033325
0.008423
-0.020355
-0.005219
-0.018402
-0.014496
-0.059418
-0.072113
-0.041351
-0.043304
-0.017426
-0.034027
-0.029633
-0.017914
-0.017914
-0.005219
-0.033051
-0.056000
-0.017426
-0.014984
0.001587
-0.012543
0.006958
0.045532
0.050415
0.067993
0.036255
0.038208
0.061646
0.056274
0.061157
0.031860
0.018677
0.045532
0.028442
0.039673
0.052368
0.012329
0.014771
0.003540
0.019165
0.036743
-0.007660
0.007935
-0.014008
0.005005
0.016724
-0.026215
-0.010590
-0.030609
-0.018402
0.004028
-0.036469
-0.037445
-0.049164
-0.031586
-0.009613
-0.033051
-0.032562
-0.035004
-0.018402
-0.005219
-0.029633
-0.036957
-0.036469
-0.014984
-0.010590
-0.027191
-0.024750
-0.024750
-0.013519
0.003540
-0.019867
-0.011566
-0.025238
-0.003265
0.003540
-0.013519
-0.010590
-0.027191
-0.004242
0.009399
-0.012054
-0.011078
-0.027191
-0.005707
0.010376
-0.019867
-0.014008
-0.025726
-0.014496
0.013794
-0.027191
-0.011566
-0.026215
-0.000336
0.009399
-0.018402
-0.018402
-0.027191
-0.010101
0.011841
-0.016937
-0.020355
-0.023285
-0.008148
0.018188
-0.014984
-0.013031
-0.016449
-0.013031
0.012817
-0.021332
-0.000824
-0.026215
-0.010101
0.006470
-0.017914
-0.010101
-0.021820
-0.007660
0.005981
-0.009613
-0.017426
-0.023773
-0.009125
0.008911
-0.017426
-0.016937
-0.022797
-0.015472
0.010864
-0.014496
-0.021332
-0.026703
-0.020844
0.004028
-0.002289
0.002075
-0.009613
-0.000336
0.011841
-0.010101
-0.005219
-0.007660
0.010864
0.030396
0.005981
0.006470
-0.008636
0.008911
0.077759
-0.086761
-0.361664
-0.112640
0.181763
0.196411
0.005005
-0.053558
-0.080902
-0.081879
-0.041840
-0.057465
-0.052094
-0.036469
-0.018890
0.005493
-0.006195
0.001587
-0.004242
0.003540
0.023560
0.018188
0.006958
-0.001312
0.012329
0.036255
0.007935
0.010864
-0.007172
0.013794
0.025513
0.010864
0.006470
-0.009125
0.008911
0.026978
0.002563
-0.004242
-0.011078
-0.002289
0.014771
-0.005707
-0.003265
-0.012054
-0.000824
0.021118
0.003052
0.000610
-0.014008
0.003540
0.020142
0.015259
0.016724
0.003540
0.012329
0.038696
0.021606
0.015259
0.022583
0.030884
0.041138
0.033813
0.036255
0.029907
0.029419
0.048462
0.046997
0.045532
0.039185
0.053833
0.053345
0.043579
0.023560
0.031372
0.039673
0.067505
0.035767
0.025024
-0.003754
0.018677
0.051392
0.047974
0.041138
0.008911
0.001099
0.008911
-0.027679
-0.024750
-0.016937
-0.010590
0.012329
-0.007172
-0.021332
-0.024261
-0.026215
-0.019867
-0.034515
-0.037933
-0.031586
-0.043304
-0.016449
-0.024261
-0.029144
-0.032562
-0.030121
-0.012543
-0.019867
-0.024261
-0.025238
-0.019379
-0.000336
-0.014008
-0.004730
-0.025238
-0.022308
0.002563
-0.005707
-0.014008
-0.020355
-0.016449
-0.003265
-0.011078
-0.012054
-0.024750
-0.010590
0.001587
-0.012054
-0.017426
-0.018402
-0.018402
-0.001801
0.000610
-0.008148
-0.024261
0.010376
-0.018402
0.012817
0.005981
0.015259
0.009399
-0.015472
0.007935
0.015259
0.013794
0.003540
-0.015961
0.002563
0.008911
0.012329
0.004517
-0.020844
0.005493
-0.003754
0.011353
0.000122
-0.022308
0.002563
0.003540
0.006470
-0.002777
-0.026215
-0.004242
0.005493
0.000122
-0.007660
-0.019379
0.001099
0.007446
0.004028
0.005005
-0.021332
0.012329
0.021118
0.022583
0.015259
0.003540
0.017212
0.028931
0.014282
0.016724
0.042114
-0.222015
-0.338226
-0.055511
0.289673
0.188110
-0.016449
-0.069183
-0.066742
-0.075043
-0.083832
-0.049652
-0.031586
-0.011566
-0.006683
-0.025238
0.004517
0.007446
0.016235
0.017700
0.011841
0.021606
0.027466
0.030884
0.033813
0.005005
0.014282
0.018188
0.035278
0.025024
-0.000336
0.021606
0.019165
0.026489
0.014282
-0.002289
0.003540
0.027466
0.019165
0.015259
-0.006195
0.010376
0.009399
0.021118
0.012817
-0.006683
0.015259
0.005493
0.021118
0.003540
-0.011566
0.007446
0.011841
0.014771
0.015747
-0.017426
0.004517
0.008911
0.025024
0.006958
-0.025238
0.005981
0.003540
0.024048
0.012329
-0.020844
0.001587
0.001099
0.019653
0.016235
-0.015961
-0.005707
0.010376
0.026001
0.012329
-0.014496
0.005493
0.002563
0.022583
0.011841
-0.014008
0.008911
0.003052
0.017212
0.014771
-0.012543
0.006470
0.009888
0.031372
-0.000824
-0.017914
0.007446
0.001587
0.030396
0.006470
-0.020355
0.003052
0.009399
0.017212
0.008423
-0.020355
0.005493
0.000122
0.013794
0.004028
-0.016937
0.017212
0.005005
0.017212
0.015747
-0.014984
0.005493
0.000610
0.017700
0.012329
-0.017426
0.003540
-0.002289
0.017212
0.005981
-0.026215
-0.011078
-0.011566
-0.001801
-0.003265
-0.019867
-0.006683
-0.014008
-0.002289
-0.007172
-0.041840
-0.016449
-0.008636
0.015259
0.005981
-0.009125
0.022095
0.030884
0.059692
0.042114
0.015259
0.032837
0.041626
0.042603
0.028931
-0.000824
0.032837
0.047485
0.075806
0.057251
0.023071
0.023560
0.014282
0.000610
-0.006683
-0.040863
-0.028168
-0.009613
0.005493
-0.005219
-0.022308
-0.018890
-0.015472
-0.004730
-0.010590
-0.060883
-0.030121
-0.028168
0.011353
0.005493
-0.016449
0.011841
0.011841
0.031372
0.024048
-0.007172
0.010864
0.081665
0.164185
-0.393890
-0.485199
-0.112640
0.396118
0.264771
0.031372
-0.082367
-0.089691
-0.080902
-0.056976
-0.059906
-0.073578
-0.043793
-0.032562
-0.006195
-0.022797
-0.041840
-0.027191
-0.015961
0.001099
-0.023773
-0.060394
-0.040863
-0.044281
-0.029633
-0.040863
-0.048187
-0.046722
-0.052094
-0.037445
-0.030121
-0.047699
-0.066742
-0.082367
-0.056000
-0.012543
0.013306
-0.025238
-0.089203
-0.021820
0.113892
0.222778
0.328735
0.305298
0.212036
-0.078949
-0.253754
-0.104828
0.088501
0.206177
0.251587
0.219360
0.170532
0.129028
0.091919
0.082153
0.044067
0.013794
-0.016449
-0.010590
0.007446
-0.010590
-0.019867
-0.041840
-0.021332
-0.005707
-0.018402
-0.014008
-0.030121
-0.018890
-0.001312
-0.012054
-0.017426
-0.030609
-0.011566
0.003052
-0.004242
-0.011078
-0.027679
-0.011566
-0.002777
0.000610
-0.014496
-0.020355
-0.015472
0.008423
-0.003754
-0.004242
-0.022308
-0.020844
0.002075
0.004028
-0.005219
-0.019867
-0.010101
0.006958
0.005981
0.000122
-0.029144
-0.020355
0.005493
-0.005707
-0.001801
-0.022797
-0.010590
0.003540
0.000122
-0.005707
-0.020844
-0.010590
0.004517
-0.009125
0.004517
-0.015472
-0.012054
0.017700
0.002075
-0.004242
-0.016937
-0.000824
0.010864
-0.003754
0.005005
-0.023773
-0.008636
0.008423
0.015259
-0.002289
-0.014008
-0.011566
0.013794
0.001099
0.002563
-0.014496
-0.013031
0.011841
0.009888
0.003052
-0.012054
-0.006195
0.013794
0.006470
0.004028
-0.009613
-0.006195
0.013794
0.003052
-0.004730
-0.012543
-0.007660
0.015747
0.005493
0.014282
-0.007172
-0.016937
0.013794
0.009399
-0.000336
-0.012543
0.000122
0.004517
0.012329
0.008423
-0.013519
-0.006683
-0.000336
0.014771
0.006470
-0.010590
-0.013031
0.014771
0.002563
0.008423
-0.014008
-0.015472
-0.006195
-0.006683
-0.011566
-0.003265
-0.004242
-0.013031
-0.004242
-0.005707
-0.023773
-0.004730
0.006958
-0.001801
-0.013519
-0.016449
-0.012543
-0.013031
-0.004730
0.059692
0.079712
-0.469086
-0.274261
0.043091
0.286255
0.048462
-0.045258
-0.074066
-0.076996
-0.079437
-0.081879
-0.056000
-0.032562
-0.002777
0.004028
0.005981
0.010376
0.039185
0.046997
0.053833
0.051880
0.046021
0.058716
0.085083
0.088013
0.117798
0.125610
0.170044
0.166138
0.144653
0.103149
0.069458
0.043579
0.037720
0.037231
0.042603
0.046997
0.061157
0.062622
0.038696
-0.005707
-0.033051
-0.043304
-0.052094
-0.067230
-0.087738
-0.095062
-0.080414
-0.073578
-0.072113
-0.067230
-0.064789
-0.051605
-0.026703
-0.030121
-0.018402
-0.017426
-0.014008
0.004517
0.003540
-0.001801
0.001587
0.009888
0.012329
0.016724
0.009399
-0.003265
0.013794
0.014282
0.003052
0.002075
-0.001312
-0.005219
0.017700
0.006470
0.003052
-0.008148
-0.008148
0.010864
-0.004730
-0.006683
0.024536
-0.007172
0.006470
0.001099
0.014282
0.037231
-0.005219
-0.002289
-0.000336
0.020142
0.011841
-0.007172
0.007935
-0.004730
0.019165
0.012817
-0.016449
-0.008148
-0.001801
0.009399
0.008911
-0.009613
-0.006683
-0.005707
0.018188
0.019653
-0.014496
0.005005
-0.003754
0.022583
0.007446
-0.010101
-0.011566
-0.006683
0.008911
0.020142
-0.006195
-0.003754
-0.011566
0.013794
0.011353
-0.011566
0.004517
-0.006683
0.016724
0.024048
-0.014008
0.003052
-0.003265
0.021118
0.027466
-0.017914
0.004517
-0.009125
0.027466
0.023071
-0.016449
0.002563
0.003052
0.028442
0.027466
-0.015961
0.004028
0.000122
0.021118
0.029907
-0.002777
-0.001801
-0.002289
0.027954
0.026489
-0.002777
0.005493
0.007446
0.027466
0.034790
-0.004730
-0.000336
-0.002289
0.026978
0.028931
-0.004242
0.009399
0.001099
0.025513
0.025513
-0.006195
0.005493
-0.008636
0.023560
0.024048
-0.007172
0.007935
-0.005707
0.025024
0.024536
-0.008148
-0.005707
0.000610
0.030884
0.022583
-0.005707
0.000122
-0.004730
0.023071
0.028931
0.000122
-0.003265
-0.000824
0.022095
0.032349
-0.008636
-0.006195
-0.004242
0.024536
0.028442
-0.007660
-0.002289
-0.002777
0.021606
0.027954
-0.008636
0.008911
-0.008148
0.015259
0.025024
0.000122
0.000122
-0.010101
0.012329
0.020142
-0.015472
-0.009613
-0.012543
0.010864
0.023071
-0.010101
-0.015961
-0.019379
0.011353
0.014771
-0.023773
-0.008636
-0.007172
0.019165
0.029419
-0.006195
0.005005
-0.000824
0.034302
0.053833
0.030396
0.076782
0.085083
0.141724
0.194946
0.191528
0.218384
0.187134
0.159302
0.112427
0.071899
0.101685
0.120239
0.161743
0.148071
0.096313
0.061646
0.037720
0.044067
0.034302
-0.012054
-0.032074
-0.045258
-0.010101
-0.018402
-0.490082
-0.411469
-0.125336
0.207642
0.090454
-0.137054
-0.152679
-0.149261
-0.108246
-0.069183
-0.074066
-0.051605
-0.030121
0.004028
0.031860
0.010864
0.026978
0.012817
0.046021
0.053833
0.026489
0.036255
0.018188
0.054810
0.059204
0.022095
0.041626
0.016724
0.046997
0.053345
0.014282
0.019165
0.009888
0.033325
0.045532
0.009399
0.015259
0.002075
0.030884
0.030396
0.002075
0.004028
-0.007660
0.017700
0.022583
-0.009613
-0.000336
-0.021820
0.009399
0.022583
-0.013519
-0.001312
-0.013519
0.013794
0.014282
-0.010590
-0.010101
-0.011566
0.003540
0.008911
-0.013519
-0.001312
-0.022308
0.007446
0.022095
-0.013031
-0.003265
-0.019867
0.002563
0.025024
-0.004730
-0.008148
-0.007660
-0.007172
0.002075
0.006958
0.003540
-0.000824
-0.021820
0.011353
0.000122
0.005005
-0.011566
-0.023773
0.008423
0.000610
0.009399
0.003052
-0.017914
0.008911
-0.005219
0.012329
0.007446
-0.012054
0.005493
0.005005
0.008911
-0.000336
-0.001801
0.002563
0.009888
0.005005
-0.000336
-0.007172
0.002075
0.014771
0.007446
-0.002777
-0.003265
0.005005
0.009888
0.013794
-0.000336
-0.002777
0.004517
0.008911
0.018677
0.008423
-0.012054
-0.002289
0.020630
0.011353
0.008911
-0.002777
0.014282
0.005981
0.018188
0.000122
-0.015472
0.014282
0.019165
0.004517
0.001587
-0.012543
-0.009125
-0.007172
-0.008148
-0.012543
-0.031097
-0.030609
-0.018402
-0.030121
-0.040375
-0.044281
-0.045746
-0.034515
-0.036957
-0.048187
-0.063324
-0.059906
-0.048676
-0.056000
-0.079437
-0.079926
-0.089691
-0.080414
-0.071136
-0.075531
-0.094574
-0.076019
-0.077972
-0.064301
-0.071625
-0.075531
-0.079437
-0.062347
-0.039398
-0.032562
-0.046234
-0.052582
-0.034027
-0.079926
-0.092133
-0.078461
-0.077484
-0.020844
-0.021820
-0.011566
-0.055511
0.002563
0.156372
0.263306
0.382446
0.402954
0.308716
0.034302
-0.042328
0.109497
0.241333
0.310669
0.348755
0.342896
0.310669
0.280884
0.262817
0.239868
0.220825
0.237915
0.189087
-0.410492
-0.300140
0.037720
0.286743
0.062622
-0.070648
-0.114594
-0.142426
-0.141449
-0.145844
-0.118500
-0.092621
-0.075531
-0.066254
-0.049164
-0.034027
-0.023285
-0.000336
-0.010590
-0.011078
0.008911
0.014282
0.010376
0.011841
0.010864
0.013306
0.014771
0.023071
0.013794
-0.000824
0.000610
0.017700
0.012817
0.006470
0.000122
-0.002777
0.011841
0.001587
-0.000336
0.005981
-0.014496
-0.002289
0.009399
-0.002289
-0.015472
-0.014496
-0.004242
-0.007172
0.001587
-0.008636
-0.008148
-0.005707
0.002563
-0.006195
-0.013519
-0.009613
-0.003754
-0.000336
-0.010590
0.001099
-0.014496
0.011353
0.009888
0.008423
-0.005707
-0.010590
0.002563
0.011353
0.002563
-0.003754
-0.005707
0.018188
0.009399
0.010376
0.002563
0.003052
0.012817
0.008911
0.019165
0.010864
0.003052
0.016235
0.012817
0.010376
0.003540
0.006470
0.017700
0.009888
0.016235
0.000610
-0.001312
0.024048
0.014771
0.019653
-0.003265
-0.001312
0.018677
0.017212
0.008423
0.011841
0.003052
0.006958
0.014771
0.011841
0.000122
0.001099
0.015259
0.019165
0.020142
0.008911
0.000122
0.013794
0.012817
0.020630
0.017212
-0.000336
0.014282
0.018188
0.020630
0.011841
-0.000824
0.015747
0.021606
-0.002289
0.035278
0.013794
0.010864
-0.008636
0.015747
0.030884
0.009399
0.008423
-0.000336
0.015747
0.028931
0.005005
0.005493
-0.007660
0.015747
0.029907
0.006470
0.005981
-0.000336
0.018677
0.033813
0.004517
0.013306
-0.005707
0.011353
0.034790
0.007935
0.007935
-0.003265
0.018677
0.033325
0.004517
0.006470
-0.005219
0.019165
0.032837
0.013794
0.003052
-0.011078
0.024048
0.029907
0.010864
-0.014984
-0.019379
0.021118
0.039673
0.001099
-0.002777
-0.014984
0.004028
0.017700
0.003540
-0.007172
-0.006195
0.008423
0.016235
-0.016449
-0.012543
-0.026703
0.002563
0.022095
-0.005219
0.029419
0.075806
0.100708
-0.476410
-0.252777
0.099243
0.298950
0.083130
0.011353
-0.041351
-0.040863
-0.053558
-0.005707
0.017700
0.015259
0.038696
0.041626
0.071411
0.113892
0.103149
0.132935
0.125610
0.157837
0.174438
0.136841
0.137817
0.121216
0.123657
0.136841
0.095337
0.088013
0.060669
0.075317
0.090942
0.066040
0.042603
0.003052
0.020630
0.022095
-0.032562
-0.031586
-0.064301
-0.052582
-0.043304
-0.053070
-0.066254
-0.072601
-0.050629
-0.026215
-0.036469
-0.039398
-0.049164
-0.025726
-0.000336
-0.022797
-0.010590
-0.021820
0.003540
0.024048
0.008911
-0.000824
-0.017426
-0.001312
0.024048
0.012817
0.001587
-0.018402
0.007935
0.027954
-0.000824
0.007446
-0.014496
0.001099
0.028442
0.005493
-0.004242
-0.021332
-0.002289
0.006958
-0.007660
-0.014008
-0.022308
-0.008148
0.010864
-0.007660
-0.016937
-0.037445
-0.000336
0.007446
-0.016449
-0.016937
-0.032562
-0.014008
0.007446
-0.018890
-0.018402
-0.032074
-0.011078
0.012817
-0.003754
-0.014496
-0.036957
-0.011566
0.017700
-0.012054
-0.021332
-0.028168
-0.014984
0.016235
-0.007172
-0.014008
-0.030121
-0.013519
0.021118
-0.001801
-0.010101
-0.031097
-0.009613
0.015747
-0.011078
-0.006195
-0.024261
-0.003265
0.005005
-0.001312
-0.000336
-0.020844
-0.007172
0.020630
0.001587
-0.006683
-0.014984
0.000610
0.023560
0.005493
-0.000336
-0.030121
0.006958
0.024536
-0.003754
0.004517
-0.025238
0.001587
0.028931
0.003540
0.003052
-0.021820
-0.001312
0.026001
0.008423
0.001099
-0.020844
0.006470
0.024048
-0.006683
0.005005
-0.023773
-0.005707
0.026489
0.005981
0.000122
-0.018890
-0.000824
0.030884
0.011841
-0.003754
-0.015472
-0.001312
0.037231
0.007446
-0.003754
-0.010101
0.010376
0.026001
-0.010101
-0.004242
-0.022308
0.017212
0.038208
0.000610
0.003052
-0.015961
-0.009613
0.024536
0.005493
0.015259
0.042114
-0.009613
0.008911
-0.001312
0.047974
0.120728
-0.264496
-0.337738
-0.020355
0.290161
0.142212
-0.019867
-0.056488
-0.069183
-0.063324
-0.052094
-0.060394
-0.048187
-0.030121
-0.010101
-0.007172
-0.016937
-0.009125
-0.000336
0.014771
0.020630
-0.000336
0.003052
0.007935
0.006958
0.012329
0.001587
-0.004242
0.005005
0.033813
0.025024
0.016724
0.043579
0.058228
0.097290
0.140747
0.166138
0.210571
0.220337
0.258423
0.220825
0.167114
0.147583
0.129028
0.142700
0.156372
0.146118
0.151489
0.154419
0.143188
0.109497
0.078247
0.026001
-0.005707
-0.020844
-0.053070
-0.084808
-0.109222
-0.116058
-0.097015
-0.089203
-0.099457
-0.098480
-0.090668
-0.056000
-0.058929
-0.051117
-0.045746
-0.029633
-0.007660
0.014282
-0.001312
-0.006683
0.011841
0.022095
0.020630
0.020142
0.014282
0.021606
0.036743
0.037720
0.032349
0.008911
0.026001
0.019653
0.031372
0.006958
0.011841
0.013306
0.017212
0.013306
0.013794
-0.005707
0.005981
0.007446
0.015259
0.005005
-0.003265
0.003540
0.014771
0.023071
0.008423
-0.009125
0.004028
0.009399
0.013794
-0.003754
-0.015961
0.005493
0.008911
0.005981
-0.009125
-0.013031
-0.015961
-0.009613
-0.006683
-0.012054
-0.031097
-0.025726
-0.029633
-0.027679
-0.041351
-0.046722
-0.037445
-0.036957
-0.042328
-0.058441
-0.070648
-0.069183
-0.071625
-0.077972
-0.093109
-0.089203
-0.084320
-0.073578
-0.057465
-0.082855
-0.087738
-0.071136
-0.076019
-0.068207
-0.076508
-0.080902
-0.063324
-0.054535
-0.058929
-0.072113
-0.117035
-0.110687
-0.095062
-0.078461
-0.076508
-0.085785
-0.076508
-0.078949
-0.005219
0.082153
0.200806
0.307251
0.264282
0.118774
-0.177094
-0.180511
0.048462
0.184204
0.257446
0.264771
0.242798
0.238892
0.243774
0.299438
0.207642
-0.429535
-0.188812
0.150513
0.470825
0.173462
0.026978
-0.022797
-0.039886
-0.019867
-0.021820
-0.020355
0.004028
0.011841
0.046997
0.043091
0.033325
0.040649
0.051392
0.058228
0.046509
0.026001
0.033813
0.038696
0.051880
0.024536
0.025024
0.017700
0.029419
0.032837
0.028442
-0.001801
0.018677
0.019653
0.040649
0.024048
0.007935
0.008423
0.020142
0.033813
0.029419
0.005005
0.018677
0.012329
0.025024
0.026489
0.011841
0.010864
0.018188
0.034302
0.020142
0.009399
0.005005
0.005493
0.029419
0.017212
0.006470
0.016724
0.005493
0.021118
0.014771
-0.007172
0.000610
0.010864
0.029907
0.012817
-0.009613
0.005005
-0.004730
0.023560
0.008423
-0.004242
-0.003754
-0.004730
-0.004730
0.002075
-0.014984
-0.008636
-0.032562
-0.029144
0.019165
0.003052
0.018188
-0.001312
0.010376
0.067505
0.070435
0.113403
0.118286
0.142212
0.194458
0.184692
0.167603
0.118774
0.104126
0.130981
0.110474
0.112915
0.098267
0.085083
0.117310
0.099731
0.089478
0.028931
-0.001312
-0.003265
-0.034515
-0.057465
-0.102386
-0.110199
-0.077972
-0.098969
-0.095551
-0.110687
-0.106293
-0.068695
-0.071625
-0.058929
-0.074066
-0.072113
-0.027191
-0.035492
-0.028168
-0.048676
-0.044281
0.001099
-0.003265
-0.012054
-0.029633
-0.031097
0.009888
-0.002289
-0.006195
-0.018890
-0.023285
0.021606
-0.001312
0.011353
-0.008148
-0.031097
0.016235
-0.000824
0.005005
-0.017426
-0.030609
0.016235
0.006470
0.008423
-0.006195
-0.017914
0.023560
0.025024
0.067017
0.082153
-0.292328
-0.337738
-0.072113
0.230103
0.215454
0.006470
-0.016937
-0.058929
-0.056000
-0.054535
-0.070160
-0.004242
0.006470
0.010864
0.004517
0.008423
0.048462
0.021606
0.030884
0.010864
0.002075
0.037720
0.024048
0.023560
0.000610
-0.012054
0.025513
0.010376
0.009399
-0.005219
-0.014496
0.018677
0.011841
0.007446
-0.014008
-0.016449
0.017212
-0.002777
0.003540
-0.010101
-0.017426
0.018188
0.007935
0.004028
-0.006195
-0.025238
0.013794
-0.001312
0.011353
-0.012054
-0.028656
0.016235
0.009888
0.014771
-0.011566
-0.027679
0.010864
0.005005
0.005005
-0.014008
-0.013519
0.013794
0.014771
0.012817
-0.015961
-0.020355
0.018188
0.008423
0.010376
-0.007172
-0.022308
0.015747
0.018188
0.019165
-0.010590
-0.016449
0.026489
0.015747
0.011841
-0.007172
-0.018890
0.022095
0.010376
0.012817
-0.013031
-0.010101
0.025024
0.002075
0.020630
-0.006683
-0.009613
0.015747
0.005005
0.010864
-0.006195
-0.011078
0.026978
0.009399
0.013794
-0.007172
-0.015472
0.016724
0.014282
0.011841
-0.009125
-0.007660
0.024536
0.008911
0.005981
-0.011078
-0.014496
0.022095
0.019653
0.009888
-0.002289
-0.022797
0.017212
0.011841
0.014771
-0.005707
-0.015961
0.015259
0.012817
0.009888
-0.007660
-0.011566
0.022095
0.005981
0.007935
-0.019867
-0.028656
0.013306
0.001099
0.005493
-0.013031
-0.021332
0.000122
0.003052
0.000610
-0.014008
-0.026215
0.014282
0.006958
0.001587
-0.019867
-0.024261
0.006958
0.013306
0.025024
0.011841
0.017212
0.043091
0.033813
0.042114
0.038696
0.048950
0.083130
0.119751
0.210571
0.228149
-0.258636
-0.093597
0.207642
0.484497
0.234985
0.051880
0.016235
-0.008148
0.013794
0.021118
0.000122
0.032837
0.037231
0.011841
-0.007660
-0.029633
-0.067230
-0.083832
-0.094086
-0.090668
-0.082855
-0.096527
-0.081390
-0.078461
-0.050140
-0.040863
-0.042328
-0.033051
-0.019379
0.002075
0.004517
-0.000336
0.003540
0.023560
0.030396
0.010864
0.015747
0.015259
0.023071
0.031860
0.022583
0.001099
0.009399
0.012817
0.017212
0.015747
-0.002289
0.000122
0.001099
0.005005
0.009399
-0.005707
0.000122
-0.008636
0.005981
-0.001312
-0.007660
-0.005219
-0.008636
0.003052
0.001099
-0.021332
-0.007660
-0.001801
0.002563
-0.002289
-0.004730
-0.014496
-0.000824
0.001587
0.006470
-0.005219
-0.008636
-0.004242
-0.005707
0.003052
-0.012054
-0.004730
-0.010101
-0.001801
0.008911
-0.017914
-0.009125
0.000122
0.004028
0.004517
-0.011566
-0.023285
-0.004730
-0.003265
0.002563
-0.016937
-0.008636
-0.006195
-0.004730
-0.002777
-0.018890
-0.012054
-0.003754
-0.001801
0.006958
-0.021820
-0.014984
-0.008148
0.006470
0.006958
-0.007660
-0.007172
-0.004730
0.014282
0.004028
-0.004730
-0.003754
-0.002777
0.010376
0.015747
0.001587
0.006958
-0.003265
0.013306
0.024536
0.001587
-0.007660
0.006470
0.013306
0.023560
-0.001312
0.005981
0.012329
0.017212
0.019653
-0.003265
-0.000336
0.007446
0.005981
0.023071
0.005493
0.006470
0.006958
0.020142
0.026001
-0.011566
0.001099
0.007935
0.013794
0.019653
0.004517
0.000610
0.000610
0.024048
0.008423
-0.011078
0.004517
-0.002777
0.005005
0.020630
-0.011566
-0.002777
0.015747
0.007446
0.005493
-0.008148
0.043579
0.113892
-0.287445
-0.502777
-0.166351
0.243774
0.248657
0.019165
-0.065277
-0.124847
-0.139008
-0.128265
-0.097504
-0.080902
-0.083832
-0.067719
-0.064301
-0.057953
-0.057465
-0.078949
-0.073090
-0.065277
-0.064301
-0.057953
-0.080902
-0.070160
-0.079437
-0.060394
-0.056976
-0.088226
-0.070648
-0.069183
-0.040863
-0.033539
-0.061859
-0.058441
-0.102386
-0.081390
-0.049164
-0.049164
-0.021820
-0.022308
0.008423
0.003052
0.039673
0.165649
0.284790
0.406372
0.403442
0.236938
-0.037933
-0.070648
0.145142
0.276489
0.314575
0.330200
0.313599
0.297974
0.274536
0.219849
0.178833
0.139771
0.112427
0.103149
0.055786
0.031372
0.003540
0.003052
0.003052
-0.033051
-0.026703
-0.040375
-0.036957
-0.031097
-0.057465
-0.051117
-0.060394
-0.039886
-0.017426
-0.040863
-0.037933
-0.051605
-0.029144
-0.016937
-0.039398
-0.043793
-0.039886
-0.036469
-0.009613
-0.032074
-0.028656
-0.025726
-0.008148
-0.003265
-0.021332
-0.024750
-0.022797
-0.007660
-0.000824
-0.001312
0.017212
-0.013519
-0.024750
0.000610
0.005005
0.021118
-0.001312
-0.022308
-0.000336
0.006470
0.027954
0.000610
-0.025726
0.010864
-0.001312
0.018677
-0.008636
-0.018890
0.001587
0.002075
0.021606
-0.004242
-0.017914
-0.006683
0.001587
0.023071
-0.006683
-0.026703
-0.003754
0.001099
0.022583
-0.014496
-0.021820
-0.000336
0.006958
0.016235
-0.010590
-0.024261
0.000610
-0.003265
0.016724
-0.013031
-0.034515
-0.003754
-0.005707
0.011353
-0.011566
-0.040375
-0.009125
-0.000824
0.022095
-0.011078
-0.035004
-0.018890
-0.008636
-0.002777
-0.008148
0.034302
0.111450
-0.352875
-0.390472
-0.105316
0.249634
0.186157
-0.001312
-0.054047
-0.103363
-0.116058
-0.076019
-0.054047
-0.014008
-0.028656
-0.030121
0.005981
0.028442
0.036255
0.015259
-0.000336
0.035767
0.030884
0.041138
0.023560
0.005981
0.024536
0.024048
0.037231
0.006470
-0.002289
0.012817
0.029419
0.034790
0.008911
-0.009613
0.012817
0.016724
0.030884
0.016235
-0.009613
0.018677
0.020142
0.032349
0.015747
-0.004730
0.014771
0.012817
0.031372
0.014282
-0.012054
0.010864
0.024536
0.033325
0.005005
-0.009613
0.019165
0.019165
0.034302
0.010864
-0.017914
0.015259
0.007935
0.035767
0.013794
-0.013519
0.008423
0.014771
0.025513
0.003540
-0.006683
0.011841
0.008911
0.031372
-0.000824
-0.015472
0.013794
0.001587
0.030396
0.004028
-0.009125
0.012817
-0.005219
0.035767
-0.005219
-0.011078
0.008911
0.009399
0.023071
0.001587
-0.015961
0.014282
0.011353
0.021606
0.003052
-0.014008
0.000610
0.000610
0.007935
0.005005
-0.012543
-0.004730
-0.003754
0.014282
-0.011078
-0.021332
-0.007660
0.005981
0.010864
-0.006683
-0.024750
-0.008148
-0.002289
0.012329
-0.002777
-0.010101
0.028931
0.057251
0.090454
0.090942
0.120239
0.188599
0.214966
0.215454
0.194458
0.138306
0.120728
0.087036
0.108521
0.110474
0.111450
0.131470
0.130493
0.127075
0.088013
0.041138
0.021118
-0.002777
-0.022308
-0.070648
-0.104340
-0.100922
-0.095551
-0.084320
-0.097015
-0.102386
-0.080902
-0.073090
-0.050140
-0.051117
-0.051605
-0.034515
-0.011566
0.012817
-0.000824
-0.014496
0.006470
0.008423
0.030884
0.031860
0.008423
0.038696
0.043579
0.040161
0.041138
0.047974
0.101685
-0.024750
-0.347015
-0.097015
0.151001
0.231567
0.068481
0.006470
-0.034027
-0.056000
-0.035980
-0.023285
-0.004242
-0.007660
-0.001801
0.005493
0.017212
0.036743
0.031372
-0.001312
0.017700
0.014282
0.024048
0.016724
-0.010101
-0.003265
-0.019867
-0.020355
-0.006195
-0.007172
-0.017426
-0.011566
-0.031097
-0.020355
-0.015472
-0.008636
-0.026215
-0.032562
-0.021332
-0.002777
-0.031097
-0.023285
-0.029633
-0.021820
-0.008148
-0.025726
-0.018402
-0.037445
-0.018402
-0.005707
-0.028656
-0.015472
-0.035004
-0.019867
-0.006195
-0.026215
-0.017426
-0.024750
-0.013519
-0.004242
-0.016449
-0.022797
-0.031097
-0.018402
-0.005219
-0.018890
-0.020844
-0.029633
-0.013031
-0.003754
-0.015472
-0.007172
-0.032562
-0.019867
-0.001801
-0.010101
-0.012054
-0.028656
-0.025238
-0.005219
-0.003265
-0.022308
-0.023285
-0.012543
-0.001312
-0.023285
-0.005707
-0.019379
-0.009613
0.005493
-0.014984
-0.012054
-0.018890
-0.011566
-0.000336
-0.006195
-0.005707
-0.018402
-0.014008
0.007935
-0.004730
-0.010101
-0.029633
-0.006683
0.010376
-0.001312
-0.005707
-0.019379
-0.009125
0.002075
0.000610
-0.004242
-0.017426
-0.012054
0.009888
-0.011566
-0.004730
-0.018890
-0.009613
0.001099
-0.010590
-0.006683
-0.013031
-0.005707
0.012817
-0.013031
-0.011566
-0.017426
-0.002777
0.007446
-0.015472
-0.006195
-0.018890
-0.004242
0.006470
-0.010590
0.007935
-0.020355
-0.006683
-0.000336
-0.007660
-0.014496
-0.027191
-0.015961
0.012817
-0.017914
-0.005707
-0.029144
-0.022797
0.001099
-0.016449
-0.019379
-0.032562
-0.027191
-0.009125
-0.014496
-0.010101
-0.031586
-0.027191
-0.007660
-0.025726
-0.021820
-0.038422
-0.029633
-0.005219
-0.023285
-0.010101
-0.031586
-0.027679
-0.002289
-0.011566
-0.007172
-0.016937
-0.003754
0.032837
0.009888
0.025024
0.025024
0.043579
0.088501
0.083618
0.094360
0.088013
0.094360
0.116821
0.097290
0.102173
0.074341
0.062134
0.065552
0.067505
0.166626
-0.037933
-0.500336
-0.156586
0.203247
0.312622
0.009399
-0.098969
-0.109711
-0.139008
-0.145355
-0.166351
-0.143890
-0.090179
-0.094574
-0.071625
-0.084320
-0.061371
-0.023773
-0.040375
-0.044281
-0.047699
-0.050629
-0.013031
-0.027679
-0.029144
-0.041840
-0.040375
-0.015472
-0.033539
-0.017426
-0.034027
-0.048187
-0.008148
-0.030121
-0.021332
-0.033051
-0.015961
0.002075
-0.009125
-0.007172
-0.035004
-0.023285
0.011353
-0.013519
-0.000336
-0.024750
-0.020355
0.007935
0.000122
-0.010101
-0.034027
-0.025238
0.005981
-0.017914
-0.010590
-0.033051
-0.040863
-0.001801
-0.030121
-0.043793
-0.058441
-0.060394
-0.026215
-0.037933
-0.054535
-0.076508
-0.065277
-0.038910
-0.059418
-0.053070
-0.084808
-0.083344
-0.064789
-0.075531
-0.067230
-0.108246
-0.108246
-0.055023
-0.066254
-0.067719
-0.093109
-0.055023
-0.043304
-0.053558
-0.025238
-0.037445
-0.048187
-0.021820
-0.010590
0.005493
0.026978
0.016724
0.018677
0.065063
0.109009
0.146118
0.174438
0.257446
0.303345
0.445435
0.624146
0.763306
0.711548
0.398560
0.026489
-0.309418
-0.410980
0.089478
0.450806
0.521606
0.424927
0.264282
0.110474
-0.029633
-0.120453
-0.198578
-0.287445
-0.304047
-0.308929
-0.273285
-0.264984
-0.271820
-0.240082
-0.213226
-0.165375
-0.152679
-0.148773
-0.115082
-0.098480
-0.063812
-0.052582
-0.064301
-0.049652
-0.043793
-0.006683
-0.016937
-0.028168
-0.014984
-0.020355
0.012329
0.011841
-0.008148
-0.006683
-0.009613
0.025513
0.008911
-0.009125
-0.001312
-0.001801
0.026489
0.019653
-0.002777
0.007446
0.006470
0.022583
0.016724
-0.008636
-0.007660
0.005005
0.026489
0.010864
-0.006683
0.009399
-0.001801
0.024536
0.016724
-0.003265
-0.003754
0.008911
0.026001
0.011353
-0.008148
-0.010101
-0.010590
0.012329
0.004028
-0.012543
-0.008636
-0.003265
0.018188
0.002563
-0.023773
-0.009125
-0.006683
0.020142
0.016724
-0.009613
-0.002777
0.010864
0.017212
0.006958
-0.004242
0.026489
0.079712
0.102173
-0.392426
-0.211761
0.135864
0.155884
0.068481
0.005493
-0.056976
-0.059418
-0.056976
-0.022308
-0.013519
-0.009125
0.008911
0.029907
0.068481
0.104614
0.115845
0.167603
0.210083
0.230591
0.217896
0.163696
0.140259
0.110962
0.132935
0.126587
0.122192
0.129517
0.136841
0.136353
0.113403
0.064575
0.043091
0.008423
-0.022308
-0.049652
-0.079926
-0.098969
-0.095551
-0.089691
-0.088715
-0.110199
-0.094574
-0.091644
-0.062836
-0.050629
-0.057465
-0.044769
-0.035980
-0.015961
-0.012054
-0.027679
-0.015472
-0.014008
0.013306
0.005493
0.002563
-0.008636
0.009399
0.021118
0.015747
-0.005707
-0.001312
0.001099
0.020630
0.002563
-0.009125
-0.005219
-0.003265
0.006958
-0.002289
-0.008636
-0.022308
-0.014984
0.009888
-0.008148
-0.028168
-0.023285
-0.027679
-0.011078
-0.013031
-0.024750
-0.025238
-0.031586
-0.004730
-0.003265
-0.026703
-0.030609
-0.019379
0.005493
-0.004242
-0.019379
-0.027191
-0.010590
0.012817
0.001099
-0.013519
-0.011078
-0.012054
-0.001312
0.002563
-0.007172
-0.015472
-0.012054
0.006958
-0.003754
-0.003265
-0.006195
-0.014984
0.005493
-0.003265
-0.019867
-0.007172
-0.008636
0.004517
0.004028
-0.002777
-0.009125
-0.010101
0.012329
0.012329
-0.006683
-0.015961
0.004517
0.016235
0.014771
0.007935
-0.004242
-0.000336
0.012817
0.012329
0.006958
-0.001801
0.013306
0.018188
-0.002289
0.004028
0.005493
-0.001312
-0.009125
-0.004730
0.005981
0.007446
0.002075
-0.017914
-0.005707
0.004028
0.003052
0.004028
-0.015472
-0.011566
0.003052
0.001587
-0.002289
-0.011566
-0.020844
0.009888
0.006470
-0.003754
-0.023285
-0.014984
0.004517
0.002563
0.002563
-0.014496
-0.017914
0.011353
0.007446
-0.002289
-0.014496
-0.007660
0.004028
-0.003265
0.002075
-0.007660
-0.016937
0.004517
-0.000824
0.000122
-0.015472
-0.016449
0.000122
-0.004730
0.005005
-0.016937
-0.018402
0.000610
0.000610
0.003540
-0.025238
-0.020844
0.004028
0.000122
-0.006683
-0.013031
-0.021820
-0.005219
-0.003265
0.020142
0.002563
0.001099
0.004517
-0.014984
-0.013031
-0.034027
-0.005707
-0.018890
-0.221527
-0.135590
0.021606
0.119263
0.046021
-0.035980
-0.056000
-0.077972
-0.076508
-0.046234
-0.045746
-0.034515
-0.039886
-0.030121
-0.015472
0.000610
-0.002777
-0.017426
-0.011078
-0.001801
0.014282
0.007446
-0.010101
-0.016937
-0.000336
-0.005219
0.006470
-0.019379
-0.032562
-0.003265
-0.017914
-0.008148
-0.025238
-0.017426
0.003540
0.009399
0.028931
0.040161
0.052368
0.146118
0.172485
0.207642
0.201782
0.187622
0.167114
0.105103
0.075317
0.042114
0.043091
0.089966
0.109009
0.126587
0.090942
0.051880
0.044067
0.016724
-0.012543
-0.087250
-0.117035
-0.119965
-0.132660
-0.125824
-0.151215
-0.147308
-0.100922
-0.096039
-0.074066
-0.088715
-0.081879
-0.039398
-0.032562
-0.011078
-0.039398
-0.034515
-0.007172
-0.010101
0.004517
-0.020844
-0.019867
0.000610
-0.003754
0.015259
-0.020355
-0.026215
-0.003265
-0.004242
0.000122
-0.031586
-0.032074
-0.003265
-0.014496
-0.001801
-0.025238
-0.038910
-0.008636
-0.014984
-0.002777
-0.026703
-0.029144
-0.007172
-0.014496
-0.005707
-0.033051
-0.032562
-0.003754
-0.012543
-0.006683
-0.015961
-0.027679
-0.009613
-0.003754
-0.002777
-0.020355
-0.034027
-0.015961
-0.010101
0.004517
-0.018402
-0.028656
-0.009613
-0.003754
0.006958
-0.022308
-0.041840
-0.006195
-0.003754
-0.000824
-0.021332
-0.029633
-0.004242
-0.004730
0.006470
-0.019379
-0.036957
0.000122
0.000122
0.008911
-0.016449
-0.023773
0.001099
-0.002777
0.014282
-0.009125
-0.031586
-0.000824
-0.001801
0.009399
-0.008636
-0.025238
0.000610
-0.000824
0.011353
-0.007660
-0.026215
0.000122
-0.004730
0.001099
-0.019867
-0.028656
0.004517
0.000610
0.010376
-0.017426
-0.027679
0.005005
0.004517
0.012329
-0.004242
-0.023285
0.005981
-0.002777
0.014282
-0.010590
-0.018402
0.002075
0.000610
0.019653
-0.006195
0.012817
-0.002777
-0.007172
0.008911
0.020630
-0.009613
-0.009613
-0.008636
0.006470
0.029419
-0.008636
-0.012054
-0.017914
0.001099
0.024048
-0.007172
-0.004242
-0.010590
0.008911
0.021606
-0.012054
-0.013519
-0.021820
-0.004242
0.016235
-0.010101
-0.021820
-0.037933
-0.002289
0.015259
-0.003754
-0.000824
-0.006683
-0.003754
-0.005219
-0.028656
-0.030121
-0.025726
-0.003754
-0.000824
-0.004730
0.073364
0.079712
-0.563812
-0.314789
0.022583
0.425903
0.090454
-0.039886
-0.065765
-0.095551
-0.077484
-0.071625
-0.031586
0.009888
0.012329
0.005981
0.018677
0.048462
0.059204
0.047485
0.036255
0.026001
0.049927
0.056763
0.046021
0.029419
0.030884
0.043579
0.054321
0.041138
0.053833
0.040649
0.054810
0.063110
0.064087
0.067017
0.037231
0.053345
0.064575
0.040649
0.012817
0.008911
0.009888
0.013794
-0.027191
-0.040863
-0.051605
-0.051605
-0.029144
-0.064789
-0.077484
-0.088715
-0.090668
-0.059906
-0.097015
-0.092621
-0.101898
-0.071136
-0.056488
-0.055023
-0.068207
-0.065277
-0.073090
-0.063324
-0.063324
-0.050140
-0.023285
0.007935
0.016724
-0.012054
0.068970
0.196411
0.331665
0.433228
0.312622
0.071899
-0.265961
-0.357269
-0.063324
0.166626
0.245239
0.222778
0.207642
0.138794
0.066528
0.009399
-0.050629
-0.075531
-0.071625
-0.096527
-0.110687
-0.115082
-0.111664
-0.075531
-0.081879
-0.077972
-0.089691
-0.057465
-0.047699
-0.051605
-0.043793
-0.053070
-0.035980
-0.022797
-0.018402
-0.029144
-0.028168
-0.028656
-0.007172
-0.013519
-0.015472
-0.021332
-0.019379
0.000122
-0.012543
-0.020355
-0.027191
-0.019379
-0.001801
-0.006683
-0.017914
-0.031097
-0.019379
-0.002777
-0.011078
-0.021332
-0.024750
-0.028656
-0.004730
-0.001312
-0.017914
-0.022308
-0.023285
-0.000336
-0.016937
-0.006195
-0.021820
-0.018890
-0.004730
-0.009613
-0.018402
-0.019867
-0.011078
-0.005219
-0.000336
-0.011078
-0.025238
-0.014008
0.006470
-0.006195
-0.014984
-0.013031
-0.016449
-0.000824
0.002563
-0.011078
-0.026703
-0.013519
0.003052
-0.000824
-0.019379
-0.018890
-0.012054
0.002563
-0.013031
-0.012543
-0.021332
-0.007172
0.008911
0.000610
-0.023285
-0.014496
-0.010590
0.007446
0.001099
-0.013031
-0.018890
-0.015472
0.003540
0.001099
-0.005219
-0.011566
-0.019867
0.005981
0.000122
-0.003265
-0.016937
-0.018402
-0.005219
-0.011078
-0.013519
-0.018890
-0.022797
-0.002289
-0.015472
-0.019379
-0.022797
-0.015472
-0.011566
-0.014008
-0.024261
-0.011078
-0.009125
-0.007172
0.003052
-0.002289
-0.018890
-0.017426
0.000122
0.015259
0.025024
0.022095
0.006958
-0.043793
-0.013519
0.038696
-0.018890
-0.358246
-0.180511
0.095825
0.184692
0.011353
-0.055023
-0.101898
-0.094574
-0.083344
-0.056976
-0.054047
-0.063812
-0.032562
-0.011078
0.026978
0.025024
0.015259
0.040161
0.042603
0.070435
0.071899
0.059692
0.087524
0.087524
0.100708
0.109009
0.092407
0.125122
0.134399
0.155884
0.151978
0.146118
0.153931
0.162720
0.161743
0.156372
0.115845
0.129028
0.090942
0.085571
0.060669
0.032349
0.038208
0.041138
0.035767
0.020142
-0.013519
-0.009125
-0.032074
-0.031097
-0.040375
-0.082855
-0.071136
-0.072601
-0.051117
-0.050629
-0.070648
-0.042816
-0.033539
-0.016937
-0.005707
-0.027679
-0.004242
0.010376
0.012329
0.013794
-0.008148
0.013306
0.006470
0.031372
0.015259
-0.007660
0.012329
0.011353
0.023071
0.020142
-0.013031
0.006958
-0.002777
0.017700
0.007935
-0.027191
-0.003265
-0.013031
0.008911
0.001587
-0.027679
-0.023285
-0.017914
0.003052
0.004028
-0.028168
-0.021332
-0.019867
-0.011078
-0.012543
-0.037933
-0.017914
-0.029633
-0.011078
-0.006683
-0.044281
-0.015472
-0.014496
-0.005219
-0.010590
-0.036469
-0.026215
-0.014496
0.002075
-0.006195
-0.035492
-0.022797
-0.009125
0.000122
-0.003754
-0.031097
-0.005707
-0.009613
0.007446
0.005981
-0.023285
-0.013519
-0.002289
0.012817
0.011841
-0.028168
-0.008636
-0.000336
0.010864
0.005005
-0.026703
-0.002777
0.006958
0.014771
0.005005
-0.024750
0.002075
0.006958
0.017212
0.005005
-0.013519
0.006470
-0.010101
0.010376
0.018188
-0.018890
-0.005707
-0.009125
0.018188
0.017212
-0.021820
0.001099
-0.008148
0.019165
0.010376
-0.015961
0.005493
-0.003754
0.008911
0.012817
-0.017914
-0.001312
0.000610
0.022583
0.013306
-0.015472
-0.001801
0.002075
0.012817
0.017212
-0.016937
-0.002289
0.000610
0.023560
0.010376
-0.017426
-0.004730
-0.003265
0.023071
0.008911
-0.018402
-0.004242
0.000610
0.011841
0.003540
-0.019379
-0.000336
-0.003754
0.019653
0.003052
-0.023773
0.005493
0.006470
0.036255
0.012817
-0.021332
-0.014496
-0.017914
-0.028168
-0.018890
-0.138031
-0.262054
-0.104340
0.151978
0.155884
-0.060883
-0.106293
-0.109222
-0.083344
-0.077972
-0.091644
-0.060394
-0.056000
-0.017914
-0.019867
-0.042328
-0.013031
-0.012054
0.014771
0.005981
-0.015472
0.003052
0.018677
0.031372
0.025513
-0.002289
0.037231
0.046021
0.083130
0.095825
0.100220
0.150513
0.171021
0.212036
0.224243
0.193970
0.185181
0.150513
0.155884
0.145142
0.134399
0.137817
0.131958
0.125610
0.130493
0.092896
0.057251
0.008423
-0.012543
-0.013519
-0.043304
-0.068207
-0.100922
-0.084808
-0.082855
-0.092133
-0.085297
-0.085785
-0.076019
-0.051605
-0.049652
-0.046722
-0.056488
-0.035004
-0.010590
-0.015472
-0.013031
-0.029633
-0.015472
0.012329
0.015259
0.009888
-0.015472
0.000610
-0.000336
0.008423
0.014282
-0.012054
-0.009613
0.013306
0.016724
0.004517
-0.017426
-0.012543
0.008911
0.000610
0.000610
-0.022308
-0.004242
0.008423
0.003052
-0.004242
-0.018890
-0.003265
-0.000824
0.010376
-0.009613
-0.007172
-0.003754
0.005981
0.010864
0.000610
-0.014008
-0.015472
0.003052
0.008911
-0.008148
-0.017426
-0.011078
-0.004242
-0.002777
-0.005219
-0.016937
-0.014984
0.002563
-0.000336
-0.008148
-0.029633
-0.012054
-0.006195
-0.003265
-0.004730
-0.023773
-0.015472
-0.008636
-0.011078
-0.018402
-0.033051
-0.029633
-0.007172
-0.006195
-0.027191
-0.021332
-0.024261
-0.012543
-0.014496
-0.016937
-0.027191
-0.023285
-0.007660
-0.002777
-0.011078
-0.025726
-0.020844
-0.007660
-0.001312
-0.007172
-0.016937
-0.015472
-0.007660
-0.005219
-0.004730
-0.017914
-0.012054
-0.006195
-0.002777
-0.009125
-0.017426
-0.022797
0.003052
-0.008636
-0.003265
-0.026215
-0.019379
-0.010101
-0.004730
-0.006195
-0.021820
-0.020844
-0.002289
0.001099
-0.006195
-0.019867
-0.005219
-0.009613
0.002563
-0.008148
-0.016937
-0.014008
-0.004242
0.004028
-0.003265
-0.014008
-0.024261
-0.007172
-0.005219
-0.007172
-0.016937
-0.012054
-0.009613
-0.005219
-0.017426
-0.021820
-0.027679
-0.013031
-0.011566
-0.011566
-0.021820
-0.022308
-0.015472
-0.013519
-0.010590
-0.023773
-0.028656
-0.022797
-0.013519
-0.013031
-0.023773
-0.031097
-0.014496
-0.003754
-0.020355
-0.012543
-0.004242
0.006958
0.005981
-0.026215
-0.046234
-0.037445
0.005493
0.052856
0.035767
-0.002777
-0.231293
-0.619476
-0.256683
0.316040
0.544067
0.032349
-0.167328
-0.148773
-0.114594
-0.072601
-0.029144
0.017212
0.060181
0.088013
0.115845
0.119263
0.155396
0.171509
0.168091
0.149048
0.137817
0.132446
0.128052
0.107544
0.096313
0.083130
0.089966
0.082153
0.067993
0.025513
0.000610
-0.013031
-0.009125
-0.049652
-0.073578
-0.097992
-0.102875
-0.107269
-0.112152
-0.139008
-0.139984
-0.128265
-0.102386
-0.095062
-0.106781
-0.107758
-0.094574
-0.077972
-0.075043
-0.097015
-0.106293
-0.076996
-0.055511
-0.034515
-0.060394
-0.080902
-0.102386
-0.089203
-0.113617
-0.129730
-0.084320
-0.076019
-0.129242
-0.147797
-0.106293
-0.035980
-0.013519
-0.064301
-0.014008
0.032349
0.121216
0.032837
0.003540
0.002075
0.056763
0.102661
0.104614
0.127563
0.130493
0.181274
0.169556
0.138306
0.135864
0.119263
0.138306
0.113403
0.069458
0.076294
0.063110
0.073364
0.066528
0.034790
0.035278
0.017700
0.046997
0.041138
0.017212
0.021118
0.008911
0.032837
0.038208
0.000610
0.010376
-0.005219
0.027954
0.026489
-0.001801
-0.001312
-0.008636
0.025024
0.026001
0.001587
0.003052
0.001587
0.021606
0.025024
-0.004730
0.010376
-0.004242
0.027466
0.027954
-0.001312
-0.000336
-0.004730
0.014771
0.028442
-0.008636
-0.003754
-0.006683
0.012329
0.019165
-0.014496
-0.011566
-0.011566
0.010376
0.009888
-0.024261
-0.008148
-0.022308
0.008911
0.017212
-0.021332
-0.012543
-0.016937
0.007935
0.021118
-0.008148
-0.009125
-0.013031
0.018677
0.023071
-0.011078
0.001099
-0.010101
0.015259
0.032837
-0.012054
0.002075
-0.016449
0.028442
0.026001
-0.014008
0.000610
-0.011078
0.019653
0.033813
-0.005219
-0.009613
-0.008636
0.011353
0.029907
-0.006683
0.006470
-0.010590
0.020630
0.042603
-0.006195
-0.003754
0.004028
0.030396
0.018677
-0.005219
0.004517
-0.001312
0.016724
0.030396
-0.002777
-0.001801
-0.005219
0.020630
0.028931
-0.000824
-0.003754
0.003540
0.020142
0.030884
-0.000336
-0.003754
-0.017426
0.003540
0.044556
0.005981
-0.000824
-0.018890
0.011841
0.020630
-0.016449
-0.016449
-0.028656
0.003540
0.014771
-0.007172
-0.033051
-0.057465
-0.038910
0.004517
0.001099
0.072876
-0.339203
-0.374359
-0.129730
0.344849
0.293091
-0.049164
-0.107269
-0.069672
-0.077972
-0.021332
0.001099
0.046509
0.088013
0.078735
0.109009
0.117798
0.153931
0.168579
0.145142
0.159302
0.146606
0.165161
0.172974
0.134399
0.124146
0.115356
0.129517
0.130005
0.086548
0.080200
0.064575
0.070435
0.072388
0.028931
0.018188
-0.000824
0.019653
0.021118
-0.008636
-0.026703
-0.034515
-0.005219
0.007446
-0.027679
-0.025726
-0.032074
-0.003754
0.013794
-0.019867
-0.012543
-0.028168
-0.005707
0.018188
-0.014984
-0.002777
-0.012543
0.003540
0.023560
-0.006195
-0.005219
-0.018890
0.015747
0.017700
-0.013031
-0.002289
-0.011566
0.015747
0.014282
-0.008148
-0.000336
-0.018402
0.014771
0.019165
-0.007660
-0.002777
-0.014496
0.008423
0.023071
-0.006195
0.001587
-0.006195
0.012817
0.026489
-0.024750
-0.004242
-0.018890
0.003052
0.026489
-0.010101
-0.010101
-0.011078
-0.002777
0.019165
-0.006683
-0.007172
-0.016937
0.004028
0.021118
-0.010590
0.009888
0.004028
-0.008636
0.006958
0.007935
0.012329
-0.007660
-0.004730
0.009399
0.006470
0.011841
0.008911
-0.004242
0.002563
0.007446
0.017212
0.004028
-0.005707
0.015259
0.013306
0.024048
0.005005
-0.006195
0.006958
0.008423
0.025024
0.007446
-0.003754
-0.004242
0.002563
-0.005219
-0.033539
-0.035004
-0.018402
-0.016937
-0.019379
-0.027679
-0.035492
-0.035004
-0.029144
-0.034027
-0.038422
-0.050140
-0.033051
-0.025238
-0.021332
-0.031097
-0.036469
-0.023285
-0.015961
-0.002289
-0.018890
-0.011566
-0.005707
0.008911
0.001099
-0.008636
-0.014008
-0.002777
0.003540
0.002075
-0.002289
-0.009125
0.005493
0.004028
0.003052
0.005981
0.002563
-0.002777
0.007935
0.011841
0.008423
0.001099
-0.011078
0.008911
0.013306
0.023560
0.013306
0.008911
0.010864
0.021118
0.030396
0.006958
0.019653
0.041138
0.063110
0.057251
0.017700
0.004517
0.023071
0.027954
0.007935
-0.081879
-0.320648
-0.205902
0.018188
0.240845
0.058716
-0.093109
-0.133148
-0.124359
-0.132660
-0.116058
-0.106781
-0.078461
-0.080902
-0.069672
-0.045258
-0.054535
-0.024750
-0.006683
0.000610
-0.002777
0.001099
0.029419
0.034790
0.022583
0.028931
0.027954
0.043091
0.039185
0.044067
0.026001
0.031372
0.032349
0.026978
0.034302
0.030396
0.023560
0.030884
0.029907
0.045532
0.042603
0.068481
0.104126
0.153931
0.208618
0.246704
0.252563
0.230103
0.156372
0.065552
0.038696
0.056274
0.129517
0.169556
0.187622
0.184204
0.157837
0.143677
0.101196
0.054810
0.014282
-0.010590
-0.024261
-0.036957
-0.044281
-0.053070
-0.064301
-0.040375
-0.028168
-0.029633
-0.026703
-0.030121
-0.013031
0.000122
0.007446
-0.004242
-0.009613
0.003540
0.016235
0.019653
0.007446
0.006470
0.016235
0.017212
0.018188
0.018188
-0.002777
0.025024
0.033813
0.021118
0.018677
-0.002777
0.019165
0.021606
0.013794
0.011353
0.005493
0.018188
0.017700
0.012329
0.012817
0.001099
0.020142
0.021606
0.007446
0.011353
-0.002777
0.006470
0.014771
0.017700
0.004517
-0.006195
0.018188
0.012817
0.012817
0.002563
-0.004730
0.016235
0.009399
0.011841
0.004517
-0.013031
0.015747
0.010376
0.009888
0.015259
-0.013519
0.009399
0.008911
0.009888
0.001099
-0.014496
0.011353
0.005005
0.012817
0.013306
-0.010590
0.009888
0.002075
0.017700
0.009888
-0.006683
0.009888
0.012329
0.009399
0.012329
-0.008148
0.002563
0.013306
0.020630
0.007935
-0.000824
0.013306
0.012329
0.012817
0.016235
-0.007172
0.011841
-0.013031
0.002563
0.019165
-0.014496
-0.007660
-0.027191
-0.011078
0.016724
-0.010101
-0.019867
-0.036469
-0.014008
0.000610
-0.026703
-0.020355
-0.053070
-0.036469
-0.018402
-0.018402
-0.018402
-0.031097
-0.026703
0.003540
-0.018890
-0.010101
-0.021332
0.006958
0.043579
0.014282
0.005005
-0.033539
-0.032562
-0.027191
-0.028168
0.039673
-0.024750
-0.484222
-0.315765
-0.085785
0.508911
0.197388
-0.125824
-0.202484
-0.187836
-0.137543
-0.111664
-0.060394
-0.014008
-0.015472
0.004028
-0.009125
0.036255
0.051880
0.044067
0.039673
0.032837
0.044067
0.067993
0.053345
0.046021
0.023560
0.037231
0.053833
0.024048
0.020630
0.001587
0.008911
0.025513
-0.008148
-0.017914
-0.033051
-0.014008
-0.013031
-0.049164
-0.054535
-0.075043
-0.069672
-0.051605
-0.074554
-0.070648
-0.092133
-0.059418
-0.041351
-0.069672
-0.060883
-0.075531
-0.052582
-0.037933
-0.062836
-0.039886
-0.035492
-0.014008
-0.002289
-0.046722
-0.065277
-0.072113
-0.066254
-0.009125
-0.035492
-0.024261
-0.022308
-0.017914
0.021606
0.066040
0.005005
-0.027191
-0.044769
0.046021
0.343384
0.336548
0.115845
0.047974
0.084595
0.091919
0.144165
0.150024
0.212036
0.248169
0.224243
0.205688
0.163208
0.164673
0.157837
0.107056
0.094360
0.046509
0.056763
0.056763
0.027466
0.010864
-0.018890
0.000610
0.022095
0.006470
-0.000336
-0.019379
-0.002289
0.009888
-0.001312
-0.009613
-0.015472
0.000610
0.018188
-0.002777
0.005005
-0.021332
-0.005707
0.015747
0.005493
0.004028
-0.018402
0.000122
0.016724
-0.000336
0.003052
-0.025238
0.000122
0.024048
-0.001312
-0.008148
-0.027191
-0.000336
0.010864
-0.001801
-0.006683
-0.018890
-0.008148
0.024536
-0.002777
-0.010590
-0.023285
-0.003265
0.013794
0.002075
-0.011566
-0.025238
-0.010101
0.012817
0.000610
-0.000336
-0.016937
-0.001312
0.018188
0.000122
-0.004730
-0.014984
-0.004242
0.008423
-0.003754
-0.013519
-0.022797
-0.009125
0.011841
-0.002289
-0.009613
-0.019867
-0.010590
0.021606
0.000610
-0.007660
-0.015961
-0.007660
0.009399
0.001587
-0.011078
-0.012543
0.002563
0.019165
0.000122
-0.008148
-0.020355
-0.004242
0.021606
-0.007660
0.003540
-0.017426
-0.001801
0.014282
0.014771
-0.012543
-0.020844
0.002563
0.026001
0.016235
0.003052
-0.031586
0.000122
0.014282
-0.001801
-0.008148
-0.043793
-0.027191
0.005493
-0.026215
-0.005707
-0.010590
-0.045258
-0.433441
-0.330414
-0.022308
0.459595
0.088013
-0.135590
-0.164886
-0.139496
-0.110199
-0.076508
-0.023285
-0.019867
0.041138
0.054321
0.032349
0.055298
0.053345
0.075317
0.074829
0.065552
0.061157
0.077271
0.080688
0.076782
0.064575
0.064575
0.067993
0.073364
0.072876
0.053833
0.044556
0.047485
0.055298
0.056274
0.042114
0.025513
0.036255
0.033325
0.042114
0.018677
0.019165
0.019653
0.033325
0.034790
0.018677
0.000610
0.009399
0.020630
0.015747
0.005005
-0.001312
0.006958
0.012817
0.021118
0.001099
-0.007660
-0.006683
0.010376
0.018677
0.002075
-0.000336
-0.000824
0.012329
0.024536
-0.002289
-0.007660
0.011841
0.003052
0.024048
0.006958
-0.014008
-0.008636
0.010376
0.024048
0.013794
0.003052
0.020142
0.028442
0.057739
0.070435
0.062134
0.093384
0.083618
0.080200
0.073853
0.070923
0.088013
0.100220
0.109009
0.098755
0.082153
0.068481
0.067505
0.078247
0.068481
0.052856
0.046021
0.040649
0.039673
0.012817
0.000122
-0.012054
-0.014984
-0.001801
-0.021332
-0.028656
-0.020844
-0.008148
0.003540
-0.002777
-0.020844
-0.009613
0.001099
0.014282
0.010376
0.005493
0.018188
0.008423
0.022095
0.015259
0.002563
0.014282
0.010376
0.032837
0.011353
0.003540
0.009399
0.011353
0.018188
0.023560
0.004028
0.016235
-0.000824
0.026978
0.018188
-0.002777
0.015259
0.018677
0.023071
0.013794
-0.007172
0.005493
0.016235
0.023560
0.015259
0.001587
0.005493
0.007935
0.023560
0.017700
0.005493
0.007935
0.010864
0.023560
0.028931
-0.004730
-0.000824
0.019653
0.024536
0.015259
0.002563
0.006958
0.015747
0.027954
0.018677
0.012817
0.009888
0.010376
0.027466
0.018677
-0.002289
0.002563
0.011841
0.038696
0.017700
0.004028
0.007935
0.016235
0.020142
0.016724
-0.004242
0.007446
0.010864
0.030396
0.013306
-0.007660
0.013794
0.009399
0.028931
0.031372
0.008911
0.008911
0.010864
0.031372
0.029419
-0.003754
0.021118
0.027466
0.040161
0.026489
0.008423
0.019165
0.021606
0.038208
0.033813
0.026001
0.044067
0.035278
0.003540
-0.049652
-0.078461
-0.004242
0.058716
-0.034027
-0.435394
-0.218597
0.067993
0.418091
0.125122
-0.111664
-0.175140
-0.128754
-0.086273
-0.042816
-0.009613
-0.014008
0.012329
0.030396
0.045532
0.059692
0.049927
0.060181
0.056274
0.080688
0.084595
0.052368
0.066040
0.058716
0.086548
0.079224
0.051880
0.055786
0.053345
0.062134
0.068970
0.042114
0.042603
0.042603
0.049927
0.045532
0.023071
0.028931
0.018188
0.036255
0.031372
0.002075
0.013794
0.005981
0.019653
0.017700
0.000122
-0.011566
-0.024750
-0.032074
0.009888
-0.005707
-0.008636
-0.022308
-0.029633
0.007446
-0.010101
-0.005219
-0.013031
-0.025726
0.012329
0.002075
0.006958
-0.011078
-0.009125
0.027466
0.011841
0.025024
0.017700
0.014771
0.057739
0.043091
0.067017
0.055786
0.044556
0.086548
0.086060
0.067505
0.028442
0.008911
0.056274
0.038208
0.046997
0.034302
0.013306
0.051392
0.028442
0.012817
-0.020844
-0.037445
-0.011078
-0.017914
-0.030121
-0.056000
-0.055511
-0.030609
-0.036469
-0.024261
-0.045258
-0.059906
-0.015472
-0.011078
-0.003265
-0.031097
-0.026215
0.005493
-0.004730
0.005005
-0.016937
-0.021820
0.015259
0.016724
0.006958
-0.003265
-0.013519
0.029419
0.017212
0.013794
-0.011566
-0.013519
0.026489
0.014282
0.009888
0.001587
-0.009613
0.014282
0.010376
0.009399
-0.003754
-0.013519
0.018188
0.000610
0.006470
-0.010101
-0.011566
0.013306
0.006470
0.008911
-0.012054
-0.016449
0.011353
0.005981
0.001587
-0.003265
-0.012543
0.011841
0.008911
0.005005
-0.005219
-0.012543
0.018677
0.008911
0.016235
-0.001801
-0.018890
0.015259
0.017700
0.016724
-0.000336
-0.011078
0.022583
0.023560
0.022095
-0.007660
-0.009125
0.006958
0.002075
0.018677
0.007446
-0.011078
0.008423
0.007446
0.008423
-0.002289
-0.018890
0.019165
0.027954
0.029907
-0.002289
-0.021820
-0.018402
-0.041840
-0.019867
0.010376
0.052856
0.147583
-0.257172
-0.530609
-0.235687
0.309204
0.438599
-0.019867
-0.152191
-0.150726
-0.129242
-0.075043
-0.050629
-0.022308
-0.026703
-0.014984
0.035767
0.024536
0.039185
0.031860
0.018677
0.054810
0.047974
0.048462
0.039673
0.023071
0.050415
0.044556
0.053345
0.037720
0.032349
0.040161
0.048462
0.044067
0.025024
0.022583
0.035278
0.027954
0.035278
0.014771
0.009888
0.033325
0.026489
0.028931
0.002075
0.001099
0.023560
0.017212
0.016235
0.000122
-0.004242
0.022095
0.005005
0.014771
-0.007172
-0.012054
0.016235
0.003540
0.001099
-0.006195
-0.016937
0.001099
0.000122
0.002075
-0.011078
-0.027191
-0.003265
0.008423
-0.012543
-0.024261
-0.027191
0.002563
-0.005707
-0.000336
-0.014496
-0.010590
0.022583
0.013794
0.022583
0.010376
0.018677
0.053833
0.075806
0.084595
0.076782
0.079712
0.096313
0.095825
0.094849
0.076294
0.069458
0.086548
0.092407
0.106079
0.089478
0.089478
0.118774
0.100708
0.085571
0.062134
0.052856
0.051392
0.035767
0.026489
-0.004730
-0.013031
-0.001801
0.000610
-0.001801
-0.025238
-0.041351
-0.032074
-0.054047
-0.060394
-0.050629
-0.064301
-0.086761
-0.090668
-0.087738
-0.094086
-0.081879
-0.116058
-0.108734
-0.115570
-0.099945
-0.100433
-0.105316
-0.103363
-0.099945
-0.085785
-0.079437
-0.098969
-0.079437
-0.082367
-0.079437
-0.064789
-0.082855
-0.062347
-0.054047
-0.064789
-0.095062
-0.098480
-0.127289
-0.118500
-0.112152
-0.040375
-0.105316
-0.162933
-0.089691
-0.054047
-0.044769
-0.188324
-0.274750
-0.241058
0.119751
0.321899
0.189575
0.009399
-0.046722
-0.020355
0.035767
0.081177
0.124634
0.168091
0.221802
0.238892
0.213989
0.193970
0.195435
0.186646
0.188599
0.152466
0.141724
0.112915
0.107544
0.091431
0.046509
0.031860
0.053345
0.069458
0.124146
-0.162445
-0.591156
-0.194183
0.292114
0.478149
0.006958
-0.135101
-0.139496
-0.114594
-0.077484
-0.071136
-0.054047
-0.024261
0.009399
0.027466
0.013306
0.031372
0.036255
0.047974
0.053345
0.038208
0.050415
0.032837
0.053833
0.061157
0.031860
0.034790
0.034302
0.039185
0.050415
0.028931
0.032837
0.019165
0.030396
0.041138
0.025024
0.018677
0.017212
0.016235
0.032349
0.006470
0.004028
0.007446
0.018677
0.025024
0.006470
0.013794
0.003052
0.019165
0.025024
0.010864
-0.000336
0.003052
0.012817
0.023560
0.011841
-0.002289
-0.002777
0.010376
0.033813
0.005981
0.007935
-0.002289
0.006958
0.024048
0.006470
-0.001801
0.003052
0.009399
0.023560
-0.003265
0.001587
-0.006683
0.015747
0.025024
-0.001801
-0.000336
-0.014008
0.011353
0.026489
-0.005707
0.003052
-0.017426
0.016235
0.014282
0.001587
0.001587
-0.014496
-0.000824
0.017700
-0.007660
-0.008636
-0.014008
-0.006683
0.016724
-0.014984
-0.012054
-0.021332
-0.010590
0.011841
-0.007660
-0.000336
-0.015472
-0.007660
0.006958
-0.005219
-0.017914
-0.020844
-0.002289
0.010864
-0.011078
-0.006683
-0.011566
0.003540
0.022095
-0.005219
-0.003754
-0.012054
0.013306
0.038696
0.010376
0.006958
0.005493
0.035278
0.040649
0.025024
0.038208
0.033325
0.041626
0.077759
0.047485
0.070923
0.060181
0.084595
0.111450
0.083130
0.094360
0.075806
0.087036
0.093872
0.067993
0.058228
0.029419
0.034790
0.054321
0.015259
0.025513
-0.006195
0.013794
0.013306
-0.035492
-0.045746
-0.053070
-0.046234
-0.029633
-0.069183
-0.068695
-0.083344
-0.065765
-0.049652
-0.076019
-0.068695
-0.076996
-0.044281
-0.004242
-0.019867
-0.006683
0.045532
0.109009
-0.421722
-0.390961
-0.077972
0.374634
0.246704
-0.007172
-0.079437
-0.083344
-0.086273
-0.032562
0.003052
0.003540
-0.011078
0.018188
0.009399
0.045532
0.037231
0.060669
0.039185
0.005005
0.037720
0.028931
0.048950
0.014771
-0.008148
0.014282
0.018677
0.032349
0.007935
-0.013031
0.010864
0.009399
0.020630
0.008423
-0.013031
0.003052
0.005005
0.017212
-0.006683
-0.025238
-0.000336
0.009888
0.013794
-0.004242
-0.029633
-0.005219
-0.002777
0.013306
-0.010590
-0.033539
-0.000336
-0.005219
0.017212
-0.014496
-0.019379
-0.010590
-0.000824
0.019653
-0.006683
-0.033539
-0.002777
0.006470
0.018188
0.000610
-0.026215
0.001099
0.009888
0.013306
0.002075
-0.020844
0.009888
0.012329
0.020142
-0.002289
-0.009613
0.005493
0.011841
0.023071
0.009399
-0.009613
0.004028
0.005005
0.021606
0.005005
-0.004730
0.012329
0.012817
0.013306
0.004028
-0.019379
0.015747
0.009888
0.026978
0.004028
-0.017426
0.008423
0.002563
0.032349
0.002075
-0.013031
0.001099
0.009399
0.017700
0.011841
-0.015472
0.006958
0.000610
0.024536
0.005005
-0.013519
0.011841
0.008423
0.017212
0.006470
-0.012054
0.012329
0.010376
0.026978
0.007446
-0.015472
-0.000336
0.005981
0.036255
0.003052
-0.016449
0.001587
0.003052
0.018677
0.001099
-0.018890
-0.004242
0.002075
0.017212
0.000610
-0.027679
-0.002777
-0.003754
0.014282
-0.016937
-0.024261
-0.003265
0.013306
0.012329
0.004028
-0.017914
0.007446
0.010376
0.027466
0.027954
0.005981
0.022583
0.029907
0.049438
0.060181
0.046997
0.076782
0.091919
0.112915
0.110962
0.100220
0.118774
0.132935
0.159790
0.164673
0.145630
0.163696
0.156372
0.151978
0.140259
0.080200
0.125610
0.110474
-0.458832
-0.246918
0.099731
0.524536
0.133911
-0.065277
-0.123383
-0.153168
-0.136078
-0.116547
-0.084808
-0.085785
-0.092621
-0.049164
-0.040863
-0.017426
-0.015961
-0.037933
-0.014984
-0.007172
0.009399
0.004517
-0.006683
-0.006195
0.006470
0.024536
0.028931
-0.000336
0.018188
0.018677
0.015747
0.005493
-0.004242
0.000122
0.006470
0.017212
0.011353
-0.008148
0.013794
0.010864
0.018677
0.016724
-0.014984
-0.004242
0.008423
0.022583
0.008423
-0.012054
-0.010101
0.012329
0.006958
-0.001801
-0.011566
-0.014984
-0.001801
-0.001801
0.001587
-0.022308
-0.017426
-0.005707
0.005981
-0.008148
-0.029144
-0.006195
0.001587
0.014771
0.004028
-0.018402
-0.001312
0.005005
0.015259
0.009399
-0.016449
0.002075
0.009399
0.026001
0.029907
-0.010101
0.005493
0.016724
0.024048
0.019165
0.006470
0.004517
0.010376
0.029907
0.022583
-0.006683
0.009888
0.003052
-0.024261
-0.013031
-0.005707
-0.008148
-0.017914
-0.018402
-0.022308
0.005493
-0.007660
-0.011078
-0.025238
-0.009613
0.010376
-0.004242
-0.018402
-0.018890
-0.014496
0.012817
-0.013519
-0.013519
-0.008636
-0.021820
0.007935
-0.005707
-0.006195
-0.014984
-0.010590
0.005493
-0.007172
-0.005219
-0.020355
-0.014984
0.003052
-0.004730
-0.018890
-0.023773
-0.013519
0.005005
-0.012543
-0.011078
-0.028656
-0.011078
0.015747
0.005493
-0.004730
-0.020844
-0.015961
0.007446
-0.004730
0.003540
-0.017914
-0.016449
0.000122
-0.002289
-0.014496
-0.022308
-0.020844
0.001099
-0.015472
-0.027679
-0.048187
-0.042816
-0.025238
-0.037445
-0.045258
-0.061371
-0.064301
-0.036957
-0.052094
-0.072601
-0.079926
-0.079926
-0.052582
-0.071136
-0.076508
-0.102875
-0.101898
-0.068207
-0.075043
-0.066254
-0.072601
-0.048676
-0.017914
-0.000824
0.003540
-0.000336
0.026978
0.053345
0.046997
0.041626
0.026489
0.017700
0.041626
-0.003754
-0.000824
-0.054535
-0.065277
-0.045746
-0.065765
-0.089203
-0.117035
-0.054047
0.002563
0.023071
0.065552
-0.028656
-0.639496
-0.294769
0.026001
0.403442
0.028931
-0.076996
-0.026215
-0.009125
0.044556
0.061157
0.099731
0.140259
0.141724
0.162231
0.139282
0.133911
0.157349
0.138794
0.130493
0.100708
0.085571
0.111450
0.089966
0.076782
0.047485
0.043091
0.072876
0.053833
0.053345
0.028931
0.014282
0.041138
0.027466
0.032349
0.004028
0.006470
0.050415
0.016235
0.014282
-0.009613
-0.006195
0.025024
0.006958
-0.008148
-0.016937
-0.010101
0.009888
-0.009125
-0.007172
-0.025238
-0.024750
0.004517
-0.007172
-0.019379
-0.035980
-0.025726
0.010864
-0.016937
-0.009613
-0.033539
-0.028656
0.005005
-0.005707
-0.014008
-0.032074
-0.028656
0.000610
-0.008148
-0.014008
-0.033051
-0.027679
-0.001312
-0.015961
-0.022797
-0.036469
-0.039886
-0.007660
-0.026703
-0.017426
-0.040375
-0.045746
0.005005
-0.016449
-0.005219
-0.037933
-0.036957
0.000122
-0.011078
-0.011078
-0.026215
-0.025238
0.000610
0.007446
0.001587
-0.021332
-0.019867
0.014282
-0.001312
0.009888
-0.019379
-0.027679
0.010864
-0.004730
0.008911
-0.017426
-0.024261
0.012817
0.003052
0.005493
-0.019867
-0.026703
0.012817
-0.011078
0.003540
-0.021332
-0.026215
0.015747
0.002075
-0.004730
-0.021332
-0.025726
0.001099
0.001099
-0.002289
-0.023285
-0.025726
0.008423
-0.005219
-0.003265
-0.020844
-0.036469
0.006470
0.002563
-0.006683
-0.024261
-0.021820
0.004028
-0.005219
0.001099
-0.018890
-0.019379
0.012329
0.000122
-0.026703
0.000122
-0.018402
-0.006195
-0.010590
0.006958
-0.003265
-0.026215
-0.011078
-0.018402
0.010376
0.008911
-0.015961
-0.019379
-0.010590
0.015259
0.008423
-0.021332
-0.016937
-0.012054
0.006470
0.003540
-0.025238
-0.010101
-0.014008
0.003540
0.001099
-0.024750
-0.011566
-0.009613
0.005981
0.000122
-0.014008
-0.022797
-0.022797
0.009399
0.000122
-0.017914
-0.013519
-0.007660
0.021606
0.011353
0.005493
0.030884
0.033325
0.050903
0.039185
0.029419
0.039185
0.056274
0.090454
0.108521
0.099243
0.085083
0.086548
0.107544
0.085571
0.107056
0.203247
-0.246918
-0.321136
0.002563
0.482544
0.289673
-0.006683
-0.050629
-0.075531
-0.077972
-0.072113
-0.050140
-0.029633
-0.026215
-0.042328
-0.030121
-0.038910
-0.008148
-0.033051
-0.040863
-0.038422
-0.036957
-0.024261
-0.025726
-0.033051
-0.038422
-0.020844
-0.008636
-0.012543
-0.009613
-0.009125
-0.009125
0.005981
0.008911
-0.008636
-0.002289
0.003540
0.014771
0.014771
-0.006195
-0.002777
-0.001801
0.018677
0.005981
-0.008636
0.005005
0.000122
0.008423
0.012329
-0.001801
-0.009613
-0.007660
0.007935
0.006958
-0.005219
-0.006683
-0.011078
0.010864
0.005493
-0.015472
-0.007660
-0.004730
0.014771
-0.003754
-0.015472
-0.005219
-0.002777
0.004517
0.003540
-0.011566
-0.010590
-0.011078
0.013306
0.006958
-0.005707
-0.009125
-0.005219
0.013794
0.006470
-0.005707
-0.001801
-0.000824
0.004517
0.014771
0.001587
0.001587
-0.010101
0.015747
0.009399
0.004028
-0.007172
0.002563
0.006958
0.017700
-0.003265
-0.000824
-0.000824
0.009888
0.006470
-0.009613
-0.008636
-0.001801
0.004517
0.008911
-0.007660
-0.013519
-0.009125
0.006470
-0.003754
-0.000336
-0.008636
-0.015472
0.003540
0.004028
-0.001801
-0.016449
-0.006683
0.003540
0.010864
-0.012054
-0.020355
-0.011566
0.004028
0.004517
-0.000824
-0.008148
0.000122
0.007446
0.005493
-0.000336
-0.002289
-0.004242
0.009888
0.014771
0.001587
-0.009125
-0.004730
0.011353
0.005493
-0.005707
-0.004730
-0.008148
0.004517
0.024048
0.006958
-0.002777
-0.014008
0.011353
0.016724
0.003052
-0.009125
0.002075
0.000122
0.001587
-0.006195
-0.013519
0.001587
-0.001801
-0.005707
-0.003265
-0.025238
-0.014008
0.016235
0.008423
0.006470
-0.020355
-0.011078
-0.009613
0.003540
0.001587
-0.006683
-0.014008
0.009888
0.031372
0.019165
0.005005
0.005981
-0.012054
-0.017914
0.012329
0.005981
-0.427582
-0.257172
0.057739
0.364380
0.118286
-0.028168
-0.063324
-0.049652
-0.037445
-0.032074
0.003540
0.030396
0.065552
0.103638
0.134399
0.144165
0.128052
0.121704
0.139282
0.130005
0.123169
0.092407
0.079224
0.099243
0.086548
0.077271
0.051392
0.041138
0.044556
0.026001
0.010376
-0.019379
-0.035980
-0.016937
-0.032562
-0.025238
-0.056000
-0.057953
-0.029144
-0.031586
-0.036469
-0.049652
-0.057465
-0.023285
-0.033051
-0.022797
-0.032562
-0.044281
-0.017914
-0.016937
-0.010590
-0.036469
-0.027679
-0.010101
-0.010101
-0.003754
-0.025726
-0.031586
-0.005219
-0.013519
0.001099
-0.019379
-0.029144
-0.011078
-0.007660
-0.000336
-0.020355
-0.025238
0.000610
0.000610
-0.009613
-0.016937
-0.036957
-0.003265
0.003540
-0.000336
-0.015961
-0.026703
0.006958
-0.005707
0.005005
-0.019379
-0.027679
-0.005219
-0.009613
-0.003265
-0.023773
-0.022797
-0.003754
-0.004242
0.000610
-0.025238
-0.033051
-0.002289
0.000122
0.000122
-0.018890
-0.034027
-0.000336
-0.007172
0.000610
-0.019379
-0.037445
-0.002777
-0.005707
0.001099
-0.025726
-0.041840
-0.011078
-0.012543
0.004028
-0.034515
-0.036469
-0.012054
-0.006195
-0.004730
-0.037933
-0.037933
-0.012054
-0.007172
-0.006195
-0.035980
-0.043793
-0.001801
-0.005707
-0.001801
-0.023285
-0.038422
-0.016937
0.001099
0.001099
-0.016449
-0.020844
-0.004730
0.003540
0.023071
-0.010590
-0.011078
0.011841
0.012817
0.018677
-0.006683
-0.011566
0.010864
0.016235
0.015259
-0.009125
-0.025726
0.000610
0.005981
0.009888
-0.031097
-0.051117
-0.017914
-0.027191
-0.034027
-0.060394
-0.076019
-0.047211
-0.056488
-0.040863
-0.077484
-0.087250
-0.064301
-0.074554
-0.076996
-0.118500
-0.143890
-0.110687
-0.094086
-0.054535
-0.032562
0.045044
-0.527191
-0.626312
-0.189301
0.309204
0.181274
-0.081390
-0.161957
-0.153168
-0.167816
-0.162445
-0.120453
-0.100922
-0.097504
-0.093109
-0.100433
-0.036957
-0.030609
0.005005
-0.056488
-0.074066
0.026001
0.092896
0.180298
0.179810
0.168579
0.075317
0.021606
-0.023285
0.046021
0.113892
0.186157
0.204712
0.224731
0.197876
0.163208
0.192505
0.180298
0.174438
0.128052
0.101196
0.112915
0.106079
0.094360
0.049438
0.034790
0.047974
0.026001
0.035767
0.000122
-0.028656
0.009399
-0.002777
0.006470
-0.018402
-0.040863
-0.022308
-0.031586
-0.020355
-0.035980
-0.069183
-0.038422
-0.035004
-0.021332
-0.043793
-0.052582
-0.014008
-0.019867
-0.008148
-0.021332
-0.028656
0.005493
-0.003265
0.009888
-0.002777
-0.014008
-0.001312
0.007935
0.030396
0.001099
-0.018890
0.009399
0.011841
0.020142
-0.008636
-0.022308
0.007935
0.004517
0.018188
0.015259
0.003052
-0.021820
-0.012543
0.000610
0.006958
-0.009613
-0.008636
-0.012543
-0.004730
0.014771
-0.003265
-0.014496
-0.012054
-0.005219
0.012817
-0.012054
-0.008636
-0.020844
-0.016449
0.014282
-0.009125
-0.005219
-0.016449
-0.015961
0.011353
-0.005219
-0.006195
-0.023285
-0.015472
0.007446
-0.006195
-0.009125
-0.011566
-0.005707
0.006470
-0.009613
-0.012054
-0.014496
-0.014008
0.011353
-0.002777
-0.008148
-0.012543
-0.005707
0.009399
-0.012543
-0.016449
-0.017914
-0.017914
0.008423
-0.007660
-0.013031
-0.019379
-0.003754
0.010864
-0.001801
-0.011566
-0.019379
-0.006683
-0.002777
-0.005707
-0.018402
-0.009125
-0.010590
0.008423
-0.004730
-0.023285
-0.021820
-0.018402
-0.002777
-0.012054
-0.027191
-0.019379
-0.014984
0.002075
-0.014008
-0.016937
-0.035492
-0.048187
-0.020355
-0.039886
-0.034515
-0.019379
-0.015961
0.001587
0.032349
0.127563
-0.264984
-0.453949
-0.101898
0.271118
0.230591
-0.006683
-0.056976
-0.051605
-0.044769
-0.043793
-0.024261
0.004517
0.025513
0.032837
0.040161
0.040161
0.039673
0.056763
0.057739
0.040161
0.032349
0.031860
0.049927
0.046509
0.026978
0.027954
0.023560
0.036255
0.044556
0.021606
0.013794
0.016235
0.026001
0.034302
0.021606
0.006958
0.005493
0.021118
0.031860
0.007935
0.007935
-0.003754
0.017700
0.020142
0.004028
0.001587
-0.001312
0.019165
0.014282
0.007935
0.004028
-0.007660
0.018188
0.008423
-0.001312
0.001587
-0.011566
-0.002289
0.011841
-0.001801
-0.012054
-0.024750
-0.003754
-0.005707
-0.015961
-0.021332
-0.025238
0.001099
0.005493
0.001587
-0.002289
0.010376
0.049927
0.067993
0.078735
0.062134
0.048950
0.043091
0.036255
0.016724
0.008911
0.016235
0.030884
0.046021
0.012817
-0.000336
-0.005219
-0.015472
-0.015961
-0.047211
-0.057465
-0.070160
-0.074554
-0.072601
-0.083344
-0.101410
-0.104340
-0.082367
-0.062836
-0.073578
-0.067719
-0.073090
-0.063812
-0.040375
-0.042328
-0.051605
-0.047211
-0.026703
-0.019379
-0.027679
-0.041351
-0.026215
-0.023285
-0.014496
-0.020844
-0.036469
-0.025238
-0.018890
0.001099
-0.014984
-0.025726
-0.028656
-0.015472
-0.001312
-0.019867
-0.020844
-0.023773
-0.016937
0.003052
-0.014496
-0.020355
-0.029144
-0.013519
0.010376
-0.008636
-0.019867
-0.023773
-0.007172
0.010376
-0.005707
-0.015961
-0.018402
-0.012054
0.008423
-0.010590
-0.017426
-0.016937
-0.011078
0.008423
-0.002777
-0.015961
-0.020355
-0.011078
0.014771
-0.004242
-0.015961
-0.015961
0.000122
0.015747
0.000610
-0.010590
0.023071
-0.016449
0.003540
0.001099
0.031372
0.015747
-0.017426
0.008423
0.005493
0.021606
0.003052
-0.030609
0.006470
0.010864
0.026001
0.022095
-0.022797
0.005981
0.011841
0.042603
0.031860
-0.014496
0.018188
0.062134
-0.022797
-0.424164
-0.188324
0.153931
0.324341
0.060181
-0.043304
-0.096039
-0.075043
-0.064789
-0.028656
-0.020355
-0.046234
-0.015961
0.003052
0.025513
0.020630
-0.014008
0.011841
0.022095
0.040161
0.033813
-0.001312
0.020630
0.020630
0.037720
0.029907
-0.012543
0.016235
0.009888
0.036255
0.031372
-0.001312
0.008911
0.015747
0.038208
0.023071
-0.019379
0.011353
0.012329
0.028442
0.014771
-0.020844
0.011841
0.012329
0.013306
0.009888
-0.019379
-0.006683
0.004028
0.016235
0.011353
-0.027191
-0.014496
-0.008636
0.012817
0.008911
-0.026215
-0.006195
-0.004730
0.005981
0.007446
-0.029144
-0.008148
-0.006683
0.031372
0.023560
0.020630
0.035278
0.029419
0.038208
0.034302
-0.002777
0.018188
0.025513
0.037720
0.026978
0.000122
0.024048
0.014771
0.040161
0.012817
-0.019867
-0.000824
-0.011566
-0.015961
-0.028656
-0.060394
-0.054047
-0.056000
-0.029144
-0.041840
-0.066254
-0.046234
-0.049164
-0.034027
-0.034027
-0.067719
-0.055511
-0.045258
-0.023773
-0.018402
-0.045258
-0.043304
-0.053558
-0.025726
-0.036957
-0.052582
-0.031586
-0.013519
0.011353
0.025024
-0.005707
0.046997
0.052368
0.061646
0.049927
0.006470
0.031860
0.033813
0.065063
0.061646
0.046997
0.061157
0.064575
0.099731
0.084595
0.039185
0.067993
0.088501
0.088013
0.067505
0.016235
0.017700
0.021118
0.046997
0.028442
0.002075
0.020142
0.040649
0.037231
0.042114
0.020630
0.051880
0.046021
0.051392
0.033813
-0.000336
0.005493
0.012329
0.046509
0.029907
-0.008148
0.015747
0.025024
0.030396
0.017700
-0.008636
-0.012543
-0.007172
0.016724
0.006958
-0.029633
-0.017426
-0.014984
0.006470
0.009399
-0.018890
-0.002777
-0.008148
0.009888
0.016724
-0.009613
0.007446
0.016235
0.049927
0.043579
0.018677
0.000122
0.039673
0.070923
-0.350922
-0.317719
-0.027679
0.385864
0.173950
-0.047211
-0.104828
-0.106293
-0.083832
-0.043793
-0.047211
-0.059418
-0.038910
-0.020355
0.010864
-0.002777
-0.017914
-0.008148
0.012329
0.023071
0.019653
-0.002777
0.005981
0.005981
0.025024
0.022095
-0.007172
0.005493
0.011353
0.025024
0.023560
-0.009125
0.007446
0.005981
0.023071
0.015259
-0.008636
-0.000824
0.002075
0.023071
0.015259
-0.017914
-0.001312
-0.003265
0.031860
0.006470
0.017700
-0.000824
-0.010101
-0.002777
-0.007172
0.017212
-0.004242
-0.007660
-0.001801
-0.002777
0.006958
0.003052
-0.016449
-0.004730
-0.001801
0.002563
-0.005707
-0.013031
-0.016449
-0.014496
0.001099
-0.013519
-0.013519
-0.013519
-0.015961
-0.007172
-0.014008
-0.023773
-0.024261
-0.016449
-0.003265
-0.016937
-0.025726
-0.032562
-0.014984
-0.009125
-0.009613
-0.036469
-0.020844
-0.019867
-0.002289
-0.007172
-0.015961
-0.027679
-0.015961
0.001587
0.001587
-0.020355
-0.008148
0.008911
0.025024
0.028931
0.020630
0.019653
0.038208
0.035767
0.033813
0.020142
0.010376
0.020630
0.046021
0.043579
0.035767
0.017700
0.035278
0.045532
0.038208
0.012329
0.003540
0.003052
0.017212
0.005981
-0.009125
-0.020844
-0.004730
0.011353
-0.001801
-0.020355
-0.017426
-0.014008
-0.000336
-0.004242
-0.014008
-0.019867
-0.013519
0.001099
0.004517
-0.012054
-0.027679
-0.016449
0.002075
-0.005707
-0.010590
-0.020844
-0.010590
0.012817
0.017700
-0.002289
-0.016937
-0.002289
0.003052
0.020142
-0.001312
0.004028
0.001587
0.032349
0.024536
0.013794
0.001099
0.013794
0.037231
0.016724
-0.000824
-0.011078
0.026489
0.065063
0.006958
-0.275726
-0.223480
-0.030121
0.292114
0.149048
-0.060883
-0.112152
-0.100433
-0.060394
-0.050629
-0.053558
-0.045746
-0.032562
0.001587
-0.010101
-0.008636
-0.013519
-0.013519
0.005005
0.010864
0.004028
-0.016937
-0.010590
0.009888
0.015259
-0.004242
-0.008148
0.003052
0.017700
0.017700
0.005981
-0.003265
-0.012543
0.024048
0.009399
0.009888
-0.010101
-0.015472
0.017700
0.005005
-0.009613
-0.005707
0.002563
0.049927
0.056274
0.039185
0.024048
0.017700
0.031372
0.005493
0.001587
-0.001801
0.003052
0.040649
0.036743
0.030396
0.014771
0.012329
0.025513
0.015259
0.004028
-0.026703
-0.026703
-0.002289
-0.008148
-0.016449
-0.034027
-0.029633
-0.010590
-0.009125
-0.018402
-0.032562
-0.030121
-0.003754
-0.011078
-0.007172
-0.026215
-0.021820
0.002563
-0.011078
-0.001801
-0.021820
-0.018890
0.012329
0.005981
-0.009125
-0.022308
-0.020355
0.006470
0.002075
-0.001312
-0.024750
-0.019867
0.005005
0.000610
-0.006195
-0.014008
-0.021820
-0.001312
0.000122
-0.010101
-0.022308
-0.022308
0.002075
0.009399
-0.001801
-0.023285
-0.023773
0.002563
0.000122
-0.014496
-0.014496
-0.034027
-0.009613
-0.006195
-0.005219
-0.023773
-0.027679
-0.007172
-0.005219
-0.002777
-0.032074
-0.040375
-0.001312
-0.005707
-0.005707
-0.029144
-0.027679
-0.012054
-0.008148
-0.013031
0.015747
-0.015472
-0.006195
-0.012054
0.012817
0.023071
-0.014008
-0.012543
-0.014496
0.010864
0.018188
0.000610
0.008911
0.012817
0.056763
0.078247
0.057739
0.067505
0.069946
0.088989
0.083130
0.033325
0.004028
-0.020355
-0.000824
0.006470
-0.018402
0.003052
0.007446
0.033813
0.014282
-0.080414
-0.099457
-0.124359
-0.096527
-0.063324
-0.102875
-0.089203
-0.071625
-0.048676
-0.010590
-0.063812
-0.056000
-0.265472
-0.328461
-0.089203
0.354614
0.239380
-0.039886
-0.069672
-0.039886
-0.037445
-0.020355
-0.000336
0.033813
0.064087
0.041138
0.044556
0.044556
0.067993
0.073364
0.052856
0.046509
0.039673
0.054810
0.063110
0.033325
0.031860
0.019165
0.038696
0.063110
0.015259
0.026489
0.008911
0.039185
0.046997
0.012817
0.002563
0.005981
0.032837
0.045044
-0.005707
0.005005
-0.008148
0.011841
0.025024
-0.005707
0.005981
-0.009613
0.009399
0.024048
-0.011078
0.000122
-0.017914
0.009888
0.034790
-0.017914
-0.013519
-0.012543
0.002075
0.021606
-0.013031
-0.011078
-0.021820
0.010376
0.029907
-0.014984
-0.006683
-0.017914
0.010376
0.019165
-0.019867
-0.012543
-0.021332
0.007446
0.020142
-0.015472
-0.012543
-0.014008
-0.003265
0.026001
-0.015961
-0.016937
-0.017914
0.011353
0.025513
-0.009613
-0.010590
-0.020355
0.008423
0.016724
-0.009613
-0.020355
-0.016937
0.008911
0.023560
-0.009613
-0.004730
-0.020844
0.006958
0.027466
-0.011078
-0.012543
-0.015961
0.003540
0.023071
-0.010590
-0.012054
-0.021820
0.003540
0.021606
-0.014984
-0.006195
-0.021332
-0.000336
0.026489
-0.010590
-0.022797
-0.017426
0.006958
0.022583
-0.014496
-0.011078
-0.018402
0.009888
0.026489
-0.007172
-0.012543
-0.014496
-0.001312
0.011353
-0.005219
-0.014008
-0.017914
0.011353
0.016724
-0.008148
-0.012543
-0.016937
0.001099
0.018188
-0.015961
-0.019867
-0.029144
-0.004242
0.005005
-0.014008
-0.014984
-0.024261
-0.002777
0.006470
-0.027679
-0.025238
-0.016449
-0.003754
0.041138
0.019653
0.038696
0.066528
0.109985
0.134399
0.126587
0.111938
0.082642
0.076294
0.066040
0.035278
0.041138
0.037231
0.061646
0.094360
0.062622
0.047974
0.017212
0.020142
-0.000336
-0.041351
-0.066254
-0.073090
-0.069183
-0.062836
-0.076508
-0.075043
-0.071625
-0.050140
-0.021820
-0.031586
-0.034515
-0.026215
0.001099
0.019653
0.001099
-0.003265
-0.000336
0.021606
0.038696
0.020142
0.015259
0.001587
0.022095
0.039185
0.016235
0.001099
0.004517
0.006958
0.032349
0.000610
-0.006683
0.015259
0.005493
-0.002777
0.004517
0.003540
0.003052
-0.003754
-0.027679
-0.036469
-0.027191
-0.017426
-0.013519
-0.021332
0.012817
0.074341
0.171509
-0.298676
-0.588226
-0.170746
0.335083
0.280396
0.067017
-0.048676
-0.061859
-0.059418
-0.041840
-0.039886
-0.027191
0.017212
0.042603
0.043579
0.045044
0.042603
0.073853
0.058716
0.060181
0.051880
0.038208
0.049927
0.046509
0.043579
0.027954
0.014771
0.023560
0.025513
0.026489
0.006958
-0.001312
0.012329
0.017212
0.008423
0.010376
-0.002289
0.012329
0.017212
0.007935
-0.014984
-0.016937
-0.003265
0.008423
-0.004242
-0.017426
-0.036469
-0.012054
-0.010101
-0.016449
-0.023285
-0.048187
-0.026703
-0.025238
-0.014984
-0.039886
-0.049652
-0.033051
-0.041840
-0.043304
-0.061371
-0.087250
-0.053070
-0.052582
-0.034515
-0.056000
-0.060394
-0.049652
-0.044769
-0.028168
-0.044769
-0.059418
-0.022797
-0.007172
-0.004730
-0.003265
-0.006683
0.015259
-0.002777
0.021118
0.003052
0.011353
0.078247
0.120239
0.006470
-0.008636
0.117798
0.273560
0.412231
0.462036
0.398560
0.074829
-0.244965
-0.326996
0.017212
0.221802
0.269165
0.268677
0.218872
0.151978
0.079224
-0.005219
-0.005707
-0.036957
-0.044769
-0.070160
-0.095062
-0.058929
-0.056488
-0.045258
-0.059906
-0.063324
-0.045746
-0.024750
-0.019379
-0.020355
-0.031097
-0.006195
0.000610
0.005981
-0.007172
-0.027191
0.002563
0.013306
0.010864
0.008423
-0.013519
0.005493
0.015747
0.018188
0.004028
-0.028656
0.006958
0.011353
0.011353
-0.001312
-0.016937
0.010376
0.005981
0.017212
0.008911
-0.009125
0.014282
0.005005
0.026001
0.010864
-0.009613
0.005981
0.014771
0.020142
0.012329
-0.007172
0.010864
0.014771
0.018677
0.013794
-0.014984
0.014282
0.009888
0.022095
0.005493
-0.010101
0.020630
0.006470
0.033813
0.013794
-0.014008
0.010376
0.013794
0.014771
0.010864
-0.011078
0.000122
0.007935
0.017212
0.003052
-0.022797
0.001099
0.000122
0.013306
-0.001312
-0.031097
-0.007172
-0.002289
0.004028
-0.011566
-0.025726
-0.006683
-0.020355
-0.003754
-0.005219
-0.029144
-0.006683
0.000122
0.037720
0.022095
-0.001312
0.036255
0.046509
0.088989
0.103149
0.101196
0.151489
0.161255
0.167603
0.150024
0.109497
0.125610
0.115356
0.103149
0.075317
0.027954
0.051880
0.046997
0.044556
0.039673
-0.014008
-0.021332
-0.058441
-0.071136
-0.100922
-0.145355
-0.122894
-0.106781
-0.101898
-0.122406
-0.099945
0.048950
-0.299164
-0.537445
-0.173676
0.282837
0.218384
0.007446
-0.048676
-0.032562
-0.047699
-0.025238
-0.014008
0.016235
0.063110
0.045532
0.057739
0.043091
0.062134
0.069946
0.052856
0.047485
0.023071
0.046509
0.055786
0.037231
0.023560
-0.010590
0.015259
0.036255
0.023560
0.022095
-0.014496
0.009888
0.037231
0.023071
-0.003265
-0.015472
0.008911
0.018677
0.013306
0.004028
-0.007172
0.000610
0.027466
0.011841
0.003540
-0.012543
0.000122
0.023560
0.009888
0.001587
-0.019867
-0.002289
0.026978
0.006470
0.003540
-0.024750
-0.003265
0.025513
0.008423
0.000122
-0.010101
0.001587
0.022583
0.003052
0.001099
-0.019379
0.001587
0.026978
0.015747
0.003540
-0.019867
0.007446
0.022095
0.012329
0.001587
-0.021820
-0.003265
0.029907
0.003052
0.014771
-0.010101
0.001587
0.025513
0.010376
0.001587
-0.011566
0.002075
0.026489
0.009399
0.004517
-0.020844
0.002075
0.019165
0.015259
-0.010590
-0.020355
0.000610
0.025024
0.015747
0.005005
-0.014496
-0.006195
0.016724
0.005005
0.000610
-0.016449
0.001587
0.020630
0.012329
0.003540
-0.012054
0.000610
0.024048
0.011841
0.009888
-0.011078
0.000610
0.016724
0.009399
0.003540
-0.014496
-0.005219
0.025513
0.009888
0.003052
-0.014496
-0.003754
0.028931
0.017212
0.008911
-0.019867
-0.007660
0.025024
0.011841
0.007446
-0.019867
0.006470
0.016235
0.012329
0.005005
-0.022797
-0.009613
0.019165
0.001099
0.003540
-0.012543
-0.004242
0.025513
0.004028
-0.002289
-0.014984
-0.006195
0.016235
0.004517
-0.005707
-0.015961
-0.007660
0.012329
0.005493
0.005005
-0.019379
-0.000824
0.014282
0.010376
0.004028
-0.017914
-0.007172
0.019165
0.006958
-0.000336
-0.021332
-0.009613
0.009888
0.007446
-0.002777
-0.021820
-0.010590
0.014282
0.000610
0.007446
-0.023773
-0.005219
0.017212
0.006470
-0.004242
-0.017914
-0.007660
0.021118
0.001587
-0.010101
-0.016937
0.000610
0.015259
0.000610
-0.009125
-0.020844
-0.014008
0.010376
-0.001801
-0.005219
-0.032562
-0.018890
0.011841
-0.015472
-0.010101
-0.024750
-0.020355
-0.008636
-0.011078
-0.016937
-0.047211
-0.017914
-0.013519
-0.020844
-0.019867
-0.038910
-0.013519
-0.000824
-0.005219
0.000122
-0.000336
0.035278
0.081665
0.115356
0.157349
0.177368
0.209595
0.255005
0.212524
0.147095
0.049438
-0.003265
-0.020355
0.000122
0.071899
0.117310
0.113403
0.043579
-0.004730
-0.048676
-0.074066
-0.070160
-0.063324
-0.099945
-0.095551
-0.152679
-0.271820
-0.589203
-0.372894
0.051880
0.403931
0.045532
-0.129730
-0.147797
-0.104828
-0.033539
-0.030121
0.020142
0.051392
0.055786
0.085083
0.069458
0.058228
0.062622
0.059204
0.075806
0.059204
0.044556
0.054321
0.050415
0.058228
0.047485
0.024536
0.033325
0.039673
0.038696
0.043579
0.023560
0.028931
0.031372
0.038696
0.024536
0.013794
0.019165
0.018677
0.035278
0.024048
0.005005
0.014282
0.016724
0.024536
0.024536
0.000122
0.012329
0.015259
0.018677
0.021118
-0.006683
0.008423
0.012329
0.025024
0.016724
-0.003754
-0.003265
0.010376
0.029907
0.017700
-0.003754
0.003540
0.007446
0.018188
0.007935
-0.002777
-0.003265
0.005981
0.018677
0.018677
-0.006195
0.010864
0.001099
0.010376
0.005493
-0.005219
0.004517
0.002563
0.022583
0.011353
-0.007172
-0.005707
0.003540
0.021606
0.018188
-0.012054
0.007446
0.003540
0.020630
0.009888
0.001099
-0.001801
0.011841
0.024048
0.011353
0.005981
0.011841
0.014282
0.031372
0.021118
-0.000824
0.016724
0.015747
0.026001
0.020630
0.004028
0.006958
0.007446
0.042114
0.016235
-0.005219
-0.000824
0.001587
0.017700
0.005981
-0.021820
-0.011566
-0.020844
0.001099
-0.010101
-0.029144
-0.039886
-0.044281
-0.012543
-0.020844
-0.050140
-0.051117
-0.041351
-0.032074
-0.048676
-0.083832
-0.073090
-0.059906
-0.042816
-0.045746
-0.062836
-0.061859
-0.063812
-0.030609
-0.038910
-0.070648
-0.057953
-0.052582
-0.016449
-0.013031
-0.054535
-0.046722
-0.059906
-0.042328
-0.032562
-0.064301
-0.031586
-0.032074
0.017700
0.003052
-0.014496
0.060669
0.114380
0.157349
0.136353
0.051392
-0.004242
-0.003265
0.064087
0.114380
0.120728
0.146118
0.142700
0.152954
0.152954
0.114380
0.104126
0.094360
0.113892
0.104126
0.063599
0.047485
0.041626
0.062622
0.060669
0.025024
0.018677
0.025024
0.046021
0.031860
0.003052
0.011841
0.013794
0.040649
0.037231
0.004028
0.010376
0.007935
0.040161
0.028442
0.009888
0.023560
0.014771
0.029419
0.030396
0.000610
-0.006195
0.001099
0.026978
0.033813
-0.009613
0.002563
0.000610
0.019653
0.026489
-0.009613
-0.005219
-0.003265
0.015747
0.016724
-0.020844
-0.010101
-0.008148
0.003052
0.006470
-0.030121
-0.015472
-0.018890
0.009399
0.016235
-0.013031
-0.004242
0.000122
0.030396
0.039673
0.012329
0.049927
0.068970
0.130981
0.174927
0.164185
0.197388
0.205688
0.241333
0.233521
0.138794
0.085571
0.019653
0.040161
0.071899
0.080200
0.093384
0.097778
0.079224
0.035767
-0.065765
-0.067230
-0.088226
-0.080414
-0.106293
-0.138519
-0.153168
-0.122406
-0.246918
-0.545258
-0.222992
0.310669
0.289185
-0.069672
-0.108246
-0.100433
-0.068207
-0.059906
-0.027191
0.026978
0.032837
0.051392
0.040649
0.051392
0.086060
0.073364
0.067017
0.048950
0.049438
0.076294
0.064087
0.063110
0.040161
0.026489
0.063599
0.041626
0.051392
0.017212
0.015747
0.039673
0.036743
0.031372
0.004028
0.006470
0.030884
0.019165
0.025513
0.003052
-0.015961
0.017212
0.015747
0.014771
-0.006195
-0.010590
0.020630
0.009888
0.020142
-0.015961
-0.014984
0.015259
0.019165
0.007935
-0.007172
-0.016937
0.017212
0.005981
0.005981
-0.009613
-0.012054
0.016235
0.004517
0.003540
-0.009125
-0.018890
0.010376
0.006470
0.005981
-0.013031
-0.026215
0.022095
0.006958
0.000610
-0.014496
-0.009613
0.013794
0.004028
0.005981
-0.006195
-0.020844
0.011841
0.011841
0.013794
-0.011078
-0.013031
0.007935
0.002563
0.014282
-0.008148
-0.018890
0.018677
0.012817
0.004028
-0.008148
-0.010590
0.003052
0.009399
0.014282
-0.012054
-0.008636
0.023560
0.005005
0.009399
-0.000336
-0.004730
0.014282
0.006470
0.008911
0.004517
-0.010101
0.020142
0.004517
0.020142
-0.001801
-0.004242
0.014282
0.010376
0.018188
-0.002289
-0.002777
0.014771
0.009399
0.014282
-0.007172
-0.007660
0.021606
0.014771
0.010376
-0.000824
-0.010590
0.024048
0.011841
0.011841
0.000610
-0.012543
0.006470
0.019653
0.014282
-0.015472
-0.016449
0.013794
0.014771
0.019653
-0.007172
-0.014496
0.013794
0.003540
0.008423
0.016235
-0.007660
0.014282
0.005005
0.020630
-0.002777
-0.005219
0.018188
0.018188
0.012817
0.000122
-0.008636
0.014771
0.013306
0.016724
0.005493
-0.001801
0.011841
0.019165
0.018188
0.000610
-0.004242
0.018188
0.021118
0.026489
0.005493
-0.008148
0.006470
0.015747
0.013306
0.013306
-0.001801
0.011841
0.021606
0.013306
0.006958
-0.013031
0.015747
0.021606
0.018188
0.004028
0.001587
0.004517
0.009888
0.020630
-0.002777
-0.003265
0.017212
0.011841
0.013794
-0.005707
-0.010590
0.006470
0.009888
0.009399
0.004028
-0.016449
0.004028
0.008911
0.000610
-0.008148
-0.014496
-0.005219
0.004517
0.007446
0.026978
0.009888
0.028931
0.051880
0.076782
0.103638
0.132446
0.182739
0.245728
0.286255
0.262329
0.203247
0.124634
0.069458
0.080688
0.155884
-0.223969
-0.332367
-0.028656
0.418579
0.457642
0.029419
-0.145844
-0.173676
-0.184418
-0.199066
-0.198578
-0.193207
-0.163910
-0.144379
-0.137054
-0.122406
-0.094574
-0.064789
-0.045258
-0.030609
-0.039398
-0.009125
0.011841
0.030396
0.040161
0.049927
0.033813
0.041138
0.043091
0.056274
0.056274
0.036255
0.035278
0.031372
0.053345
0.050415
0.025513
0.022583
0.008423
0.026978
0.025024
0.006958
0.006958
0.003052
0.017212
0.027466
-0.003754
-0.000824
0.004028
0.005005
0.017700
-0.008148
-0.004730
-0.015472
0.000610
0.019653
-0.003265
-0.001312
-0.010590
-0.002777
0.013306
-0.006195
-0.005219
-0.005707
0.001099
0.013306
-0.010590
-0.006195
-0.012054
0.002563
0.009888
-0.007172
-0.007660
-0.011566
-0.000824
0.017700
-0.009125
-0.000824
-0.020355
0.005493
0.018188
-0.005707
-0.000824
-0.013031
0.010864
0.019165
-0.004242
0.002075
-0.010590
0.014771
0.021118
0.000610
-0.007172
-0.010101
0.006470
0.017212
0.006470
-0.002777
-0.015472
0.001099
0.025513
-0.001801
-0.012054
-0.008148
0.006470
0.015747
-0.007660
-0.000824
-0.012054
0.008423
0.013794
-0.001312
0.000122
-0.011078
0.010376
0.017700
-0.001312
-0.000824
-0.015472
0.003540
0.022095
-0.000336
0.004517
-0.015961
0.002075
0.026001
-0.000336
0.003052
-0.009125
0.014771
0.025513
-0.002777
0.004517
-0.000824
0.008423
0.016235
-0.007172
0.000610
-0.009613
0.010864
0.023560
-0.002777
0.004028
-0.012543
0.006958
0.024048
-0.000336
-0.001801
-0.004242
0.013794
0.021606
0.006958
-0.004730
-0.005219
0.001099
0.031860
0.003540
0.000122
0.000122
0.013794
0.026489
-0.004242
-0.000824
-0.011566
0.010864
0.023560
0.008423
0.002075
-0.012543
0.002563
0.021118
-0.005219
0.000122
-0.004730
0.014771
0.019653
-0.004730
0.000122
-0.014008
0.006470
0.023560
-0.002289
0.006958
-0.010590
0.005981
0.015259
0.003540
0.005981
-0.014008
0.006470
0.018188
-0.008636
-0.002777
-0.016449
0.002075
0.026978
-0.000824
0.002075
-0.012054
0.008423
0.017700
0.007446
0.002075
-0.014496
-0.000336
0.014282
0.007935
0.034790
0.005493
0.024536
0.056274
0.037231
0.046997
0.058716
0.093384
0.137817
0.129028
0.131470
0.089966
0.095337
0.135864
0.157837
0.205688
0.275024
-0.377289
-0.431976
-0.052582
0.546997
0.402466
-0.013031
-0.073090
-0.118500
-0.118011
-0.120941
-0.099457
-0.056976
-0.088226
-0.082855
-0.083832
-0.060394
-0.028168
-0.054047
-0.032562
-0.045258
-0.027679
0.018188
-0.015961
-0.004242
-0.012543
0.007935
0.041626
0.016724
0.018188
0.016724
0.040649
0.045532
0.024536
0.024048
0.006958
0.014771
0.032837
0.005981
0.011841
-0.007660
-0.002289
0.001099
-0.017914
-0.026215
-0.041351
-0.044769
-0.040375
-0.043304
-0.039398
-0.076508
-0.097504
-0.080902
-0.079437
-0.070160
-0.077484
-0.100433
-0.084808
-0.083344
-0.079926
-0.081390
-0.100922
-0.093597
-0.077972
-0.060394
-0.084808
-0.084808
-0.046722
-0.088226
-0.073578
-0.084320
-0.119476
-0.070648
-0.035004
-0.051605
-0.123871
-0.097015
0.036743
0.107544
0.186646
0.124634
0.091431
0.050903
-0.069183
-0.062836
0.042603
0.092407
0.157837
0.172974
0.188599
0.168091
0.117798
0.133423
0.115845
0.117798
0.084106
0.053345
0.068970
0.055786
0.058228
0.044556
0.020630
0.027466
0.028442
0.056274
0.032349
0.000122
0.022583
0.023071
0.022095
0.012329
-0.000824
0.013794
0.026001
0.026978
0.015747
-0.008636
0.006958
0.008911
0.024536
0.008911
-0.019379
-0.005219
0.011841
0.019165
0.004028
-0.011078
-0.010101
0.000610
0.020142
0.000610
-0.015472
0.005493
0.006470
0.018677
-0.003754
-0.017426
0.005005
0.009888
0.014771
0.006958
-0.009613
0.005005
0.005005
0.027466
0.014771
-0.009613
0.004517
0.010376
0.026001
0.010864
-0.004730
0.007935
0.006470
0.026489
0.016724
-0.000824
0.009888
0.013794
0.034790
0.024536
-0.005219
0.013306
0.015259
0.029419
0.017212
-0.008636
0.012329
0.016235
0.037231
0.025024
-0.000824
0.019165
0.006958
0.023071
0.025024
0.011353
0.014771
0.012817
0.032837
0.024536
0.000610
0.020142
0.017212
0.025513
0.030396
-0.001312
0.013794
0.015259
0.028442
0.019653
0.000610
0.017700
0.016235
0.029419
0.017212
-0.004730
0.007935
0.020630
0.025513
0.015259
-0.002289
-0.002289
0.003540
0.021118
0.013794
-0.023285
0.004028
-0.001801
0.017212
-0.001312
-0.015961
-0.005707
-0.010101
0.006958
-0.009125
-0.017426
-0.008636
0.000122
0.016235
-0.009125
-0.015961
-0.001801
0.023071
0.049438
0.066528
0.059204
0.066040
0.100708
0.130005
0.151978
0.152466
0.176880
0.185181
0.168091
0.157349
0.174927
0.215942
0.227173
-0.381195
-0.180023
0.242310
0.333130
0.171021
0.066528
-0.007660
-0.064789
-0.080414
-0.099945
-0.090668
-0.089691
-0.111664
-0.109711
-0.084320
-0.076996
-0.070648
-0.084808
-0.060394
-0.059418
-0.028656
-0.025238
-0.032562
-0.035004
-0.029144
0.002075
-0.013031
-0.017426
-0.015961
0.000610
0.004028
0.007935
-0.000824
0.006958
0.005493
0.018188
0.019653
0.000610
0.011841
0.010376
0.014282
0.025513
0.004517
0.006470
0.017212
0.021606
0.023071
0.002075
-0.008636
0.010864
0.006958
0.006470
-0.001801
-0.002777
0.013306
0.017212
-0.016449
-0.030609
-0.020355
-0.022797
-0.031097
-0.032562
-0.003265
-0.006195
-0.010590
-0.029633
-0.035004
0.010376
-0.010101
-0.013031
-0.036469
-0.024261
0.006958
-0.015472
-0.014008
-0.023773
-0.019867
0.002563
-0.011566
-0.015472
-0.032074
-0.021820
0.002075
-0.008636
-0.007660
-0.029633
-0.028656
0.003540
-0.009613
0.001099
-0.026215
-0.028168
0.007446
-0.002777
-0.002289
-0.022797
-0.020355
-0.004242
-0.014008
0.000610
-0.033051
-0.014496
0.005981
-0.005707
-0.002289
-0.022308
-0.018890
0.002563
-0.003265
-0.004730
-0.023285
-0.009125
0.011841
-0.003265
0.005493
-0.020355
-0.012054
0.002075
-0.001801
-0.003754
-0.013031
-0.014984
0.009888
-0.007660
0.009888
-0.016449
-0.013519
0.006470
0.000610
0.010376
-0.017426
-0.015961
0.015747
0.002075
-0.001801
-0.011078
-0.019379
0.018677
-0.001312
-0.001801
-0.020355
-0.013519
0.014771
0.004028
0.001099
-0.016449
-0.010590
0.015747
0.000122
0.001587
-0.019379
-0.016937
0.008911
0.000122
0.006958
-0.009613
-0.014496
0.010864
-0.002289
0.006470
-0.015472
-0.020844
0.025024
0.008911
0.003052
-0.015961
-0.019379
0.029419
0.008911
0.004517
-0.012054
-0.010101
0.013306
0.005493
-0.001312
-0.019379
-0.019379
0.012817
-0.000336
0.006470
-0.020844
-0.024261
0.013794
-0.009613
0.002563
-0.025238
-0.020355
0.008911
-0.012543
-0.008636
-0.034515
-0.044769
0.007935
-0.007172
0.005493
-0.015961
-0.020844
0.007935
0.010376
0.030396
0.038208
0.046509
0.100708
0.108032
0.132935
0.151489
0.225708
0.338989
-0.196625
-0.163910
0.140747
0.489868
0.253540
0.071899
0.041138
0.013794
0.014771
0.066040
0.038208
0.029419
-0.004730
-0.028168
-0.014984
-0.047699
-0.062347
-0.105316
-0.115570
-0.081390
-0.091644
-0.097992
-0.107269
-0.098480
-0.053558
-0.048676
-0.045746
-0.049652
-0.054047
-0.006195
-0.005219
-0.014984
-0.021332
-0.021820
0.008423
-0.006683
0.005005
-0.011078
-0.012543
0.017212
0.001099
0.011841
-0.013031
-0.024261
0.021606
0.001099
0.013306
-0.015472
-0.024261
0.012329
0.006470
0.007446
-0.024750
-0.025726
0.014771
-0.002777
0.004517
-0.018402
-0.024261
0.013794
0.010864
-0.001801
-0.015961
-0.021332
-0.000824
-0.004730
0.002075
-0.023773
-0.029144
0.011353
-0.009125
-0.002289
-0.024261
-0.018890
0.009888
0.002563
0.000610
-0.021332
-0.028168
0.007935
-0.003265
0.003052
-0.020355
-0.020844
0.010864
0.002563
-0.004242
-0.018402
-0.030609
0.003540
0.000610
-0.001801
-0.022308
-0.031097
0.004028
-0.015472
-0.011566
-0.046234
-0.031586
-0.042328
-0.037933
-0.042816
-0.035492
-0.047699
-0.052582
-0.053070
-0.047699
-0.047699
-0.068695
-0.064789
-0.067230
-0.051605
-0.064789
-0.067230
-0.070648
-0.061859
-0.043793
-0.039886
-0.064301
-0.039398
-0.047211
-0.040863
-0.032562
-0.050629
-0.038910
-0.042328
-0.035492
-0.041351
-0.080902
-0.086761
-0.066254
-0.046234
-0.036469
-0.042328
-0.036469
-0.016937
0.034302
0.094849
0.130493
0.131470
0.068481
0.007446
-0.081879
-0.041840
0.056763
0.103149
0.156372
0.142700
0.131470
0.119263
0.095337
0.102661
0.085571
0.049438
0.040649
0.027466
0.049927
0.041626
0.026978
0.011353
0.010376
0.017212
0.019653
0.013794
0.003540
0.002075
0.015259
0.018188
0.001099
0.002075
0.005493
0.020630
0.018677
0.009888
-0.006195
-0.008148
0.016235
0.023560
0.001587
0.001587
-0.006683
0.019653
0.010376
0.005493
0.004028
-0.006683
0.013794
0.000122
-0.003265
-0.012054
0.002075
0.016724
0.005005
-0.007660
-0.001801
-0.007172
0.021118
0.021606
0.001099
-0.017914
-0.001312
0.019165
0.014771
-0.002777
-0.012054
0.001587
-0.021820
-0.000824
0.075806
-0.336273
-0.534515
-0.150726
0.393188
0.299927
-0.053070
-0.121918
-0.132172
-0.117035
-0.098480
-0.079926
-0.051117
0.003540
0.023560
0.074341
0.099731
0.153931
0.208618
0.239868
0.232056
0.202759
0.165649
0.139771
0.110474
0.095825
0.095337
0.117798
0.166138
0.160278
0.125122
0.105591
0.065063
0.024536
-0.012054
-0.036469
-0.064789
-0.076508
-0.069672
-0.075531
-0.088226
-0.095062
-0.087738
-0.068695
-0.064789
-0.056000
-0.058929
-0.046234
-0.027679
-0.014984
-0.019379
-0.019379
-0.019867
0.003540
0.012817
-0.000336
-0.001801
-0.002777
0.019653
0.017212
0.002075
-0.001801
-0.002777
0.013306
0.014771
0.009399
-0.008636
-0.007660
0.005493
0.009888
0.002075
-0.004242
-0.005219
0.011353
0.002563
0.006470
-0.008636
-0.003265
0.007935
0.014282
0.003540
-0.015961
0.005005
0.004517
0.004517
0.005981
-0.011078
-0.007172
-0.007660
0.005981
0.003540
-0.005707
-0.005707
-0.003265
0.009888
0.005005
-0.010590
-0.005707
-0.002777
-0.000824
-0.001312
-0.005707
-0.009613
0.003052
-0.003265
0.002075
-0.011078
-0.012054
-0.002289
0.000122
0.007935
-0.013519
-0.011078
-0.004242
0.003052
0.003540
-0.009125
-0.000824
-0.011078
0.002075
0.007935
-0.010101
-0.010101
-0.001312
0.002075
0.015259
-0.009613
-0.008636
-0.002777
0.011841
0.007446
-0.007660
-0.003265
-0.000336
0.002563
0.003540
-0.007660
-0.010101
0.000122
-0.011078
-0.014008
-0.005219
0.002075
-0.025238
-0.034027
-0.001801
-0.001312
0.011841
-0.021332
-0.031586
-0.000824
0.000122
0.004028
-0.011078
-0.021820
-0.004242
-0.003265
0.007935
-0.015472
-0.019379
0.000122
0.003052
0.001099
-0.016937
-0.023285
0.002075
-0.002777
0.012817
-0.019867
-0.023285
0.004517
0.005493
0.001587
-0.016449
-0.025238
0.004028
-0.005707
0.004517
-0.017426
-0.017914
0.005005
-0.005219
0.020142
-0.016449
-0.027191
0.012817
0.004517
0.017212
-0.012543
-0.025726
0.014282
0.005493
0.016235
-0.017426
-0.022308
0.013794
0.003052
0.018677
-0.012543
-0.025238
0.008423
0.002563
0.010376
-0.018402
-0.019379
0.006470
0.007446
0.004028
-0.014008
-0.027679
0.006958
-0.003265
-0.003265
-0.015961
-0.039886
0.005493
-0.001312
-0.004242
-0.040863
-0.048187
-0.018890
-0.027191
0.010864
0.067017
-0.249359
-0.441254
-0.097992
0.297974
0.183716
-0.037933
-0.056976
-0.085297
-0.054535
-0.075043
-0.056000
-0.002777
-0.000824
0.035767
0.005005
0.007935
0.053833
0.050903
0.057739
0.046997
0.027954
0.060669
0.039673
0.051880
0.022095
0.003052
0.042603
0.029419
0.046997
0.022095
0.012329
0.045044
0.048950
0.072876
0.068970
0.079224
0.150024
0.139282
0.135376
0.083618
0.057251
0.058228
0.048462
0.065063
0.052368
0.045044
0.077759
0.060181
0.061646
0.014282
-0.017426
-0.016937
-0.033539
-0.032562
-0.077972
-0.097992
-0.071625
-0.085785
-0.067719
-0.093109
-0.102875
-0.055511
-0.058929
-0.037933
-0.052094
-0.057465
-0.030121
-0.011078
0.002563
-0.020844
-0.034027
-0.000336
0.001587
0.016724
-0.017914
-0.014496
0.003540
0.010864
0.015747
-0.008636
-0.020844
0.005981
0.004517
0.011841
-0.009613
-0.017426
0.008423
-0.000336
0.020142
-0.014008
-0.032074
-0.005219
0.000122
0.015747
-0.018402
-0.031097
-0.007172
0.000122
0.019653
-0.018890
-0.024750
-0.006195
0.000122
0.006470
-0.009125
-0.025238
-0.004242
0.002075
0.015259
-0.018402
-0.033539
0.007935
-0.002777
0.011353
-0.014496
-0.029144
0.007446
-0.006195
0.011353
-0.011566
-0.022797
-0.001312
0.006470
0.005981
-0.011566
-0.023773
-0.004242
-0.004730
0.020630
-0.004242
-0.030609
-0.004242
-0.003265
0.011353
-0.010590
-0.021820
0.001099
0.004517
0.019653
-0.012054
-0.021332
0.005005
0.013306
0.018677
-0.019379
-0.021820
0.007935
-0.000824
0.030884
-0.002777
-0.033539
0.005493
0.010376
0.012817
-0.000336
-0.022308
0.005981
-0.004730
0.028442
-0.004242
-0.014984
0.008423
0.004517
0.028931
0.001099
-0.010590
-0.003754
-0.021332
0.003540
0.010376
-0.006683
-0.013519
-0.021820
-0.014008
0.007446
-0.000336
-0.005219
-0.022797
-0.015472
0.005981
-0.013031
-0.017914
-0.011566
-0.006683
0.002075
-0.005219
-0.013519
-0.019867
-0.017426
-0.000336
-0.011078
-0.011078
-0.016937
-0.014496
0.002075
-0.009125
-0.012543
-0.021332
-0.014984
-0.000824
-0.015472
-0.019379
-0.016449
-0.019867
-0.002289
-0.003265
-0.009125
-0.015472
-0.014984
-0.001312
-0.002777
-0.015472
-0.016937
-0.015472
-0.009125
-0.005219
-0.012054
-0.013519
-0.003754
0.009888
0.011841
-0.003265
-0.020844
-0.023285
-0.012054
-0.013519
-0.007172
-0.015472
-0.011078
0.088989
0.137329
-0.468109
-0.542816
-0.106293
0.422485
0.225220
0.006958
-0.091644
-0.120453
-0.096039
-0.081879
-0.066742
-0.046234
-0.027191
0.008423
0.029907
0.028931
0.038696
0.026978
0.057251
0.040161
0.037720
0.031372
0.025513
0.041626
0.035767
0.032349
0.031372
0.037720
0.054321
0.071899
0.064575
0.066528
0.067993
0.092407
0.102661
0.094849
0.084106
0.070923
0.073853
0.067993
0.053345
0.049438
0.045044
0.045044
0.029907
0.021118
-0.000824
-0.015472
-0.014984
-0.023773
-0.041840
-0.060394
-0.085785
-0.083832
-0.075531
-0.085785
-0.085785
-0.091156
-0.077972
-0.067719
-0.074066
-0.081390
-0.080902
-0.063324
-0.070160
-0.082367
-0.069183
-0.075531
-0.064301
-0.052582
-0.079926
-0.078461
-0.078461
-0.066254
-0.046722
-0.070160
-0.088715
-0.098480
-0.091156
-0.081390
-0.097992
-0.096527
-0.097992
-0.089691
-0.079437
-0.084320
-0.089203
-0.079926
-0.067230
-0.060394
-0.076019
-0.071136
-0.064301
-0.044281
-0.031586
-0.025726
-0.029633
-0.036957
0.006470
0.023560
0.028931
0.082642
0.100220
0.079224
0.096313
0.183228
0.340454
0.464966
0.594360
0.533325
0.198853
-0.186859
-0.336761
-0.168793
0.195923
0.345337
0.353638
0.259399
0.177856
0.078735
-0.017914
-0.082855
-0.154144
-0.170258
-0.174164
-0.189789
-0.185394
-0.178070
-0.162933
-0.127289
-0.118988
-0.109711
-0.106781
-0.088226
-0.054047
-0.053070
-0.057953
-0.057465
-0.047211
-0.024261
-0.024750
-0.022797
-0.048676
-0.017914
0.000122
-0.017914
-0.016937
-0.036957
-0.010101
-0.005707
-0.021332
-0.021820
-0.026215
-0.014984
-0.008148
-0.016937
-0.024750
-0.029144
-0.016449
0.005005
-0.016937
-0.019379
-0.018890
-0.025726
0.009399
-0.016449
-0.009125
-0.030121
-0.010590
0.000610
-0.012054
-0.015961
-0.018402
-0.011566
0.007446
-0.008636
-0.008148
-0.007172
-0.015472
0.007446
0.002563
0.001099
-0.020844
-0.006195
0.010376
0.005005
0.026001
0.016235
-0.006683
0.009888
-0.005707
0.021606
0.010864
-0.019867
-0.000336
-0.007660
0.015259
0.000122
-0.034515
-0.000336
-0.010590
0.017700
0.001099
-0.020355
0.005981
0.010376
0.020630
0.007446
-0.016937
-0.016449
0.005005
0.055786
0.077759
0.088501
-0.221527
-0.249847
0.132935
0.133911
0.028442
0.012817
-0.015961
-0.007172
-0.022797
-0.044769
-0.017914
-0.020355
-0.005707
0.000122
-0.031097
0.002563
-0.000824
0.013794
0.005981
-0.024261
-0.000824
-0.011566
0.021606
-0.005219
-0.026215
-0.001801
-0.017914
0.003052
-0.004242
-0.028656
-0.014008
-0.031586
0.002563
-0.010101
-0.036957
-0.018890
-0.004730
0.011353
0.018188
-0.009613
0.008911
0.024048
0.068970
0.060669
0.044067
0.076782
0.115356
0.146606
0.151978
0.139282
0.185181
0.194458
0.200317
0.170532
0.120239
0.115845
0.111450
0.126099
0.114868
0.070435
0.069946
0.061646
0.061157
0.028931
-0.027679
-0.029144
-0.042816
-0.059906
-0.072601
-0.118011
-0.100922
-0.104340
-0.077972
-0.074066
-0.097992
-0.063324
-0.062836
-0.035004
-0.021332
-0.053558
-0.022308
-0.015472
0.007446
0.007446
-0.024750
-0.002777
-0.000336
0.022583
0.017212
-0.015961
0.003540
-0.003754
0.020142
0.020142
-0.017914
-0.005219
0.005005
0.018188
0.012329
-0.025726
-0.013519
-0.006195
0.002563
-0.000824
-0.035492
-0.016937
-0.018402
0.009399
-0.007172
-0.036469
-0.016937
-0.022308
0.003540
0.002075
-0.042816
-0.016449
-0.017914
0.005005
0.007935
-0.028168
-0.015472
-0.010590
0.001587
-0.003265
-0.027191
-0.001312
-0.014008
0.009888
0.000122
-0.024261
-0.014984
0.001587
0.012329
0.001099
-0.028168
-0.008148
-0.014008
0.011841
0.004517
-0.029144
-0.008636
-0.005707
0.012817
-0.001312
-0.023773
-0.013031
-0.010101
0.007446
0.004028
-0.029633
-0.015472
-0.000336
0.009888
0.005981
-0.018402
-0.008636
0.001099
0.005493
0.006958
-0.026703
-0.006683
-0.006683
0.015747
0.005005
-0.021820
-0.009613
-0.012543
0.012329
0.002075
-0.017426
-0.010101
-0.009125
0.013306
-0.006683
-0.027191
-0.007660
0.005981
0.015259
0.013794
-0.002777
0.005981
0.017212
0.047485
0.023071
0.008423
0.011353
-0.002777
0.020142
0.046021
-0.045746
-0.263031
-0.097015
0.135864
0.166138
0.007446
-0.027679
-0.046234
-0.041351
-0.043793
-0.054535
-0.042328
-0.035492
-0.008636
-0.007660
-0.019379
-0.000336
0.002075
0.020630
0.015259
0.001587
0.000610
0.007935
0.025024
0.020630
0.002075
0.003052
0.001587
0.027954
0.018677
0.005005
0.006470
-0.013031
-0.006683
-0.000336
0.014282
-0.000824
-0.016937
-0.006683
0.001587
-0.003265
-0.002289
-0.015961
-0.017426
-0.002777
-0.000824
-0.012054
-0.029633
-0.023285
-0.014008
-0.005219
-0.012543
-0.020844
-0.019867
-0.009125
0.004517
-0.005707
-0.002777
0.010864
0.030884
0.061157
0.080688
0.098755
0.130981
0.158813
0.197388
0.202271
0.165161
0.148560
0.131470
0.114380
0.120728
0.106079
0.112427
0.131958
0.124146
0.110474
0.077271
0.036255
0.015747
-0.008636
-0.047211
-0.081879
-0.109711
-0.107269
-0.093597
-0.112640
-0.128265
-0.127777
-0.117523
-0.100433
-0.086761
-0.091644
-0.088715
-0.068695
-0.053558
-0.046234
-0.046722
-0.051605
-0.042328
-0.019867
-0.015472
-0.031586
-0.033051
-0.021332
-0.009613
-0.015472
-0.015961
-0.034027
-0.025726
-0.007660
-0.003754
-0.014008
-0.023773
-0.015472
-0.008636
-0.002289
-0.017426
-0.021332
-0.018890
0.000122
-0.000824
-0.015472
-0.023773
-0.015472
0.008911
-0.017426
-0.007172
-0.015961
-0.011566
0.003052
-0.004730
-0.013031
-0.024261
-0.015472
-0.002289
-0.003754
-0.013031
-0.023773
-0.011566
-0.005219
-0.012054
-0.017914
-0.033051
-0.017914
0.001587
-0.005707
-0.023285
-0.026215
-0.027191
0.000610
-0.006683
-0.016449
-0.032074
-0.023773
-0.005707
-0.008148
-0.016449
-0.028168
-0.026703
-0.002289
-0.016449
-0.011078
-0.023773
-0.030121
-0.001312
-0.005707
-0.017914
-0.021820
-0.026703
0.004028
-0.009125
-0.007172
-0.019867
-0.015472
0.008423
-0.006683
-0.005219
-0.016449
-0.015961
0.005005
0.000122
-0.001312
-0.019379
-0.021332
-0.014496
-0.014496
-0.024261
-0.035004
-0.043793
-0.029144
-0.028656
-0.034515
-0.056976
-0.049652
-0.044281
-0.046722
-0.064301
-0.081390
-0.089203
-0.049652
-0.072601
-0.082367
-0.103851
-0.118500
-0.079437
-0.081390
-0.076508
-0.106293
-0.101898
-0.077972
-0.091644
-0.121429
-0.132172
-0.094574
-0.044281
0.018677
0.059692
-0.555511
-0.547699
-0.170258
0.325317
0.195923
-0.103851
-0.149261
-0.126312
-0.121918
-0.088226
-0.014984
0.085571
0.209595
0.231567
0.171509
0.065063
-0.068695
-0.033539
0.110474
0.190063
0.196411
0.206665
0.203247
0.183228
0.151978
0.106567
0.080688
0.100708
0.074829
0.059692
0.030884
0.026489
0.053345
0.048950
0.067505
0.053833
0.055298
0.090454
0.092896
0.119751
0.113892
0.116821
0.143188
0.148560
0.139282
0.102661
0.094360
0.116333
0.104126
0.093384
0.066040
0.042114
0.064087
0.052856
0.037231
-0.003754
-0.028168
-0.005219
-0.022797
-0.032562
-0.062347
-0.046722
-0.040863
-0.071625
-0.041351
-0.028168
-0.060394
-0.035980
-0.050629
-0.012543
-0.004242
-0.028168
-0.023773
-0.025726
-0.001312
0.010864
-0.022308
-0.014984
-0.026703
0.003540
0.008911
-0.033539
-0.010101
-0.028656
-0.004730
0.010864
-0.026703
-0.024261
-0.034027
-0.013031
-0.004730
-0.022797
-0.035004
-0.039398
-0.009125
-0.003754
-0.023773
-0.034515
-0.042328
-0.011566
-0.001801
-0.036957
-0.030609
-0.049652
-0.018890
-0.007172
-0.044769
-0.036957
-0.052582
-0.018402
-0.018402
-0.045746
-0.045258
-0.040863
-0.030609
-0.004242
-0.038910
-0.036957
-0.035980
-0.020355
-0.005707
-0.034515
-0.018402
-0.025238
-0.002289
0.009888
-0.025726
-0.014008
-0.015472
0.000122
0.015747
-0.011078
-0.008636
-0.018890
0.017212
0.022583
-0.002777
-0.005219
-0.009125
0.003540
0.028442
0.004028
0.000122
-0.013519
0.013794
0.025513
-0.005707
0.007446
-0.008148
0.006958
0.027954
-0.004730
0.003052
-0.017914
0.011353
0.023560
-0.009125
-0.001801
-0.010101
0.014282
0.018677
-0.005219
-0.010101
-0.015472
0.001587
0.025024
-0.010101
0.003540
-0.007660
0.013794
0.030396
-0.008148
-0.007172
-0.010101
0.008911
0.026001
-0.022308
-0.011566
-0.017914
0.008911
0.022095
-0.018890
-0.005707
-0.006683
0.002075
0.019653
-0.006683
-0.014496
-0.012543
0.004028
0.009888
-0.014496
-0.005707
-0.012054
0.014771
0.046021
0.045044
0.047485
-0.431976
-0.244965
0.045044
0.304321
0.068970
-0.047699
-0.066742
-0.048187
-0.071625
-0.068695
-0.066254
-0.019379
0.005493
-0.005219
-0.011566
-0.001312
0.018677
0.023560
0.005493
0.010864
0.001099
0.021606
0.044556
0.005981
0.013794
0.009399
0.035278
0.055786
0.019653
0.021118
0.010864
0.027466
0.050415
0.017700
0.026001
0.020142
0.045044
0.062622
0.041138
0.043091
0.027954
0.055786
0.054810
0.046021
0.045532
0.035278
0.071899
0.088989
0.072876
0.079224
0.087524
0.099731
0.130005
0.102661
0.114380
0.089966
0.097778
0.110474
0.076294
0.064087
0.054321
0.069946
0.077271
0.059204
0.047485
0.027954
0.033325
0.040649
-0.012054
-0.023773
-0.037933
-0.022797
-0.028168
-0.043304
-0.049164
-0.058929
-0.037933
-0.018402
-0.042328
-0.040863
-0.041840
-0.015961
-0.003754
-0.020355
-0.017426
-0.026703
-0.010101
0.012329
-0.004730
-0.010590
-0.012054
-0.005707
0.009399
-0.010101
-0.006683
-0.013519
-0.003754
0.005981
-0.004730
-0.007660
-0.022308
-0.001312
0.009888
-0.010101
-0.010101
-0.025238
0.001099
-0.002289
-0.010101
-0.014984
-0.024261
-0.007172
0.012329
-0.005219
0.010376
0.008911
-0.007660
-0.012543
0.003052
0.005493
-0.000824
-0.000824
-0.019867
0.000610
0.008423
0.000122
-0.009613
-0.025238
0.007446
0.006958
0.004028
-0.009613
-0.012543
0.004028
-0.004242
0.002563
-0.002777
-0.016937
0.002563
0.004028
0.001587
-0.011566
-0.010101
-0.000824
0.005981
0.006958
-0.004242
-0.017426
-0.001801
-0.008148
-0.015961
-0.028168
-0.046722
-0.038422
-0.018890
-0.019867
-0.019867
-0.039886
-0.034515
-0.035004
-0.027679
-0.041840
-0.040863
-0.020844
-0.028168
-0.009613
-0.014008
-0.048676
-0.014008
-0.016449
0.012329
0.005005
0.009399
0.040161
-0.023285
-0.274750
-0.167328
0.055298
0.232544
0.058716
-0.055511
-0.063812
-0.080902
-0.044769
-0.049652
-0.015472
-0.028168
-0.045746
-0.012543
-0.001312
0.011353
-0.001312
-0.018890
0.002075
0.010864
0.015747
0.002075
-0.004242
0.014282
0.008423
0.021118
0.005981
-0.009613
0.009888
0.016724
0.007935
0.003540
-0.022797
0.009888
0.010376
0.008423
0.004028
-0.009613
0.003540
0.000122
0.007935
0.000610
-0.022308
0.005005
0.000610
0.011353
0.004517
-0.004242
0.013794
0.018188
0.027954
0.021606
-0.006195
0.028442
0.021118
0.034790
0.018188
0.006958
0.024536
0.030884
0.043091
0.027954
0.011841
0.023071
0.025024
0.037720
0.038208
0.005493
0.036255
0.034790
0.035278
0.038208
0.034302
0.054321
0.060181
0.071899
0.053833
0.033813
0.060669
0.076294
0.088013
0.088501
0.067017
0.089966
0.077759
0.079712
0.065063
0.040161
0.047974
0.059204
0.049438
0.046509
0.022095
0.033325
0.026001
0.033813
0.003052
-0.014984
0.002075
-0.007660
0.004028
-0.000824
-0.026703
0.001587
-0.002289
0.004028
-0.001801
-0.012054
0.005493
0.008423
0.015259
0.017212
-0.012543
0.018677
0.006470
0.018677
0.018188
-0.009125
0.014771
0.011841
0.026489
0.016235
-0.008636
0.017212
0.017700
0.019165
0.018677
-0.020355
0.000122
0.006470
0.020630
-0.003754
-0.027191
-0.009613
0.004028
0.002075
-0.014984
-0.034515
-0.022308
-0.029144
-0.020355
-0.026215
-0.059906
-0.035980
-0.046234
-0.021820
-0.049652
-0.079437
-0.061371
-0.060394
-0.062347
-0.070160
-0.109222
-0.094086
-0.093597
-0.066742
-0.086273
-0.099945
-0.079437
-0.088226
-0.066254
-0.061371
-0.105316
-0.076996
-0.072601
-0.036957
-0.038910
-0.069183
-0.056000
-0.042816
-0.018890
-0.058929
-0.059418
-0.029144
0.007935
0.033325
0.057739
0.007935
0.067505
0.160767
0.270630
0.281860
0.266235
0.242310
-0.475433
-0.656586
-0.100433
0.691040
0.314575
0.081665
0.035278
0.021118
-0.008636
-0.028168
-0.038422
-0.018890
0.017212
0.002563
-0.001312
-0.007660
0.005981
0.039673
0.023071
0.026489
-0.001312
0.037231
0.057251
0.030396
0.036743
0.011841
0.033325
0.046021
0.027954
0.028442
0.004517
0.027466
0.053345
0.025513
0.016724
-0.006195
0.008423
0.041626
0.015259
0.013794
-0.013519
-0.001801
0.026489
-0.006195
0.002563
-0.038910
-0.013031
0.012817
-0.009125
-0.018402
-0.034515
-0.011078
0.003540
-0.003265
-0.020844
-0.037445
-0.012543
-0.000336
-0.008636
-0.015961
-0.025238
-0.019379
0.009399
-0.011078
-0.008636
-0.033539
-0.012543
0.006470
-0.008636
-0.005219
-0.037445
-0.004242
0.023071
0.007935
-0.007172
-0.016449
0.003540
0.018677
0.016235
0.013794
-0.000336
0.014771
0.040649
0.024536
0.021118
0.000122
0.020630
0.047974
0.036743
0.026489
0.011841
0.025513
0.041626
0.029907
0.030396
0.000610
0.021118
0.046509
0.028442
0.015747
-0.000336
0.029907
0.034790
0.023071
0.012817
-0.007660
0.002563
0.016724
0.001099
0.004028
-0.018890
-0.012543
0.010376
0.004028
0.017212
0.004028
0.039185
0.059692
0.023071
-0.006195
-0.029144
-0.014496
0.004517
0.009888
0.012817
0.009399
0.022583
0.040649
0.026489
0.009399
-0.017426
-0.004730
0.013794
-0.000336
0.001099
-0.027191
-0.009613
0.010376
0.000610
-0.011078
-0.027191
-0.000824
0.012817
0.000610
-0.001312
-0.011078
-0.011078
0.008911
-0.002289
-0.005707
-0.022797
-0.014008
0.005981
-0.002777
-0.006683
-0.020844
-0.015961
0.004517
-0.012543
-0.007172
-0.037445
-0.009125
0.005005
0.014282
-0.000824
-0.029144
-0.017914
0.003540
0.006958
0.017700
0.001587
0.018677
0.037720
0.033813
0.039185
0.003052
0.062134
-0.038422
-0.454926
-0.179535
0.170044
0.368774
0.047974
-0.066742
-0.079926
-0.097015
-0.070160
-0.047699
-0.025726
-0.023773
-0.029144
-0.012543
0.007446
0.013794
0.008911
-0.007172
0.012817
0.027466
0.023071
0.016724
0.002075
0.000610
0.026489
0.011841
0.017700
-0.002777
0.005005
0.016724
0.011353
0.011353
-0.009125
0.006470
0.015747
0.009399
0.009399
-0.008636
0.000122
0.013306
0.005493
0.012329
-0.005219
-0.012543
0.010864
0.004028
0.004028
-0.009613
-0.011566
0.007446
0.006470
0.003052
-0.013031
-0.004242
0.007935
0.001099
0.001099
-0.021332
-0.011566
0.006470
0.017212
-0.005219
-0.014496
-0.011566
0.002563
-0.000824
-0.002289
-0.019379
-0.009613
-0.007172
0.005005
0.005981
-0.018402
-0.013031
-0.001312
-0.008636
0.007446
0.022095
0.020630
0.004028
0.000610
0.006470
0.027954
0.018188
-0.005707
0.003052
0.007446
0.026978
0.006470
-0.004730
0.010376
0.013794
0.020142
0.022583
-0.002777
0.004028
0.010376
0.017700
0.019165
0.006470
0.005493
0.004028
0.025024
0.010864
-0.000336
0.014771
0.009399
0.037720
0.022095
0.004028
0.018677
0.017700
0.033325
0.034790
0.004517
0.015747
0.021606
0.033813
0.034302
0.014771
0.011841
0.012817
0.031860
0.032349
0.003052
0.006470
0.006958
0.020142
0.012817
-0.017426
-0.007660
0.013306
0.026978
0.018677
-0.014984
0.000122
0.006958
0.045532
0.029907
0.023560
0.032837
0.045532
0.059204
0.024048
-0.001801
0.003540
0.010864
0.023560
0.024536
0.017700
0.042603
0.046997
0.088013
-0.092133
-0.388031
-0.167816
0.121216
0.317505
0.090454
-0.062347
-0.056000
-0.049164
-0.008636
-0.002777
-0.010101
0.025024
0.042114
0.079712
0.088989
0.069458
0.073853
0.073853
0.090942
0.088989
0.057251
0.051392
0.046997
0.066040
0.066528
0.027954
0.034790
0.015747
0.030884
0.036255
0.006958
0.007935
0.011353
0.033813
0.023071
-0.005707
0.007935
0.014282
0.026489
0.037720
0.004028
0.013794
0.012817
0.032349
0.035278
-0.002777
0.008423
0.005981
0.039185
0.023560
0.008423
0.008423
0.003540
0.018677
0.028931
0.003052
0.004028
0.010376
0.025024
0.029419
-0.002289
0.007446
-0.000824
0.019165
0.035278
-0.011566
-0.000824
0.007935
0.018677
0.037231
-0.005707
0.005981
-0.003754
0.028931
0.020630
-0.005219
0.013306
0.003052
0.015747
0.019653
-0.000824
0.005981
0.008911
0.026001
0.027466
-0.004730
-0.001312
0.003052
0.031860
0.024536
0.000122
0.005981
0.002563
0.023071
0.025024
-0.010590
-0.002289
0.009888
0.019165
0.019653
-0.012543
0.008423
-0.004242
0.019653
0.028442
-0.006195
0.006958
-0.009613
0.032349
0.030396
-0.001801
0.006470
0.001099
0.025024
0.023560
-0.007660
0.002563
0.008423
0.024048
0.035767
-0.005707
0.004028
-0.000336
0.023071
0.031372
-0.008636
0.005493
0.004028
0.022583
0.020630
-0.002777
-0.003265
0.002075
0.018188
0.020630
-0.010590
0.007935
-0.002777
0.026489
0.022095
-0.006195
-0.004242
-0.005707
0.016235
0.028442
-0.000336
0.002563
-0.004242
0.020142
0.022095
-0.001312
0.006958
-0.020844
0.019653
0.025024
-0.004730
-0.002777
-0.009125
0.022583
0.025513
-0.015961
-0.014496
-0.015472
0.005981
0.009888
-0.011078
-0.008636
-0.006683
0.022583
0.021118
-0.012054
-0.018402
0.003052
0.001587
0.026001
0.026978
0.032837
0.005981
-0.018890
0.036255
0.054810
-0.604828
-0.363129
0.044067
0.588989
0.159790
-0.091156
-0.132660
-0.141449
-0.087738
-0.076996
-0.041840
-0.038422
-0.028656
0.020142
0.022095
0.038696
0.027954
0.034302
0.051880
0.052856
0.058716
0.031372
0.029419
0.050415
0.054810
0.050415
0.029907
0.017212
0.039673
0.031860
0.030884
0.019653
0.008423
0.026978
0.024536
0.017212
-0.007660
-0.020355
0.012329
0.009888
0.000122
-0.018402
-0.038910
-0.013519
-0.019867
-0.016449
-0.041840
-0.057953
-0.034515
-0.037445
-0.056000
-0.064301
-0.066742
-0.053070
-0.064301
-0.061859
-0.075043
-0.083832
-0.043793
-0.030121
-0.037933
-0.065765
-0.062347
-0.018890
-0.009613
-0.004730
-0.010590
-0.013519
0.010864
0.006958
0.019653
-0.018890
-0.038910
-0.011078
-0.027679
0.005981
-0.018890
-0.024261
-0.050140
-0.039886
0.031860
0.081177
0.088501
0.090942
0.079712
0.005981
0.006958
-0.004242
0.043579
0.080688
0.111450
0.115845
0.122681
0.150513
0.147583
0.151489
0.120239
0.114868
0.106567
0.106567
0.099243
0.068481
0.061646
0.070923
0.058228
0.061157
0.033813
0.022095
0.038208
0.041138
0.031372
0.009399
0.004517
0.016235
0.035278
0.029419
-0.000336
0.005005
0.007935
0.024048
0.012817
0.010864
0.001099
0.007446
0.008911
0.010864
-0.000824
-0.014984
0.005493
0.014282
0.005005
0.004517
-0.023285
0.005493
0.007446
0.003540
-0.000824
-0.012543
-0.008148
0.019165
0.014771
-0.012054
-0.008148
0.006958
0.011353
0.001099
-0.003754
-0.006195
0.009399
0.009399
0.008423
-0.000336
-0.008636
0.010376
0.008911
0.010376
0.008423
-0.007172
0.000122
0.006958
0.011353
0.006470
-0.002289
0.004517
0.015259
0.010376
0.010376
-0.002289
0.006958
0.006958
0.018188
0.007935
-0.006683
0.005005
0.013306
0.015259
0.007446
0.000610
0.001587
0.016724
0.016235
0.020630
-0.008148
0.008423
0.013794
0.010376
0.010864
0.000610
-0.002777
0.019165
0.019653
0.013306
-0.006195
0.002075
0.021118
0.017700
0.004517
0.001587
0.000122
0.009399
0.021118
0.009399
0.010376
0.013794
0.018188
0.010376
0.010376
0.000122
0.002075
0.019165
0.013794
-0.006683
-0.018402
-0.006683
0.008423
0.012329
0.009888
0.010864
-0.012543
-0.008148
0.003052
-0.006195
-0.011566
-0.016449
0.016235
0.106079
0.024048
-0.632660
-0.285492
0.115845
0.481079
0.077759
-0.059906
-0.095062
-0.084808
-0.072601
-0.052094
-0.039398
-0.009613
0.002563
0.015747
0.040649
0.062622
0.040161
0.041626
0.027954
0.059692
0.058228
0.038696
0.030884
0.031372
0.037231
0.047974
0.019653
0.020630
0.018188
0.034790
0.039185
0.015747
0.020142
0.010864
0.019165
0.044556
0.007935
0.010864
0.007935
0.026001
0.035767
0.017212
0.010864
0.007446
0.018188
0.033813
0.007935
0.007935
0.006958
0.017700
0.028442
0.012329
0.002563
0.009888
0.008911
0.025513
0.009399
0.003052
-0.014984
0.010864
0.026978
0.004517
0.003540
-0.007660
0.009399
0.027466
-0.000336
-0.002777
-0.028656
0.000122
0.001099
-0.042328
-0.059418
-0.084808
-0.093109
-0.080902
-0.084320
-0.068207
-0.044769
-0.021820
0.001099
-0.023773
-0.022797
-0.042816
-0.025238
0.013306
-0.004242
0.012817
0.010376
0.060181
0.128052
0.103638
0.112427
0.098755
0.121216
0.138794
0.109009
0.100708
0.098267
0.096313
0.099731
0.078735
0.066528
0.047974
0.050415
0.066040
0.030396
0.018677
0.005981
0.027466
0.026489
0.005005
0.002075
-0.008636
0.007935
0.021606
-0.002777
0.004517
-0.018890
0.012817
0.018188
-0.002289
0.007446
-0.016449
0.010376
0.033813
-0.002289
0.005005
-0.008636
0.007935
0.023560
0.004028
0.003052
-0.016449
0.012817
0.029419
0.002075
0.002075
-0.014984
-0.000336
0.028931
-0.002289
-0.003265
-0.022308
-0.000824
0.036743
-0.008636
-0.002289
-0.008636
0.009888
0.026978
-0.001801
0.002075
-0.007172
0.004517
0.023560
-0.007660
0.005981
-0.016937
0.010376
0.029419
0.005981
0.002075
-0.021332
0.008423
0.030884
-0.011566
-0.002289
-0.013031
0.007935
0.030884
0.005005
0.005005
-0.016937
0.003540
0.019653
0.000610
0.006470
-0.014496
0.009888
0.026978
0.004028
-0.000336
-0.004730
0.000610
0.024048
0.000122
0.000610
-0.020844
0.003052
0.021118
0.003052
0.003052
-0.007172
0.014771
0.063599
0.033813
0.028931
-0.012543
0.021118
0.104126
-0.054047
-0.562347
-0.229828
0.193481
0.412720
0.034790
-0.089203
-0.125824
-0.091644
-0.069183
-0.065765
-0.070160
-0.053070
-0.025726
-0.002289
-0.006195
-0.003265
-0.014984
0.011353
0.027466
0.011353
0.005981
-0.004242
0.014771
0.037720
0.013306
0.006470
-0.001312
0.014282
0.029907
0.015259
0.002075
-0.003265
0.016235
0.026489
0.010376
0.003540
-0.014984
0.011353
0.025513
0.008911
-0.004242
-0.029633
0.007935
0.032837
-0.002777
-0.007172
-0.023285
0.007935
0.024048
0.006958
-0.009125
-0.021332
-0.001801
0.025513
-0.002777
-0.010590
-0.032074
0.000610
0.013794
-0.013519
-0.024750
-0.007660
-0.031097
-0.016449
-0.016449
0.007935
-0.012054
-0.037445
-0.016449
-0.017426
-0.006683
-0.013031
-0.040863
-0.021820
-0.011078
0.002075
-0.009613
-0.021332
-0.006683
-0.017426
0.008911
0.000610
-0.004730
0.014771
0.021606
0.061157
0.060669
0.072388
0.103149
0.133423
0.167603
0.175903
0.169067
0.164185
0.156372
0.141724
0.120728
0.083130
0.095825
0.106079
0.118774
0.112427
0.081177
0.077271
0.052368
0.032349
-0.009613
-0.051117
-0.069672
-0.071625
-0.059418
-0.076996
-0.093597
-0.079926
-0.063812
-0.058441
-0.050629
-0.062836
-0.041840
-0.027679
-0.016449
-0.004242
-0.015961
-0.000336
0.003540
0.013306
0.017212
-0.000336
0.014771
0.016235
0.026489
0.020630
-0.002777
0.005493
0.007935
0.029907
0.018677
-0.008148
0.001099
0.011353
0.028442
0.012817
-0.004730
0.000610
0.013306
0.024536
0.009888
0.001099
-0.004242
0.010864
0.029907
0.014771
-0.014008
-0.001801
0.004517
0.013306
0.007935
-0.013031
-0.014008
-0.003265
-0.006195
-0.009125
-0.035004
-0.035492
-0.021820
-0.003265
-0.020844
-0.036469
-0.032562
-0.049652
-0.037933
-0.046234
-0.051605
-0.049164
-0.022797
-0.016937
-0.025726
-0.053070
-0.055023
-0.082855
-0.054535
0.015747
0.006958
-0.672211
-0.443695
0.015747
0.487427
0.074341
-0.132660
-0.166840
-0.148773
-0.142426
-0.139496
-0.114594
-0.097015
-0.101410
-0.077484
-0.076508
-0.064789
-0.044769
-0.026215
-0.012054
-0.048187
-0.000824
0.067505
0.119751
0.149048
0.078247
0.053833
0.044067
0.043091
0.087524
0.098755
0.137817
0.170532
0.180298
0.197876
0.183228
0.156372
0.163208
0.157837
0.151489
0.115845
0.096313
0.090454
0.091919
0.089966
0.055298
0.051880
0.044556
0.048950
0.051880
0.029907
0.014771
0.025513
0.032837
0.038696
0.011841
-0.001801
0.024048
0.044067
0.025024
0.016235
0.012329
0.022095
0.021606
0.030396
0.010376
0.007935
0.012817
0.014771
0.029419
0.012329
-0.006195
0.014282
0.015747
0.021118
0.006958
0.001587
0.000122
0.005981
0.016235
-0.000336
-0.012543
0.005493
0.008423
0.014282
0.005981
-0.006683
0.003052
0.004517
0.013306
0.003540
-0.010590
0.002563
0.017212
0.022095
0.011353
0.012329
0.021606
0.034790
0.044067
0.038208
0.041626
0.051392
0.069458
0.077271
0.075806
0.076782
0.101196
0.097778
0.126099
0.115356
0.111450
0.127075
0.147095
0.151001
0.133423
0.125610
0.132446
0.133911
0.146606
0.122681
0.096313
0.099731
0.103638
0.105591
0.091919
0.065063
0.034790
0.012817
-0.008148
0.010376
-0.007172
-0.014496
-0.035004
-0.050140
-0.017426
-0.028168
-0.031097
-0.056488
-0.054535
-0.030121
-0.042816
-0.036957
-0.056000
-0.059418
-0.028168
-0.035492
-0.034515
-0.055023
-0.056976
-0.039886
-0.041351
-0.027191
-0.035980
-0.044281
-0.021820
-0.038910
-0.037445
-0.054535
-0.056000
-0.018402
-0.022797
-0.020844
-0.041840
-0.037445
-0.000336
-0.035492
-0.041351
-0.063812
-0.035492
0.076294
-0.130219
-0.613129
-0.270355
0.156860
0.403442
0.014282
-0.122894
-0.147797
-0.150726
-0.095062
-0.084808
-0.057953
-0.063812
-0.031586
0.005981
0.004028
0.011841
0.010376
0.001099
0.051392
0.033813
0.030884
0.006958
0.015259
0.052856
0.026978
0.028931
0.007935
0.007935
0.035767
0.028442
0.025024
0.005005
-0.003265
0.029419
0.012329
0.010864
-0.001312
-0.003754
0.026001
-0.000824
0.002563
-0.022797
-0.035004
0.008423
-0.016449
-0.017426
-0.031586
-0.042328
0.002075
-0.012054
-0.022797
-0.047211
-0.050140
-0.016449
-0.035004
-0.024261
-0.042328
-0.034027
-0.001801
-0.016449
-0.008148
-0.026703
-0.036469
0.004517
-0.004242
-0.001312
-0.015472
-0.031586
0.010376
0.004517
0.012329
-0.011078
-0.025726
0.010376
-0.000336
0.004028
-0.017914
-0.021332
0.020630
0.004517
0.006958
-0.020355
-0.016449
0.006958
-0.009613
0.011841
-0.007172
-0.024261
0.009399
-0.005219
-0.003265
-0.019379
-0.025238
0.013306
-0.008148
-0.000336
-0.024261
-0.017426
0.008911
0.002075
-0.002289
-0.025238
-0.033051
0.005493
-0.005707
-0.001312
-0.025726
-0.018402
0.014771
-0.004730
-0.002289
-0.011078
-0.019867
0.018677
0.017212
0.017212
0.005005
0.010376
0.056274
0.043579
0.064575
0.038208
0.034790
0.071411
0.061157
0.055298
0.032349
0.029907
0.082153
0.060181
0.057251
0.039673
0.025024
0.062622
0.037231
0.038696
0.011353
0.002075
0.023560
0.016235
0.007446
-0.009125
-0.018890
0.015747
0.012817
0.004028
-0.008148
-0.010590
0.015259
0.022095
0.006470
-0.010590
-0.011078
0.018677
0.014282
0.021118
0.000610
-0.011566
0.024048
0.018188
0.017700
0.015259
0.019165
0.047485
0.046997
0.048462
0.025024
0.026489
0.071411
0.060669
0.063110
0.033325
0.021118
0.072388
0.067505
0.089966
0.066528
0.046509
0.086548
0.063110
0.036255
0.034302
0.110962
-0.151703
-0.468109
-0.108734
0.322388
0.288696
0.019653
-0.073578
-0.091156
-0.106293
-0.108246
-0.049164
-0.041840
-0.022308
-0.031097
-0.031097
0.016235
0.002563
0.012817
-0.005219
-0.015472
0.015259
0.002563
-0.000824
0.015259
-0.007172
-0.007172
-0.002777
0.000610
-0.003265
-0.010590
-0.015472
-0.011078
0.003540
-0.008636
-0.013519
-0.020355
-0.014496
-0.001312
-0.009125
-0.027191
-0.024750
-0.032074
-0.007172
-0.011566
-0.017914
-0.036957
-0.024750
-0.014496
-0.019867
-0.032562
-0.031097
-0.038910
-0.024750
-0.014008
-0.027679
-0.036957
-0.030609
-0.012543
-0.014984
-0.023773
-0.026215
-0.015472
-0.009125
-0.006683
-0.012543
-0.021332
-0.014008
-0.008148
0.000122
-0.003265
-0.013519
-0.007172
0.006958
0.005005
-0.002777
-0.013031
-0.002777
-0.004730
0.006470
-0.007172
-0.006683
-0.017914
0.008423
0.003052
-0.000824
-0.017426
-0.005707
0.007446
0.015259
-0.000336
-0.013519
-0.005707
0.011353
0.013794
-0.001801
-0.012543
-0.002289
0.018188
0.006958
-0.004730
-0.010101
-0.002289
0.001587
-0.007660
-0.009125
-0.016937
-0.023773
-0.012054
-0.012543
-0.009613
-0.025238
-0.023773
-0.018890
-0.014984
-0.025238
-0.045746
-0.034515
-0.028168
-0.017426
-0.029144
-0.035492
-0.015961
-0.007660
-0.006195
-0.006683
-0.007660
0.006958
0.014282
0.021118
0.026489
0.013794
0.021606
0.033325
0.030396
0.044556
0.026489
0.039185
0.048950
0.056274
0.055298
0.040161
0.033325
0.047485
0.047485
0.041626
0.026489
0.014282
0.025024
0.043579
0.024048
0.010376
0.015747
0.016235
0.023560
0.012817
-0.005707
0.005005
0.018188
0.018677
0.005493
-0.001801
0.002075
0.000610
-0.007172
0.002075
-0.011078
-0.001801
0.013794
0.053345
0.093384
0.161743
-0.345551
-0.544281
-0.146820
0.328247
0.317505
0.019653
-0.065277
-0.071625
-0.078461
-0.072113
-0.047699
-0.022308
0.008423
0.012817
0.018677
0.035278
0.034302
0.060669
0.050903
0.049927
0.049927
0.045044
0.046997
0.051880
0.035278
0.024536
0.041138
0.039185
0.036255
0.022583
0.016724
0.026489
0.023071
0.017212
0.012817
-0.000336
-0.003754
0.005493
-0.005219
-0.028168
-0.008636
-0.017914
-0.016937
-0.020355
-0.035004
-0.041840
-0.042328
-0.028168
-0.035004
-0.061859
-0.063812
-0.069672
-0.067719
-0.064301
-0.087250
-0.086761
-0.074554
-0.061859
-0.066742
-0.081879
-0.073578
-0.052094
-0.056000
-0.057953
-0.080414
-0.064301
-0.057953
-0.031586
-0.041351
-0.074066
-0.080414
-0.093597
-0.068695
-0.065765
-0.051605
-0.055023
-0.034515
-0.058929
-0.028656
0.086060
0.197388
0.312622
0.322876
0.193481
-0.144867
-0.236176
-0.057953
0.139771
0.239868
0.242798
0.233032
0.196899
0.165649
0.156372
0.090454
0.070435
0.053833
0.040161
0.034790
0.002075
-0.017426
-0.032562
-0.046722
-0.014984
-0.011566
-0.006195
-0.048676
-0.059418
-0.031586
-0.027191
-0.014008
-0.031586
-0.041840
-0.016449
-0.016449
-0.012543
-0.040863
-0.058441
-0.015472
-0.021820
-0.004730
-0.033051
-0.047699
-0.015472
-0.012543
-0.012543
-0.034515
-0.040375
-0.000336
-0.014984
-0.005219
-0.029144
-0.032562
-0.006195
-0.001801
0.009399
-0.026215
-0.037445
0.000122
-0.008636
0.015259
-0.022308
-0.027679
-0.001312
0.003052
0.013306
-0.010590
-0.024261
-0.002777
0.001099
0.010376
-0.020355
-0.032562
-0.008148
-0.010590
0.006470
-0.027191
-0.042328
-0.005219
-0.017914
0.001099
-0.032562
-0.051117
-0.022308
-0.023285
-0.014008
-0.031097
-0.040863
-0.021332
-0.030121
-0.017914
-0.040863
-0.049652
-0.030609
-0.018890
-0.009125
-0.035004
-0.049164
-0.021332
-0.010101
-0.003754
-0.035492
-0.049164
-0.023773
-0.025238
-0.008148
-0.020844
-0.028168
0.004028
0.016235
0.025513
-0.004730
-0.016449
0.014771
0.005981
0.058716
0.114380
0.102661
-0.503265
-0.308441
0.070923
0.440552
0.136353
0.023071
-0.007660
-0.018402
-0.038910
-0.038422
0.011353
0.041626
0.058716
0.041626
0.041138
0.061646
0.075806
0.081665
0.057251
0.040649
0.067505
0.065552
0.068970
0.033813
0.024536
0.046021
0.033325
0.047485
0.021606
-0.006683
0.027954
0.031372
0.034790
0.012329
-0.007660
0.021606
0.027466
0.038696
0.005981
-0.006195
0.026489
0.015259
0.032837
-0.002777
-0.011078
0.019653
0.024048
0.031860
-0.002289
-0.008148
0.011841
0.018188
0.034790
0.001587
-0.012543
0.022583
0.008911
0.027466
-0.001801
-0.014984
0.015747
0.012329
0.029907
0.005005
-0.013519
0.006470
0.005005
0.028442
0.001587
-0.016449
0.014771
0.019165
0.030396
-0.001312
-0.014984
0.004517
0.007935
0.028442
-0.004730
-0.022797
0.013794
0.014282
0.020142
0.003540
-0.023285
0.001587
0.010864
0.019653
-0.001801
-0.018890
-0.001312
0.000122
0.018677
-0.002289
-0.018890
-0.001801
0.003540
0.017212
-0.010590
-0.022308
-0.004730
0.002075
0.023071
-0.010590
-0.019379
-0.001312
-0.000824
0.014771
-0.004242
-0.022308
-0.002777
0.004517
0.025024
-0.008636
-0.030609
-0.007172
0.004517
0.024536
-0.009125
-0.029633
-0.008148
-0.001801
0.018677
-0.002289
-0.030609
0.000610
-0.001801
0.014771
-0.012054
-0.021332
-0.002289
0.002563
0.019165
-0.006195
-0.021332
-0.001801
0.007446
0.009399
-0.002289
-0.013519
-0.002777
0.001587
0.014771
-0.000824
-0.027679
-0.003754
0.002075
0.006958
-0.005219
-0.023285
-0.002289
-0.009125
0.007446
-0.011566
-0.028168
-0.023773
-0.036469
-0.026215
-0.014984
-0.025726
-0.025238
-0.025726
-0.031097
-0.016449
-0.005707
-0.024750
-0.020355
-0.006195
0.030396
0.046509
0.058228
0.067017
0.091919
0.115356
0.090454
0.061157
0.033325
0.040161
0.060181
0.046021
0.024048
0.020142
0.038208
0.050415
0.062622
0.019165
-0.000824
-0.022308
-0.030121
-0.035004
-0.060883
-0.071625
-0.068207
-0.051605
-0.055511
-0.051117
-0.043304
-0.044769
-0.009613
-0.007172
-0.018402
-0.021820
-0.005707
0.008423
0.008423
-0.007172
-0.004730
-0.014496
0.000122
0.007446
-0.008148
-0.021820
-0.027191
-0.020355
-0.018402
-0.039886
-0.032562
-0.037445
-0.014008
-0.017426
-0.038422
-0.062836
-0.067719
-0.043793
-0.031586
-0.035004
0.016235
0.089478
-0.195648
-0.537933
-0.163910
0.219849
0.265259
0.014771
-0.063812
-0.096527
-0.095551
-0.077972
-0.044769
-0.023285
-0.009125
0.000610
0.005493
0.032349
0.043091
0.033325
0.026978
0.025513
0.035767
0.040161
0.027466
0.008911
0.006958
0.021606
0.021118
0.012329
0.000122
0.005493
-0.002289
0.019653
-0.001801
-0.007660
-0.015472
0.002563
0.001587
-0.005219
-0.014008
-0.014984
-0.009125
0.005981
-0.009125
0.000610
-0.019867
0.000122
0.004517
-0.005707
-0.018402
-0.024261
-0.004730
0.004517
-0.008636
-0.010101
-0.014496
-0.012543
0.001099
-0.013519
-0.013519
-0.020355
-0.008148
0.007446
-0.015961
-0.009613
-0.019379
-0.017914
-0.000824
-0.009125
-0.011078
-0.019379
-0.008636
0.001099
-0.009613
-0.007660
-0.020355
-0.012054
0.001099
-0.004730
-0.002289
-0.018890
-0.016449
0.007446
-0.009125
-0.013519
-0.020355
-0.011078
0.008911
-0.003754
-0.020844
-0.021820
-0.016449
-0.001801
-0.010101
-0.010101
-0.020355
-0.018890
0.008423
-0.007172
-0.015472
-0.028656
-0.015472
0.004028
-0.017914
-0.014984
-0.017914
-0.011566
-0.001801
-0.013031
-0.005219
-0.021332
-0.016449
0.009399
-0.002289
-0.013031
-0.013519
-0.011078
0.008423
-0.005707
-0.006195
-0.019867
-0.011078
0.007935
-0.008148
-0.013519
-0.022308
-0.015961
0.008911
-0.004730
-0.010590
-0.028656
-0.012543
0.006470
-0.011566
-0.011078
-0.014496
-0.010590
0.007446
-0.004242
-0.005219
-0.019379
-0.008148
0.017212
-0.005219
0.000122
-0.017426
-0.008636
0.023071
-0.007660
0.002075
-0.013519
-0.012054
0.013306
-0.010101
-0.004730
-0.020844
-0.021820
0.001587
-0.014984
-0.023285
-0.043304
-0.034515
-0.016449
-0.048676
-0.048187
-0.066742
-0.059906
-0.042816
-0.058929
-0.056488
-0.089203
-0.085785
-0.061371
-0.087250
-0.111176
-0.084808
-0.103851
-0.096527
-0.093109
-0.070160
-0.080902
-0.118011
-0.083832
-0.073090
-0.061371
-0.091644
-0.104828
-0.069672
-0.067719
-0.048187
-0.069672
-0.103363
-0.125336
-0.122894
-0.100922
-0.094086
-0.106781
-0.101410
-0.089203
-0.081390
-0.055023
-0.028656
0.028931
0.055786
0.038696
0.037231
0.043091
0.035767
0.027954
0.071411
0.106079
0.104126
0.151489
0.149536
0.171021
0.135864
0.088989
0.100708
0.177856
0.213013
-0.433929
-0.292328
0.135376
0.531860
0.231079
0.064087
-0.036957
-0.062347
-0.064301
-0.008148
0.019653
0.025024
0.071411
0.097778
0.130981
0.136841
0.094360
0.123169
0.111450
0.113892
0.102661
0.056763
0.060181
0.056763
0.066040
0.057739
0.014771
0.027954
0.026001
0.040161
0.023071
-0.009125
0.012329
0.005981
0.031860
0.011353
-0.013519
0.003052
-0.001801
0.023560
0.009399
-0.011078
-0.002777
-0.000336
0.026978
0.022095
-0.025238
0.007446
-0.005219
0.021118
0.011841
-0.011566
0.002563
-0.001801
0.024536
0.015747
-0.017426
-0.010101
0.001587
0.019653
0.013794
-0.004730
0.011353
-0.004242
0.029907
0.014771
-0.016937
0.009399
0.000122
0.013306
0.009399
-0.007172
-0.007172
0.006470
0.025024
0.014282
-0.012543
-0.006195
-0.005707
0.025024
0.021118
-0.022797
-0.006195
-0.002289
0.010864
0.010376
-0.018402
0.005005
-0.000824
0.011841
0.011353
-0.011078
-0.008148
-0.007172
0.020142
0.012329
-0.018890
-0.003265
-0.005219
0.020142
0.017700
-0.018402
-0.007172
0.005493
0.021118
0.007446
-0.009125
-0.003754
0.005981
0.016724
0.011353
-0.008148
-0.013031
0.000610
0.015747
0.010864
-0.013519
0.005005
-0.004730
0.013306
0.015747
-0.012543
-0.001801
0.001099
0.018188
0.000122
-0.017426
-0.002289
0.001587
0.009888
0.006470
-0.007660
-0.013031
0.000610
0.026489
0.012817
-0.015961
-0.005219
-0.009125
0.014282
0.012817
-0.017914
-0.004242
-0.005707
0.018188
0.004028
-0.014984
-0.005707
-0.006683
0.023071
0.007446
-0.016449
-0.004242
-0.010101
0.009399
0.004517
-0.013031
0.000610
-0.006683
0.014771
0.010376
-0.016449
0.003052
-0.003754
0.020142
0.006958
-0.021820
0.001587
0.002075
0.023560
0.014771
-0.008636
-0.006683
0.000610
0.029907
0.008423
-0.008148
-0.006683
0.014771
0.024536
0.015747
0.003540
0.006958
0.005493
0.025024
0.025024
0.004028
-0.002289
0.000610
0.026001
0.017212
0.004028
0.007935
0.013794
0.039673
0.019165
-0.006683
-0.013519
-0.001312
0.079224
0.071411
-0.483246
-0.263519
0.189087
0.151978
-0.046234
-0.079437
-0.091156
-0.099945
-0.107758
-0.095551
-0.067719
-0.059906
-0.054535
-0.053558
-0.032074
-0.019867
-0.013519
-0.024261
-0.019867
-0.019867
0.001099
-0.006195
-0.015472
-0.033539
-0.014496
-0.005219
-0.016937
-0.018402
-0.027191
-0.011078
-0.008636
-0.011566
-0.019379
-0.028656
-0.015961
-0.004242
-0.011078
-0.011566
-0.033051
-0.012543
0.002563
0.007446
0.015747
0.002563
0.025513
0.056763
0.095337
0.118286
0.143677
0.183228
0.205200
0.178833
0.108521
0.055786
0.048950
0.070435
0.080688
0.110962
0.105591
0.124634
0.118286
0.093872
0.047485
0.002563
-0.013519
-0.031097
-0.043793
-0.061371
-0.087250
-0.081879
-0.055511
-0.078461
-0.060883
-0.054047
-0.062347
-0.027191
-0.029633
-0.029144
-0.029633
-0.024261
-0.007172
0.006958
-0.009125
-0.016449
-0.007172
-0.000336
0.000122
0.000122
-0.011078
-0.015961
0.003540
-0.007660
-0.009125
-0.011566
-0.017426
-0.000824
-0.008636
-0.008148
-0.026703
-0.016937
0.000122
-0.006195
-0.003265
-0.025726
-0.028656
-0.004242
-0.003265
-0.006683
-0.025726
-0.018402
-0.008148
-0.010101
-0.016937
-0.028656
-0.026703
0.001587
-0.001312
-0.011078
-0.030609
-0.029144
0.004028
-0.001801
-0.003754
-0.031586
-0.022797
-0.013519
-0.008148
-0.012054
-0.022308
-0.026215
-0.007660
-0.004242
-0.003265
-0.024750
-0.032562
-0.007660
-0.011078
-0.002777
-0.024750
-0.014984
-0.002777
-0.006683
-0.016937
-0.029633
-0.021820
0.002075
-0.008636
0.003052
-0.030121
-0.024261
0.001099
0.001099
-0.006195
-0.027679
-0.020844
0.003052
-0.010101
-0.001801
-0.027191
-0.022308
0.002075
-0.012054
-0.005707
-0.020355
-0.026703
0.005981
0.001099
-0.012054
-0.027191
-0.022308
-0.005707
0.008423
0.000610
-0.021332
-0.023285
0.004517
-0.006683
-0.004242
-0.016449
-0.021820
0.006470
-0.011078
-0.007660
-0.015472
-0.015472
0.006958
-0.007172
-0.005707
-0.024750
-0.020844
0.004028
-0.008148
-0.002777
-0.023285
-0.030609
-0.007172
-0.003265
-0.001801
-0.030121
-0.027191
0.004517
-0.004730
-0.000336
-0.027679
-0.031586
-0.006683
-0.006195
-0.003265
-0.035004
-0.036957
-0.015472
-0.007660
0.001587
-0.024261
-0.039886
-0.010101
-0.014984
-0.011566
-0.054535
-0.074066
-0.046722
-0.042328
-0.027191
-0.069672
-0.044769
0.093872
-0.258148
-0.549164
-0.187347
0.210083
0.225708
-0.056488
-0.119965
-0.168793
-0.172699
-0.123871
-0.099457
-0.071625
-0.063324
-0.049164
-0.012054
-0.005707
0.016724
0.003052
-0.006683
0.018677
0.024536
0.028931
0.012817
0.000610
0.011353
0.007935
0.001099
0.030396
0.004028
0.008423
0.009399
0.020630
0.039185
0.022095
0.067505
0.103149
0.163208
0.162720
0.086060
0.021606
-0.094086
-0.026215
0.079712
0.100220
0.108521
0.096802
0.111450
0.104126
0.053833
0.041626
0.017212
0.036743
0.039673
-0.006195
-0.012054
-0.019379
0.003540
0.014771
-0.009125
-0.015961
-0.004730
0.004028
0.017700
-0.006683
-0.005219
0.000610
0.006470
0.033813
0.005981
0.005981
-0.003754
0.009888
0.031372
-0.001801
0.004028
0.001099
0.018677
0.026978
0.000122
0.005981
-0.004730
0.014282
0.033813
-0.006195
-0.013031
-0.006195
0.005981
0.021606
-0.009125
-0.014984
-0.015961
0.004028
0.025024
-0.007172
-0.008148
-0.021820
-0.001312
0.019653
-0.015961
-0.006195
-0.022797
-0.003754
0.009399
-0.014496
-0.009613
-0.016937
0.001587
0.021606
-0.008148
-0.008636
-0.020355
0.002075
0.019165
-0.017914
-0.008148
-0.017426
0.009888
0.020142
-0.008636
-0.003754
-0.008148
0.007446
0.020142
-0.005219
-0.008636
-0.013519
-0.002289
0.028442
0.004028
-0.004730
-0.012543
0.007446
0.012329
-0.013031
-0.001801
-0.017914
0.004028
0.020630
-0.012054
-0.000824
-0.014984
0.000122
0.026978
-0.006195
-0.010101
-0.020844
0.001587
0.023560
0.001099
-0.007172
-0.027679
-0.003754
0.024536
-0.001801
0.001587
-0.017426
0.002075
0.018188
0.002563
0.000122
-0.014984
0.004517
0.010864
0.003540
-0.001312
-0.014984
-0.004730
0.017212
-0.006683
-0.007172
-0.013031
-0.004242
0.012329
-0.010101
-0.005707
-0.017914
-0.006683
0.003540
-0.014984
0.000610
-0.014496
-0.012543
0.004028
-0.008148
-0.014984
-0.022797
-0.009125
0.003052
-0.013519
-0.014496
-0.021332
-0.004730
0.011353
-0.009613
-0.022308
-0.022797
-0.008148
0.016235
0.002075
0.003052
-0.017914
-0.004242
0.015747
0.000610
0.023560
0.017700
0.029419
0.041626
0.010376
0.002563
0.009399
0.094849
-0.120453
-0.314301
0.006470
0.290649
0.241333
0.106079
0.036255
0.022095
0.002563
0.007446
0.042603
0.024536
0.030396
0.043579
0.056274
0.064087
0.050415
0.038696
0.022095
0.029907
0.027954
-0.010101
-0.021820
-0.042816
-0.047699
-0.041351
-0.063324
-0.079437
-0.081390
-0.063324
-0.046234
-0.054535
-0.055023
-0.054047
-0.034515
-0.022308
-0.027191
-0.031097
-0.037445
-0.024261
-0.003265
-0.012543
-0.017914
-0.028168
-0.019867
-0.001312
-0.017914
-0.040375
-0.032074
-0.026215
-0.018890
-0.031097
-0.036469
-0.035492
-0.043793
-0.022797
-0.035492
-0.037933
-0.039398
-0.042816
-0.028168
-0.038910
-0.030609
-0.014984
-0.018890
-0.022308
-0.038910
-0.042816
-0.032074
-0.020844
-0.026703
-0.028168
-0.033051
-0.035004
-0.014984
-0.017426
-0.035980
-0.025238
-0.020355
-0.011078
-0.007660
-0.019867
-0.030609
-0.013031
-0.007660
-0.010590
-0.014008
-0.018890
-0.013519
-0.000824
-0.000336
0.000122
-0.012543
-0.001312
0.007935
-0.003265
-0.008148
-0.011078
-0.007172
0.006958
-0.008148
0.003052
-0.010590
-0.005219
0.003540
0.005005
-0.009125
-0.011566
-0.007172
0.010376
0.008423
-0.008636
-0.014984
-0.008636
0.009888
0.005493
-0.005219
-0.009125
-0.013031
0.006470
0.006470
-0.003754
-0.001801
-0.001312
0.012329
0.001099
-0.001312
-0.005219
-0.008148
0.005493
0.006958
0.001099
-0.009125
0.005493
0.008911
0.007446
-0.007660
0.003540
-0.004242
0.013794
0.005005
0.006958
-0.000824
-0.005707
0.018188
0.013794
-0.004730
0.005493
-0.004242
0.010376
0.017212
-0.001801
-0.009613
-0.002289
0.001099
0.013306
-0.002777
-0.005707
-0.007172
0.005981
0.009399
-0.003754
-0.010590
-0.008148
0.013794
0.007446
-0.007660
-0.011566
-0.009613
0.008911
0.001099
-0.006683
-0.010101
-0.008148
0.003052
0.006958
-0.006195
-0.027191
-0.018402
-0.002777
0.003540
-0.011078
-0.017914
-0.026215
-0.004242
-0.000824
0.009399
-0.001312
-0.010590
0.005981
0.011353
-0.008636
-0.021332
-0.019379
0.000610
-0.024750
-0.028168
-0.015961
-0.344574
-0.227386
0.069946
0.266235
0.081665
-0.061859
-0.089203
-0.079926
-0.085785
-0.065765
-0.039886
0.000122
0.029419
0.049438
0.065063
0.070435
0.083618
0.099243
0.081665
0.086060
0.072876
0.092896
0.108521
0.101685
0.111938
0.107544
0.127075
0.116821
0.079224
0.066528
0.052856
0.058228
0.065552
0.055298
0.030884
0.025024
0.029907
0.033325
0.012329
-0.004730
-0.021332
-0.013519
-0.004242
-0.033539
-0.033051
-0.042328
-0.037933
-0.027191
-0.043793
-0.041840
-0.049652
-0.043304
-0.028168
-0.042816
-0.031586
-0.036957
-0.028656
-0.013519
-0.032562
-0.026703
-0.030121
-0.030121
-0.005707
-0.021820
-0.024750
-0.040375
-0.024261
0.000122
-0.016449
-0.016937
-0.031586
-0.022797
-0.006195
-0.018890
-0.022308
-0.035492
-0.025238
-0.013519
-0.013031
-0.027679
-0.034515
-0.020355
-0.014496
-0.018890
-0.020844
-0.035980
-0.020355
-0.008636
-0.026215
-0.025726
-0.032562
-0.020355
-0.011566
-0.019867
-0.023773
-0.042816
-0.026703
-0.001801
-0.027679
-0.018402
-0.036469
-0.042328
-0.008636
-0.026703
-0.032074
-0.037445
-0.036469
-0.009125
-0.030121
-0.035004
-0.044281
-0.035004
-0.011566
-0.025238
0.005493
-0.024750
-0.042816
-0.019379
-0.017914
-0.009125
-0.016449
-0.044281
-0.015961
-0.026215
-0.005707
-0.005219
-0.033539
-0.021820
-0.018402
0.002563
-0.008148
-0.044281
-0.012543
-0.009125
-0.001801
-0.008148
-0.029633
-0.009613
-0.019867
0.012817
-0.000336
-0.025726
-0.006195
-0.000336
0.015747
0.003052
-0.026215
-0.007660
-0.003754
0.021606
0.006958
-0.019867
-0.002777
0.001099
0.018677
0.006470
-0.017914
0.006470
0.006470
0.021118
0.017212
-0.019379
0.002075
-0.002777
0.017212
0.011841
-0.017914
0.012329
0.009399
0.021118
0.012817
-0.013031
-0.000336
0.013794
0.026978
0.013306
-0.019379
0.015259
0.006470
0.029419
0.010864
-0.012054
0.010864
0.004028
0.015747
0.013794
-0.004242
0.004517
0.015747
0.023560
0.013794
-0.011078
0.008423
0.002563
0.020630
0.009888
-0.012543
0.003052
-0.005707
0.026001
0.013794
-0.028656
-0.012054
-0.017426
0.003052
0.006958
-0.010101
0.005005
-0.008148
0.017700
0.007446
-0.023773
-0.009613
-0.006683
0.029419
-0.006195
-0.023285
0.035767
0.108521
0.112915
-0.493011
-0.380219
0.121216
0.286743
0.137329
0.020630
-0.061859
-0.072113
-0.062836
-0.038422
-0.022797
-0.043304
-0.010590
0.011353
0.043091
0.032349
0.002563
0.025513
0.037231
0.047485
0.044556
0.010864
0.017212
0.021606
0.029419
0.026001
-0.004730
0.007935
0.006470
0.026978
0.012329
-0.011078
0.004517
0.003052
0.020630
0.006958
-0.016449
0.008423
0.002563
0.025024
0.006958
-0.002289
0.011353
0.009888
0.028931
0.013306
-0.017914
0.019165
0.023560
0.061646
0.051392
0.003052
0.001587
-0.027191
-0.010101
-0.025238
-0.034027
-0.023773
-0.014008
-0.000336
0.009888
-0.036469
-0.023773
-0.036469
-0.016449
-0.020355
-0.041351
-0.032562
-0.062836
-0.039398
-0.053558
-0.079437
-0.040375
0.006958
-0.057465
-0.082367
-0.047211
0.067017
0.152466
0.207153
0.185181
0.103638
-0.014008
-0.127777
-0.065765
0.065552
0.110474
0.151489
0.150024
0.159790
0.129028
0.090454
0.074341
0.065063
0.058228
0.038696
0.011841
0.019165
0.018188
0.021118
0.020142
-0.008148
-0.005707
-0.000824
0.024048
0.003052
-0.010590
-0.004242
-0.004730
0.024048
0.003540
-0.020844
-0.010101
-0.001801
0.011353
0.004028
-0.027191
-0.013519
-0.012543
0.004517
-0.003754
-0.022308
-0.021332
-0.016937
0.005493
-0.013031
-0.035980
-0.026215
-0.024750
-0.002777
-0.011078
-0.032562
-0.025726
-0.023773
-0.011566
-0.014984
-0.031586
-0.036469
-0.020844
-0.004730
-0.009613
-0.036957
-0.024750
-0.031586
-0.032562
-0.018890
-0.008636
-0.013519
-0.019379
-0.025726
-0.017914
-0.001801
-0.019379
-0.028168
-0.029144
-0.016937
-0.009125
-0.014496
-0.035980
-0.022308
-0.013031
-0.004730
-0.012543
-0.030121
-0.027679
-0.019867
-0.007172
-0.015472
-0.019379
-0.029633
-0.013031
-0.001801
-0.003754
-0.019867
-0.028656
-0.007660
-0.007172
-0.009125
-0.017426
-0.027679
-0.006683
-0.002777
0.005005
-0.015472
-0.004730
-0.017426
0.006958
0.025513
0.118774
-0.191254
-0.489594
-0.152191
0.256470
0.192505
0.027466
-0.043304
-0.054535
-0.065765
-0.073578
-0.064301
-0.038910
-0.004242
0.003052
0.000610
0.001587
0.026978
0.043091
0.038208
0.025024
0.012329
0.036255
0.035767
0.023071
0.018677
0.004028
0.008423
0.018677
0.004517
-0.003754
-0.002777
-0.000824
0.005493
0.007935
0.000610
-0.015961
-0.006195
0.019653
-0.002777
-0.006683
-0.006195
-0.000824
0.013306
0.003052
-0.002289
-0.009613
-0.009613
0.010376
-0.004730
-0.007172
-0.005707
0.001099
0.004028
-0.001312
-0.007172
-0.012543
-0.002777
0.001587
0.001099
-0.002289
-0.014984
-0.003265
0.000122
-0.003265
-0.011078
-0.015961
-0.004730
0.006470
-0.000824
-0.013031
-0.012543
-0.014984
-0.003265
0.000122
-0.015961
-0.013031
-0.004242
0.000122
0.013794
-0.007172
-0.016937
-0.012543
0.009399
-0.000336
-0.009125
-0.010101
-0.011566
0.005981
-0.003754
0.008911
-0.019379
-0.007172
0.001587
0.007446
0.011353
-0.013031
-0.006195
0.025024
0.022583
0.022583
0.012817
0.031372
0.051392
0.058228
0.066040
0.076782
0.093384
0.142212
0.149536
0.116333
0.051392
0.030884
0.035767
0.049438
0.056274
0.043579
0.048462
0.059692
0.042114
0.016235
-0.019379
-0.028656
-0.021820
-0.050629
-0.053558
-0.090179
-0.089203
-0.057465
-0.067719
-0.055023
-0.075531
-0.063812
-0.041840
-0.038910
-0.026215
-0.046722
-0.038422
-0.010590
-0.014008
0.000122
-0.029144
-0.019379
0.010864
-0.002289
-0.002289
-0.023285
-0.011078
0.005005
0.003540
0.001099
-0.018402
-0.014984
0.002563
0.005005
0.006958
-0.024261
-0.017426
0.003540
0.002075
-0.003265
-0.016937
-0.024261
0.005005
0.002563
0.008423
-0.015961
-0.014008
0.001099
-0.001312
0.003052
-0.015961
-0.024750
0.005493
0.005981
-0.000336
-0.010590
-0.016449
0.000122
-0.015472
-0.006195
-0.031097
-0.021820
0.011841
0.012329
0.007446
-0.014984
-0.034027
-0.026215
-0.032562
-0.039886
-0.081879
-0.357269
-0.242035
0.025024
0.280396
0.031860
-0.131683
-0.120941
-0.118988
-0.106293
-0.113617
-0.091644
-0.049652
-0.037933
-0.023285
-0.005707
0.001587
0.009888
0.008423
0.029907
0.051392
0.025513
0.020630
0.026001
0.046509
0.054810
0.026978
0.026978
0.025024
0.045532
0.054810
0.024536
0.020630
0.014771
0.036255
0.046997
0.013794
0.021118
-0.000336
0.027954
0.039673
0.003052
0.014282
-0.005219
0.025513
0.030884
-0.007172
0.014771
-0.012543
0.015747
0.027954
-0.005219
-0.001801
-0.016937
0.015259
0.029419
-0.004242
-0.000336
-0.014984
0.014282
0.029419
-0.011078
0.000610
-0.011566
0.015259
0.027466
-0.008636
-0.003754
-0.009125
0.023071
0.021606
-0.011566
0.002563
-0.011078
0.010376
0.023560
-0.014984
-0.011078
-0.011566
0.012329
0.019165
0.001099
-0.006195
-0.014496
0.014771
0.019653
0.002563
-0.001312
-0.009125
0.011841
0.026978
0.001099
-0.002289
-0.004242
0.008423
0.025513
-0.005707
-0.002289
-0.011078
0.010864
0.027954
-0.004730
-0.013031
-0.012054
0.011841
0.021118
-0.002777
0.001587
-0.016937
0.015747
0.030884
-0.008636
-0.008636
-0.019379
0.012817
0.022095
-0.007172
0.003052
-0.020844
0.011353
0.027954
-0.008636
-0.003265
-0.015961
0.005981
0.024536
-0.008636
-0.004242
-0.018402
0.011841
0.025513
-0.006195
0.005493
-0.012543
0.007935
0.023071
-0.001312
-0.000824
-0.019379
0.012329
0.020630
-0.000336
0.000610
-0.012543
0.010864
0.025513
-0.010590
-0.011566
-0.012054
0.001587
0.019165
-0.011078
-0.014008
-0.017914
0.002075
0.005005
-0.013519
-0.019379
-0.013519
0.010376
0.018188
-0.006683
-0.002777
-0.003754
0.035767
0.090454
0.117798
0.168091
0.191040
0.208130
0.180298
0.033325
-0.029633
-0.069183
-0.027191
0.027466
0.067505
0.092407
0.051880
0.023560
-0.003265
-0.071625
-0.089203
-0.110199
-0.091644
-0.090668
-0.111664
-0.137543
-0.097504
-0.202972
-0.632172
-0.338715
0.127075
0.431274
0.024048
-0.122894
-0.139496
-0.096039
-0.062347
-0.017914
0.025513
0.022583
0.039185
0.054810
0.071411
0.090942
0.064575
0.052856
0.047485
0.059692
0.078247
0.044556
0.043091
0.028442
0.043091
0.052368
0.022095
0.025024
0.010864
0.021606
0.033325
0.011353
0.006958
-0.014984
0.011841
0.017700
0.005981
-0.002777
-0.011566
-0.014496
0.019165
-0.018402
-0.013519
-0.025726
-0.004730
0.009399
-0.022797
-0.028168
-0.027191
-0.022797
0.000122
-0.012054
-0.026215
-0.032074
-0.020844
0.006470
-0.019379
-0.021332
-0.035980
-0.027191
0.013306
-0.026215
-0.023285
-0.034515
-0.008636
0.003052
-0.020355
-0.022308
-0.026215
-0.018402
0.005493
-0.019379
-0.021332
-0.033539
-0.014496
-0.013519
0.009399
0.005493
-0.000336
0.002563
-0.015472
-0.002777
0.011353
0.006958
-0.002289
-0.002289
0.011353
0.012329
0.008423
0.003052
-0.009613
0.018188
0.010864
0.006958
0.009888
-0.001801
0.020630
0.016724
0.009399
0.002075
-0.001312
0.014282
0.013306
0.010376
0.010864
-0.005219
0.011841
0.018677
0.006958
0.011353
-0.007172
0.015259
0.012329
0.013794
0.006958
-0.006683
0.015259
0.024536
0.016235
0.000122
0.002563
0.012329
0.008911
0.010864
0.012329
-0.009613
0.014771
0.019165
0.012329
0.010376
-0.009125
0.014282
0.010376
0.017700
0.010376
-0.000336
0.015259
0.014771
0.022583
0.004517
-0.008636
0.017212
0.021118
0.020630
0.005981
-0.010101
0.017700
0.019653
0.016724
0.010864
-0.004242
0.017212
0.012329
0.013306
0.013306
0.001099
0.015747
0.007446
0.015259
0.008911
-0.001312
0.006958
0.012329
0.020142
0.006958
-0.004242
0.012817
0.018677
0.015747
0.004028
-0.002289
0.003052
-0.000336
0.017212
0.003052
0.003052
0.014771
0.010376
0.016724
0.010376
-0.012054
0.018188
0.020630
0.024536
0.004028
-0.006195
0.003052
0.004517
-0.000824
-0.011566
-0.018402
0.006470
0.014771
0.013794
-0.010590
-0.029144
-0.002289
0.004517
0.019165
0.006470
-0.023773
-0.007172
0.003540
0.022095
0.056763
0.098755
0.003540
-0.495941
-0.072113
0.206665
0.100708
0.039673
0.010376
0.007935
-0.010101
-0.014984
0.023560
0.052856
0.086060
0.106567
0.100708
0.151001
0.166626
0.179810
0.154419
0.129028
0.132446
0.124634
0.117798
0.123169
0.083618
0.098267
0.070435
0.065552
0.040649
-0.007172
-0.000336
-0.030121
-0.058929
-0.083832
-0.120941
-0.113617
-0.107758
-0.091156
-0.104828
-0.114105
-0.087738
-0.076019
-0.058441
-0.060394
-0.061859
-0.027679
-0.018890
-0.004242
0.005981
-0.014008
0.001587
0.014771
0.030884
0.021118
0.002075
0.021118
0.029419
0.028442
0.022583
-0.007172
0.010864
0.015259
0.019165
0.010376
-0.017914
0.005005
-0.006195
0.002563
-0.015472
-0.036957
-0.020844
-0.026215
-0.011566
-0.026703
-0.043304
-0.031586
-0.041351
-0.016937
-0.023773
-0.048676
-0.040375
-0.027191
-0.020844
-0.029144
-0.060394
-0.052582
-0.044281
-0.039886
-0.046722
-0.083344
-0.064301
-0.053070
-0.040375
-0.053558
-0.073090
-0.055023
-0.052094
-0.033539
-0.031586
-0.051605
-0.039398
-0.029633
-0.011566
-0.014008
-0.024261
-0.017914
-0.046722
-0.008636
-0.042816
-0.058441
0.000122
0.025024
-0.087250
-0.107758
-0.003754
0.110474
0.160278
0.093384
0.049438
0.037720
-0.093597
-0.031586
0.060669
0.109497
0.113403
0.119263
0.092407
0.116333
0.121704
0.099731
0.089478
0.050903
0.063599
0.081665
0.055298
0.038208
0.020142
0.026001
0.056274
0.032349
0.027466
-0.000336
0.016235
0.037231
0.016235
0.017212
-0.007172
0.014282
0.038696
0.024536
0.001587
-0.014984
0.005493
0.039673
0.011353
0.007935
-0.014496
0.007935
0.033813
0.008423
0.008423
-0.017914
0.000610
0.026001
0.003540
0.011841
-0.016937
0.001099
0.012329
0.010864
0.009399
-0.025726
-0.002777
0.017212
0.006958
0.003540
-0.014984
-0.002777
0.018677
0.001099
0.005005
-0.013031
-0.005219
0.021118
0.009888
0.005981
-0.017426
0.001099
0.022583
0.012817
0.001099
-0.007660
0.002075
0.028442
-0.000336
0.007935
-0.017426
0.011353
0.021118
0.002563
0.006470
-0.011078
-0.003265
0.017700
0.005981
-0.001801
-0.018402
0.005981
0.017700
0.019165
0.004028
-0.021820
-0.001801
0.003052
-0.012054
-0.031586
-0.032074
-0.007172
0.001587
-0.011566
-0.024750
-0.037445
-0.021820
0.002075
-0.014008
-0.033539
-0.043793
-0.033539
-0.025726
-0.015472
-0.005219
-0.017426
0.023071
0.074341
0.119263
0.151489
0.204224
0.013794
-0.373383
0.088501
0.388794
0.255493
0.178345
0.145630
0.106079
0.087036
0.065552
0.077271
0.095337
0.085571
0.071899
0.042603
0.032349
0.042603
0.013306
-0.013519
-0.048676
-0.048676
-0.036957
-0.063812
-0.076019
-0.112640
-0.093109
-0.061371
-0.065765
-0.080902
-0.094086
-0.060394
-0.037445
-0.037933
-0.035492
-0.047699
-0.040863
-0.009613
-0.018402
-0.021332
-0.035492
-0.021820
-0.004242
-0.000824
-0.012543
-0.020355
-0.008636
0.000610
0.003540
-0.005707
-0.017426
-0.010101
0.014771
-0.001312
-0.007660
-0.019379
-0.016937
0.008911
0.002563
-0.007172
-0.023285
-0.016449
0.007935
-0.010590
-0.014496
-0.021332
-0.015472
-0.001312
-0.009613
-0.017914
-0.036957
-0.023285
-0.008636
-0.004730
-0.012054
-0.025238
-0.017914
-0.016449
-0.007172
-0.016937
-0.020355
-0.013031
-0.005707
-0.011078
-0.002777
-0.025238
-0.018402
0.001099
0.008911
-0.011566
-0.029144
-0.015472
0.005981
0.009399
-0.002289
-0.027679
-0.013519
-0.002289
-0.003265
-0.004242
-0.008636
-0.007660
0.008911
-0.000824
0.003540
-0.026215
-0.011566
0.016235
0.003052
0.005005
-0.013031
-0.000336
0.007935
0.008911
0.004517
-0.006683
-0.007172
0.003540
0.003052
0.008423
-0.007172
-0.006683
0.003052
0.007935
0.004517
-0.018890
-0.008148
0.010376
0.011841
-0.002777
-0.016937
0.003540
0.005981
0.005493
0.014771
0.029419
0.014771
0.005005
0.005981
0.013794
0.032349
0.018677
0.007446
0.010376
0.006470
0.024048
0.019165
0.005493
0.013794
0.008423
0.032837
0.018188
0.002563
0.013306
0.014282
0.022095
0.021606
-0.000336
0.008911
0.010864
0.033813
0.026001
0.003052
0.005493
0.013794
0.029907
0.025513
0.015747
0.010864
0.004517
0.035767
0.025513
0.003052
0.016724
0.012329
0.039185
0.024536
0.002075
0.003052
0.009399
0.024048
0.026001
-0.003754
0.008423
0.011353
0.020630
-0.000336
-0.003265
-0.003754
-0.001801
0.014771
0.019653
-0.012054
0.004028
-0.012054
0.012329
0.001099
-0.016449
0.002563
-0.002777
0.034790
0.059204
0.082642
-0.181000
-0.456390
-0.058441
0.286743
0.158813
0.044556
-0.010101
0.007935
0.028931
0.037720
0.104126
0.139771
0.220337
0.241333
0.228149
0.225708
0.196411
0.167114
0.152466
0.104614
0.128052
0.145630
0.164673
0.148560
0.114380
0.092896
0.051392
0.023071
-0.010101
-0.079926
-0.086761
-0.108734
-0.097992
-0.100433
-0.122406
-0.106293
-0.097504
-0.064301
-0.047699
-0.062836
-0.050140
-0.026215
-0.004242
0.004028
-0.007172
-0.002777
0.001099
0.024536
0.024536
-0.007172
0.005005
0.001587
0.013306
0.010864
-0.016937
-0.017426
-0.025726
-0.004730
-0.007172
-0.036957
-0.035492
-0.046722
-0.022797
-0.030121
-0.053070
-0.047211
-0.069672
-0.038910
-0.042816
-0.063812
-0.054535
-0.061859
-0.020844
-0.022308
-0.056000
-0.056488
-0.051605
-0.019379
-0.022797
-0.043793
-0.018402
-0.035492
-0.010590
0.016724
-0.003265
0.008911
0.026489
0.071899
0.085571
0.077271
0.107544
0.123657
0.127563
0.108521
0.065552
0.067993
0.046997
0.060181
0.087524
0.088989
0.105103
0.093872
0.108521
0.076294
0.022583
0.017212
-0.003265
0.013306
0.005981
-0.021820
-0.018890
-0.040863
-0.004242
0.006958
-0.035492
-0.002777
-0.014984
0.012817
0.010864
-0.013519
-0.000336
-0.007172
0.018677
0.020630
-0.001312
-0.005707
-0.002289
0.022583
0.023071
-0.004730
-0.003265
0.000610
0.018677
0.032837
-0.006195
0.009399
0.002075
0.023560
0.032349
-0.009613
0.004517
0.001099
0.022583
0.032349
-0.000336
0.006958
0.000610
0.026001
0.027466
0.002563
0.004517
0.002563
0.028442
0.036255
-0.004242
0.009399
-0.005219
0.026489
0.026978
0.004517
0.004517
-0.006195
0.015747
0.024536
-0.011566
0.012817
-0.015472
0.016724
0.018677
-0.010590
-0.014008
-0.022308
0.009399
0.020142
-0.013519
-0.001801
-0.009613
-0.034515
-0.013031
-0.003265
0.007935
-0.009125
-0.014496
0.003540
0.005005
0.013794
-0.009613
-0.002289
0.028442
0.017700
0.025024
-0.020355
-0.010590
0.103149
-0.117035
-0.542328
-0.188324
0.217896
0.305298
0.007935
-0.076996
-0.110687
-0.109222
-0.072601
-0.062836
-0.031586
-0.017426
0.003540
0.046509
0.087036
0.130493
0.129517
0.156860
0.194946
0.213989
0.212524
0.185181
0.178833
0.190552
0.172485
0.178345
0.144165
0.132935
0.145630
0.135376
0.114868
0.082153
0.052368
0.052368
0.020142
-0.004242
-0.051117
-0.076508
-0.075043
-0.088715
-0.080414
-0.109222
-0.115082
-0.085785
-0.084320
-0.083344
-0.077484
-0.087738
-0.050629
-0.038422
-0.032562
-0.053558
-0.048676
-0.019379
-0.021820
-0.014496
-0.022797
-0.032562
-0.000336
0.001099
-0.000336
-0.010101
-0.015472
0.009399
0.005493
0.008423
-0.007660
-0.009613
0.004028
0.008911
0.012329
0.000122
-0.007660
0.007446
0.009399
0.014282
-0.000336
-0.012054
0.007935
0.009888
0.005005
-0.008636
-0.005707
0.012817
0.007935
0.006958
-0.015472
-0.004730
0.011841
0.013306
0.005981
-0.000336
-0.011566
0.011841
0.008911
0.015259
-0.003265
-0.004730
0.011841
0.011841
0.012817
0.000122
-0.004730
0.005493
0.011353
0.010376
-0.006195
-0.010590
0.005005
0.004028
0.015259
-0.004730
-0.008148
0.007935
0.011353
0.002075
0.004517
-0.009125
0.009399
0.006958
0.013794
0.004028
-0.010101
0.010864
0.018188
0.015747
0.003540
-0.010590
0.008911
0.016724
0.019165
0.003540
-0.003754
0.007935
0.002075
0.014771
-0.000336
-0.003265
0.014771
0.017700
0.015259
-0.000336
-0.007172
-0.000336
0.010864
0.015259
0.009888
-0.000336
0.008423
0.014282
0.023071
0.006958
-0.000336
0.014282
0.010376
0.023560
0.012817
0.007446
0.010864
0.019653
0.021118
0.009399
0.003540
0.019165
0.020630
0.024048
0.016235
0.011353
0.017212
0.025024
0.013306
0.014282
0.010376
0.014771
0.023071
0.025513
0.014282
0.003052
0.017212
0.018677
0.018188
0.014282
0.000610
0.013794
0.028931
0.014771
0.004028
0.008423
0.000122
0.023560
0.022583
0.002075
0.002563
0.003052
0.032349
0.021118
0.007935
-0.001312
0.003540
0.019165
0.025513
0.014282
0.006958
0.009399
0.015259
-0.000824
0.024048
0.094849
-0.419769
-0.364105
-0.018890
0.354126
0.123657
-0.043304
-0.065277
-0.079926
-0.069672
-0.058929
-0.024261
0.011353
0.028931
0.044067
0.072876
0.112915
0.169067
0.201782
0.221802
0.204224
0.187622
0.184204
0.174927
0.150024
0.157349
0.135376
0.145142
0.134888
0.143677
0.131470
0.082153
0.058228
0.026978
0.010864
-0.000336
-0.041351
-0.044769
-0.064301
-0.049164
-0.042328
-0.062347
-0.058929
-0.069672
-0.046234
-0.028168
-0.053070
-0.051117
-0.042816
-0.034515
-0.016449
-0.041840
-0.041840
-0.043304
-0.015961
-0.012543
-0.034027
-0.031097
-0.036957
-0.011078
-0.005219
-0.024750
-0.029633
-0.035492
-0.009613
-0.004242
-0.015472
-0.015472
-0.025238
-0.009613
0.010864
-0.010590
-0.009125
-0.016449
0.000610
0.013306
-0.010590
-0.006195
-0.010101
0.008423
0.019165
-0.014984
-0.005219
-0.020844
-0.002289
0.021606
0.001099
-0.010590
-0.008148
0.005981
0.021118
-0.004730
-0.005707
-0.010590
-0.005219
0.012329
-0.004242
-0.002289
-0.007660
0.004517
0.023560
-0.009125
-0.006683
-0.002777
0.005981
0.014771
0.003052
-0.002289
-0.020844
0.005981
0.026489
-0.007172
-0.000336
-0.000824
0.004028
0.017212
0.002075
-0.003754
-0.015961
0.013794
0.021118
-0.001801
-0.001801
-0.009125
0.006470
0.026978
0.000610
0.006958
-0.013031
0.007935
0.020630
-0.000824
0.008423
-0.005707
0.003052
0.022583
0.000122
0.009399
-0.007172
0.010376
0.020630
-0.000336
0.007446
0.002075
0.002563
0.033325
0.001587
0.008423
-0.008636
-0.002289
0.031860
0.002563
0.007446
-0.009125
-0.004730
0.025024
-0.000336
0.002075
-0.018890
-0.002289
0.024536
0.002075
-0.001801
-0.003754
0.005005
0.021606
-0.009125
0.002075
-0.018890
0.006958
0.030396
0.019653
0.019165
0.005981
0.010376
0.027954
0.019653
0.016724
0.016724
0.119263
0.191040
-0.344574
-0.461273
-0.049652
0.336060
0.204224
0.038208
-0.034027
-0.097015
-0.079926
-0.055023
-0.068695
-0.053070
-0.047699
-0.029144
-0.001312
-0.012543
-0.022308
-0.022308
-0.008148
-0.000824
-0.032074
-0.045746
-0.068695
-0.050629
-0.035004
-0.070160
-0.073090
-0.087250
-0.072113
-0.039398
-0.073090
-0.080902
-0.083832
-0.055023
-0.034027
-0.065765
-0.066742
-0.060394
-0.037933
-0.009613
-0.046722
-0.059418
-0.080902
-0.050629
-0.052582
-0.035004
-0.046722
-0.020844
-0.041840
-0.032562
0.049438
0.137329
0.201294
0.255005
0.244263
0.022095
-0.126312
-0.112640
0.072876
0.183228
0.204712
0.215942
0.172974
0.176880
0.174927
0.121216
0.099731
0.066528
0.068970
0.076782
0.042603
0.029419
0.004517
0.019653
0.037231
0.005005
0.014771
-0.017914
-0.000336
0.026001
0.015747
-0.004242
-0.025726
0.003540
0.017212
0.000610
-0.005219
-0.028656
0.006470
0.023071
-0.012543
-0.014008
-0.025726
0.000122
-0.000336
0.000610
0.023071
-0.002777
-0.016449
0.004028
0.022583
0.017700
0.003052
-0.021332
0.002563
0.014282
0.033813
0.047485
0.029907
0.032349
0.030396
0.060181
0.055786
0.054321
0.060669
0.042603
0.023071
0.008911
-0.000336
0.016235
0.040161
0.049927
0.038208
-0.005707
0.012329
0.008911
0.011353
-0.002289
-0.023285
-0.020355
-0.013031
0.009888
-0.007172
-0.033539
-0.010101
-0.006195
0.012817
0.005493
-0.003754
0.013306
0.018188
0.033325
0.010864
-0.000336
0.017700
0.016235
0.023071
0.021118
0.005493
0.012329
0.023071
0.020630
0.017212
-0.000824
0.006470
0.005981
0.034790
0.011353
-0.003265
0.001587
0.017700
0.033813
0.032349
0.002075
0.050415
0.114380
0.178833
-0.251312
-0.442719
-0.062347
0.339478
0.224243
0.074829
-0.016449
-0.031586
-0.030121
-0.009613
-0.015961
-0.014008
0.013306
0.022583
0.042114
0.043579
0.022583
0.030396
0.046021
0.045532
0.030884
0.022095
0.036255
0.027954
0.028931
0.021118
0.002563
0.011841
0.016235
0.024048
0.017700
-0.003265
0.000610
0.002563
0.029907
0.009888
-0.001312
0.002563
0.000122
0.022583
0.019653
-0.005707
0.009399
0.019653
0.020630
0.021118
-0.000336
0.014282
0.014771
0.024048
0.020630
-0.001312
0.003540
0.020630
0.023071
0.026001
0.005005
0.012817
0.020142
0.033325
0.024536
0.004028
0.007446
0.013794
0.018188
0.023560
0.003540
0.009888
0.015747
0.033325
0.024048
-0.000824
0.016235
0.010376
0.019165
0.030396
0.006958
0.011353
0.011353
0.017212
0.019653
0.014282
0.003052
0.014282
0.021606
0.023071
0.003540
0.014282
0.012817
0.020142
0.027466
0.009888
0.003052
0.008911
0.022095
0.022583
0.014282
0.006470
0.016724
0.026489
0.030884
0.017212
-0.003265
0.012329
0.027954
0.028442
0.002075
0.005493
0.029907
0.026001
0.025024
0.021606
0.017212
0.015747
0.020630
0.027954
0.018188
0.005493
0.017212
0.030396
0.033325
0.006958
0.005981
0.016724
0.018677
0.020142
0.016235
-0.000824
0.008911
0.019653
0.025513
0.009399
0.007446
0.015747
0.011353
0.019653
-0.001312
-0.003265
0.006470
0.014771
0.017700
0.002075
-0.006195
-0.006683
0.005005
0.017700
0.011841
-0.008148
-0.003754
0.014282
0.019653
0.008911
-0.020355
0.001587
0.000122
0.013306
-0.004730
0.009888
0.033325
0.089966
0.126099
-0.320160
-0.348480
-0.002777
0.263794
0.155396
0.027954
-0.033051
-0.039886
-0.041840
-0.018402
-0.022797
-0.020844
0.014771
0.024048
0.042603
0.031860
0.027466
0.021606
0.007935
0.005493
0.038696
0.025024
0.023071
0.000610
0.001587
0.028442
0.007935
0.005005
-0.016937
-0.010101
0.016724
0.013306
-0.004730
-0.014496
-0.010101
0.025024
0.005493
0.001587
-0.010101
-0.013031
0.019653
0.013794
0.011841
-0.002289
-0.001312
0.014771
0.007446
-0.006683
-0.055023
-0.069672
-0.076508
-0.108734
-0.123383
-0.116058
-0.076019
-0.005219
0.010376
-0.023285
-0.059418
-0.086761
-0.070648
-0.082855
-0.065765
-0.074066
-0.054535
0.003540
0.011841
0.025024
0.017212
0.024048
0.067505
0.057739
0.065552
0.052856
0.067017
0.098267
0.070435
0.065552
0.034790
0.043579
0.074829
0.051880
0.054810
0.034302
0.031860
0.072876
0.050415
0.050903
0.019653
0.018677
0.046997
0.025513
0.031860
-0.003754
0.003540
0.019653
0.015259
0.009399
-0.005219
-0.016937
0.016235
0.001099
0.019653
-0.014984
-0.009125
0.024536
0.006958
0.011353
-0.014984
-0.013519
0.026978
0.007446
0.007935
-0.013519
-0.014008
0.017212
0.011353
0.004517
-0.012543
-0.014496
0.023560
0.005493
0.007446
-0.004242
-0.011078
0.024536
0.005981
0.003540
-0.022308
-0.013031
0.026001
0.005005
-0.002289
-0.015472
-0.016937
0.015747
-0.002289
0.000610
-0.014008
-0.018890
0.016235
-0.010101
0.002075
-0.021332
-0.018402
0.016724
0.003052
0.005981
-0.016449
-0.021332
0.020630
0.000122
0.008423
-0.014984
-0.021820
0.021606
0.020142
0.021606
0.025513
0.065063
0.156372
-0.170258
-0.493011
-0.149750
0.224243
0.265259
0.051880
-0.025238
-0.089691
-0.090179
-0.057953
-0.058929
-0.048676
-0.054535
-0.046234
-0.011078
-0.013031
-0.013031
-0.039886
-0.041351
-0.012543
-0.029633
-0.041351
-0.068695
-0.083344
-0.040375
-0.068207
-0.063324
-0.095551
-0.086273
-0.052094
-0.068207
-0.056976
-0.080902
-0.103363
-0.068695
-0.069672
-0.053558
-0.067719
-0.082367
-0.060394
-0.069672
-0.102386
-0.100433
-0.102386
-0.058441
-0.063324
-0.046234
-0.092133
-0.069672
0.030884
0.091431
0.178833
0.166626
0.085083
0.019165
-0.090668
-0.032562
0.062134
0.123169
0.182251
0.186646
0.184692
0.152466
0.130493
0.142212
0.112915
0.093872
0.064087
0.048462
0.072876
0.052856
0.041138
0.011353
0.009399
0.029907
0.025024
0.019653
0.000122
-0.008148
0.026489
0.016235
0.019653
0.006470
-0.011566
0.021118
0.008423
0.019653
-0.002289
-0.014496
0.019165
0.016724
0.007446
-0.003754
-0.011566
0.012817
0.005493
0.020142
-0.010101
-0.014496
0.018188
0.017700
0.011353
-0.011566
0.022095
0.000122
-0.004730
0.010376
0.012329
0.005981
-0.010590
-0.004730
0.005493
0.007935
-0.009125
-0.007172
-0.004730
0.002563
-0.000336
-0.008636
-0.010590
-0.011566
-0.001801
0.001587
-0.004242
-0.008148
-0.018402
-0.000824
-0.018890
-0.019379
-0.020844
-0.013519
-0.003265
-0.013519
-0.013031
-0.017426
-0.019867
-0.000824
-0.016937
-0.020844
-0.026703
-0.022797
-0.002777
0.001099
-0.013031
-0.001312
0.002563
0.046509
0.073853
0.093384
0.124146
0.183716
0.232544
0.246704
0.220337
0.165649
0.107544
0.072876
0.063110
0.037231
0.053833
0.096313
0.119751
0.095337
0.063599
0.016724
-0.030121
-0.071136
-0.119476
-0.148285
-0.175140
-0.179535
-0.157562
-0.160004
-0.152679
-0.131683
-0.112152
-0.089691
-0.074554
-0.036469
0.046509
0.010376
-0.516449
-0.245941
0.121704
0.381470
0.106079
0.029907
-0.006195
-0.024750
-0.021820
-0.012543
0.027466
0.043579
0.034302
0.041626
0.051392
0.058228
0.054321
0.062134
0.042603
0.034790
0.036743
0.039673
0.022095
0.011353
0.016724
0.009888
0.019165
0.013306
-0.007172
-0.014008
0.013794
0.000610
-0.000824
-0.019867
-0.013031
-0.004730
-0.001312
-0.001801
-0.017426
-0.017426
-0.000824
0.000610
0.004517
-0.010101
-0.009125
0.007446
0.007446
0.001099
-0.007172
-0.009125
0.005981
0.008423
0.002563
-0.011078
-0.013031
0.000610
0.007446
0.002563
-0.008636
-0.006195
-0.002777
-0.004242
0.004517
-0.005219
-0.006195
-0.006195
0.010376
-0.009613
-0.009613
-0.012543
-0.010590
0.004028
-0.002777
-0.013031
-0.007172
-0.010590
-0.007660
0.000122
-0.013519
-0.006683
-0.004242
-0.009125
-0.001801
-0.013519
-0.007172
0.002075
0.007935
0.005981
-0.010101
-0.006683
0.007446
0.013794
-0.002777
-0.002289
-0.000336
0.009399
0.004028
0.003540
-0.009125
0.004028
0.000610
0.003052
0.015747
-0.002777
-0.010101
0.007446
0.011353
0.009399
-0.009613
-0.002777
0.013306
0.010864
0.018677
-0.011078
0.003052
0.001587
0.015259
0.014282
0.001099
-0.002289
0.003540
0.005981
0.010376
-0.003754
-0.000336
0.007446
0.009399
0.021606
-0.000336
-0.007172
0.008911
0.013306
0.019165
-0.001312
0.001587
0.005493
0.017700
0.014771
-0.006195
0.017212
-0.004242
0.008911
0.025513
0.001099
0.002075
0.006470
0.019653
0.018188
0.010376
0.003540
0.000122
0.014282
0.021606
0.001099
-0.001801
0.004028
0.019165
0.017212
-0.001312
0.001587
-0.000336
0.014771
0.008911
-0.009125
-0.000824
-0.010590
0.015259
0.015747
0.001587
0.004028
-0.011566
-0.007660
0.000610
-0.008636
0.004517
-0.018402
-0.020355
0.006958
-0.003265
0.001587
-0.031586
-0.041840
0.046997
0.067993
-0.319672
-0.295746
0.004028
0.265259
0.110474
0.046997
0.011841
0.022583
0.075806
0.110962
0.168091
0.151978
0.134399
0.145142
0.106567
0.143188
0.110962
0.113403
0.153442
0.149536
0.152466
0.117310
0.072876
0.068970
0.046509
0.020630
-0.039398
-0.076508
-0.063812
-0.086273
-0.078949
-0.104340
-0.133636
-0.090179
-0.096527
-0.068207
-0.091644
-0.101410
-0.049164
-0.052582
-0.029633
-0.045258
-0.054535
-0.019867
-0.019379
0.003540
-0.017914
-0.029144
0.004028
-0.000336
0.016235
-0.014496
-0.021820
-0.006195
-0.005219
0.022095
-0.027679
-0.032562
-0.006683
-0.007660
-0.001312
-0.030609
-0.049164
-0.032562
-0.033051
-0.021820
-0.056488
-0.088226
-0.053070
-0.049652
-0.043793
-0.079926
-0.091644
-0.065277
-0.072113
-0.067719
-0.102875
-0.110687
-0.085785
-0.089203
-0.069672
-0.089203
-0.102875
-0.066254
-0.067230
-0.053070
-0.072113
-0.094574
-0.066254
-0.061859
-0.028168
-0.058441
-0.076508
-0.051117
-0.050140
-0.029633
-0.039398
-0.053558
-0.025238
0.005005
0.035767
0.042114
0.049927
0.098267
0.114868
0.120728
0.073853
0.011353
-0.012543
0.031372
0.097290
0.126587
0.105591
0.125610
0.120239
0.130005
0.081177
0.045044
0.059204
0.054810
0.050903
0.018188
-0.005219
0.024536
0.010376
0.029419
-0.004242
-0.017914
0.024536
0.006958
0.025513
-0.002289
-0.014496
0.011353
0.005005
0.028931
-0.002777
-0.019867
0.023560
0.022095
0.022095
-0.002289
-0.005219
0.010864
0.026001
0.032837
0.008423
-0.006195
0.022095
0.023560
0.042603
0.011353
0.008911
0.025024
0.029907
0.043091
0.033813
0.048950
-0.118988
-0.278168
-0.025726
0.158325
0.152954
0.028442
-0.028168
-0.023285
-0.044769
-0.059418
-0.023285
-0.010101
0.016724
-0.013519
-0.026215
0.026001
0.018677
0.032349
0.001587
-0.006195
0.029419
0.011353
0.029907
0.007935
-0.002777
0.017700
0.013306
0.019165
0.008911
-0.014496
0.013794
0.003540
0.029907
0.002563
-0.011566
0.001587
-0.002289
0.019165
-0.010590
-0.020355
-0.000824
0.000610
0.008911
-0.014008
-0.023285
-0.012054
-0.005707
0.010376
-0.019379
-0.030609
-0.010590
-0.002777
0.012329
-0.015472
-0.035492
-0.009613
-0.003265
0.013794
-0.006195
-0.021332
0.021606
0.028931
0.064087
0.061157
0.068481
0.122681
0.165161
0.183228
0.176880
0.154419
0.153931
0.137329
0.138794
0.104126
0.087524
0.105103
0.114868
0.123657
0.101196
0.117798
0.045532
-0.008636
-0.048676
-0.057465
-0.081390
-0.097015
-0.109711
-0.122406
-0.102386
-0.105804
-0.111664
-0.110687
-0.105316
-0.077972
-0.063812
-0.064301
-0.062347
-0.051117
-0.027679
-0.024261
-0.017914
-0.030609
-0.031586
-0.003754
-0.011566
-0.021332
-0.029633
-0.022308
0.000122
-0.004730
-0.032074
-0.022797
-0.014496
-0.007172
-0.006195
-0.018402
-0.018890
-0.026215
-0.017914
-0.007660
-0.017914
-0.027191
-0.028656
-0.017426
-0.016449
-0.014008
-0.027191
-0.027191
-0.010590
-0.013031
-0.019379
-0.031097
-0.027191
-0.006683
-0.012054
-0.013519
-0.020844
-0.018402
-0.003754
0.000610
-0.000824
0.000610
0.008423
0.008911
0.019653
0.018677
0.033813
-0.099945
-0.322113
-0.116547
0.081665
0.222290
0.045044
-0.053558
-0.071625
-0.082367
-0.074554
-0.064301
-0.047211
-0.025726
-0.037445
-0.032074
-0.035492
-0.014984
-0.011078
-0.012543
-0.007660
-0.022797
-0.005219
0.002075
-0.006195
-0.014008
-0.020355
-0.012054
-0.011078
-0.010101
-0.013519
-0.023773
-0.007172
0.004028
-0.003265
-0.009125
-0.012543
-0.007660
0.003052
-0.012054
-0.007660
-0.015961
0.004028
-0.003754
-0.003265
-0.016449
-0.021332
-0.001312
0.005493
-0.007172
-0.011566
-0.027191
-0.009125
-0.000824
-0.002777
-0.012543
-0.017914
-0.012054
-0.005219
-0.008148
-0.015961
-0.028168
-0.010101
0.007446
-0.004730
-0.010590
-0.017914
-0.010590
0.002563
-0.010590
-0.012543
-0.020355
-0.012054
0.006470
-0.010590
-0.007660
-0.013519
-0.008636
0.004517
-0.003754
-0.011566
-0.017426
-0.004730
0.011353
-0.005707
-0.008636
-0.020355
-0.008148
0.002075
0.001587
-0.014008
-0.023285
-0.012054
0.012329
-0.013519
-0.005219
-0.018402
-0.012054
0.005005
-0.007172
-0.014008
-0.020355
-0.023773
0.003540
-0.016449
-0.014984
-0.017914
-0.020355
-0.012543
-0.014496
-0.025726
-0.025238
-0.027191
-0.003265
-0.015472
-0.023285
-0.037445
-0.023773
-0.009125
-0.017426
-0.018402
-0.033539
-0.025238
0.006470
0.003052
0.002563
-0.000336
0.023560
0.051392
0.054321
0.086548
0.096802
0.135864
0.181274
0.179321
0.176880
0.145630
0.146118
0.157349
0.116821
0.105103
0.092407
0.107544
0.130005
0.109985
0.086548
0.055786
0.038696
0.023560
-0.005707
-0.028656
-0.072113
-0.069672
-0.037933
-0.098480
-0.426117
-0.316254
-0.073090
0.203247
0.039185
-0.102386
-0.150726
-0.127777
-0.094574
-0.091644
-0.052094
-0.060394
-0.042816
0.001099
-0.007172
0.005493
-0.015472
-0.001312
0.024048
0.003540
0.009399
-0.006195
-0.005219
0.009399
0.002075
0.009888
-0.014008
-0.017426
0.007935
0.008423
0.011353
0.015259
-0.015472
-0.005219
-0.009125
0.011841
-0.006195
-0.027191
-0.014008
-0.017426
0.001099
-0.007172
-0.034027
-0.018402
-0.019379
-0.006195
-0.006683
-0.046234
-0.030121
-0.024750
-0.002777
-0.014984
-0.046722
-0.021332
-0.015961
0.000610
-0.013031
-0.031097
-0.021332
-0.020844
0.002075
0.000610
-0.033051
-0.004242
-0.007172
0.015259
0.000610
-0.026703
-0.014496
-0.007660
0.014771
0.000610
-0.022797
-0.013519
-0.006195
0.013794
0.011353
-0.023285
-0.004242
-0.005219
0.010864
0.003052
-0.021332
-0.005707
-0.001801
0.011841
0.005493
-0.021820
-0.004730
-0.012054
0.015747
0.010376
-0.023773
-0.008636
-0.007660
0.013306
0.002563
-0.017914
-0.005219
-0.014496
0.004517
-0.007172
-0.025726
0.002075
-0.008636
0.014771
-0.000824
-0.028656
-0.006195
-0.002777
0.005493
0.011353
-0.018890
0.004028
0.001587
0.019165
0.012329
-0.020844
0.005981
0.000610
0.020142
0.014771
-0.018402
-0.006195
-0.000824
0.023071
0.014282
-0.014008
-0.004242
0.000610
0.017700
0.008911
-0.008148
-0.009125
-0.004242
0.018677
0.007935
-0.011566
0.002563
-0.009125
0.028442
0.003052
-0.027679
-0.007172
-0.008148
0.004028
-0.004730
-0.039886
-0.014496
-0.016937
0.001587
-0.014496
-0.035492
-0.028656
-0.031586
-0.020355
-0.030121
-0.065765
-0.053558
-0.041351
-0.028656
-0.037445
-0.055023
-0.053070
-0.062347
-0.049164
-0.033051
0.007446
0.063599
-0.490082
-0.481293
-0.136566
0.297485
0.138306
-0.022797
-0.093109
-0.129242
-0.144379
-0.107758
-0.084808
-0.037445
-0.044281
-0.039886
-0.009613
-0.017914
0.023560
0.037720
0.014771
0.049927
0.060181
0.036255
0.057739
0.124634
0.254517
0.367798
0.374146
0.242798
-0.036957
-0.225922
-0.139984
0.090942
0.223267
0.220825
0.219849
0.182739
0.153931
0.093384
0.036255
0.033325
0.015747
0.033325
0.041138
0.025024
0.051880
0.043091
0.070923
0.057739
0.031860
0.032837
0.037231
0.057739
0.058716
0.038696
0.038696
0.032837
0.053345
0.021606
-0.010590
-0.021820
-0.032562
-0.017914
-0.040375
-0.054047
-0.071625
-0.075043
-0.041840
-0.056000
-0.063812
-0.062836
-0.055511
-0.025726
-0.033051
-0.043793
-0.032562
-0.027679
0.000122
-0.000336
-0.018890
-0.013031
-0.007660
0.011353
0.005981
-0.003265
-0.001312
-0.003265
0.012817
0.010376
-0.003265
-0.002777
-0.006195
0.013306
0.005981
-0.004730
-0.010101
-0.006683
0.020142
0.004028
-0.014008
-0.003265
-0.005219
0.011353
0.011353
-0.009125
-0.006683
-0.008636
0.018188
0.009399
0.011353
-0.002289
-0.017426
-0.013519
-0.010101
0.005493
-0.000336
-0.014496
-0.024750
-0.007660
-0.004730
-0.012054
-0.019379
-0.014008
-0.027679
-0.017914
-0.013519
-0.020844
-0.031097
-0.034515
-0.019379
-0.017914
-0.029144
-0.036469
-0.026215
-0.009125
-0.014984
-0.031097
-0.029633
-0.025238
-0.016937
-0.013519
-0.027679
-0.024261
-0.020844
-0.003265
-0.005707
-0.011078
-0.026703
-0.019379
0.003540
0.003540
-0.009613
-0.014008
-0.009613
0.005981
-0.002289
-0.000336
-0.014008
-0.002777
0.010376
0.010376
0.000122
-0.005707
0.008911
0.009888
0.005493
0.019165
0.078735
0.055786
-0.440765
-0.230316
0.046997
0.286255
0.093872
-0.001312
-0.046722
-0.062836
-0.076508
-0.053070
-0.027191
-0.010101
-0.010590
-0.009613
-0.005219
0.026489
0.026001
0.022583
0.009888
0.010376
0.028442
0.009399
0.016724
0.003540
0.007446
0.013306
0.012329
-0.001801
-0.008636
-0.012543
0.009888
0.013306
-0.003265
-0.013031
-0.005707
0.010376
0.004028
-0.002777
-0.004730
-0.011078
0.012329
-0.004730
0.000122
-0.015472
-0.005219
0.010864
0.006958
0.009399
-0.007172
-0.010590
0.006958
0.005493
0.002075
-0.009613
-0.020355
0.009888
0.004517
0.006958
-0.008636
-0.011566
0.013306
0.015259
-0.005219
-0.014496
-0.016937
0.012329
0.009888
0.000122
-0.004242
-0.008148
-0.001312
0.001099
-0.000336
-0.009125
-0.018402
0.004517
-0.000824
-0.014496
-0.021820
-0.023285
0.003052
-0.005707
-0.011566
-0.019867
-0.031586
-0.002777
-0.013519
-0.009125
-0.024261
-0.043304
-0.015961
-0.009125
-0.013031
-0.026215
-0.020844
0.012329
0.007935
0.009888
0.004028
0.004028
0.040161
0.054810
0.068970
0.061646
0.072388
0.101685
0.115845
0.113892
0.108032
0.133423
0.151489
0.142212
0.132446
0.077759
0.055298
0.061646
0.040649
0.041626
0.003540
-0.004730
0.002563
-0.015961
-0.030121
-0.066742
-0.093597
-0.094574
-0.115570
-0.115570
-0.136078
-0.135590
-0.104340
-0.105316
-0.079437
-0.098480
-0.081879
-0.049164
-0.042328
-0.025238
-0.038422
-0.028656
0.009399
0.021606
0.040161
-0.118500
-0.266449
-0.073090
0.097778
0.204712
0.041626
-0.059418
-0.046234
-0.052094
-0.046722
-0.049164
-0.042816
-0.006195
-0.000336
0.005493
-0.010590
-0.013519
0.012817
0.019165
0.017700
-0.017426
-0.013519
0.010864
0.011353
0.017212
-0.014984
-0.019379
0.001587
-0.002289
0.020630
-0.022797
-0.032074
0.006958
0.000122
0.001099
-0.019867
-0.027679
-0.002777
-0.001312
0.009399
-0.017426
-0.018890
-0.005707
-0.002289
0.005493
-0.020844
-0.027191
-0.004242
-0.006683
0.006470
0.025024
-0.011566
-0.000824
-0.014984
0.013794
0.025024
-0.000824
-0.006683
-0.012054
0.018677
0.037231
-0.008636
-0.006195
-0.007660
0.015747
0.026489
-0.007172
-0.011566
-0.014984
0.016724
0.020630
-0.013031
-0.004242
-0.011566
0.011841
0.025024
-0.004242
-0.008148
-0.016449
0.016724
0.032349
-0.007660
-0.009125
-0.004242
0.002075
0.025513
0.000122
-0.008148
-0.011566
0.008423
0.028931
-0.006195
-0.007660
-0.021820
0.009399
0.026489
0.006958
-0.011566
-0.009613
0.006470
0.025513
-0.004730
-0.008636
-0.013519
0.010864
0.016724
-0.001312
-0.006683
-0.015961
0.007446
0.013306
-0.002777
-0.004730
-0.016449
0.000610
0.026001
-0.011566
-0.003754
-0.017914
0.006958
0.018677
-0.010590
-0.008636
-0.019379
0.004028
0.017212
-0.008148
-0.016937
-0.026703
-0.003265
0.011353
-0.012054
-0.015472
-0.016449
-0.007660
0.008423
-0.015961
-0.014984
-0.026215
-0.015472
0.011841
-0.016449
-0.015472
-0.023285
-0.015961
0.005493
-0.025726
-0.019867
-0.011566
-0.007660
0.007935
-0.024261
-0.019379
-0.023773
-0.008636
0.012817
-0.011566
-0.000336
-0.005219
0.009399
0.028442
0.013794
0.026489
0.025024
0.074341
0.087524
0.073853
0.094360
0.111938
0.139771
0.147095
0.110962
0.064087
0.076294
0.052856
-0.438812
-0.251801
0.050415
0.494751
0.167603
-0.063324
-0.124359
-0.135590
-0.152191
-0.129242
-0.106293
-0.123383
-0.113129
-0.101898
-0.073578
-0.044281
-0.053558
-0.041840
-0.041840
-0.027679
0.007446
-0.009125
-0.001312
-0.005707
0.023071
0.045532
0.021118
0.025024
0.023071
0.023560
0.054810
0.019165
0.029419
0.011353
0.018677
0.037720
0.022095
0.005493
-0.001312
0.006470
0.021606
-0.005219
0.002563
-0.016937
-0.004242
0.012817
-0.018890
-0.014008
-0.026215
-0.020355
0.007446
-0.017426
-0.024750
-0.034027
-0.019867
-0.002289
-0.026703
-0.027191
-0.028656
-0.026215
-0.000824
-0.012543
-0.017426
-0.028168
-0.023285
-0.006683
-0.019867
-0.022308
-0.022797
-0.015961
-0.000336
-0.022308
-0.021332
-0.024750
-0.020355
0.004028
-0.013519
-0.026703
-0.027679
-0.009125
0.005493
-0.020844
-0.012054
-0.020844
-0.020844
0.005005
-0.012543
-0.012054
-0.019379
-0.018402
0.003052
-0.013031
-0.019867
-0.024261
-0.019379
0.012329
-0.017426
-0.002289
-0.014496
-0.008148
0.005493
-0.020844
-0.014496
-0.016937
-0.021820
0.016235
-0.008636
-0.012054
-0.016449
-0.019379
0.001587
-0.017914
-0.009125
-0.019867
-0.015961
0.005981
-0.013519
-0.019379
-0.024261
-0.014984
-0.003754
0.006470
-0.001312
0.014771
0.003052
-0.013031
0.005493
0.009399
0.007935
0.019165
0.000122
0.003540
0.015259
0.019653
-0.005707
-0.010590
0.025024
0.010864
0.012817
0.008911
-0.015472
0.009888
0.012817
0.012817
0.005493
-0.006683
0.018188
0.012329
0.011841
0.015747
-0.007172
0.010864
0.009888
0.017212
0.007935
-0.010590
0.004517
0.006470
0.015747
0.010376
-0.009125
0.008911
0.008423
0.008911
0.008423
-0.013031
0.000610
0.001587
0.007935
0.005493
-0.029144
0.005981
0.000610
0.013794
0.006470
-0.019867
0.012817
0.003052
0.026489
0.006470
-0.002289
0.024048
0.035278
0.027466
0.029907
0.016235
0.035767
0.046021
0.054321
0.044556
0.030884
0.056274
0.061646
0.076782
0.057251
0.045532
0.060669
0.064575
0.072876
0.066528
0.046997
0.071411
0.074341
0.075806
0.066040
0.047485
0.076782
0.060669
0.064087
0.058716
0.022095
0.034302
0.030396
0.029419
0.010864
-0.013031
0.004028
-0.011078
-0.018402
-0.035980
-0.062836
-0.057953
-0.065765
-0.083832
-0.100922
-0.119965
-0.057953
0.005981
-0.153168
-0.668304
-0.239594
0.119263
0.039185
-0.056976
-0.138519
-0.167816
-0.156586
-0.146820
-0.113129
-0.095551
-0.101898
-0.076996
-0.078461
-0.059418
-0.072113
-0.072113
-0.006195
0.025024
-0.052094
-0.065765
0.012817
0.109497
0.185669
0.193970
0.176392
0.038696
-0.044281
-0.124847
0.013306
0.106079
0.122192
0.145142
0.157349
0.143677
0.128540
0.069458
0.084595
0.061157
0.048950
0.043091
0.010864
0.019165
0.023071
0.022095
0.010864
-0.017914
0.002075
0.011841
0.015747
0.008911
-0.023773
0.010864
0.005493
0.017700
0.007935
-0.006683
0.011353
0.000122
0.018677
0.016724
-0.013519
0.014771
0.003540
0.019165
0.022095
-0.017914
0.010376
0.004028
0.015747
0.011353
-0.013031
0.006470
0.004517
0.017212
0.014771
-0.015472
0.009888
-0.003754
0.027466
0.007446
-0.030121
0.005005
0.001587
0.020142
0.012817
-0.016449
0.009888
0.005493
0.013794
0.017700
-0.021820
0.008423
0.009888
0.021118
0.014771
-0.013031
0.008911
0.001587
0.020630
0.010376
-0.012054
0.006958
0.001099
0.030396
0.005493
-0.017914
0.005005
0.009399
0.023560
0.012817
-0.017914
0.003052
0.018677
0.029907
0.022095
-0.014008
0.007935
0.015747
0.019653
0.022095
-0.013031
0.015747
0.016235
0.029419
0.019653
-0.006195
0.015747
0.018677
0.028931
0.015747
-0.011078
0.012817
0.022583
0.026978
0.029907
-0.007660
0.014771
0.016724
0.026978
0.029419
-0.016449
0.005493
0.001099
0.011353
0.026001
0.018677
0.012817
0.001099
0.006470
0.038696
0.012817
0.008911
-0.007660
0.001099
0.024048
0.017212
0.020630
-0.015472
0.002563
0.016235
0.017212
0.008423
-0.009125
0.004028
0.026489
0.011353
0.000610
-0.014008
0.000610
0.016724
0.006958
0.002563
-0.019867
0.005981
0.028442
-0.000336
-0.002289
-0.017426
0.010376
0.016724
0.018677
0.015747
0.015747
0.032349
0.055786
0.059204
0.038696
0.039185
0.054321
0.075317
0.063599
0.074829
0.063599
0.084595
0.109009
0.088013
0.079224
0.048950
0.069946
0.078247
0.064575
0.054321
0.027954
0.051880
0.062134
0.026978
0.014282
-0.014496
-0.013519
0.014771
0.008911
0.000122
-0.012543
-0.001801
0.011841
0.037231
0.100220
-0.091156
-0.459808
-0.115570
0.236450
0.210571
0.027954
-0.024261
-0.032562
-0.041351
-0.035492
-0.038422
-0.014496
0.011353
0.022095
0.025513
0.003540
0.024536
0.031372
0.027466
0.030396
0.000610
0.016235
0.025024
0.021606
0.011353
-0.017426
-0.000336
0.015747
0.003540
-0.007172
-0.022797
-0.021332
-0.007172
-0.004242
-0.015961
-0.027679
-0.016937
0.002563
-0.014984
-0.009613
-0.030609
-0.021332
0.002563
-0.013031
-0.015472
-0.022308
-0.016937
-0.005219
-0.013031
-0.010590
-0.020355
-0.017426
0.003052
-0.010590
-0.009125
-0.025238
-0.014008
0.000122
-0.004242
0.000122
-0.020844
-0.012543
0.005981
0.003052
-0.008148
-0.018890
-0.008636
0.006958
0.005005
-0.009613
-0.024750
-0.002289
0.005005
0.012329
-0.005707
-0.020355
-0.013519
0.001099
0.014771
0.000122
-0.024750
-0.010590
0.010864
0.002075
-0.002289
-0.008148
-0.000336
0.011353
0.007446
0.006470
-0.015472
-0.011078
0.002563
0.006958
0.006470
-0.014984
-0.012543
0.006958
0.010864
-0.001312
-0.021332
-0.007172
0.006958
-0.002777
-0.003754
-0.021820
0.001099
0.002563
0.004517
-0.008636
-0.017426
-0.000336
0.000610
-0.005707
-0.002289
-0.012054
-0.008148
-0.003754
-0.001801
-0.002777
-0.014496
-0.006195
0.004517
-0.000824
-0.007660
-0.026703
-0.003754
0.001587
0.005005
-0.007660
-0.022797
-0.009125
-0.001801
-0.004730
-0.001312
-0.018890
-0.013031
0.000610
-0.001312
-0.000824
-0.021332
-0.013519
-0.001312
0.004517
-0.003754
-0.019867
-0.014984
-0.006195
0.002563
-0.010101
-0.021332
-0.011566
-0.004730
-0.001312
-0.014984
-0.023285
-0.013031
0.001099
-0.007172
-0.005219
-0.017426
-0.024261
-0.013031
-0.010590
-0.003754
-0.015472
-0.025726
-0.018890
-0.006683
-0.011566
-0.039398
-0.024261
-0.014496
-0.030609
-0.008148
0.013794
0.006958
-0.024750
-0.019867
-0.011566
0.006470
-0.004730
-0.028656
-0.016937
-0.016937
-0.002777
0.006958
-0.021820
0.000122
0.014282
0.045532
0.069946
0.060181
0.096802
0.122681
0.170044
0.186646
0.157837
0.139282
0.125122
0.120239
0.105103
0.075317
0.093384
0.112427
0.127075
0.119263
0.064575
0.035278
-0.002289
-0.005707
-0.056000
-0.108246
-0.090179
-0.079926
-0.069183
-0.106781
-0.142914
-0.136078
-0.123383
-0.067719
-0.043304
-0.048676
-0.035492
-0.021820
-0.101410
-0.440277
-0.243988
0.165649
0.413208
0.108032
-0.054047
-0.080902
-0.057953
-0.017914
0.017212
0.038696
0.021606
0.041626
0.046021
0.073853
0.072388
0.048462
0.046997
0.060669
0.068970
0.062134
0.030396
0.035767
0.039673
0.062622
0.053345
0.032349
0.034302
0.026001
0.042603
0.043091
0.007935
0.019165
0.017212
0.032349
0.033325
-0.000336
0.005005
-0.002289
0.025024
0.013794
-0.011078
0.007446
-0.004730
0.016724
0.017700
-0.016449
-0.006683
-0.004730
0.014771
0.016235
-0.013519
0.002075
-0.010590
0.003540
0.019165
-0.016449
-0.010101
-0.014496
0.016235
0.023560
-0.012054
-0.001801
-0.013031
0.017700
0.023071
-0.026215
-0.009125
-0.005219
0.017212
0.014771
-0.017914
-0.000824
-0.007172
0.012817
0.020142
-0.014496
-0.005707
-0.010101
0.019165
0.020630
-0.016449
-0.006683
-0.009125
0.009888
0.030884
-0.011078
-0.003265
-0.016937
0.030884
0.027466
-0.017914
-0.004730
-0.009613
0.013306
0.022583
-0.005707
-0.008148
-0.008636
0.026489
0.021606
-0.009125
-0.004730
0.000610
0.016235
0.025024
-0.008148
0.001099
-0.004242
0.014282
0.026001
-0.005707
0.004028
-0.001801
0.015747
0.024536
-0.007660
-0.008148
-0.009613
0.026001
0.019165
-0.016449
0.000610
-0.002777
0.019653
0.023071
-0.007660
0.004028
-0.005707
0.026489
0.026489
-0.014496
0.010864
-0.003265
0.022583
0.029907
-0.006195
-0.002777
0.003540
0.020142
0.025024
-0.000336
-0.001801
-0.017426
0.010864
0.020142
-0.004730
-0.001801
-0.015961
0.027954
0.020630
-0.013519
-0.001801
-0.005707
0.022583
0.025024
-0.011078
0.001099
-0.007172
0.026001
0.026489
-0.003265
0.004028
-0.001801
0.033813
0.038208
-0.002289
0.020142
0.010376
0.029907
0.045532
0.016724
0.036255
0.012329
0.044067
0.058716
0.027954
0.041138
0.028442
0.076782
0.076294
0.039673
0.048950
0.041138
0.067505
0.084595
0.044067
0.041138
0.034790
0.071899
0.067017
0.026489
0.034302
0.034302
0.040649
0.041626
0.019165
0.011841
0.009399
-0.002777
0.029907
0.026001
0.019653
0.007935
-0.003754
0.024048
0.028442
0.024536
0.017700
-0.003265
0.022583
0.019653
0.020630
0.005981
0.005005
0.037231
0.042603
0.022095
0.008423
-0.015961
0.010864
-0.007172
0.012329
0.043579
0.109985
-0.050629
-0.653168
-0.275238
0.202271
0.243774
0.058716
-0.048187
-0.096527
-0.126312
-0.121429
-0.093109
-0.074554
-0.045258
-0.045746
-0.035492
-0.009125
0.011353
0.017212
0.006470
0.006958
0.020142
0.018677
0.033813
-0.002777
0.001587
0.027954
0.015259
0.024536
0.011353
-0.005219
0.005493
0.021118
0.020630
0.000610
-0.003265
0.005005
0.014771
0.010864
-0.012054
-0.005707
0.005981
0.007446
0.012329
-0.003265
-0.004242
0.007935
0.007446
0.011841
0.000122
-0.006195
0.004028
0.005005
0.009888
-0.004730
-0.020355
-0.007660
0.004028
0.003540
-0.008148
-0.024750
-0.011078
-0.014008
-0.013031
-0.018890
-0.035980
-0.028168
-0.013519
-0.023285
-0.041840
-0.035492
-0.035492
-0.026703
-0.020355
-0.040375
-0.043793
-0.045258
-0.039886
-0.035980
-0.051605
-0.069672
-0.056000
-0.056488
-0.065277
-0.060394
-0.058441
-0.047211
-0.051605
-0.045258
-0.053558
-0.042816
-0.041840
-0.029633
-0.027679
-0.035492
-0.030609
-0.014984
-0.005219
-0.035004
-0.035004
-0.052582
-0.060883
-0.032562
0.016235
-0.064301
-0.134613
-0.076508
0.029907
0.126587
0.107544
0.020142
-0.010101
0.043091
0.030884
0.028442
0.041138
0.054810
0.103638
0.112427
0.121704
0.119751
0.150024
0.144653
0.144165
0.128052
0.113892
0.114868
0.099731
0.095337
0.078247
0.062134
0.055786
0.055298
0.055786
0.037720
0.017212
0.020142
0.021118
0.030396
0.016724
0.002563
0.005005
0.018188
0.010864
0.006958
0.003540
0.013306
0.031372
0.039185
0.047485
0.057739
0.060181
0.076294
0.084106
0.093384
0.093384
0.108032
0.124634
0.123657
0.123657
0.119263
0.110962
0.115356
0.129028
0.109985
0.095825
0.082642
0.100220
0.083618
0.070923
0.053345
0.039673
0.042114
0.037720
0.008911
-0.001801
-0.008148
-0.000336
-0.008636
-0.009613
-0.018890
-0.023773
-0.012054
-0.012543
-0.025238
-0.014008
-0.017914
0.004517
0.003540
-0.015961
-0.011566
-0.014008
0.003540
0.007935
0.007935
0.056274
0.110962
0.037231
-0.486176
-0.155121
0.208618
0.171509
0.078247
0.010864
-0.027191
-0.042816
-0.054047
-0.016937
-0.010101
-0.010101
-0.008148
-0.009125
0.013306
0.013794
0.014771
0.005493
0.009399
0.014282
0.014282
0.006958
-0.003265
-0.009613
-0.013519
0.004517
0.005493
-0.020844
0.005981
0.002563
0.008423
-0.008148
-0.014008
-0.006683
-0.000336
0.004517
-0.004242
-0.012054
-0.005219
-0.005219
-0.001312
-0.018890
-0.025726
-0.000824
0.000610
-0.014496
-0.016937
-0.017914
-0.009125
-0.004242
-0.014008
-0.017426
-0.020844
-0.015961
-0.015961
-0.015961
-0.012543
-0.033051
-0.019379
-0.007172
-0.012054
-0.018890
-0.026703
-0.003265
-0.000336
-0.002289
-0.013031
-0.015472
0.001587
-0.008148
-0.002777
0.007446
-0.014984
0.011353
0.008423
0.012817
0.000122
-0.005707
0.015747
0.011841
0.018188
0.010864
-0.000336
0.017700
0.018188
0.015259
0.011353
0.004028
0.012817
0.024536
0.026001
0.020630
-0.007660
0.016724
0.020630
0.019653
0.020142
0.002075
0.016724
0.020630
0.026489
0.008911
-0.007172
0.021118
0.010376
0.016724
0.008911
-0.010101
0.008911
0.012817
0.008911
0.000122
-0.018890
0.000610
0.008423
0.010864
0.000122
-0.023773
-0.010101
-0.001801
-0.004242
0.008911
-0.017426
-0.002289
-0.003265
0.001587
-0.003754
-0.014008
-0.000824
0.009888
0.020142
0.007446
-0.014984
0.004517
0.007935
0.013794
0.007935
-0.014496
0.012817
-0.002289
0.020142
0.000610
-0.012054
0.000610
0.012817
0.006470
-0.001312
-0.019867
0.005981
0.013794
0.014282
-0.003265
-0.022797
0.000610
0.006958
0.006470
-0.003754
-0.012543
0.005493
0.001099
0.010376
0.006958
-0.003265
0.014282
0.014282
0.025024
0.027466
0.005981
0.038208
0.029907
0.057739
0.064575
0.041626
0.070435
0.068970
0.093384
0.097290
0.091919
0.114380
0.111938
0.137817
0.122681
0.091919
0.107544
0.085571
0.095825
0.089966
0.067993
0.058228
0.046021
0.055298
0.047485
0.026001
0.037231
0.029419
0.018188
0.013794
0.030396
0.095825
-0.407074
-0.325043
0.025513
0.279907
0.081665
-0.009125
-0.033051
-0.051605
-0.058929
-0.018890
-0.009613
0.028442
0.024048
0.013306
0.038208
0.039185
0.068970
0.054321
0.035278
0.053345
0.048462
0.053345
0.041626
0.014771
0.034790
0.035767
0.039673
0.029419
-0.002289
0.024048
0.020142
0.028931
0.026978
-0.005219
0.005981
0.007935
0.015747
0.003540
-0.015961
0.000122
0.000122
0.009888
0.003052
-0.017914
-0.006195
0.001587
0.005981
-0.008636
-0.033051
-0.003265
-0.006683
0.002075
-0.012543
-0.035980
-0.012054
-0.011078
0.005981
-0.002777
-0.034027
-0.012543
-0.003265
-0.004730
-0.007660
-0.028168
-0.009125
-0.008636
0.014282
-0.001801
-0.028168
0.004517
-0.007172
0.001099
0.001587
-0.025238
0.004517
0.016724
-0.012054
0.013794
-0.002777
-0.003754
-0.017426
-0.002777
0.016235
0.004028
-0.004730
-0.024750
-0.008636
0.015259
-0.008636
-0.007172
-0.033051
-0.007660
-0.003265
-0.021332
-0.022797
-0.051605
-0.028656
-0.013519
-0.035980
-0.048676
-0.066254
-0.044281
-0.028168
-0.049164
-0.043304
-0.084320
-0.068207
-0.036469
-0.061371
-0.064789
-0.089203
-0.073578
-0.037445
-0.063812
-0.060394
-0.076508
-0.046234
-0.030121
-0.042328
-0.038422
-0.066742
-0.050140
-0.014984
-0.028168
-0.029633
-0.037445
-0.007172
0.019165
0.017212
0.029419
0.017212
0.062622
0.117310
0.115845
0.111938
0.086060
0.085083
0.084595
0.052856
0.033813
0.010376
0.069458
0.122192
0.105103
0.090942
0.042603
0.053833
0.053345
0.022095
0.005005
-0.025726
-0.018890
-0.003754
-0.000336
-0.006683
-0.023773
-0.012543
0.002075
0.001099
0.001587
-0.007660
0.017212
0.047485
0.028442
0.016724
0.001099
0.023560
0.036743
0.015747
0.002075
-0.003265
0.018677
0.028931
0.020630
0.017212
-0.011078
-0.006683
0.009399
-0.002777
-0.013519
-0.029144
-0.016449
0.005493
-0.010590
-0.014984
-0.048187
-0.012054
0.008423
-0.000336
-0.009125
-0.013519
-0.009125
0.019165
0.011353
-0.005219
-0.022797
-0.007660
0.009888
-0.000336
0.011353
-0.014008
-0.001312
0.013794
-0.003754
0.003540
-0.019867
-0.009125
0.024536
0.012817
-0.002289
-0.040375
-0.042328
-0.033539
-0.029633
0.005981
0.059204
-0.028168
-0.564789
-0.244476
0.091919
0.374146
0.039673
-0.072601
-0.104340
-0.111664
-0.113129
-0.072601
-0.027679
-0.015472
-0.003754
-0.011566
0.018188
0.043091
0.044067
0.033813
0.014282
0.039185
0.052856
0.030396
0.038696
0.009399
0.022583
0.044067
0.033813
0.032837
0.012817
0.012817
0.035767
0.026489
0.010864
-0.000336
0.015747
0.023560
0.019653
0.014771
0.000122
0.008911
0.011353
0.013306
0.002563
-0.019867
-0.008148
0.011353
0.007935
0.003052
-0.023773
-0.012543
0.003052
-0.001801
-0.009613
-0.027191
-0.012054
-0.001312
-0.003265
-0.014496
