# Supplementary material for: Kolmogorov Complexity of Coronary Sinus Atrial Electrograms Before Ablation Predicts Termination of Atrial Fibrillation After Pulmonary Vein Isolation
Source: Entropy (Basel). 2019 Oct 4;21(10):970. doi: 10.3390/e21100970 (PMC7514301; doi:10.3390/e21100970)
Supplement: Supplementary file 1 [file entropy-21-00970-s001.zip › suppMat/DataS1/PVI only/03 30 SEC BASELINE.txt]

-0.017242
-0.011871
-0.010895
-0.021149
-0.021149
-0.027008
-0.020172
-0.003082
-0.017731
-0.025055
-0.019684
-0.015289
-0.011383
-0.017731
-0.018707
-0.022614
-0.023102
-0.008942
-0.027496
-0.022614
-0.016754
-0.017731
-0.016754
-0.013824
-0.027008
-0.017242
-0.017242
-0.011383
-0.018707
-0.021149
-0.025055
-0.018707
-0.018219
-0.015778
-0.009430
-0.023102
-0.019196
-0.022125
-0.020660
-0.006500
-0.017242
-0.012848
-0.004547
-0.013336
-0.003082
-0.006989
-0.006012
-0.003571
0.004700
-0.003571
-0.002106
0.005188
-0.003082
-0.007477
0.002747
0.004211
0.000305
0.002747
0.005676
0.002747
0.011536
-0.000641
0.008118
0.006653
0.001770
-0.000153
-0.004547
-0.005524
-0.014313
-0.005524
-0.006500
-0.010406
-0.017731
-0.009918
-0.028961
-0.018219
-0.018219
-0.025055
-0.026031
-0.036285
-0.028961
-0.031403
-0.026031
-0.013824
0.044739
0.190735
0.403625
0.607727
0.803040
0.848450
0.644836
0.174622
-0.195465
-0.318512
-0.158844
0.084290
0.299133
0.421692
0.440247
0.347473
0.168762
0.012024
-0.153961
-0.258942
-0.336090
-0.363434
-0.374664
-0.356598
-0.327789
-0.291168
-0.241852
-0.204254
-0.150543
-0.107574
-0.074371
-0.036285
-0.006500
0.018860
0.048157
0.052551
0.075500
0.079407
0.087708
0.092590
0.091125
0.090149
0.105286
0.093567
0.094055
0.096497
0.099915
0.100403
0.081848
0.082825
0.081848
0.071106
0.061829
0.056946
0.046204
0.034485
0.013977
0.018372
-0.001617
-0.000153
-0.018707
-0.033356
-0.048981
-0.055328
-0.078278
-0.096832
-0.133453
-0.184723
-0.243805
-0.286285
-0.276031
-0.018707
0.424133
0.345032
0.253723
0.172180
-0.098785
-0.419098
-0.518707
-0.264313
0.091614
0.256165
0.329407
0.200500
0.101868
0.014465
-0.014801
-0.040680
-0.051422
-0.061676
-0.034821
-0.040192
-0.030426
-0.030914
-0.022614
-0.014313
-0.006989
-0.019684
-0.016754
-0.004059
-0.000153
0.010071
0.002747
0.002747
0.002258
0.011047
0.001282
0.000305
0.006165
0.006653
0.009583
0.004211
0.004211
0.000305
0.002258
0.008606
0.000305
0.006653
-0.000153
0.002258
0.007629
0.009094
0.004211
-0.004547
0.007141
-0.007965
-0.002594
-0.000641
0.002747
0.002747
-0.000153
-0.015778
-0.002106
-0.000641
-0.004547
-0.010895
-0.005524
-0.004547
-0.008453
-0.006989
-0.011383
-0.012848
-0.005035
-0.015289
-0.018707
-0.007965
-0.012848
-0.016266
-0.010895
-0.018219
-0.026031
-0.018219
-0.011871
-0.018219
-0.013336
-0.015289
-0.014313
-0.021149
-0.020660
-0.021637
-0.010895
-0.018707
-0.018707
-0.028473
-0.027008
-0.026520
-0.032867
-0.036285
-0.025055
-0.028473
-0.029938
-0.032867
-0.030426
-0.029449
-0.029938
-0.035309
-0.036285
-0.038239
-0.044586
-0.041656
-0.053864
-0.054840
-0.061676
-0.068512
-0.050446
-0.056793
-0.053375
-0.051910
-0.056305
-0.069489
-0.068512
-0.063141
-0.066071
-0.061188
-0.048492
0.021790
0.147278
0.368958
0.591614
0.778137
0.844543
0.688293
0.329895
0.066223
-0.004547
0.149719
0.425110
0.673645
0.781555
0.760071
0.607727
0.417786
0.245911
0.113098
0.044250
-0.019684
-0.065094
-0.129059
-0.141266
-0.171539
-0.203278
-0.209625
-0.227203
-0.233063
-0.230133
-0.222321
-0.213043
-0.194489
-0.184723
-0.168121
-0.135895
-0.110992
-0.082184
-0.048004
-0.024567
0.003235
0.016907
0.036438
0.049133
0.069641
0.073547
0.089172
0.085266
0.093079
0.079407
0.066223
0.068665
0.063293
0.053040
0.060852
0.054993
0.034485
0.019836
0.009094
0.005188
-0.015289
-0.014801
-0.029449
-0.037750
-0.045074
-0.061188
-0.072418
-0.089020
-0.096832
-0.097321
-0.069000
0.022766
0.100891
0.110168
0.098938
0.023254
0.024231
-0.016754
-0.067535
-0.078278
-0.050446
0.056458
0.131165
0.156555
0.143860
0.093079
0.060852
0.039368
0.017883
0.007141
-0.003571
0.009094
0.013977
0.028625
0.015930
0.030090
0.039856
0.028137
0.033508
0.041321
0.030090
0.026672
0.027161
0.026184
0.023254
0.028625
0.017395
0.023254
0.029602
0.015442
0.023743
0.012024
0.024719
0.013000
0.026184
0.022766
0.012024
0.013000
-0.000153
0.000793
-0.013336
0.000793
-0.011871
-0.010895
-0.011871
-0.013824
-0.020172
-0.018707
-0.033356
-0.023102
-0.035309
-0.040680
-0.038239
-0.041168
-0.039703
-0.058258
-0.041656
-0.060699
-0.049469
-0.053375
-0.058746
-0.046051
-0.040192
-0.042633
-0.048981
-0.043610
-0.049469
-0.041168
-0.049957
-0.049469
-0.038727
-0.035309
-0.030914
-0.035797
-0.036285
-0.033844
-0.026031
-0.023102
-0.022125
-0.033844
-0.027008
-0.027008
-0.023102
-0.030914
-0.027496
-0.019196
-0.025055
-0.036285
-0.019196
-0.016754
-0.020172
-0.022125
-0.022125
-0.026520
-0.021149
-0.017731
-0.026520
-0.019684
-0.018707
-0.022614
-0.027985
-0.023590
-0.008453
0.001282
0.039856
0.119934
0.256165
0.459778
0.580872
0.632141
0.447571
0.099426
-0.054352
-0.054352
-0.048492
0.011536
0.129700
0.226379
0.258118
0.200012
0.129211
0.015930
-0.094879
-0.202301
-0.278473
-0.308258
-0.331207
-0.347321
-0.328278
-0.302399
-0.265289
-0.239899
-0.194000
-0.157379
-0.136383
-0.104156
-0.078766
-0.049957
-0.028961
-0.004059
-0.002594
0.014954
0.026672
0.024231
0.028625
0.052063
0.041321
0.057922
0.061340
0.057922
0.072571
0.076965
0.078430
0.083313
0.092590
0.081848
0.093567
0.092590
0.088684
0.076477
0.058411
0.065247
0.068665
0.056458
0.058899
0.048645
0.053040
0.036438
0.031067
0.022278
0.018860
0.006165
0.006165
0.005676
0.000793
0.002747
-0.006989
0.000793
-0.009430
-0.002106
-0.003082
-0.008942
-0.007477
-0.019196
-0.022614
-0.020172
-0.027496
-0.046051
-0.052887
-0.029449
0.009094
0.067688
0.094543
0.096497
0.151184
0.268372
0.171204
-0.018707
-0.114410
-0.093414
0.039368
0.140442
0.184875
0.173645
0.153137
0.123352
0.092590
0.057434
0.027161
0.014465
0.006165
0.001770
-0.007477
-0.002106
-0.018707
-0.006012
-0.012360
-0.013336
-0.012360
-0.012848
-0.006012
0.000305
-0.001129
0.012512
0.011047
0.001770
0.002747
0.007629
0.004700
0.007141
0.013000
0.012024
0.014954
0.013000
0.012512
0.014465
0.020325
0.018372
0.014954
0.004211
0.001282
0.009094
0.000305
-0.005035
-0.003082
0.003723
0.009583
0.002747
-0.006012
-0.007965
0.001282
-0.013824
-0.003082
-0.002594
-0.005035
-0.004547
0.003723
-0.007965
-0.002106
0.003235
0.011047
0.007629
0.002747
0.015442
0.007141
0.015442
0.012512
0.013000
0.014954
0.014465
0.015442
0.017883
0.015442
0.022766
0.019348
0.018372
0.015930
0.017395
0.028137
0.012024
0.023743
0.022766
0.016418
0.018860
0.038391
0.021790
0.024719
0.029114
0.029602
0.029602
0.039856
0.047180
0.049133
0.050598
0.048645
0.049622
0.058411
0.055481
0.057922
0.056458
0.015930
0.012512
0.007141
0.036926
0.100403
0.220520
0.326965
0.395813
0.408997
0.294739
0.048157
-0.270172
-0.262848
0.069641
0.272766
0.330383
0.299133
0.199036
0.121887
0.074036
0.022766
-0.012360
-0.045563
-0.060699
-0.125153
-0.151031
-0.119293
-0.089508
-0.065582
-0.060211
-0.054352
-0.052399
-0.044586
-0.037262
-0.043121
-0.022125
-0.014313
-0.012360
0.011536
0.023743
0.030579
0.042786
0.052551
0.054504
0.053528
0.051086
0.036926
0.027649
0.020813
0.015442
0.018860
0.014465
0.020813
0.014465
0.019348
0.003723
-0.015289
-0.020660
-0.030914
-0.017242
-0.027008
-0.038239
-0.032379
-0.020172
-0.024078
-0.019684
-0.007477
-0.002106
0.008118
0.010071
0.016907
0.023254
0.031555
0.041321
0.021790
0.028625
0.038391
0.051086
0.052551
0.041321
0.042297
0.035950
0.038391
0.051575
0.033508
0.029602
0.026672
0.035461
0.013489
0.019836
0.006653
0.014465
-0.005035
-0.000153
0.020325
0.057434
0.045715
0.006653
-0.008453
-0.046051
0.037415
0.016418
0.006653
-0.023102
0.058411
0.105286
0.039856
0.009583
-0.036285
-0.003082
0.060364
0.073547
0.065247
0.048157
0.037415
0.017883
0.021790
0.013000
0.011047
0.017395
0.012512
0.008118
0.013000
0.010559
0.014465
0.006653
-0.006500
-0.004059
-0.013336
-0.016266
-0.022614
-0.026031
-0.025543
-0.025055
-0.023102
-0.027008
-0.026520
-0.024078
-0.011871
-0.018707
-0.020660
-0.015778
-0.013336
-0.027496
-0.006500
-0.013336
-0.014313
-0.010406
-0.013336
-0.015289
0.000793
-0.002106
-0.020172
-0.004547
-0.012848
-0.007965
-0.007477
-0.009430
-0.002594
-0.000153
-0.006012
-0.012360
-0.004547
-0.004059
0.004700
0.005188
-0.002594
-0.006500
0.006653
0.001282
0.001282
0.000305
0.015442
0.012024
0.004700
0.017395
0.004700
0.014465
0.027161
0.021301
0.028625
0.015930
0.025208
0.028137
0.018372
0.021790
0.006653
0.011047
-0.013336
-0.023590
-0.032867
-0.033356
-0.033356
-0.028961
-0.020172
-0.023590
-0.022614
-0.025055
-0.009918
-0.017731
-0.025055
-0.012848
-0.027008
-0.013824
-0.016266
0.004700
0.051575
0.068665
0.076477
0.088196
0.062805
0.035950
0.007141
0.027649
0.051086
0.060852
0.124329
0.201965
0.287415
0.322083
0.253723
0.121399
0.001770
0.013489
0.031067
0.040833
0.051086
-0.008942
0.035950
0.136536
0.154114
0.103333
-0.002106
-0.072418
-0.108551
-0.127106
-0.128082
-0.115875
-0.117828
-0.104156
-0.106598
-0.084137
-0.075836
-0.063629
-0.053375
-0.025543
-0.002594
0.002258
0.012512
0.036438
0.042297
0.054993
0.059387
0.063782
0.064270
0.082336
0.074524
0.071106
0.073059
0.064270
0.061340
0.064270
0.051575
0.061829
0.048157
0.032043
0.017883
0.024719
0.014954
0.014465
0.011047
0.009094
-0.000641
0.000793
-0.018219
-0.006989
-0.016266
-0.023590
-0.029449
-0.036285
-0.059723
-0.069489
-0.073883
-0.080719
-0.081207
-0.078766
-0.058258
-0.039703
-0.017242
0.024719
0.028137
0.068176
0.132141
0.179504
0.148254
0.073547
0.006653
0.080383
0.251282
0.463196
0.506653
0.296692
0.088684
0.021301
0.013489
0.039368
0.044250
0.027161
0.160461
0.148254
0.066711
-0.016754
-0.093414
-0.175934
-0.189117
-0.214996
-0.229645
-0.215485
-0.188629
-0.173004
-0.154449
-0.137848
-0.106110
-0.091949
-0.080719
-0.071930
-0.035309
-0.038727
-0.019684
-0.007477
0.004700
0.009094
0.019836
0.021790
0.015930
0.015442
0.029114
0.026184
0.024231
0.022278
0.020325
0.018372
0.016907
0.013489
0.015930
0.013977
0.014954
0.012024
0.015930
0.011047
0.011536
0.015930
0.011047
0.008606
0.014465
0.011536
0.014954
0.008118
0.012024
0.015442
0.024719
0.022766
0.014954
0.016907
0.023254
0.028625
0.009094
0.025208
0.032043
0.030090
0.023254
0.025208
0.030579
0.027161
0.022278
0.016418
0.024231
0.029602
0.024231
0.022278
0.020325
0.023743
0.025696
0.023254
0.019836
0.031067
0.016418
0.025696
0.031067
0.025696
0.007629
0.027161
0.024719
0.011536
0.028625
0.012512
0.019836
0.032532
0.028625
0.015442
0.030579
0.016907
0.016418
0.023743
0.027161
0.025208
0.022766
0.027161
0.016418
0.025696
0.022278
0.026184
0.025696
0.022766
0.029602
0.020325
0.023254
0.022766
0.020325
0.024719
0.026672
0.026672
0.036438
0.042297
0.041321
0.049133
0.055481
0.052551
0.074036
0.067688
0.069641
0.068176
0.068176
0.077454
0.095032
0.097961
0.104309
0.093567
0.088196
0.099915
0.103333
0.114563
0.102844
0.090149
0.075012
0.032532
0.014465
-0.001617
-0.004547
-0.021149
-0.046539
-0.076324
-0.108063
-0.111481
-0.093414
-0.030914
-0.005524
-0.006012
-0.006989
0.027161
0.002258
-0.226715
-0.491852
-0.621246
-0.420563
-0.112946
0.034973
0.023254
-0.048981
-0.149078
-0.225250
-0.237946
-0.232574
-0.213043
-0.177887
-0.144196
-0.109039
-0.077301
-0.048492
-0.024567
0.016907
0.088684
0.129211
0.172180
0.227356
0.280579
0.338684
0.430481
0.477844
0.560852
0.598938
0.570129
0.466125
0.283020
0.196106
0.109192
0.029114
0.005676
0.072571
0.111633
0.090637
0.124817
0.177551
0.106262
-0.035797
0.112610
0.046692
-0.235992
-0.360016
-0.314606
-0.167633
-0.025543
0.079895
0.136536
0.163391
0.196594
0.193665
0.196594
0.166809
0.138489
0.100891
0.071106
0.060364
0.035950
0.026184
0.009583
0.017395
0.003235
0.013000
-0.000641
-0.003082
-0.001129
-0.000641
-0.005524
-0.008453
-0.015289
-0.005524
-0.006989
-0.011383
-0.006500
-0.017731
-0.018707
-0.025055
-0.030426
-0.023102
-0.017242
-0.022614
-0.018707
-0.031891
-0.027496
-0.034821
-0.028961
-0.025543
-0.030426
-0.034821
-0.026520
-0.025055
-0.022125
-0.030914
-0.021149
-0.028473
-0.019684
-0.032379
-0.025543
-0.018707
-0.016266
-0.021149
-0.028961
-0.028961
-0.020660
-0.021149
-0.022125
-0.020660
-0.015289
-0.023102
-0.012848
-0.021149
-0.025543
-0.014801
-0.008942
-0.022614
-0.014313
-0.020172
-0.017731
-0.008453
-0.015289
-0.009918
-0.002594
-0.004547
-0.008942
-0.020172
-0.005524
-0.010406
-0.007477
0.005676
-0.000153
0.000793
-0.006500
-0.003082
0.003235
-0.000641
-0.001617
-0.000153
-0.001129
-0.001129
0.006165
0.004211
-0.001129
0.005676
0.001770
-0.003082
0.009094
-0.006012
-0.003082
0.005676
0.000793
0.000305
0.010559
-0.002106
0.004700
0.010071
0.005188
0.002747
0.009094
-0.001129
0.015930
0.002747
0.009094
0.001770
0.002258
0.001282
0.014465
0.016907
0.016418
0.002747
0.021301
0.029602
0.041321
0.046692
0.054504
0.076477
0.087708
0.111633
0.115540
0.134583
0.126770
0.132141
0.138489
0.118958
0.117493
0.115540
0.099915
0.085266
0.084290
0.096008
0.088196
0.077454
0.066223
0.050598
0.041321
0.033997
0.036438
0.018860
0.004211
-0.004547
0.002258
0.014465
0.009094
0.019836
0.040344
0.050598
0.044250
0.046692
0.045227
0.035461
0.026184
0.013977
0.001282
0.045715
0.082825
0.182434
0.265442
0.263000
0.155579
0.185852
-0.042145
-0.513824
-0.508942
-0.203278
0.053528
0.141418
0.098450
0.003235
-0.084137
-0.171539
-0.221344
-0.207672
-0.180817
-0.134430
-0.114410
-0.175446
-0.167145
-0.200348
-0.229645
-0.110504
-0.081696
-0.087555
-0.109528
-0.015289
0.116028
0.088196
-0.006989
-0.007965
-0.032867
-0.144684
-0.149078
0.061829
0.123352
0.129700
0.138000
0.105286
0.090637
0.109680
0.136047
0.149719
0.120911
0.133606
0.158997
0.173157
0.183411
0.179504
0.172668
0.162415
0.149231
0.127258
0.106262
0.085754
0.079895
0.060364
0.043274
0.037415
0.032532
0.020325
0.039368
0.010071
0.014465
0.005188
0.011047
0.012024
0.013489
0.002258
0.003723
0.013489
0.011536
0.007629
0.008606
0.008118
0.011047
0.004700
-0.000153
0.009094
0.010071
0.003235
-0.000153
0.003723
0.004211
0.001282
0.007629
-0.005035
-0.002594
-0.001129
-0.001617
0.002258
-0.006989
0.006165
-0.005035
-0.008942
-0.010895
-0.000153
0.002747
-0.004547
-0.006012
-0.003571
-0.000153
0.000305
-0.000641
-0.009430
-0.003082
-0.003082
0.002258
-0.014313
-0.005524
0.003723
0.003723
0.000793
0.000305
-0.001617
-0.002106
-0.006500
-0.005035
-0.009918
0.019348
0.003723
0.006653
0.008118
-0.001129
-0.003571
0.008606
0.006165
0.000305
0.011536
0.010559
0.013000
0.013000
0.013000
0.017395
0.018860
0.014465
0.017395
0.022766
0.022278
0.023254
0.017395
0.023254
0.018372
0.020325
0.020813
0.016907
0.018860
0.015930
0.018860
0.009583
0.013977
0.022278
0.017395
0.014465
0.017883
0.016418
0.015442
0.014465
0.023743
0.017883
0.017883
0.026184
0.018860
0.018372
0.017883
0.017395
0.023743
0.022766
0.024719
0.023743
0.027161
0.024719
0.019348
0.021301
0.028137
0.026672
0.019836
0.026672
0.029602
0.024719
0.014954
0.019836
0.026184
0.021301
0.033997
0.016907
0.022766
0.017883
0.028625
0.039368
0.028625
0.033020
0.021301
0.033020
0.026184
0.026184
0.033020
0.031067
0.019836
0.037415
0.031067
0.031067
0.038879
0.029114
0.031555
0.021301
0.030090
0.027161
0.028625
0.021301
0.022766
0.015442
0.028625
0.016418
0.012512
0.018372
0.003723
-0.003571
-0.018707
-0.017242
-0.022125
-0.023590
-0.025055
-0.024567
0.005188
0.051575
0.117004
0.258606
0.332336
0.359192
0.270813
0.266907
0.224915
0.159973
-0.030426
-0.175934
0.004700
0.218567
0.186340
0.129700
0.065247
-0.051910
-0.192535
-0.236481
-0.187164
-0.190582
-0.242340
-0.318024
-0.347809
-0.433746
-0.513824
-0.461090
-0.321442
-0.175934
-0.196930
-0.069000
0.069641
-0.040680
-0.083160
-0.066559
-0.032867
0.029114
0.090637
0.137512
0.181946
0.192688
0.185852
0.186340
0.170227
0.150696
0.151672
0.143372
0.139465
0.119446
0.109192
0.092590
0.074524
0.073547
0.066223
0.056458
0.050598
0.051086
0.039368
0.026672
0.032532
0.032043
0.033020
0.028137
0.036926
0.033997
0.029114
0.027161
0.031555
0.038879
0.020813
0.030579
0.019836
0.025696
0.027161
0.024231
0.022278
0.025696
0.018860
0.023254
0.013489
0.010071
0.020325
0.018372
0.016418
0.003235
0.009583
0.018372
0.010559
0.008118
0.013000
0.013489
0.003723
0.004700
0.009583
0.005188
0.004700
-0.003571
0.007141
0.007141
0.013000
0.015442
-0.004059
-0.006012
0.010071
0.011047
0.009094
0.000305
0.007141
0.007629
0.014465
0.000305
0.003235
0.007629
0.004211
0.010071
0.002258
0.012024
-0.003082
-0.003571
0.003235
0.000305
0.001770
0.005188
0.008118
-0.001617
-0.000641
0.007141
0.003235
0.007141
0.004211
0.005188
-0.004547
0.003723
0.013000
0.016907
0.009094
0.004700
0.003235
0.000793
0.006653
0.014465
0.006653
-0.000641
0.007629
0.024719
0.011536
0.000793
0.016907
0.017883
0.003723
0.016907
0.006653
0.016907
0.003723
0.018372
0.010559
0.012024
0.013489
0.023254
0.021301
0.020813
0.007141
0.022766
0.019836
0.015930
0.015930
0.015442
0.029602
0.020325
0.018372
0.020813
0.029114
0.028625
0.028137
0.032532
0.028137
0.015930
0.025696
0.039368
0.030579
0.028625
0.045715
0.033508
0.022766
0.030090
0.037903
0.032043
0.035950
0.031555
0.026672
0.041321
0.040833
0.021301
0.034973
0.028625
0.036926
0.040833
0.034485
0.031555
0.030090
0.039368
0.041809
0.047668
0.040344
0.041321
0.048645
0.043762
0.039856
0.053040
0.063293
0.059387
0.064270
0.074524
0.064758
0.084290
0.091614
0.073547
0.072571
0.070618
0.071106
0.064270
0.063782
0.075012
0.067200
0.058411
0.038879
0.036438
0.049133
0.040833
0.031555
0.025208
0.009094
-0.012848
-0.007965
-0.012848
-0.007477
-0.004547
-0.001129
0.009583
-0.001129
-0.017731
-0.004547
-0.009918
-0.035797
-0.023590
-0.020172
-0.034821
-0.032867
0.008118
0.023743
0.065735
0.049622
-0.132965
-0.274567
-0.181793
-0.088043
0.003723
0.056946
0.055481
0.029602
-0.032867
-0.141754
-0.130035
-0.006989
0.050110
0.037903
-0.049469
-0.104645
-0.079254
-0.035797
-0.002106
0.165344
0.104797
-0.025055
-0.139313
-0.250641
-0.370270
-0.398590
-0.344391
-0.179840
-0.085602
-0.277496
-0.129547
0.313293
0.304016
0.053040
-0.063629
0.119934
-0.159332
-0.284332
-0.023102
0.156555
0.297668
0.367981
0.375793
0.393372
0.378723
0.346985
0.308411
0.272766
0.235657
0.204895
0.175598
0.138977
0.116516
0.101868
0.074524
0.064270
0.045715
0.038391
0.034485
0.023743
0.021790
0.023743
0.015442
0.015930
-0.008453
0.005188
0.003235
0.002747
0.007141
0.001282
-0.002594
-0.004059
0.001282
-0.005035
0.005188
0.000305
-0.007965
-0.002594
-0.002106
-0.006989
0.001770
0.003235
0.002747
0.004211
0.002258
-0.001129
-0.003571
0.009094
0.005676
0.005676
0.007141
-0.005524
0.008118
0.003235
0.014954
-0.003082
0.000793
0.008118
0.005676
0.004700
0.006165
0.010559
0.005676
0.009094
0.010071
0.007141
0.007141
0.013000
0.004700
0.010559
0.006653
0.003235
0.014465
0.005188
0.002258
0.005676
0.019836
0.004211
0.004211
0.010559
0.014954
0.002258
0.012024
0.000305
0.009094
0.012512
0.013000
0.006165
-0.002106
-0.004547
-0.000153
0.012024
0.010559
-0.002594
-0.001129
0.009583
-0.001129
-0.005035
-0.006012
0.006653
0.000793
-0.004547
0.005188
-0.013824
-0.005524
-0.006012
-0.010895
-0.006500
-0.022614
-0.016266
-0.016754
-0.027985
-0.028473
-0.027496
-0.027008
-0.029449
-0.037750
-0.027008
-0.030426
-0.030914
-0.017731
-0.024567
-0.023102
-0.021637
-0.023102
-0.021149
-0.018219
-0.022125
-0.035797
-0.032867
-0.024567
-0.015289
-0.008942
0.006653
-0.000641
0.013977
0.017395
0.022766
0.039856
0.045227
0.036438
0.042786
0.015442
-0.015289
-0.013824
-0.003082
0.022278
0.047180
0.069153
0.088684
0.123840
0.167786
0.203430
0.242493
0.294250
0.318665
0.320129
0.296692
0.274231
0.205872
0.166809
0.144348
0.168274
0.217102
0.248840
0.220032
0.177551
0.128235
0.061340
0.012024
-0.033356
-0.082184
-0.105621
-0.144196
-0.173492
-0.194977
-0.220367
-0.215485
-0.217438
-0.152496
-0.069000
-0.007477
0.123352
0.232727
0.261047
0.254700
0.209778
0.085266
-0.201813
-0.293610
-0.172028
-0.045074
0.051086
0.133606
0.165833
0.072083
-0.048004
-0.175934
-0.219879
-0.217926
-0.175934
-0.161774
-0.229156
-0.277985
-0.278961
-0.271637
-0.201813
-0.244293
-0.317535
-0.339996
-0.190582
0.014465
0.108215
0.109680
0.027649
-0.144684
-0.016266
0.149719
0.205383
0.118958
0.048645
0.012512
0.047668
0.189758
0.196106
0.198547
0.191711
0.208801
0.223450
0.220032
0.195618
0.181458
0.157532
0.121887
0.101868
0.079407
0.057922
0.045227
0.024231
0.019348
0.027649
0.010559
0.006165
-0.004059
0.006165
0.003723
0.004211
0.000305
0.004211
0.002747
0.006653
0.005676
0.005188
-0.001617
0.000305
0.000305
-0.000153
0.001282
-0.005035
0.001770
-0.003571
-0.006500
0.007141
0.000305
-0.007965
0.007629
-0.000153
-0.005035
-0.007965
-0.009430
-0.003082
-0.006989
-0.004059
0.001282
-0.007965
-0.000153
0.003723
-0.001617
0.007629
-0.003571
-0.002106
-0.004059
0.004211
0.004211
0.004700
-0.005035
0.002747
0.004700
0.005188
-0.011871
0.004211
0.002747
-0.000641
0.001770
-0.001617
0.012024
0.001282
0.013000
0.003723
0.003723
0.004700
-0.004059
0.005676
0.003235
-0.003571
0.003723
-0.002594
-0.000153
0.003235
0.010559
0.000305
-0.008942
0.003723
0.000305
-0.002594
-0.004547
-0.002106
0.001770
0.005676
0.004211
0.006653
0.000793
-0.001129
-0.001617
0.004211
-0.004059
0.010559
0.004211
0.009583
-0.007477
-0.001617
0.002258
0.004211
-0.006989
-0.000153
-0.000641
-0.001617
0.001770
-0.002106
0.002258
0.003235
0.009583
0.000305
-0.002106
-0.002594
0.006653
0.004700
0.002258
-0.001617
0.001770
-0.004547
-0.004059
0.008606
0.014465
0.016907
0.026672
0.016418
0.020325
0.033020
0.046204
0.053040
0.068176
0.062805
0.052551
0.053040
0.036438
0.030579
0.025696
0.035950
0.025696
0.021790
0.020325
0.008606
0.003235
-0.023590
-0.027496
-0.025543
-0.045074
-0.052399
-0.057770
-0.048004
-0.059235
-0.063629
-0.077301
-0.081207
-0.069000
-0.057770
-0.055328
-0.057770
-0.042633
-0.025543
-0.020172
-0.003082
-0.005524
0.000305
-0.011383
-0.011871
-0.005035
0.004700
-0.006500
0.014465
0.046204
0.070129
0.123840
0.203918
0.284973
0.299622
0.268860
0.252747
0.287415
0.081848
-0.292633
-0.400543
-0.192047
0.058411
0.185852
0.196594
0.092590
-0.045563
-0.157867
-0.225250
-0.237457
-0.229156
-0.202301
-0.170563
-0.228668
-0.272614
-0.307281
-0.314606
-0.334137
-0.395660
-0.394196
-0.218903
0.344543
0.487122
0.282532
0.057434
-0.020660
0.023254
0.045227
0.074036
0.101379
0.132629
0.222961
0.252258
0.273254
0.292297
0.287415
0.276672
0.244934
0.219055
0.196106
0.155090
0.130188
0.106750
0.094543
0.070129
0.065247
0.053528
0.040344
0.046204
0.027161
0.032532
0.028137
0.024231
0.019836
0.027649
0.018860
0.020813
0.029602
0.018860
0.022278
0.025696
0.022766
0.022766
0.015442
0.003723
0.005188
0.023743
0.008118
0.005188
0.023743
0.009583
0.005676
0.012512
-0.005035
0.008118
0.005188
-0.005035
0.008606
0.005188
-0.003571
-0.006500
-0.001129
0.008606
0.002747
0.006165
0.000305
0.004700
-0.001129
-0.009918
0.008606
-0.001129
-0.003082
0.005188
0.007141
-0.002594
-0.000153
-0.001617
-0.007965
-0.009918
0.004211
0.007141
-0.002106
-0.012848
0.000793
-0.004547
0.001282
0.001770
0.000793
-0.001129
-0.014313
-0.002594
0.001770
0.002747
0.003723
0.004700
-0.001617
-0.000153
0.000793
-0.004547
-0.003082
0.008606
-0.006012
0.001282
-0.002594
-0.002594
-0.001129
0.006653
-0.010895
-0.010406
0.009094
0.006653
0.003235
0.008606
-0.002594
-0.005524
-0.001129
0.006653
-0.001129
0.005676
0.001282
-0.007965
-0.001617
-0.003571
0.006653
0.004211
0.003723
-0.001129
0.008606
0.008606
0.007141
-0.001129
0.011536
0.002258
0.012024
0.001282
0.005188
0.004700
-0.000153
0.012024
0.007629
0.003235
0.013977
0.008606
0.000793
0.005188
0.008118
0.007141
0.007629
0.018372
0.012512
0.010071
0.005676
0.013000
-0.002106
0.010559
0.022278
0.018860
0.014954
0.022278
0.011047
0.023254
0.016907
0.016907
0.020813
0.016907
0.020325
0.013000
0.010559
0.013977
0.008118
0.009583
0.000793
0.004211
0.000305
0.004211
-0.004547
-0.018219
-0.010895
-0.009430
-0.019196
-0.020660
-0.030914
-0.029449
-0.035797
-0.061188
-0.073395
-0.070953
-0.071442
-0.066071
-0.076813
-0.079742
-0.118317
-0.127594
-0.061676
0.351379
1.015930
1.015930
1.015930
0.554504
0.136536
-0.325348
-0.388824
-0.013336
0.316711
0.489075
0.509583
0.488098
0.325989
0.190247
0.067688
-0.064117
-0.187653
-0.320465
-0.430817
-0.492340
-0.507477
-0.490875
-0.451813
-0.405914
-0.349274
-0.225739
-0.127106
-0.074860
-0.033844
0.024719
0.059387
0.094055
0.116516
0.128235
0.135071
0.138977
0.131653
0.130188
0.115540
0.107727
0.096497
0.089661
0.087219
0.076965
0.070129
0.063782
0.058411
0.044739
0.036438
0.033508
0.022766
0.015442
0.014465
0.003235
0.006653
-0.006500
-0.006012
-0.015778
-0.015778
-0.026031
-0.018707
-0.027496
-0.023590
-0.047516
-0.048004
-0.046539
-0.048981
-0.054840
-0.049469
-0.066559
-0.066559
-0.055817
-0.070953
-0.067047
-0.082184
-0.069489
-0.070953
-0.065582
-0.069000
-0.059723
-0.073883
-0.068024
-0.061188
-0.056305
-0.057770
-0.065094
-0.069977
-0.064606
-0.067535
-0.066559
-0.053864
-0.061676
-0.059723
-0.046539
-0.052399
-0.049469
-0.047516
-0.049469
-0.051422
-0.040192
-0.048004
-0.036285
-0.039703
-0.033844
-0.015778
0.023743
0.050598
0.060852
0.096008
0.157532
0.209290
0.261536
0.307434
0.337219
0.323547
0.310364
0.273743
0.223938
0.198547
0.173645
0.196106
0.227844
0.226868
0.195129
0.174133
0.117493
0.069641
0.022278
-0.033356
-0.089996
-0.120758
-0.149567
-0.168610
-0.177887
-0.187653
-0.189606
-0.181305
-0.167145
-0.148102
-0.130524
-0.121246
-0.113434
-0.080231
-0.078766
-0.068512
-0.069000
-0.047028
-0.041656
-0.046051
-0.034821
-0.038239
-0.033356
-0.038239
-0.039703
-0.039215
-0.034821
-0.038239
-0.036285
-0.046539
-0.041656
-0.038239
-0.029938
-0.047028
-0.045074
-0.044098
-0.048004
-0.039703
-0.050446
-0.056305
-0.039215
-0.052887
-0.064606
-0.075836
-0.079742
-0.077789
-0.069977
-0.047028
0.064270
0.218079
0.416321
0.619934
0.680969
0.490051
0.277649
0.167786
0.141907
0.177063
0.235168
0.330383
0.418762
0.464661
0.455872
0.415344
0.326477
0.243469
0.133118
0.059387
-0.015289
-0.076813
-0.114410
-0.119781
-0.124176
-0.141266
-0.127594
-0.116364
-0.100250
-0.089996
-0.066559
-0.048492
-0.033356
-0.018707
-0.020660
-0.003571
-0.006500
-0.018219
-0.009430
-0.008942
-0.017242
-0.030914
-0.056793
-0.043121
0.032043
0.366516
0.783508
0.493958
0.137024
-0.072906
-0.104645
-0.212555
-0.017242
0.313293
0.380676
0.354797
0.292786
0.203430
0.105774
0.051575
0.021790
-0.015778
-0.048004
-0.044586
-0.082672
-0.102203
-0.116364
-0.126129
-0.144196
-0.152008
-0.152496
-0.145172
-0.146637
-0.149078
-0.146149
-0.134430
-0.136871
-0.131989
-0.129059
-0.118805
-0.116852
-0.113922
-0.113434
-0.110016
-0.104156
-0.108063
-0.091461
-0.088043
-0.092438
-0.093414
-0.094391
-0.086090
-0.080719
-0.081696
-0.078766
-0.068512
-0.077301
-0.074860
-0.070953
-0.069489
-0.065582
-0.061188
-0.060699
-0.069977
-0.070465
-0.056793
-0.052887
-0.054352
-0.066071
-0.057770
-0.052887
-0.050446
-0.059235
-0.056793
-0.052399
-0.059723
-0.032867
-0.055817
-0.053864
-0.048492
-0.048492
-0.043610
-0.049957
-0.042633
-0.044098
-0.027008
-0.032867
-0.031403
-0.029938
-0.024078
-0.031403
-0.025543
-0.027008
-0.020172
-0.010895
-0.023102
-0.027496
-0.013336
-0.017242
-0.012848
-0.008453
-0.011383
-0.015778
-0.012848
-0.012848
-0.012360
-0.006989
-0.012360
-0.009430
-0.014313
-0.001617
0.000305
-0.006500
0.005188
-0.003082
-0.001617
0.002747
0.010559
-0.004547
-0.003082
0.004700
0.000793
0.008118
0.004211
0.010071
0.002747
0.011536
0.013000
0.016907
0.020325
0.008606
0.011047
0.007141
-0.001129
0.012512
0.013489
0.004211
0.012024
0.008118
-0.001617
-0.001617
0.006165
-0.000641
0.001770
0.001282
0.001282
-0.007477
-0.004059
-0.005524
-0.002594
0.004700
-0.005035
-0.003571
-0.014313
-0.014313
-0.006989
0.009583
0.033508
0.048157
0.075500
0.160461
0.318665
0.568176
0.806458
0.819153
0.578918
0.277649
0.086243
0.000793
0.006653
0.169250
0.378723
0.487122
0.491028
0.407043
0.305969
0.167297
0.062317
-0.040680
-0.122223
-0.170563
-0.200836
-0.218414
-0.217438
-0.198395
-0.177399
-0.143707
-0.117340
-0.091949
-0.059235
-0.034332
-0.021637
-0.003571
0.014465
0.031555
0.030090
0.044739
0.049133
0.061829
0.059875
0.057434
0.061829
0.049133
0.050598
0.035461
0.029602
0.016418
0.022278
0.068176
0.094543
0.090149
0.115051
0.138489
0.143372
0.171692
0.123352
0.056458
0.011536
0.019836
0.097473
0.144348
0.069153
0.007141
0.046204
0.086243
0.091614
0.062805
0.007141
-0.032379
-0.040680
-0.067047
-0.088531
-0.088043
-0.087067
-0.086090
-0.090485
-0.085602
-0.097321
-0.095856
-0.086578
-0.094879
-0.088531
-0.089508
-0.101227
-0.092438
-0.086578
-0.096832
-0.089996
-0.094879
-0.089996
-0.090973
-0.087555
-0.076813
-0.088043
-0.080231
-0.086578
-0.082184
-0.086090
-0.073883
-0.078766
-0.084137
-0.073883
-0.072906
-0.064117
-0.056793
-0.057281
-0.045563
-0.052399
-0.044586
-0.050446
-0.045563
-0.035797
-0.034821
-0.036774
-0.041168
-0.038727
-0.025055
-0.031403
-0.023590
-0.019196
-0.024078
-0.023102
-0.027496
-0.024567
-0.028473
-0.021637
-0.019196
-0.030426
-0.017242
-0.015289
-0.014801
-0.021149
-0.013336
-0.009918
-0.013824
-0.013336
-0.022614
-0.006012
-0.010895
-0.005035
-0.010406
-0.013336
-0.009918
-0.013336
-0.008453
-0.009918
-0.014313
-0.002594
-0.022614
-0.014801
-0.009918
-0.009918
-0.008942
-0.015778
-0.016266
-0.006012
-0.012360
-0.015778
-0.024567
-0.007965
-0.008942
-0.015289
-0.003571
-0.014801
-0.007477
-0.008942
-0.001129
-0.008942
-0.011871
-0.012848
-0.006012
-0.005524
-0.015778
-0.023590
-0.011871
-0.009430
-0.014313
-0.020660
-0.012848
-0.013336
-0.019196
-0.008942
-0.017731
-0.021637
-0.016266
-0.028473
-0.033844
-0.047516
-0.063141
-0.084137
-0.089996
-0.009430
0.301086
0.791321
1.015930
0.874817
0.638977
0.408508
0.215149
0.035461
0.112122
0.321106
0.517883
0.627258
0.666809
0.612122
0.522278
0.395813
0.259094
0.137512
0.028137
-0.057770
-0.120270
-0.165680
-0.195465
-0.202789
-0.199371
-0.188629
-0.183258
-0.165192
-0.139313
-0.131012
-0.107086
-0.095367
-0.075836
-0.043121
-0.045074
-0.024078
-0.006989
-0.001129
0.011536
0.021301
0.024231
0.029114
0.013977
-0.012360
-0.014801
-0.042145
-0.048981
-0.072906
-0.079254
-0.065582
-0.038239
0.006653
0.031555
-0.006989
0.000305
0.091125
0.082825
0.053528
-0.028473
-0.028961
0.048645
0.139465
0.139465
0.151672
0.189270
0.240540
0.269348
0.312805
0.324524
0.249817
0.010071
-0.118805
-0.095856
-0.039215
0.045715
0.061829
0.022278
-0.009918
-0.052887
-0.113922
-0.156891
-0.177887
-0.198395
-0.195953
-0.201324
-0.196442
-0.192047
-0.174957
-0.145172
-0.115387
-0.101227
-0.073883
-0.058746
-0.047516
-0.055328
-0.041168
-0.035309
-0.030914
-0.040680
-0.047028
-0.049469
-0.048981
-0.060699
-0.057770
-0.058746
-0.062164
-0.074371
-0.086090
-0.076813
-0.073395
-0.077789
-0.069489
-0.077789
-0.072418
-0.079742
-0.069489
-0.079742
-0.062164
-0.066071
-0.057281
-0.061188
-0.059235
-0.050934
-0.062164
-0.051910
-0.040680
-0.047028
-0.037750
-0.037750
-0.036285
-0.039703
-0.032867
-0.024078
-0.019684
-0.031891
-0.025055
-0.027985
-0.013336
-0.025543
-0.021637
-0.020172
-0.011871
-0.006989
-0.010895
-0.015778
-0.013824
-0.010895
-0.010406
-0.009430
-0.006989
-0.007477
-0.004547
-0.003571
-0.016266
-0.013824
-0.015289
-0.010406
-0.012848
-0.011871
-0.026031
-0.016266
-0.013824
-0.024567
-0.025543
-0.031403
-0.024078
-0.030426
-0.023102
-0.011871
-0.021637
-0.030914
-0.033356
-0.022614
-0.025543
0.002258
0.066711
0.191223
0.402649
0.658508
0.833313
0.871399
0.659973
0.197083
-0.114410
-0.139313
0.048157
0.252747
0.395325
0.479309
0.486145
0.410461
0.267883
0.109680
-0.025543
-0.142242
-0.228180
-0.268707
-0.287262
-0.306305
-0.288727
-0.271637
-0.252594
-0.210114
-0.180817
-0.145172
-0.112946
-0.085602
-0.065094
-0.038727
-0.003571
0.005676
0.014465
0.033020
0.039368
0.041321
0.046204
0.050598
0.050598
0.041809
0.040344
0.042297
0.055481
0.038879
0.034973
0.040833
0.033508
0.024231
0.032043
0.028625
0.003723
-0.010406
-0.029938
-0.043121
-0.050446
-0.051910
-0.045074
-0.067535
-0.063141
-0.087555
-0.108551
-0.130035
-0.187653
-0.196930
-0.144684
0.129700
0.292786
0.262024
0.251282
0.144348
-0.000153
-0.046539
-0.006012
0.125305
0.248840
0.292786
0.292786
0.289368
0.262512
0.214661
0.156555
0.139465
0.123352
0.162415
0.183899
0.110657
0.028625
-0.051422
-0.072906
-0.093414
-0.087555
-0.075348
-0.069489
-0.068024
-0.079254
-0.082672
-0.095367
-0.094879
-0.094879
-0.106598
-0.094879
-0.088043
-0.088043
-0.081696
-0.072418
-0.071442
-0.077301
-0.064117
-0.060211
-0.053864
-0.047028
-0.036774
-0.045563
-0.030426
-0.035309
-0.042145
-0.042633
-0.040192
-0.041656
-0.038239
-0.044098
-0.052399
-0.048981
-0.049957
-0.045074
-0.055817
-0.046539
-0.048981
-0.044098
-0.055328
-0.047028
-0.050934
-0.051910
-0.047516
-0.034332
-0.042633
-0.050934
-0.035309
-0.044586
-0.033356
-0.050934
-0.024078
-0.035309
-0.033844
-0.040192
-0.027496
-0.027496
-0.036285
-0.027985
-0.038727
-0.033356
-0.008942
-0.028473
-0.025543
-0.039215
-0.029449
-0.023102
-0.023590
-0.040680
-0.031403
-0.026031
-0.035309
-0.032867
-0.035797
-0.039215
-0.033844
-0.030914
-0.041656
-0.034332
-0.034332
-0.044098
-0.048492
-0.043121
-0.037262
-0.037750
-0.059723
-0.063629
-0.066559
-0.058258
-0.055328
-0.054352
-0.050934
-0.063141
-0.076813
-0.082672
-0.070953
-0.039215
-0.026031
0.027161
0.156067
0.353821
0.639465
0.878235
0.907532
0.643372
0.263000
-0.006989
-0.023102
0.158020
0.423157
0.647766
0.815247
0.863586
0.783997
0.655579
0.477844
0.298157
0.138489
0.046692
-0.006500
-0.022614
-0.004547
-0.006012
-0.008942
-0.026031
-0.036285
-0.065582
-0.071442
-0.095856
-0.110016
-0.122711
-0.113434
-0.123688
-0.111481
-0.114899
-0.106598
-0.098785
-0.078278
-0.062653
-0.052399
-0.022125
-0.015778
-0.001129
0.010071
0.013000
0.000305
0.012512
0.009094
-0.002594
-0.011871
-0.013336
-0.014313
-0.026031
-0.035797
-0.045563
-0.046539
-0.058746
-0.058258
-0.072906
-0.088531
-0.097321
-0.091461
-0.099274
-0.107574
-0.097809
-0.102203
-0.099762
-0.111481
-0.125641
-0.123199
-0.141266
-0.138336
-0.142731
-0.134430
-0.070465
0.034973
0.156555
0.179993
0.113098
0.074524
0.077454
0.092102
0.110168
0.071106
0.029114
0.004700
0.028137
0.095520
0.201965
0.242981
0.230774
0.221008
0.171692
0.167786
0.081360
-0.053375
-0.165192
-0.168121
-0.096344
-0.047028
-0.018219
-0.012848
-0.027008
-0.048981
-0.078278
-0.095367
-0.106598
-0.130035
-0.123199
-0.132477
-0.134918
-0.127594
-0.113434
-0.119293
-0.114899
-0.110504
-0.099762
-0.099274
-0.080719
-0.084625
-0.084137
-0.070953
-0.072418
-0.073395
-0.056793
-0.065582
-0.057770
-0.037750
-0.046051
-0.039703
-0.038727
-0.041168
-0.039703
-0.033356
-0.036285
-0.032867
-0.025055
-0.031403
-0.031891
-0.019196
-0.015778
-0.028473
-0.016266
-0.019684
-0.021149
-0.031403
-0.017731
-0.015289
-0.012848
-0.015289
-0.020172
-0.011871
-0.007477
-0.020172
-0.016266
-0.005524
-0.006989
-0.014801
-0.007477
-0.012360
-0.001617
-0.003082
-0.002594
-0.003082
-0.013336
-0.008453
-0.011871
-0.003571
-0.003571
-0.004059
-0.004059
-0.013336
-0.017242
-0.013824
-0.006989
-0.020172
-0.009918
-0.010895
-0.022125
-0.025055
-0.021637
-0.027496
-0.013824
-0.011383
-0.035309
-0.025543
-0.030914
-0.025055
-0.012360
0.002747
0.022766
0.035950
0.067688
0.132629
0.248840
0.439758
0.610657
0.618958
0.440247
0.281555
0.204407
0.176086
0.183899
0.269348
0.381165
0.446106
0.437805
0.406067
0.340149
0.254211
0.165344
0.091125
0.025696
-0.028473
-0.065094
-0.098297
-0.113434
-0.115875
-0.133942
-0.122223
-0.110016
-0.098297
-0.105621
-0.089508
-0.077789
-0.069000
-0.046051
-0.061188
-0.049469
-0.036285
-0.023102
-0.025055
-0.007477
-0.006500
0.013000
0.022766
0.013489
0.024719
0.021301
0.006165
0.013000
-0.009430
-0.004547
-0.016266
-0.027985
-0.032379
-0.018219
-0.024567
-0.031403
-0.032379
-0.047028
-0.059723
-0.048492
-0.074371
-0.059723
-0.060211
-0.053375
-0.067535
-0.061188
-0.055817
-0.035797
-0.039215
-0.039215
-0.028961
-0.020660
-0.014801
-0.015778
-0.010406
-0.004059
-0.001617
-0.000153
-0.008453
-0.010895
-0.003082
0.009094
-0.001129
-0.001617
-0.005524
-0.003082
-0.008942
0.000793
-0.015778
-0.004059
-0.011871
-0.001129
-0.013336
-0.004547
-0.007965
-0.008942
-0.002594
-0.011383
-0.019684
0.000793
-0.009430
-0.022614
-0.077789
-0.079254
-0.038727
0.071106
0.259583
0.390930
0.274231
0.183411
0.130676
0.076477
0.129211
0.123840
0.102356
-0.127106
-0.241364
-0.185699
-0.027008
0.038879
0.057922
0.002747
-0.080719
-0.160797
-0.250641
-0.307281
-0.341461
-0.352692
-0.332672
-0.301422
-0.265778
-0.210602
-0.179352
-0.126129
-0.094391
-0.063629
-0.024078
0.003235
0.012024
0.030090
0.048645
0.057922
0.057434
0.062317
0.050598
0.056946
0.060852
0.052063
0.046204
0.046692
0.058411
0.055481
0.053040
0.041809
0.045715
0.037903
0.041321
0.023743
0.027161
0.021790
0.024231
0.031067
0.023743
0.028137
0.011536
0.017883
0.005676
0.013000
0.000793
0.009094
-0.005524
0.008118
-0.001129
0.004211
-0.001129
-0.002106
-0.005035
-0.008942
-0.012848
-0.021637
-0.006989
-0.004547
-0.003571
0.008606
0.014465
0.034973
0.082825
0.212219
0.430481
0.582336
0.532043
0.439758
0.316711
0.222473
0.153137
0.163879
0.248840
0.329895
0.398254
0.437805
0.416809
0.360168
0.289368
0.206360
0.141418
0.079895
0.002258
-0.029938
-0.061676
-0.069489
-0.072906
-0.086090
-0.083649
-0.074860
-0.062653
-0.056793
-0.050934
-0.038239
-0.026031
-0.027496
-0.023590
-0.008453
-0.001129
-0.000641
-0.006012
-0.006500
0.006165
0.003723
0.004211
0.002258
0.023743
0.020813
0.032043
0.033997
0.035950
0.034973
0.046204
0.033508
0.026184
0.011536
0.007629
-0.004059
-0.017242
-0.022614
-0.030914
-0.033356
-0.027985
-0.042633
-0.047516
-0.071442
-0.072906
-0.081207
-0.085114
-0.086090
-0.089020
-0.089508
-0.088531
-0.092926
-0.082672
-0.074860
-0.073395
-0.063141
-0.058258
-0.052887
-0.042145
-0.036285
-0.037750
-0.024078
-0.023590
-0.018707
-0.001617
-0.007477
-0.018219
-0.005524
0.002747
-0.000153
-0.000153
0.009094
0.006165
0.008606
0.009094
0.013489
0.011536
0.008606
0.017395
0.019348
0.016418
0.007141
0.019348
0.021301
0.021301
0.017395
0.013977
0.013000
0.009583
0.025208
0.020813
0.024231
0.016418
0.017883
0.011047
0.015442
0.009583
0.019348
0.018372
0.013489
0.018860
0.021790
0.009094
-0.000641
-0.010895
-0.028961
-0.023590
-0.010895
0.016907
0.069153
0.126770
0.217102
0.237122
0.176575
0.142395
0.131653
0.091125
0.064270
0.098450
0.138000
0.077942
-0.019684
-0.169586
-0.194977
-0.119781
-0.079254
-0.009918
-0.019196
-0.089996
-0.175934
-0.251617
-0.317047
-0.359528
-0.350250
-0.338043
-0.332184
-0.297028
-0.202789
-0.150543
-0.131989
-0.111481
-0.097321
-0.095856
-0.066071
-0.046051
-0.068024
-0.047028
-0.039215
-0.002594
0.029114
0.127258
0.334290
0.622864
0.843079
0.809387
0.590149
0.368469
0.224426
0.204895
0.261536
0.348450
0.429016
0.534973
0.587219
0.569153
0.485657
0.367493
0.245422
0.121887
0.029114
-0.054352
-0.108063
-0.151031
-0.177399
-0.187653
-0.188141
-0.189117
-0.193024
-0.171051
-0.168121
-0.152008
-0.125641
-0.116364
-0.100250
-0.077301
-0.074371
-0.066559
-0.050934
-0.046539
-0.030914
-0.033356
-0.027008
-0.013824
-0.006500
-0.005035
-0.000153
0.000793
0.000793
0.004211
0.012024
0.016418
0.010559
0.005676
0.018372
0.017883
0.031555
0.021790
0.028137
0.032043
0.037903
0.045715
0.044250
0.035950
0.052551
0.052063
0.057434
0.046204
0.051086
0.051086
0.028137
0.023254
0.032532
0.014465
-0.006989
-0.013824
-0.025055
-0.030426
-0.021637
-0.033356
-0.045074
-0.050934
-0.064606
-0.076813
-0.081207
-0.094391
-0.082184
-0.076324
-0.076813
-0.088043
-0.065094
-0.059723
-0.065582
-0.047028
-0.039215
-0.031403
-0.027496
-0.028473
-0.017242
-0.009918
-0.014313
-0.008942
-0.006012
0.002258
-0.005524
-0.000153
0.003723
0.000305
-0.011871
0.004211
0.009583
-0.002594
-0.001129
0.007141
0.007141
0.001282
0.001282
0.006653
0.006165
0.012512
0.005676
-0.000153
0.004211
-0.001617
0.006653
0.001282
0.011536
0.004700
0.018372
0.009583
0.001770
0.002747
0.005676
0.008118
0.013977
0.013000
0.011047
0.011536
0.014465
0.004211
0.011047
0.008118
0.013977
0.014954
0.016907
0.014465
0.017395
0.019836
0.012512
0.015930
0.015930
0.019348
0.019836
0.021790
0.014465
0.020325
0.015442
0.018860
0.013489
0.014954
0.015930
0.019836
0.018860
0.015930
0.020325
0.019836
0.018372
0.008118
0.017883
0.021790
0.019348
0.015930
0.018860
0.018860
0.024719
0.011536
0.016418
0.013489
0.019836
0.022766
0.016907
0.003235
0.002747
-0.005035
-0.006989
-0.005035
-0.013824
-0.014313
-0.013336
-0.020660
-0.015289
-0.013824
-0.021149
-0.032379
-0.045074
-0.046539
-0.039215
-0.047028
-0.032379
0.004700
0.099915
0.281067
0.549133
0.852844
1.015930
1.015930
0.598450
-0.104645
-0.629059
-0.653473
-0.122711
0.401184
0.609192
0.610168
0.489075
0.268860
0.028625
-0.158356
-0.295563
-0.385895
-0.435211
-0.460602
-0.479645
-0.477692
-0.509918
-0.492828
-0.433258
-0.334137
-0.101715
-0.092926
0.179504
0.119446
0.082336
-0.034332
-0.358551
-0.311676
0.223450
0.390930
0.290344
0.221985
0.191223
0.198059
0.199524
0.216125
0.221497
0.229797
0.207825
0.224915
0.205383
0.195618
0.189270
0.173645
0.153625
0.132629
0.119446
0.106750
0.103333
0.092590
0.087708
0.074036
0.084290
0.071594
0.073059
0.062805
0.062805
0.050598
0.040344
0.023743
0.002747
0.001282
0.005188
-0.007477
-0.003082
-0.009430
-0.016754
-0.005524
-0.030426
-0.044098
-0.036774
-0.062164
-0.066559
-0.058746
-0.068024
-0.055328
-0.051422
-0.061676
-0.052399
-0.029449
-0.051910
-0.043610
-0.037262
-0.033356
-0.029938
-0.024567
-0.028961
-0.030914
-0.022614
-0.011871
-0.026031
-0.018707
-0.023102
-0.012360
-0.021149
-0.009918
-0.017731
-0.012360
-0.003082
-0.015289
-0.004059
-0.001129
-0.003082
-0.008942
-0.014313
-0.002106
-0.011383
-0.001129
-0.008942
-0.005035
-0.019196
-0.011871
-0.013336
-0.008453
-0.007965
-0.012360
-0.010406
0.000305
-0.012848
-0.010406
-0.019196
-0.017731
-0.005035
-0.012848
-0.018219
-0.016266
-0.016266
-0.017731
-0.012848
-0.018219
-0.023102
-0.024567
-0.020172
-0.020660
-0.035309
-0.030914
-0.026031
-0.018707
-0.025055
-0.038727
-0.040192
-0.032867
-0.032379
-0.041168
-0.027985
-0.027985
-0.037262
-0.029449
-0.031891
-0.030914
-0.029938
-0.030914
-0.047516
-0.045074
-0.058746
-0.063141
-0.045563
-0.049957
-0.044586
-0.050446
-0.043121
-0.046539
-0.044586
-0.046539
-0.044098
-0.049957
-0.025543
-0.040192
-0.040680
-0.043610
-0.034332
-0.014313
0.008606
0.025696
0.059387
0.093567
0.142395
0.197571
0.242004
0.290833
0.350891
0.360168
0.358704
0.311829
0.268372
0.224426
0.197083
0.185852
0.225891
0.248840
0.219055
0.168762
0.131653
0.078918
0.009094
-0.055817
-0.121246
-0.152496
-0.177887
-0.139801
-0.031403
0.233704
0.704407
0.902161
0.655579
0.327454
0.092102
-0.047028
-0.197906
-0.180328
0.052551
0.347961
0.503235
0.500793
0.441711
0.308411
0.135071
-0.037262
-0.177887
-0.267242
-0.328766
-0.344879
-0.360504
-0.359039
-0.340485
-0.289703
-0.247223
-0.188629
-0.133453
-0.095856
-0.058746
-0.042633
-0.020172
0.009094
0.023254
0.025696
0.032043
0.033997
0.035950
0.092590
0.136047
0.172668
0.254700
0.334778
0.226379
0.160461
0.158020
0.174622
-0.034332
-0.089020
-0.092926
0.013000
0.182922
0.170715
0.103333
0.074036
0.037903
-0.073395
-0.124664
-0.143219
-0.154449
-0.161285
-0.143219
-0.146149
-0.142731
-0.114899
-0.090485
-0.084625
-0.067047
-0.054840
-0.031891
-0.024078
-0.003571
-0.010406
-0.002594
0.008118
0.013000
0.013977
-0.000641
0.013977
0.022278
0.013489
0.008606
0.019348
0.006165
0.003723
0.008118
0.000305
0.004700
0.005676
-0.006500
-0.006500
-0.006012
-0.005035
-0.007965
-0.000153
-0.008453
-0.012848
-0.001617
-0.006989
-0.016754
-0.024078
-0.016266
-0.014313
-0.022125
-0.014801
-0.021149
-0.017731
-0.021637
-0.021149
-0.028961
-0.017731
-0.026520
-0.029449
-0.017242
-0.013336
-0.022125
-0.029449
-0.035309
-0.023590
-0.020172
-0.012360
-0.023102
-0.021637
-0.022125
-0.017242
-0.011871
-0.019684
-0.015289
-0.018219
-0.016754
-0.024567
-0.012848
-0.008453
-0.014313
-0.009430
-0.009430
-0.016266
-0.009918
-0.010406
-0.007965
-0.005524
-0.004059
0.000305
-0.001617
-0.016266
-0.010406
-0.000641
0.003723
-0.001129
0.002258
-0.002594
-0.006012
-0.004059
0.004700
0.004700
-0.007965
0.012512
0.009583
0.006165
0.002747
0.003723
0.009583
0.004700
-0.004059
0.005188
0.004700
0.012024
0.009583
0.002747
0.011047
0.003235
-0.001617
0.000793
0.004211
0.013489
0.005676
0.008606
0.003235
0.004211
0.009094
0.005188
-0.002594
-0.005035
0.007141
0.006653
0.001282
0.000793
0.001770
-0.001617
-0.009918
-0.005524
-0.006012
-0.004547
-0.015289
-0.006989
-0.023102
-0.020172
-0.014801
-0.009918
-0.020660
-0.020660
-0.028473
-0.025543
-0.028961
-0.027496
-0.019196
0.004211
0.013489
0.017883
0.048157
0.181458
0.471497
0.908020
1.015930
0.829895
0.432434
0.007629
-0.491852
-0.578766
-0.194489
0.251770
0.522278
0.543274
0.407043
0.237122
0.027649
-0.141266
-0.268707
-0.354156
-0.394196
-0.404938
-0.386383
-0.348297
-0.319489
-0.255035
-0.217926
-0.179352
-0.109039
-0.072418
-0.059235
-0.031403
-0.001617
0.076965
0.156067
0.175598
0.183899
0.176086
0.167786
0.158997
0.133606
0.135071
0.126282
0.128235
0.188293
0.202942
0.155579
0.143860
0.054993
-0.004059
0.009094
0.069153
0.093079
0.075989
0.015442
-0.023102
-0.044098
-0.061188
-0.061188
-0.063141
-0.068512
-0.063629
-0.042145
-0.029938
-0.023102
-0.010895
0.000305
0.011536
0.015442
0.026184
0.054016
0.047180
0.038879
0.039856
0.042786
0.033020
0.033020
0.041321
0.036438
0.034973
0.030090
0.017395
0.011047
0.008118
0.013000
0.005676
-0.010406
-0.002594
-0.015289
-0.017731
-0.037262
-0.027985
-0.026031
-0.039215
-0.028961
-0.037750
-0.030426
-0.039215
-0.034821
-0.040680
-0.041656
-0.046051
-0.032867
-0.031891
-0.038239
-0.044098
-0.036774
-0.033844
-0.034332
-0.035797
-0.026031
-0.027008
-0.034821
-0.027496
-0.034821
-0.022125
-0.020660
-0.007477
-0.033844
-0.010895
-0.016266
-0.015289
-0.011383
-0.008453
-0.016266
-0.008942
-0.009918
-0.013824
-0.012848
0.002747
0.000305
-0.003571
0.003723
-0.004059
0.001770
0.004211
0.008606
0.001282
0.011047
0.004211
0.006165
0.004700
0.004211
0.006653
0.011047
0.001282
0.002747
0.007141
0.011536
0.007629
0.008606
0.003235
0.005188
0.015442
0.008606
0.006653
0.013000
0.012512
0.011047
0.012024
0.009094
0.011047
0.021301
0.014465
0.016418
0.017395
0.014465
0.014465
0.013000
0.021790
0.014954
0.018372
0.015442
0.011536
0.015442
0.010559
0.018372
0.013489
0.008606
-0.003571
0.010559
0.008606
0.009583
0.001282
-0.001129
-0.008942
-0.013824
-0.008453
-0.005524
-0.000153
-0.018707
-0.028961
-0.028961
-0.038727
-0.030914
-0.027496
-0.020660
-0.020660
-0.034821
-0.047028
-0.058258
-0.039215
0.201477
0.729797
1.015930
0.950989
0.842590
0.721497
0.513000
0.243958
-0.046539
-0.078766
0.044250
0.285461
0.555969
0.666321
0.595520
0.435852
0.215637
0.000793
-0.149567
-0.281891
-0.371735
-0.410797
-0.402496
-0.364410
-0.326813
-0.292145
-0.225250
-0.169586
-0.114899
-0.063629
-0.022614
-0.003082
0.015930
0.019348
0.020325
0.049133
0.052551
0.105774
0.207825
0.225403
0.260071
0.255676
0.183899
0.199036
0.199524
0.106262
0.039856
-0.104645
-0.218414
-0.130524
0.060364
0.147278
0.132141
0.069153
0.002258
-0.089996
-0.144684
-0.195465
-0.216949
-0.216949
-0.196930
-0.190582
-0.166168
-0.148590
-0.131012
-0.115387
-0.096344
-0.074860
-0.077301
-0.064606
-0.041656
-0.027985
-0.037750
-0.027008
-0.032379
-0.013336
-0.027985
-0.019684
-0.013336
-0.015289
-0.023590
-0.017731
-0.009430
-0.018219
-0.027985
-0.027985
-0.021149
-0.034332
-0.017242
-0.020660
-0.027985
-0.034821
-0.030914
-0.021637
-0.022614
-0.027496
-0.017731
-0.018219
-0.020172
-0.030426
-0.027985
-0.019196
-0.026520
-0.021149
-0.019196
-0.019196
-0.008453
-0.010406
-0.014801
-0.017731
-0.018707
-0.021637
-0.024567
-0.015778
-0.006989
-0.013336
-0.007965
-0.013336
-0.013824
-0.010895
-0.010895
-0.015778
-0.018707
-0.011871
-0.014801
-0.018219
-0.018707
-0.006989
-0.003082
-0.006500
-0.012360
-0.009918
0.000305
-0.006012
-0.009430
-0.014313
-0.002106
0.002258
-0.008453
-0.009918
0.008118
0.003723
0.002747
-0.011383
-0.001129
-0.005524
-0.001617
0.004211
-0.002594
-0.003082
-0.000153
-0.005524
-0.004059
-0.007477
-0.005035
-0.004059
-0.009918
-0.013336
-0.021149
-0.013336
-0.017242
-0.019196
-0.028473
-0.037750
-0.027496
-0.032867
-0.044098
-0.040680
-0.050446
-0.056793
-0.087555
-0.076324
-0.068024
-0.027496
0.055481
0.235168
0.541321
0.849426
0.987610
0.950500
0.642883
0.209778
-0.071442
-0.101715
0.039368
0.283997
0.464661
0.576477
0.591614
0.490540
0.342102
0.164856
0.003235
-0.129547
-0.245758
-0.304352
-0.346832
-0.348297
-0.329742
-0.297516
-0.258453
-0.222321
-0.184235
-0.138336
-0.091461
-0.055817
-0.026520
0.014465
0.036926
0.066711
0.085266
0.102844
0.107239
0.134094
0.151184
0.162415
0.163879
0.187317
0.178528
0.175598
0.147278
0.139954
0.128235
0.119934
0.107239
0.092590
0.069153
0.066223
0.041809
0.010071
-0.011383
-0.042145
-0.050934
-0.081207
-0.080719
-0.141266
-0.219391
-0.235504
-0.163727
0.032532
0.263000
0.438782
0.675598
0.659973
0.191223
-0.252106
-0.441071
-0.338043
-0.089020
0.096497
0.120422
0.261536
0.325989
0.267883
0.148743
-0.011383
-0.146149
-0.229645
-0.290680
-0.323883
-0.353180
-0.300446
-0.266266
-0.226227
-0.178864
-0.156403
-0.132477
-0.111969
-0.094391
-0.075348
-0.046051
-0.045563
-0.034821
-0.015778
-0.012360
-0.016266
-0.018707
-0.010406
0.000793
-0.005524
-0.008453
-0.012360
-0.007965
-0.018219
-0.010406
-0.021637
-0.022125
-0.010895
-0.014801
-0.009918
-0.015778
-0.017731
-0.009918
-0.010406
-0.019196
-0.023102
-0.022125
-0.037750
-0.022125
-0.021637
-0.020660
-0.011871
-0.030914
-0.029449
-0.024567
-0.028473
-0.026031
-0.033356
-0.024078
-0.029938
-0.019196
-0.020660
-0.012360
-0.024078
-0.016754
-0.012360
-0.008453
-0.012360
-0.007965
-0.001617
-0.010406
-0.005035
-0.007965
0.004211
0.004700
-0.007965
-0.011383
-0.011383
-0.004547
-0.006989
-0.001129
-0.010406
-0.006500
-0.010895
-0.016754
-0.021637
-0.025055
-0.026520
-0.031403
-0.033844
-0.029449
-0.049957
-0.045074
-0.049957
-0.063141
-0.073883
-0.089996
-0.100739
-0.104156
-0.106598
-0.079742
-0.020660
0.108704
0.353333
0.703918
1.015930
1.015930
0.800110
0.492004
0.230774
0.081848
0.117493
0.312805
0.583313
0.760071
0.732727
0.596497
0.426575
0.254211
0.089661
-0.032379
-0.139313
-0.191559
-0.239899
-0.263336
-0.254547
-0.253571
-0.223785
-0.209625
-0.180817
-0.169098
-0.138824
-0.112946
-0.083649
-0.065094
-0.046539
-0.037750
-0.018707
-0.007965
0.000305
0.013000
0.015930
0.011536
0.013000
0.032043
0.031067
0.034973
0.033020
0.044250
0.041321
0.049622
0.058899
0.064758
0.067688
0.080383
0.079895
0.097473
0.095032
0.089661
0.097473
0.078918
0.075012
0.077454
0.055969
0.050110
0.051086
0.037415
0.017883
0.016418
0.014954
-0.007965
-0.016754
-0.047028
-0.051910
-0.060211
-0.070953
-0.077789
-0.102692
-0.132965
-0.178375
-0.241364
-0.266754
-0.302399
-0.188629
0.037415
0.206848
0.066711
-0.107086
-0.060211
0.030090
-0.055328
-0.209137
-0.251617
-0.312653
-0.135406
-0.023590
0.082336
0.059387
0.019348
-0.040192
-0.098785
-0.132477
-0.165192
-0.198395
-0.194489
-0.205231
-0.190094
-0.175934
-0.177887
-0.157379
-0.143219
-0.149567
-0.145172
-0.140289
-0.133453
-0.118805
-0.104156
-0.105133
-0.097809
-0.089020
-0.068512
-0.027008
-0.006989
0.026184
0.066223
0.109192
0.186829
0.224915
0.284485
0.340149
0.345520
0.319153
0.305481
0.245911
0.220520
0.203430
0.200989
0.223938
0.239563
0.244446
0.190247
0.158020
0.102844
0.055969
-0.006012
-0.074860
-0.125641
-0.151031
-0.179352
-0.195465
-0.202789
-0.212555
-0.215485
-0.193512
-0.188141
-0.171051
-0.152008
-0.133453
-0.124664
-0.116364
-0.098297
-0.098785
-0.085602
-0.074371
-0.075836
-0.074371
-0.062653
-0.071930
-0.067535
-0.071442
-0.079254
-0.085114
-0.091949
-0.099762
-0.112946
-0.137360
-0.145172
-0.155426
-0.099762
0.064758
0.307922
0.553040
0.743469
0.765930
0.579407
0.245911
-0.059723
-0.057770
0.056458
0.252747
0.404602
0.529114
0.555481
0.515930
0.423645
0.302063
0.178040
0.066711
-0.031403
-0.107574
-0.143219
-0.174469
-0.175446
-0.185699
-0.179840
-0.180328
-0.154938
-0.134430
-0.132477
-0.108063
-0.090485
-0.082672
-0.086090
-0.070465
-0.062164
-0.053864
-0.053864
-0.045563
-0.049469
-0.038239
-0.031403
-0.032379
-0.034821
-0.033356
-0.027008
-0.023102
-0.026520
-0.014801
-0.021149
-0.017731
-0.013824
-0.011383
-0.016266
-0.004547
-0.007965
-0.000641
0.000793
0.007629
-0.001617
0.016418
0.009094
0.014954
0.034973
0.031067
0.033997
0.042297
0.055481
0.065735
0.086243
0.098938
0.121399
0.129700
0.142883
0.121399
0.102356
0.038879
-0.037262
-0.063629
-0.063629
-0.048492
-0.019196
-0.013824
-0.059723
-0.112457
-0.128082
-0.162750
-0.198883
-0.225250
-0.237946
-0.241852
-0.256989
-0.243805
-0.214508
-0.174957
-0.188629
-0.247223
-0.246735
0.003235
0.178040
0.115051
0.038879
-0.029449
-0.046051
-0.084625
-0.054840
0.021301
0.082825
0.125793
0.146301
0.144348
0.136536
0.104309
0.094055
0.080383
0.075012
0.054016
0.055481
0.054016
0.046204
0.041321
0.067200
0.048157
0.044739
0.053528
0.043762
0.043274
0.056458
0.060852
0.061340
0.048157
0.044250
0.043274
0.048645
0.042297
0.039856
0.027649
0.031067
0.026672
0.012024
0.004700
0.002258
0.000305
-0.017731
-0.014313
-0.022614
-0.033844
-0.041168
-0.039215
-0.038239
-0.056305
-0.046539
-0.058746
-0.048004
-0.055328
-0.059723
-0.060699
-0.066071
-0.060211
-0.058258
-0.044586
-0.057770
-0.059723
-0.050446
-0.042633
-0.048981
-0.053864
-0.041168
-0.037750
-0.042145
-0.022614
-0.033356
-0.024567
-0.018707
-0.007477
-0.020660
-0.021149
-0.007965
-0.013824
-0.006012
-0.008942
0.004211
-0.001617
-0.006989
-0.029938
-0.007965
0.075500
0.249329
0.496399
0.586731
0.535950
0.462708
0.451477
0.397278
0.290833
0.314270
0.362122
0.432434
0.517395
0.550110
0.530579
0.461731
0.381653
0.331848
0.280579
0.207825
0.140930
0.061829
0.006653
-0.035797
-0.076813
-0.102692
-0.119781
-0.133942
-0.124664
-0.131989
-0.129547
-0.111969
-0.103668
-0.101715
-0.095856
-0.097321
-0.078766
-0.071442
-0.075836
-0.067047
-0.060699
-0.062653
-0.058258
-0.047516
-0.045074
-0.049469
-0.044586
-0.035309
-0.030426
-0.025055
-0.022614
-0.020660
-0.026031
-0.029449
-0.026520
-0.012848
-0.017731
-0.017731
-0.013336
-0.012360
-0.017731
-0.004059
-0.007965
-0.011871
-0.004547
0.001770
0.001282
0.009583
0.011047
0.010559
0.023743
0.031555
0.037415
0.056946
0.056946
0.035950
0.053040
0.046204
0.055481
0.053040
0.072571
0.071594
0.082336
0.083801
0.103821
0.100403
0.074524
0.015442
-0.052399
-0.092438
-0.109039
-0.072906
-0.069489
-0.097321
-0.094391
-0.093903
-0.117828
-0.152008
-0.190582
-0.259430
-0.304840
-0.335602
-0.356110
-0.311188
-0.259430
-0.101715
0.090149
0.125305
-0.073883
-0.233551
-0.247711
-0.190582
-0.115387
-0.003082
0.070129
0.101379
0.113586
0.119446
0.121399
0.096008
0.086731
0.084778
0.078918
0.084290
0.083801
0.074036
0.082825
0.077454
0.067200
0.070618
0.060364
0.059875
0.068176
0.064758
0.052063
0.050110
0.045715
0.045715
0.053528
0.039856
0.031067
0.037903
0.044739
0.038879
0.029114
0.024719
0.021301
0.021790
-0.000153
0.007629
0.011047
-0.004547
-0.011383
-0.006989
-0.011871
-0.022125
-0.021637
-0.016266
-0.019684
-0.026520
-0.017242
-0.024078
-0.020172
-0.014801
-0.013824
-0.018219
-0.012848
-0.021637
-0.020660
-0.012848
-0.019684
-0.024567
-0.004059
-0.006989
-0.008942
-0.011871
-0.021637
-0.012848
-0.014313
-0.012360
-0.022614
-0.025543
-0.026520
-0.008942
-0.024567
-0.023590
-0.026520
-0.022614
-0.028473
-0.031891
-0.035309
-0.034332
-0.040680
-0.049957
-0.043610
-0.049469
-0.059235
-0.053864
-0.056305
-0.057770
-0.071442
-0.084625
-0.116364
-0.135406
0.002747
0.419250
0.856750
0.999817
0.969055
0.683899
0.346497
-0.064117
-0.208649
-0.075348
0.184387
0.438293
0.574524
0.626282
0.551086
0.413391
0.237610
0.081848
-0.079254
-0.182770
-0.258942
-0.298981
-0.322906
-0.317535
-0.296051
-0.265778
-0.249176
-0.212067
-0.182281
-0.155914
-0.120270
-0.109528
-0.078278
-0.073395
-0.050446
-0.038727
-0.036285
-0.027008
-0.017731
-0.016754
-0.011383
-0.009430
-0.009430
-0.008453
-0.008453
-0.011383
-0.004547
-0.007477
-0.004547
0.016907
0.013489
0.010559
0.016907
0.020813
0.041321
0.035950
0.041321
0.044739
0.030579
0.040833
0.030579
0.031067
0.023743
0.030579
0.035461
0.036438
0.034485
0.026184
0.013000
0.028137
0.015442
0.013000
0.018372
0.024231
0.016907
0.013489
0.013977
0.010071
0.012512
0.020813
0.025696
0.030090
0.052063
0.062805
0.044739
0.042786
0.035950
0.036926
0.032532
0.023254
-0.008453
-0.056305
-0.075348
-0.082184
-0.139313
-0.186676
0.100403
0.070618
-0.073395
-0.139801
-0.070953
-0.009430
0.010071
-0.084137
-0.094391
-0.017731
0.013000
-0.000153
0.028137
0.040833
0.031555
0.069641
0.069153
0.052551
0.064270
0.061340
0.049622
0.031555
0.030090
0.015442
0.000305
-0.009430
-0.021637
-0.034332
-0.042145
-0.051910
-0.063629
-0.066559
-0.078766
-0.074371
-0.077789
-0.084625
-0.098297
-0.090973
-0.095367
-0.091949
-0.096344
-0.089020
-0.088531
-0.083160
-0.090973
-0.088531
-0.082184
-0.082184
-0.076324
-0.065582
-0.066559
-0.078766
-0.072906
-0.074860
-0.089508
-0.071930
-0.070465
-0.070953
-0.063141
-0.070465
-0.056305
-0.049957
-0.061188
-0.065094
-0.053864
-0.048981
-0.042633
-0.052887
-0.054840
-0.060699
-0.039703
-0.017242
0.008606
0.040833
0.074036
0.109680
0.152161
0.186829
0.225891
0.276672
0.302551
0.325012
0.441223
0.608215
0.811340
0.935364
0.939758
0.788879
0.578430
0.447571
0.416809
0.446106
0.507141
0.535950
0.546204
0.507629
0.406555
0.258606
0.132141
0.027649
-0.088043
-0.178375
-0.225739
-0.277496
-0.289215
-0.298981
-0.294098
-0.276031
-0.273590
-0.247711
-0.225739
-0.206207
-0.179352
-0.155914
-0.136383
-0.120270
-0.098297
-0.099762
-0.072906
-0.065094
-0.054840
-0.040192
-0.034821
-0.036774
-0.024078
-0.019196
-0.026031
-0.026031
-0.021149
-0.014313
-0.025055
-0.027008
-0.025055
-0.019196
-0.018219
-0.015289
-0.027985
-0.031403
-0.029449
-0.039215
-0.029449
-0.043610
-0.041168
-0.047028
-0.046051
-0.044586
-0.042633
-0.036774
-0.044586
-0.040192
-0.045074
-0.051422
-0.054840
-0.062653
-0.063141
-0.055328
-0.048492
-0.057281
-0.070465
-0.060211
-0.070953
-0.070953
-0.086578
-0.076813
-0.082184
-0.069977
-0.081207
-0.076813
-0.075836
-0.074371
-0.076324
-0.070465
-0.076324
-0.073395
-0.071930
-0.070953
-0.058258
-0.069000
-0.062164
-0.049957
-0.055328
-0.055328
-0.046051
-0.042633
-0.043610
-0.034332
-0.041656
-0.043610
-0.038239
-0.047516
-0.038239
-0.042145
-0.027985
-0.022614
-0.032379
-0.034332
-0.019196
-0.024567
-0.028961
-0.024567
-0.024567
-0.010406
-0.025543
-0.015778
-0.023102
-0.016266
-0.023102
-0.020660
-0.017242
-0.015778
-0.010895
-0.010895
-0.017242
-0.016754
-0.016754
-0.011383
-0.004547
-0.019684
-0.006989
-0.002594
-0.009430
-0.012848
0.000305
-0.007477
0.004211
-0.010406
-0.006500
-0.015778
-0.008942
-0.015289
-0.002106
-0.009918
-0.007965
-0.013336
-0.006012
-0.017242
-0.014313
-0.016754
-0.017731
-0.027008
-0.021637
-0.023590
-0.018219
-0.018707
-0.023590
-0.016266
-0.011871
0.002747
0.027161
0.050598
0.074036
0.120422
0.157043
0.100891
-0.238434
-0.513336
-0.489410
-0.345856
-0.114899
-0.106110
-0.038239
0.262512
0.649719
0.714661
0.399719
0.012512
-0.239899
-0.240387
-0.153961
-0.056305
0.121887
0.289856
0.403137
0.430481
0.424133
0.358704
0.277161
0.198547
0.120422
0.055969
0.003235
-0.035797
-0.062164
-0.069489
-0.082184
-0.077789
-0.067047
-0.071442
-0.059235
-0.043610
-0.038239
-0.034821
-0.016754
-0.020660
-0.006500
-0.007965
-0.006989
-0.005524
0.004211
0.004211
-0.004059
-0.000641
0.005676
0.003723
0.013489
0.004211
-0.002594
0.010559
0.003723
0.004211
0.003235
0.007629
0.006653
-0.010406
0.001770
0.005188
-0.005035
-0.002106
-0.003571
-0.001129
-0.000153
-0.002106
0.004211
-0.001617
-0.009918
0.007141
-0.011383
-0.002594
-0.001129
-0.009430
-0.004547
-0.012360
-0.002594
0.004211
0.000305
-0.004059
-0.003082
0.003235
0.007629
0.003723
0.014465
0.013977
0.011047
0.012512
0.017883
0.009583
0.015930
0.008118
0.025696
0.021301
0.012512
0.011536
0.017395
0.014954
0.019836
0.011047
0.008606
0.005188
0.004700
-0.009430
-0.010406
0.001282
-0.017242
-0.013336
-0.023102
-0.012848
-0.031403
-0.040192
-0.035797
-0.041656
-0.046051
-0.045563
-0.043610
-0.050446
-0.048492
-0.043121
-0.049469
-0.060699
-0.063629
-0.063629
-0.058258
-0.051910
-0.056305
-0.055328
-0.036774
-0.034821
-0.036285
-0.035309
-0.033356
-0.028961
-0.026031
-0.019684
-0.014801
-0.008453
-0.005035
0.002747
-0.001129
0.002258
0.013000
0.008606
0.018372
0.010559
0.005188
0.000305
0.012512
-0.001129
0.007141
0.007629
0.005188
0.003723
-0.006500
0.000305
-0.008453
-0.004059
-0.008453
-0.006989
-0.012848
-0.019684
-0.019684
-0.014801
-0.006989
-0.003571
-0.012848
-0.025055
-0.011383
-0.016266
-0.015289
-0.009430
-0.013824
-0.015289
-0.010406
-0.019196
-0.001617
0.017395
0.086731
0.230774
0.400696
0.426086
0.389465
0.344055
0.331360
0.281067
0.252747
0.224426
0.242981
0.276184
0.321106
0.380676
0.393372
0.356262
0.308411
0.259583
0.183411
0.122864
0.061829
0.018860
-0.020660
-0.042633
-0.057281
-0.077301
-0.071442
-0.070465
-0.069489
-0.073883
-0.066559
-0.055817
-0.051910
-0.057770
-0.051422
-0.045074
-0.043121
-0.036774
-0.029449
-0.033844
-0.031403
-0.038727
-0.029938
-0.032379
-0.035797
-0.030426
-0.022125
-0.030914
-0.017731
-0.014313
-0.006500
-0.009430
-0.006500
0.006653
0.013977
0.048645
0.054504
0.012512
-0.058746
-0.137848
-0.214020
-0.302887
-0.210114
-0.098785
-0.010895
-0.027496
-0.092438
-0.088531
-0.108063
-0.156403
-0.155914
-0.167633
-0.148102
-0.111969
-0.088531
-0.044586
-0.015289
0.020325
0.039368
0.069153
0.090149
0.094055
0.108215
0.116516
0.119446
0.125305
0.127747
0.114563
0.109680
0.098450
0.096497
0.098938
0.086731
0.083801
0.069641
0.075012
0.069641
0.067200
0.058411
0.048645
0.050110
0.044739
0.040833
0.030579
0.032532
0.039856
0.027649
0.025208
0.024719
0.015930
0.019348
0.020325
0.019348
0.016907
0.018372
0.003723
0.010559
0.004700
0.009583
0.017883
0.014465
-0.000641
0.002258
0.012024
0.000793
-0.001617
-0.001129
0.006653
0.003235
-0.004547
0.008118
-0.005524
-0.004059
0.002258
-0.000641
-0.012360
-0.009918
-0.004547
-0.006989
-0.016266
-0.014313
-0.010406
-0.005524
-0.015289
-0.009430
-0.013824
-0.010406
-0.019684
-0.018707
-0.015289
-0.014801
-0.017242
-0.012848
-0.028961
-0.019196
-0.006012
-0.022614
-0.027985
-0.034332
-0.025055
-0.035797
-0.041168
-0.040192
-0.036285
-0.030426
-0.031891
-0.016754
-0.019196
-0.015289
-0.019684
-0.022125
-0.025543
-0.020172
-0.026520
-0.039703
-0.039703
-0.012360
0.067688
0.324036
0.726868
1.015930
1.015930
0.582825
0.137024
-0.101227
-0.115875
-0.016754
0.199036
0.415833
0.535461
0.531067
0.424622
0.291809
0.147278
0.008606
-0.110992
-0.189606
-0.253082
-0.291656
-0.306793
-0.304840
-0.294586
-0.262848
-0.239410
-0.212555
-0.175934
-0.144196
-0.136871
-0.104156
-0.081696
-0.059235
-0.057770
-0.043610
-0.034821
-0.034821
-0.020172
-0.032867
-0.016754
-0.021637
-0.020172
-0.023590
-0.018219
-0.015289
-0.018707
-0.024567
-0.014313
-0.009918
-0.021637
-0.017731
-0.011871
-0.020172
-0.014313
-0.011383
-0.005524
-0.016266
-0.019684
-0.010406
-0.000153
-0.009918
-0.015289
-0.020172
-0.008942
-0.000641
-0.017242
-0.016754
-0.014801
-0.004059
-0.017242
-0.006989
-0.006989
-0.017242
-0.009918
-0.009430
-0.016754
-0.009918
-0.011383
-0.010895
-0.014313
-0.018219
-0.012848
-0.012360
-0.007477
-0.013824
-0.022614
-0.015289
-0.017731
-0.020172
-0.015778
-0.019196
-0.020172
-0.023102
-0.020660
-0.018219
-0.015778
-0.005524
-0.008942
-0.020660
-0.023590
-0.017242
-0.011383
-0.000153
0.005188
0.028137
0.055969
0.079407
0.118469
0.130188
0.114075
0.063293
-0.057770
-0.213043
-0.419098
-0.460114
-0.020172
0.131653
0.212219
0.419250
0.202454
0.046204
0.027161
-0.125641
-0.254547
-0.237457
-0.139313
-0.034821
0.064758
0.117004
0.125793
0.123840
0.103333
0.080872
0.068176
0.034485
0.016907
0.005676
-0.011871
-0.011383
-0.011383
-0.009430
-0.017731
-0.006500
-0.015289
-0.000153
0.000305
0.003235
0.009583
0.019836
0.008118
0.025696
0.020325
0.027649
0.023254
0.024231
0.028137
0.025696
0.021301
0.017395
0.028625
0.022766
0.024719
0.018372
0.019348
0.008606
0.004700
0.004700
0.003723
-0.000641
-0.000153
-0.006012
-0.010406
-0.014801
-0.014801
-0.011871
-0.022614
-0.021637
-0.010895
-0.034821
-0.051422
-0.047516
-0.047516
-0.024078
-0.000641
0.084290
0.287415
0.548645
0.754211
0.770813
0.573547
0.359192
0.240540
0.221985
0.281555
0.372375
0.465637
0.538391
0.585754
0.584290
0.518372
0.415833
0.310852
0.198547
0.106262
0.033020
-0.013824
-0.059723
-0.089020
-0.107574
-0.124664
-0.111481
-0.107086
-0.104645
-0.080719
-0.070465
-0.039215
-0.036774
-0.006989
-0.004547
0.025208
0.040344
0.048645
0.032043
0.016907
-0.001129
-0.022614
-0.047028
-0.069489
-0.069489
-0.069489
-0.084625
-0.099274
-0.112457
-0.128571
-0.155426
-0.178375
-0.186676
-0.200836
-0.190094
-0.186188
-0.194489
-0.172516
-0.162750
-0.153961
-0.135406
-0.122223
-0.098297
-0.086578
-0.068512
-0.062653
-0.050446
-0.043610
-0.037750
-0.020172
-0.021149
-0.018707
-0.015778
-0.006500
-0.007965
0.005188
-0.012360
-0.006500
-0.010895
0.005676
-0.007477
-0.002106
-0.011871
-0.023590
-0.014801
-0.019196
-0.017242
-0.015778
-0.025055
-0.021637
-0.027496
-0.036774
-0.033356
-0.029938
-0.042633
-0.048004
-0.041168
-0.045074
-0.044586
-0.054352
-0.058258
-0.054352
-0.050446
-0.056305
-0.055817
-0.068512
-0.059235
-0.046539
-0.058746
-0.060699
-0.049469
-0.051910
-0.044586
-0.047028
-0.057770
-0.050934
-0.056305
-0.066559
-0.072418
-0.057770
-0.057770
-0.044586
-0.044586
-0.055817
-0.045074
-0.045563
-0.051422
-0.046051
-0.034821
-0.032379
-0.032867
-0.027008
-0.020172
-0.006012
0.029602
0.044739
0.077942
0.107239
0.175598
0.212708
0.278625
0.317200
0.359680
0.362122
0.349915
0.301086
0.255676
0.250793
0.224426
0.249329
0.284973
0.308411
0.284973
0.220032
0.101379
-0.043121
-0.038727
0.043274
0.046204
-0.151031
-0.252594
-0.312653
-0.181793
0.035461
0.033997
-0.280426
-0.512360
-0.529449
-0.394684
-0.143219
0.014465
0.116028
0.111145
-0.139313
-0.449371
-0.535309
-0.194000
0.160461
0.161926
0.044739
-0.071930
-0.137848
-0.090973
-0.007477
0.059387
0.114563
0.160950
0.194641
0.206360
0.195129
0.158508
0.143372
0.131653
0.138000
0.159485
0.199036
0.224915
0.224915
0.211243
0.204895
0.167786
0.131165
0.119934
0.094543
0.076965
0.054016
0.063293
0.046692
0.036438
0.033508
0.022766
0.015442
0.021790
0.018372
0.029114
0.027649
0.026672
0.030090
0.022278
0.028625
0.034973
0.035461
0.041321
0.031555
0.033997
0.033997
0.044739
0.044739
0.065247
0.053528
0.066223
0.071106
0.075989
0.083801
0.070618
0.065247
0.063782
0.055969
0.037415
0.024719
0.034973
0.013000
-0.003571
-0.012848
-0.033356
-0.050446
-0.055817
-0.069977
-0.077789
-0.099762
-0.116852
-0.124176
-0.134918
-0.131500
-0.131012
-0.132965
-0.120758
-0.127594
-0.119781
-0.105133
-0.097321
-0.085114
-0.073395
-0.063629
-0.050934
-0.034821
-0.029938
-0.021149
-0.009918
0.005676
-0.002594
0.005676
0.022766
0.020325
0.010559
0.019836
0.017883
0.023743
0.028625
0.024719
0.027161
0.017883
0.021790
0.017395
0.018860
0.004700
0.021790
0.019836
0.012024
0.009583
0.016418
0.009094
0.012024
0.010559
0.004211
0.022766
0.006165
0.004211
0.018860
0.008606
-0.000641
0.010559
0.008118
0.002258
-0.001129
-0.000153
0.009583
0.000793
0.012024
0.003723
-0.001129
-0.003571
0.008606
0.008118
0.016907
-0.000153
0.007141
-0.001617
0.001770
0.007629
0.009583
0.006653
0.000305
0.005188
0.007141
0.011047
0.005188
0.011047
0.011047
0.015442
0.012024
0.012024
0.006653
0.018372
0.008606
0.013000
0.014954
0.008606
0.014954
0.016907
0.006165
0.016418
0.013000
0.012512
0.020325
0.021790
0.021790
0.021301
0.019836
0.023743
0.025696
0.007629
0.017395
0.012024
0.020813
0.010071
0.000793
0.006653
0.011536
0.013977
0.003723
0.015442
0.004700
0.004700
0.005676
0.012024
0.013489
0.029602
0.026672
0.044739
0.048157
0.075500
0.081360
0.091614
0.106750
0.110168
0.093567
0.042297
-0.058258
-0.120270
-0.052887
0.081848
0.388977
0.607727
0.495422
0.376770
0.157532
0.008606
-0.025543
0.060852
0.202942
0.081848
-0.103180
0.053528
0.280090
0.347961
0.298645
0.182434
0.075989
-0.009430
-0.050934
-0.070953
-0.066071
-0.062164
-0.053864
-0.045563
-0.018219
0.002747
0.005676
0.014465
0.015442
0.032532
0.037415
0.044739
0.037415
0.044250
0.052063
0.050110
0.055969
0.051575
0.056458
0.059875
0.068665
0.071594
0.075012
0.072571
0.071594
0.059875
0.042786
0.030579
0.020325
0.004700
0.000793
-0.018707
-0.017242
-0.010895
-0.036285
-0.050934
-0.077301
-0.088043
-0.089020
-0.107574
-0.120758
-0.115387
-0.121246
-0.109528
-0.109528
-0.117340
-0.110992
-0.096344
-0.083649
-0.090973
-0.079742
-0.063629
-0.052887
-0.060211
-0.047516
-0.042633
-0.039703
-0.039703
-0.034332
-0.045074
-0.028961
-0.021149
-0.029938
-0.017731
-0.026520
-0.026520
-0.016266
-0.031403
-0.027985
-0.016754
-0.008453
-0.025055
-0.033844
-0.016266
-0.026520
-0.026031
-0.017731
-0.024078
-0.018707
-0.011383
-0.011871
-0.020172
-0.020660
-0.007477
-0.012360
-0.007477
-0.017731
-0.000153
0.000305
0.004700
0.005188
0.009094
0.011047
0.001282
0.010071
0.009094
0.005188
0.002747
0.017883
0.008606
0.008118
0.014465
0.012512
0.018860
-0.002594
0.003723
0.015930
0.014954
0.009094
0.000793
0.006653
0.017883
0.003723
0.007629
0.001770
0.006653
0.011536
0.004700
0.008606
0.012024
0.008118
0.015442
0.007141
0.010559
0.007629
0.013977
0.010071
0.012512
0.016907
0.013977
0.003235
0.006653
0.013489
0.004700
0.009583
0.009583
0.006165
0.007141
0.010559
0.009583
0.006165
-0.005035
-0.001129
0.001282
0.010559
0.001770
0.006165
0.002747
-0.012848
-0.006012
-0.004059
-0.014313
-0.003571
-0.022125
-0.008453
-0.000153
-0.003571
-0.025055
-0.039703
-0.059723
-0.054352
0.050598
0.348450
0.704407
0.866516
0.880188
0.677551
0.419739
0.042786
-0.197418
-0.303864
-0.394684
-0.091949
0.313782
0.472473
0.449524
0.267883
0.062317
-0.152008
-0.269196
-0.370270
-0.427887
-0.441559
-0.422516
-0.376129
-0.347321
-0.298492
-0.224274
-0.171539
-0.107574
-0.045563
-0.010895
0.127258
0.142395
0.132141
0.137024
0.153625
0.112122
0.100403
0.077942
0.100891
0.118469
0.184875
0.179016
0.120422
0.118469
0.158020
0.200012
0.200012
0.198547
0.193665
0.214172
0.211731
0.196106
0.132629
0.121399
0.128723
0.116516
0.117004
0.105774
0.106750
0.098938
0.071594
0.036438
0.013000
-0.020172
-0.035797
-0.054352
-0.082672
-0.095367
-0.088531
-0.095367
-0.102692
-0.096832
-0.086090
-0.087067
-0.077301
-0.069977
-0.053375
-0.055328
-0.051422
-0.059235
-0.035309
-0.042633
-0.033356
-0.031891
-0.025055
-0.036774
-0.026031
-0.031891
-0.035309
-0.024078
-0.022125
-0.016754
-0.028961
-0.020660
-0.021149
-0.019684
-0.026520
-0.026520
-0.024078
-0.025543
-0.027985
-0.026520
-0.025543
-0.015778
-0.027985
-0.021637
-0.015289
-0.029938
-0.019196
-0.023590
-0.026520
-0.039703
-0.024078
-0.023590
-0.021637
-0.031403
-0.018219
-0.027496
-0.013824
-0.027985
-0.027496
-0.018219
-0.024567
-0.018219
-0.020660
-0.014313
-0.013336
-0.016266
-0.012848
-0.017731
-0.016754
-0.006989
-0.024078
-0.000153
-0.021637
-0.009918
0.002747
-0.009918
-0.013336
-0.005524
-0.002106
-0.008453
0.003723
-0.007965
-0.010406
-0.004547
0.005188
-0.013336
-0.009918
-0.019684
-0.017731
-0.022614
-0.025055
-0.023102
-0.019196
-0.038727
-0.051422
-0.045074
-0.040680
-0.054352
-0.063141
-0.076813
-0.087067
-0.098297
-0.082184
-0.058258
-0.004059
0.153137
0.400208
0.689270
0.877747
0.868958
0.672668
0.477356
0.315247
0.230286
0.286926
0.392395
0.503235
0.611633
0.680481
0.676575
0.592102
0.463196
0.305969
0.161438
0.041809
-0.056305
-0.140289
-0.191559
-0.214996
-0.237457
-0.245758
-0.237946
-0.231598
-0.203766
-0.195465
-0.180817
-0.153473
-0.142242
-0.128571
-0.115875
-0.110016
-0.094391
-0.088531
-0.082672
-0.080719
-0.062653
-0.055328
-0.056793
-0.050446
-0.062164
-0.064606
-0.065094
-0.078278
-0.068512
-0.060211
-0.048492
-0.050446
-0.054840
-0.057770
-0.048981
-0.037262
-0.040192
-0.028473
-0.035797
-0.020172
-0.025055
-0.007965
0.003235
0.049133
0.110657
0.184875
0.269348
0.344055
0.410950
0.447083
0.448547
0.416809
0.367004
0.331360
0.284485
0.248840
0.252747
0.267395
0.280090
0.261047
0.210754
0.163879
0.117493
0.082336
0.023743
-0.103180
-0.230621
-0.354645
-0.345367
-0.216461
-0.231110
-0.262360
-0.289215
-0.345367
-0.362946
-0.242340
-0.195953
-0.320465
-0.929352
-0.983551
-0.847321
-0.410797
-0.193024
-0.229156
-0.144196
-0.150055
-0.317535
-0.462067
-0.497711
-0.450348
-0.382477
-0.277496
-0.167633
-0.066559
0.024719
0.077454
0.130676
0.168274
0.180969
0.192200
0.171204
0.172668
0.165833
0.153625
0.137024
0.118958
0.109192
0.085754
0.055969
0.048157
0.035950
0.014954
0.007629
0.006653
-0.003082
-0.003571
0.000793
-0.013336
-0.015289
-0.024078
-0.026031
-0.022614
-0.025055
-0.025543
-0.035797
-0.024567
-0.028961
-0.033844
-0.036774
-0.036774
-0.042145
-0.031403
-0.045563
-0.042145
-0.039215
-0.044098
-0.046539
-0.049469
-0.061676
-0.055817
-0.047516
-0.066559
-0.074371
-0.069000
-0.089996
-0.098297
-0.116364
-0.131500
-0.152008
-0.127106
-0.025543
0.238586
0.560364
0.589661
0.467590
0.263489
0.194641
0.201477
0.161926
0.164368
0.245911
0.339661
0.403625
0.450500
0.457825
0.414856
0.341614
0.258606
0.176575
0.109192
0.038391
0.000793
-0.038239
-0.056305
-0.077301
-0.080719
-0.080719
-0.062653
-0.064117
-0.061676
-0.039703
-0.027496
-0.032379
-0.022125
-0.011383
-0.005524
0.009583
0.004700
-0.000153
0.006165
0.002258
0.015442
0.004700
0.000793
0.007141
0.010559
0.011047
0.003723
0.004700
0.003235
-0.000153
-0.007477
-0.007477
-0.002106
-0.005524
-0.005035
-0.002106
-0.001129
-0.006012
-0.004059
-0.010895
-0.009430
-0.006989
-0.001617
-0.005035
-0.008453
-0.002106
-0.007477
0.003723
-0.015778
-0.018219
0.000793
-0.007477
-0.005035
-0.001129
-0.007477
-0.007477
0.009094
0.014465
0.006165
0.013489
0.017883
0.029114
0.025696
0.034973
0.038391
0.048645
0.059387
0.057922
0.062805
0.071106
0.051086
0.037415
0.048157
0.025696
0.032043
0.018860
0.010071
0.006165
0.007629
-0.020172
-0.027008
-0.041168
-0.035797
-0.060699
-0.075348
-0.086578
-0.082184
-0.089508
-0.084137
-0.096344
-0.094391
-0.086578
-0.093414
-0.077789
-0.077301
-0.057281
-0.054840
-0.053864
-0.053864
-0.036285
-0.031891
-0.020172
-0.017731
-0.007965
-0.012360
-0.004547
-0.000641
-0.002594
-0.000641
0.013977
0.016418
0.023254
0.019348
0.003723
0.021301
0.029114
0.042786
0.060364
0.065735
0.086243
0.088196
0.104797
0.112610
-0.015289
-0.243805
-0.312653
-0.297028
-0.174469
-0.118805
-0.158356
-0.129547
-0.133942
-0.344879
-0.506012
-0.250153
0.179504
0.138489
-0.057281
-0.090973
-0.016754
0.122375
0.226379
0.259583
0.206848
0.275208
0.367981
0.441711
0.476868
0.474915
0.469543
0.463684
0.443665
0.399231
0.334290
0.284973
0.235168
0.188293
0.147766
0.099426
0.081848
0.049622
0.029114
-0.001129
-0.002106
-0.020172
-0.026031
-0.026520
-0.021637
-0.027496
-0.027985
-0.027008
-0.026031
-0.026520
-0.021637
-0.009918
-0.026520
-0.017242
-0.017731
-0.021637
-0.015289
-0.010895
-0.016266
-0.012360
-0.022125
-0.017242
-0.013336
-0.018707
-0.015778
-0.019684
-0.015289
-0.014313
-0.015778
-0.002106
-0.015289
-0.024567
-0.009918
-0.001129
-0.007477
-0.015289
-0.016266
0.000305
-0.013336
-0.013336
-0.008942
-0.006989
-0.008453
-0.009430
-0.013336
-0.001617
-0.020172
-0.010406
-0.007477
-0.005524
-0.015778
-0.017242
-0.008453
0.002258
-0.012848
-0.006989
0.001770
-0.001617
-0.006500
-0.004059
-0.012360
-0.003082
-0.008942
0.001770
-0.003082
-0.007477
-0.000641
-0.005524
-0.007477
-0.003571
-0.004059
-0.000641
0.004211
-0.000153
-0.001129
0.007141
-0.001617
-0.008453
0.018372
-0.002106
0.009583
0.009583
0.003723
0.007629
0.014954
0.012024
0.005676
0.010559
0.013489
0.004211
0.017883
0.023254
0.030579
0.035461
0.025696
0.034973
0.028137
0.030579
0.028625
0.026672
0.041321
0.023743
0.027161
0.028137
0.028137
0.022278
0.019348
0.016418
-0.003571
-0.018219
-0.020172
-0.022125
-0.022125
-0.033844
-0.039703
-0.041168
-0.046051
-0.048981
-0.056793
-0.066559
-0.076813
-0.079254
-0.087555
-0.095856
-0.089508
-0.089020
-0.104156
-0.101715
-0.107574
-0.124176
-0.152985
-0.168610
-0.160309
-0.096832
0.100891
0.346497
0.402161
0.387024
0.368469
0.338196
0.336731
0.332825
0.336731
0.361633
0.374329
0.381653
0.414856
0.443665
0.465149
0.455383
0.410950
0.345032
0.277649
0.190735
0.114075
0.049622
-0.013336
-0.056793
-0.078278
-0.099762
-0.099762
-0.108551
-0.097321
-0.084625
-0.069977
-0.031891
-0.005524
0.042297
0.079895
0.115540
0.107239
0.043274
-0.097321
-0.242828
-0.330231
-0.267242
-0.188629
-0.150543
-0.090485
-0.127594
-0.290192
-0.624176
-0.883942
-0.832672
-0.407379
-0.032379
-0.098297
-0.247223
-0.310699
-0.348785
-0.443024
-0.424957
-0.267242
-0.106598
-0.023102
0.014465
0.085754
0.159973
0.200012
0.235657
0.236145
0.219543
0.218567
0.209778
0.185364
0.170227
0.156067
0.136047
0.121887
0.097961
0.096985
0.077454
0.051575
0.053040
0.048645
0.037415
0.042297
0.041809
0.033997
0.035461
0.030090
0.013977
0.016907
0.029602
0.013489
0.024231
0.015930
0.003723
0.011536
0.012024
0.009094
0.015930
0.014954
0.020813
0.006653
0.005676
0.004700
0.010071
0.004211
0.007629
0.003235
0.006165
0.018372
0.002258
0.010071
0.005676
0.010559
0.015930
0.011047
0.007629
0.013000
0.011536
0.009583
0.011047
0.005676
0.009094
0.012512
0.010071
0.012024
-0.000641
0.004700
-0.002594
-0.002594
0.000305
-0.001129
-0.000641
-0.002594
-0.013336
-0.014801
-0.008453
-0.012848
-0.016266
-0.026520
-0.015289
-0.024567
-0.025543
-0.020660
-0.037262
-0.041168
-0.047516
-0.050934
-0.060211
-0.055817
-0.059723
-0.067535
-0.096344
-0.117828
-0.118317
-0.116852
-0.118317
-0.063141
0.057922
0.217590
0.428528
0.602356
0.597961
0.543274
0.477356
0.434387
0.386536
0.400696
0.473938
0.522766
0.569153
0.610168
0.605286
0.577454
0.521301
0.440735
0.352844
0.255676
0.134094
0.005676
-0.071442
-0.128571
-0.171051
-0.212555
-0.235016
-0.253571
-0.261383
-0.268707
-0.265289
-0.256500
-0.241364
-0.219391
-0.201324
-0.178864
-0.174469
-0.136383
-0.126617
-0.103180
-0.103180
-0.082672
-0.066559
-0.048981
-0.042145
-0.040680
-0.027985
-0.013824
-0.018707
-0.013824
-0.007477
-0.011383
-0.000641
-0.004547
-0.013336
-0.002594
0.000793
0.000305
-0.006989
-0.009430
0.000793
0.010559
0.008606
0.016418
0.002258
0.009094
0.011536
0.023743
0.025208
0.046692
0.044739
0.044250
0.049133
0.050598
0.067688
0.077454
0.074524
0.083313
0.085266
0.062805
0.042297
0.036438
0.026184
0.026672
0.029602
0.034973
0.025696
0.001770
-0.065582
-0.112457
-0.055817
-0.000641
0.010559
0.244934
-0.007965
-0.214996
-0.309235
-0.242340
-0.190094
0.046204
0.068176
-0.074860
-0.049957
-0.059235
-0.104645
-0.106598
-0.020172
0.019836
-0.028961
-0.054840
-0.056793
-0.046051
-0.037750
-0.021149
-0.001617
0.006165
0.005188
0.013977
0.012024
0.010559
0.013977
0.011536
-0.001617
-0.005035
-0.006500
-0.005035
-0.016754
-0.022125
-0.014313
-0.014313
-0.015778
-0.017731
-0.021637
-0.023102
-0.016266
-0.026031
-0.015289
-0.019196
-0.019684
-0.014801
-0.010406
-0.017242
-0.025543
-0.013824
-0.017731
-0.015778
-0.027008
-0.022125
-0.025055
-0.031891
-0.045563
-0.033844
-0.035309
-0.031403
-0.046539
-0.043610
-0.056793
-0.056793
-0.066071
-0.081207
-0.088531
-0.115875
-0.116364
-0.138824
-0.130035
-0.093414
0.024719
0.284973
0.582336
0.689758
0.492493
0.304504
0.190247
0.186340
0.248352
0.317200
0.393860
0.448547
0.464172
0.453918
0.413879
0.352356
0.275696
0.180481
0.091614
-0.004059
-0.089020
-0.162750
-0.192535
-0.231110
-0.243317
-0.236481
-0.234039
-0.227692
-0.214508
-0.191559
-0.167633
-0.146637
-0.112946
-0.095856
-0.094879
-0.065094
-0.049957
-0.027008
-0.027496
-0.010895
0.002258
0.006653
0.009583
0.008606
0.016418
0.019836
0.027161
0.026184
0.022278
0.009583
0.012024
0.007629
-0.002106
-0.006989
-0.001617
-0.006989
-0.010895
-0.028473
-0.030914
-0.042145
-0.046539
-0.043610
-0.042145
-0.047516
-0.053864
-0.049957
-0.060211
-0.049469
-0.046539
-0.047028
-0.048492
-0.046051
-0.045074
-0.020172
-0.018219
-0.027985
-0.015289
-0.017242
-0.009430
-0.008942
-0.001129
-0.008453
-0.006500
-0.007477
-0.000153
0.001770
0.008118
0.007141
0.014954
0.013489
-0.001617
0.008606
0.005676
0.004700
-0.003082
0.006653
0.013977
0.002258
0.018372
0.013977
0.034485
0.032532
0.036926
0.052063
0.058411
0.067688
0.077454
0.081360
0.087219
0.106750
0.121887
0.090637
0.063782
0.039856
0.029602
0.004700
-0.025543
0.013000
0.022766
-0.027496
-0.314606
-0.667633
-0.341949
0.109192
0.047668
-0.152496
-0.261383
-0.281403
-0.230621
-0.115387
-0.120758
-0.131012
-0.127594
-0.151031
-0.144196
-0.095367
-0.041168
0.105286
0.176086
0.147766
0.127747
0.112610
0.116028
0.114563
0.100403
0.105286
0.090149
0.082336
0.059875
0.045715
0.049133
0.042297
0.032043
0.029114
0.021301
0.007629
0.005676
0.001770
0.007629
0.007629
-0.000153
0.004700
-0.002594
-0.002106
-0.001129
0.003723
0.002258
-0.007477
-0.006012
-0.005524
-0.009430
-0.023102
-0.020172
-0.013336
-0.017242
-0.021149
-0.030426
-0.028961
-0.036774
-0.030426
-0.049957
-0.048981
-0.049957
-0.048981
-0.027985
-0.017242
-0.014801
0.066223
0.170715
0.294250
0.356750
0.368469
0.329895
0.235168
0.151672
0.145325
0.252258
0.386536
0.399719
0.359680
0.317688
0.304993
0.304993
0.279114
0.254211
0.199036
0.143372
0.059387
-0.001129
-0.024078
-0.033844
-0.040680
-0.063141
-0.080231
-0.079254
-0.099274
-0.106110
-0.102203
-0.090485
-0.088531
-0.074371
-0.066559
-0.058746
-0.057770
-0.030914
-0.021637
-0.032379
-0.021637
-0.024567
-0.023590
-0.028961
-0.022125
-0.027985
-0.028473
-0.034821
-0.029449
-0.031891
-0.045074
-0.040680
-0.047028
-0.053864
-0.045074
-0.047028
-0.055817
-0.065582
-0.056793
-0.057770
-0.058258
-0.045563
-0.060699
-0.056305
-0.056793
-0.043121
-0.047028
-0.039215
-0.039703
-0.030914
-0.033844
-0.030426
-0.021637
-0.021149
-0.005524
-0.006500
-0.002106
0.013000
0.011536
0.006165
0.000793
0.013000
0.006653
0.004211
0.010071
0.015442
0.003723
0.007141
0.010559
0.005676
-0.001617
0.002747
-0.014801
-0.022614
-0.042633
-0.022614
-0.030426
-0.029938
-0.033844
-0.039215
-0.027496
-0.041168
-0.038727
-0.040192
-0.033844
-0.031403
-0.033356
-0.034332
-0.035309
-0.012848
-0.014313
-0.019684
-0.016266
-0.003571
-0.006012
-0.000153
0.007141
0.006165
0.009583
0.008118
0.011536
0.027649
0.036926
0.031067
0.025696
0.026184
0.036926
0.038879
0.048157
0.067200
0.068665
0.081360
0.112122
0.129211
0.154114
0.144348
0.026184
-0.105621
-0.157867
-0.143707
-0.064606
-0.008453
-0.095367
-0.263824
-0.293610
-0.534332
-0.557770
-0.194489
0.126282
-0.098785
-0.335602
-0.434723
-0.337555
-0.161774
0.003723
-0.101227
-0.217438
-0.135895
-0.068512
0.042786
0.139465
0.201477
0.228333
0.247864
0.233215
0.227844
0.221008
0.205872
0.196106
0.171204
0.158997
0.144348
0.129211
0.110168
0.089172
0.071106
0.057922
0.048157
0.040344
0.036926
0.022766
0.013000
0.031067
0.036438
0.064758
0.091125
0.096497
0.084778
0.074036
0.091614
0.114075
0.164856
0.207825
0.207336
0.184875
0.171692
0.191711
0.240540
0.257141
0.303528
0.338684
0.305481
0.218567
0.176086
0.169739
0.179993
0.195618
0.195618
0.189270
0.159485
0.127258
0.096985
0.048645
0.025696
0.018372
0.028625
0.013977
0.012024
0.001770
-0.019196
-0.013824
-0.021637
-0.016266
-0.015778
-0.005524
-0.009918
-0.006989
-0.007477
-0.006989
-0.000153
-0.020172
-0.009918
-0.011383
-0.005035
-0.011383
-0.029449
-0.035309
-0.034821
-0.031891
-0.043121
-0.046539
-0.063629
-0.073883
-0.070465
-0.072906
-0.071930
-0.067047
-0.070953
-0.067535
-0.066559
-0.062653
-0.060699
-0.057770
-0.059723
-0.039215
-0.039215
-0.043121
-0.041656
-0.033844
-0.020660
-0.031403
-0.019684
-0.006989
-0.013336
-0.009430
0.003235
0.004211
-0.014801
0.005676
0.012024
0.008606
0.009094
0.013489
0.026184
0.020325
0.021790
0.025696
0.022278
0.024231
0.014954
0.026184
0.020325
0.013977
-0.002106
0.003723
0.006165
-0.011383
-0.010406
-0.010895
-0.027496
-0.027985
-0.034332
-0.027985
-0.038727
-0.050934
-0.063629
-0.050934
-0.059723
-0.055328
-0.056793
-0.051422
-0.063141
-0.052399
-0.051910
-0.057281
-0.043121
-0.033844
-0.051422
-0.051422
-0.036285
-0.027008
-0.026520
-0.031403
-0.027008
-0.027496
-0.028961
-0.026031
-0.018219
-0.037750
-0.028473
-0.027496
-0.033844
-0.033844
-0.024078
-0.027985
-0.033844
-0.042145
-0.046051
-0.046051
-0.037750
-0.035797
-0.032379
-0.031403
-0.025543
-0.044098
-0.023102
-0.037262
-0.039215
-0.049957
-0.046539
-0.052399
-0.052887
-0.054840
-0.060211
-0.056305
-0.056305
-0.059235
-0.054352
-0.051422
-0.045563
-0.052399
-0.042145
-0.052399
-0.036285
-0.015289
0.013000
0.038391
0.069641
0.117493
0.175598
0.272766
0.378235
0.525696
0.671204
0.703430
0.528137
-0.216949
-0.736481
-0.840485
-0.198883
0.572571
0.930481
0.806946
0.646790
0.426575
0.067200
-0.120758
-0.112946
0.011047
0.104309
0.144836
0.145325
0.075500
0.075989
0.163879
0.253235
0.276672
0.200989
0.148254
0.091614
0.075012
0.057922
0.020325
-0.035797
-0.086578
-0.132965
-0.163727
-0.172028
-0.185211
-0.192535
-0.193024
-0.182281
-0.177399
-0.168121
-0.157379
-0.138824
-0.127594
-0.109528
-0.107086
-0.091949
-0.089996
-0.083160
-0.076324
-0.060211
-0.059723
-0.056305
-0.050446
-0.053375
-0.061676
-0.054840
-0.053375
-0.044586
-0.034821
-0.039215
-0.010895
-0.015289
-0.025543
-0.032867
-0.020660
-0.028961
-0.024078
-0.009430
-0.004547
-0.005035
0.003723
0.013489
0.011047
0.020813
0.027161
0.017395
0.018372
0.025208
0.014954
0.017395
0.013489
0.015930
0.016907
0.006165
0.006165
0.013977
0.009583
0.004211
0.002258
0.007629
0.000793
-0.000641
0.000793
-0.002594
-0.011871
-0.008942
-0.003571
0.003723
-0.008942
-0.013336
0.012024
-0.001617
-0.000153
-0.008942
-0.005035
0.004700
0.000305
-0.002106
0.004211
0.002747
0.006165
0.007629
0.001770
0.005188
-0.001617
0.006165
0.003235
-0.000153
0.001282
0.010071
0.005188
0.011536
0.011536
0.008118
0.001770
0.003723
0.011047
0.008118
0.008606
0.011047
0.001770
-0.000641
0.020325
0.011536
-0.008942
0.003723
0.013489
0.007141
0.004211
0.007141
0.002747
0.005676
0.012024
0.001282
0.009583
0.014954
0.011536
0.016907
0.013977
0.011536
0.013977
0.022766
0.018372
0.019348
0.021301
0.025208
0.017883
0.023254
0.019836
0.029114
0.023254
0.029602
0.018860
0.022766
0.023743
0.029114
0.012512
0.017883
0.030579
0.019348
0.023254
0.019348
0.017395
0.015930
0.022278
0.013000
0.012512
0.009094
0.019836
0.014465
0.013977
0.011047
0.026184
0.016418
0.011536
0.010071
0.016418
0.017883
0.020813
0.012024
0.013977
0.025696
0.019836
0.023743
0.016418
0.019348
0.013000
0.023254
0.019348
0.013977
0.005676
-0.000641
0.010071
0.001282
0.009094
-0.004547
0.019836
0.005188
0.003723
0.022766
0.024719
0.036438
0.042297
0.077454
0.120911
0.164368
0.211243
0.242493
0.285950
0.454407
0.541809
0.531067
0.513489
0.362610
0.182922
0.050110
0.075500
0.259583
0.352844
0.226379
-0.007477
-0.103180
-0.080719
0.015442
0.088196
0.054504
-0.102692
-0.257965
-0.343903
-0.363434
-0.327789
-0.291168
-0.237946
-0.196930
-0.124664
-0.087555
-0.027496
0.003723
0.036438
0.063293
0.077454
0.097473
0.103821
0.105774
0.093567
0.096985
0.088684
0.084778
0.079407
0.068665
0.055481
0.051575
0.034973
0.030579
0.030090
0.021790
0.009094
-0.005035
-0.005035
0.001282
-0.001617
-0.006500
-0.003082
-0.013336
-0.018707
-0.018219
-0.006989
-0.014801
-0.008453
-0.018219
-0.022125
-0.014313
-0.015289
-0.021637
-0.011383
-0.012848
-0.009918
-0.012848
-0.009918
-0.012848
-0.013336
-0.009430
0.000305
-0.012848
-0.019684
-0.009430
-0.006012
-0.022125
-0.023102
-0.011871
-0.022614
-0.019196
-0.017242
-0.013336
-0.008453
-0.010895
-0.004547
-0.016266
-0.018707
-0.006500
-0.009918
-0.006500
-0.004059
-0.014313
-0.004059
-0.005524
0.001282
0.002747
-0.008453
-0.007477
-0.000641
0.003235
-0.006989
0.009583
0.002258
-0.005035
-0.003082
-0.004059
0.000305
0.004211
0.002747
-0.006012
0.008118
0.000305
-0.003571
0.009583
0.014465
0.002747
0.008606
0.010071
0.012024
-0.003082
0.006165
0.010559
0.003723
0.003235
0.015442
0.016418
0.005188
0.010071
0.009583
0.025208
0.019836
0.013489
0.017395
0.018372
0.015442
0.012512
0.025696
0.018860
0.020813
0.027649
0.021301
0.028625
0.026672
0.029602
0.026672
0.022766
0.020325
0.023254
0.023743
0.029114
0.013489
0.029114
0.019836
0.020813
0.014954
0.016418
0.003723
0.024231
0.024231
0.012024
0.010071
0.013000
0.022766
0.007141
0.016907
0.015442
0.014954
0.013977
0.009583
0.013977
0.016418
0.009583
0.013000
0.015442
-0.006989
-0.008453
-0.007965
-0.006500
-0.020660
-0.021637
-0.035797
-0.040680
-0.070465
-0.070465
-0.079254
-0.076813
-0.012360
0.141418
0.308411
0.443665
0.496887
0.533020
0.507629
0.436829
0.394348
0.388489
0.350891
0.301086
0.263977
0.212219
0.277161
0.361633
0.388000
0.329407
0.266418
0.157043
0.054504
-0.060211
-0.158356
-0.223297
-0.256500
-0.287262
-0.297516
-0.278961
-0.252594
-0.221832
-0.180328
-0.136871
-0.109528
-0.078278
-0.049469
-0.030914
-0.016266
0.003723
0.002258
-0.012848
0.006653
0.023743
0.019348
-0.000153
-0.023590
-0.105621
-0.144196
-0.042633
-0.128571
-0.281403
-0.218903
-0.020172
0.156067
0.165833
0.054016
-0.068024
-0.123199
-0.106598
-0.078766
-0.019684
0.031555
0.058411
0.079407
0.098450
0.110657
0.116028
0.118469
0.104797
0.105774
0.089661
0.073059
0.068176
0.038391
0.037415
0.030090
0.004211
0.007141
-0.005035
-0.007965
-0.012360
-0.004059
-0.019196
-0.020660
-0.028473
-0.035309
-0.027008
-0.036285
-0.043121
-0.037750
-0.042145
-0.039215
-0.041168
-0.040680
-0.032867
-0.037262
-0.040192
-0.043610
-0.031891
-0.028473
-0.032867
-0.032867
-0.027008
-0.018219
-0.020660
-0.016266
-0.027008
-0.017731
-0.022125
-0.014313
-0.019684
-0.008453
-0.011871
-0.006012
-0.006989
-0.007477
-0.006500
-0.012848
0.006165
-0.010406
-0.007965
-0.005524
0.004211
0.001770
0.004211
0.002258
0.002258
0.001770
0.006653
0.001282
0.014465
0.011536
0.000793
0.010071
0.004211
0.009094
0.010071
0.013000
0.011047
0.008606
0.027649
0.008118
0.012512
0.015442
0.019348
0.018372
0.015930
0.008606
0.017883
0.019348
0.013000
0.010559
0.011536
0.021790
0.016418
0.017883
0.013489
0.011047
0.024719
0.015930
0.006653
0.013977
0.011047
0.005676
0.007141
0.005676
-0.002594
0.000793
-0.006012
-0.018219
-0.001129
0.056458
0.157043
0.275696
0.389465
0.462219
0.492493
0.405090
0.346008
0.282532
0.233215
0.231750
0.273743
0.328918
0.392883
0.431458
0.430481
0.364075
0.293762
0.212219
0.133118
0.059387
0.008118
-0.017242
-0.061188
-0.081696
-0.114410
-0.130524
-0.141266
-0.138336
-0.138336
-0.138824
-0.135406
-0.113434
-0.107086
-0.096344
-0.087067
-0.072906
-0.066071
-0.060699
-0.056793
-0.047516
-0.040192
-0.035797
-0.026031
-0.028961
-0.027008
-0.013336
-0.012848
-0.019196
-0.012360
-0.004059
0.005676
0.008118
-0.002594
0.002258
-0.000153
0.014465
-0.005035
0.010071
-0.004059
0.013000
-0.001129
-0.005035
-0.006012
-0.001617
-0.005524
-0.005524
-0.008453
-0.012848
-0.017731
-0.027496
-0.032379
-0.039703
-0.041168
-0.061676
-0.074371
-0.105621
-0.118317
-0.131500
-0.157379
-0.167145
-0.191559
-0.192047
-0.200348
-0.239410
-0.280914
-0.256500
-0.187653
0.035461
0.276672
0.315247
0.258118
0.204895
-0.150055
-0.360016
-0.290192
-0.160797
-0.060211
0.214172
0.463196
0.434875
0.280090
0.066711
-0.082672
-0.137360
-0.134430
-0.116852
-0.113434
-0.104645
-0.110016
-0.097321
-0.094879
-0.069489
-0.047516
-0.003082
0.051086
0.109192
0.152649
0.182434
0.197083
0.144836
0.103333
0.112122
0.116028
0.157043
0.194153
0.177063
0.159485
0.125305
0.089661
0.053528
-0.002106
-0.048981
-0.086090
-0.129059
-0.142242
-0.152985
-0.165192
-0.161285
-0.160309
-0.155914
-0.152008
-0.130035
-0.119781
-0.109528
-0.094879
-0.067047
-0.059723
-0.055817
-0.043121
-0.027496
-0.028473
-0.024567
-0.020660
-0.015289
-0.010895
-0.007965
-0.010406
0.000793
0.001770
0.002258
-0.002594
0.001770
0.004211
0.000793
0.012024
0.000793
0.008606
0.011536
0.014954
0.024719
0.027161
0.015442
0.038879
0.033508
0.044739
0.036438
0.053528
0.052063
0.060364
0.063293
0.078430
0.072571
0.071594
0.073547
0.074524
0.052063
0.051575
0.048645
0.040833
0.035461
0.090149
0.157043
0.241028
0.277649
0.288879
0.318176
0.330383
0.238586
0.077454
0.058411
0.133118
0.218567
0.265442
0.270325
0.242981
0.204407
0.168274
0.142883
0.112610
0.080872
0.043274
0.013977
-0.027496
-0.047516
-0.072906
-0.079254
-0.086578
-0.091949
-0.083649
-0.079742
-0.075836
-0.064117
-0.067535
-0.061676
-0.048492
-0.050446
-0.044586
-0.030914
-0.027985
-0.020172
-0.028473
-0.025055
-0.018707
-0.018707
-0.030914
-0.023590
-0.022125
-0.029449
-0.025055
-0.024567
-0.025543
-0.027496
-0.029938
-0.024078
-0.035309
-0.039703
-0.034821
-0.043121
-0.041656
-0.042633
-0.036774
-0.036285
-0.045074
-0.051422
-0.041656
-0.036774
-0.037750
-0.030426
-0.029449
-0.049469
-0.026520
-0.032867
-0.026520
-0.025055
-0.012360
-0.008942
-0.011871
-0.010895
-0.003082
0.005188
-0.008942
-0.000153
-0.000153
0.007629
0.008606
0.001770
0.008118
-0.008942
-0.008453
-0.020660
-0.032867
-0.031891
-0.034332
-0.053375
-0.071442
-0.083160
-0.107574
-0.133942
-0.149567
-0.159821
-0.079742
0.117981
0.352844
0.386536
0.266907
0.055481
-0.188141
-0.364410
-0.252594
-0.018219
0.225891
0.362610
0.343079
0.263489
0.180969
0.112122
0.050598
-0.051422
-0.132477
-0.127594
-0.095367
-0.051422
-0.033844
-0.024567
-0.057770
-0.084625
-0.106110
-0.124664
-0.120758
-0.122711
-0.105621
-0.123688
-0.099274
-0.081207
-0.067047
-0.057770
-0.040192
-0.037750
-0.025055
-0.012848
-0.007965
-0.006012
0.000305
0.007629
0.005188
0.009583
0.011536
0.012512
0.009094
0.010559
0.016418
0.017395
0.019348
0.014954
0.015930
0.018372
0.016907
0.019836
0.018372
0.016418
0.017883
0.020813
0.013977
0.015442
0.024719
0.014465
0.015930
0.018372
0.010559
0.012024
0.021301
0.016907
0.013977
0.013977
0.019348
0.017395
0.014954
0.018372
0.013489
0.019348
0.020325
0.018372
0.025696
0.031555
0.036438
0.053528
0.058899
0.111633
0.181946
0.296204
0.369934
0.392883
0.416809
0.463196
0.469543
0.365540
0.292297
0.262024
0.280579
0.329895
0.375305
0.391907
0.397278
0.364075
0.304016
0.229797
0.177063
0.110657
0.042297
-0.004547
-0.032867
-0.068024
-0.089508
-0.100250
-0.112457
-0.106598
-0.110992
-0.112946
-0.082184
-0.084625
-0.098785
-0.078278
-0.073395
-0.080231
-0.057281
-0.067535
-0.063141
-0.060211
-0.045563
-0.055817
-0.048981
-0.054352
-0.046051
-0.055817
-0.045074
-0.042633
-0.055817
-0.047028
-0.045074
-0.049469
-0.046539
-0.043610
-0.047028
-0.040680
-0.043121
-0.051422
-0.038727
-0.038239
-0.043610
-0.047516
-0.042633
-0.038239
-0.048492
-0.036285
-0.048004
-0.031403
-0.045074
-0.047028
-0.029938
-0.033844
-0.041656
-0.034332
-0.025543
-0.035309
-0.033844
-0.027008
-0.025543
-0.034821
-0.020172
-0.021637
-0.014313
-0.023102
-0.018707
-0.011871
0.000793
-0.012848
-0.002594
-0.005524
-0.001617
-0.006012
0.011047
0.001282
-0.007477
-0.003571
0.002747
0.002258
-0.003082
0.011536
0.007629
0.007629
-0.003571
0.011536
0.001770
0.000793
-0.005524
-0.020660
-0.027008
-0.040192
-0.051910
-0.065094
-0.070953
-0.063629
-0.021637
0.102356
0.392395
0.630188
0.632141
0.327454
0.036926
-0.165680
-0.296539
-0.260895
-0.080231
0.096008
0.231750
0.286926
0.267395
0.180969
0.066223
-0.050446
-0.147614
-0.220856
-0.250641
-0.255524
-0.246246
-0.209137
-0.192047
-0.169098
-0.140289
-0.110504
-0.072418
-0.062164
-0.042145
-0.029938
-0.017242
-0.029938
-0.012360
-0.021149
-0.023102
-0.022614
-0.026520
-0.026031
-0.018219
-0.005524
-0.009918
-0.011383
0.007629
0.003235
0.010559
0.009094
-0.002594
0.009094
0.003723
0.002258
0.005188
0.002258
0.008606
0.015930
0.031067
0.036926
0.011536
-0.007477
-0.010406
0.008606
0.011536
0.035950
0.019348
0.025696
0.018860
0.018860
0.017883
0.017395
0.014465
0.020325
0.012512
0.019348
0.023743
0.020325
0.010559
0.028137
0.026184
0.049133
0.058411
0.079895
0.118958
0.157043
0.174622
0.155579
0.142883
0.079407
0.040833
0.044739
0.078918
0.110657
0.152649
0.216614
0.266418
0.252747
0.242981
0.243469
0.218079
0.162903
0.105774
0.062317
0.020325
0.016418
0.047180
0.112610
0.142883
0.113586
0.090637
0.053040
0.014465
0.004211
-0.023590
-0.039215
-0.061188
-0.067047
-0.073883
-0.077301
-0.064117
-0.045074
-0.059723
-0.047028
-0.036774
-0.044098
-0.033844
-0.028473
-0.015778
-0.006500
-0.010406
-0.013336
-0.012848
-0.012848
-0.006012
-0.016754
-0.017242
-0.015778
-0.011383
-0.021637
-0.016754
-0.024567
-0.010406
-0.021149
-0.027008
-0.035309
-0.019684
-0.035797
-0.040192
-0.042633
-0.037750
-0.038239
-0.037750
-0.032379
-0.041168
-0.037750
-0.047516
-0.048981
-0.045074
-0.045074
-0.043121
-0.034821
-0.045563
-0.039215
-0.030914
-0.024078
-0.026520
-0.024078
-0.008453
-0.003571
-0.011871
-0.010406
-0.014801
-0.010406
0.007629
0.008118
-0.001129
0.012512
0.004211
-0.000153
0.010071
0.010559
0.004700
0.010559
0.022278
0.020325
0.013977
0.011047
0.025208
0.018372
0.032532
0.022278
0.041809
0.045227
0.034485
0.010559
-0.032379
-0.067535
-0.010406
0.161438
0.254700
0.212708
0.170227
0.161438
0.199524
0.183411
0.170227
0.143372
0.220032
0.356750
0.249817
-0.055817
-0.109039
-0.032867
0.034485
0.101379
0.122864
0.150696
0.071594
-0.018707
-0.084137
-0.146637
-0.208649
-0.219879
-0.210114
-0.185211
-0.148102
-0.123688
-0.099762
-0.080231
-0.059723
-0.045563
-0.039703
-0.024567
-0.017242
-0.012360
-0.001617
0.015442
0.025696
0.023743
0.022766
0.037415
0.033508
0.040833
0.037903
0.037415
0.039856
0.044739
0.039368
0.035950
0.040833
0.035950
0.038391
0.032043
0.023743
0.035461
0.026672
0.029114
0.020813
0.022766
0.019836
0.014465
0.022766
0.015442
0.022278
0.016907
0.016418
0.006653
0.007141
-0.007477
-0.033356
-0.019196
-0.036285
-0.030426
-0.027496
-0.030914
-0.027985
-0.031891
-0.044586
-0.040192
-0.043121
-0.046539
-0.050934
-0.035309
-0.022125
-0.010895
-0.010406
0.003723
0.012512
0.022766
0.024719
0.021790
0.029602
0.057434
0.057922
0.062805
0.066223
0.075500
0.068665
0.082336
0.077942
0.063782
0.074524
0.070618
0.078918
0.070129
0.054993
0.041809
0.046692
0.037903
0.032532
-0.002106
0.020325
0.064758
0.144836
0.210266
0.250305
0.234192
0.155090
0.057922
0.003723
0.057922
0.143860
0.105774
0.062317
0.020325
0.078918
0.111633
0.107239
0.083801
0.042297
0.006653
-0.035309
-0.069489
-0.086090
-0.101227
-0.102692
-0.104156
-0.099274
-0.092438
-0.088531
-0.078766
-0.065094
-0.053375
-0.041168
-0.032867
-0.037262
-0.031891
-0.022614
-0.019196
-0.019684
-0.011871
-0.004059
-0.002594
-0.015289
-0.005035
-0.013824
-0.005524
-0.002594
-0.010895
-0.020172
-0.005035
-0.006500
0.000305
0.003235
-0.007477
-0.005035
0.002258
-0.001617
-0.003082
0.003723
0.010559
0.009583
0.013489
0.002258
0.013489
0.011047
0.021301
0.031555
0.037903
0.036926
0.048157
0.057434
0.074036
0.078918
0.090149
0.097473
0.106262
0.109680
0.108704
0.110168
0.134583
0.136047
0.119446
0.110657
0.057922
0.015442
-0.029938
0.030579
0.159973
0.234192
0.154114
0.204895
0.264954
0.175110
0.036438
0.012024
-0.043121
-0.044586
-0.050446
-0.023102
-0.014801
0.075012
0.105774
0.111145
0.043762
-0.016266
-0.052887
-0.111481
-0.107574
-0.118317
-0.102203
-0.111481
-0.096832
-0.086578
-0.068024
-0.055328
-0.052887
-0.038727
-0.031891
-0.025543
-0.019196
-0.022614
-0.005524
-0.001617
0.004211
0.005676
0.002747
0.016418
0.013000
0.020325
0.012024
0.023743
0.026672
0.016418
0.024719
0.019348
0.022278
0.022278
0.024719
0.012512
0.012512
0.019836
0.016418
0.005676
0.012512
0.004700
0.011047
-0.000153
-0.006989
-0.014801
-0.020660
-0.010895
-0.015778
-0.026031
-0.036774
-0.033844
-0.041656
-0.030914
-0.038239
-0.048004
-0.042633
-0.053864
-0.046539
-0.036285
-0.044586
-0.037750
-0.045074
-0.037262
-0.040680
-0.032867
-0.037262
-0.053864
-0.037750
-0.031891
-0.031891
-0.021637
-0.009430
-0.011383
-0.002106
-0.006989
-0.005035
-0.007477
-0.000153
0.000305
0.024231
0.005188
-0.027496
-0.023590
-0.008453
-0.004059
0.013000
0.036926
0.045715
0.085754
0.131165
0.189270
0.244934
0.296692
0.314758
0.311829
0.303528
0.245422
0.174622
0.142395
0.115540
0.153137
0.206360
0.209290
0.202454
0.176575
0.161926
0.115540
0.052551
-0.027985
-0.065582
-0.121735
-0.138824
-0.160309
-0.170074
-0.158844
-0.162750
-0.171051
-0.136871
-0.114899
-0.086090
-0.082184
-0.050934
-0.007477
0.027649
0.082336
0.136536
0.138000
0.164856
0.042786
-0.216949
-0.328278
-0.218414
-0.113922
-0.064117
-0.025543
-0.011871
-0.033356
-0.108063
-0.158356
-0.210602
-0.238922
-0.248199
-0.234039
-0.230621
-0.206207
-0.172516
-0.157867
-0.133453
-0.110016
-0.092926
-0.084137
-0.058258
-0.059235
-0.048981
-0.050446
-0.043121
-0.034332
-0.014801
0.019348
0.063782
0.060852
0.062805
0.067688
0.079407
0.103333
0.148254
0.220520
0.290833
0.333313
0.223938
0.062805
-0.066071
-0.069000
-0.015289
0.092102
0.200500
0.241516
0.221985
0.145813
0.075012
-0.009430
-0.096832
-0.148590
-0.164215
-0.130524
-0.067535
-0.039703
-0.042633
-0.049469
-0.039215
-0.021637
-0.006989
0.012512
0.012024
0.024719
0.036926
0.041321
0.055481
0.051575
0.048157
0.064270
0.074524
0.076965
0.071106
0.069641
0.080872
0.075012
0.086243
0.074524
0.076477
0.061829
0.074036
0.067688
0.047668
0.056458
0.055481
0.048645
0.040344
0.035950
0.033020
0.038879
0.036438
0.024231
0.015442
0.028137
0.011536
0.016418
0.022766
0.018860
0.009094
0.008606
0.008606
0.010559
-0.001617
0.017395
0.005676
0.006165
0.007141
-0.002106
0.001770
-0.005035
0.003723
0.000305
-0.020660
0.000793
0.000793
0.000793
0.005188
-0.012848
-0.010406
-0.011383
-0.015289
-0.002594
-0.018219
-0.020660
-0.008942
-0.015289
-0.022614
-0.017242
-0.016754
-0.013824
-0.010895
-0.019684
-0.026520
-0.007477
-0.013336
-0.016754
-0.019196
-0.010406
-0.023590
-0.003571
-0.002594
-0.008453
-0.001129
0.003723
0.001770
0.008606
0.023254
0.033020
0.041809
0.045715
0.052063
0.048645
0.068665
0.045715
0.041321
0.033997
0.027161
0.019348
0.013000
0.003235
0.008606
0.014954
0.000793
-0.002106
-0.012360
-0.022125
-0.049469
-0.054352
-0.042145
-0.046539
-0.047028
-0.046539
-0.048004
-0.047028
-0.028473
-0.009918
-0.018707
0.001282
0.011536
0.028625
0.042786
0.050598
0.073059
0.102356
0.104797
0.094543
0.092590
0.095032
0.096985
0.073547
0.064270
0.059875
0.104797
0.243469
0.361145
0.369446
0.430969
0.471985
0.314270
0.136536
-0.010895
-0.115387
-0.112946
-0.039703
0.078918
0.163391
0.184387
0.139954
0.031067
-0.052887
-0.135406
-0.183746
-0.211578
-0.231598
-0.246246
-0.242828
-0.222321
-0.193024
-0.169098
-0.140289
-0.119293
-0.094879
-0.076813
-0.047028
-0.019684
-0.005524
0.000305
0.013000
0.015930
0.027161
0.034973
0.028137
0.030579
0.016907
0.015442
0.006165
0.002258
0.003723
0.022766
0.005676
0.096497
0.221497
0.390930
0.457825
0.503723
0.396301
0.187317
-0.025055
-0.138824
-0.156403
0.009094
0.228333
0.362122
0.352844
0.306946
0.242004
0.113586
0.033020
-0.020660
-0.090485
-0.112946
-0.103668
-0.094879
-0.079742
-0.060699
-0.036774
-0.022614
-0.016266
0.001282
0.012024
0.018372
0.033020
0.029602
0.030579
0.044250
0.042297
0.046692
0.032043
0.033997
0.043274
0.032043
0.035950
0.030090
0.024719
0.020325
0.028137
0.011536
0.016418
0.013489
0.009583
0.009583
0.014465
0.010559
-0.001617
0.009583
0.014954
0.004700
-0.000641
0.001282
-0.001617
-0.005524
0.001770
0.005676
0.002258
0.004700
-0.005524
-0.002106
-0.004059
-0.000641
0.000305
0.004700
-0.000153
-0.009430
-0.011383
-0.005524
-0.014313
0.002747
-0.004059
-0.015289
-0.014313
-0.007477
-0.009430
-0.014801
-0.016266
-0.011871
-0.010895
-0.020172
-0.026520
-0.012848
-0.015778
-0.020172
-0.015289
-0.025543
-0.023102
-0.012848
-0.017731
-0.023590
-0.026520
-0.010895
-0.005524
-0.006989
-0.004547
0.002258
0.017395
0.018372
0.027649
0.045715
0.056946
0.053040
0.054993
0.054993
0.031555
0.024719
0.019348
0.006165
-0.001617
-0.002594
0.001770
0.011536
-0.001617
-0.000641
-0.022125
-0.023102
-0.043610
-0.037262
-0.040192
-0.033844
-0.032867
-0.021149
-0.015289
-0.011383
-0.031403
-0.025055
-0.030426
0.013489
0.029114
0.032043
0.045715
0.048157
0.063782
0.072083
0.060364
0.052551
0.071594
0.096497
0.104309
0.114563
0.077942
0.042786
0.028625
0.043274
0.062317
0.078430
0.074036
0.059387
0.024719
0.008118
-0.023590
-0.030426
-0.085602
-0.150543
-0.151520
-0.019684
0.183411
0.298645
0.313293
0.289856
0.123840
-0.209137
-0.567047
-0.641754
-0.359528
-0.044098
0.119446
0.159973
0.105286
0.015442
-0.091461
-0.145660
-0.209625
-0.228668
-0.227692
-0.215973
-0.186676
-0.147125
-0.109528
-0.074371
-0.035309
-0.008453
0.021301
0.037903
0.060852
0.053528
0.064758
0.063293
0.061340
0.069641
0.055969
0.057434
0.046204
0.040344
0.018860
0.021301
0.023254
0.006653
-0.002594
-0.033844
-0.073395
-0.041168
0.075500
0.179993
0.268860
0.245911
0.241028
0.191223
0.074524
-0.007965
-0.026520
-0.042633
0.057922
0.186829
0.239563
0.242493
0.206848
0.155579
0.089661
0.052551
0.017395
0.006653
-0.001129
-0.015289
-0.015778
-0.027008
-0.028961
-0.025543
-0.014313
-0.013824
-0.005035
-0.002106
0.008606
0.021790
0.012512
0.021301
0.030579
0.032043
0.030090
0.037903
0.032043
0.033508
0.049622
0.045715
0.035950
0.039856
0.038391
0.041321
0.033508
0.036438
0.033508
0.033508
0.033997
0.034973
0.033020
0.035461
0.027649
0.021301
0.021301
0.019836
0.016907
0.022766
0.006653
0.005188
0.013489
0.002747
0.000793
-0.001617
-0.004547
-0.001617
0.004700
-0.016266
-0.009918
-0.004059
-0.013336
-0.003082
-0.010895
-0.007965
-0.007477
-0.007477
-0.005524
-0.013336
-0.011383
-0.002594
-0.010406
-0.010895
-0.009430
-0.000641
-0.001129
-0.012360
-0.011383
-0.006989
-0.004059
-0.006012
-0.005035
-0.007477
-0.005524
-0.006500
-0.009430
-0.008453
-0.008942
-0.009430
-0.014801
-0.007477
-0.011871
-0.022614
-0.005524
-0.020172
-0.016754
-0.006989
-0.004547
-0.012848
-0.012360
-0.015289
-0.025543
-0.017242
-0.009918
-0.007477
0.009583
0.022766
0.039856
0.056458
0.067200
0.093079
0.133606
0.145813
0.152649
0.154114
0.135559
0.109680
0.079895
0.043274
0.022766
0.013489
-0.005524
0.002747
0.001770
-0.003571
-0.005524
-0.027008
-0.051910
-0.108551
-0.148590
-0.172516
-0.176910
-0.191071
-0.156403
-0.132965
-0.095856
-0.049957
-0.037750
-0.023590
-0.021637
-0.014801
-0.006012
0.011536
0.028625
0.000793
0.027649
0.062317
0.091125
0.189270
0.296692
0.413879
0.439758
0.271301
0.140930
0.151672
0.209778
0.267883
0.334778
0.367004
0.367004
0.316711
0.235168
0.130676
0.075989
0.050598
0.085754
0.056458
0.009094
-0.027985
-0.073883
-0.114899
-0.144196
-0.176422
-0.184723
-0.198883
-0.200836
-0.191559
-0.164703
-0.153961
-0.124176
-0.113434
-0.133453
-0.143219
-0.080231
-0.022125
0.012512
0.013977
-0.007477
-0.093903
-0.035309
0.014954
0.018860
-0.077789
-0.083160
-0.024567
0.044250
0.127258
0.275696
0.171204
0.003235
-0.060211
-0.081696
-0.016754
0.086243
0.120422
0.129211
0.115051
0.113586
0.120911
0.114075
0.053040
0.027161
0.048645
0.047180
0.047180
0.033997
0.033020
0.017395
0.013000
0.011536
0.022278
0.005676
0.013000
0.002747
0.016418
0.008118
0.006653
0.005676
0.011536
0.009583
0.012024
0.009094
-0.000641
0.013000
0.016907
0.006653
0.005188
-0.001129
0.015930
0.005676
0.008606
0.001282
0.005676
-0.000153
-0.001129
-0.006500
-0.006012
-0.007477
-0.005524
-0.000153
0.000793
-0.013824
-0.022614
-0.021149
-0.012360
-0.009430
-0.026031
-0.014313
-0.022614
-0.021149
-0.030426
-0.013824
-0.017242
-0.017731
-0.017242
-0.016754
-0.026031
-0.010895
-0.015289
-0.009918
-0.014313
-0.017731
-0.012848
-0.018219
-0.017242
-0.010406
-0.006500
-0.008942
-0.019684
0.001770
-0.006500
-0.016266
-0.011383
-0.010895
-0.009430
0.003723
-0.011871
-0.012848
-0.011383
-0.014313
-0.010406
-0.005035
-0.010895
-0.018219
-0.007477
-0.010406
-0.015289
-0.004059
-0.010895
-0.010406
-0.006012
-0.016754
-0.007477
-0.002594
-0.015289
-0.012848
-0.001617
-0.008453
-0.009430
-0.003082
-0.015778
-0.009430
-0.005524
-0.011383
-0.008453
-0.004059
0.000793
0.012512
0.019348
0.038879
0.057922
0.068665
0.084778
0.113098
0.128235
0.149719
0.146790
0.146301
0.142883
0.127258
0.102844
0.086731
0.076965
0.075012
0.057922
0.056458
0.056458
0.054993
0.057434
0.047668
0.025208
-0.034821
-0.066559
-0.095367
-0.122711
-0.114410
-0.099762
-0.095856
-0.094391
-0.070953
-0.040192
-0.031891
-0.055817
-0.059235
-0.061676
-0.062653
-0.065582
-0.077789
-0.041656
-0.007965
0.022278
0.129700
0.189758
0.215149
0.150208
-0.003082
-0.225739
-0.308258
-0.085114
0.020813
0.091614
0.087219
0.031555
-0.042633
-0.082672
-0.123688
-0.161285
-0.171539
-0.152008
-0.111969
-0.089020
-0.052399
-0.027008
0.006165
0.033020
0.036438
0.043274
0.053528
0.030579
0.033997
0.042297
0.034973
0.094543
0.080872
0.079407
0.060364
0.057922
0.088684
0.145325
0.124329
0.106262
0.051575
-0.059235
-0.054840
0.109680
0.136536
0.111633
0.140930
0.130188
0.101868
0.080383
0.106262
0.118958
0.101379
0.085266
0.096008
0.106262
0.096497
0.099426
0.084290
0.091614
0.077454
0.073547
0.067688
0.061340
0.065247
0.057434
0.053040
0.035461
0.037415
0.037415
0.040833
0.013977
0.025696
0.035461
0.023743
0.018372
0.008118
0.022766
0.019836
0.001282
-0.003082
0.012024
-0.010406
-0.008453
-0.004547
-0.005524
-0.007965
-0.004547
-0.019196
-0.020660
-0.006012
-0.017242
-0.020660
-0.026031
-0.014313
-0.023590
-0.020660
-0.017731
-0.022125
-0.022125
-0.019684
-0.029449
-0.026520
-0.022125
-0.019684
-0.023590
-0.021149
-0.027496
-0.028473
-0.026031
-0.021637
-0.024567
-0.024078
-0.020172
-0.021637
-0.018707
-0.012360
-0.021637
-0.009918
-0.017242
-0.014801
-0.017242
-0.008453
-0.010895
-0.011383
-0.011871
-0.010895
-0.020660
0.000305
-0.003571
-0.004059
-0.006012
-0.008942
-0.012360
-0.006012
-0.006500
0.002747
0.003235
-0.000641
-0.005035
0.004700
-0.001129
0.005676
-0.002106
0.000305
0.006653
0.002747
0.007141
-0.007965
-0.001129
0.006653
0.006165
0.006653
0.006653
0.003235
0.022278
0.012024
0.016907
0.011536
0.009094
0.011536
0.033020
0.018372
0.021790
0.025208
0.032043
0.022278
0.034973
0.047180
0.046204
0.057922
0.059875
0.095520
0.092102
0.113586
0.125305
0.152161
0.161926
0.156067
0.153137
0.140442
0.149719
0.133118
0.115540
0.091125
0.063293
0.064758
0.091614
0.100891
0.110657
0.124329
0.125305
0.102844
0.071106
0.015930
-0.019684
-0.016754
0.014465
0.028625
0.028137
0.019348
-0.000153
-0.027985
-0.030914
-0.001129
0.033508
0.097961
0.195129
0.281555
0.261536
0.245911
0.300598
0.152649
-0.189606
-0.401520
-0.322906
-0.126129
0.056946
0.145325
0.123840
0.053040
-0.018219
-0.082184
-0.158356
-0.215485
-0.260895
-0.261383
-0.220367
-0.174469
-0.143707
-0.106598
-0.095856
-0.074371
-0.048492
-0.026520
-0.027008
-0.028473
-0.016754
0.024719
0.041321
0.068176
0.065247
0.023254
0.089172
0.123840
0.117493
0.182922
0.193665
0.127258
0.117981
0.173645
0.106750
0.092102
0.124329
0.183899
0.222961
0.203430
0.197571
0.190735
0.181458
0.160461
0.144348
0.123840
0.111633
0.097961
0.081360
0.066223
0.052063
0.062805
0.044250
0.050598
0.031067
0.021301
0.019836
0.023743
0.011536
0.017883
0.018860
0.008606
0.014465
-0.007965
-0.004059
-0.002594
0.009583
0.009094
0.001282
-0.008942
-0.006012
-0.014801
-0.015289
-0.014801
-0.025055
-0.021637
-0.018707
-0.024567
-0.032867
-0.024078
-0.021149
-0.023102
-0.033844
-0.033844
-0.019684
-0.027496
-0.045563
-0.036774
-0.033844
-0.040192
-0.048004
-0.045563
-0.042145
-0.040192
-0.040680
-0.043121
-0.041168
-0.042145
-0.041168
-0.038727
-0.048004
-0.034332
-0.034332
-0.042633
-0.042633
-0.038727
-0.023102
-0.037750
-0.044098
-0.034821
-0.032867
-0.034332
-0.030914
-0.030914
-0.026520
-0.035309
-0.030914
-0.031891
-0.025055
-0.035797
-0.023590
-0.027496
-0.027496
-0.030426
-0.024567
-0.018219
-0.026520
-0.013824
-0.027008
-0.023590
-0.023102
-0.006500
-0.019196
-0.013336
-0.006500
-0.005035
0.002258
-0.001129
-0.007965
0.006165
0.012024
0.000793
0.001770
0.016418
0.010559
0.001282
0.013000
0.022766
0.019836
0.022278
0.019348
0.027649
0.028137
0.045227
0.047180
0.054016
0.058899
0.075012
0.096985
0.108215
0.105774
0.107239
0.113098
0.097961
0.075500
0.059875
0.050598
0.048645
0.046204
0.034973
0.042786
0.044250
0.044739
0.050110
0.049622
0.038879
0.048157
0.047668
0.072083
0.073547
0.094055
0.082336
0.078430
0.038879
0.030579
0.036438
0.092102
0.216614
0.324524
0.369934
0.407043
0.351868
0.134094
-0.189606
-0.385895
-0.400543
-0.202301
0.019348
0.100891
0.054504
-0.068024
-0.142242
-0.196930
-0.258453
-0.314117
-0.317535
-0.310211
-0.286285
-0.252594
-0.206696
-0.167633
-0.115387
-0.083160
-0.048004
-0.007965
-0.009918
0.007629
0.023254
0.038391
0.075989
0.078430
0.081848
0.092102
0.072571
0.099426
0.090149
0.031067
0.031555
0.044739
0.156067
0.254211
0.329407
0.329407
0.239563
0.086243
-0.025055
-0.065094
-0.059723
0.068176
0.194641
0.199524
0.272766
0.204895
0.141907
0.064758
0.025208
0.005188
-0.015289
-0.022614
-0.004547
-0.006500
0.000305
-0.006989
-0.011383
-0.001617
-0.004059
-0.006012
-0.001129
-0.011871
-0.011871
-0.012848
-0.011871
-0.017731
-0.033844
-0.032867
-0.038239
-0.040192
-0.040680
-0.037750
-0.061676
-0.065582
-0.056793
-0.052399
-0.058258
-0.070465
-0.059723
-0.054840
-0.069000
-0.056793
-0.056305
-0.052887
-0.046539
-0.050446
-0.049957
-0.050446
-0.051910
-0.074371
-0.066559
-0.067535
-0.055817
-0.048981
-0.055817
-0.064117
-0.047028
-0.056793
-0.058746
-0.069977
-0.052399
-0.054352
-0.052887
-0.064606
-0.065094
-0.051422
-0.031403
-0.021637
-0.015778
0.013489
0.015442
0.072083
0.101868
0.139465
0.184387
0.261536
0.308899
0.346497
0.313293
0.286438
0.237122
0.211243
0.183411
0.200012
0.214172
0.210754
0.211731
0.191711
0.179016
0.125793
0.092590
0.023743
-0.030914
-0.067535
-0.098785
-0.135895
-0.149078
-0.158844
-0.167633
-0.165680
-0.152008
-0.139313
-0.120270
-0.114899
-0.094879
-0.078278
-0.072906
-0.063141
-0.037750
-0.028961
-0.027008
-0.020660
-0.012360
-0.014801
-0.010895
0.000793
0.006653
0.004700
0.007141
0.013489
0.016418
0.013977
0.006165
0.014465
0.014465
0.024719
0.007141
0.020325
0.027161
0.014465
0.013489
0.019836
0.026672
0.017395
0.023743
0.025696
0.031555
0.039368
0.053528
0.049622
0.062317
0.048645
0.064270
0.060852
0.048157
0.050110
0.054504
0.061340
0.093079
0.130676
0.195618
0.258118
0.354797
0.398254
0.416321
0.397278
0.215149
0.049133
-0.071930
-0.085114
0.071106
0.285950
0.274231
0.134094
0.077942
0.035950
-0.008942
-0.046051
-0.103180
-0.173004
-0.192047
-0.215973
-0.216949
-0.218414
-0.193024
-0.173004
-0.154449
-0.134430
-0.104645
-0.073395
-0.044586
-0.029938
-0.009430
0.007141
0.028625
0.043762
0.036438
0.046204
0.053528
0.060852
0.059875
0.068176
0.047180
0.061340
0.040833
0.036438
0.033508
0.046204
0.065735
0.106750
0.123840
0.141418
0.147278
0.084778
0.022766
-0.032379
-0.089996
-0.027985
0.061829
0.138489
0.163391
0.157532
0.130676
0.067688
0.031555
0.023254
0.034485
0.026184
0.021301
0.043274
0.063782
0.059875
0.050598
0.046204
0.034973
0.044739
0.067200
0.041321
0.021790
0.013000
0.005676
0.010071
0.012512
0.000793
0.002747
-0.003082
-0.021149
-0.012360
-0.030914
-0.045563
-0.048981
-0.049469
-0.040192
-0.047028
-0.047028
-0.045074
-0.050446
-0.052887
-0.051422
-0.060699
-0.057281
-0.062164
-0.058258
-0.052399
-0.051422
-0.057281
-0.045074
-0.052399
-0.046539
-0.058258
-0.051422
-0.039703
-0.053864
-0.048004
-0.038727
-0.052399
-0.047028
-0.040192
-0.042633
-0.052399
-0.043121
-0.035309
-0.042145
-0.046539
-0.047028
-0.041168
-0.043610
-0.046051
-0.043610
-0.035797
-0.029938
-0.036774
-0.030426
-0.025543
-0.037262
-0.019684
-0.029938
-0.023102
-0.017242
-0.015778
-0.015289
-0.014313
-0.010406
-0.017242
-0.014313
0.004211
-0.005035
-0.001617
0.001282
-0.004547
-0.003082
0.003235
-0.001129
0.000793
0.001770
0.011536
0.018372
0.016907
0.023254
0.010559
0.006653
0.012512
0.021301
0.024719
0.020325
0.027161
0.020325
0.029114
0.015442
0.024231
0.022766
0.018372
0.023254
0.030579
0.029602
0.019836
0.028137
0.025208
0.020813
0.027649
0.017395
0.031067
0.013977
0.011536
0.020325
0.015442
0.015442
0.014954
0.022278
0.021301
0.022766
0.030090
0.043274
0.082336
0.125305
0.194153
0.285461
0.308411
0.274719
0.299622
0.369446
0.328430
0.298645
0.229797
0.123840
0.104797
0.123352
0.163391
0.175598
0.185852
0.167786
0.125793
0.048645
-0.035797
-0.111969
-0.157379
-0.167633
-0.188141
-0.195953
-0.201324
-0.204254
-0.207184
-0.175934
-0.171539
-0.136383
-0.119293
-0.098297
-0.083160
-0.051422
-0.059723
-0.034332
-0.031403
-0.025543
-0.021149
-0.012848
-0.013824
-0.001617
-0.006012
0.009583
0.009094
-0.000153
0.004700
0.012024
0.009583
0.020325
0.025696
0.008118
0.006653
0.004211
-0.001617
-0.009430
-0.014313
0.011536
0.031555
0.030579
0.068176
0.100403
0.093567
0.092102
0.104797
0.096497
0.021301
-0.042145
-0.034332
0.043762
0.092590
0.123352
0.129700
0.114563
0.096008
0.077454
0.070129
0.057922
0.053528
0.044250
0.028137
0.032532
0.028625
0.037903
0.043762
0.059387
0.058411
0.061829
0.056458
0.063293
0.050110
0.052551
0.038879
0.030579
0.029114
0.020325
0.023254
0.019836
0.017395
0.014465
0.017883
-0.005035
0.003723
0.005188
-0.014801
-0.016266
-0.015289
-0.029449
-0.014313
-0.022614
-0.013336
-0.026031
-0.025543
-0.019684
-0.017242
-0.016754
-0.018219
-0.021149
-0.014313
-0.022125
-0.011383
-0.010406
-0.002594
-0.003571
-0.004059
-0.007477
-0.016266
0.000305
-0.019684
-0.007477
-0.015778
-0.007477
-0.005524
-0.009430
-0.012848
-0.013824
-0.004547
-0.010895
-0.015778
-0.010895
-0.015289
-0.020660
-0.027985
-0.023102
-0.015289
-0.032379
-0.020172
-0.013824
-0.017731
-0.019196
-0.017242
-0.028961
-0.018219
-0.026031
-0.025055
-0.016266
-0.016754
-0.011871
-0.017731
-0.017242
-0.011871
-0.005524
0.004700
-0.003082
-0.006012
-0.000641
0.002747
0.003235
0.007629
0.002747
0.002258
0.001770
0.003723
0.012024
0.002258
0.000793
-0.002594
0.004700
0.001770
0.000793
0.002747
-0.000641
-0.009430
-0.010406
-0.015778
-0.025543
-0.023590
-0.025055
-0.024567
-0.028473
0.009094
0.065247
0.089172
0.149719
0.228821
0.367981
0.582336
0.654602
0.568176
0.472473
0.303528
0.203430
0.299133
0.282043
0.219055
0.277161
0.339172
0.311829
0.242004
0.120911
-0.002594
-0.108551
-0.193024
-0.253082
-0.302887
-0.340973
-0.346344
-0.347321
-0.323883
-0.304840
-0.268707
-0.243317
-0.201813
-0.168121
-0.143707
-0.114899
-0.080231
-0.057281
-0.044586
-0.031891
-0.010895
-0.003571
0.006165
0.005676
0.001282
0.004700
0.020813
0.012512
0.009094
0.010559
0.009583
0.010559
0.030090
0.015442
0.019348
0.030090
0.028137
0.029114
0.028625
0.027649
0.022766
0.022278
0.021790
0.024231
0.024719
0.023743
0.004211
-0.012360
-0.026031
-0.030914
-0.050934
-0.031891
0.021790
0.059387
0.122375
0.159973
0.116028
0.183899
0.253235
0.153137
0.007629
-0.102203
-0.175934
-0.157379
0.064270
0.226379
0.249817
0.193665
0.128723
0.045715
-0.022125
-0.077301
-0.107574
-0.080231
-0.076813
-0.048492
-0.053375
-0.050446
-0.048981
-0.033844
-0.025055
-0.033844
-0.022125
-0.017731
-0.012360
-0.004547
-0.011383
0.002747
-0.006500
0.001770
0.000793
0.005188
0.003723
-0.010895
0.005676
-0.005524
-0.006012
-0.018219
-0.011383
-0.017731
-0.000153
-0.017731
-0.016754
-0.008453
-0.020660
-0.021149
-0.014313
-0.010406
-0.010895
-0.008942
-0.012848
-0.013336
-0.012848
-0.006012
-0.017731
-0.019684
0.000305
0.003723
-0.001129
-0.002106
-0.010406
-0.002594
0.010071
-0.006989
0.000305
0.014954
0.009094
0.012512
0.013000
0.010071
0.011536
0.009094
0.013489
0.020813
0.016418
0.024719
0.018372
0.017883
0.015930
0.026672
0.024719
0.025208
0.015442
0.030579
0.024719
0.027649
0.023743
0.024231
0.027161
0.021790
0.028137
0.025208
0.015442
0.021790
0.024719
0.017395
0.021790
0.013977
0.013000
0.018372
0.000793
0.010071
0.002258
0.010559
-0.002106
-0.006012
0.012512
0.012512
0.023743
0.053528
0.083801
0.144348
0.205872
0.226379
0.301575
0.377747
0.428528
0.453918
0.401672
0.190735
-0.001617
-0.030426
0.093079
0.279114
0.353821
0.275696
0.146301
0.096985
0.057434
0.003235
-0.072906
-0.157379
-0.216461
-0.243805
-0.217438
-0.216949
-0.218414
-0.214996
-0.200348
-0.171051
-0.152985
-0.131012
-0.091949
-0.069489
-0.066559
-0.038239
-0.026520
-0.005035
0.004700
0.024231
0.035461
0.046204
0.055969
0.049622
0.047668
0.035950
0.037903
0.036926
0.024231
0.032532
0.041809
0.039368
0.032532
0.028137
0.036926
0.026672
0.019348
0.019836
0.020325
0.011536
0.019348
0.023254
0.010071
0.012512
0.003723
0.010559
0.022278
0.005188
-0.006989
0.008118
0.004211
0.008606
-0.003571
-0.000641
-0.003082
-0.000641
-0.005035
-0.012848
-0.017731
-0.014801
-0.030426
-0.041656
-0.073883
-0.093414
-0.135406
-0.173981
-0.111969
0.039368
0.162903
0.343567
0.392395
0.375305
0.172180
-0.178375
-0.279449
-0.193512
-0.049957
0.059875
0.193665
0.249329
0.238098
0.188293
0.111145
0.045715
-0.035797
-0.065582
-0.082672
-0.096832
-0.102692
-0.095856
-0.087067
-0.082672
-0.058258
-0.059235
-0.050934
-0.028473
-0.015289
-0.015289
-0.011871
-0.002106
-0.000153
0.011536
0.001770
-0.000153
0.006165
0.000305
0.004211
0.001770
-0.000641
-0.010406
-0.010895
-0.009918
0.001282
-0.008453
-0.017242
-0.014801
-0.022614
-0.015778
-0.019684
-0.023102
-0.020172
-0.028473
-0.026520
-0.018707
-0.015289
-0.013824
-0.010895
-0.003571
-0.007965
0.005676
0.002747
0.000793
0.002747
0.003723
-0.004059
0.010071
0.026672
0.013489
0.023254
0.023254
0.038391
0.038879
0.022766
0.021790
0.033508
0.031067
0.025208
0.028137
0.030090
0.033508
0.029602
0.032043
0.039856
0.032043
0.033020
0.027649
0.034485
0.037415
0.029114
0.030579
0.032532
0.026672
0.031555
0.043274
0.031067
0.018860
0.019836
0.024231
0.027161
0.021301
0.026184
0.026184
0.030579
0.016907
0.007141
0.014954
0.011047
0.004211
0.002747
-0.004059
-0.008453
-0.000641
0.003723
0.007629
0.033020
0.064270
0.099426
0.134094
0.186829
0.260559
0.320618
0.406555
0.456360
0.420227
0.396301
0.219543
-0.007965
-0.141266
-0.045563
0.178528
0.331360
0.243469
0.116516
0.065735
0.017395
-0.066071
-0.149078
-0.251617
-0.324860
-0.331207
-0.335114
-0.316559
-0.312653
-0.284821
-0.265778
-0.238922
-0.210114
-0.174469
-0.140778
-0.116364
-0.103668
-0.074371
-0.048492
-0.029449
-0.024567
-0.023590
-0.019684
-0.020660
-0.007477
-0.008942
-0.000641
-0.012360
0.006653
-0.001129
0.008118
-0.001129
0.010559
-0.000153
-0.004059
-0.004059
-0.004547
-0.013824
-0.015289
0.001282
0.022766
0.038879
0.067688
0.093567
0.117004
0.175110
0.221985
0.268372
0.298157
0.319153
0.304504
0.276184
0.229797
0.175598
0.141418
0.114563
0.109192
0.115051
0.101868
0.098938
0.110168
0.161926
0.185364
0.166809
0.208313
0.211731
0.125793
0.041321
-0.004059
-0.085114
-0.100739
-0.106110
-0.072418
0.015930
0.125305
0.205383
0.269348
0.242981
0.078918
-0.073883
-0.124664
-0.120270
-0.087555
-0.087555
-0.096344
-0.100250
-0.108063
-0.109528
-0.115875
-0.113434
-0.119293
-0.119781
-0.106110
-0.110992
-0.080231
-0.040680
-0.019196
-0.037262
-0.050446
-0.030914
-0.028961
-0.025055
-0.022125
-0.018219
-0.003082
-0.000641
-0.005524
0.011047
0.010071
0.009583
0.021790
0.019348
0.015930
0.020325
0.021301
0.013977
0.017883
0.013489
0.001770
-0.000641
0.008118
-0.002594
0.000793
-0.013824
-0.006989
-0.006500
-0.012360
-0.023102
-0.009430
-0.016754
-0.025543
-0.031403
-0.024078
-0.021149
-0.017731
-0.008453
-0.017731
-0.011383
-0.007965
-0.001617
-0.001129
0.003723
0.015442
0.021790
-0.002594
0.011047
0.009094
0.005188
0.022278
0.034973
0.028137
0.023743
0.020813
0.005676
0.019836
0.019836
0.012024
0.020813
0.000793
-0.004059
0.013000
0.005188
-0.004059
-0.004059
0.006653
0.002747
0.004700
0.008606
-0.001617
0.009094
0.003235
0.003723
0.010559
0.010559
0.004700
0.013977
0.015442
0.008606
0.011047
0.018372
0.023254
0.019348
0.035950
0.029114
0.023743
0.036438
0.032043
0.032043
0.025208
0.031555
0.039856
0.056458
0.077942
0.075500
0.078918
0.094543
0.101379
0.104309
0.107727
0.119446
0.134583
0.135071
0.161926
0.187805
0.253235
0.297180
0.353821
0.371399
0.338684
0.233704
0.130676
-0.000641
-0.132965
-0.023590
0.044250
0.075989
0.101379
0.063782
0.026184
-0.016754
-0.120270
-0.195953
-0.234039
-0.235016
-0.235016
-0.231110
-0.212555
-0.173004
-0.152496
-0.145660
-0.106110
-0.086578
-0.067535
-0.045563
-0.026031
-0.005035
0.002747
0.013000
0.015930
0.025696
0.015442
0.023743
0.012024
0.018860
0.012512
0.016418
0.043274
0.039368
0.039368
0.032532
0.023254
0.032043
0.033508
0.034485
0.038391
0.052551
0.076477
0.075500
0.120422
0.255676
0.339172
0.267395
0.152161
0.073059
0.041809
0.030090
0.047668
0.092102
0.119446
0.153137
0.138489
0.110168
0.086243
0.037903
-0.001617
-0.015778
-0.053375
-0.073883
-0.075836
-0.079254
-0.074860
-0.073883
-0.062653
-0.055817
-0.044098
-0.046051
-0.032867
-0.011871
-0.019684
-0.016754
-0.008942
-0.007477
-0.006012
0.005676
-0.005035
0.001770
0.016418
0.016907
0.023254
0.017883
0.028625
0.041809
0.039368
0.036438
0.033020
0.041809
0.045715
0.047180
0.054504
0.080872
0.112610
0.072571
0.044739
0.009583
0.004700
0.019836
0.024719
0.028137
0.032043
0.033020
0.012024
0.005188
-0.007965
-0.024078
-0.029449
-0.038727
-0.045074
-0.049957
-0.045074
-0.048492
-0.047516
-0.043121
-0.053864
-0.047028
-0.032379
-0.037262
-0.052399
-0.045563
-0.036774
-0.041656
-0.041656
-0.028961
-0.033356
-0.027008
-0.026520
-0.036774
-0.023102
-0.021149
-0.018707
-0.012360
-0.012360
-0.007965
-0.008942
-0.006012
0.004211
0.007629
0.015930
0.004700
-0.001129
0.005676
0.021790
0.012024
0.019836
0.015930
0.025696
0.018372
0.027649
0.030090
0.018372
0.017395
0.025696
0.018372
0.014954
0.020813
0.019836
0.022278
0.024231
0.022278
0.031067
0.040344
0.030090
0.041321
0.050598
0.046204
0.049133
0.058411
0.062805
0.060364
0.064758
0.057922
0.047180
0.047180
0.043274
0.047180
0.029114
0.033508
0.024719
0.029602
0.017395
0.001770
0.007141
-0.003571
-0.013336
-0.022125
-0.023102
-0.024567
-0.029938
-0.019196
-0.029938
-0.035797
-0.015289
-0.005524
-0.000153
0.009583
0.032043
0.063782
0.108704
0.166321
0.241028
0.275208
0.342590
0.405090
0.305969
0.158508
0.225891
0.271301
0.091125
-0.164703
-0.205719
-0.056793
0.050110
0.082825
0.065735
-0.012848
-0.140778
-0.288239
-0.412750
-0.402985
-0.375153
-0.365875
-0.360992
-0.304840
-0.242340
-0.219391
-0.186676
-0.154449
-0.126129
-0.036285
-0.001129
0.012512
-0.042633
-0.068512
-0.026520
0.101868
0.228333
0.271301
0.291809
0.179993
0.097473
0.080383
0.049133
0.035461
0.047668
0.093567
0.109192
0.115051
0.130676
0.108704
0.096985
0.085754
0.060364
0.058411
0.039368
0.036926
0.034485
0.033020
0.012024
0.024719
0.033997
0.021301
0.024231
0.020325
0.018860
0.016907
0.027161
0.013000
0.025208
0.016907
0.018860
0.026184
0.017883
0.023743
0.024231
0.022766
0.019836
0.014954
0.026672
0.020325
0.020325
0.017883
0.020813
0.013977
0.016907
0.033508
0.014954
0.015930
0.021790
0.014465
0.021301
0.013489
0.020813
0.023743
0.011536
0.011536
0.016418
0.017883
0.018860
0.014465
0.007629
0.010071
0.010071
0.020813
0.017883
0.013000
0.008606
0.019348
0.018860
0.015442
0.014954
0.013977
0.005676
0.007629
0.008118
0.011047
0.010559
-0.004547
0.001282
0.008606
0.004700
-0.000641
0.007629
-0.004059
-0.003571
0.004211
0.004211
0.001282
-0.011871
0.010559
-0.004059
-0.005524
-0.008942
-0.004547
-0.002106
0.008118
-0.001617
0.002258
-0.001617
-0.005035
0.003723
-0.000641
0.012024
0.010559
0.009583
0.002258
0.008118
0.007141
0.003235
-0.000153
-0.001129
-0.008453
0.006653
0.004211
-0.004547
-0.003571
0.000793
0.008606
-0.008453
-0.009918
-0.001617
-0.005524
-0.017242
-0.002594
-0.006500
0.004211
0.001770
0.012024
0.002747
0.014954
0.012512
0.017395
0.015442
0.008118
0.016907
0.023743
0.019836
0.022766
0.034485
0.048157
0.051086
0.068665
0.085266
0.099426
0.121399
0.129211
0.147766
0.158508
0.166809
0.179504
0.190735
0.226868
0.254700
0.256165
0.272766
0.280579
0.269348
0.259583
0.247864
0.224426
0.220520
0.232239
0.248352
0.257141
0.280579
0.329895
0.344543
0.325500
0.266418
0.014954
-0.269684
-0.331696
-0.203278
-0.029449
0.061340
0.055481
-0.005035
-0.075836
-0.162262
-0.215485
-0.255035
-0.273590
-0.260895
-0.257965
-0.238434
-0.222321
-0.205719
-0.179840
-0.145172
-0.103668
-0.093903
-0.060211
-0.050934
-0.040192
-0.025055
-0.015778
-0.005035
-0.023102
-0.052399
-0.052887
0.059387
0.180969
0.293762
0.342102
0.378723
0.417786
0.474915
0.402161
0.321106
0.271301
0.004700
-0.231598
-0.114410
0.043762
0.341614
0.431458
0.366516
0.234680
0.088684
-0.023590
-0.115875
-0.200348
-0.256500
-0.239899
-0.226715
-0.201324
-0.152496
-0.122711
-0.109039
-0.081207
-0.068512
-0.042145
-0.030426
-0.020172
-0.004059
0.011047
0.011536
0.007629
0.010559
0.005188
0.013977
0.006165
0.009094
0.008606
0.009583
-0.001129
-0.006012
0.001770
-0.000641
-0.006012
-0.007477
-0.007477
-0.011383
-0.007965
-0.007477
-0.008942
-0.017242
-0.015778
-0.011383
-0.022614
-0.016266
-0.016754
-0.022614
-0.013824
-0.021637
-0.012848
-0.032379
-0.027985
-0.035309
-0.026031
-0.015778
-0.024078
-0.020172
-0.013336
-0.020172
-0.019684
-0.023102
-0.017731
-0.011383
-0.024567
-0.023102
-0.012360
-0.013824
-0.020660
-0.008942
-0.018219
-0.003082
-0.014313
-0.016266
-0.006500
-0.016266
-0.008453
-0.020172
-0.011383
-0.012360
-0.003571
-0.006500
-0.014313
-0.006989
-0.002106
-0.007965
-0.014313
-0.006989
-0.006500
-0.002106
-0.002106
-0.006989
-0.002106
-0.004547
-0.009918
-0.006012
-0.013336
-0.005524
-0.005524
-0.014313
-0.001129
-0.000641
-0.008942
-0.003082
-0.007477
-0.014801
-0.026520
-0.015289
-0.022125
-0.032379
-0.026520
-0.019196
-0.026520
-0.015289
-0.010895
-0.010895
0.007141
0.023254
0.039368
0.071594
0.088196
0.126770
0.154114
0.169739
0.183411
0.182434
0.163391
0.135071
0.136536
0.144348
0.126282
0.114075
0.125305
0.137024
0.157043
0.194641
0.235168
0.251282
0.184875
0.095032
0.064270
0.075500
0.008606
-0.125153
-0.223785
-0.232086
-0.190582
-0.114410
-0.060211
-0.053375
-0.074371
-0.120270
-0.179840
-0.226715
-0.266754
-0.291656
-0.286774
-0.252594
-0.231598
-0.208160
-0.177887
-0.144684
-0.122223
-0.097809
-0.072906
-0.061188
-0.030914
-0.007477
0.006653
0.018372
0.033997
0.041809
0.042297
0.042297
0.054016
0.040833
0.048157
0.031067
0.032532
0.044250
0.042786
0.042786
0.035461
0.034973
0.035461
0.034485
0.020813
-0.005035
-0.024567
-0.003082
0.089661
0.181458
0.206848
0.242004
0.324036
0.373352
0.381165
0.291809
0.192688
0.315247
0.242981
-0.063141
-0.089020
-0.091949
0.038879
0.225891
0.288879
0.235168
0.112610
-0.006012
-0.108063
-0.173004
-0.233551
-0.273102
-0.264313
-0.228180
-0.203766
-0.173004
-0.141266
-0.110992
-0.067047
-0.035309
-0.030914
-0.008453
0.010559
0.018372
0.025208
0.036926
0.038391
0.039856
0.038879
0.054993
0.044739
0.050110
0.039856
0.054504
0.039368
0.047668
0.041809
0.046692
0.035461
0.037903
0.026184
0.035950
0.031555
0.020813
0.020325
0.021790
0.023254
0.012512
0.014465
0.002747
0.021790
-0.000641
-0.000641
0.012512
0.012512
0.001770
0.007141
-0.005524
0.005676
0.001282
0.008118
0.004211
-0.006989
0.006165
-0.008942
-0.003571
0.006653
-0.008942
-0.000641
-0.003571
0.003723
-0.001129
-0.003082
0.001282
0.001282
0.004211
0.002258
0.002258
0.004211
0.009094
0.008118
0.006653
0.004700
0.007141
0.016418
0.002747
-0.003082
0.011536
0.020325
0.000305
0.007629
0.005188
0.019836
0.010071
0.015442
0.015442
0.014465
0.012512
0.015930
0.011536
0.015930
0.007629
0.016418
0.019836
0.013977
0.011047
0.005188
0.009094
0.014954
0.015930
0.006165
0.019348
0.001282
0.009583
0.012512
0.019836
0.009094
0.003235
0.016418
0.011536
0.009094
0.006165
0.018860
0.012024
0.011047
0.013977
0.010559
0.009583
0.008606
0.006165
0.007141
0.022278
0.016418
0.001770
0.015442
0.003723
-0.001129
0.009583
0.012024
0.007141
0.011536
0.008118
-0.005035
0.002747
-0.001129
-0.000153
0.002258
-0.005524
-0.005524
0.000305
-0.012360
-0.001129
0.003723
-0.005524
-0.002106
-0.010406
-0.002594
-0.007965
-0.021637
-0.015289
-0.027008
-0.022125
-0.020660
-0.025055
-0.028473
-0.032867
-0.034332
-0.043121
-0.045074
-0.042145
-0.048981
-0.056305
-0.043610
-0.042145
-0.027008
-0.018707
0.004700
0.053528
0.102356
0.166809
0.229797
0.304016
0.421204
0.557922
0.681458
0.791321
0.815247
0.844055
0.721497
0.528137
0.359680
0.237122
0.006165
0.014465
0.311340
0.479309
0.292786
0.123352
-0.002594
-0.137848
-0.302887
-0.465485
-0.574371
-0.624176
-0.601715
-0.562653
-0.532867
-0.578278
-0.525543
-0.502594
-0.456207
-0.391266
-0.375153
-0.286285
-0.161285
-0.060699
0.069153
0.151672
0.131653
0.005188
-0.028961
0.003723
0.033508
0.134583
0.114075
0.112610
0.120911
0.111633
0.104797
0.110168
0.117004
0.105286
0.102356
0.081848
0.061829
0.058411
0.044250
0.032043
0.031067
0.012024
0.015442
0.018372
0.015930
0.004211
0.013489
0.012512
0.010071
0.014465
0.006653
0.007629
0.013000
0.015930
-0.000641
0.009094
0.007141
0.010071
0.010071
0.015930
0.006653
-0.002106
0.008118
0.012024
0.003723
0.000305
0.002747
-0.010406
0.001282
-0.001129
0.002747
-0.003082
0.001770
-0.006500
0.002747
-0.003082
-0.001129
-0.008453
-0.003571
-0.006012
-0.004059
-0.006500
-0.004059
0.000305
-0.004059
0.006165
-0.004059
0.003723
0.003723
-0.004547
0.002258
0.002747
0.004700
0.002747
-0.000641
0.003235
0.003235
0.002747
0.007629
0.004700
0.011536
0.007629
0.017883
0.009094
0.009094
0.013000
0.015930
0.011047
0.016418
0.001770
0.013489
0.007141
0.007141
0.015442
0.025208
0.013977
0.011047
0.002747
0.014465
0.014954
0.016418
0.020813
0.008606
0.013977
0.015442
0.004211
0.003723
0.013489
0.015442
0.012024
0.019836
0.013000
0.011536
0.016907
0.020813
0.010071
0.011047
0.019836
0.026184
0.021301
0.025208
0.015930
0.024231
0.013977
0.023743
0.019836
0.025696
0.022278
0.017883
0.026184
0.017883
0.024231
0.018372
0.019348
0.026184
0.021790
0.016418
0.021301
0.028137
0.033020
0.014954
0.021790
0.029114
0.025696
0.018860
0.025208
0.020813
0.021790
0.015442
0.020813
0.016907
0.017395
0.007141
0.006165
0.010071
0.002747
0.007629
0.018372
0.008606
0.004211
0.006653
-0.006989
-0.006012
-0.001617
-0.000641
-0.001129
-0.013336
-0.012360
-0.014801
-0.011383
0.019836
0.047668
0.072083
0.114075
0.200989
0.309875
0.404114
0.389954
0.371399
0.383606
0.415344
0.403137
0.444153
0.533997
0.492981
0.412415
0.316711
0.268372
0.276184
0.282043
0.247375
0.181946
0.119934
0.063293
-0.003082
-0.081207
-0.158356
-0.223297
-0.264313
-0.315582
-0.323395
-0.319977
-0.308258
-0.293121
-0.263824
-0.253082
-0.218903
-0.198395
-0.190094
-0.191559
-0.173492
-0.099762
0.028625
0.106750
0.181946
0.217590
0.248352
0.245422
0.111145
-0.063141
-0.240875
-0.198883
0.051086
0.250305
0.340637
0.280090
0.145813
0.075012
0.047668
-0.005035
-0.039703
-0.061676
-0.048004
-0.040192
-0.030426
-0.024567
-0.017242
-0.027985
-0.016754
-0.008453
-0.006500
-0.001617
0.001770
0.008118
0.007629
0.004700
-0.004547
0.003723
-0.008453
-0.016266
-0.006012
-0.011383
-0.013336
-0.015289
-0.020660
-0.020172
-0.010895
-0.008942
-0.026520
-0.025055
-0.021149
-0.018219
-0.020660
-0.020660
-0.008453
-0.006989
-0.018707
-0.014801
-0.016754
-0.018707
-0.005524
-0.010895
-0.002594
-0.009430
-0.007965
-0.012360
-0.016266
-0.011383
-0.005524
-0.006500
-0.011383
-0.011871
-0.009430
-0.008453
-0.009918
-0.009918
-0.005035
-0.009918
-0.000153
-0.002594
0.000305
0.003723
0.005676
-0.005524
0.003235
-0.006500
-0.000641
0.004700
0.001770
-0.002106
0.010559
0.008118
0.005188
-0.000153
0.001282
0.003235
0.011047
0.012024
0.002258
0.008606
0.008118
0.008606
0.009094
0.009094
0.009583
0.012512
0.014465
0.017883
0.011047
0.019348
0.014954
0.014465
0.019348
0.015442
0.027161
0.018860
0.018372
0.019348
0.016418
0.014465
0.024719
0.028625
0.017883
0.023254
0.025208
0.025208
0.021790
0.027649
0.033020
0.020813
0.023254
0.023254
0.026672
0.022766
0.029602
0.023743
0.020325
0.027649
0.017883
0.020325
0.037415
0.037415
0.023743
0.028625
0.023743
0.019348
0.032043
0.031555
0.026672
0.023254
0.024719
0.022766
0.021301
0.021301
0.025696
0.024231
0.024719
0.020325
0.014954
0.013489
0.016907
0.014954
0.022278
0.008606
0.024231
0.018372
0.010071
0.003235
0.007141
0.011536
0.017395
0.000793
0.010071
0.012512
0.012512
0.007629
0.005188
0.010071
0.003723
0.019348
0.006165
0.008118
0.011047
0.011536
0.014465
0.009583
0.009094
0.019836
0.012024
0.010559
0.008606
-0.000153
-0.001617
0.008118
-0.000153
-0.005524
-0.010895
0.000305
0.002747
-0.012848
-0.007477
-0.011383
-0.006012
-0.009430
0.010071
0.027649
0.048157
0.085266
0.120911
0.164856
0.203918
0.239075
0.307922
0.619446
1.015930
1.015930
1.015930
0.967102
0.087219
-0.733551
-0.983551
-0.714996
-0.003571
0.500305
0.559387
0.333801
0.032532
-0.219391
-0.430328
-0.615875
-0.767242
-0.866364
-0.943024
-0.983551
-0.983551
-0.969879
-0.573883
-0.445953
-0.216949
0.013977
0.108215
0.059387
-0.083649
-0.159332
-0.120758
0.048645
0.156067
0.246399
0.284485
0.316223
0.311829
0.306946
0.305481
0.292297
0.273743
0.258118
0.244446
0.221985
0.198059
0.183899
0.154602
0.157532
0.134583
0.117004
0.111145
0.098938
0.078918
0.084290
0.078430
0.073059
0.072083
0.051086
0.054504
0.054016
0.056946
0.056458
0.046692
0.054504
0.039856
0.048645
0.036438
0.036926
0.039856
0.039856
0.037415
0.026672
0.035461
0.028137
0.021301
0.023254
0.016418
0.026672
0.017395
0.013489
0.034973
0.019348
0.028625
0.023743
0.010071
0.020813
0.022766
0.024719
0.024719
0.010071
0.021790
0.020813
0.008606
0.015442
0.022766
0.023254
0.016907
0.014954
0.007141
0.007629
0.010071
0.013489
0.008606
0.006165
0.013977
0.007629
0.008606
0.006165
0.010071
0.008118
0.001770
0.002747
0.001770
0.004700
0.001770
0.002258
-0.000153
-0.002594
-0.006500
0.000305
-0.002594
-0.011871
-0.013824
-0.011383
-0.017242
-0.019196
-0.020172
-0.020172
-0.021637
-0.027008
-0.031891
-0.033844
-0.026031
-0.033844
-0.035309
-0.051422
-0.044098
-0.045074
-0.034332
-0.049957
-0.045074
-0.044098
-0.041656
-0.043121
-0.046051
-0.043121
-0.046051
-0.056793
-0.062653
-0.065582
-0.059723
-0.066071
-0.060699
-0.061676
-0.069489
-0.078278
-0.070465
-0.071442
-0.077789
-0.067047
-0.060211
-0.079742
-0.065582
-0.071442
-0.051910
-0.028961
0.015930
0.045715
0.097473
0.167786
0.225403
0.300598
0.354309
0.392883
0.396790
0.364075
0.324036
0.272766
0.225891
0.221008
0.224426
0.253723
0.285461
0.274719
0.222961
0.157532
0.098938
0.041809
-0.037262
-0.099274
-0.140289
-0.184235
-0.202301
-0.219879
-0.230621
-0.242828
-0.239410
-0.220856
-0.213531
-0.186676
-0.172028
-0.133942
-0.110504
-0.093903
-0.064606
-0.047028
0.004700
0.034485
0.084778
0.106262
0.162415
0.224426
0.299133
0.452454
0.621399
0.832336
0.865051
0.693176
0.378235
-0.024078
-0.290680
-0.197906
0.069641
0.342590
0.409973
0.319153
0.187317
0.012512
-0.161285
-0.309235
-0.451813
-0.555817
-0.593903
-0.635895
-0.676910
-0.610504
-0.244293
0.029114
-0.031891
-0.276031
-0.252594
-0.193024
-0.197906
-0.271637
-0.096832
0.088196
0.175598
0.254700
0.255188
0.248352
0.192688
0.161438
0.141907
0.134583
0.115540
0.132141
0.142395
0.135071
0.131653
0.139465
0.142395
0.131165
0.120422
0.099915
0.090637
0.088684
0.083313
0.068176
0.051575
0.046692
0.046692
0.021301
0.033020
0.022766
0.031067
0.032532
0.019836
0.021301
0.026672
0.022766
0.018372
0.009583
0.025208
0.014465
0.021301
0.008118
0.004211
0.009094
0.001282
0.005676
-0.005524
0.000305
0.004211
0.000793
0.006653
-0.010406
-0.012848
-0.002106
-0.005035
-0.007965
-0.002594
-0.014801
-0.006500
-0.011383
-0.014313
-0.021149
-0.008453
-0.007965
-0.008453
-0.011871
-0.014801
-0.012360
-0.015778
-0.024567
-0.021149
-0.018707
-0.010406
-0.016266
-0.023590
-0.025055
-0.006012
-0.016266
-0.012360
-0.017242
-0.022125
-0.017731
-0.011383
-0.020172
-0.021637
-0.025543
-0.019684
-0.021637
-0.017242
-0.011871
-0.029449
-0.021149
-0.023590
-0.017242
-0.017731
-0.017242
-0.010895
-0.025055
-0.018219
-0.022614
-0.027985
-0.019684
-0.023102
-0.010406
-0.027985
-0.024567
-0.038239
-0.017731
-0.021149
-0.031891
-0.029449
-0.015778
-0.032379
-0.019196
-0.029938
-0.032867
-0.045563
-0.028473
-0.036774
-0.028961
-0.022125
-0.030914
-0.025543
-0.026031
-0.031403
-0.024567
-0.027496
-0.028961
-0.034332
-0.029938
-0.023590
-0.020172
-0.022125
-0.021637
-0.011383
-0.007965
-0.011383
-0.007477
-0.010406
0.001770
-0.007477
-0.001617
-0.000153
-0.006989
-0.000153
-0.004547
0.004700
0.006165
0.009094
0.009094
0.003723
0.008606
0.004700
0.011536
0.010559
0.018860
0.016418
0.011047
0.019348
0.016907
0.012512
0.018860
0.019836
0.017395
0.019348
0.020813
0.021790
0.019348
0.012024
0.017395
0.028137
0.021301
0.012024
0.013489
0.022766
0.006653
0.003235
0.013000
0.000793
0.007629
0.009094
-0.006012
0.006165
0.013000
0.008118
0.039368
0.070618
0.137512
0.210754
0.324524
0.450989
0.473938
0.414368
0.436340
0.285950
-0.010895
-0.207672
-0.065582
0.211731
0.304504
0.215637
0.138977
0.096008
0.022766
-0.071442
-0.173981
-0.264801
-0.295563
-0.314117
-0.306305
-0.275543
-0.214996
-0.237457
-0.256989
-0.315094
-0.274078
-0.246246
-0.259430
-0.226227
-0.127594
0.107727
0.221985
0.197571
0.101379
-0.014313
-0.029938
-0.011871
0.055481
0.091125
0.129700
0.147278
0.134094
0.137512
0.133606
0.138000
0.119446
0.116028
0.107239
0.091125
0.079407
0.075012
0.053528
0.055969
0.041321
0.026672
0.021301
0.017883
0.010071
0.010559
0.014465
0.004700
0.010559
0.004211
-0.001129
0.008118
0.012024
0.004211
0.011047
0.004700
0.012512
0.000793
-0.001617
0.004211
0.016418
0.012512
0.010559
0.006653
0.003723
0.013977
0.004211
-0.002594
0.006165
0.007141
0.008606
0.005676
0.013000
0.002747
0.013000
0.005676
0.003235
0.000305
0.013000
0.001770
-0.002106
0.007629
0.004700
0.002747
0.007629
-0.001617
0.006653
-0.002594
0.004211
-0.007965
0.000305
0.005188
0.004700
-0.006989
0.002258
-0.002594
0.001770
-0.001129
-0.004547
-0.001617
0.000793
-0.009918
-0.011383
-0.019684
-0.012848
-0.016266
-0.016266
-0.015778
-0.025543
-0.027008
-0.027496
-0.031891
-0.028473
-0.035309
-0.031891
-0.029449
-0.026520
-0.030914
-0.031403
-0.025543
-0.023590
-0.018707
-0.020172
-0.014801
-0.020660
-0.008453
-0.002106
-0.006500
-0.001617
0.018372
0.013489
0.012512
0.017883
0.015930
0.017883
0.021301
0.022278
0.029602
0.020325
0.017883
0.013489
0.019348
0.014954
0.015930
0.013000
0.023254
0.018372
0.017395
0.017883
0.015442
0.013977
0.019348
0.009583
0.012512
0.022278
0.013000
0.020325
0.013977
0.013000
0.016907
0.001770
0.007141
0.011536
0.010559
0.005188
0.002747
-0.004547
0.002258
-0.010895
-0.009918
-0.009918
-0.014313
-0.021637
-0.029938
-0.041656
-0.056793
-0.069489
-0.049957
-0.037262
-0.028961
0.001770
0.101868
0.230286
0.432922
0.547180
0.488586
0.493469
0.470032
0.450012
0.413391
0.419250
0.456848
0.497864
0.541809
0.576965
0.573547
0.533997
0.469055
0.394348
0.341125
0.287903
0.202454
0.124817
0.046204
-0.016754
-0.045563
-0.102203
-0.130035
-0.150543
-0.163239
-0.170074
-0.162262
-0.175446
-0.175934
-0.173004
-0.173004
-0.162262
-0.157379
-0.153473
-0.159332
-0.149078
-0.160309
-0.155426
-0.152008
-0.167145
-0.168121
-0.171051
-0.161774
-0.157867
-0.120270
-0.014313
0.088196
0.139954
0.135559
0.109192
0.152161
0.230774
0.076477
0.018372
-0.153473
-0.192047
0.074036
0.332336
0.401672
0.283508
0.188293
0.124817
0.051575
-0.021637
-0.059723
-0.054840
-0.024567
-0.018707
-0.019196
-0.018219
-0.021637
-0.041168
-0.037262
-0.050934
-0.056793
-0.048004
-0.058746
-0.057770
-0.061188
-0.057770
-0.059235
-0.056793
-0.060699
-0.060699
-0.064606
-0.063141
-0.064117
-0.062164
-0.058746
-0.062653
-0.068512
-0.061188
-0.061676
-0.069000
-0.068512
-0.058746
-0.068512
-0.067047
-0.059235
-0.060211
-0.061188
-0.064117
-0.064606
-0.057770
-0.058258
-0.066071
-0.058258
-0.055328
-0.061188
-0.065094
-0.062653
-0.044098
-0.053864
-0.040192
-0.054840
-0.049957
-0.048492
-0.040680
-0.046051
-0.048981
-0.037750
-0.034332
-0.034821
-0.039215
-0.029449
-0.027985
-0.028473
-0.034821
-0.033356
-0.031891
-0.032867
-0.016266
-0.021637
-0.026520
-0.031403
-0.022614
-0.022125
-0.011383
-0.014801
-0.019196
-0.012848
-0.013824
-0.020660
-0.007965
-0.012360
-0.021637
-0.019196
-0.017731
-0.011871
-0.003571
-0.016754
-0.007477
-0.015289
-0.010406
-0.015778
-0.013336
-0.018219
-0.009918
-0.020172
-0.016754
-0.021637
-0.017242
-0.023102
-0.031891
-0.033356
-0.029938
-0.039215
-0.045074
-0.046051
-0.062653
-0.046539
-0.045563
-0.059723
-0.068024
-0.093903
-0.075836
-0.052399
-0.006012
0.064758
0.263977
0.609192
0.885071
1.005676
0.905579
0.485168
0.045715
-0.121735
-0.041656
0.179016
0.402649
0.554016
0.604309
0.565735
0.402649
0.199036
-0.027008
-0.142731
-0.225739
-0.260406
-0.300934
-0.307281
-0.293610
-0.268219
-0.236481
-0.212067
-0.167633
-0.134430
-0.110016
-0.071930
-0.047028
-0.027985
0.003723
0.014954
0.027649
0.041809
0.027649
0.043274
0.033997
0.017883
0.018372
0.022278
0.024719
0.022278
0.017395
0.014954
0.004211
-0.000153
-0.010406
-0.014801
-0.025055
-0.022125
-0.037750
-0.025543
-0.031403
-0.027985
-0.033356
-0.032379
-0.042633
-0.030426
-0.033356
-0.046051
-0.043610
-0.031891
-0.024567
-0.029449
-0.030914
-0.027985
-0.029938
-0.025543
-0.033844
-0.031891
-0.031891
-0.037262
-0.040680
-0.035797
-0.037262
-0.035797
-0.030426
-0.039215
-0.035309
-0.026520
-0.030914
-0.020660
-0.025055
-0.021637
-0.009918
-0.018219
-0.031403
-0.031891
-0.044586
-0.023102
-0.015778
0.000305
-0.009918
-0.004059
-0.000153
-0.028961
-0.051910
-0.035797
-0.033356
-0.044586
-0.036285
-0.069489
-0.065582
-0.100739
-0.128571
-0.237946
-0.323883
-0.261383
-0.067535
0.216125
0.270813
0.285950
0.099915
-0.048004
0.047668
0.009094
-0.204254
-0.255035
-0.041656
0.222961
0.314758
0.251282
0.200989
0.266907
0.223450
0.237122
0.260559
0.288879
0.322571
0.373840
0.359680
0.251282
0.051575
-0.062653
-0.038239
0.053528
0.120422
0.154602
0.157532
0.107727
0.034485
-0.023102
-0.086578
-0.154938
-0.205231
-0.249176
-0.265289
-0.279938
-0.281403
-0.273102
-0.266266
-0.246735
-0.216461
-0.194000
-0.173492
-0.155914
-0.127106
-0.090485
-0.080231
-0.068024
-0.076813
-0.067535
-0.071442
-0.063141
-0.046051
-0.041656
0.013977
0.141907
0.305969
0.434387
0.449524
0.332825
0.241516
0.207336
0.202454
0.227356
0.294739
0.341125
0.371399
0.387512
0.390930
0.366028
0.332336
0.279114
0.221985
0.155579
0.096985
0.056946
0.009094
-0.034332
-0.053864
-0.064606
-0.076324
-0.103180
-0.083649
-0.101715
-0.092438
-0.087555
-0.073883
-0.074371
-0.060699
-0.046539
-0.036774
-0.039703
-0.031891
-0.030426
-0.016754
-0.014801
-0.008942
-0.010895
-0.001129
-0.008453
0.008118
0.009583
0.005676
0.012512
0.006653
0.014954
0.013000
0.007629
0.007141
0.013000
0.021790
0.016907
0.010559
0.014465
0.002747
-0.006500
-0.007965
-0.015778
-0.013824
-0.012848
-0.005524
-0.015778
-0.016754
-0.014313
-0.030426
-0.041168
-0.034332
-0.038727
-0.030426
-0.035797
-0.044586
-0.036285
-0.036774
-0.048492
-0.041168
-0.036774
-0.043121
-0.031891
-0.027985
-0.029938
-0.024078
-0.024078
-0.023590
-0.021637
-0.026031
-0.015778
-0.025543
-0.018707
-0.012848
-0.027496
-0.031891
-0.022125
-0.026520
-0.020660
-0.027985
-0.025543
-0.024567
-0.032379
-0.031891
-0.016754
-0.018219
-0.023102
-0.022614
-0.029938
-0.008453
-0.023590
-0.020660
-0.021637
-0.018219
-0.007477
-0.013824
-0.022614
-0.019684
-0.020172
-0.014801
-0.010406
-0.015778
-0.009918
-0.010895
-0.009918
-0.015778
-0.012360
-0.016266
-0.009918
-0.004547
-0.011871
-0.006012
0.003235
0.006165
-0.011871
0.000305
-0.011383
0.000305
-0.004059
-0.004059
-0.003571
0.001282
-0.000153
0.002747
-0.002106
0.003723
0.005676
0.006165
0.002747
-0.001129
0.002747
0.015930
0.013489
0.013977
0.023254
0.031555
0.035950
0.020325
0.030579
0.045715
0.040833
0.048157
0.069153
0.067200
0.065735
0.061340
0.058899
0.063293
0.063293
0.068176
0.062317
0.035461
-0.004059
-0.057770
-0.084625
-0.140778
-0.215485
-0.226715
-0.194000
-0.132477
-0.064606
-0.077789
0.136536
0.210266
-0.017242
-0.217438
-0.231110
-0.165192
-0.058258
0.026672
0.087708
0.142395
0.163879
0.204407
0.225891
0.271790
0.273254
0.250305
0.193665
0.144836
0.096497
0.084290
0.100403
0.128235
0.134094
0.128235
0.115051
0.077942
0.068176
0.050598
0.022766
0.011047
0.000305
-0.004059
0.010559
0.002747
0.004700
-0.002106
0.021790
0.003235
0.016907
0.024231
0.029114
0.020325
0.033508
0.026184
0.027161
0.035461
0.032043
0.039368
0.029114
0.033508
0.037903
0.033508
0.038391
0.031067
0.038879
0.038879
0.039368
0.036926
0.030579
0.036438
0.023743
0.035950
0.033508
0.021790
0.035461
0.034973
0.025208
0.022766
0.015442
0.013977
0.012512
0.005676
-0.011383
-0.006989
-0.008453
-0.015778
-0.020172
-0.021149
-0.030914
-0.036285
-0.030426
-0.033356
-0.019684
-0.030914
-0.036774
-0.036774
-0.043121
-0.034821
-0.035797
-0.041656
-0.034821
-0.024567
-0.019684
-0.022614
-0.025543
-0.020660
-0.011383
-0.017242
-0.016266
-0.012360
-0.024567
-0.010895
-0.013336
-0.009430
-0.014313
-0.015289
-0.002594
-0.006989
-0.007965
-0.007965
-0.004547
-0.003571
-0.008942
-0.000153
0.001770
-0.001129
-0.007477
0.009094
0.007141
-0.000641
0.008118
0.004211
0.006165
0.012024
0.014954
0.017395
0.015930
0.011047
0.011047
0.016418
0.007629
0.010071
0.013977
0.013489
0.005188
0.007141
0.009583
0.020325
0.006653
0.008118
0.013489
0.012024
0.009094
0.012024
0.009583
0.013489
0.008118
0.009094
0.017395
0.012512
0.011536
0.015930
0.018372
0.011047
0.010559
0.012512
0.005676
0.015930
0.009583
0.015442
0.013489
0.018372
0.002747
0.007629
0.012512
0.016418
0.025208
0.027649
0.023254
0.033020
0.027649
0.035950
0.038391
0.031555
0.036438
0.030579
0.053528
0.041809
0.057922
0.069641
0.097473
0.120422
0.122864
0.103821
0.094055
0.065735
-0.043610
-0.158356
-0.214020
-0.157379
-0.083160
0.017883
0.056946
0.199036
0.277161
0.147278
-0.041168
-0.135406
-0.110016
-0.040192
0.041809
0.171692
0.227844
0.212708
0.226379
0.351868
0.425110
0.436829
0.395325
0.242493
0.188293
0.208801
0.254700
0.282532
0.297668
0.277649
0.224915
0.203430
0.190247
0.158020
0.108704
0.068665
0.032043
0.023254
0.001770
-0.012848
-0.031403
-0.033356
-0.033356
-0.052887
-0.048492
-0.048004
-0.051422
-0.044098
-0.049469
-0.058746
-0.052887
-0.043610
-0.046051
-0.039703
-0.032379
-0.033844
-0.025543
-0.028473
-0.022125
-0.014801
-0.004059
-0.006989
-0.008942
-0.003082
0.002747
-0.000153
0.013489
0.001282
0.013489
0.023743
0.022766
0.015442
0.031067
0.028137
0.048157
0.045227
0.036926
0.051575
0.062805
0.058899
0.043762
0.053040
0.044739
0.028137
0.014465
0.007141
-0.004059
-0.005524
-0.020660
-0.028961
-0.027496
-0.030426
-0.047516
-0.062653
-0.053375
-0.082184
-0.082672
-0.086090
-0.100250
-0.100739
-0.102692
-0.092438
-0.086578
-0.081207
-0.076324
-0.069977
-0.061188
-0.057770
-0.051910
-0.034332
-0.036774
-0.019196
-0.026031
-0.025055
-0.019196
-0.010406
-0.013336
-0.008942
0.001282
-0.000641
0.009094
0.001282
0.004700
0.001282
0.003235
0.010559
0.008118
0.001770
0.004700
-0.006012
-0.002106
0.016418
0.000305
-0.003082
0.003723
-0.004547
-0.002594
-0.006500
-0.005035
-0.006500
-0.009918
-0.008453
-0.011383
-0.013336
-0.011871
-0.006500
-0.010895
0.001770
-0.018219
-0.014801
-0.029938
-0.018707
-0.012360
-0.014801
-0.025055
-0.008942
-0.015289
-0.026031
-0.029938
-0.033844
-0.017731
-0.030426
-0.033844
-0.039215
-0.035797
-0.047516
-0.052399
-0.039215
0.040833
0.171204
0.326965
0.449524
0.492493
0.440735
0.273254
0.097473
0.057434
0.104309
0.209290
0.293274
0.316223
0.335266
0.305969
0.233704
0.185852
0.126770
0.077454
0.030090
-0.024567
-0.077301
-0.113434
-0.136383
-0.146637
-0.134918
-0.138824
-0.127106
-0.111969
-0.098297
-0.068024
-0.046539
-0.008453
0.014465
0.023743
0.033997
0.035950
0.038391
0.051575
0.051086
0.059875
0.045227
0.022278
-0.007477
-0.053864
-0.109528
-0.052399
0.255676
0.280579
-0.018707
-0.259918
-0.201324
-0.079254
-0.027008
-0.137360
-0.108063
0.013000
0.018860
0.012024
-0.004059
0.001282
0.015930
-0.012848
-0.014801
-0.007965
0.017883
0.029114
0.044250
0.036438
0.058411
0.063293
0.065735
0.056458
0.042786
0.017395
0.013000
0.014954
-0.006012
-0.010406
0.000305
-0.000641
-0.012360
-0.012360
0.002747
-0.001129
-0.005035
-0.000641
0.010071
0.010071
0.022278
0.032043
0.013000
0.016418
0.019348
0.026672
0.015442
0.013000
0.008606
0.003723
-0.006012
0.001770
-0.003082
-0.014313
-0.010895
-0.020172
-0.028473
-0.037750
-0.042145
-0.040192
-0.042633
-0.044586
-0.050446
-0.043121
-0.055328
-0.052887
-0.049957
-0.039703
-0.035797
-0.038727
-0.032379
-0.026031
-0.018707
-0.016754
-0.019196
-0.012848
-0.015778
-0.006500
-0.015289
-0.000641
-0.003571
0.007141
-0.006012
0.008118
0.002258
-0.002594
0.014954
0.010559
0.015442
0.013489
0.010071
0.006165
0.013489
0.013000
0.025696
0.016907
0.024719
0.020325
0.018372
0.023254
0.016907
0.016907
0.015442
0.000793
0.005188
0.002747
-0.004059
0.015930
0.011536
-0.003571
0.005676
-0.001129
-0.002106
-0.003082
-0.009918
-0.001617
0.050110
0.177063
0.359192
0.546692
0.685852
0.742981
0.696106
0.490051
0.263000
0.170227
0.196594
0.302063
0.408997
0.489563
0.507141
0.484680
0.436829
0.338196
0.232727
0.123840
0.008606
-0.079254
-0.128571
-0.179840
-0.207672
-0.214020
-0.205231
-0.207184
-0.177399
-0.161774
-0.146149
-0.129547
-0.110504
-0.087067
-0.068024
-0.063629
-0.037262
-0.035309
-0.025543
-0.020172
-0.012848
-0.009918
-0.016266
-0.008942
-0.018219
-0.013824
-0.012848
-0.007477
-0.021637
-0.018219
-0.015778
-0.007477
0.000793
0.001770
0.006653
-0.006500
-0.001129
-0.002106
0.006653
0.013977
0.012024
0.015442
0.023254
0.021301
0.025208
0.030090
0.033997
0.034485
0.030090
0.048157
0.049622
0.045227
0.056458
0.068176
0.061829
0.071594
0.077942
0.096985
0.112610
0.011536
-0.221832
-0.223297
-0.044098
0.125305
0.041321
-0.072906
-0.152985
-0.091461
-0.012848
0.047180
0.025696
0.016907
-0.025543
-0.068024
-0.050446
-0.026031
-0.017242
0.010071
0.054504
0.049622
0.069153
0.072083
0.082825
0.075012
0.061340
0.045227
0.033997
0.026184
-0.005035
-0.013336
-0.014801
-0.028961
-0.036285
-0.051910
-0.048492
-0.043121
-0.038727
-0.042145
-0.044098
-0.042145
-0.032379
-0.031891
-0.023590
-0.032379
-0.026031
-0.027496
-0.035309
-0.038239
-0.036285
-0.034821
-0.034332
-0.032379
-0.038727
-0.032379
-0.026520
-0.043610
-0.033356
-0.032379
-0.029938
-0.039703
-0.035797
-0.032379
-0.023590
-0.016754
-0.020660
-0.015778
-0.006500
-0.005035
-0.011871
-0.007477
-0.005035
0.001282
-0.003571
0.001770
-0.001617
-0.005035
-0.010406
0.002258
0.007141
0.001770
0.008606
0.002747
0.003235
0.003235
0.000793
0.015442
-0.003571
0.003723
0.004700
-0.006500
-0.005035
-0.021149
-0.006012
-0.009918
-0.016266
-0.014313
-0.016754
-0.000641
-0.008453
-0.007965
-0.008942
-0.016754
-0.006500
-0.005035
0.033508
0.072571
0.160950
0.328918
0.541321
0.656067
0.646790
0.491516
0.175110
-0.063629
-0.140289
-0.081696
0.049133
0.207825
0.335754
0.351379
0.278137
0.148743
0.019836
-0.108063
-0.204254
-0.258453
-0.299469
-0.306793
-0.306305
-0.274567
-0.247711
-0.197906
-0.166168
-0.135895
-0.107086
-0.079254
-0.049957
-0.019684
-0.008942
0.011536
0.035950
0.034973
0.038879
0.043274
0.054993
0.045715
0.045715
0.049133
0.045227
0.046204
0.052063
0.043274
0.035950
0.024719
0.027161
0.023743
0.028137
0.017395
0.021301
0.018860
0.004700
0.010071
0.006165
0.013489
0.006165
0.012024
-0.001129
0.000305
0.003235
-0.010406
-0.012848
-0.001129
-0.011871
-0.013336
-0.014313
-0.014801
-0.015289
-0.002594
-0.011383
-0.028961
-0.018219
-0.008942
-0.010895
-0.012848
-0.010406
-0.004059
-0.000153
0.004700
0.016418
0.016418
0.039368
0.042786
0.045715
0.033508
0.046692
0.058411
0.081848
0.106262
0.132629
0.166321
0.170227
0.173645
0.139465
0.098450
-0.007477
-0.015289
-0.111481
-0.262360
-0.228180
-0.030914
0.264465
0.209778
0.065735
-0.040680
-0.059723
-0.081207
0.029114
-0.022125
-0.076324
-0.066071
-0.015289
0.054993
0.132141
0.133606
0.141907
0.131653
0.123352
0.098938
0.099915
0.099915
0.088684
0.077942
0.051575
0.036438
0.004700
-0.012360
-0.035797
-0.051910
-0.052887
-0.070465
-0.072906
-0.070953
-0.080231
-0.073395
-0.084137
-0.080719
-0.075836
-0.071930
-0.069489
-0.064606
-0.065582
-0.057770
-0.069977
-0.075836
-0.078278
-0.067535
-0.072906
-0.071442
-0.077301
-0.074860
-0.067047
-0.079742
-0.066559
-0.070953
-0.071930
-0.070465
-0.073395
-0.074371
-0.077789
-0.078766
-0.069489
-0.050446
-0.035797
-0.024078
-0.011383
-0.000641
0.042297
0.084778
0.144348
0.201477
0.244934
0.242004
0.265442
0.283508
0.325012
0.360657
0.374329
0.375305
0.390930
0.444641
0.495422
0.558411
0.605774
0.611145
0.628235
0.621887
0.582336
0.484680
0.394836
0.296204
0.226868
0.192200
0.172668
0.186340
0.197571
0.144836
0.069153
0.019348
-0.056793
-0.117340
-0.181793
-0.227203
-0.265289
-0.286285
-0.296051
-0.292145
-0.278473
-0.264313
-0.249176
-0.228668
-0.213043
-0.186676
-0.155914
-0.149078
-0.127594
-0.110504
-0.098785
-0.094391
-0.077789
-0.087067
-0.069000
-0.059723
-0.060699
-0.066071
-0.058746
-0.048004
-0.050446
-0.045563
-0.047028
-0.042633
-0.043610
-0.043610
-0.043121
-0.037262
-0.042633
-0.031891
-0.043121
-0.046051
-0.041656
-0.021637
-0.030426
-0.035797
-0.036774
-0.042145
-0.036774
-0.033356
-0.028961
-0.025055
-0.030426
-0.038239
-0.034821
-0.023102
-0.026031
-0.027985
-0.020172
-0.013824
-0.021637
-0.022125
-0.013824
-0.020172
-0.022125
-0.011383
-0.003571
-0.008453
0.002258
-0.002594
-0.006989
0.008118
-0.004547
0.006653
-0.002106
0.014954
0.020325
0.022278
0.027161
0.026672
0.039368
0.045715
0.057434
0.063782
0.085754
0.076965
0.069641
0.049133
0.016907
-0.033844
-0.063629
-0.078766
-0.072906
-0.075836
-0.076813
-0.062164
-0.047028
-0.055817
-0.092926
-0.131012
-0.190094
-0.195953
-0.173981
-0.180328
-0.164215
-0.164703
0.060364
0.138977
-0.149567
-0.280914
-0.222321
-0.026031
0.078918
0.088196
0.086731
0.092590
0.080872
0.103821
0.091614
0.085754
0.073547
0.084778
0.090149
0.112610
0.117493
0.117004
0.106750
0.102844
0.100891
0.090149
0.067200
0.058899
0.031555
0.011047
0.019348
0.003235
-0.003082
-0.013824
-0.028961
-0.019196
0.028137
0.104797
0.216614
0.291809
0.238098
0.080383
-0.048981
0.014954
0.179504
0.167297
0.122864
0.147766
0.177551
0.199036
0.195129
0.165833
0.138000
0.111633
0.073547
0.047668
0.008118
-0.017242
-0.028473
-0.035797
-0.042633
-0.051422
-0.035797
-0.049469
-0.065094
-0.050446
-0.053864
-0.042633
-0.053864
-0.056305
-0.044098
-0.049957
-0.032867
-0.042145
-0.036774
-0.041168
-0.033844
-0.029938
-0.033844
-0.027985
-0.023102
-0.016266
-0.019684
-0.021149
-0.024567
-0.028473
-0.014313
-0.022125
-0.018707
-0.018707
-0.018707
-0.013336
-0.019196
-0.019684
-0.015778
-0.003082
-0.020172
-0.018707
-0.010406
-0.014801
-0.020172
-0.014801
-0.021637
-0.017731
-0.014801
-0.022125
-0.023590
-0.019196
-0.013824
-0.016754
-0.015778
-0.017242
-0.016754
-0.015289
-0.009430
-0.023590
-0.014801
-0.003571
-0.005524
-0.013336
-0.013824
0.002258
-0.007477
-0.002106
-0.007965
0.007629
0.004700
0.000305
0.002747
0.010071
0.005188
0.009583
0.017883
0.017395
0.004211
0.012024
0.013489
0.014465
0.013000
0.015442
0.004700
0.019836
0.019836
0.011047
0.009583
0.015930
0.009583
0.013977
0.009094
0.015442
0.013977
0.014954
0.019348
0.024231
0.023254
0.026672
0.026184
0.017883
0.034485
0.036438
0.028625
0.024719
0.025208
0.040344
0.026184
0.037415
0.037415
0.042297
0.042786
0.033997
0.036438
0.040344
0.040833
0.042786
0.038391
0.038391
0.037903
0.045227
0.051575
0.070618
0.063782
0.067200
0.061340
0.081360
0.091614
0.106750
0.139465
0.156555
0.181458
0.192200
0.196594
0.126282
-0.024078
-0.172028
-0.237457
-0.134918
-0.100739
-0.035797
0.055969
0.063782
0.103821
0.008606
-0.274567
-0.461090
-0.444000
-0.334137
-0.120270
0.058411
0.083313
0.023743
-0.062164
-0.107086
-0.049469
0.021790
0.080383
0.115540
0.135071
0.160950
0.172180
0.177551
0.169250
0.192688
0.183899
0.189270
0.182922
0.207336
0.239563
0.250793
0.237122
0.239563
0.258606
0.266418
0.271301
0.282043
0.351868
0.431458
0.474426
0.443176
0.392395
0.327942
0.257141
0.218079
0.203918
0.207336
0.169250
0.120422
0.091614
0.043274
-0.017731
-0.090485
-0.171051
-0.221344
-0.261383
-0.276520
-0.309723
-0.329742
-0.347321
-0.360016
-0.349762
-0.331207
-0.308746
-0.280426
-0.256012
-0.216949
-0.185211
-0.153961
-0.131012
-0.100739
-0.085602
-0.070953
-0.038727
-0.040680
-0.024078
-0.027496
-0.010406
-0.015289
-0.012360
-0.008942
-0.015289
-0.005035
-0.002106
0.000305
-0.003571
-0.004059
-0.017242
-0.010895
-0.007477
-0.003082
-0.004059
-0.007965
-0.019684
0.000305
-0.020660
-0.019196
-0.022125
-0.005524
-0.014313
-0.001617
-0.014313
-0.009430
-0.008942
-0.005524
-0.014801
-0.020172
-0.008942
-0.014801
-0.009918
0.004211
-0.002594
0.001770
-0.012848
-0.009918
-0.011383
-0.001129
-0.002106
-0.000641
-0.006500
-0.005035
-0.000153
-0.005524
-0.003571
0.005676
-0.009430
0.002258
0.002258
0.005188
-0.007965
0.003723
0.004700
0.012512
0.006165
-0.004059
0.010071
0.006653
0.003235
0.011047
0.010071
0.007141
0.011536
-0.002594
0.008606
0.011536
0.015442
0.012512
0.013977
0.028137
0.024231
0.017883
0.029114
0.027161
0.037903
0.024719
0.024719
0.012512
0.034973
0.035950
0.033997
0.040833
0.045227
0.039856
0.043762
0.029602
0.033508
0.038879
0.042297
0.040344
0.036926
0.035461
0.037903
0.043274
0.038391
0.048157
0.042786
0.043762
0.034973
0.048645
0.043762
0.040833
0.041321
0.061829
0.043762
0.043762
0.051575
0.045715
0.048645
0.050110
0.053528
0.047180
0.048157
0.048157
0.050110
0.061340
0.058411
0.066223
0.070618
0.063293
0.062317
0.067200
0.074036
0.077454
0.086243
0.106262
0.117981
0.126770
0.142883
0.104309
0.011536
-0.153473
-0.322906
-0.339020
-0.273590
-0.141754
0.105774
0.475403
0.679016
0.524231
-0.112946
-0.490875
-0.354645
-0.048492
0.119934
0.138977
0.174133
0.189270
0.228333
0.337219
0.470032
0.273743
0.145813
0.145325
0.186829
0.203430
0.198547
0.184875
0.140442
0.100403
0.090637
0.089661
0.100403
0.101868
0.105286
0.090149
0.086243
0.069641
0.064758
0.057434
0.047668
0.037903
0.044250
0.038391
0.036438
0.040344
0.036438
0.047668
0.023254
0.018372
-0.012360
-0.013336
-0.035797
-0.028473
-0.053864
-0.038239
-0.048492
-0.058746
-0.054840
-0.070465
-0.079254
-0.077789
-0.090485
-0.088531
-0.092438
-0.089020
-0.094391
-0.083160
-0.087067
-0.083649
-0.078766
-0.062653
-0.045074
-0.054352
-0.045074
-0.037262
-0.035309
-0.029938
-0.038727
-0.030914
-0.022125
-0.037750
-0.036774
-0.024567
-0.025055
-0.029449
-0.021149
-0.034821
-0.027008
-0.024078
-0.026031
-0.030426
-0.027008
-0.029449
-0.028473
-0.018707
-0.028961
-0.027008
-0.026031
-0.019684
-0.029449
-0.027985
-0.024567
-0.027496
-0.027008
-0.027496
-0.016754
-0.021637
-0.015778
-0.023102
-0.016754
-0.013824
-0.018219
-0.013336
-0.016266
-0.024567
-0.022125
-0.010406
-0.018707
-0.024567
-0.021637
-0.006989
-0.014313
-0.014801
-0.015778
-0.017731
-0.013824
-0.008453
-0.016266
-0.006989
0.005676
-0.006500
-0.000641
0.002747
-0.008453
0.006165
0.004211
0.004700
0.001282
0.004211
0.014465
0.014465
0.005188
0.018860
0.018860
0.012512
0.006165
0.019348
0.022278
0.022278
0.027649
0.016418
0.029602
0.025696
0.025696
0.014954
0.030090
0.029602
0.032532
0.028137
0.033997
0.032532
0.029602
0.040833
0.039368
0.028625
0.025696
0.038879
0.025208
0.034973
0.034973
0.043762
0.033508
0.039368
0.034485
0.039368
0.034973
0.028137
0.034485
0.025208
0.019348
0.019348
0.023254
0.018372
0.010071
0.031555
0.023743
0.027161
0.036438
0.057922
0.102356
0.154602
0.215637
0.254700
0.296204
0.339661
0.348938
0.368469
0.393860
0.412415
0.388977
0.331848
0.271301
0.235168
0.249329
0.335266
0.366028
0.232239
0.092590
0.036926
-0.019684
-0.069977
-0.208160
-0.487946
-0.338043
-0.047028
-0.104156
-0.334137
-0.430328
-0.360016
-0.271637
-0.187653
-0.320465
-0.245758
-0.102203
-0.035309
-0.029449
0.004700
0.057922
0.096985
0.100891
0.108704
0.138977
0.179016
0.186340
0.185852
0.193665
0.174133
0.156555
0.134583
0.118958
0.118469
0.094543
0.079407
0.073547
0.063782
0.035461
0.025208
0.008118
-0.004059
-0.016754
-0.019684
-0.031403
-0.044098
-0.043121
-0.057281
-0.065582
-0.069489
-0.070465
-0.079254
-0.089020
-0.100250
-0.098297
-0.101715
-0.106598
-0.106598
-0.092438
-0.098785
-0.091949
-0.088043
-0.082184
-0.079742
-0.075836
-0.064606
-0.069489
-0.058746
-0.052399
-0.051422
-0.053864
-0.058746
-0.050446
-0.044098
-0.052399
-0.054840
-0.053864
-0.051422
-0.046539
-0.053864
-0.045563
-0.039703
-0.040192
-0.046539
-0.048004
-0.036774
-0.057281
-0.048492
-0.034332
-0.042633
-0.039215
-0.037750
-0.042633
-0.050446
-0.042145
-0.039215
-0.039215
-0.037262
-0.040192
-0.038239
-0.039215
-0.041168
-0.038239
-0.030914
-0.029938
-0.031403
-0.033356
-0.025543
-0.028961
-0.026520
-0.024078
-0.025543
-0.022125
-0.016266
-0.012360
-0.014313
-0.016754
-0.007965
-0.006012
-0.008942
-0.014801
-0.003571
-0.007965
-0.003571
0.006165
0.007141
0.000305
0.008118
0.009583
0.008118
0.005188
0.010559
0.019348
0.017883
0.011536
0.021790
0.026672
0.032043
0.024231
0.022766
0.034973
0.027161
0.045715
0.041321
0.043762
0.039856
0.033508
0.038879
0.040344
0.033508
0.053040
0.042786
0.037903
0.048645
0.037903
0.034485
0.038391
0.025696
0.043274
0.033020
0.032043
0.016418
0.025208
0.023743
0.029114
0.038391
0.054016
0.091125
0.143372
0.183411
0.218079
0.261047
0.325012
0.419739
0.448547
0.471497
0.462219
0.337708
0.242004
0.242981
0.237610
0.268860
0.429993
0.563782
0.470032
0.272278
0.177551
0.156555
0.111633
0.078918
0.020325
-0.011383
-0.016754
-0.025543
-0.055328
-0.089020
-0.143219
-0.359039
-0.485992
-0.181793
0.214172
0.135071
-0.098785
-0.199860
-0.134918
-0.044586
0.116516
0.073059
-0.192535
-0.120758
0.059387
0.110168
0.122375
0.146301
0.165833
0.163879
0.144836
0.137512
0.126282
0.120422
0.134094
0.136047
0.127258
0.121399
0.121887
0.098450
0.089172
0.088196
0.069641
0.048157
0.033020
0.010559
0.025696
0.007629
-0.004547
-0.006012
-0.003082
-0.016754
-0.012360
-0.026520
-0.034821
-0.050934
-0.046539
-0.064117
-0.072906
-0.085114
-0.081696
-0.082672
-0.093414
-0.093414
-0.093903
-0.100739
-0.111481
-0.107574
-0.130524
-0.135895
-0.135895
-0.144684
-0.133942
-0.131989
-0.124664
-0.126617
-0.123199
-0.114899
-0.103180
-0.109039
-0.103180
-0.102203
-0.082184
-0.088531
-0.084137
-0.085114
-0.083649
-0.068512
-0.058746
-0.061188
-0.052399
-0.050934
-0.055817
-0.044098
-0.042145
-0.030914
-0.033356
-0.029938
-0.027985
-0.038239
-0.025543
-0.021637
-0.029449
-0.030914
-0.017731
-0.027008
-0.025543
-0.032867
-0.027985
-0.030914
-0.031891
-0.033844
-0.032867
-0.028961
-0.030914
-0.032867
-0.040680
-0.032379
-0.037750
-0.028473
-0.035797
-0.032867
-0.037262
-0.028961
-0.027985
-0.024078
-0.015289
-0.025543
-0.023590
-0.010895
-0.012360
-0.018219
-0.007965
-0.011383
-0.013336
-0.001129
-0.000153
0.000305
-0.000641
0.011536
0.008118
0.003235
0.006653
0.012024
0.024231
0.022766
0.032043
0.021301
0.021301
0.042786
0.028625
0.035950
0.037903
0.034485
0.030090
0.033508
0.038879
0.030090
0.037415
0.030579
0.030090
0.021790
0.032043
0.035461
0.021790
0.016418
0.029602
0.021790
0.020813
0.014465
0.017395
0.016907
0.027161
0.017883
0.028137
0.043762
0.052063
0.092590
0.141418
0.218567
0.259094
0.318665
0.381653
0.437805
0.502258
0.549133
0.407532
0.154114
0.026672
0.016418
0.176086
0.393372
0.407043
0.299133
0.240051
0.188782
0.123352
0.080383
-0.014801
-0.117340
-0.176910
-0.163727
-0.152008
-0.143707
-0.141754
-0.158356
-0.162262
-0.337555
-0.748688
-0.797516
-0.272125
0.099915
0.049622
-0.056305
-0.160797
-0.188141
-0.166656
-0.171051
-0.195953
-0.163727
-0.104156
-0.061188
-0.011871
0.043762
0.102844
0.141418
0.179016
0.196594
0.204407
0.216125
0.185852
0.181946
0.168274
0.171692
0.163879
0.161438
0.170227
0.170715
0.207825
0.240051
0.277161
0.330872
0.384094
0.403137
0.374329
0.336731
0.268860
0.218079
0.187805
0.169250
0.189758
0.195129
0.192688
0.157043
0.118958
0.080872
0.013977
-0.058258
-0.128082
-0.176422
-0.204742
-0.246735
-0.264313
-0.278961
-0.278473
-0.274078
-0.259430
-0.247711
-0.224274
-0.198883
-0.183746
-0.153473
-0.152496
-0.120270
-0.113922
-0.097321
-0.092438
-0.080719
-0.080719
-0.071442
-0.077301
-0.063141
-0.055328
-0.058746
-0.050934
-0.046539
-0.056793
-0.059235
-0.047516
-0.046539
-0.047028
-0.045074
-0.035309
-0.045563
-0.041168
-0.049957
-0.030426
-0.038727
-0.030914
-0.023102
-0.033356
-0.036285
-0.035309
-0.018707
-0.031891
-0.031403
-0.023590
-0.022614
-0.026031
-0.030914
-0.035309
-0.020172
-0.027985
-0.027496
-0.035309
-0.035309
-0.035797
-0.039215
-0.038727
-0.033356
-0.029938
-0.036285
-0.024567
-0.039215
-0.033844
-0.027496
-0.020172
-0.029938
-0.021149
-0.011871
-0.010406
-0.011383
-0.001617
-0.001617
0.004700
0.001770
0.004211
0.001770
0.010071
0.010559
0.006653
0.010559
0.014465
0.012512
0.024231
0.013489
0.014954
0.017883
0.020813
0.007629
0.009094
0.009094
0.012024
0.003235
0.005188
-0.001129
-0.000153
-0.006989
-0.012848
-0.020172
-0.016266
-0.016754
-0.028473
-0.055817
-0.091949
-0.103180
-0.059723
0.095520
0.330383
0.397766
0.395325
0.366516
0.364563
0.415344
0.387512
0.329407
0.320129
0.352356
0.386536
0.412903
0.417786
0.400696
0.398254
0.386536
0.320618
0.228333
0.139465
0.091125
0.037415
-0.016266
-0.057281
-0.094391
-0.114410
-0.152985
-0.176422
-0.179840
-0.167633
-0.163239
-0.124176
-0.116364
-0.096344
-0.058258
-0.037262
-0.027008
-0.010895
0.006653
0.017395
0.021301
-0.000153
-0.022614
-0.020172
-0.106110
-0.200348
-0.199371
-0.033844
0.092102
0.119934
0.079407
-0.001617
-0.062653
-0.087555
-0.051910
-0.040680
-0.033844
-0.003082
0.022278
0.046204
0.062317
0.055969
0.044250
0.031067
0.038391
0.047668
0.040344
0.030090
0.016418
0.014465
-0.002106
-0.014801
-0.026031
-0.037262
-0.040680
-0.058258
-0.061188
-0.068512
-0.078766
-0.084625
-0.081696
-0.079742
-0.080719
-0.080719
-0.067535
-0.065582
-0.069977
-0.066559
-0.055817
-0.060699
-0.051422
-0.044098
-0.056305
-0.036774
-0.033356
-0.026031
-0.028961
-0.024078
-0.034332
-0.021637
-0.018707
-0.022125
-0.022125
-0.010895
-0.008942
-0.008942
-0.001617
-0.013824
-0.008453
-0.009430
-0.012360
-0.010895
-0.001129
0.001282
-0.004547
-0.012360
0.001282
-0.014313
0.001770
-0.005035
-0.000641
0.009094
-0.001129
0.004700
-0.006012
-0.000153
-0.010406
-0.004547
-0.003571
-0.001129
-0.000153
0.002258
0.000793
0.004211
-0.000641
-0.006500
0.000793
0.000793
0.008606
-0.009430
0.010559
0.002747
0.003235
0.016907
0.000793
0.006165
0.013000
0.009094
0.009094
0.002747
0.013000
0.006165
0.000305
0.018372
0.016418
0.015930
0.013977
0.012512
0.012024
0.008606
0.010071
0.017395
0.015442
0.009583
0.011047
0.024231
0.021790
0.021301
0.013977
0.017883
0.021790
0.022766
0.027649
0.022766
0.007629
0.029602
0.025208
0.026184
0.024719
0.033020
0.039368
0.031067
0.033997
0.023743
0.040344
0.029602
0.032532
0.032532
0.032532
0.029602
0.034485
0.032532
0.029602
0.033997
0.030090
0.033508
0.036438
0.034485
0.044250
0.046692
0.033508
0.036438
0.047668
0.035950
0.038391
0.045227
0.049133
0.033508
0.042297
0.032532
0.033020
0.041321
0.034973
0.038879
0.027649
0.025208
0.023743
0.045715
0.031555
0.051086
0.045715
0.049622
0.058899
0.070129
0.056946
0.073059
0.075989
0.065247
0.087219
0.129700
0.214172
0.226379
0.084290
0.045715
0.073547
0.148254
0.092590
0.083313
0.033997
0.024719
0.114563
0.141418
0.080872
0.012512
-0.020660
-0.049469
-0.060211
-0.077789
-0.079742
-0.075348
-0.103668
-0.156891
-0.227692
-0.225250
-0.157867
-0.068024
-0.034821
0.030579
0.011047
-0.037262
-0.070465
-0.129547
-0.114410
-0.074371
-0.007477
0.024719
0.051575
0.055969
0.064270
0.082336
0.088196
0.096985
0.097961
0.086731
0.069153
0.072083
0.074036
0.065735
0.067688
0.058411
0.053040
0.038879
0.044250
0.033997
0.033997
0.028137
0.024231
0.031067
0.014465
0.012512
0.021301
0.010071
0.010071
-0.001617
0.005676
-0.003082
0.005188
-0.005524
-0.009918
-0.010406
-0.004547
-0.009430
-0.006500
-0.014801
-0.003082
-0.011383
-0.007965
-0.012360
-0.015289
-0.003571
-0.008453
-0.003571
0.005676
-0.003082
0.003723
-0.001617
0.004700
0.009094
0.001770
0.010071
0.000793
0.005676
0.012512
0.010071
0.010559
0.015442
0.015442
0.014465
0.012512
0.009094
0.014465
0.016418
0.013977
0.014954
0.019836
0.015930
0.016907
0.017395
0.019836
0.009094
0.022278
0.013489
-0.002594
0.009583
0.010071
0.010071
0.014954
0.007141
0.001282
0.008606
-0.002106
0.008606
-0.000153
0.006165
-0.004059
0.011047
-0.004059
0.001282
0.002747
0.008118
-0.014313
-0.007477
-0.002106
0.000793
-0.001129
0.005676
0.000305
-0.006012
0.005188
0.002258
-0.002106
0.008118
0.017883
0.013000
0.013000
0.023254
0.018372
0.022278
0.013489
0.013489
0.027161
0.023254
0.022278
0.029602
0.016418
0.020813
0.036926
0.022278
0.016418
0.021301
0.030090
0.022278
0.018860
0.024719
0.020325
0.016418
0.027161
0.020325
0.020813
0.027649
0.024231
0.019348
0.021301
0.018372
0.020325
0.019348
0.025696
0.024719
0.019348
0.025696
0.017395
0.019836
0.017883
0.013489
0.025696
0.013000
0.006165
0.013977
0.007141
0.005676
0.001770
0.006165
-0.003082
0.003723
0.016418
0.023743
0.045227
0.099915
0.141907
0.202454
0.290833
0.375305
0.427063
0.457336
0.470520
0.380676
0.289368
0.249329
0.249329
0.258606
0.375793
0.413391
0.339172
0.255676
0.194153
0.177551
0.141418
0.096497
-0.006989
-0.097809
-0.147614
-0.179352
-0.198395
-0.202789
-0.209137
-0.183258
-0.176422
-0.160797
-0.161774
-0.154938
-0.121735
-0.148102
-0.201813
-0.229645
-0.306793
-0.340485
-0.246735
0.090149
0.090637
0.023254
-0.003082
-0.034332
0.023254
0.070129
0.006653
-0.006989
-0.007477
0.029114
0.089172
0.072571
0.093567
0.181946
0.205383
0.166809
0.150696
0.124817
0.091125
0.049133
0.032043
0.003235
-0.002106
-0.013336
-0.020172
-0.031403
-0.039215
-0.027496
-0.034332
-0.042633
-0.048981
-0.029938
-0.027008
-0.028961
-0.025543
-0.025055
-0.017242
-0.025055
-0.021637
-0.016754
-0.011871
-0.019684
-0.007477
-0.019684
-0.005035
-0.007965
-0.007965
-0.007477
-0.012848
-0.005035
-0.005524
-0.008942
-0.012848
0.005188
0.006653
-0.008942
-0.004059
0.005188
-0.006500
0.000793
-0.002594
-0.006989
-0.003082
0.000793
0.005188
-0.003082
-0.000641
-0.000641
0.010071
0.005188
0.002747
0.000793
-0.002106
-0.002594
0.006165
-0.007477
0.005676
0.005188
0.002747
0.005188
0.010071
0.001770
0.005676
0.008606
0.010071
0.011047
-0.002106
0.001282
-0.001129
0.006165
0.002258
0.008606
-0.000641
-0.004547
-0.016754
-0.011383
-0.012848
-0.012360
-0.013824
-0.016754
-0.021637
-0.020172
-0.029938
-0.021149
-0.028961
-0.033356
-0.028473
-0.042633
-0.039703
-0.046539
-0.046539
-0.051910
-0.043121
-0.045074
-0.042633
-0.046539
-0.054840
-0.056793
-0.047028
-0.045074
-0.049957
-0.046539
-0.044586
-0.027008
-0.027008
-0.026520
-0.020172
-0.022614
-0.013336
-0.016754
-0.034821
-0.031891
-0.028473
-0.027985
-0.012848
-0.009430
-0.010406
-0.001617
-0.007477
-0.005035
-0.011383
-0.004059
0.003235
0.003723
-0.001129
-0.006500
0.008606
0.010559
0.028625
0.051086
0.070618
0.103333
0.115540
0.184875
0.218567
0.266907
0.323059
0.340637
0.351868
0.338684
0.298157
0.242004
0.218079
0.209778
0.240540
0.298645
0.300110
0.295715
0.254211
0.167786
0.079895
0.017395
0.042786
0.098938
0.178040
0.214172
0.174622
0.161438
0.137512
0.041321
-0.169098
-0.324860
-0.249176
-0.027496
0.153137
0.078430
-0.000641
0.001770
-0.026520
-0.078766
-0.128082
-0.155914
-0.176910
-0.185699
-0.182770
-0.185211
-0.180817
-0.161774
-0.140289
-0.091949
-0.055817
-0.009918
0.011536
-0.061676
-0.174469
-0.249664
-0.296051
-0.261871
-0.107574
0.124817
0.231750
0.195618
0.088196
-0.060699
-0.093414
-0.046051
-0.085602
-0.071442
-0.032867
0.026184
0.080383
0.095032
0.110168
0.120422
0.123352
0.110657
0.107239
0.092102
0.080872
0.063293
0.045715
0.036438
0.025208
0.024231
0.017395
0.004700
0.007141
-0.005524
0.002258
0.004700
-0.007965
-0.003571
-0.005035
-0.000641
-0.001129
0.008118
0.000793
0.005188
-0.005035
-0.005035
0.000305
-0.009430
0.007141
-0.004059
-0.003082
0.013489
-0.003082
0.001770
0.002258
-0.000153
0.003723
0.004211
0.002747
0.003235
0.002747
0.000793
0.004700
-0.004547
0.014954
0.000793
0.008606
0.001282
-0.007965
0.007141
0.000793
-0.000153
0.007629
0.002747
-0.000641
-0.006989
0.008606
0.000305
-0.002106
0.003723
0.002258
0.003723
0.006653
-0.013824
0.005676
0.004211
0.012024
0.000305
-0.000641
-0.001617
0.001282
-0.001129
-0.002594
0.003235
-0.006989
-0.006500
0.012512
-0.006500
-0.008453
-0.003571
0.002747
-0.000153
-0.004059
-0.007965
-0.000641
-0.002594
0.001770
0.001282
0.005188
-0.006500
0.005676
-0.006500
-0.008942
-0.003082
-0.002106
0.004700
-0.003082
0.000305
-0.007965
-0.001129
-0.001129
-0.021149
0.000793
-0.006500
-0.006989
-0.010406
-0.008453
-0.008942
-0.001129
0.002747
-0.003571
0.006653
0.011536
0.001282
0.015930
0.000793
0.007141
0.012024
0.020813
0.022278
0.025696
0.015442
0.025208
0.031555
0.027161
0.035950
0.026184
0.029602
0.025696
0.018860
0.023254
0.033997
0.034973
0.023254
0.024231
0.027161
0.035461
0.039856
0.041321
0.050598
0.047180
0.054993
0.048157
0.069641
0.064758
0.077454
0.079895
0.072083
0.062317
0.054993
0.023743
-0.034821
-0.099274
-0.096832
-0.071442
-0.043121
0.032043
0.177551
0.265442
0.241516
0.205383
0.265930
0.276672
0.276184
0.252747
0.196594
0.143372
0.174622
0.243958
0.311829
0.335266
0.328430
0.298645
0.231750
0.099915
-0.012848
-0.059235
-0.109039
-0.128571
-0.134918
-0.115387
-0.045563
0.021301
0.047668
-0.064606
-0.192535
-0.285797
-0.273590
-0.218414
-0.131989
-0.024078
0.053528
0.084290
0.090637
0.086731
0.076477
0.051086
0.044739
0.022766
0.003723
-0.004059
0.004700
-0.006500
-0.004547
0.002747
0.012512
0.009094
0.029114
0.033997
0.039368
0.017883
0.041809
0.048645
0.056458
0.059387
0.062805
0.058411
0.054504
0.039856
0.046204
0.052063
0.044250
0.035950
0.036438
0.038879
0.015442
0.011536
0.007629
-0.009430
-0.017242
-0.011871
-0.015289
-0.010895
-0.019684
-0.035309
-0.026520
-0.025543
-0.027496
-0.032867
-0.029449
-0.025543
-0.020172
-0.024567
-0.021149
-0.023590
-0.031403
-0.025055
-0.027985
-0.029449
-0.020172
-0.016266
-0.024078
-0.023102
-0.019684
-0.013824
-0.018707
-0.015289
-0.011871
-0.010895
-0.010895
-0.010895
-0.021637
-0.022125
-0.012360
-0.009430
-0.007477
-0.013824
-0.013336
-0.006500
-0.013336
-0.002594
-0.007477
-0.006500
-0.006012
-0.004547
0.004211
-0.013824
-0.010406
0.008118
0.002258
-0.006989
-0.005035
0.001282
0.009094
-0.002106
-0.003571
0.008118
-0.000641
0.005676
0.003723
0.012512
0.007141
0.013000
0.003723
0.018372
-0.002106
0.017395
0.006653
0.015442
0.020813
0.018860
0.007629
0.003235
0.016418
0.017395
0.022766
0.022278
0.012024
0.033997
0.013977
0.014954
0.021301
0.034485
0.026184
0.033020
0.045227
0.038391
0.035461
0.046204
0.052063
0.053528
0.060852
0.085266
0.087219
0.096497
0.109680
0.120911
0.113586
0.109192
0.027649
-0.109528
-0.218903
-0.194489
-0.044586
0.063293
0.124817
0.129211
0.084778
0.001282
-0.045563
-0.092926
-0.136871
-0.187653
-0.182281
-0.130035
-0.035797
0.039368
0.070618
0.089661
0.092590
0.077454
0.087219
0.075989
0.026672
0.006653
0.014465
0.020325
0.035950
0.029602
0.018372
0.063782
0.168274
0.175598
0.146301
0.065735
0.021790
0.001770
0.010071
-0.036774
0.003235
0.049133
0.094543
0.129700
0.160950
0.130188
0.068665
0.051086
0.059387
0.088684
0.109192
0.137024
0.163879
0.166321
0.150208
0.171204
0.221008
0.269348
0.274719
0.251282
0.184387
0.105774
-0.005524
-0.058258
-0.067047
-0.030914
0.014465
0.029602
0.015930
-0.022125
-0.070465
-0.134918
-0.183258
-0.215485
-0.223785
-0.230621
-0.223297
-0.207184
-0.188141
-0.154449
-0.130524
-0.103668
-0.042633
0.025696
0.072571
0.028625
-0.048492
-0.076324
-0.017731
0.048157
0.081360
0.094543
0.086243
0.064270
0.055969
0.040344
0.028625
0.035461
0.019348
0.005676
0.006653
-0.000641
0.004211
-0.006989
-0.000153
0.005188
-0.005035
-0.002594
-0.001617
-0.009918
-0.007965
-0.002594
0.001770
-0.003571
-0.006989
-0.010406
-0.004547
-0.017242
-0.006012
-0.005524
-0.008453
-0.015289
-0.005524
-0.014313
-0.007477
-0.014801
-0.011383
-0.010406
-0.008942
-0.008453
-0.004059
-0.011871
-0.014313
-0.013824
-0.016266
-0.007477
-0.009918
-0.014313
-0.011383
0.002258
-0.002106
0.001282
-0.004059
0.001282
0.000305
-0.002106
-0.003571
-0.003082
-0.000153
-0.003082
0.009094
0.002747
-0.003082
0.005188
0.004211
-0.002106
0.003235
0.001282
-0.000153
0.007141
0.004211
0.006653
0.011536
0.010559
0.009094
0.007629
0.011047
0.016907
0.013000
0.007629
0.011047
0.025208
0.016907
0.018372
0.015442
0.014954
0.026672
0.028625
0.015930
0.024719
0.014954
0.025696
0.026184
0.021301
0.014954
0.027161
0.029114
0.032532
0.026672
0.029114
0.025208
0.018372
0.025208
0.032043
0.028137
0.031067
0.032043
0.032043
0.031067
0.035950
0.037903
0.042786
0.034485
0.049622
0.054504
0.052063
0.058899
0.073547
0.073059
0.082825
0.103821
0.114075
0.124329
0.118958
0.101868
0.033020
-0.064606
-0.142242
-0.160797
-0.126129
-0.019196
0.085266
0.178040
0.214661
0.175598
0.126282
0.092590
-0.040192
-0.186676
-0.215973
-0.215973
-0.221344
-0.194489
-0.077301
0.154114
0.218567
0.117004
0.076965
0.061829
0.057434
0.088196
0.212708
0.283997
0.077454
-0.048004
-0.006012
0.076965
0.127747
0.162415
0.196106
0.232727
0.220032
0.204407
0.189758
0.161926
0.169250
0.192200
0.196106
0.186340
0.192200
0.198059
0.217590
0.194153
0.121887
0.031555
0.008118
0.012024
0.029114
0.069153
0.085754
0.090637
0.076477
0.032532
-0.014313
-0.083160
-0.142242
-0.178375
-0.211578
-0.233063
-0.253082
-0.234528
-0.232574
-0.229156
-0.222321
-0.196442
-0.178375
-0.156403
-0.148590
-0.114899
-0.096832
-0.091461
-0.066559
-0.058258
-0.037750
-0.027496
-0.016266
-0.021637
0.000793
0.009094
0.017883
0.011047
0.023254
0.035950
0.030090
0.028137
0.022766
0.031555
0.035950
0.028137
0.019348
0.027161
0.019348
0.020325
0.034973
0.021301
0.015930
0.008606
0.032532
0.024231
0.022766
0.019836
0.019348
0.016418
0.009583
0.010559
0.018860
0.017395
0.019836
0.009583
0.023743
0.016418
0.010071
0.014465
0.011047
0.013000
0.011047
0.013977
0.010071
0.005188
0.014954
0.011536
0.013000
0.003723
0.015442
0.010559
0.012024
0.005676
-0.000641
0.011047
0.008606
0.008606
0.005676
0.009583
0.007629
0.007141
0.004211
-0.000153
0.002258
-0.000641
-0.001129
-0.002594
0.000305
-0.002594
0.004700
-0.005524
-0.008942
0.013000
0.004700
-0.008453
-0.007965
-0.001617
0.000793
-0.002594
0.000793
-0.006012
-0.000641
0.015930
0.012512
0.006653
0.010071
0.009583
0.007141
0.018372
0.020325
0.008606
0.006653
0.013977
0.014465
0.015930
0.022766
0.020813
0.026184
0.019836
0.018372
0.014954
0.028625
0.021301
0.020325
0.032043
0.026672
0.027161
0.020325
0.028625
0.035461
0.029602
0.032043
0.036926
0.039856
0.050598
0.045715
0.043762
0.050110
0.066223
0.067688
0.097961
0.107239
0.129700
0.119934
0.123840
0.129700
0.172180
0.210754
0.120911
-0.122711
-0.374176
-0.427399
-0.201324
0.018860
0.203430
0.346008
0.241516
0.024719
-0.327301
-0.624664
-0.697906
-0.595367
-0.121246
0.135071
0.002258
-0.056793
-0.056305
0.006653
0.080872
-0.051910
-0.095367
-0.047028
0.032043
0.128235
0.221008
0.276184
0.312805
0.339172
0.327454
0.346008
0.401184
0.507629
0.588684
0.664368
0.737122
0.704895
0.652161
0.575012
0.499329
0.424622
0.403137
0.377258
0.352844
0.353821
0.333313
0.263000
0.157532
0.059387
-0.027496
-0.114899
-0.182281
-0.232574
-0.279938
-0.323395
-0.360504
-0.374176
-0.377106
-0.380035
-0.358551
-0.332184
-0.305328
-0.280426
-0.251129
-0.215973
-0.180817
-0.147125
-0.121735
-0.102692
-0.085114
-0.079254
-0.059235
-0.060699
-0.054352
-0.049469
-0.032379
-0.025543
-0.029938
-0.027985
-0.031403
-0.039215
-0.032867
-0.027496
-0.034332
-0.025543
-0.021637
-0.020172
-0.026031
-0.015778
-0.016754
-0.009430
-0.014313
-0.016754
-0.012848
-0.006989
-0.013336
-0.004547
-0.015778
-0.003571
-0.011871
-0.009918
-0.019684
-0.011871
-0.010406
-0.010895
-0.014313
-0.013824
-0.019684
-0.023590
-0.006012
-0.019196
-0.022125
-0.010895
-0.009918
-0.023590
-0.022125
-0.018219
-0.014313
-0.022125
-0.018219
-0.023102
-0.019196
-0.014313
-0.025543
-0.018219
-0.014313
-0.018219
-0.015289
-0.017731
-0.019196
-0.014801
-0.012848
-0.009430
-0.018219
-0.017731
-0.006500
-0.006500
-0.012848
-0.009430
-0.017242
-0.006500
-0.009430
-0.011871
-0.007965
-0.005035
-0.000641
-0.005524
-0.011871
-0.004059
0.002258
-0.016266
-0.009430
-0.006012
-0.000153
-0.006012
0.008606
0.004211
0.002258
-0.000641
0.005676
-0.002594
-0.002106
0.011047
-0.002106
0.006165
0.013977
0.006165
0.006653
0.003723
0.013000
0.019836
0.034973
0.018860
0.026672
0.023743
0.027161
0.031555
0.026184
0.028625
0.035950
0.039856
0.048645
0.048645
0.053040
0.041321
0.053528
0.059387
0.055481
0.054016
0.069153
0.054504
0.068665
0.080383
0.082336
0.087219
0.081848
0.095520
0.101379
0.101868
0.128723
0.128235
0.111633
0.081848
-0.002106
-0.078766
-0.126129
-0.134430
-0.173492
-0.163727
-0.079742
0.133118
0.299622
0.279114
0.139465
-0.085602
-0.213043
-0.260895
-0.249176
-0.061188
0.077942
-0.044586
0.100403
0.291809
0.376282
0.365540
0.402161
0.406555
0.311829
0.246887
0.242493
0.241516
0.258118
0.288879
0.306946
0.304504
0.281555
0.267395
0.251282
0.239563
0.195129
0.130188
0.062805
-0.004059
-0.034332
-0.053864
-0.062653
-0.089508
-0.121246
-0.133942
-0.140778
-0.148102
-0.133942
-0.119293
-0.125641
-0.119781
-0.103180
-0.100739
-0.088531
-0.069977
-0.060211
-0.055328
-0.048004
-0.046539
-0.038239
-0.041656
-0.039703
-0.039703
-0.034821
-0.047516
-0.041656
-0.035309
-0.034821
-0.025543
-0.029449
-0.021149
-0.028473
-0.023590
-0.037262
-0.028961
-0.028473
-0.009918
-0.018707
-0.014313
-0.010895
-0.013824
-0.004059
-0.000153
-0.010406
-0.001129
0.001770
0.000793
0.002747
0.002747
-0.000641
0.001282
0.002258
0.002258
-0.004059
0.010559
0.005188
0.004700
0.002747
0.007629
0.012512
0.005676
0.001770
0.004700
0.017395
0.008606
0.000305
0.016418
0.003235
0.009583
0.014954
0.008606
0.012024
0.004700
0.006653
-0.001129
0.003235
0.008606
0.010559
0.013489
0.007629
0.008118
0.012512
0.008606
0.007141
0.010559
0.007141
0.012024
0.013000
0.005188
0.012024
0.013977
0.004700
0.015442
0.014954
0.007629
0.013489
0.015442
0.008606
0.008118
0.006653
0.020325
0.013977
0.009094
0.004211
0.014465
0.013977
0.010071
0.010071
0.017395
0.022278
0.017395
0.017883
0.016418
0.016907
0.022766
0.028625
0.018372
0.022278
0.012512
0.021790
0.027161
0.040833
0.039368
0.026672
0.033020
0.044250
0.034973
0.039856
0.046204
0.051575
0.050110
0.055481
0.067688
0.084778
0.099915
0.103821
0.110168
0.092102
-0.004059
-0.088043
-0.048981
-0.039215
0.011536
0.060852
0.005188
-0.081696
-0.173981
-0.225250
-0.184723
-0.130035
-0.134430
-0.132965
-0.102692
-0.019196
0.022278
-0.055328
-0.132965
-0.127106
-0.090485
-0.015778
0.030090
0.090637
0.175110
0.196106
0.183411
0.140442
0.117493
0.136047
0.150696
0.172180
0.164368
0.163391
0.167786
0.164368
0.153625
0.138977
0.111633
0.153625
0.186340
0.223938
0.186340
0.030579
-0.015778
0.024719
0.081360
0.142395
0.187805
0.176086
0.144348
0.127258
0.101868
0.088684
0.072083
0.044250
0.007629
0.003235
0.009583
0.026184
0.041321
0.052063
0.025208
0.015442
0.000793
-0.020172
-0.002594
-0.023102
-0.024078
-0.042145
-0.026520
-0.053864
-0.034821
-0.039703
-0.028473
-0.027985
-0.024567
-0.036285
-0.032379
-0.042633
-0.051910
-0.048492
-0.056305
-0.059235
-0.052887
-0.056305
-0.046051
-0.045074
-0.049469
-0.038239
-0.041656
-0.052399
-0.052399
-0.047028
-0.037262
-0.038727
-0.047028
-0.042145
-0.039215
-0.035797
-0.048981
-0.040680
-0.032867
-0.046051
-0.027008
-0.021637
-0.041656
-0.031891
-0.029938
-0.023102
-0.031403
-0.035309
-0.029449
-0.023102
-0.019684
-0.028473
-0.023590
-0.020172
-0.019684
-0.020172
-0.011871
-0.020660
-0.028473
-0.021149
-0.010895
-0.008453
-0.009430
-0.012360
-0.010895
-0.009918
-0.008453
-0.009430
0.002258
-0.007477
-0.008942
-0.001617
-0.001617
-0.001617
-0.009430
-0.006012
-0.001129
-0.003082
0.008606
-0.002106
-0.007965
0.011047
0.018860
-0.000153
0.004700
0.009094
-0.002594
-0.002106
0.004700
0.016907
0.012512
0.017395
0.009583
0.015930
0.013489
0.016907
0.013977
0.010071
0.015442
0.022766
0.017883
0.008606
0.015442
0.018860
0.031067
0.014954
0.010071
0.017883
0.029114
0.015930
0.012024
0.017395
0.020813
0.016907
0.030090
0.025208
0.019836
0.028137
0.023254
0.026184
0.020325
0.038879
0.041321
0.036438
0.033508
0.043762
0.031067
0.048645
0.036438
0.045227
0.040344
0.039368
0.053528
0.048645
0.051575
0.059875
0.075989
0.065247
0.064270
0.058411
0.080872
0.083313
0.085754
0.099915
0.093567
0.103333
0.120911
0.129211
0.156067
0.162903
0.159485
0.109192
0.012024
-0.127594
-0.242340
-0.311676
-0.232086
-0.108063
0.120422
0.384094
0.466614
0.351379
-0.006989
-0.318024
-0.597321
-0.617340
-0.364410
0.113098
0.368469
0.263000
0.135071
0.052551
0.075012
0.104797
-0.035797
-0.092926
-0.048981
0.042297
0.170715
0.268372
0.296692
0.253723
0.158020
0.045715
0.029114
0.084778
0.167297
0.214661
0.252747
0.309875
0.359192
0.369446
0.362610
0.372375
0.320129
0.262024
0.187317
0.174133
0.175110
0.181946
0.165344
0.108215
0.034485
-0.003571
-0.026031
-0.027985
-0.039215
-0.063629
-0.130035
-0.185699
-0.229645
-0.245270
-0.275543
-0.264801
-0.276520
-0.255035
-0.242828
-0.215973
-0.198883
-0.177399
-0.156891
-0.107574
-0.096344
-0.076324
-0.053864
-0.047028
-0.035309
-0.032867
-0.009918
-0.019684
-0.010895
-0.018219
-0.003571
-0.009430
-0.009918
-0.004059
-0.006012
-0.005035
-0.011383
-0.010895
-0.017731
-0.004059
-0.006012
-0.010895
-0.003082
-0.005524
-0.002106
-0.005035
-0.004547
-0.012360
0.002747
-0.009430
0.000793
-0.008942
0.001770
0.009094
0.005188
-0.001617
-0.007477
-0.001129
0.007141
0.007141
0.011047
-0.005035
0.006165
-0.000153
0.003723
-0.003571
0.005188
0.009583
0.004700
-0.000641
0.007629
0.005188
0.000305
-0.003571
0.009094
0.010071
0.005676
0.013489
0.011536
0.014465
0.009583
0.013000
0.015442
0.008606
0.012512
0.012024
0.008606
0.005676
0.016907
0.015930
0.019348
0.015442
0.011536
0.025696
0.010071
0.008118
0.024231
0.007141
0.022766
0.009094
0.011047
0.022278
0.011536
0.015930
0.018860
0.018372
0.015442
0.021790
0.024231
0.032532
0.014954
0.027161
0.023743
0.025208
0.023743
0.029602
0.035461
0.019348
0.022766
0.015930
0.018372
0.017883
0.021790
0.014954
0.016418
0.026184
0.021790
0.015930
0.010071
0.014465
0.027161
0.018372
0.012024
0.015442
0.027161
0.035950
0.035461
0.046692
0.043274
0.041809
0.040833
0.058411
0.057434
0.076477
0.099915
0.091614
0.087708
0.088684
0.106750
0.132629
0.153625
0.164368
0.146790
0.064270
-0.036774
-0.114899
-0.170074
-0.160797
-0.103180
0.023743
0.141418
0.230286
0.157043
0.013977
-0.187653
-0.447418
-0.224274
0.056458
-0.039215
-0.084137
-0.062164
-0.017242
0.126770
0.337219
0.192688
-0.011383
0.023254
0.089661
0.095032
0.164856
0.272766
0.343079
0.355774
0.346985
0.289856
0.276184
0.281067
0.314758
0.355286
0.367493
0.341125
0.293274
0.239563
0.200500
0.178528
0.184387
0.185852
0.146790
0.118958
0.079407
0.029602
-0.027008
-0.089996
-0.110504
-0.126129
-0.128082
-0.134430
-0.147614
-0.165192
-0.164703
-0.164703
-0.159821
-0.145172
-0.145172
-0.130035
-0.104156
-0.087067
-0.078278
-0.068512
-0.069977
-0.072906
-0.056793
-0.065094
-0.064606
-0.056305
-0.053864
-0.052887
-0.073883
-0.073883
-0.069000
-0.070465
-0.085114
-0.072418
-0.085602
-0.088531
-0.092438
-0.085114
-0.083160
-0.083160
-0.068512
-0.071930
-0.061188
-0.058258
-0.047516
-0.048492
-0.045563
-0.040192
-0.039703
-0.024567
-0.025055
-0.029938
-0.012360
-0.016754
-0.015289
-0.013824
-0.016754
-0.016266
-0.016754
-0.011871
-0.011871
-0.020660
-0.007965
-0.015778
-0.010406
-0.014313
-0.012360
-0.011383
-0.012848
-0.007965
-0.019196
-0.004059
-0.006012
-0.019684
-0.017242
-0.013824
-0.009918
-0.010406
-0.007965
-0.001617
-0.009430
-0.006012
0.001282
-0.012360
-0.005524
-0.003571
0.000305
-0.013824
-0.000153
-0.003571
0.009583
0.004211
0.017395
0.013000
0.012512
0.023254
0.022278
0.015442
0.023254
0.022278
0.027161
0.015930
0.013977
0.025208
0.014465
0.017395
0.016907
0.016418
0.021301
0.013489
0.010559
0.005188
0.014954
0.005188
0.000793
0.016907
0.012024
0.014954
0.010559
0.016418
0.017883
0.014465
0.025208
0.028137
0.023254
0.025208
0.033508
0.028625
0.036926
0.033508
0.049133
0.034973
0.045227
0.038391
0.048645
0.045715
0.043762
0.035461
0.045715
0.054993
0.048157
0.059387
0.057434
0.077454
0.062805
0.083313
0.086731
0.097961
0.112610
0.125793
0.134094
0.096008
-0.019684
-0.198883
-0.348785
-0.343414
-0.203278
-0.028473
0.156067
0.266907
0.382141
0.005676
-0.567047
-0.652496
-0.216461
0.064270
-0.037750
-0.109039
-0.073395
0.009583
0.218079
0.337219
0.261047
0.323059
0.397766
0.387024
0.346008
0.388000
0.413879
0.408020
0.387024
0.373840
0.423157
0.402161
0.378235
0.277161
0.237122
0.195129
0.163391
0.107727
0.040833
0.004211
-0.043121
-0.076324
-0.094879
-0.116852
-0.127106
-0.129547
-0.125153
-0.102692
-0.100250
-0.081696
-0.069489
-0.035309
-0.033844
-0.036285
-0.019196
-0.003082
0.008606
0.011536
0.022766
0.029114
0.031555
0.019348
0.028625
0.007629
0.000793
0.007629
0.007629
-0.007965
-0.027985
-0.029449
-0.034332
-0.042145
-0.045563
-0.058258
-0.050934
-0.067047
-0.076324
-0.086090
-0.086578
-0.093903
-0.079742
-0.089508
-0.095856
-0.080231
-0.081207
-0.076324
-0.074371
-0.076324
-0.068024
-0.057770
-0.049469
-0.046051
-0.046539
-0.036285
-0.038727
-0.028961
-0.036285
-0.033844
-0.034332
-0.028961
-0.022125
-0.027496
-0.012360
-0.020660
-0.021149
-0.022125
-0.015289
-0.013824
-0.022125
-0.014801
-0.013824
-0.022125
-0.014313
-0.022614
-0.021637
-0.015289
-0.017731
-0.014801
-0.012360
-0.025543
-0.013336
-0.018219
-0.016266
-0.015289
-0.020172
-0.012360
-0.026520
-0.009918
-0.018219
-0.016266
-0.014313
-0.028473
-0.030426
-0.029449
-0.021637
-0.024078
-0.024567
-0.032379
-0.023590
-0.021149
-0.028473
-0.023102
-0.036774
-0.026520
-0.038727
-0.039215
-0.033844
-0.029449
-0.024078
-0.036285
-0.035797
-0.036774
-0.023102
-0.028473
-0.022614
-0.036774
-0.039703
-0.024567
-0.022614
-0.021637
-0.021149
-0.023590
-0.033844
-0.041168
-0.035309
-0.017242
-0.008453
-0.012360
-0.020172
-0.010406
-0.010895
-0.017731
-0.002594
0.002747
0.010559
0.030090
0.017883
0.025696
0.024231
0.061829
0.095032
0.109680
0.161438
0.213196
0.275208
0.353333
0.398743
0.484680
0.548645
0.529602
0.425598
0.283020
0.179016
0.148743
0.108704
0.085754
0.148743
0.372864
0.519836
0.440735
0.284973
0.131165
-0.035797
-0.181793
-0.203766
-0.267731
-0.325836
-0.133942
0.095520
0.026672
-0.113434
-0.183258
-0.172516
-0.106598
-0.021149
0.060364
0.132629
0.168274
0.204407
0.182922
0.173157
0.178040
0.174622
0.186340
0.202454
0.227844
0.240051
0.227356
0.186829
0.132141
0.097961
0.082336
0.080383
0.071106
0.039368
-0.021637
-0.096344
-0.140289
-0.157867
-0.181793
-0.192047
-0.201324
-0.209625
-0.210114
-0.204742
-0.192047
-0.169586
-0.150055
-0.131500
-0.102203
-0.072418
-0.072906
-0.062653
-0.047516
-0.046051
-0.042633
-0.027985
-0.023102
-0.030426
-0.032867
-0.031403
-0.031403
-0.046051
-0.053864
-0.058746
-0.065582
-0.066071
-0.077301
-0.080719
-0.094879
-0.092438
-0.097809
-0.093414
-0.105621
-0.108063
-0.101715
-0.097321
-0.096344
-0.094391
-0.075348
-0.062653
-0.079742
-0.054840
-0.060699
-0.050934
-0.053375
-0.048004
-0.045074
-0.047028
-0.040192
-0.037262
-0.031891
-0.025543
-0.033844
-0.029938
-0.031891
-0.025055
-0.020172
-0.014801
-0.019684
-0.011871
-0.008942
-0.007477
-0.000153
-0.009918
-0.006012
-0.005035
0.003723
-0.009430
-0.002594
-0.007965
0.011536
0.012024
0.005188
-0.006989
0.014954
0.015930
0.011047
0.017395
0.015442
0.021301
0.010559
0.009094
0.012512
0.015442
0.020325
0.023254
0.016907
0.018860
0.020325
0.009094
0.021790
0.008118
0.009583
0.021790
0.017395
0.010559
0.012024
0.010071
0.019348
0.005676
0.014954
0.026672
0.024719
0.015442
0.013489
0.013000
0.009583
0.021301
0.018860
0.015930
0.020325
0.021790
0.020325
0.018860
0.018372
0.030579
0.023254
0.027649
0.025208
0.031067
0.030579
0.030579
0.027649
0.033997
0.027649
0.018860
0.039856
0.024231
0.023743
0.033997
0.030579
0.020813
0.035950
0.051575
0.035950
0.034973
0.032043
0.035950
0.043274
0.042297
0.054016
0.063293
0.062805
0.078918
0.097473
0.112610
0.131653
0.147766
0.155090
0.099426
-0.032379
-0.173004
-0.270660
-0.244781
-0.201324
-0.086578
0.034973
0.258118
0.423157
0.170715
-0.228180
-0.435211
-0.475739
-0.436188
-0.226227
0.031555
0.196106
0.130676
0.066711
0.060364
0.057434
0.044739
0.046204
0.064270
0.107239
0.123840
0.139465
0.143372
0.149231
0.164856
0.183411
0.192688
0.226868
0.261536
0.280090
0.264954
0.239563
0.176575
0.127747
0.097961
0.086243
0.117004
0.141418
0.150208
0.122864
0.094543
0.075989
0.055969
0.032043
0.011047
-0.016266
-0.010895
0.029114
0.082825
0.092102
0.091125
0.073547
0.048157
0.033508
0.033997
0.049133
0.055969
0.048645
0.054504
0.063293
0.062805
0.057434
0.049133
0.034485
0.009583
-0.009918
-0.045563
-0.074371
-0.085114
-0.104156
-0.123688
-0.119293
-0.123199
-0.122223
-0.122711
-0.115875
-0.106598
-0.098297
-0.084625
-0.069000
-0.070465
-0.064606
-0.049469
-0.049469
-0.035309
-0.031891
-0.028473
-0.026031
-0.022614
-0.001129
-0.018219
-0.017242
-0.003571
-0.004547
-0.005035
0.000305
-0.003571
-0.001129
0.008118
-0.000153
-0.005524
0.002258
-0.000153
0.001282
0.005676
-0.000641
0.004211
0.008606
0.007141
0.006653
0.003235
0.010559
0.016418
0.004211
0.015442
0.007629
0.018372
0.014465
0.009583
0.015442
0.015930
0.027161
0.020813
0.013489
0.018372
0.015442
0.014954
0.015930
0.022278
0.013977
0.022766
0.027649
0.007141
0.026672
0.027161
0.026184
0.028625
0.019836
0.025208
0.018372
0.023254
0.024231
0.023254
0.024231
0.033020
0.014465
0.018860
0.034485
0.027161
0.013000
0.033508
0.028137
0.021301
0.027649
0.027649
0.037903
0.033508
0.033020
0.030090
0.041321
0.043762
0.038879
0.033020
0.036926
0.046204
0.045715
0.064758
0.066223
0.063293
0.075500
0.097961
0.080383
0.092102
0.109680
0.113586
0.133118
0.131653
0.130188
0.135559
0.147278
0.180481
0.182434
0.143860
0.074036
0.009094
-0.079254
-0.122711
-0.102692
-0.069489
-0.028961
-0.039703
-0.042145
-0.037750
-0.005524
-0.030426
-0.110992
-0.193512
-0.204254
-0.180817
-0.111969
-0.054840
-0.057281
-0.098785
-0.118805
-0.129547
-0.109039
-0.000641
0.076965
0.106750
0.231262
0.294739
0.306458
0.280090
0.242493
0.084778
-0.014313
-0.027008
0.066223
0.185364
0.253723
0.304016
0.347473
0.341125
0.315735
0.299622
0.285950
0.240540
0.170227
0.114075
0.115540
0.122864
0.125793
0.127258
0.099426
0.085754
0.045227
0.028137
0.057922
0.068176
0.074524
0.040833
0.020325
0.032043
0.054993
0.074036
0.042786
0.003723
-0.030426
-0.083160
-0.090485
-0.070953
-0.051910
-0.050934
-0.042145
-0.023102
-0.006989
0.014465
-0.020660
-0.034332
-0.062653
-0.071442
-0.080231
-0.071930
-0.084625
-0.096344
-0.086090
-0.090485
-0.091461
-0.091461
-0.085602
-0.087555
-0.068512
-0.073883
-0.057281
-0.073395
-0.082672
-0.095856
-0.115387
-0.112457
-0.128082
-0.127594
-0.137848
-0.145660
-0.137848
-0.132477
-0.119293
-0.130524
-0.130524
-0.122223
-0.119293
-0.116852
-0.110992
-0.094391
-0.092438
-0.077301
-0.077301
-0.070953
-0.064606
-0.053375
-0.036285
-0.031891
-0.027985
-0.022614
-0.019196
-0.020660
-0.006989
-0.005035
-0.006012
0.003723
-0.003082
-0.002106
0.003235
0.004700
0.006165
-0.001129
0.010559
0.003723
0.012024
0.012512
0.011047
0.021301
0.024719
0.015930
0.009583
0.012024
0.011536
0.015930
0.012024
0.006653
0.018860
0.019348
0.020813
0.011047
0.017883
0.018860
0.016418
0.032043
0.008606
0.015442
0.018860
0.032532
0.024231
0.027161
0.017395
0.024719
0.024719
0.026184
0.032043
0.032043
0.025696
0.025696
0.030090
0.021301
0.033508
0.028137
0.030579
0.034973
0.034485
0.043762
0.026672
0.037415
0.036926
0.044250
0.036926
0.038391
0.038391
0.046204
0.040833
0.042297
0.043274
0.037903
0.041321
0.047180
0.036438
0.034973
0.045227
0.059387
0.054504
0.046204
0.049133
0.061829
0.055969
0.061340
0.066711
0.071594
0.076965
0.077454
0.096497
0.093079
0.097473
0.119446
0.147766
0.174133
0.180481
0.114075
-0.061188
-0.269684
-0.452789
-0.341949
-0.046051
0.158020
0.334290
0.328430
0.033508
-0.354645
-0.396637
-0.153961
0.002258
-0.085114
-0.163727
-0.060699
0.083801
0.226379
0.061829
-0.065582
0.114563
0.192688
0.222473
0.274719
0.337708
0.342102
0.298157
0.199524
0.135559
0.113098
0.162903
0.192688
0.189270
0.171692
0.155090
0.151184
0.124817
0.081848
0.050110
0.034973
0.016418
-0.002594
-0.014313
-0.006500
0.013977
0.055969
0.092102
0.062317
0.027649
-0.011871
-0.014801
0.008118
0.051575
0.083313
0.106262
0.116516
0.101379
0.093567
0.071106
0.036926
0.017395
0.016418
0.002258
-0.010895
-0.011383
-0.015289
-0.024567
-0.019196
-0.046051
-0.048981
-0.034332
-0.040680
-0.035797
-0.033356
-0.038727
-0.027985
-0.018219
-0.037262
-0.039215
-0.041656
-0.043610
-0.054840
-0.039215
-0.035309
-0.027008
-0.018707
-0.022125
-0.041656
-0.043610
-0.060211
-0.071442
-0.082672
-0.090485
-0.088531
-0.085114
-0.069000
-0.069977
-0.073395
-0.075836
-0.076324
-0.081696
-0.074371
-0.077789
-0.076813
-0.064117
-0.078766
-0.085114
-0.077301
-0.069977
-0.071442
-0.067535
-0.072906
-0.065582
-0.054840
-0.057281
-0.055817
-0.045074
-0.054352
-0.044586
-0.044098
-0.050934
-0.041656
-0.042633
-0.032379
-0.031891
-0.033844
-0.027496
-0.025055
-0.031403
-0.023102
-0.031403
-0.024078
-0.043610
-0.049957
-0.045563
-0.039215
-0.030914
-0.035309
-0.034821
-0.028961
-0.028473
-0.042145
-0.040192
-0.031891
-0.032379
-0.037750
-0.042145
-0.046051
-0.036774
-0.021149
-0.004547
0.021790
0.023254
0.048157
0.085754
0.133606
0.175110
0.218079
0.274231
0.341125
0.370422
0.371399
0.331360
0.289368
0.248352
0.225403
0.223938
0.243469
0.267883
0.262512
0.245911
0.225891
0.177551
0.123352
0.063293
0.012512
-0.031403
-0.053864
-0.098297
-0.116364
-0.127594
-0.126617
-0.134918
-0.130035
-0.112946
-0.100739
-0.085602
-0.061188
-0.048004
-0.040680
-0.020172
-0.012360
-0.001129
0.014954
0.026672
0.036438
0.052063
0.057434
0.069153
0.074036
0.108215
0.121887
0.153137
0.120911
0.025696
-0.089020
-0.166168
-0.206207
-0.203766
-0.063629
0.189758
0.344055
0.339661
0.154602
-0.122711
-0.499176
-0.488922
-0.227203
-0.099762
-0.062164
-0.009918
0.195618
0.340149
0.174133
-0.035797
-0.108063
-0.094391
-0.015289
0.053040
0.090149
0.113098
0.123840
0.151184
0.166321
0.175598
0.187805
0.155579
0.119934
0.118469
0.106750
0.069153
0.039856
0.049133
0.064758
0.054016
0.046204
0.025696
0.007629
0.001282
-0.016266
-0.019684
-0.017242
-0.015778
-0.005524
0.020325
0.013977
0.004700
-0.016266
-0.012360
-0.036285
-0.029449
-0.009918
0.004700
-0.001617
-0.009918
-0.004059
-0.009430
-0.014313
-0.021637
-0.051910
-0.056305
-0.053864
-0.069000
-0.084137
-0.082672
-0.088043
-0.084137
-0.090485
-0.089508
-0.090973
-0.092926
-0.096832
-0.090973
-0.087067
-0.083160
-0.070465
-0.070465
-0.073883
-0.077301
-0.067047
-0.054352
-0.057281
-0.047028
-0.029938
-0.034821
-0.045074
-0.035797
-0.037262
-0.038727
-0.043610
-0.038727
-0.035309
-0.039215
-0.035309
-0.032379
-0.040192
-0.039703
-0.034821
-0.039215
-0.034332
-0.033844
-0.029938
-0.044098
-0.035309
-0.042633
-0.038727
-0.037750
-0.027008
-0.030426
-0.022125
-0.020172
-0.017731
-0.013336
-0.013824
-0.013824
-0.011871
-0.010895
-0.010406
-0.008453
-0.007965
-0.005035
-0.008453
0.002258
-0.000641
0.001770
0.008606
0.002258
0.004211
0.001770
0.010071
0.009094
0.014954
0.013489
0.012024
0.004700
0.019348
0.011047
-0.000153
0.004700
0.018372
0.022766
0.013000
0.002258
0.015930
0.021790
0.017883
0.011047
0.022278
0.013000
0.013000
0.015442
0.009094
0.017883
0.020813
0.019836
0.008606
0.023743
0.020325
0.015442
0.023743
0.014954
0.013489
0.036926
0.019836
0.012024
0.020325
0.015930
0.020813
0.026184
0.025696
0.024719
0.028625
0.036438
0.030579
0.020325
0.019348
0.022278
0.026184
0.033508
0.034973
0.037415
0.048157
0.049133
0.049133
0.055969
0.070618
0.079407
0.072571
0.082825
0.068176
0.049133
0.009583
-0.055817
-0.102692
-0.115387
-0.137360
-0.134430
-0.057770
0.103333
0.180481
0.141907
0.062317
0.000305
-0.099274
-0.114899
-0.096344
0.120911
0.211731
0.100403
-0.005035
-0.010406
0.054993
0.134094
0.205383
0.230286
0.201965
0.165833
0.112610
0.096008
0.086731
0.084290
0.075012
0.070618
0.078430
0.109192
0.137512
0.154602
0.160950
0.155090
0.155090
0.104797
0.054993
0.069153
0.065735
0.085754
0.092102
0.084290
0.056458
0.049622
0.033997
0.031555
0.004700
0.001770
0.006653
0.026672
0.045227
0.031555
0.032043
-0.002594
-0.016754
-0.027496
-0.023590
-0.006989
0.013489
0.038391
0.044250
0.048157
0.033508
0.016907
0.009094
-0.000641
-0.007965
-0.013336
-0.024078
-0.024078
-0.037750
-0.038727
-0.047028
-0.050446
-0.046051
-0.048981
-0.040192
-0.038239
-0.036774
-0.029449
-0.038239
-0.025543
-0.023590
-0.030914
-0.024567
-0.031403
-0.013824
-0.010406
-0.001617
-0.004059
0.009094
0.009583
-0.004059
-0.007965
-0.002594
-0.005035
-0.005524
-0.005524
-0.003571
0.000305
-0.003571
-0.006012
-0.009918
0.003723
0.008606
0.001282
0.001282
-0.003082
0.001770
-0.003571
-0.004547
0.007141
0.008606
0.015442
-0.000641
0.007629
0.011536
0.011536
0.011536
0.010559
0.019836
0.005676
0.014954
0.011047
0.023743
0.009094
0.018372
0.012024
0.017395
0.005676
0.004700
0.016418
0.016907
0.010559
0.008118
0.014954
0.009583
0.002747
0.004700
0.017395
0.008118
0.018860
0.012024
0.013977
0.010559
0.016907
0.011047
0.018860
0.026672
0.017395
0.023743
0.022278
0.017883
0.019348
0.023254
0.018372
0.021301
0.018860
0.020325
0.025208
0.023254
0.019348
0.026184
0.023743
0.029602
0.030090
0.032043
0.028625
0.035950
0.028625
0.026184
0.037415
0.036438
0.048157
0.056458
0.054504
0.061829
0.065735
0.073547
0.086731
0.108704
0.128723
0.140930
0.142395
0.125793
0.038391
-0.071930
-0.140778
-0.162262
-0.101715
-0.071930
-0.126129
-0.155426
-0.134918
-0.101715
-0.067047
-0.028473
-0.010406
-0.053864
-0.126617
-0.130524
-0.126617
-0.143707
-0.136871
-0.092438
-0.080719
-0.051422
0.032532
0.155579
0.208801
0.258606
0.286438
0.319641
0.320618
0.308899
0.187805
0.078918
0.028137
0.082825
0.155579
0.184875
0.228333
0.242981
0.251282
0.209778
0.153137
0.098450
0.054016
0.031067
0.009583
-0.003571
-0.018707
-0.022614
-0.043610
-0.028473
-0.025543
-0.009918
-0.020660
-0.037262
-0.021149
-0.022614
-0.034332
-0.003571
0.022278
0.052063
0.055481
0.042786
0.005188
-0.007477
0.020325
0.052063
0.048645
0.051086
0.049133
0.040344
0.039368
0.022766
0.011536
0.000305
-0.001129
-0.020172
-0.027985
-0.034821
-0.037262
-0.040192
-0.033844
-0.027985
-0.033844
-0.023102
-0.039215
-0.046539
-0.059723
-0.065582
-0.067047
-0.065582
-0.064117
-0.058746
-0.071442
-0.071930
-0.073395
-0.055817
-0.058258
-0.059235
-0.054352
-0.062653
-0.070465
-0.061676
-0.052399
-0.046051
-0.044586
-0.053375
-0.049957
-0.059723
-0.061676
-0.046051
-0.062653
-0.045074
-0.046051
-0.045074
-0.031891
-0.037262
-0.025543
-0.035309
-0.028961
-0.016266
-0.018707
-0.028961
-0.037750
-0.032867
-0.027008
-0.026031
-0.027496
-0.026031
-0.027496
-0.027496
-0.030914
-0.031891
-0.023590
-0.022125
-0.025055
-0.039703
-0.043121
-0.032379
-0.038239
-0.035309
-0.042145
-0.042633
-0.034821
-0.045563
-0.049469
-0.050934
-0.031891
-0.035309
-0.055328
-0.034821
-0.049957
-0.029449
-0.045074
-0.044586
-0.036774
-0.030914
-0.041168
-0.050934
-0.048492
-0.048492
-0.035309
-0.029449
-0.036774
-0.034332
-0.038727
-0.039703
-0.037750
-0.022125
-0.027985
-0.021637
-0.023102
-0.027496
-0.002106
0.033997
0.067688
0.101868
0.148254
0.203430
0.272278
0.312317
0.354797
0.356262
0.366028
0.345520
0.306458
0.267395
0.252747
0.252258
0.272766
0.300110
0.283508
0.261047
0.222473
0.169739
0.119934
0.055969
0.005676
-0.042145
-0.075836
-0.104156
-0.108551
-0.117828
-0.120270
-0.131012
-0.106110
-0.098297
-0.065582
-0.048981
-0.026520
0.006165
0.024231
0.056946
0.078918
0.048157
-0.059235
-0.222809
-0.361481
-0.321442
-0.159332
0.056946
0.241028
0.351379
0.279114
-0.044098
-0.448883
-0.397125
-0.185211
-0.224762
-0.217926
0.045227
0.069641
0.225891
0.157532
0.030090
-0.012848
0.002747
0.021301
0.058899
0.078430
0.092590
0.110657
0.138489
0.177551
0.194641
0.188293
0.160461
0.086243
0.061829
0.095032
0.109680
0.084778
0.075500
0.084290
0.062805
0.059387
0.046692
0.031067
0.010071
0.000793
-0.010895
-0.027496
-0.011383
0.005676
0.034973
0.068665
0.054993
0.037903
0.018860
-0.000153
-0.012360
0.020325
0.033508
0.053528
0.053528
0.055969
0.043274
0.028625
0.021301
0.004211
-0.002594
-0.003082
-0.008942
-0.020660
-0.010406
-0.020660
-0.032867
-0.035797
-0.032867
-0.032379
-0.030426
-0.027008
-0.035797
-0.012360
-0.013824
-0.017242
-0.004059
0.000793
0.005188
-0.003571
-0.001617
-0.007965
0.002258
0.002747
0.007629
0.009583
0.023743
0.022278
0.015442
0.004700
0.012024
0.010071
0.008118
-0.006500
0.001770
0.010071
0.018860
0.015930
0.007629
0.022278
0.012512
0.011536
0.005188
0.019348
0.002258
0.006653
0.007141
0.004211
-0.007965
0.005676
0.007141
0.008118
0.002258
0.013489
0.001770
0.002258
0.001770
-0.006989
0.013000
0.002747
0.006653
-0.006989
-0.004059
-0.006012
0.001282
0.000793
0.003235
-0.001129
0.000305
0.008118
0.001282
-0.012360
0.008118
0.015442
0.003235
0.000793
0.013000
0.008118
0.010071
0.009094
0.014954
0.012024
0.002747
0.003723
0.012512
0.012024
0.006653
0.004211
0.002258
0.012512
0.006165
0.006653
0.010071
0.007629
0.001770
0.002258
0.001282
-0.003082
0.007141
0.007141
0.009094
0.001282
0.009583
0.006653
0.005676
0.002747
0.000793
0.014465
0.004700
0.008606
0.013977
0.010071
0.024231
0.024231
0.024719
0.024719
0.029114
0.037415
0.043274
0.041321
0.047180
0.045227
0.058411
0.063293
0.069641
0.068665
0.067200
0.054504
0.016907
-0.022614
-0.051910
-0.066559
-0.063141
-0.071442
-0.055328
0.018860
0.093079
0.074036
0.003235
-0.003571
-0.040680
-0.048004
-0.027496
-0.033356
-0.041168
-0.021637
0.001770
0.046204
0.147766
0.281067
0.370911
0.213684
0.044739
0.034973
0.014465
-0.001617
0.016418
0.087219
0.181946
0.195129
0.185852
0.159973
0.130188
0.141418
0.128235
0.126770
0.103333
0.065247
0.025208
0.021301
0.056458
0.086731
0.094055
0.091614
0.075989
0.085266
0.092590
0.094543
0.086243
0.078430
0.053040
0.042297
0.056946
0.051575
0.043762
0.022278
0.004700
-0.003571
-0.011871
0.018372
0.013489
0.008118
0.021790
0.014465
0.014954
-0.006012
-0.016266
-0.038239
-0.051422
-0.053375
-0.062164
-0.073395
-0.072906
-0.074860
-0.069489
-0.072906
-0.084625
-0.080231
-0.080231
-0.077789
-0.089020
-0.079254
-0.085602
-0.085602
-0.087067
-0.088531
-0.094879
-0.074371
-0.081696
-0.071442
-0.077789
-0.075836
-0.076813
-0.073395
-0.083649
-0.063141
-0.050446
-0.037750
-0.017731
-0.037750
-0.018707
-0.022125
-0.021637
-0.030426
-0.017731
-0.004547
-0.000641
-0.000153
0.006165
0.016907
0.023254
0.015930
0.026184
0.010559
0.023743
0.010071
0.020325
0.014465
0.007141
0.012512
0.009583
0.015930
0.011047
0.014465
0.006165
0.005676
0.005188
0.010071
0.006165
0.016907
0.009094
0.013489
0.006165
0.005676
0.004211
0.011536
-0.001617
-0.006012
-0.006500
-0.002594
0.005188
0.001770
-0.000641
0.005188
0.001282
-0.001617
0.002747
0.009583
0.007629
0.011047
0.005188
0.001770
0.009583
0.001770
-0.006012
0.001282
0.019836
0.008118
0.003723
0.009583
0.009094
0.017883
0.003723
0.007141
0.012024
0.013489
0.015442
0.018372
0.007629
0.007141
0.013977
0.023254
0.014954
0.013489
0.017395
0.016907
0.004700
0.015930
0.015442
0.017883
0.013977
0.024231
0.013000
0.017395
0.015930
0.026672
0.025208
0.028137
0.019348
0.020813
0.027649
0.028625
0.035950
0.039856
0.044739
0.023254
0.043762
0.045227
0.043762
0.052063
0.050110
0.064758
0.065247
0.071594
0.088684
0.093567
0.114563
0.153625
0.180481
0.213196
0.195129
0.146790
-0.003571
-0.239899
-0.334625
-0.393219
-0.251617
-0.177399
0.068176
0.392883
0.404114
0.289856
0.155579
-0.014801
-0.137848
-0.222321
-0.258942
-0.174469
-0.009430
0.145325
0.235168
0.256165
0.251282
0.249329
0.211243
0.151672
0.116028
0.048157
0.008118
-0.005035
-0.018707
-0.015778
-0.008453
0.006653
0.033020
0.034973
0.033020
0.061829
0.064270
0.044739
0.043274
0.022278
0.013489
0.027161
0.017883
0.019348
0.031067
0.058411
0.038879
0.016418
0.006653
-0.011383
-0.014801
-0.000641
0.007141
0.014954
0.030579
0.033020
0.024231
0.013489
0.011047
0.031555
0.046692
0.055481
0.070618
0.075989
0.054993
0.035461
0.027649
0.018372
0.018372
0.021790
0.002747
-0.010895
-0.017242
-0.031891
-0.041656
-0.061676
-0.077789
-0.083649
-0.098785
-0.099274
-0.099274
-0.087555
-0.098297
-0.091949
-0.094879
-0.087067
-0.077301
-0.055328
-0.054840
-0.045563
-0.028961
-0.037750
-0.038727
-0.039215
-0.013824
-0.017242
-0.025543
-0.021149
-0.008942
-0.009430
0.008118
0.006653
0.024719
0.017883
0.033020
0.019836
0.033508
0.014954
0.017395
0.025696
0.021790
0.030090
0.019836
0.030579
0.025208
0.023254
0.010559
0.020813
0.010559
0.007629
0.012024
0.020325
0.006165
-0.002106
0.000793
0.000793
0.002747
0.000793
0.004700
-0.004547
0.000793
-0.003082
0.006165
-0.008942
0.002258
0.013977
0.001282
0.004211
0.001282
0.006165
0.007141
0.005188
0.009094
-0.004547
0.007141
0.006653
0.000305
0.001282
0.005188
0.008118
0.001282
0.007629
0.003723
0.002747
-0.003082
0.001282
0.005188
0.007141
-0.005524
0.003723
-0.006989
0.003235
-0.008453
-0.000641
-0.012848
-0.002594
-0.015289
0.000793
-0.006012
-0.007477
-0.014801
-0.009430
-0.009430
-0.010406
-0.004547
-0.012360
-0.008942
0.004211
-0.005524
0.000793
0.009583
0.010559
0.023254
0.015930
0.012024
0.018372
0.023743
0.031067
0.033508
0.032532
0.041321
0.042297
0.034485
0.040344
0.038879
0.031555
0.045227
0.044250
0.044739
0.055969
0.045715
0.057922
0.054016
0.058411
0.067688
0.078430
0.091614
0.085266
0.095032
0.119934
0.151672
0.177551
0.198547
0.216125
0.186340
-0.018707
-0.412750
-0.606598
-0.506989
-0.458649
-0.240875
0.013000
0.240051
0.182922
0.044250
-0.065094
-0.354156
-0.417633
-0.380035
-0.297516
-0.120270
0.066223
0.204895
0.321106
0.368958
0.398254
0.309387
0.249817
0.247375
0.275696
0.283997
0.280090
0.267883
0.237610
0.221985
0.186340
0.148743
0.101868
0.040344
-0.012848
-0.043121
-0.080719
-0.100250
-0.106598
-0.111969
-0.105133
-0.103180
-0.095367
-0.089996
-0.079742
-0.078278
-0.073883
-0.053375
-0.044098
-0.031891
-0.029938
-0.021637
-0.017731
0.018372
0.043762
0.059875
0.084778
0.122864
0.198547
0.253723
0.328430
0.388000
0.404114
0.395813
0.362122
0.301086
0.275208
0.240540
0.234192
0.271301
0.293762
0.256165
0.220032
0.190735
0.122864
0.065735
0.001282
-0.069000
-0.087555
-0.127106
-0.167633
-0.202301
-0.236969
-0.250641
-0.254547
-0.241852
-0.220856
-0.203278
-0.194977
-0.166656
-0.147614
-0.136383
-0.136383
-0.115875
-0.097809
-0.087555
-0.085602
-0.070953
-0.058746
-0.058746
-0.048492
-0.043610
-0.025543
-0.041656
-0.028961
-0.038239
-0.038239
-0.044586
-0.035797
-0.032379
-0.035309
-0.032867
-0.039215
-0.024078
-0.034332
-0.037750
-0.025543
-0.030426
-0.034821
-0.030914
-0.030914
-0.029938
-0.020660
-0.022614
-0.017242
-0.017731
-0.013336
-0.025543
-0.019196
-0.010406
-0.010406
-0.009918
-0.012360
-0.012848
-0.012848
-0.012848
-0.017242
-0.007477
-0.007477
-0.011383
-0.003571
-0.001129
-0.013824
-0.004059
-0.006500
0.002258
-0.006500
-0.002594
-0.003082
-0.000153
-0.001617
-0.010895
0.004211
0.001282
0.005188
-0.000153
0.001770
-0.001129
-0.006012
-0.001617
-0.009430
-0.002106
0.006165
0.006165
-0.009430
-0.011383
-0.006012
0.001770
-0.005035
0.001770
0.002747
0.014465
0.003723
-0.000641
-0.007477
-0.007477
0.005676
0.004211
-0.004547
-0.005524
-0.014313
-0.003571
-0.000641
-0.015778
-0.008453
-0.001617
0.005676
0.058411
0.180969
0.318665
0.553528
0.623840
0.604309
0.649719
0.523254
0.286438
0.102844
-0.116364
-0.006500
0.303528
0.513489
0.528137
0.463196
0.323059
0.182922
-0.197906
-0.305817
-0.176910
-0.121735
-0.229645
-0.405914
-0.400543
-0.297516
-0.269684
-0.303375
-0.232086
-0.194489
-0.187164
-0.144684
-0.117340
-0.083160
-0.035309
0.023254
0.036926
0.082336
0.137024
0.136047
0.124329
0.127258
0.129211
0.120422
0.117981
0.109680
0.099426
0.084290
0.081848
0.068665
0.057434
0.050598
0.042297
0.037415
0.034973
0.017883
0.027649
0.019348
0.021301
0.016418
0.008606
0.013000
0.013489
0.019836
0.008118
0.006653
0.014954
0.007141
0.010071
0.004700
0.003235
0.017883
0.013977
0.000793
0.008606
0.018860
0.019348
0.017883
0.025696
0.028625
0.024719
0.037903
0.035950
0.044250
0.045227
0.035950
0.035461
0.022766
-0.000153
0.008606
0.000305
0.006165
-0.007477
-0.004547
-0.013824
-0.023102
-0.029449
-0.045074
-0.044586
-0.059723
-0.067535
-0.075348
-0.068024
-0.078766
-0.071442
-0.078278
-0.058746
-0.073395
-0.061188
-0.055328
-0.047028
-0.049469
-0.039703
-0.030426
-0.036774
-0.026520
-0.021637
-0.019196
-0.017242
-0.009918
-0.002106
-0.006500
-0.005035
0.000305
-0.000641
-0.004059
0.017395
0.006165
-0.000153
0.015930
0.024231
0.014954
0.011536
0.013977
0.011536
0.016907
0.011536
0.013977
0.019348
0.018860
0.011047
0.008118
0.014954
0.015442
0.011536
0.011536
-0.008453
0.005188
-0.004547
-0.010895
-0.011871
-0.014801
-0.008942
-0.002594
-0.011383
-0.008453
-0.006989
-0.011871
-0.006500
-0.009430
-0.010406
-0.002106
-0.014801
0.001770
-0.002106
-0.012848
-0.003571
-0.000641
0.003235
-0.015289
0.000305
0.002747
-0.013336
-0.019684
0.010071
0.096497
0.264954
0.429504
0.537415
0.544250
0.371887
0.095520
-0.133453
-0.039215
0.137512
0.281067
0.363098
0.363586
0.341125
0.313293
0.240051
0.176575
0.104797
0.047180
0.029602
0.007141
0.007629
0.016418
0.045227
0.044250
0.044739
0.048645
0.056946
0.079895
0.028625
-0.002594
-0.000641
0.013977
0.015930
0.054504
0.030579
-0.136871
-0.184723
-0.184235
-0.327789
-0.271637
-0.121246
-0.043610
-0.058746
-0.154938
-0.249176
-0.287262
-0.227203
-0.253082
-0.228668
-0.192535
-0.124664
-0.063141
-0.045074
-0.014801
0.007141
0.019836
0.017883
0.039368
0.041321
0.054016
0.058411
0.056458
0.062805
0.044250
0.062805
0.065735
0.066223
0.055481
0.064270
0.047180
0.051575
0.047668
0.048157
0.051086
0.052063
0.048645
0.054016
0.064270
0.047668
0.057922
0.061340
0.060852
0.067688
0.077942
0.074524
0.078918
0.086243
0.083801
0.075500
0.085266
0.084778
0.072571
0.073547
0.065247
0.055481
0.040344
0.029114
0.026184
0.022278
0.003235
0.009583
-0.008942
-0.012848
-0.028473
-0.037262
-0.034332
-0.050934
-0.051910
-0.067535
-0.074860
-0.064117
-0.073395
-0.068024
-0.053375
-0.057281
-0.043610
-0.046051
-0.041656
-0.040192
-0.031403
-0.031403
-0.023102
-0.024078
-0.008453
-0.008453
-0.006012
-0.013824
-0.010895
-0.003082
-0.001129
-0.003571
-0.008453
0.003723
0.012024
0.004700
0.004211
0.003723
0.008118
0.010071
0.000793
-0.002594
0.001770
0.003235
0.001770
0.000793
0.006165
-0.002594
-0.002106
-0.012848
-0.014801
-0.010895
0.002747
-0.019196
-0.002106
-0.012848
-0.002106
-0.016754
-0.007965
-0.003082
-0.004059
-0.011871
-0.007965
-0.003082
-0.001617
-0.000641
0.004211
0.005188
-0.001129
0.014465
0.009094
0.007629
0.007141
0.019348
0.013977
0.030579
0.024231
0.029602
0.039856
0.044739
0.051575
0.056946
0.057434
0.047180
0.048645
0.050598
0.046692
0.053528
0.071106
0.076477
0.084290
0.070618
0.070129
0.064270
0.085754
0.080872
0.072083
0.059875
0.031067
0.021301
0.008606
0.009583
0.028625
0.118469
0.429016
0.669739
0.616516
0.489563
0.274231
-0.010895
-0.285797
-0.423004
-0.167633
0.162415
0.367493
0.401184
0.309387
0.207825
0.080383
-0.051910
-0.162262
-0.217926
-0.230133
-0.181305
-0.155914
-0.105621
-0.078278
-0.079742
-0.054352
-0.005035
-0.055817
-0.313141
-0.460114
-0.311188
-0.062653
0.215637
0.164368
-0.000641
-0.152008
-0.142242
-0.107574
-0.074860
-0.052887
-0.063141
-0.087555
-0.068512
0.003723
0.034973
0.066223
0.062805
0.096497
0.124817
0.091125
0.096497
0.087219
0.102356
0.106750
0.109192
0.103333
0.088684
0.079407
0.069153
0.049622
0.047668
0.032043
0.027649
0.024231
0.013000
0.018372
0.015442
0.004211
0.002258
-0.001129
0.003723
0.001770
0.005676
0.007141
0.010559
0.003723
0.021790
0.037903
0.029114
0.035461
0.057434
0.054504
0.071106
0.075012
0.048157
0.047668
0.027649
0.024231
0.003723
0.013977
0.016418
0.009583
-0.000641
-0.006500
-0.016266
-0.014313
-0.049469
-0.074371
-0.073883
-0.089508
-0.096832
-0.095367
-0.099274
-0.099762
-0.112946
-0.110016
-0.089996
-0.090973
-0.082184
-0.081696
-0.072418
-0.081696
-0.074371
-0.065094
-0.070465
-0.061188
-0.065582
-0.060211
-0.056793
-0.060211
-0.071930
-0.054352
-0.062653
-0.059235
-0.063629
-0.059723
-0.069489
-0.056793
-0.058746
-0.064117
-0.059723
-0.053375
-0.048004
-0.054840
-0.055328
-0.052887
-0.054352
-0.061188
-0.070465
-0.063141
-0.060211
-0.062164
-0.051910
-0.052887
-0.057281
-0.055328
-0.052399
-0.053864
-0.050446
-0.043610
-0.045563
-0.033356
-0.033356
-0.027496
-0.025055
0.006653
0.057434
0.094055
0.163391
0.224426
0.274231
0.350403
0.396301
0.403625
0.387512
0.349915
0.308411
0.261047
0.241028
0.252258
0.259094
0.275208
0.283508
0.247375
0.203430
0.132141
0.076477
0.004700
-0.062653
-0.116852
-0.155426
-0.190582
-0.219391
-0.224762
-0.219391
-0.224762
-0.218903
-0.213043
-0.202301
-0.192535
-0.159821
-0.149078
-0.128082
-0.108551
-0.093903
-0.099274
-0.107574
-0.106110
-0.102692
-0.090485
-0.068024
0.024231
0.179504
0.433899
0.870422
1.015930
0.902161
0.518372
0.069641
-0.241364
-0.281891
-0.106598
0.234680
0.570618
0.678040
0.590637
0.400696
0.209290
0.044250
-0.095856
-0.189117
-0.279449
-0.301910
-0.325348
-0.305817
-0.264313
-0.270172
-0.556305
-0.551422
-0.241364
-0.065094
-0.089020
-0.181305
-0.194000
-0.114899
-0.110992
-0.185699
-0.160309
-0.016266
0.006653
0.018860
0.015442
0.019836
0.044739
0.061340
0.101379
0.105286
0.105286
0.091125
0.136047
0.174622
0.154114
0.138977
0.121887
0.106750
0.097473
0.077454
0.078430
0.063293
0.057922
0.034485
0.042297
0.033020
0.024719
0.023254
0.007141
0.003235
0.003723
0.009583
-0.010406
-0.007477
-0.004547
-0.009430
-0.019196
-0.017242
-0.021149
-0.019684
-0.023102
-0.024567
-0.026520
-0.016266
-0.013824
-0.010895
-0.003571
0.009583
0.012024
0.017395
0.022766
0.023254
0.028137
0.029602
0.015930
0.006165
-0.004059
0.000793
-0.002594
-0.010895
-0.001129
-0.006012
-0.015289
-0.027496
-0.040680
-0.049469
-0.068024
-0.077301
-0.075836
-0.079742
-0.095856
-0.085602
-0.084625
-0.087555
-0.083160
-0.078766
-0.066559
-0.066071
-0.072906
-0.053375
-0.059235
-0.051422
-0.041168
-0.044098
-0.036774
-0.037750
-0.026520
-0.031403
-0.034332
-0.027985
-0.024567
-0.024078
-0.022614
-0.025055
-0.013336
-0.021637
-0.019196
-0.032379
-0.011871
-0.022125
-0.022614
-0.020172
-0.011383
-0.030426
-0.022614
-0.026520
-0.029938
-0.026031
-0.019196
-0.025055
-0.021149
-0.014801
-0.019684
-0.016754
-0.023590
-0.016754
-0.027008
-0.024078
-0.027496
-0.019196
-0.018707
-0.018707
-0.014313
-0.032379
-0.016754
-0.017731
-0.014313
-0.016266
-0.024078
-0.015289
-0.019196
-0.018219
-0.020172
-0.017242
-0.000641
0.001770
-0.015778
-0.017242
-0.016266
-0.015778
0.020813
0.062317
0.166321
0.283997
0.422668
0.495422
0.525696
0.579407
0.513977
0.388489
0.308899
0.287415
0.320129
0.387024
0.450012
0.499817
0.505676
0.477356
0.414368
0.324036
0.231262
0.150696
0.070618
0.000793
-0.044098
-0.078766
-0.107086
-0.111969
-0.123688
-0.127106
-0.119293
-0.121735
-0.098297
-0.082184
-0.086578
-0.068512
-0.064606
-0.064117
-0.052887
-0.044586
-0.043610
-0.033356
-0.029938
-0.023102
-0.024567
-0.014801
-0.004547
0.013977
0.006165
0.020813
0.028625
0.046692
0.054016
0.055481
0.070618
0.079407
0.097961
0.117981
0.117004
0.143860
0.189270
0.223450
0.199524
0.139954
0.145325
0.204895
0.202942
-0.148102
-0.540192
-0.518219
-0.096832
0.112122
0.032532
-0.000641
-0.079254
-0.195953
-0.157379
-0.176422
-0.268219
-0.311676
-0.319000
-0.259918
-0.215973
-0.166168
-0.092438
-0.043121
-0.010895
0.017883
0.035461
0.038879
0.028137
0.028625
0.029602
0.004700
-0.006989
-0.005524
-0.003082
0.002258
-0.016754
-0.023102
-0.032867
-0.039703
-0.054840
-0.048981
-0.065582
-0.062164
-0.056305
-0.072418
-0.069000
-0.084625
-0.072418
-0.074371
-0.081696
-0.090485
-0.092926
-0.090485
-0.085602
-0.081207
-0.088531
-0.088531
-0.077301
-0.069977
-0.070465
-0.052887
-0.067535
-0.067047
-0.064606
-0.057281
-0.061188
-0.055328
-0.051910
-0.045074
-0.049469
-0.043610
-0.027985
-0.048004
-0.048004
-0.039703
-0.038239
-0.042145
-0.043610
-0.030914
-0.034821
-0.032379
-0.026520
-0.017242
-0.016754
-0.021637
-0.018219
-0.019684
-0.021637
-0.029938
-0.031891
-0.020660
-0.036774
-0.037262
-0.029938
-0.040192
-0.032379
-0.038727
-0.015778
-0.017242
-0.037262
-0.044586
-0.054352
-0.050446
-0.046539
-0.045563
-0.033356
-0.044586
-0.029938
-0.014313
0.012512
-0.003082
-0.006012
-0.011871
-0.022125
-0.014801
0.027161
0.082336
0.181458
0.331848
0.467102
0.524231
0.510559
0.434875
0.251282
0.138000
0.159973
0.251770
0.358704
0.407532
0.411926
0.396790
0.357727
0.322571
0.272766
0.184875
0.114075
0.055481
0.010071
-0.029938
-0.052887
-0.072418
-0.064117
-0.067047
-0.076324
-0.075348
-0.068512
-0.063141
-0.057281
-0.060211
-0.045074
-0.041168
-0.030914
-0.033844
-0.038727
-0.024567
-0.034332
-0.020172
-0.025543
-0.016266
-0.018707
-0.013824
-0.014801
-0.017731
-0.017242
-0.005035
-0.002594
-0.001617
-0.006989
-0.001617
-0.004059
0.000305
-0.006989
0.003723
0.000305
0.009094
0.005676
-0.000153
0.010559
0.011047
0.006165
0.013489
0.013489
0.025208
0.016907
0.013000
0.020325
0.019836
0.031067
0.023254
0.033508
0.020813
0.023743
0.036926
0.028137
0.023743
0.040833
0.036438
0.029114
0.033020
0.022766
0.034973
0.037415
0.031555
0.033020
0.042786
0.033508
0.036438
0.036438
0.028137
0.042786
0.040833
0.042297
0.048645
0.045227
0.059387
0.061829
0.055969
0.063782
0.059875
0.065247
0.058411
0.059387
0.053528
0.050110
0.046204
0.053040
0.048157
0.052063
0.051575
0.062317
0.078430
0.102844
0.140930
0.149231
0.147278
0.065247
0.015442
0.098450
0.109680
-0.088531
-0.359039
-0.926910
-0.983551
-0.339020
0.311340
0.233215
-0.103180
-0.290192
-0.416656
-0.490875
-0.511383
-0.474274
-0.423492
-0.356110
-0.279938
-0.207672
-0.137848
-0.062164
-0.007477
0.041809
0.077454
0.096985
0.116028
0.122375
0.128235
0.125305
0.125793
0.121399
0.123352
0.119934
0.113098
0.100891
0.076965
0.077942
0.064270
0.057922
0.056458
0.041321
0.036926
0.031555
0.034485
0.026184
0.023254
0.023254
0.033020
0.035461
0.031555
0.024231
0.018372
0.027649
0.015930
0.020325
0.012024
0.032043
0.029602
0.033020
0.026184
0.022766
0.013489
0.010559
0.053040
0.163391
0.366028
0.532532
0.592102
0.587708
0.393372
0.197083
0.093567
0.120422
0.230774
0.360657
0.411438
0.400696
0.385071
0.351379
0.292297
0.216614
0.138489
0.061829
-0.001617
-0.051422
-0.083649
-0.112946
-0.122223
-0.130035
-0.136383
-0.133453
-0.122223
-0.123199
-0.106110
-0.095367
-0.090973
-0.082672
-0.067535
-0.074860
-0.063629
-0.064606
-0.054352
-0.041656
-0.042633
-0.037750
-0.023102
-0.022614
-0.034332
-0.022614
-0.025543
-0.015778
-0.024567
-0.017242
-0.007477
0.002747
-0.013336
-0.022125
-0.009918
-0.007965
-0.010406
-0.006989
-0.012360
0.004211
-0.013824
-0.002106
-0.004059
-0.012848
-0.015778
-0.006012
-0.013824
-0.013336
-0.018707
-0.019196
-0.022125
-0.029449
-0.022614
-0.020172
-0.029938
-0.035309
-0.030426
-0.041168
-0.048492
-0.043610
-0.045563
-0.045563
-0.052887
-0.037750
-0.043610
-0.055328
-0.044586
-0.037262
-0.048492
-0.045074
-0.034332
-0.035797
-0.045563
-0.051422
-0.060211
-0.057281
-0.055328
-0.051910
-0.054840
-0.044586
-0.045563
-0.057770
-0.050446
-0.051910
-0.053864
-0.057770
-0.054352
-0.045563
-0.048981
-0.061188
-0.048981
-0.032379
-0.020172
-0.008453
0.029114
0.035461
0.082825
0.127258
0.175598
0.206848
0.294739
0.354797
0.382629
0.363098
0.336731
0.280579
0.229309
0.211731
0.201477
0.250305
0.262024
0.245422
0.236145
0.210266
0.151672
0.091125
0.036438
-0.029938
-0.071930
-0.089508
-0.137360
-0.159821
-0.169586
-0.171051
-0.174469
-0.151520
-0.153473
-0.128082
-0.117340
-0.121735
-0.090973
-0.079742
-0.069000
-0.064606
-0.052887
-0.048004
-0.040680
-0.022125
0.007629
0.038879
0.077454
0.130676
0.184387
0.193665
0.174622
-0.299957
-0.375641
-0.191559
-0.056793
0.014465
0.135559
0.224915
0.286926
0.051575
-0.207672
-0.299469
-0.310211
-0.291656
-0.122711
0.075012
0.181946
0.195618
0.132141
0.032532
-0.027985
-0.048981
-0.045563
-0.024567
0.017395
0.066711
0.115540
0.143372
0.157043
0.132629
0.108704
0.061829
0.028137
-0.006500
-0.032379
-0.045074
-0.037750
-0.021149
0.006165
0.031555
0.053040
0.082336
0.085754
0.090637
0.072571
0.047180
0.009094
-0.019196
-0.026520
-0.002106
0.010071
0.045715
0.054993
0.054504
0.034973
-0.000641
-0.022125
-0.046051
-0.048492
-0.081207
-0.082184
-0.080719
-0.082672
-0.072906
-0.055817
-0.049469
-0.039215
-0.058258
-0.043610
-0.047516
-0.033844
-0.026031
-0.021149
-0.001129
0.008118
0.012512
0.003235
0.003235
0.004211
0.018372
0.008606
0.016418
0.008606
0.017395
0.012512
0.021790
0.011047
0.014954
0.020813
0.015442
0.006165
0.015930
0.012512
0.019348
0.001282
0.010559
0.008118
0.008118
0.001282
0.006165
0.009583
0.010071
0.011536
0.007629
0.008606
0.007629
-0.003082
0.000793
0.008606
0.003723
0.005188
0.008606
0.003723
0.002747
0.006653
0.007629
0.003723
0.003235
-0.008453
0.006165
-0.003571
0.006165
0.002258
0.006165
0.001770
-0.003082
0.000305
-0.001129
0.004700
0.001282
0.010071
-0.006989
0.004211
0.003235
0.008606
0.004700
0.003723
0.001282
0.000793
0.011536
0.008606
0.002747
-0.000153
0.010559
0.001282
0.007629
0.002258
-0.001617
0.004211
-0.006012
0.003723
0.016418
-0.006500
-0.012360
0.002258
0.003235
0.003235
-0.008942
0.001770
-0.003082
-0.005035
-0.006989
-0.005035
-0.000153
0.006653
-0.007477
-0.001129
-0.004547
-0.006989
-0.001617
-0.002594
-0.002594
-0.006989
0.013489
-0.000153
-0.000153
0.004211
0.001282
0.007629
0.003723
0.006653
-0.001617
-0.000153
0.006653
0.000305
0.011536
0.005676
-0.001617
0.005676
0.007141
-0.003082
0.003723
0.003723
-0.003082
0.007141
0.001770
-0.000641
0.001770
0.009094
0.005676
0.010559
-0.005035
-0.002594
-0.001129
0.005676
-0.006500
0.006653
0.010071
0.001282
-0.001129
-0.005035
-0.000153
-0.012848
-0.007477
-0.000641
-0.010895
-0.011383
-0.022614
-0.027008
-0.018707
-0.027985
-0.013824
-0.006500
0.037415
0.159485
0.341125
0.565735
0.704407
0.678528
0.430969
0.058899
-0.159332
-0.103668
0.054016
0.230286
0.353821
0.408020
0.356262
0.276184
0.189270
0.095520
0.031067
-0.012848
-0.076813
-0.155914
-0.190094
-0.197418
-0.322418
-0.259430
-0.169586
-0.188141
-0.148590
-0.118805
-0.128082
-0.058746
-0.068024
0.021301
0.044739
-0.027985
-0.047028
-0.014313
0.033997
0.036926
0.036438
0.036438
0.053528
0.071594
0.094055
0.095520
0.118469
0.116516
0.111145
0.113586
0.092590
0.101868
0.082336
0.079895
0.058899
0.050598
0.042786
0.026672
0.018372
0.019348
0.005676
0.005188
0.003235
-0.001129
0.003723
0.002258
0.008606
-0.000641
0.004700
0.004700
0.001282
-0.021149
-0.033356
-0.037750
-0.060211
-0.065582
-0.067535
-0.071442
-0.072418
-0.067535
-0.074860
-0.100250
-0.107574
-0.107086
-0.129059
-0.147125
-0.127106
-0.132965
-0.131012
-0.117828
-0.110992
-0.107574
-0.094879
-0.089020
-0.085114
-0.071442
-0.066071
-0.062653
-0.050446
-0.042145
-0.043610
-0.027496
-0.023590
-0.019196
-0.020172
-0.011383
-0.009430
-0.006500
-0.013336
-0.017242
-0.009430
-0.000641
-0.002594
-0.006989
0.000305
0.002258
-0.002106
-0.010895
-0.001617
0.007629
-0.000153
-0.007965
0.003235
-0.004547
0.007141
-0.004547
-0.000641
0.001770
0.000793
0.001282
0.009583
-0.000153
0.005676
0.006165
0.008606
0.001282
0.003235
0.015442
-0.000153
0.006653
-0.003082
0.006653
0.002747
0.006165
-0.003571
0.006653
0.012512
0.010559
0.006653
0.002258
0.006653
0.005188
-0.000153
0.004211
0.003235
0.004700
0.011536
0.000793
-0.000153
-0.008942
-0.000641
-0.003082
-0.007965
-0.010406
-0.011383
-0.001617
-0.007965
-0.008453
-0.003082
-0.024078
-0.020660
-0.021637
-0.022614
-0.024078
-0.017242
-0.018219
-0.038239
-0.043121
-0.038239
-0.026031
-0.035309
-0.038239
-0.063141
-0.078278
-0.084625
-0.031891
0.195618
0.620422
0.932434
0.887512
0.715149
0.448547
0.136047
-0.090973
-0.018707
0.219543
0.456360
0.590149
0.635071
0.590149
0.482239
0.354309
0.232727
0.104309
0.007141
-0.063141
-0.113922
-0.148590
-0.162750
-0.165680
-0.162750
-0.150055
-0.130035
-0.107086
-0.098785
-0.070465
-0.067047
-0.055328
-0.041656
-0.017242
-0.008942
-0.001129
-0.003082
0.018860
0.022278
0.023743
0.016907
0.024231
0.029602
0.049622
0.051086
0.051086
0.062805
0.072083
0.088684
0.086731
0.114075
0.100403
0.100403
0.081848
0.075500
0.089661
0.098938
0.089661
0.083313
0.063293
0.074036
0.014465
-0.077789
-0.146637
-0.295563
-0.408844
-0.209625
0.154114
0.044739
-0.090485
-0.190094
-0.166656
0.006165
-0.116852
-0.257477
-0.197906
-0.136871
-0.039703
-0.005524
0.022278
0.053040
0.078918
0.086243
0.084290
0.077942
0.067688
0.075989
0.046692
0.042786
0.029114
0.004211
-0.016266
-0.031403
-0.036774
-0.048492
-0.066071
-0.078766
-0.087555
-0.086090
-0.091461
-0.082184
-0.088043
-0.092438
-0.087067
-0.089996
-0.087067
-0.075836
-0.068512
-0.071442
-0.065094
-0.061676
-0.060211
-0.060699
-0.042633
-0.052887
-0.043121
-0.038239
-0.051910
-0.045563
-0.033356
-0.026520
-0.030914
-0.028961
-0.033356
-0.027985
-0.029938
-0.024078
-0.021149
-0.021637
-0.027496
-0.022614
-0.019684
-0.024567
-0.012360
-0.014801
-0.011871
-0.016266
-0.020660
-0.009430
-0.013824
-0.012360
-0.009430
-0.017242
-0.008942
-0.008453
-0.006500
-0.015778
-0.006989
-0.009430
-0.013336
-0.019684
-0.016754
-0.013824
-0.016754
-0.025543
-0.023102
-0.028473
-0.022614
-0.034332
-0.027496
-0.042145
-0.046051
-0.044586
-0.043121
-0.038239
-0.044098
-0.025543
-0.023102
-0.032867
-0.013336
0.024231
0.076477
0.153137
0.261536
0.424622
0.571106
0.493958
0.364563
0.323547
0.319153
0.307922
0.328918
0.377258
0.406555
0.432434
0.414856
0.371399
0.312805
0.264954
0.188782
0.105286
0.033020
-0.021637
-0.081207
-0.111969
-0.128571
-0.132477
-0.136871
-0.127106
-0.110992
-0.116364
-0.089020
-0.071442
-0.043610
-0.044586
-0.027496
-0.019684
0.000793
-0.003082
-0.000153
0.009094
0.006653
0.018860
0.008606
0.015930
0.012024
0.015930
0.027649
0.007141
0.010071
0.021790
0.016418
0.013000
0.005188
-0.004059
-0.000153
0.014465
-0.009430
-0.001617
0.003235
-0.003571
0.006165
0.005676
-0.002594
-0.016754
0.002747
0.003235
0.002258
-0.008942
0.000305
-0.003571
0.000305
-0.005524
0.003235
0.002747
0.006653
0.001770
0.021790
0.013000
0.016907
0.018860
0.019836
0.028137
0.020813
0.040344
0.042297
0.053528
0.052551
0.033020
0.014465
0.002258
-0.031891
-0.063141
-0.055817
0.105774
0.148743
0.001282
-0.192535
-0.197418
-0.095367
-0.046051
-0.090973
-0.019196
0.054993
0.050598
0.025208
0.006653
-0.027008
-0.015289
0.024719
0.027161
0.015442
0.024231
0.063782
0.097961
0.091125
0.075989
0.055481
0.031067
0.014954
-0.003082
-0.008453
-0.032379
-0.050934
-0.056793
-0.083649
-0.107086
-0.120758
-0.118317
-0.120270
-0.121246
-0.125153
-0.124664
-0.120758
-0.108063
-0.100250
-0.096832
-0.085602
-0.066559
-0.075348
-0.065094
-0.051422
-0.046539
-0.029938
-0.030914
-0.017242
-0.011871
-0.011871
-0.004059
-0.007965
0.000305
-0.001617
-0.006500
-0.004059
-0.003082
0.002258
0.003723
-0.001617
0.011047
0.002747
-0.024567
-0.020660
-0.009430
-0.000153
0.004700
0.008606
-0.004059
-0.015778
-0.021637
-0.018707
0.007141
0.002747
-0.015778
-0.024567
0.005676
0.016907
0.022278
-0.004059
-0.037262
-0.036285
-0.019684
0.004211
0.043762
0.128723
0.215149
0.259583
0.268372
0.181458
0.124329
0.102356
0.084290
0.154114
0.217590
0.199036
0.141907
0.125793
0.135559
0.143372
0.136536
0.098938
0.051086
0.015442
-0.001129
-0.011383
-0.017731
-0.045074
-0.058258
-0.070465
-0.067047
-0.074371
-0.063141
-0.053864
-0.038727
-0.027985
-0.014313
0.004211
0.014954
0.037415
0.032043
0.040344
0.049133
0.050598
0.051575
0.053040
0.047668
0.051575
0.035461
0.036926
0.033997
0.047668
0.036926
0.033997
0.021301
0.037415
0.021790
0.028137
0.016418
0.012024
0.009583
0.018860
0.007141
0.011536
0.007629
0.009094
0.002258
-0.000641
0.003723
-0.005524
-0.006500
-0.015289
0.001770
0.005188
-0.003082
-0.002594
-0.010406
-0.007477
-0.024078
-0.018219
-0.016266
-0.017242
-0.017242
-0.015778
-0.006500
-0.009430
-0.020172
-0.003571
-0.003571
-0.007965
-0.004059
0.024231
0.023743
0.019348
0.023254
0.037903
0.032532
0.032043
0.013000
0.018372
0.021301
0.031067
0.018860
0.013489
-0.019684
-0.081696
-0.192535
-0.172028
0.075500
0.277649
0.156555
-0.124176
-0.162262
-0.053864
-0.011383
-0.094879
-0.129547
0.050110
0.151672
0.156555
0.191711
0.210266
0.271790
0.269836
0.278625
0.310364
0.322083
0.334778
0.326477
0.282532
0.224426
0.189270
0.168762
0.168762
0.188293
0.157043
0.126770
0.072571
0.010071
-0.048981
-0.105133
-0.145172
-0.187653
-0.224762
-0.236969
-0.244781
-0.250641
-0.244781
-0.241852
-0.232574
-0.216949
-0.194000
-0.165192
-0.152985
-0.139313
-0.121735
-0.096832
-0.087555
-0.075836
-0.078766
-0.056793
-0.038727
-0.043610
-0.048981
-0.033844
-0.028473
-0.037750
-0.034332
-0.030914
-0.034821
-0.029449
-0.026031
-0.043121
-0.035309
-0.040680
-0.047028
-0.047516
-0.058258
-0.061188
-0.069000
-0.065582
-0.081207
-0.077789
-0.069000
-0.035797
0.038879
0.166809
0.353333
0.550598
0.492981
0.311340
0.140442
0.106750
0.158508
0.239563
0.313293
0.376770
0.410950
0.423157
0.409973
0.360657
0.317200
0.245911
0.173645
0.118469
0.079407
0.026672
-0.011871
-0.030914
-0.055328
-0.064117
-0.071930
-0.072906
-0.070465
-0.075348
-0.065582
-0.067535
-0.068024
-0.062653
-0.052887
-0.046051
-0.048492
-0.042633
-0.025055
-0.034332
-0.034821
-0.034332
-0.017731
-0.018219
-0.014313
-0.020660
-0.013336
-0.019684
-0.014313
-0.006012
-0.005035
-0.013336
-0.002594
-0.002594
-0.010895
0.002258
0.004211
0.011047
0.002258
-0.005524
0.006165
0.010071
-0.004547
0.002258
0.008606
0.003723
0.005676
0.008606
0.007629
0.010559
0.008118
0.015930
0.004211
0.002258
-0.002594
0.008606
0.010071
0.004700
0.018860
0.013977
0.009094
0.016907
0.006653
0.008118
0.010071
0.022766
0.022766
0.019836
0.021790
0.027161
0.042297
0.047668
0.049622
0.070129
0.075012
0.078430
0.066223
0.067200
0.040833
0.024719
0.010559
0.014954
0.017395
0.028137
0.039368
0.037415
0.025696
0.008606
-0.009430
-0.029938
-0.062653
-0.076813
-0.079254
-0.050446
-0.002594
0.031067
0.032532
-0.007965
-0.126617
-0.125641
-0.026520
-0.022614
-0.085602
-0.134430
-0.074860
-0.004059
-0.001129
-0.007965
-0.023590
-0.025543
-0.045563
-0.055817
-0.063629
-0.054840
-0.051910
-0.036774
-0.029449
-0.020660
-0.009430
-0.005035
-0.001129
0.007629
-0.004547
0.001282
-0.004059
0.006653
-0.005524
0.002258
0.000793
-0.001129
-0.016266
-0.001129
-0.004547
-0.007965
-0.010895
-0.019196
-0.025543
-0.021637
-0.022614
-0.031403
-0.032379
-0.040192
-0.041168
-0.048004
-0.047028
-0.043610
-0.051422
-0.054352
-0.054840
-0.066071
-0.050934
-0.054352
-0.061188
-0.063141
-0.054352
-0.051422
-0.069977
-0.060211
-0.068512
-0.062164
-0.056305
-0.054352
-0.058258
-0.046051
-0.025055
0.031067
0.171204
0.427063
0.696106
0.747864
0.528137
0.265930
0.104309
0.057922
0.088196
0.182922
0.305969
0.405090
0.426575
0.410461
0.348938
0.242981
0.137024
0.039856
-0.039703
-0.121246
-0.164703
-0.193024
-0.209625
-0.217926
-0.211090
-0.188629
-0.177887
-0.164703
-0.147614
-0.133453
-0.116852
-0.096344
-0.078278
-0.076324
-0.071442
-0.051910
-0.049957
-0.052887
-0.039215
-0.028961
-0.034332
-0.028473
-0.025543
-0.020660
-0.013824
-0.024567
-0.025543
-0.009918
-0.007477
-0.001617
-0.006500
-0.008942
-0.017242
-0.007965
-0.019684
-0.015289
-0.010406
-0.015778
-0.006012
-0.009430
-0.010895
-0.001129
0.001282
-0.000641
0.000305
-0.009918
-0.008942
0.001282
0.003235
-0.001617
0.002258
0.008606
-0.002106
0.008118
0.000305
0.014954
0.012024
0.015930
0.012512
0.011536
0.011047
0.025208
0.035950
0.023254
0.032043
0.043274
0.033020
0.029114
0.025696
0.041809
0.048157
0.067688
0.076477
0.081848
0.111633
0.123840
0.138000
0.162903
0.162415
0.118469
0.022766
-0.025543
-0.032867
-0.030914
0.011047
0.030579
0.027649
-0.017242
-0.044098
-0.059723
-0.093414
-0.125153
-0.148590
-0.174957
-0.223297
-0.237457
-0.263336
-0.264313
-0.260406
-0.253082
-0.250641
-0.185699
-0.121735
-0.001129
0.130188
0.125305
0.038879
-0.033356
-0.034821
-0.055817
-0.042145
0.008118
0.088684
0.148254
0.190247
0.213684
0.205872
0.173157
0.140930
0.107727
0.103333
0.064758
0.049133
0.031067
0.036438
0.023254
0.017395
0.020325
0.013000
0.020813
0.012512
0.008606
0.014465
0.022766
0.020325
0.023254
0.024719
0.011047
0.034973
0.044739
0.027649
0.024231
0.029114
0.038391
0.038879
0.033508
0.025208
0.034973
0.024719
0.024719
0.023254
0.016418
0.013489
0.009094
-0.004059
-0.002106
-0.003082
0.000305
-0.004547
-0.009918
-0.010895
-0.012848
-0.011871
-0.023590
-0.028473
-0.016266
-0.022614
-0.029938
-0.034332
-0.028473
-0.027008
-0.024078
-0.027008
-0.033356
-0.033356
-0.038239
-0.041168
-0.039703
-0.039215
-0.023590
-0.036285
-0.042633
-0.040192
-0.050446
-0.046539
-0.035797
-0.040680
-0.067535
-0.096344
-0.119293
-0.067047
0.238098
0.721008
0.964172
0.983215
0.868958
0.699036
0.429016
0.163879
0.014465
0.110657
0.369934
0.610168
0.759583
0.746887
0.646301
0.505676
0.325012
0.166809
0.015930
-0.089508
-0.184723
-0.241852
-0.286774
-0.280914
-0.288239
-0.272125
-0.260895
-0.243317
-0.222321
-0.200348
-0.171051
-0.142242
-0.137360
-0.117828
-0.100250
-0.098785
-0.090973
-0.086090
-0.068512
-0.062653
-0.055817
-0.050934
-0.044098
-0.051910
-0.048981
-0.055817
-0.038239
-0.036774
-0.050446
-0.041656
-0.039703
-0.032379
-0.039703
-0.038239
-0.047516
-0.031403
-0.027496
-0.027496
-0.029938
-0.027496
-0.015778
-0.009918
-0.026031
-0.008453
-0.002594
0.000793
0.001282
0.002258
0.017395
0.023254
0.033997
0.052551
0.053528
0.068176
0.074524
0.070129
0.083313
0.081360
0.080872
0.068665
0.062317
0.049622
0.055969
0.074036
0.063293
0.065735
0.072571
0.061340
0.048645
0.047180
0.024231
0.021301
0.022278
0.021301
0.020325
0.024231
0.030090
0.057922
0.115540
0.164368
0.055969
-0.141266
-0.197906
-0.193512
-0.185211
-0.214996
-0.226715
-0.204742
-0.146637
0.087708
0.137024
0.019348
-0.037262
-0.110504
-0.123688
-0.199371
-0.170074
-0.104645
0.005188
0.050598
0.079895
0.099915
0.105774
0.123840
0.127747
0.123352
0.102844
0.075989
0.064270
0.051086
0.037415
0.000305
-0.009918
-0.016266
-0.025543
-0.032379
-0.047516
-0.045074
-0.045563
-0.039215
-0.050446
-0.037750
-0.037750
-0.040680
-0.031891
-0.035309
-0.033356
-0.029449
-0.025055
-0.026520
-0.024567
-0.016266
-0.013336
-0.032867
-0.026031
-0.023590
-0.016266
-0.020172
-0.024567
-0.038239
-0.031403
-0.034821
-0.049469
-0.039703
-0.046051
-0.046051
-0.045074
-0.048004
-0.061188
-0.064606
-0.061188
-0.059723
-0.067535
-0.079742
-0.107574
-0.093414
-0.101227
-0.079742
-0.030426
0.118958
0.363098
0.653137
0.855774
0.826965
0.609680
0.329407
0.145325
0.114075
0.198547
0.344543
0.451477
0.558899
0.585266
0.563293
0.462708
0.335266
0.206848
0.077942
-0.038727
-0.126617
-0.172516
-0.211578
-0.226227
-0.238434
-0.230133
-0.215973
-0.206696
-0.176910
-0.166656
-0.138336
-0.116852
-0.095367
-0.074860
-0.052887
-0.042145
-0.010895
-0.008942
0.003723
0.000793
0.012512
0.013977
0.018860
0.012024
0.019836
0.010071
0.014465
0.013489
0.010071
0.002747
-0.007965
0.002747
-0.011383
-0.024078
-0.015778
-0.013824
-0.025543
-0.038727
-0.042633
-0.044586
-0.049469
-0.058746
-0.040680
-0.049957
-0.060211
-0.050446
-0.042145
-0.046539
-0.054352
-0.043610
-0.047028
-0.047516
-0.048981
-0.043121
-0.052399
-0.052887
-0.051910
-0.052887
-0.052399
-0.052399
-0.052399
-0.060699
-0.052399
-0.057281
-0.070465
-0.070465
-0.065094
-0.063629
-0.065582
-0.077301
-0.075836
-0.078766
-0.070953
-0.078766
-0.066071
-0.052887
-0.061188
-0.071442
-0.062164
-0.053864
-0.064117
-0.054352
-0.063629
-0.053375
-0.059235
-0.050446
-0.042633
-0.051422
-0.064117
-0.043121
-0.043121
-0.040192
-0.044098
-0.033356
-0.038727
-0.037262
-0.039703
-0.035797
-0.021637
-0.013824
-0.019196
-0.020660
-0.002106
-0.005035
0.003723
0.007629
0.009094
0.008606
0.017395
0.019348
0.018860
0.019836
0.026672
0.028625
0.017883
0.022766
0.025696
0.011536
0.024719
0.024719
0.011536
0.022766
0.024231
0.014465
0.029114
0.037415
0.060364
0.076477
0.079407
0.100891
0.129700
0.202454
0.258606
0.344543
0.492981
0.633118
0.478333
-0.233063
-0.982086
-0.983551
-0.983551
-0.538727
0.187805
0.412903
0.701965
0.402649
-0.174957
-0.614899
-0.811188
-0.743805
-0.564117
-0.396149
-0.227203
-0.089508
-0.004547
0.092590
0.176086
0.234192
0.269836
0.295227
0.320618
0.325500
0.324524
0.317688
0.319641
0.310852
0.325500
0.345032
0.376770
0.398743
0.374817
0.337708
0.277649
0.223938
0.174622
0.144836
0.167297
0.264465
0.345520
0.400696
0.407043
0.416809
0.413391
0.370911
0.310364
0.236145
0.169250
0.115051
0.078918
0.085266
0.122864
0.135071
0.126282
0.112610
0.088684
0.062805
0.007629
-0.051422
-0.089508
-0.128082
-0.156891
-0.181793
-0.195465
-0.216461
-0.210602
-0.192535
-0.199860
-0.182281
-0.154938
-0.135895
-0.139313
-0.111481
-0.095367
-0.091949
-0.073395
-0.070465
-0.059235
-0.058746
-0.044098
-0.045074
-0.042145
-0.022125
-0.023590
-0.031403
-0.025543
-0.016266
-0.020660
-0.020172
-0.012848
-0.007965
-0.000153
0.000305
0.002747
0.000793
-0.004059
0.000305
0.007629
0.006165
0.011047
0.023254
0.019836
0.016907
0.015930
0.017395
0.010071
0.000305
-0.021149
-0.035309
-0.020172
-0.027985
-0.037262
-0.042633
-0.043121
-0.050934
-0.052887
-0.064606
-0.074371
-0.078766
-0.080719
-0.084137
-0.070953
-0.099762
-0.085602
-0.080719
-0.063141
-0.068512
-0.073883
-0.057281
-0.056305
-0.055328
-0.047516
-0.050446
-0.032867
-0.031891
-0.026520
-0.035309
-0.039215
-0.029938
-0.033356
-0.032867
-0.034821
-0.022614
-0.021637
-0.019684
-0.035797
-0.026031
-0.023590
-0.030426
-0.034332
-0.029449
-0.027985
-0.031891
-0.029938
-0.031891
-0.032379
-0.018707
-0.035797
-0.030914
-0.031891
-0.023102
-0.027985
-0.030914
-0.030426
-0.019684
-0.027985
-0.018219
-0.019684
-0.018707
-0.016754
-0.017242
-0.006989
-0.008453
-0.003571
-0.008453
-0.004547
0.007141
0.022766
0.028137
0.034973
0.028137
0.027161
0.016907
0.025696
0.013000
0.020813
0.027649
0.030090
0.035461
0.026672
0.029602
0.025208
0.021790
0.011536
0.007141
0.002258
-0.002594
-0.013824
-0.001617
-0.012360
-0.018219
-0.012848
-0.011383
-0.006012
-0.004547
0.001770
-0.012360
-0.029938
-0.038239
-0.036774
-0.020172
-0.014313
-0.017731
-0.039215
-0.024078
0.053528
0.257141
0.817200
1.015930
1.015930
0.595032
0.121399
-0.266754
-0.266266
0.091125
0.381653
0.474915
0.469055
0.285461
0.211243
0.253723
0.286926
0.180481
-0.006989
-0.218414
-0.350739
-0.400543
-0.390778
-0.350739
-0.299469
-0.260406
-0.194489
-0.149078
-0.105621
-0.069000
-0.029938
-0.002106
0.009583
0.027649
0.040344
0.035461
0.057434
0.051086
0.048157
0.047668
0.047180
0.046204
0.054993
0.040833
0.045227
0.041809
0.035950
0.035461
0.031555
0.023254
0.029114
0.020813
0.021301
0.022766
0.018860
0.022766
0.016418
0.010071
0.019836
0.003235
0.008606
0.009583
0.006165
0.011047
0.013489
0.009583
-0.001129
0.015930
0.009583
0.008118
0.007629
0.012512
0.012512
0.003723
0.009094
-0.002106
0.006165
0.001282
0.009583
0.005188
0.011536
0.011536
0.018372
0.003723
-0.001129
-0.006989
-0.004059
0.005676
-0.002106
-0.004547
0.001770
0.010071
-0.012360
-0.020172
-0.022125
-0.028961
-0.039215
-0.023102
-0.039215
-0.044098
-0.040680
-0.040192
-0.042633
-0.059235
-0.053375
-0.045074
-0.055817
-0.067047
-0.054352
-0.055817
-0.061188
-0.042145
-0.050934
-0.050934
-0.046051
-0.039703
-0.046051
-0.044586
-0.043610
-0.034332
-0.031403
-0.030914
-0.031891
-0.026520
-0.018707
-0.030426
-0.021149
-0.019196
-0.030426
-0.019684
-0.022125
-0.027008
-0.014313
-0.019684
-0.024078
-0.022614
-0.021149
-0.010895
-0.019196
-0.017731
-0.012360
-0.015289
-0.012848
-0.012360
-0.023102
-0.013824
-0.004059
-0.001129
-0.005035
-0.024567
-0.015778
-0.020172
-0.016266
-0.006989
-0.017731
-0.013336
-0.019684
-0.020660
-0.016266
-0.019196
-0.021149
-0.034332
-0.025055
-0.020660
-0.027496
-0.038727
-0.042633
-0.034821
-0.039703
-0.024078
-0.009918
-0.011871
-0.031891
-0.014801
0.009583
0.089661
0.249817
0.479797
0.647766
0.634583
0.533508
0.472473
0.373840
0.265930
0.226379
0.275696
0.381165
0.504211
0.570129
0.520325
0.434387
0.351868
0.232239
0.148254
0.064758
0.030090
-0.007477
-0.026520
-0.037262
-0.029938
-0.033356
-0.010895
0.005188
0.013977
-0.040680
-0.152008
-0.212555
-0.281891
-0.356598
-0.341461
-0.292633
-0.252106
0.016907
0.317688
0.077942
-0.233063
-0.425446
-0.472809
-0.590485
-0.459137
-0.262848
-0.112946
-0.053864
-0.061188
-0.083160
-0.087555
-0.112457
-0.111481
-0.095856
-0.072906
-0.056305
-0.046539
-0.045563
-0.034821
-0.021149
-0.014801
-0.007477
0.001770
-0.003082
-0.002106
0.012512
0.008118
0.005676
0.011047
0.000305
0.007629
0.005676
0.001770
0.001770
0.003723
0.014465
0.000793
0.003723
0.000305
0.006653
0.013000
0.001770
-0.003571
0.002747
0.003235
-0.004547
-0.003571
0.013977
-0.000641
0.003235
0.003235
-0.001617
0.002747
0.000793
0.011536
0.010071
0.004700
-0.001617
0.011047
0.010559
0.009583
0.015442
0.021790
0.023743
0.020813
0.027649
0.038391
0.027161
0.034973
0.034485
0.035461
0.025208
0.019348
-0.008453
-0.008942
-0.006989
-0.013824
-0.004547
-0.022614
-0.023102
-0.036285
-0.032379
-0.045563
-0.055817
-0.053375
-0.064117
-0.060211
-0.063141
-0.066559
-0.062164
-0.061188
-0.055817
-0.052399
-0.047516
-0.037750
-0.035797
-0.027496
-0.035309
-0.022125
-0.016266
-0.015289
-0.019684
-0.013336
-0.030426
-0.025055
-0.027496
-0.032867
-0.033844
-0.045563
-0.038239
-0.041168
-0.052887
-0.049957
-0.054352
-0.066559
-0.080719
-0.095856
-0.109039
-0.121246
-0.132477
-0.139313
-0.151031
-0.167145
-0.144196
-0.052399
0.283508
0.658020
0.745911
0.598450
0.463684
0.384094
0.373352
0.347961
0.343079
0.385071
0.487122
0.594543
0.659973
0.680481
0.633118
0.533020
0.438782
0.320129
0.221497
0.117493
0.044250
-0.021637
-0.077301
-0.102692
-0.135895
-0.164703
-0.178375
-0.195953
-0.184235
-0.170563
-0.165192
-0.166656
-0.159821
-0.155914
-0.149567
-0.157379
-0.132965
-0.124176
-0.121735
-0.105133
-0.107574
-0.103668
-0.097321
-0.063629
-0.010406
0.022766
0.081848
0.151184
0.197083
0.291809
0.337708
0.368958
0.364075
0.341614
0.315735
0.261047
0.218567
0.209290
0.244934
0.269348
0.266907
0.250305
0.214172
0.129700
0.037903
-0.063141
-0.123199
-0.172028
-0.053375
0.127258
0.062317
-0.069977
-0.120270
-0.091461
-0.021637
0.099426
-0.051422
-0.384430
-0.424469
-0.381012
-0.198883
-0.072418
-0.061676
0.015930
0.038879
-0.001129
-0.116852
-0.211090
-0.268707
-0.308258
-0.316559
-0.281891
-0.232086
-0.194489
-0.132477
-0.090485
-0.057281
-0.035797
-0.006012
0.009094
0.020325
0.029602
0.032043
0.039368
0.027649
0.041321
0.036438
0.029114
0.021301
0.037415
0.014465
0.019348
0.023743
0.010071
0.010071
0.011047
0.011047
0.013977
0.012024
-0.001129
0.012512
0.004700
0.004211
-0.010895
0.002258
-0.008453
-0.009430
-0.019684
-0.026031
-0.026520
-0.028473
-0.038239
-0.036774
-0.037750
-0.048981
-0.037262
-0.053864
-0.038727
-0.054840
-0.059723
-0.063629
-0.068024
-0.066071
-0.063141
-0.062653
-0.077789
-0.071930
-0.069977
-0.078278
-0.065094
-0.068024
-0.072418
-0.064117
-0.059235
-0.063141
-0.069000
-0.076324
-0.096832
-0.099274
-0.103180
-0.110992
-0.091949
-0.013336
0.107727
0.303528
0.439270
0.417297
0.321594
0.066223
-0.096832
-0.063629
0.103333
0.230774
0.316711
0.346985
0.329407
0.287903
0.249329
0.188293
0.163879
0.118469
0.072571
0.032043
0.010071
-0.004547
-0.021637
-0.027496
-0.031403
-0.036285
-0.045074
-0.042633
-0.045563
-0.034821
-0.046539
-0.039215
-0.036285
-0.043610
-0.035309
-0.027008
-0.033356
-0.043121
-0.039703
-0.037750
-0.047028
-0.040192
-0.035309
-0.037262
-0.047516
-0.039703
-0.041168
-0.041656
-0.037262
-0.032379
-0.033844
-0.048004
-0.022125
-0.032379
-0.036774
-0.045074
-0.032867
-0.037262
-0.029938
-0.030426
-0.037750
-0.024567
-0.019196
-0.023590
-0.032379
-0.024567
-0.035797
-0.022125
-0.029938
-0.026520
-0.040680
-0.018707
-0.020660
-0.018707
-0.015289
-0.009430
-0.000641
-0.013824
-0.018707
-0.019196
-0.008942
-0.017731
-0.013824
0.007141
0.003723
0.014954
0.023743
0.033997
0.042297
0.036926
0.059387
0.058411
0.062317
0.045227
0.033508
0.009583
-0.016266
-0.005524
0.018860
0.011047
-0.006989
-0.032867
-0.094391
-0.132965
-0.142242
-0.062653
0.162903
0.318176
0.263000
0.008118
-0.179840
-0.252106
-0.297028
-0.230621
-0.122223
0.047180
0.158020
0.169250
0.131165
0.083801
-0.000153
-0.021149
-0.051422
-0.050446
-0.057281
-0.033844
-0.011383
0.001770
0.038879
0.040344
0.046204
0.051086
0.062805
0.057922
0.057434
0.063293
0.066223
0.063782
0.069153
0.072083
0.062805
0.059387
0.068665
0.066223
0.060364
0.057922
0.054016
0.047180
0.056458
0.057922
0.054016
0.049133
0.050110
0.046692
0.051575
0.033997
0.024231
0.032043
0.016907
0.012512
0.015442
0.007629
-0.006989
-0.006012
-0.018707
-0.015289
-0.016754
-0.034821
-0.033844
-0.040680
-0.043121
-0.048981
-0.043610
-0.061676
-0.064606
-0.069000
-0.061676
-0.061676
-0.057281
-0.053375
-0.023102
0.108215
0.361145
0.626282
0.791809
0.592590
0.428040
0.325012
0.269348
0.257629
0.343079
0.468567
0.570618
0.623352
0.599915
0.545227
0.431458
0.334290
0.222961
0.123352
0.028625
-0.033356
-0.107574
-0.139801
-0.166168
-0.182770
-0.178375
-0.186188
-0.177887
-0.175934
-0.165680
-0.153473
-0.145660
-0.133942
-0.128571
-0.120758
-0.119781
-0.110504
-0.105133
-0.099762
-0.094879
-0.088531
-0.088043
-0.084625
-0.071442
-0.076324
-0.077301
-0.065582
-0.070465
-0.057770
-0.061188
-0.054352
-0.059235
-0.057770
-0.047516
-0.050446
-0.036774
-0.045563
-0.046051
-0.037750
-0.046051
-0.038727
-0.040192
-0.037750
-0.043121
-0.034821
-0.045074
-0.031403
-0.033356
-0.033356
-0.038239
-0.027985
-0.022614
-0.026031
-0.021637
-0.034821
-0.022614
-0.022614
-0.032379
-0.029449
-0.027008
-0.030426
-0.028473
-0.027985
-0.027496
-0.025055
-0.028961
-0.022614
-0.027496
-0.025055
-0.018707
-0.023102
-0.027496
-0.026031
-0.026520
-0.021637
-0.024078
-0.026031
-0.025543
-0.044586
-0.030426
-0.022125
-0.018219
-0.028961
-0.025543
-0.012848
-0.005035
0.011047
0.031067
0.052551
0.065247
0.087708
0.102844
0.067688
0.006653
-0.125641
-0.229156
-0.248688
-0.208160
-0.187164
-0.132965
-0.051422
0.062805
0.134094
-0.058258
-0.217438
-0.314606
-0.343414
-0.422028
-0.381500
-0.234039
-0.075836
-0.020172
-0.025543
-0.060699
-0.083160
-0.078766
-0.069977
-0.050446
-0.019684
-0.013824
0.012024
0.023743
0.030090
0.049133
0.040833
0.067200
0.065247
0.060364
0.065247
0.069641
0.058899
0.058411
0.045227
0.050110
0.048157
0.050110
0.040833
0.025696
0.028137
0.032532
0.031555
0.013000
0.007629
0.024719
0.024231
0.000793
0.006653
0.005188
-0.001129
-0.004059
0.000793
-0.009430
-0.005524
-0.010895
-0.010895
-0.012360
-0.006989
-0.007965
0.002258
0.011536
-0.001129
0.020813
0.021790
0.069641
0.148254
0.282043
0.386047
0.467102
0.400208
0.221008
0.163391
0.173645
0.250793
0.405090
0.492493
0.435364
0.365540
0.330872
0.307922
0.293274
0.287415
0.253235
0.211731
0.147278
0.097961
0.065735
0.042297
0.028625
0.007629
-0.015778
-0.030426
-0.042633
-0.054840
-0.054840
-0.043610
-0.054352
-0.054840
-0.050446
-0.041656
-0.042633
-0.038727
-0.048981
-0.036285
-0.030914
-0.036285
-0.032379
-0.034332
-0.039703
-0.033356
-0.033356
-0.037262
-0.039215
-0.028473
-0.041168
-0.038239
-0.038727
-0.038239
-0.031891
-0.036774
-0.033356
-0.042145
-0.041656
-0.030426
-0.039703
-0.037262
-0.037750
-0.038727
-0.028961
-0.036285
-0.034332
-0.031891
-0.040192
-0.030426
-0.029938
-0.043610
-0.037262
-0.037750
-0.044586
-0.032867
-0.039703
-0.035309
-0.027985
-0.035797
-0.031891
-0.034821
-0.028473
-0.038239
-0.034821
-0.028473
-0.026031
-0.022614
-0.026031
-0.027985
-0.024567
-0.025543
-0.023590
-0.022614
-0.003571
-0.014801
-0.013336
-0.009430
-0.002106
-0.004547
-0.010406
-0.014313
-0.006989
-0.003082
-0.009430
-0.005524
-0.008453
-0.006012
-0.000641
-0.001129
-0.010895
-0.002594
-0.005524
0.000793
-0.002106
-0.004059
0.011047
-0.003571
0.005676
0.002258
0.000305
-0.001129
0.006653
0.006165
0.002747
0.008118
0.007141
0.014465
0.018372
0.006653
0.013977
0.011536
0.007141
0.014465
0.014954
0.016907
0.018372
0.020325
0.010071
0.020813
0.032043
0.036926
0.036438
0.033508
0.037903
0.042786
0.050110
0.063293
0.075500
0.121887
0.112610
0.099426
0.065247
0.025208
-0.006012
0.009583
0.019348
0.030579
0.023743
0.000793
-0.051910
-0.143707
-0.113922
-0.142731
-0.125641
-0.037750
-0.003082
-0.198395
-0.389801
-0.205231
-0.080719
0.025696
-0.075836
-0.259918
-0.005035
0.115051
0.110168
0.090149
0.124817
0.134583
0.163391
0.164856
0.178040
0.168762
0.193176
0.203430
0.242981
0.269348
0.250305
0.208313
0.179993
0.145325
0.126770
0.115540
0.105286
0.087708
0.085754
0.086731
0.090637
0.133606
0.158997
0.172180
0.190247
0.193176
0.165833
0.131653
0.125793
0.091614
0.055969
0.013489
0.002258
0.021301
0.049133
0.044739
0.016418
-0.031891
-0.066559
-0.105133
-0.142242
-0.160797
-0.179840
-0.202789
-0.185699
-0.184235
-0.181793
-0.173492
-0.163727
-0.144196
-0.127106
-0.123688
-0.072906
-0.046539
-0.048981
-0.022125
-0.024078
-0.018219
-0.015778
-0.004059
-0.006989
0.001770
0.000305
0.005188
0.018860
0.018372
0.010071
0.021301
0.017883
0.024719
0.021301
0.029602
0.024231
0.024231
0.030090
0.017883
0.026672
0.018372
0.021790
0.010071
0.020813
0.021301
0.013977
0.011047
0.006165
0.009094
0.009583
0.015930
-0.005035
0.002258
0.019348
0.010559
0.000305
0.009094
0.000793
0.009583
0.005676
0.001770
-0.009430
-0.002106
0.008118
-0.004547
-0.007965
0.000305
0.001282
-0.004059
-0.004059
-0.002594
0.007629
-0.000641
-0.009430
-0.006500
-0.009918
-0.006500
0.002258
0.002747
-0.002594
0.002747
0.011536
-0.001129
0.000305
0.009583
0.007629
-0.001129
0.008606
0.005188
-0.003082
0.014465
0.010071
0.001770
0.008118
0.011047
0.002258
0.006653
0.011047
0.015930
0.017395
0.015442
0.013000
0.010559
0.015930
0.011536
0.017883
0.003723
0.027649
0.019348
0.013977
0.029602
0.025696
0.037903
0.022278
0.019348
0.023743
0.038879
0.037903
0.030090
0.031067
0.034485
0.037903
0.033508
0.043274
0.032532
0.044739
0.045227
0.051575
0.031067
0.045715
0.048157
0.043762
0.042297
0.046692
0.053040
0.051575
0.053040
0.060852
0.051575
0.054504
0.048645
0.054504
0.056458
0.054504
0.065247
0.060364
0.067200
0.069641
0.066223
0.075989
0.087219
0.101379
0.144836
0.183411
0.182922
0.109680
-0.082184
-0.459137
-0.593903
-0.267731
0.050110
0.251770
0.302063
0.138000
-0.152496
-0.307770
-0.237457
-0.231110
-0.344879
-0.220856
-0.074860
0.061340
0.179993
0.118469
0.054016
0.084290
0.059875
0.086243
0.171692
0.221008
0.242493
0.264465
0.285461
0.255188
0.251770
0.288391
0.356750
0.383118
0.364075
0.353333
0.354309
0.324036
0.244446
0.175598
0.156555
0.158997
0.166321
0.174622
0.149719
0.103333
0.065247
0.016907
-0.038727
-0.067047
-0.086090
-0.111969
-0.115875
-0.137848
-0.155426
-0.152985
-0.148102
-0.154449
-0.128571
-0.124176
-0.121246
-0.094879
-0.074860
-0.066071
-0.057770
-0.021637
-0.016266
-0.002106
0.002747
-0.005035
0.000793
0.010071
0.014465
0.013000
0.017883
0.009583
0.023743
0.012512
0.013489
0.017395
0.013489
0.014465
0.016418
0.010559
0.011536
0.012024
0.013977
0.007629
0.004700
0.013489
0.008118
0.010071
0.003235
0.011536
0.010071
0.016418
0.006165
-0.002594
0.010071
0.003235
0.008606
0.007629
0.007141
0.013977
0.004211
0.010071
0.003723
0.007141
0.000305
-0.005035
-0.005524
0.003723
-0.001617
-0.005524
0.004700
-0.015289
-0.001129
0.004211
-0.007965
-0.007965
-0.007965
-0.006500
-0.014801
0.001770
-0.002594
-0.016266
-0.007477
-0.003571
-0.005035
-0.003571
-0.008942
0.003723
0.001282
0.004211
0.002258
0.003235
-0.000641
0.010071
0.001282
0.004211
-0.000641
0.017883
0.012512
0.007141
0.012024
0.008606
0.015442
0.012024
0.005676
0.009583
0.017883
0.011047
0.013000
0.013489
0.018372
0.008118
0.015442
0.015930
0.012512
0.016418
0.021790
0.016907
0.014465
0.019348
0.032532
0.015930
0.009583
0.027161
0.018860
0.016907
0.027649
0.014465
0.025696
0.023743
0.012024
0.016907
0.029114
0.028625
0.026184
0.031067
0.020813
0.026184
0.032532
0.023254
0.032532
0.027161
0.035950
0.019836
0.019348
0.018372
0.026672
0.026672
0.011536
0.018372
0.018372
0.015930
0.010559
0.007141
0.009094
-0.003082
0.001282
0.001282
-0.001129
0.008606
0.012512
0.014954
0.007141
0.015442
0.021301
0.025208
0.033020
0.038879
0.059875
0.068176
0.088196
0.086731
0.109680
0.127747
0.063293
-0.082184
-0.264801
-0.460114
-0.401520
0.044250
0.503235
0.561829
0.300110
0.031067
-0.118805
-0.235016
-0.375641
-0.375153
-0.442535
-0.245270
0.100403
0.280579
0.307922
0.072083
0.005188
0.047668
-0.000641
-0.005524
0.034485
0.031555
0.010071
0.036926
0.065735
0.097961
0.135559
0.151184
0.162903
0.160950
0.157532
0.147766
0.141418
0.125305
0.113586
0.095520
0.089172
0.069641
0.066711
0.047668
0.040833
0.036438
0.024719
0.022766
0.015442
0.016418
0.010071
0.003235
-0.008942
-0.000641
-0.009918
-0.011871
-0.016266
-0.014313
-0.022614
-0.017731
-0.022125
-0.028961
-0.027985
-0.024078
-0.030426
-0.032867
-0.031403
-0.033356
-0.034821
-0.040680
-0.046539
-0.047028
-0.045563
-0.052399
-0.042633
-0.045563
-0.036285
-0.041656
-0.038239
-0.059723
-0.053375
-0.046539
-0.043610
-0.057770
-0.050446
-0.038727
-0.050934
-0.041656
-0.046051
-0.032867
-0.031891
-0.040192
-0.034821
-0.036285
-0.031891
-0.041656
-0.049957
-0.048981
-0.037750
-0.032867
-0.020172
-0.025055
-0.027008
-0.034332
-0.027008
-0.019196
-0.018707
-0.025543
-0.016266
-0.020660
-0.018707
-0.014313
0.005676
0.016418
0.046204
0.065735
0.090637
0.119446
0.165344
0.215637
0.262512
0.297180
0.311829
0.312805
0.292297
0.256165
0.198059
0.175598
0.172180
0.192200
0.214661
0.217102
0.175110
0.148254
0.105286
0.060852
0.019836
-0.031403
-0.074860
-0.095856
-0.111481
-0.129059
-0.143707
-0.150055
-0.136871
-0.132477
-0.125153
-0.110992
-0.092926
-0.078278
-0.058746
-0.054352
-0.048492
-0.035309
-0.031891
-0.029449
-0.008942
-0.013824
-0.001129
0.006165
0.004700
-0.001129
0.000305
0.016907
0.013977
0.004211
0.002747
0.016418
0.013489
0.007141
0.010559
0.019348
0.006165
0.011047
0.030090
0.013489
0.010071
0.024231
0.019348
0.016418
0.022766
0.016907
0.026184
0.017395
0.022278
0.018860
0.024231
0.028137
0.023743
0.015930
0.016418
0.021301
0.014465
0.009583
0.019836
0.022278
0.028137
0.021790
0.023743
0.023254
0.017883
0.026184
0.004211
0.022766
0.011047
0.005676
0.025208
0.038391
0.054993
0.076965
0.126282
0.200500
0.327942
0.583313
0.939758
0.942688
0.551086
0.011536
-0.544586
-0.543610
-0.150055
0.224915
0.418274
0.429993
0.323059
0.111633
-0.102203
-0.325348
-0.494293
-0.501129
-0.292633
-0.371735
-0.425934
-0.334137
-0.280426
-0.258453
-0.262360
-0.193024
-0.130524
-0.065094
-0.001129
0.044739
0.098938
0.140442
0.152161
0.174622
0.173157
0.168762
0.159973
0.145325
0.142395
0.126282
0.110657
0.103821
0.081848
0.069153
0.055481
0.057922
0.048645
0.040344
0.024231
0.015442
0.007629
0.011536
0.002258
0.010071
-0.006012
-0.004547
-0.004059
0.000793
-0.007965
-0.003571
-0.006012
-0.000153
-0.001129
-0.010895
-0.014313
-0.017242
-0.012848
-0.015778
-0.014801
0.000793
-0.014801
-0.013824
-0.020660
-0.009918
-0.019684
-0.008942
-0.016754
-0.002594
-0.012360
-0.008942
-0.008453
-0.002594
-0.022614
-0.006500
-0.005035
-0.009918
-0.003571
-0.009430
-0.009430
-0.003571
-0.008453
-0.002594
-0.010895
-0.006989
0.001282
-0.010895
-0.011383
-0.004547
-0.001617
-0.000641
-0.011871
-0.003082
-0.012360
-0.006012
0.005188
-0.004059
0.001282
-0.004059
-0.004059
-0.003571
-0.006012
-0.010895
-0.001617
0.005188
-0.006012
-0.005035
-0.001617
-0.000641
-0.002106
-0.002594
-0.006989
-0.007477
-0.005035
-0.006012
-0.000153
0.001770
-0.006500
0.008118
0.003723
0.002747
-0.004059
-0.005035
-0.006989
-0.000153
-0.000153
-0.001617
0.002258
-0.003571
-0.005035
0.006165
-0.005035
-0.007477
0.003235
0.007141
0.005676
-0.001129
0.007629
0.002258
0.001770
0.004211
0.005676
0.006165
0.009583
0.008118
0.005676
0.010559
0.008118
0.012024
0.015442
0.016907
0.017395
0.011047
0.016907
0.020325
0.014954
0.019348
0.022766
0.019348
0.015930
0.030579
0.011536
0.018372
0.029602
0.007141
0.019836
0.028137
0.008606
0.008606
0.023254
0.012024
0.017883
0.009583
0.001282
0.008606
0.011536
0.005676
0.005188
0.010559
0.010071
-0.006500
0.004700
-0.000153
-0.004059
-0.005035
0.001282
0.011536
0.023743
0.041321
0.053040
0.071594
0.089172
0.141907
0.230774
0.385559
0.680481
0.977356
0.999817
0.799622
0.584778
0.177063
-0.449860
-0.362457
0.145325
0.493958
0.615051
0.531555
0.368958
0.144348
-0.066071
-0.343903
-0.537750
-0.678864
-0.690094
-0.788727
-0.691559
-0.284821
-0.118317
-0.264801
-0.450836
-0.560211
-0.532379
-0.417145
-0.285797
-0.176422
-0.076324
-0.016754
0.038879
0.079895
0.110168
0.135559
0.139954
0.152161
0.133118
0.127258
0.114075
0.101379
0.105774
0.091614
0.075500
0.065735
0.071106
0.046692
0.053528
0.037903
0.044739
0.027649
0.024231
0.018372
0.030579
0.011047
0.019348
0.016418
0.018860
0.014465
0.011536
0.021301
0.014465
0.001282
0.025696
0.008606
0.013489
0.012024
0.025696
0.014465
0.015442
0.016418
0.019348
0.017395
0.010071
0.022766
0.017395
0.013977
0.022766
0.008606
0.014954
0.022766
0.010559
0.008118
0.018860
0.016418
0.014954
0.009583
0.010559
0.019836
0.015930
0.008606
0.004700
0.027161
0.013000
0.006653
0.009094
0.020813
0.020325
0.025208
0.013489
0.019836
0.016907
0.025208
0.018372
0.018860
0.024231
0.019348
0.016907
0.019836
0.022278
0.027649
0.023254
0.026184
0.026184
0.027649
0.026672
0.019836
0.021790
0.025208
0.020325
0.029602
0.027649
0.019348
0.022766
0.026672
0.028137
0.019836
0.023254
0.025696
0.028137
0.024719
0.027649
0.021301
0.016907
0.029114
0.022766
0.018860
0.022766
0.024231
0.024231
0.021790
0.020813
0.023254
0.026184
0.022766
0.022278
0.017395
0.019836
0.021301
0.020813
0.005676
0.012512
0.020813
0.011536
0.009583
0.016907
0.009094
0.009583
0.017395
0.012024
0.002747
0.009583
0.010559
-0.001617
0.002258
0.007629
0.013977
-0.001129
0.000305
0.000793
0.008606
0.015442
0.005676
0.012512
0.018372
-0.002106
0.010071
0.004211
0.015930
0.011536
0.012024
0.009094
0.013489
0.011047
0.008606
-0.000641
0.005188
-0.005524
-0.027985
-0.023102
-0.022614
-0.036774
-0.043610
-0.048981
-0.079254
-0.095367
-0.120270
-0.021149
0.393860
1.015930
1.015930
1.015930
0.719543
0.358704
-0.131012
-0.466461
-0.211578
0.246399
0.600891
0.731262
0.695618
0.590149
0.397278
0.190735
0.002747
-0.135895
-0.227692
-0.290680
-0.290192
-0.283356
-0.269196
-0.279938
-0.298981
-0.265289
-0.268219
-0.156403
-0.133453
-0.132477
-0.233063
-0.315582
-0.337067
-0.295074
-0.241852
-0.049957
0.156555
0.059875
-0.063141
-0.126129
-0.095367
0.032532
0.157532
0.097473
-0.056793
-0.065094
-0.004547
0.092590
0.148254
0.190247
0.217590
0.244446
0.237122
0.203918
0.160950
0.123840
0.101379
0.067200
0.039368
0.022278
0.021790
-0.001617
-0.009918
-0.011383
-0.014801
-0.021149
-0.031403
-0.015778
-0.012848
-0.012360
-0.022614
-0.018219
-0.019684
-0.015289
-0.012360
-0.028473
-0.022614
-0.020660
-0.009918
-0.013336
-0.008942
-0.011383
-0.010895
-0.010406
-0.000153
-0.017731
-0.013336
-0.009430
-0.008453
-0.004059
0.001770
-0.004547
0.002747
0.007141
0.000793
0.000793
-0.005524
0.012024
0.004211
0.001282
0.007141
0.004700
0.008606
0.006653
0.000793
0.008606
0.013977
0.008606
-0.001617
0.005676
0.005676
0.007629
0.003235
0.011536
0.012512
0.007141
0.012024
0.007629
0.021301
0.004700
-0.002106
0.007141
0.002747
0.002747
-0.002106
0.016907
0.003235
0.014465
0.006165
0.002747
0.006653
0.009583
0.006653
-0.004059
0.000305
0.013489
0.013977
-0.002594
-0.001129
0.004211
0.005676
-0.002594
0.007141
-0.007477
-0.002106
-0.003082
-0.005035
-0.010895
-0.002594
-0.015289
-0.003571
-0.015289
-0.017242
-0.022614
-0.021149
-0.015778
-0.034821
-0.027985
-0.032379
-0.029938
-0.036774
-0.043121
-0.041168
-0.046051
-0.040192
-0.057770
-0.055328
-0.056305
-0.057770
-0.055817
-0.080231
-0.098297
-0.092926
-0.088043
-0.071930
-0.010895
0.155090
0.430481
0.674133
0.802551
0.789856
0.556458
0.263000
0.058411
0.019348
0.107727
0.262512
0.379211
0.440735
0.468079
0.427063
0.344543
0.211243
0.064758
-0.067047
-0.180328
-0.267242
-0.311188
-0.354156
-0.344879
-0.335602
-0.319489
-0.304352
-0.260895
-0.232574
-0.197418
-0.174957
-0.139313
-0.110504
-0.076813
-0.055328
-0.042633
-0.029938
-0.001617
0.020813
0.040344
0.064758
0.092590
0.123352
0.153137
0.218079
0.259583
0.327942
0.391418
0.410950
0.408508
0.384094
0.335754
0.305481
0.265442
0.249329
0.273743
0.314758
0.323059
0.287415
0.272278
0.246399
0.230286
0.170227
0.097961
0.004211
-0.062164
-0.135406
-0.218414
-0.321930
-0.340973
-0.403961
-0.559235
-0.464508
-0.031891
0.189758
-0.117340
-0.411285
-0.485504
-0.426910
-0.306793
-0.152008
-0.160797
-0.143219
-0.102203
-0.074371
-0.053375
-0.028473
0.006165
0.035461
0.069641
0.088684
0.107239
0.122375
0.120911
0.111633
0.102356
0.086731
0.094055
0.069641
0.057922
0.057434
0.028625
0.030579
0.016418
0.010071
0.018372
-0.000641
-0.009918
-0.011871
-0.009918
-0.017731
-0.018707
-0.018219
-0.011871
-0.011871
-0.015778
-0.010895
-0.017242
-0.015289
-0.022614
-0.018219
-0.009430
-0.015778
-0.018707
-0.007477
-0.014313
-0.009430
-0.010895
-0.013336
-0.012360
-0.010406
-0.015778
-0.014313
0.003723
-0.018219
-0.021637
-0.021149
-0.011383
-0.011871
-0.015778
-0.026031
-0.016266
-0.020660
-0.017731
-0.016266
-0.027985
-0.023590
-0.022125
-0.027496
-0.022614
-0.028473
-0.029449
-0.024078
-0.027008
-0.032867
-0.026031
-0.026520
-0.024078
-0.018707
-0.023102
-0.043610
-0.027496
-0.035309
-0.036285
-0.035309
-0.023102
-0.029938
-0.035797
-0.028961
-0.038727
-0.040680
-0.035797
-0.039703
-0.039215
-0.048492
-0.044586
-0.032379
-0.040192
-0.038727
-0.035309
-0.043121
-0.033844
-0.026520
-0.018707
0.048157
0.184387
0.335754
0.561340
0.597961
0.568176
0.387512
0.244446
0.224915
0.295227
0.414856
0.499329
0.547668
0.544739
0.494934
0.449524
0.380676
0.294250
0.207825
0.127747
0.039368
-0.026031
-0.050934
-0.075836
-0.106598
-0.115875
-0.112946
-0.114899
-0.121246
-0.113922
-0.104645
-0.093903
-0.095367
-0.090485
-0.083160
-0.074860
-0.069977
-0.065094
-0.057281
-0.049469
-0.053864
-0.038727
-0.043610
-0.050446
-0.032867
-0.028961
-0.032867
-0.030914
-0.026520
-0.014801
-0.016754
-0.017731
-0.017731
-0.008942
-0.020660
-0.007965
-0.015778
-0.010895
-0.015778
-0.009430
-0.006989
-0.001617
0.010071
0.009583
0.017883
0.013489
0.008118
0.001282
0.003723
-0.005035
-0.008942
-0.015778
0.008118
0.002258
0.020813
0.022278
0.030090
0.027161
0.033997
0.013977
-0.001617
-0.029449
-0.064117
-0.076813
-0.046051
-0.027496
-0.059235
-0.060211
-0.066071
-0.094879
-0.125641
-0.250641
-0.443024
-0.407379
-0.121246
-0.007477
-0.131012
-0.211090
-0.142731
-0.123199
-0.193024
-0.194489
-0.181793
-0.151520
-0.120270
-0.121246
-0.079254
-0.020660
0.056946
0.076965
0.071594
0.072571
0.072571
0.058899
0.057434
0.053528
0.059387
0.046204
0.052551
0.041321
0.042786
0.034485
0.029602
0.029602
0.016418
0.023743
0.013489
0.020813
0.011047
0.013000
-0.001617
0.015442
0.010071
0.007629
0.001282
0.012512
-0.001129
0.001770
0.002258
0.001282
0.003723
0.003723
0.008118
0.006165
-0.007965
-0.003082
0.004700
0.009583
-0.005524
-0.004547
-0.000153
0.005188
0.002258
-0.001129
0.000793
0.001770
-0.002594
-0.006989
-0.000641
-0.004059
-0.004059
-0.011871
-0.001129
-0.011383
-0.019196
-0.013336
-0.015778
-0.011383
-0.013336
-0.015778
-0.018219
-0.009918
-0.018219
-0.022614
-0.014801
-0.009430
-0.013824
0.001282
-0.002594
-0.006500
-0.012848
-0.005524
0.007141
0.061829
0.152161
0.290344
0.407043
0.514954
0.589172
0.652649
0.524231
0.275696
0.104309
0.112610
0.204895
0.319153
0.414368
0.440735
0.414368
0.367981
0.289368
0.182922
0.075500
0.011536
-0.067047
-0.108063
-0.152985
-0.168610
-0.185699
-0.192047
-0.188629
-0.177399
-0.160797
-0.148102
-0.130035
-0.109039
-0.097809
-0.086578
-0.080231
-0.058746
-0.077301
-0.060211
-0.055328
-0.043121
-0.045074
-0.045563
-0.033356
-0.031891
-0.021149
-0.013824
-0.023102
-0.018707
-0.002594
-0.012848
-0.006500
-0.016266
0.000793
-0.001617
0.005676
0.001770
0.001770
0.008118
0.007629
0.008118
0.003235
0.002258
0.015930
0.021790
0.024231
0.020325
0.029602
0.029602
0.041321
0.051086
0.056458
0.073547
0.077454
0.086731
0.099915
0.105774
0.122864
0.117004
0.133606
0.153625
0.164856
0.178528
0.186829
0.184387
0.192200
0.142883
0.024719
-0.106110
-0.160309
-0.192047
-0.177887
-0.139801
-0.097321
-0.122711
-0.210602
-0.285309
-0.316559
-0.363922
-0.401031
-0.441559
-0.485504
-0.515289
-0.522125
-0.484528
-0.440582
-0.310211
-0.180328
-0.063141
0.031555
0.000305
0.069641
0.070618
-0.017242
-0.059723
-0.027008
0.041809
0.147766
0.223938
0.270813
0.290344
0.284973
0.257141
0.229797
0.200012
0.167786
0.143860
0.125793
0.109680
0.075500
0.073059
0.064270
0.061829
0.064758
0.052063
0.057434
0.063782
0.060852
0.070618
0.070618
0.057922
0.072571
0.066711
0.069641
0.068665
0.075500
0.077454
0.065735
0.065735
0.056946
0.052551
0.039856
0.045715
0.046204
0.044739
0.034973
0.021301
0.025696
0.026184
0.016907
0.013489
0.005188
0.001282
-0.005524
-0.004547
-0.017731
-0.015778
-0.014313
-0.028473
-0.018219
-0.027496
-0.020660
-0.023102
-0.035309
-0.027985
-0.028473
-0.023102
-0.027985
-0.037750
-0.029449
-0.021637
-0.025543
-0.019196
-0.014313
-0.024078
-0.011871
-0.007965
-0.003571
-0.008942
-0.002106
0.002747
0.005188
0.015930
0.006165
0.015930
0.013000
0.016418
0.011047
0.012024
0.001770
-0.002106
0.009094
0.005676
0.018372
0.020325
0.023254
0.029114
0.024231
0.021790
-0.006012
-0.036285
-0.030426
0.024719
0.145325
0.363586
0.594055
0.696594
0.662903
0.395325
0.063293
-0.173981
-0.150543
0.005188
0.206360
0.346985
0.372375
0.367004
0.310364
0.232239
0.150208
0.101868
0.068665
0.063782
0.095032
0.129700
0.169739
0.203430
0.182434
0.173157
0.152649
0.134583
0.165833
0.204895
0.220032
0.247864
0.252747
0.227356
0.180969
0.128235
0.081848
0.020813
-0.034332
-0.062653
-0.100250
-0.124176
-0.139801
-0.157379
-0.157379
-0.147125
-0.137360
-0.119293
-0.103668
-0.093903
-0.072418
-0.058746
-0.048004
-0.039703
-0.034821
-0.039215
-0.034821
-0.041656
-0.038239
-0.050446
-0.056305
-0.066071
-0.056793
-0.061188
-0.064606
-0.061188
-0.069000
-0.089996
-0.087067
-0.078278
-0.083649
-0.084625
-0.076813
-0.075348
-0.070953
-0.059235
-0.057770
-0.056305
-0.048004
-0.028961
-0.025055
-0.038239
-0.048492
-0.033356
-0.021637
-0.008942
-0.011383
0.001282
0.018860
0.039368
0.045227
0.021301
0.012024
0.019836
0.033508
0.013977
0.008606
0.017883
0.066711
0.092590
0.105774
0.132629
0.087708
0.014465
-0.079742
-0.082672
-0.026520
-0.111969
-0.201813
-0.069000
-0.019684
-0.028473
-0.045074
-0.089020
-0.192535
-0.238434
-0.166656
-0.178375
-0.215485
-0.218414
-0.208649
-0.152496
-0.031891
0.033997
0.002258
-0.020172
-0.040192
-0.029449
-0.008453
0.013000
0.047668
0.075989
0.083313
0.095520
0.106262
0.105774
0.107727
0.101379
0.103333
0.087219
0.094543
0.077942
0.078918
0.060364
0.053040
0.054016
0.046204
0.038879
0.020325
0.026672
0.019836
0.020813
0.013000
0.015442
0.015442
0.008118
0.005188
0.004211
0.001282
0.004211
-0.001617
-0.005524
0.002747
0.000305
0.003235
-0.000641
-0.002594
0.002747
0.003235
-0.004059
0.008118
-0.000641
0.000305
-0.001617
0.015930
-0.016754
-0.003082
-0.004059
0.005676
-0.005035
0.001770
-0.006012
-0.004059
0.001282
-0.005035
0.001770
-0.003571
0.004700
-0.008453
0.002747
0.002258
-0.005035
0.001282
0.005188
-0.003082
0.018860
0.014465
0.009583
0.011047
0.015442
0.013977
0.018372
0.013489
0.023254
0.021790
0.022278
0.020325
0.011536
0.010071
0.025208
0.017883
0.003235
0.013489
0.011047
0.017395
0.006653
0.011047
-0.009430
-0.004059
-0.004059
-0.007965
-0.013336
-0.016266
-0.007965
-0.028473
-0.037262
-0.023102
-0.004059
0.005188
-0.016754
-0.048004
-0.069489
-0.000153
0.226379
0.702942
0.937317
0.631653
0.266418
0.016907
-0.087555
-0.001129
0.157532
0.294250
0.389465
0.425110
0.425598
0.346985
0.257141
0.154602
0.067688
-0.019684
-0.078278
-0.120270
-0.160797
-0.175934
-0.189606
-0.194977
-0.186676
-0.182281
-0.168121
-0.142242
-0.137360
-0.134918
-0.118805
-0.116852
-0.095367
-0.101227
-0.079254
-0.075836
-0.074371
-0.071442
-0.068024
-0.057281
-0.050446
-0.049957
-0.038727
-0.051910
-0.036774
-0.037262
-0.033844
-0.027496
-0.018707
-0.015289
-0.019684
-0.019684
-0.014313
-0.009430
0.005676
-0.009918
0.002747
-0.003082
0.012024
0.007141
0.010071
0.009094
0.006165
0.008606
0.016418
0.011536
0.012024
0.015442
0.018372
0.017395
0.019348
0.018372
0.020813
0.017883
0.018860
0.021301
0.037415
0.020813
0.034973
0.029114
0.036926
0.040833
0.057434
0.060852
0.080383
0.077942
0.114075
0.122864
0.126282
0.152649
0.150696
0.135559
0.097961
0.079407
0.077942
0.126282
0.115540
0.112610
0.129211
0.020813
-0.223297
-0.383453
-0.425446
-0.409332
-0.239410
0.241516
0.251770
-0.013824
-0.262848
-0.343414
-0.310699
-0.238434
-0.201813
-0.176422
-0.114899
-0.047028
0.014954
0.047180
0.084290
0.105286
0.110657
0.115051
0.132141
0.124817
0.102844
0.103333
0.104797
0.088684
0.078430
0.064270
0.058899
0.060852
0.044739
0.036438
0.036926
0.033020
0.024719
0.013977
0.029114
0.022766
0.021790
0.016418
0.008606
0.016418
0.017395
0.013000
0.001770
0.006165
0.009094
0.013489
0.008606
0.004700
0.004211
-0.001617
-0.005035
-0.001129
-0.004059
-0.006500
-0.012848
-0.019196
-0.015289
-0.014313
-0.026520
-0.026520
-0.032379
-0.028473
-0.032867
-0.042145
-0.039703
-0.044098
-0.050446
-0.052887
-0.058258
-0.071442
-0.069489
-0.058258
-0.046539
-0.056793
-0.061188
-0.038727
0.058411
0.281555
0.641418
0.820618
0.714172
0.576965
0.471497
0.355286
0.272278
0.261536
0.350403
0.508606
0.607727
0.659973
0.650696
0.568176
0.481750
0.363098
0.244934
0.144348
0.063293
-0.011871
-0.069000
-0.095856
-0.116852
-0.130524
-0.137848
-0.140289
-0.127594
-0.116364
-0.104156
-0.107574
-0.110016
-0.094879
-0.092926
-0.096344
-0.091461
-0.110992
-0.111481
-0.114410
-0.102692
-0.098785
-0.095367
-0.089020
-0.095856
-0.107086
-0.107086
-0.100250
-0.098785
-0.102203
-0.099274
-0.081207
-0.090485
-0.088043
-0.094391
-0.078766
-0.067047
-0.060699
-0.055817
-0.050446
-0.035309
-0.035797
-0.048004
-0.033356
-0.041168
-0.042145
-0.045074
-0.034821
-0.043121
-0.031403
-0.034332
-0.031403
-0.027008
-0.032379
-0.026520
-0.030914
-0.021637
-0.037750
-0.030426
-0.020172
-0.031403
-0.027008
-0.021637
-0.018707
-0.016754
-0.019684
-0.014313
-0.006500
-0.006012
0.003723
-0.000641
-0.005524
-0.001617
-0.000153
0.013000
0.009583
-0.003571
0.006165
0.008118
0.010559
0.010559
-0.000153
0.004700
0.005676
0.011536
0.016907
0.019348
0.016907
0.029114
0.033997
0.048645
0.056946
0.059387
0.055481
0.062317
0.061829
0.045715
0.033020
0.023743
0.038391
0.054504
0.057922
0.027161
-0.019196
-0.040680
-0.017242
0.013000
0.093079
0.115540
0.018860
-0.244293
-0.336578
-0.384430
-0.425934
-0.474274
-0.394196
-0.066559
-0.042145
-0.269196
-0.220367
-0.169098
-0.156403
-0.045563
0.139465
-0.017731
-0.228180
-0.220367
-0.110992
0.014465
0.123352
0.203430
0.237610
0.269836
0.254211
0.244446
0.227356
0.181458
0.147278
0.123840
0.084778
0.057434
0.027161
0.012024
-0.023102
-0.035309
-0.051910
-0.080719
-0.076324
-0.067535
-0.042633
0.022278
0.179016
0.453430
0.752258
0.985657
0.807434
0.431458
0.124817
0.023254
0.066711
0.224426
0.381653
0.509583
0.597473
0.614563
0.525208
0.387512
0.242981
0.116516
0.015930
-0.073395
-0.141754
-0.197418
-0.219391
-0.214508
-0.206696
-0.195953
-0.178375
-0.163239
-0.147125
-0.126129
-0.110992
-0.085114
-0.081696
-0.064117
-0.058746
-0.048004
-0.045563
-0.041168
-0.034821
-0.027985
-0.012848
-0.023102
-0.020660
-0.017242
-0.009918
0.008606
0.002258
-0.003082
0.008606
-0.000641
0.008118
0.013977
0.010071
0.005188
0.013000
0.014954
0.008118
0.013000
0.010559
0.006165
0.011536
0.006165
0.009583
0.011047
-0.000153
0.001282
0.001282
0.003235
-0.001617
-0.010406
-0.008942
-0.004547
-0.007965
-0.020660
-0.039703
-0.042145
-0.049957
-0.056305
-0.060699
-0.065582
-0.059723
-0.078766
-0.089020
-0.085114
-0.084625
-0.087067
-0.096344
-0.106110
-0.105621
-0.098785
-0.094879
-0.107574
-0.091949
-0.103668
-0.099274
-0.083160
-0.088531
-0.085114
-0.073395
-0.053864
-0.056793
-0.048981
-0.066071
-0.060699
-0.042145
-0.041168
-0.046539
-0.017242
-0.025543
-0.012848
-0.016754
0.005188
0.000793
0.005676
0.007141
0.015930
0.012512
0.025696
0.028625
0.025208
0.020325
0.000793
0.024719
0.029114
0.016418
0.022278
0.032532
0.026672
0.006165
0.023254
0.013489
0.007629
-0.000641
0.002258
-0.006012
-0.007477
-0.010406
-0.002106
-0.010895
-0.000153
-0.013824
-0.012360
-0.012848
-0.013824
-0.024078
-0.017731
-0.009430
-0.021637
-0.019196
-0.017242
-0.014313
-0.021637
-0.029449
-0.027985
-0.029449
-0.030914
-0.051422
-0.061188
-0.063141
-0.076324
-0.097321
-0.132477
-0.150055
-0.164703
-0.190094
-0.173981
-0.156403
-0.112457
0.082825
0.155579
0.190735
0.088196
0.020325
0.026184
-0.015778
-0.000641
0.372375
0.709290
1.015930
1.015930
0.749329
0.342590
0.095520
0.063293
0.189758
0.340149
0.489563
0.551086
0.525696
0.430481
0.299622
0.150208
0.024231
-0.082184
-0.146149
-0.188629
-0.210602
-0.231110
-0.217438
-0.209137
-0.179352
-0.164215
-0.131989
-0.101227
-0.077301
-0.076813
-0.040192
-0.022614
-0.015778
-0.001617
0.013489
0.012024
0.030090
0.037903
0.033997
0.028625
0.041321
0.038879
0.032532
0.042786
0.039856
0.047668
0.039368
0.039368
0.033997
0.037415
0.033997
0.028625
0.040344
0.025208
0.027649
0.028137
0.032532
0.026184
0.024719
0.023743
0.015930
0.025208
0.024231
0.013489
0.018372
0.016418
0.003235
0.014954
0.015442
0.014465
0.009583
0.019348
0.007141
0.008118
0.012512
0.007629
0.008606
0.006165
0.008606
0.006653
0.005188
0.002747
0.001282
0.017395
-0.001617
-0.000153
-0.005524
-0.006989
-0.006500
-0.011383
-0.010895
-0.020172
-0.020172
-0.023590
-0.028473
-0.044586
-0.035797
-0.033844
-0.038239
-0.035309
-0.035309
-0.044098
-0.041168
-0.063141
-0.062164
-0.069977
-0.068512
-0.050934
-0.066559
-0.058746
-0.056793
-0.056305
-0.065582
-0.075836
-0.056305
-0.066071
-0.068024
-0.073395
-0.060699
-0.063141
-0.057770
-0.053375
-0.053375
-0.044098
-0.047028
-0.047516
-0.033844
-0.037262
-0.009918
0.009583
0.030090
0.054993
0.071106
0.049622
0.011047
-0.027496
-0.059723
-0.058746
-0.040192
-0.037750
-0.051422
-0.056305
-0.061676
-0.076324
-0.097321
-0.129547
-0.145660
-0.165680
-0.180817
-0.195465
-0.206207
-0.197418
-0.205231
-0.206207
-0.198395
-0.219391
-0.219879
-0.207672
-0.177887
-0.165192
-0.154449
-0.153961
-0.139313
-0.086578
-0.050934
-0.020172
0.065735
0.222961
0.443665
0.686340
0.936829
1.003723
0.848450
0.596008
0.407043
0.383606
0.435852
0.577454
0.648254
0.691223
0.707825
0.668274
0.596008
0.453430
0.314270
0.178528
0.042297
-0.066559
-0.155426
-0.243805
-0.276031
-0.289215
-0.303375
-0.294098
-0.288727
-0.254547
-0.216461
-0.175446
-0.170563
-0.130524
-0.076324
-0.057281
-0.055817
-0.023590
-0.016266
-0.027496
-0.024567
-0.009918
0.000793
0.034973
0.040344
0.008118
0.013489
0.088196
0.139465
0.080872
0.057922
0.036926
0.034973
0.052063
0.045227
0.072083
0.080383
-0.018707
-0.161774
-0.201324
-0.272614
-0.130524
-0.013824
0.009583
-0.038727
-0.083649
-0.166656
-0.213043
-0.242340
-0.256012
-0.241364
-0.223785
-0.194977
-0.167145
-0.137360
-0.131500
-0.107574
-0.097809
-0.083160
-0.077301
-0.064606
-0.050446
-0.048492
-0.045074
-0.046539
-0.037750
-0.037262
-0.043121
-0.036774
-0.029938
-0.029938
-0.019684
-0.033356
-0.020660
-0.026520
-0.021637
-0.018219
-0.012360
-0.012848
-0.010406
-0.009918
-0.015778
-0.007477
-0.002106
-0.000641
-0.003571
-0.012848
-0.005035
0.005676
-0.002106
0.008118
0.009094
0.008606
0.007629
0.013489
0.006653
0.006653
0.007629
0.018860
0.024719
0.018860
0.022766
0.019348
0.022278
0.014954
0.020813
0.024719
0.031555
0.021790
0.032043
0.021790
0.024719
0.023254
0.023254
0.024719
0.028625
0.037415
0.030090
0.016418
0.015442
0.019836
0.024231
0.027649
0.035950
0.040344
0.039856
0.054504
0.047668
0.056458
0.061340
0.067200
0.058899
0.072571
0.056946
0.060364
0.052063
0.038879
0.028137
0.025208
0.015442
0.001282
0.002747
-0.011383
-0.023590
-0.017731
-0.014313
-0.021149
-0.042145
-0.047516
-0.023102
0.041809
0.167297
0.338196
0.470032
0.487122
0.302063
0.182434
0.178528
0.210754
0.276672
0.348450
0.405579
0.417297
0.381165
0.334290
0.260071
0.194153
0.136536
0.092590
0.026184
-0.006989
-0.051422
-0.090973
-0.115875
-0.132477
-0.145660
-0.157867
-0.164703
-0.155914
-0.147614
-0.140289
-0.132477
-0.116852
-0.112946
-0.102203
-0.104645
-0.092438
-0.077301
-0.074860
-0.066559
-0.072418
-0.061188
-0.055817
-0.052887
-0.038239
-0.038239
-0.042633
-0.042145
-0.037750
-0.028961
-0.029938
-0.026031
-0.025055
-0.023590
-0.025055
-0.018219
-0.022125
-0.018707
-0.008453
-0.018219
-0.012848
-0.021149
-0.006989
-0.012848
-0.004547
-0.007477
0.003723
-0.012848
-0.006012
-0.008453
0.011047
0.003235
-0.002106
0.003723
-0.008453
-0.006500
0.003235
0.001282
0.001282
-0.004059
0.018860
0.003235
-0.000153
0.008118
0.000793
0.006653
-0.003082
-0.002106
0.000793
0.002747
-0.004059
0.009094
0.008606
0.003723
0.000305
0.004211
0.002258
-0.009430
-0.000641
0.001770
0.004700
-0.005524
-0.006989
0.010071
0.013000
0.032043
0.027649
-0.027496
-0.093903
-0.106598
-0.104156
-0.115875
-0.047028
0.039368
0.179993
0.270813
0.347961
0.203430
-0.002106
-0.059235
-0.164215
-0.193024
0.005188
0.162415
0.206360
0.190735
0.159485
0.104309
0.059875
0.033997
0.008606
-0.024078
-0.044586
-0.053864
-0.075836
-0.063629
-0.066559
-0.061676
-0.056793
-0.054840
-0.059723
-0.048004
-0.045074
-0.037262
-0.027496
-0.033844
-0.025543
-0.024078
-0.032867
-0.033356
-0.046539
-0.054840
-0.058258
-0.063629
-0.043121
-0.035797
-0.039703
-0.028961
-0.026520
-0.021637
-0.014313
0.005676
0.023743
0.025696
0.019348
0.045227
0.125305
0.297180
0.475403
0.574524
0.531555
0.151184
-0.154938
-0.014801
0.133118
0.191223
0.213684
0.253235
0.254211
0.210754
0.141907
0.062805
-0.010406
-0.079742
-0.118317
-0.159821
-0.191071
-0.198395
-0.191559
-0.196442
-0.198883
-0.172516
-0.154938
-0.139313
-0.126129
-0.115387
-0.101715
-0.082672
-0.080231
-0.056793
-0.058746
-0.036285
-0.038239
-0.030426
-0.026520
-0.025055
-0.009918
-0.000153
-0.014313
-0.014313
-0.004059
0.011536
0.003723
0.000305
0.004211
-0.004547
0.000793
0.008606
0.006165
0.010071
0.011536
0.009583
0.021301
0.007629
0.015930
0.016907
0.018372
0.019836
0.021301
0.017395
0.026184
0.031067
0.046204
0.038879
0.027161
0.038391
0.018860
0.014465
0.007141
0.006165
-0.004547
0.006165
0.003723
0.005188
0.000793
-0.006989
-0.025543
-0.020172
-0.028961
-0.028473
-0.033356
-0.039703
-0.041656
-0.041656
-0.030914
-0.039215
-0.030914
-0.041656
-0.015289
-0.015289
-0.012848
-0.001617
-0.010895
-0.003082
-0.000153
0.009583
0.001770
0.007141
0.001770
0.007629
0.000793
0.013000
0.013489
0.003723
0.012512
0.013489
0.005676
0.000305
0.004700
0.009094
0.015930
0.014465
-0.003571
0.004211
0.003723
0.010559
0.011047
0.012512
0.011536
0.006165
0.012512
0.007141
0.009583
0.008606
-0.003571
0.008606
0.003723
0.015930
0.001770
0.006653
-0.013336
0.004211
0.016418
0.003235
-0.000641
0.006165
0.003723
-0.003082
-0.000153
-0.004059
-0.005035
-0.000641
0.000793
-0.003571
-0.006989
-0.005524
0.006165
-0.011871
-0.017242
-0.024567
-0.017242
-0.017731
-0.015778
-0.015289
-0.012360
-0.011871
-0.013824
-0.003082
-0.010406
-0.011871
-0.007477
-0.004547
-0.014801
-0.028473
-0.022125
-0.029449
-0.047516
-0.035309
-0.060699
-0.097321
-0.143219
-0.157379
0.058899
0.385071
0.643372
0.703430
0.659485
0.471985
0.391418
0.234192
0.189270
0.169250
0.190735
0.240051
0.419739
0.445129
0.489075
0.454895
0.349915
0.233215
0.100891
0.013977
-0.084625
-0.149078
-0.188141
-0.199371
-0.204742
-0.197906
-0.190094
-0.179840
-0.156891
-0.120758
-0.099762
-0.069489
-0.055817
-0.032867
-0.022125
-0.006989
-0.016754
-0.012360
-0.005035
-0.011383
-0.009918
0.002258
-0.000153
0.014954
0.020813
0.028137
0.032043
0.045715
0.054993
0.077454
0.091125
0.078430
0.061829
0.050110
0.062805
0.093567
0.104797
0.104797
0.108704
0.098450
0.100891
0.085754
0.064270
0.059875
0.040344
0.029602
0.029602
-0.002106
-0.005035
-0.012360
-0.027496
-0.024078
-0.026031
-0.032867
-0.034821
-0.027985
-0.035797
-0.036285
-0.036774
-0.032867
-0.032867
-0.035309
-0.030426
-0.032379
-0.026031
-0.040680
-0.027496
-0.030914
-0.022125
-0.017731
-0.018707
-0.020172
-0.006500
-0.020172
-0.010406
-0.015778
-0.014313
-0.009918
-0.015778
-0.010406
-0.023590
-0.010406
0.000793
-0.010406
-0.016754
-0.006500
-0.009430
-0.016266
-0.007965
-0.012848
-0.011383
-0.011383
-0.013336
-0.016266
-0.014313
-0.028473
-0.011383
-0.004059
-0.011383
-0.022125
-0.012848
-0.013824
-0.008942
-0.021637
-0.008453
-0.003571
-0.009918
-0.014313
-0.004547
0.000305
0.001282
-0.001617
0.009094
0.017395
0.024719
0.039856
0.051086
0.062317
0.054504
0.056458
0.052063
0.053040
0.064270
0.078918
0.078430
0.074524
0.075012
0.071106
0.058411
0.046204
0.028137
0.013977
0.009094
-0.004547
-0.023590
-0.023102
-0.048492
-0.048981
-0.072418
-0.092438
-0.110504
-0.113434
-0.137848
-0.138824
-0.092926
0.078918
0.300598
0.324524
0.289856
0.235168
0.094055
0.012024
0.020813
0.112610
0.200989
0.287903
0.352844
0.321106
0.267883
0.214661
0.184387
0.130188
0.075500
0.028625
-0.008453
-0.024567
-0.050446
-0.066071
-0.069000
-0.099274
-0.086578
-0.077789
-0.077789
-0.070953
-0.063141
-0.048981
-0.049469
-0.033356
-0.026520
-0.024567
-0.005035
0.002747
0.000793
-0.000153
-0.009430
0.001282
0.013000
0.014954
0.003723
0.007629
0.014465
0.007141
-0.000153
-0.004547
-0.000153
-0.013336
-0.013336
-0.015289
0.009583
0.016418
-0.006989
-0.014313
-0.028961
-0.025055
-0.011383
-0.003571
-0.016754
-0.013824
0.025696
0.035461
0.115540
0.249329
0.276672
0.207336
0.023254
-0.214996
-0.313629
-0.173004
0.158020
0.355286
0.385071
0.308411
0.183411
0.056458
-0.051910
-0.072418
-0.016754
0.017883
0.021301
0.025696
0.041809
0.042786
0.025208
0.025696
0.000793
-0.016754
-0.027985
-0.020172
-0.049957
-0.049957
-0.053375
-0.058258
-0.050446
-0.051422
-0.050934
-0.054352
-0.054352
-0.053375
-0.047028
-0.042145
-0.034821
-0.040680
-0.039215
-0.030426
-0.034332
-0.026520
-0.024078
-0.027008
-0.030426
-0.034821
-0.027985
-0.022614
-0.019196
-0.016754
-0.014801
-0.020172
-0.022614
-0.028473
-0.026520
-0.028961
-0.012848
-0.025055
-0.023590
-0.025055
-0.022125
-0.026031
-0.023102
-0.013824
-0.019196
-0.025543
-0.028473
-0.022614
-0.023590
-0.015778
-0.021637
-0.026520
-0.013824
-0.014801
-0.005035
-0.014313
-0.012360
-0.011871
-0.014313
0.003723
0.045227
0.142883
0.233215
0.288879
0.285461
0.203430
0.148254
0.139465
0.154602
0.208801
0.248840
