# Supplementary material for: Kolmogorov Complexity of Coronary Sinus Atrial Electrograms Before Ablation Predicts Termination of Atrial Fibrillation After Pulmonary Vein Isolation
Source: Entropy (Basel). 2019 Oct 4;21(10):970. doi: 10.3390/e21100970 (PMC7514301; doi:10.3390/e21100970)
Supplement: Supplementary file 1 [file entropy-21-00970-s001.zip › suppMat/DataS1/PVI only/04 30 SEC BASELINE.txt]

-0.000519
0.004822
-0.002960
0.002869
0.002869
0.002869
-0.005402
-0.000519
-0.003448
0.008728
-0.013214
-0.005890
0.010681
0.001404
0.004333
0.015564
-0.001007
0.005310
0.003845
0.010193
0.009705
0.010193
0.000916
0.006287
-0.001007
0.010681
0.005310
0.006775
0.012634
0.007263
0.000427
0.010681
0.007263
0.004822
0.011658
0.000427
0.006775
0.014099
0.002380
0.003357
0.001892
0.002380
0.002869
-0.000519
-0.008820
-0.005402
-0.011261
-0.014191
-0.015656
-0.010773
-0.027374
-0.012726
-0.001495
0.110291
0.195251
0.138611
-0.082550
-0.339386
-0.713898
-0.407745
0.030701
0.356384
0.418396
0.113220
-0.098663
-0.181183
-0.189972
-0.161652
-0.115265
-0.073761
-0.037628
0.003357
0.017029
0.031677
0.051208
0.034607
0.043396
0.046326
0.039978
0.027771
0.033630
0.008240
0.002380
-0.003448
-0.007843
-0.016632
-0.029327
-0.027374
-0.027863
-0.033234
-0.033722
-0.031769
-0.045441
-0.040558
-0.047394
-0.040070
-0.025421
-0.050812
-0.045929
-0.029816
-0.039093
-0.033722
-0.037140
-0.030792
-0.024445
-0.028351
-0.025909
-0.017609
-0.018097
-0.006378
-0.009796
-0.021515
-0.003937
-0.004913
0.001892
-0.004425
0.000916
0.007263
0.008728
0.007751
-0.000519
0.013611
0.005798
0.014099
0.015564
0.019958
0.000427
0.015564
0.015564
0.012634
0.002869
0.004822
0.005310
0.010681
0.009705
0.006775
0.022888
0.009705
-0.004913
0.010193
-0.001984
0.000427
0.013123
0.010681
-0.001495
0.000427
-0.001007
0.002380
0.001892
0.003357
0.010193
-0.002472
-0.005402
-0.007843
-0.012238
-0.008331
0.006287
0.011658
-0.000519
-0.010284
-0.008331
-0.002472
0.000427
-0.016632
-0.008331
0.004822
0.015564
0.007263
0.004333
0.015564
0.026306
0.006775
0.003845
0.024353
0.024841
0.011169
0.011169
0.009705
-0.002472
0.010193
0.026794
0.017517
0.021423
0.003845
0.008728
0.003357
0.004333
0.009216
-0.006378
-0.005402
-0.000031
-0.000031
0.004822
-0.001007
0.008728
0.008240
-0.001984
-0.005402
0.001404
0.008728
-0.010773
-0.018585
-0.026398
-0.018585
-0.013702
-0.020050
-0.013214
-0.007843
-0.021027
-0.001495
-0.003937
-0.010773
-0.013702
-0.037140
-0.036652
-0.038116
-0.020538
-0.031769
-0.027374
-0.027374
-0.038116
-0.022003
-0.033722
-0.034698
-0.045441
-0.054718
-0.042999
-0.055206
-0.050323
-0.054230
-0.045441
-0.046417
-0.062531
-0.052277
-0.055206
-0.043488
-0.038605
-0.039093
-0.040070
-0.029327
-0.013702
-0.020050
-0.012238
-0.010284
0.011658
0.013123
0.034119
0.015564
0.026794
0.037537
0.046326
0.040955
0.049744
0.055603
0.059998
0.066833
0.063416
0.067322
0.068787
0.063416
0.064392
0.056091
0.041931
0.041443
0.041443
0.038513
0.038025
0.041931
0.031189
0.031189
0.020447
0.007263
0.009705
-0.000519
0.007751
0.000916
0.004333
0.000427
-0.006378
-0.005890
0.011658
-0.000519
0.007263
0.003845
-0.001495
-0.006866
0.003845
0.009216
0.001892
0.013123
-0.007843
0.013611
0.001892
-0.001984
0.009216
0.000427
0.007751
0.002380
-0.001495
-0.000031
0.016541
-0.008820
0.013123
0.002869
-0.003937
0.005798
-0.006866
-0.003448
-0.016144
-0.005402
-0.019562
-0.008820
0.016052
0.061462
0.069275
0.014099
0.024841
-0.036652
-0.085480
-0.168976
-0.218781
-0.132843
-0.057648
-0.004913
0.001892
0.100525
0.121521
0.051208
-0.113800
-0.185089
-0.174835
-0.112335
-0.065460
-0.012238
0.022400
0.023376
0.026794
0.033142
0.021423
0.017517
0.019958
0.011658
0.011169
0.009216
-0.007843
0.004333
-0.011261
-0.009796
-0.010773
-0.018097
-0.018585
-0.011261
-0.017120
-0.026886
-0.017609
-0.019562
-0.012238
-0.015167
-0.018585
-0.025421
-0.018585
-0.013702
-0.012238
-0.009308
-0.008820
-0.012726
-0.015167
0.001892
-0.009308
0.002380
-0.002960
0.000427
0.008728
0.004333
0.019470
0.002380
-0.000031
0.009705
0.020935
0.041443
0.039001
0.042908
0.032654
0.047302
0.045349
0.071228
0.071716
0.078064
0.066833
0.043396
0.042908
0.038513
0.035583
0.028748
0.035095
0.022888
0.011658
0.003845
-0.002960
-0.004913
-0.013702
-0.019073
-0.042023
-0.032257
-0.052277
-0.047394
-0.055695
-0.049347
-0.054718
-0.054718
-0.040558
-0.044464
-0.038116
-0.044952
-0.035187
-0.020050
-0.026398
-0.025421
-0.015656
-0.017120
-0.016144
-0.013702
-0.008331
-0.021515
-0.019562
-0.021027
-0.023956
-0.019073
-0.012726
-0.012726
-0.016632
-0.009796
-0.011261
-0.022980
-0.004913
-0.006866
-0.020538
-0.012238
-0.010773
-0.007843
-0.017120
-0.007355
-0.010773
-0.015167
-0.014191
-0.000519
-0.006378
-0.002472
-0.010773
-0.000031
0.008240
0.008240
0.000427
-0.006378
-0.001495
0.001892
-0.007843
-0.008331
0.012146
0.006775
0.017517
0.010681
0.006775
-0.004425
0.000916
0.003845
-0.013214
0.004822
-0.000031
-0.002960
-0.003937
-0.007843
-0.012726
0.003357
-0.021027
-0.007355
-0.006866
-0.007843
-0.004425
-0.000519
-0.017609
-0.006866
-0.004425
-0.011749
-0.007355
-0.022003
-0.016632
-0.007843
-0.000031
-0.002960
0.000916
-0.010773
-0.007355
0.000916
-0.008331
-0.001495
-0.002472
-0.000031
-0.000519
-0.000519
-0.000519
-0.001007
-0.001007
0.001404
0.009705
0.004822
0.008240
-0.006378
-0.004425
0.003357
0.004822
0.002380
0.002869
-0.005890
0.003845
0.000916
-0.001984
0.002380
-0.008331
0.006287
0.007263
-0.006378
-0.005890
-0.005402
-0.003448
0.008728
0.004333
0.003357
-0.003937
-0.008820
0.005310
0.001404
-0.001007
0.010193
-0.001984
-0.007355
0.002869
-0.000031
0.009705
-0.003937
-0.009796
0.018494
0.012146
0.018982
-0.025421
-0.040558
-0.048370
-0.034698
-0.009308
0.026794
0.017029
0.011169
-0.059113
-0.122101
-0.082550
-0.059113
-0.085968
-0.076691
-0.031281
-0.013214
-0.014191
-0.044952
-0.106964
-0.140656
-0.134796
-0.051788
-0.035675
-0.000031
0.018982
0.078552
0.044373
0.003845
-0.012238
-0.042511
-0.022980
0.008728
0.039001
0.054138
0.083923
0.080994
0.047302
0.020447
0.018005
0.010193
0.008728
0.009216
-0.003448
-0.009308
-0.027863
-0.024933
-0.029327
-0.029327
-0.032745
-0.048370
-0.044952
-0.039581
-0.033722
-0.043488
-0.052765
-0.052277
-0.031769
-0.034210
-0.029816
-0.028839
-0.024933
-0.018097
0.001892
0.003845
0.026306
0.025818
0.027771
0.038025
0.029724
0.005310
-0.004425
-0.011261
0.026794
0.060974
0.062927
0.061951
0.055115
0.045349
0.040955
0.028259
0.001404
-0.001007
-0.002472
-0.010773
0.002869
-0.014679
-0.000031
-0.013702
-0.018585
-0.015656
-0.022980
-0.030792
-0.040070
-0.038605
-0.042023
-0.039581
-0.041046
-0.046417
-0.045441
-0.038116
-0.044464
-0.035187
-0.031769
-0.026398
-0.034210
-0.043976
-0.035187
-0.025421
-0.024933
-0.024933
-0.023956
-0.039093
-0.020050
-0.020050
-0.021515
-0.015167
-0.027863
-0.014191
-0.019562
-0.018585
-0.023468
-0.009308
-0.012726
-0.023956
-0.010773
-0.004913
-0.000519
-0.011261
-0.001495
0.002869
-0.000519
0.005310
0.004333
0.008240
0.016541
-0.000031
-0.001495
0.007751
-0.003937
0.008728
0.006287
0.008728
-0.000031
0.006775
0.008240
0.010193
-0.006378
-0.004425
-0.008820
-0.013702
-0.018097
-0.011261
-0.007355
-0.021515
-0.023956
-0.025421
-0.022003
-0.020050
-0.033234
-0.027863
-0.027374
-0.030304
-0.038605
-0.039581
-0.046417
-0.034698
-0.034210
-0.042511
-0.042511
-0.044464
-0.044464
-0.050323
-0.043488
-0.048859
-0.059601
-0.057159
-0.050323
-0.062531
-0.056183
-0.059113
-0.058136
-0.045441
-0.047394
-0.050323
-0.046417
-0.051788
-0.035675
-0.033234
-0.037140
-0.028351
-0.031281
-0.018097
-0.022491
-0.010773
-0.010773
-0.000519
0.010193
0.012634
0.027283
0.029236
0.017517
0.036072
0.043396
0.032654
0.039490
0.053162
0.051208
0.053650
0.058533
0.053162
0.057556
0.045837
0.049255
0.048767
0.037537
0.041443
0.031189
0.028748
0.020935
0.016052
0.016052
0.037537
0.012146
-0.001007
0.007263
-0.009308
0.010193
0.006287
0.005798
-0.011749
0.000916
0.006775
0.018494
0.002869
0.008728
0.007263
0.013611
0.020935
0.019470
0.018494
0.013611
0.019958
0.018982
0.034119
0.029724
0.031189
0.033630
0.043884
0.031189
-0.039093
-0.088409
-0.055206
0.031189
0.043884
0.057556
-0.002960
-0.111359
-0.121124
-0.108917
-0.100616
-0.094757
-0.037140
-0.029327
-0.060577
-0.075226
-0.090851
-0.099640
-0.112823
-0.123566
-0.086945
-0.037628
0.016052
0.042908
0.052185
0.027771
-0.038605
-0.058136
-0.042023
-0.009796
0.031677
0.018005
0.022400
0.021912
0.049744
0.037537
0.010193
-0.008820
-0.018097
-0.020538
-0.018097
-0.026398
-0.034698
-0.021027
-0.038605
-0.035187
-0.030304
-0.034210
-0.028839
-0.034210
-0.024445
-0.031769
-0.034210
-0.022003
-0.017609
-0.026398
-0.014679
-0.007843
-0.014679
0.003357
-0.003937
0.006287
-0.002960
-0.003448
0.007751
0.007263
0.006775
0.009705
0.009705
0.002869
0.015076
0.003357
0.006775
0.013611
0.005798
0.017029
0.017029
0.021912
0.016052
0.016052
0.021912
0.018005
0.015076
0.005798
-0.019073
-0.041046
-0.022003
0.006775
0.014587
0.011169
0.011658
0.007263
0.011658
0.008728
-0.001007
-0.016632
-0.009796
-0.010284
-0.006866
0.004333
0.012146
0.010193
0.018494
0.016541
0.016541
0.011658
0.003357
0.008240
-0.006866
-0.012726
-0.015167
-0.004425
-0.002960
-0.004913
-0.009796
-0.013702
-0.013214
-0.021027
-0.024445
-0.012238
-0.009796
-0.023468
-0.013214
-0.013702
-0.007355
-0.001495
-0.007355
-0.004913
-0.005402
-0.009308
0.000427
-0.002472
0.006775
-0.005890
-0.004913
0.007751
-0.004913
0.001404
0.010193
-0.002960
-0.006866
0.002869
-0.000031
-0.004425
0.001404
-0.008820
-0.001495
-0.007355
-0.000031
-0.004913
-0.002472
0.006287
-0.004425
0.000427
-0.002472
0.001892
-0.006378
-0.011261
-0.007843
0.000916
0.001404
0.002380
-0.008331
-0.005890
0.000916
0.007263
0.000427
0.002869
-0.004425
0.004822
-0.007843
0.000916
0.002380
0.007751
-0.002960
-0.003448
-0.000519
0.002380
-0.001495
-0.002472
0.002380
-0.005402
0.010681
-0.003937
0.003845
-0.002960
-0.003448
-0.000519
0.009705
-0.000519
-0.001007
0.008728
0.000427
-0.003448
0.007263
-0.000031
0.010681
0.006287
0.000916
0.007751
0.013123
0.001404
0.002869
0.007263
0.006775
0.010193
0.003845
0.006287
0.013611
0.008728
0.006287
0.001404
0.013123
-0.000519
0.005310
0.007751
0.005798
0.009216
0.003845
0.007751
0.017029
0.009705
0.003845
0.009216
0.011658
0.016052
0.021912
0.018494
0.030212
0.050720
0.062439
0.066345
0.005310
-0.127472
-0.211945
-0.102570
-0.008820
0.042419
0.016541
-0.053741
-0.095245
-0.092316
-0.094757
-0.131378
-0.115265
-0.122589
-0.105988
-0.093781
-0.088409
-0.076202
-0.062531
-0.033722
-0.040070
-0.017609
-0.013702
0.020935
0.019470
0.035583
0.041931
0.058533
0.059021
0.068298
0.104431
0.091736
0.092224
0.073669
0.076111
0.094666
0.079529
0.081970
0.081970
0.080017
0.108826
0.097595
0.101013
0.121521
0.115662
0.099548
0.075623
0.051697
0.041443
0.012146
0.022888
0.018494
0.026306
0.020935
0.017517
-0.001007
-0.015656
-0.029816
-0.032257
-0.056183
-0.060089
-0.064484
-0.064484
-0.074249
-0.075714
-0.082550
-0.073273
-0.055695
-0.052765
-0.052765
-0.042999
-0.038116
-0.028351
-0.022491
-0.015167
-0.013702
-0.019073
-0.004913
-0.003937
-0.002472
0.006775
0.010681
0.003845
0.003845
0.006775
0.000427
0.010681
0.000916
-0.004913
0.003845
0.004333
-0.000031
0.013611
0.008240
0.000916
-0.003937
-0.001495
0.003845
-0.012726
-0.001495
-0.007843
-0.003448
-0.005890
0.008240
-0.008331
-0.003937
0.002869
0.012634
0.012146
0.006775
0.015564
0.028748
0.032166
0.047791
0.062927
0.018494
-0.042023
-0.051788
-0.026886
0.029724
0.040955
0.024353
0.022400
-0.013702
-0.014191
-0.028839
-0.037140
-0.036163
-0.034698
-0.035187
-0.047882
-0.046417
-0.051788
-0.064484
-0.064972
-0.052277
-0.050812
-0.038605
-0.051300
-0.043976
-0.043976
-0.044952
-0.061066
-0.049347
-0.040558
-0.044952
-0.033722
-0.046906
-0.038116
-0.033722
-0.025421
-0.017120
-0.021027
-0.020050
-0.017609
-0.013702
-0.008331
-0.014679
-0.008331
0.001404
0.000427
-0.001007
0.012634
0.009216
-0.001495
0.000427
-0.000519
0.008728
0.001892
-0.003448
-0.001495
0.010681
-0.010284
0.001892
0.003845
0.006775
-0.004913
-0.001984
0.004822
-0.008331
-0.000519
0.003845
0.007751
-0.001495
-0.005402
-0.008820
0.008240
0.000427
-0.015167
-0.006866
-0.002472
-0.003937
-0.004425
-0.004913
-0.002472
-0.001984
-0.004913
-0.004913
0.004822
-0.000519
0.005798
-0.009308
0.004333
0.005798
-0.007843
0.005798
0.001892
-0.005402
-0.000031
-0.003448
-0.002960
-0.012238
-0.002472
-0.002472
-0.007355
-0.008331
-0.015656
-0.019073
-0.011261
-0.023956
-0.016632
-0.022980
-0.023468
-0.023956
-0.022980
-0.030792
-0.025421
-0.042999
-0.037628
-0.037628
-0.029327
-0.028839
-0.030792
-0.046906
-0.036652
-0.039581
-0.037628
-0.027863
-0.035675
-0.028839
-0.031769
-0.030792
-0.020050
-0.029327
-0.032257
-0.021515
-0.022980
-0.018585
-0.002960
-0.021027
-0.010773
-0.007843
-0.007843
0.003357
0.014099
0.011658
0.025330
0.037537
0.034607
0.055603
0.069763
0.081970
0.081970
-0.076202
-0.191925
-0.103058
0.058044
0.101501
0.052673
-0.119659
-0.372101
-0.278839
-0.112335
-0.056183
-0.011749
-0.064484
-0.138214
-0.158234
-0.168488
-0.196320
-0.174835
-0.078156
0.033630
0.099548
0.101501
0.094666
0.079041
0.023376
0.044861
0.070740
0.100525
0.137146
0.151794
0.160095
0.151794
0.127869
0.104919
0.079041
0.036560
0.033142
0.017029
0.010193
-0.006866
-0.029327
-0.017609
-0.032745
-0.039093
-0.025909
-0.031281
-0.034698
-0.021027
-0.016632
-0.027374
-0.000519
-0.015167
-0.000519
0.005798
0.006775
0.011658
0.025818
0.027771
0.016052
0.032166
0.029724
0.037048
0.043396
0.043396
0.034119
0.028259
0.022888
0.020935
0.019470
0.018494
0.027283
0.022400
0.015564
0.010193
0.008728
0.017029
-0.001007
0.017029
0.018005
0.037048
0.031677
0.044373
0.038025
0.019958
0.018982
0.016541
0.030701
0.024353
0.039001
0.020935
0.022888
0.013123
0.018982
0.017517
-0.001495
0.000427
0.008728
0.002380
-0.009308
-0.017609
-0.034210
-0.023468
-0.027374
-0.020538
-0.014679
-0.022491
-0.020050
-0.007843
-0.015167
-0.001007
0.005798
0.008240
0.010681
0.002380
0.006775
0.015076
0.000916
0.002380
-0.003937
0.004822
0.015564
0.017029
0.004333
-0.004425
-0.005890
-0.017120
-0.014679
-0.050323
-0.017609
-0.020538
-0.027374
-0.019562
-0.013214
-0.007355
-0.017609
-0.028839
-0.039093
-0.038116
-0.026886
-0.031281
-0.009796
-0.022003
-0.013214
-0.002472
-0.002960
-0.011749
-0.003448
-0.012238
-0.003448
-0.005402
0.001404
-0.013702
-0.004425
-0.008820
-0.009308
-0.002960
-0.003448
0.004333
0.003357
-0.002960
-0.001984
0.002380
-0.000031
-0.005890
-0.006378
-0.002472
-0.005402
-0.002472
0.002380
0.005798
0.003845
-0.008331
-0.001007
-0.000519
0.002380
-0.002960
-0.001495
0.003357
0.000427
0.004822
-0.001495
0.003357
-0.000031
0.006287
0.001892
0.004333
-0.009796
-0.000031
0.009216
0.003845
0.002869
-0.000519
0.004822
0.000916
0.001892
-0.003448
0.007751
0.010681
-0.002472
0.004333
-0.008331
-0.000031
0.003357
0.007751
0.007751
-0.001984
0.006287
-0.000031
0.008728
-0.000031
0.010193
0.004333
0.003357
0.006287
-0.001007
-0.000031
0.010193
0.011169
-0.002960
0.000916
-0.003937
0.012634
0.009705
0.005310
0.002380
0.008728
0.012634
0.004822
0.018005
0.034607
0.049744
0.093689
0.143982
0.119080
-0.105988
-0.337921
-0.204620
-0.039581
0.070740
0.083435
0.039978
0.006775
-0.102081
-0.135773
-0.167511
-0.196808
-0.182648
-0.148468
-0.134308
-0.159210
-0.154816
-0.130402
-0.079132
-0.076691
-0.057648
0.028748
0.104919
0.136658
0.070740
0.002380
0.018982
0.055603
0.089294
0.103455
0.144958
0.176697
0.181580
0.166443
0.166443
0.151306
0.116150
0.101013
0.079529
0.065369
0.039001
0.023865
0.014587
0.006287
-0.007843
-0.022003
-0.024445
-0.029816
-0.032745
-0.029816
-0.021515
-0.037140
-0.030792
-0.033722
-0.031281
-0.026398
-0.023956
-0.025909
-0.026398
-0.021515
-0.022980
-0.000519
-0.005890
-0.016632
-0.001495
-0.013214
-0.004425
-0.005890
-0.002472
0.005798
0.005798
-0.008331
-0.004913
-0.003937
-0.000031
0.004822
-0.015167
-0.015167
-0.013702
0.007751
0.011658
0.021423
0.025818
0.028259
0.029724
0.023865
0.028259
0.038513
0.023865
0.029724
0.021423
-0.012238
-0.025909
-0.019073
0.000916
0.016052
0.014587
0.029236
-0.005402
-0.008820
-0.020538
-0.028351
-0.028839
-0.042023
-0.043976
-0.033722
-0.031769
-0.024445
-0.022980
-0.022980
-0.011261
-0.021027
-0.016632
-0.012238
0.002380
0.002869
-0.003448
-0.006378
0.006287
-0.001007
-0.006866
-0.010773
-0.001007
-0.018585
-0.009308
-0.014191
-0.005890
-0.007355
-0.013702
-0.015656
-0.023956
-0.027863
-0.024445
-0.023956
-0.029816
-0.021515
-0.042999
-0.017120
-0.020538
-0.013214
-0.019562
-0.019073
-0.015656
-0.022491
-0.011749
-0.014191
-0.016144
-0.005402
-0.007843
-0.006866
-0.008820
-0.025909
-0.001495
-0.003448
-0.011749
0.006775
-0.002960
-0.012238
-0.001984
0.000916
-0.008820
-0.003937
-0.011749
-0.009308
-0.006866
-0.008331
-0.001495
-0.001984
0.004333
-0.012726
-0.001984
-0.000519
-0.000519
-0.004913
-0.001495
-0.003448
-0.011261
0.001404
-0.001984
-0.005890
-0.007355
-0.004913
0.000916
0.000916
-0.005402
-0.002960
0.006287
0.007751
-0.002472
-0.008331
0.009216
0.000427
-0.001007
-0.004425
0.002869
0.012634
0.002869
-0.007355
0.006287
-0.003937
-0.001984
-0.000519
-0.003937
-0.005402
0.009705
-0.001007
0.002380
-0.001007
-0.007355
-0.005402
-0.000031
-0.007355
-0.002960
-0.012726
-0.008331
-0.011749
-0.005402
-0.018585
-0.019073
-0.012238
-0.027374
-0.018097
-0.029816
-0.015167
-0.032745
-0.028351
-0.034210
-0.022003
-0.035187
-0.037628
-0.038605
-0.031769
-0.037628
-0.042999
-0.041046
-0.044952
-0.032745
-0.035187
-0.032745
-0.033234
-0.035187
-0.027863
-0.027374
-0.032257
-0.013702
-0.018585
-0.003448
-0.002472
0.002380
-0.001495
-0.003448
0.018005
0.020935
0.028748
0.029236
0.040955
0.037537
0.047302
0.060974
0.061462
0.062439
0.053650
0.071228
0.064880
0.070740
0.068298
0.067322
0.076599
0.094666
0.100525
0.059021
-0.006378
-0.120148
-0.146515
-0.093292
-0.106964
-0.137726
-0.221710
-0.120148
0.017517
0.025330
0.046326
-0.027863
-0.036163
-0.081085
-0.145538
-0.105499
-0.054230
-0.053253
-0.012726
0.056580
0.100037
0.137634
0.141541
0.138611
0.122986
0.105408
0.092712
0.080994
0.068787
0.054626
0.048767
0.034119
0.037048
0.022888
0.012146
0.015564
-0.000519
-0.000519
-0.006866
-0.008331
-0.021027
-0.012238
-0.017609
0.002869
0.001404
-0.008820
-0.004425
-0.013214
0.006287
0.003845
0.006775
0.017029
0.009705
0.014099
-0.018585
-0.010284
-0.001495
-0.017120
-0.022980
-0.018585
-0.013702
-0.024933
-0.015167
-0.015167
-0.028839
-0.033234
-0.050323
-0.042023
-0.046906
-0.052277
-0.036652
-0.044952
-0.040070
-0.032257
-0.036652
-0.014191
-0.007843
-0.017120
-0.010284
-0.015656
-0.009308
0.002869
0.002869
-0.005402
0.013611
0.000916
0.005310
0.011169
0.003357
0.005798
0.006775
-0.005890
0.006775
0.001404
-0.006378
-0.000519
-0.011261
-0.007843
0.003357
-0.011261
0.004822
-0.003937
-0.008820
-0.007355
-0.019073
-0.021515
-0.019073
-0.017120
-0.015167
-0.000031
-0.006378
-0.000031
-0.005890
0.004822
-0.011749
-0.005402
0.006775
-0.007355
-0.000519
-0.002960
-0.000031
0.003357
-0.021027
-0.002472
-0.006866
-0.011749
-0.009796
-0.011749
0.001404
-0.002960
-0.004425
-0.007355
-0.014679
-0.011749
-0.010773
-0.001495
-0.009308
-0.004913
-0.014679
-0.016632
-0.005402
-0.003448
0.002380
-0.017609
-0.005402
-0.005402
0.003845
-0.011749
0.006775
-0.003937
0.003357
-0.008820
-0.001495
-0.004913
0.002380
-0.006866
0.011169
0.007263
0.000916
-0.007843
0.006287
-0.001007
0.000916
-0.001984
-0.004425
0.003845
0.014099
0.001404
0.001892
-0.005890
0.002380
0.006775
0.000427
-0.006378
0.000916
0.003845
0.003357
0.010193
-0.007355
0.000427
0.005798
0.001892
0.003845
0.000916
0.009705
-0.002960
-0.007355
0.005310
0.001404
0.004333
-0.007355
0.000427
0.001892
-0.001984
-0.001984
-0.008820
-0.008331
-0.004913
0.009216
0.002869
-0.003937
-0.001984
-0.008331
-0.003448
0.003357
-0.004425
0.000916
0.003845
-0.010284
-0.001007
-0.000519
-0.002472
0.002380
0.003357
0.000427
0.007751
0.011658
0.009705
0.005798
0.008728
-0.005890
0.013123
0.013611
0.004333
0.016052
0.002869
0.013123
0.017029
0.008728
0.005310
0.017029
0.008728
0.006287
0.005310
0.006287
0.010681
-0.000031
0.015564
0.010681
0.011169
0.008728
0.007751
0.012634
0.015564
-0.003448
0.013611
0.012634
0.018005
0.027771
0.035583
-0.013214
-0.051788
-0.045929
-0.093781
-0.135773
-0.071808
-0.031281
-0.054718
-0.160187
-0.183624
-0.091339
-0.067902
-0.067902
-0.042511
-0.004913
0.017029
-0.039093
-0.068878
-0.087921
-0.103058
-0.041046
0.052673
0.136169
0.180115
0.140076
0.120056
0.106384
0.098572
0.104919
0.079041
0.096130
0.089294
0.095642
0.104431
0.087341
0.065857
0.058044
0.034119
0.027771
0.022888
0.004822
-0.001495
-0.011261
-0.014191
-0.009796
-0.031281
-0.025909
-0.024933
-0.030304
-0.030792
-0.029816
-0.046906
-0.016144
-0.034210
-0.032257
-0.019073
-0.037628
-0.035187
-0.022980
-0.020538
-0.028351
-0.019562
-0.015167
-0.017609
-0.010284
-0.019073
-0.004913
-0.014191
-0.022491
-0.016632
-0.001495
-0.010773
-0.008820
-0.011749
-0.008331
-0.005402
-0.003448
-0.001007
-0.012238
-0.011749
-0.010773
-0.013702
-0.024445
-0.027863
-0.010284
-0.022003
-0.028351
-0.016632
-0.021515
-0.014191
-0.026886
-0.023956
-0.020050
-0.031769
-0.034698
-0.019073
-0.026886
-0.024933
-0.014679
-0.015167
-0.022003
-0.001495
-0.014679
-0.012726
-0.012726
-0.015656
-0.001984
-0.004425
-0.003448
-0.006866
-0.005402
-0.011261
-0.002472
-0.003937
-0.010773
-0.004425
-0.008820
0.000916
-0.005402
-0.000031
-0.002472
-0.001007
0.000427
0.009216
-0.004425
-0.009796
0.008728
-0.011749
0.002869
-0.002472
-0.001007
0.004822
0.003357
-0.003937
-0.000031
-0.001495
-0.001495
0.007263
-0.001495
-0.002960
-0.002960
-0.010284
0.011169
-0.004425
0.011658
-0.006378
0.003357
0.002380
0.011658
0.002869
-0.001984
0.013123
-0.001007
0.011658
0.009216
0.000916
0.000916
-0.001495
0.005310
0.007751
-0.000031
0.000427
0.001892
0.000427
0.007751
0.007751
0.005310
0.003357
-0.006866
0.006287
0.000916
0.003357
0.005310
-0.000031
0.000427
0.005798
0.003357
0.004822
-0.009308
0.008240
0.007263
0.000916
0.005798
0.004333
-0.001495
0.002869
0.001892
-0.004425
0.012634
-0.001007
0.007751
0.004333
0.003845
0.010681
-0.000031
0.006287
0.003357
0.000916
0.004333
0.007263
0.005310
0.009705
-0.002472
0.003357
0.003357
0.004822
-0.000519
-0.002960
0.008240
-0.005402
-0.001007
-0.014191
-0.004913
-0.019562
-0.014191
-0.010773
-0.027863
-0.019073
-0.026398
-0.033234
-0.030792
-0.034210
-0.032257
-0.052277
-0.044464
-0.043976
-0.043488
-0.035675
-0.039581
-0.029327
-0.031769
-0.031769
-0.047882
-0.044464
-0.033722
-0.017120
-0.018097
-0.012726
0.007263
0.013123
0.023376
0.016541
0.015564
0.004822
0.006287
0.022400
0.041931
0.021912
-0.023956
0.016052
0.027283
0.020447
0.110779
0.155212
0.136658
0.144470
0.111755
0.107849
0.162537
0.230408
0.229919
0.216736
0.248962
0.275818
0.136658
-0.002472
-0.099640
-0.186554
-0.157745
0.039978
0.184509
0.173279
0.069275
-0.066925
-0.161163
-0.229034
-0.266144
-0.269073
-0.251984
-0.241730
-0.214874
-0.188507
-0.164581
-0.142609
-0.122101
-0.098663
-0.090363
-0.072296
-0.065460
-0.059113
-0.043488
-0.042511
-0.040558
-0.033234
-0.031769
-0.022980
-0.016144
-0.019562
-0.017609
-0.012238
-0.003448
-0.005890
-0.002960
-0.006378
0.008240
0.006775
0.001404
0.014587
0.009705
0.009216
0.010681
0.015564
0.015564
0.011169
0.012146
0.013611
0.005310
0.021912
0.016541
0.008240
0.013123
0.005310
0.024841
0.012634
0.013611
0.012634
-0.006378
-0.008331
-0.017609
-0.021515
-0.016632
-0.018585
-0.027374
-0.016144
-0.007355
-0.011749
0.006287
-0.024445
-0.033234
-0.032257
-0.027863
-0.014679
-0.015167
-0.023956
-0.002960
-0.008820
-0.013214
-0.003448
0.003357
0.003357
0.006287
-0.000519
-0.001984
-0.008331
0.001404
-0.007843
0.005310
-0.002472
0.003357
0.002380
-0.009796
-0.010773
-0.006866
-0.008820
0.004822
-0.008820
-0.007843
0.001404
-0.003448
-0.001007
-0.004913
-0.005402
-0.009308
-0.004913
-0.006378
-0.004425
-0.002960
0.000427
-0.006378
-0.005890
0.000916
-0.005890
-0.001984
-0.003937
-0.001984
0.001404
0.000916
-0.006378
0.001404
0.006775
0.005310
0.009705
0.003845
0.003357
-0.004913
0.004333
0.005798
-0.006866
0.010193
0.002869
0.004822
0.017029
0.010681
-0.008331
0.005310
0.012634
0.010193
0.006287
0.005798
0.007751
0.003357
0.012146
0.009705
0.014099
-0.001984
0.006775
0.010681
0.009216
0.006287
0.008728
0.004822
0.003845
-0.002472
0.024841
0.000916
0.010681
0.011658
0.012634
0.006775
0.013611
0.022400
0.008240
0.004822
0.007263
0.014099
0.007263
0.012634
0.005310
0.018494
0.016541
0.015564
0.009705
0.000916
-0.001007
0.018005
0.009705
0.009705
0.003845
0.003845
0.010193
0.008240
-0.005890
0.001404
0.008728
0.006775
0.002380
0.002869
0.019470
0.013611
0.009705
0.015076
0.027283
0.048767
0.035095
0.045837
0.051697
0.042908
0.035095
0.012634
0.026306
0.018005
0.031189
0.030701
0.026794
0.018005
0.021912
0.027283
0.009216
-0.029816
-0.039581
-0.022980
-0.035675
-0.049347
-0.028351
-0.027863
-0.040070
-0.017120
0.002380
0.022888
0.034119
0.063416
0.085388
0.089783
0.156189
0.164001
0.152283
0.184509
0.208435
0.199158
0.198669
0.164978
0.059509
-0.057648
0.027771
0.087830
0.080505
0.059998
0.031677
-0.072784
-0.111359
-0.119171
-0.161652
-0.206085
-0.213898
-0.239777
-0.236359
-0.238800
-0.233429
-0.224640
-0.205109
-0.192902
-0.170441
-0.140167
-0.113312
-0.113800
-0.102570
-0.081573
-0.057648
-0.047394
-0.042999
-0.032745
-0.022003
-0.013702
-0.007843
-0.002960
0.001892
0.013611
0.007751
0.018982
0.025818
0.018005
0.020935
0.019958
0.019958
0.022400
0.027283
0.023376
0.027771
0.022400
0.026306
0.025330
0.023376
0.037537
0.017517
0.021423
0.018494
0.027771
0.021423
0.016052
0.009216
0.019958
0.009216
0.012634
0.005798
-0.010773
-0.003937
-0.005890
0.006775
-0.010284
-0.011749
-0.020538
-0.017609
-0.009796
-0.012726
-0.007355
-0.025421
-0.012238
-0.023956
-0.007843
-0.020538
-0.021515
-0.019562
-0.013702
-0.019073
-0.027374
-0.014191
-0.017609
-0.018585
-0.015656
-0.008331
-0.009308
-0.003937
-0.000031
0.001892
-0.004913
-0.013214
-0.011749
-0.011749
-0.006378
-0.001495
-0.005890
-0.002960
0.001404
0.011169
0.008240
-0.001007
0.003845
-0.012238
-0.013702
0.005310
0.001404
-0.003937
-0.009308
-0.025909
-0.000031
-0.001495
-0.004425
-0.004425
-0.015167
-0.008331
-0.007843
-0.003448
-0.005402
0.008728
-0.010284
-0.020050
-0.013214
-0.012726
-0.001984
-0.004913
-0.004425
0.001404
-0.008820
-0.011261
0.005798
-0.014679
-0.014679
0.004333
-0.006378
0.004333
0.010193
-0.000031
-0.002472
0.006775
0.002380
0.016541
-0.003937
0.011658
0.009705
-0.007355
0.001404
-0.001007
0.006287
-0.000519
0.015564
0.008240
0.007263
0.011658
0.002869
0.009216
0.010681
0.015564
0.022888
0.023376
0.024841
0.037048
0.035095
0.038025
0.044861
0.041443
0.034607
0.047302
0.039978
0.054626
0.064880
0.066833
0.063904
0.055115
0.059509
0.061951
0.048767
0.038513
0.040466
0.016052
0.027771
0.015076
0.024353
0.017517
0.018005
0.003357
-0.011749
-0.014191
-0.024445
-0.016632
-0.032257
-0.031281
-0.032745
-0.021515
-0.016632
-0.033722
-0.052765
-0.034698
-0.024933
-0.024933
-0.022003
0.003357
0.011658
-0.010284
-0.014679
0.002380
0.003357
0.014587
0.015564
0.036072
0.013123
0.015564
0.003845
0.039978
0.076599
0.127380
0.106873
0.097595
0.064392
0.073181
0.080505
0.098572
0.107361
0.106384
0.105896
0.098083
0.100037
0.124451
0.115662
0.113220
0.098572
0.088318
0.088806
0.093689
0.071716
0.012634
-0.111847
-0.254913
-0.253448
-0.218781
-0.184601
-0.094757
-0.084015
-0.143097
-0.202179
-0.237823
-0.261261
-0.272003
-0.272980
-0.271515
-0.252960
-0.214874
-0.185577
-0.155792
-0.123566
-0.100128
-0.074249
-0.056671
-0.026398
-0.019073
-0.012238
0.017029
0.012634
0.032166
0.025330
0.026794
0.018005
0.026794
0.029724
0.025330
0.022400
0.017029
0.017029
0.016052
0.016541
0.015564
0.013611
0.018494
0.008240
0.007263
0.005310
0.001404
0.009216
0.009705
0.007751
0.020935
0.018982
-0.001495
0.014587
0.004333
0.004822
-0.002472
0.003357
0.009216
0.012634
0.007263
0.008240
0.014099
0.005310
0.000916
0.007751
0.001892
0.002869
-0.010284
-0.000031
0.005310
-0.011749
-0.007355
-0.008820
-0.003448
-0.000519
-0.011261
-0.009308
-0.009796
-0.025421
0.008240
-0.008820
-0.013702
-0.007843
-0.019073
-0.013214
-0.007843
-0.001984
-0.016144
-0.014191
-0.023468
-0.016144
-0.017609
-0.039093
-0.029327
-0.024445
-0.034210
-0.021515
-0.026886
-0.031281
-0.033722
-0.043976
-0.045929
-0.036163
-0.045929
-0.040558
-0.045929
-0.044952
-0.040070
-0.042023
-0.047394
-0.036652
-0.048370
-0.046417
-0.037140
-0.032745
-0.040558
-0.054718
-0.045441
-0.053741
-0.051300
-0.042511
-0.046906
-0.044464
-0.048370
-0.053741
-0.046906
-0.045441
-0.047394
-0.038116
-0.040070
-0.040558
-0.029816
-0.028839
-0.022491
-0.020050
-0.016144
-0.007355
0.008240
0.025818
0.032166
0.027283
0.049744
0.038513
0.058533
0.063416
0.086365
0.086365
0.090759
0.105896
0.099060
0.116638
0.108337
0.097107
0.093689
0.063904
0.078552
0.085388
0.080017
0.061951
0.077087
0.074646
0.065857
0.009705
-0.025909
-0.049835
-0.039093
-0.043488
-0.038605
-0.032257
-0.021515
-0.014679
-0.035187
-0.056183
-0.067902
-0.078156
-0.071320
-0.051788
-0.057159
-0.043488
-0.037140
-0.014191
-0.001007
0.004333
-0.008331
-0.005402
0.016541
0.029236
0.028748
0.036560
0.063416
0.048279
0.067322
0.059509
0.063904
0.082947
0.091736
0.087341
0.095154
0.095154
0.096130
0.103455
0.104919
0.094666
0.087830
0.090271
0.085876
0.086365
0.074646
0.068787
0.057556
0.053650
0.045349
0.046814
0.032654
0.031189
0.024353
0.038025
0.008240
0.012146
0.006287
-0.006378
-0.011261
-0.007843
-0.005890
-0.015656
-0.006378
-0.012726
-0.018097
-0.008331
-0.013702
-0.019562
-0.018585
-0.027374
-0.011261
-0.020538
-0.020538
-0.011749
-0.014191
-0.024445
-0.011749
-0.018585
-0.012238
-0.022003
-0.017609
-0.013214
-0.015656
-0.014679
-0.012726
-0.012238
-0.014191
-0.011261
-0.013702
-0.011749
-0.004913
-0.010284
-0.012238
-0.012238
-0.006866
-0.015167
-0.000519
-0.009796
-0.001007
-0.004425
-0.001007
-0.005402
-0.011261
-0.000031
0.000427
0.001892
-0.002960
-0.001984
0.003357
0.006775
0.001892
0.012634
0.021423
0.019470
0.025330
0.028748
0.047302
0.041443
-0.002960
-0.040070
0.018005
-0.080109
-0.211456
-0.162140
-0.048370
-0.114288
-0.187042
-0.287628
-0.195831
-0.154816
-0.183136
-0.191925
-0.188019
-0.203156
-0.215851
-0.212433
-0.214386
-0.202179
-0.164093
-0.144073
-0.110382
-0.078644
-0.051300
-0.015167
-0.000031
0.017029
0.044373
0.036072
0.051208
0.061951
0.051208
0.055603
0.056091
0.056580
0.065369
0.054138
0.060974
0.056091
0.058533
0.054138
0.055115
0.055115
0.052673
0.054138
0.044373
0.053162
0.055115
0.049255
0.054138
0.044861
0.045349
0.044861
0.047302
0.050720
0.038513
0.037048
0.039978
0.041443
0.034119
0.037537
0.038025
0.035095
0.029236
0.027771
0.021423
0.032654
0.032654
0.024353
0.012634
-0.005402
-0.000031
-0.007355
0.009216
0.003357
0.008728
0.000916
-0.005402
0.007263
0.006775
0.005310
-0.003937
-0.013702
-0.007355
-0.006866
-0.012726
-0.008331
-0.001007
0.009705
0.004822
-0.007843
-0.010773
-0.018585
-0.027374
-0.053253
-0.060089
-0.044952
-0.039581
0.014587
0.018982
0.015564
0.012634
-0.008331
-0.017609
-0.027374
-0.035675
-0.025909
0.025818
0.078552
0.091248
0.085388
0.083923
0.071228
0.090271
0.102478
0.095642
0.077087
0.082947
0.087341
0.085388
0.084900
0.085388
0.078552
0.070251
0.058044
0.054626
0.041931
0.031189
0.022888
0.019958
0.019470
-0.002472
-0.010284
-0.027863
-0.014191
-0.024933
-0.024445
-0.039581
-0.026398
-0.037140
-0.037628
-0.041534
-0.047882
-0.043976
-0.034698
-0.043488
-0.036163
-0.033722
-0.037140
-0.026886
-0.030792
-0.019073
-0.026398
-0.035187
-0.025421
-0.028351
-0.021027
-0.006866
-0.015167
-0.020050
-0.012726
-0.021027
-0.005890
-0.013702
-0.005890
-0.002960
-0.011261
-0.013214
-0.004913
0.001892
-0.003937
-0.003448
0.001404
-0.002960
0.008728
-0.001984
0.000916
-0.001984
0.001892
0.016052
0.008728
0.003357
0.006775
0.002380
-0.001495
0.007263
0.004822
0.000916
0.008240
0.004822
-0.001495
0.005310
0.008728
0.005310
0.003845
0.002869
0.003357
-0.006866
0.000427
0.012634
0.006287
0.001892
-0.001495
0.014587
-0.002960
0.004822
-0.002472
0.004822
0.006287
0.000427
-0.004425
-0.001984
-0.003448
0.001404
-0.003937
0.001404
-0.002472
-0.010773
-0.007355
-0.006866
-0.005402
-0.009796
-0.015656
-0.007355
-0.008331
-0.007355
-0.009796
-0.001007
-0.001495
-0.006866
0.007751
0.000427
0.000427
-0.008820
0.000427
0.005798
0.006287
0.009216
0.017029
0.008240
0.023376
0.025330
0.031189
0.028748
0.007751
-0.028839
0.025330
0.061951
0.054626
-0.013214
-0.086456
-0.065460
0.009705
-0.022980
-0.069366
-0.073761
-0.106964
-0.154327
-0.093292
-0.085968
-0.109406
-0.106476
-0.101105
-0.105011
-0.112335
-0.118683
-0.121124
-0.117218
-0.111847
-0.098175
-0.080109
-0.060577
-0.045929
-0.037628
-0.025421
-0.012238
-0.009796
-0.006378
0.001892
-0.002472
0.000427
-0.005402
-0.003937
-0.005402
-0.003448
-0.000519
-0.010284
-0.008820
-0.011261
-0.006866
-0.004425
0.000916
0.016052
-0.000519
0.028748
0.034607
0.032654
0.023376
0.012634
0.002869
0.016052
0.019470
0.034119
0.025818
0.008728
0.014587
0.034119
0.028259
0.026306
0.023376
0.022400
0.020447
0.010193
0.011169
0.007751
-0.000031
-0.003937
-0.001495
0.004822
0.013611
0.003357
0.025330
0.017517
0.016052
0.025818
0.015076
0.021423
0.023865
0.007751
0.023376
0.023865
0.017029
0.016052
0.003357
0.012634
0.010681
0.017029
0.018494
0.004333
0.009216
0.000916
-0.000031
0.002380
0.004333
-0.004425
0.003845
0.000427
-0.009308
-0.005402
-0.016632
-0.002472
0.005798
0.012146
-0.001984
0.003357
-0.004425
-0.001007
-0.005402
0.000427
0.007263
0.008240
0.008728
0.011658
0.003845
-0.010773
0.006287
-0.000519
0.002869
0.005310
-0.009308
0.005798
0.001404
-0.001007
0.002380
0.002869
-0.016632
-0.000031
-0.029327
-0.019073
-0.015656
-0.041046
-0.032257
-0.024445
0.005310
-0.001007
-0.006866
-0.026886
-0.025909
-0.032257
-0.035675
-0.031769
-0.044952
-0.033722
-0.027863
-0.030792
-0.027374
-0.032745
-0.031769
-0.039093
-0.039581
-0.037628
-0.042511
-0.049835
-0.041046
-0.050812
-0.056183
-0.046906
-0.048859
-0.048370
-0.045929
-0.042999
-0.053253
-0.041534
-0.041046
-0.039093
-0.033722
-0.037628
-0.034698
-0.030792
-0.022491
-0.014679
-0.022980
-0.003937
-0.008820
-0.015167
-0.015167
0.003357
0.012146
0.014099
0.018494
0.037537
0.028259
0.039001
0.046814
0.049255
0.056091
0.065369
0.057068
0.067810
0.060974
0.072693
0.070251
0.068787
0.065857
0.058044
0.057068
0.062439
0.047302
0.046814
0.055115
0.054626
0.053162
0.046326
0.040466
0.047791
0.040955
0.043396
0.047791
0.053650
0.049744
0.059021
0.060486
0.059509
0.056580
0.059509
0.063904
0.059021
0.058044
0.053650
0.056091
0.041931
0.052185
0.026794
0.026306
0.029724
0.020935
0.016541
0.024841
0.005310
0.005310
0.005310
0.009216
-0.001495
-0.004913
0.012146
-0.002960
0.007263
0.000916
-0.002472
0.003357
0.010681
0.005310
0.007751
0.010193
0.026306
0.004333
-0.001984
0.010193
0.013611
0.028748
-0.001495
-0.062042
-0.058624
-0.018097
-0.068390
-0.208527
-0.359894
-0.384308
-0.163116
0.173767
0.443298
0.196228
-0.064484
-0.226105
-0.208038
-0.148468
-0.114288
-0.048370
0.016541
0.062927
0.087341
0.108337
0.112732
0.102478
0.086853
0.074646
0.051208
0.047791
0.022400
0.017517
0.008728
-0.011261
-0.013702
-0.016632
-0.026398
-0.032257
-0.036652
-0.048370
-0.042023
-0.046906
-0.047882
-0.054230
-0.048370
-0.044464
-0.048859
-0.049835
-0.042999
-0.041046
-0.036163
-0.038116
-0.026886
-0.042023
-0.036652
-0.029816
-0.026398
-0.036163
-0.028351
-0.012238
-0.022003
-0.013214
-0.022491
-0.018585
-0.017609
-0.026886
-0.008331
-0.010284
-0.014191
-0.011749
-0.009308
-0.015656
0.005798
-0.007843
-0.003448
-0.002472
-0.013214
0.002869
-0.004425
-0.004913
-0.009796
-0.009796
-0.016632
0.011658
-0.002472
-0.012726
-0.015167
-0.027863
-0.019073
-0.025421
-0.037140
-0.017609
-0.032257
-0.028351
-0.029816
-0.031281
-0.029327
-0.011749
-0.033234
-0.021515
-0.027863
-0.028839
-0.019562
-0.007355
-0.010773
-0.005402
0.002869
-0.004425
0.010193
-0.009308
0.005798
0.003357
0.010193
0.009705
0.001892
0.006775
-0.006866
0.004822
-0.005402
0.011169
0.009216
0.002380
0.010193
0.001892
-0.004425
-0.014679
-0.005890
-0.007843
-0.002472
-0.000519
0.005798
0.006287
-0.000519
0.003845
0.004822
0.009705
0.001404
0.014587
0.002869
0.015564
0.011658
0.011658
0.009216
0.000916
0.020447
0.017029
0.011658
0.002380
0.021912
0.012146
0.025818
0.013123
0.011169
0.011169
0.013611
0.013123
0.015564
0.019470
0.010193
0.014587
0.019470
0.020447
0.018982
0.010681
0.015564
0.024353
0.008728
0.008728
0.015564
0.015564
0.010681
0.016541
0.011658
0.008728
-0.000519
-0.002960
0.010681
-0.006378
0.009705
0.006775
-0.007355
-0.005890
-0.001984
-0.005890
-0.001984
-0.012726
0.000916
0.002380
-0.002472
0.006287
0.011658
-0.004913
-0.001007
0.000916
0.012634
0.007751
-0.000031
0.005310
0.005798
0.014587
0.015076
0.001404
0.015564
0.007263
0.010681
0.010681
0.009216
0.010681
0.006775
0.014587
0.009216
0.005798
0.010681
0.017517
0.011658
0.019470
0.018494
0.017517
0.017517
0.012634
0.009216
0.017517
0.005310
0.003357
0.004333
0.006775
0.009705
0.033630
0.041443
0.040955
0.023865
0.009705
0.016541
0.030701
0.033630
0.047302
0.052673
0.060486
0.054626
0.079529
0.092712
0.095154
0.099548
0.119568
0.108826
0.070740
0.081482
0.122986
0.143494
0.062439
-0.001984
0.005798
0.115173
0.143494
0.072693
0.003845
-0.082062
-0.177277
-0.152374
-0.074738
-0.028839
-0.048859
-0.082062
-0.125519
-0.127960
-0.136749
-0.141144
-0.146515
-0.145538
-0.142120
-0.129913
-0.100616
-0.108429
-0.079132
-0.081573
-0.052765
-0.058624
-0.045929
-0.035675
-0.029816
-0.026398
-0.030304
-0.020538
-0.017120
-0.022003
-0.015167
-0.005890
-0.011749
0.001892
-0.013702
-0.001495
-0.000519
0.000916
0.000916
0.019958
0.007263
-0.001495
-0.008820
-0.014191
-0.005890
-0.019073
-0.005890
-0.012238
-0.006866
-0.006378
-0.015167
-0.010284
-0.026886
-0.040558
-0.038116
-0.037140
-0.021515
-0.021027
-0.022491
-0.023468
-0.025421
-0.023956
-0.018097
-0.006378
-0.008331
-0.007355
0.006775
-0.003448
0.000427
0.009216
0.002869
0.006775
0.018005
0.022888
0.033142
0.029236
0.026794
0.015076
0.017517
0.012634
0.020935
0.026794
0.026794
0.013123
0.027771
0.019470
0.019470
0.036072
0.014099
0.026794
0.025818
0.019470
0.024353
0.014099
0.019958
0.013611
0.015564
0.025818
0.016052
0.009705
0.027283
0.017029
0.012146
0.008728
0.023376
0.019958
0.012146
0.022400
-0.002472
0.015076
0.012146
0.015564
0.022888
0.003357
0.005310
0.018005
0.005310
0.007263
0.016052
-0.010773
0.003845
0.001404
0.003845
0.001404
-0.002472
-0.009308
-0.007355
-0.001007
0.002380
0.006287
-0.016144
-0.009796
-0.010284
-0.015167
-0.008331
-0.014679
-0.016144
-0.014191
-0.032745
-0.016632
-0.027863
-0.037628
-0.030792
-0.041534
-0.022980
-0.029816
-0.042023
-0.037140
-0.042511
-0.061554
-0.048370
-0.051300
-0.046906
-0.055206
-0.048859
-0.044952
-0.045441
-0.053253
-0.050323
-0.048370
-0.044464
-0.041534
-0.054718
-0.039093
-0.031281
-0.026398
-0.035187
-0.019562
-0.010284
-0.012726
-0.007355
-0.007355
-0.005402
0.009705
0.025818
0.017029
0.017517
0.020935
0.023865
0.030212
0.046326
0.060486
0.075623
0.042908
-0.002472
0.022888
-0.020050
-0.009796
0.131287
0.177185
0.180115
0.159119
0.106384
0.050720
0.060486
0.091736
0.118591
0.122986
0.185486
0.176697
0.172791
0.144958
0.152771
0.143005
0.141541
0.136169
0.128845
0.124451
0.105408
0.101501
0.075134
0.062439
0.048279
0.040466
0.024841
0.019958
0.005798
0.003357
-0.009308
-0.013702
-0.031281
-0.030792
-0.036163
-0.035187
-0.047394
-0.040070
-0.051788
-0.046417
-0.051788
-0.058624
-0.050323
-0.037140
-0.042511
-0.058624
-0.040070
-0.045441
-0.042023
-0.034210
-0.024933
-0.028839
-0.026398
-0.022491
-0.036652
-0.013702
-0.025421
-0.015656
-0.024933
-0.025909
-0.021515
-0.028839
-0.022003
-0.022003
-0.020050
-0.030304
-0.020538
-0.023956
-0.030304
-0.027863
-0.034210
-0.041046
-0.017609
-0.026886
-0.034210
-0.024445
-0.017609
-0.024933
-0.016144
-0.020050
-0.026398
-0.022980
-0.032745
-0.022491
-0.027863
-0.040558
-0.043976
-0.040070
-0.034210
-0.001984
0.009705
0.009705
-0.003937
-0.004913
-0.010284
-0.023468
-0.017120
-0.000519
0.004822
0.003357
0.005310
-0.015167
0.005310
0.014099
0.001404
0.006775
0.011658
-0.002960
0.005798
0.000916
0.004333
-0.005890
-0.017120
-0.022980
-0.024445
-0.014679
-0.021515
-0.017609
-0.022003
-0.006378
-0.005402
-0.012238
-0.013702
-0.022491
-0.014679
0.014099
0.065857
0.106873
0.068787
-0.228058
-0.398956
-0.250031
0.027771
0.031677
-0.125519
-0.215363
-0.155792
-0.135284
-0.171906
-0.190948
-0.187042
-0.211456
-0.197784
-0.186554
-0.167999
-0.139191
-0.138702
-0.127472
-0.108917
-0.076691
-0.060577
-0.029816
-0.025909
0.005310
0.009216
0.008728
0.031677
0.015564
0.025818
0.019958
0.039001
0.019958
0.028259
0.027771
0.034607
0.027283
0.018494
0.020447
0.022888
0.027283
0.026794
0.032166
0.020447
0.036072
0.026306
0.025330
0.029724
0.024353
0.039001
0.023376
0.029724
0.033142
0.034119
0.020935
0.031677
0.030212
0.030701
0.026794
0.020935
0.026794
0.028748
0.030212
0.030212
0.027771
0.037048
0.025330
0.028748
0.022888
0.009705
0.019470
0.003357
0.016541
0.025818
0.009705
0.018494
0.014587
0.002380
0.017517
0.022400
0.016541
0.024353
0.018005
-0.001495
0.002869
0.004822
0.016541
0.029724
0.019470
0.014587
0.029236
0.024841
0.023865
0.026794
0.024353
0.026306
0.025330
0.018005
0.034119
0.023376
0.035583
0.040955
0.036560
0.048767
0.040955
0.028748
0.035583
0.033630
0.043396
0.039490
0.023376
0.028748
0.037537
0.032166
0.028748
0.019958
0.020935
0.018005
0.017029
0.010681
0.021912
0.004822
0.005798
0.002380
0.003845
0.008240
-0.002472
-0.000519
-0.003937
-0.003448
-0.004913
-0.003448
-0.006378
-0.011261
-0.005890
-0.006866
-0.017120
-0.014191
-0.004913
-0.018097
-0.014679
-0.025421
-0.025909
-0.021515
-0.021515
-0.014679
-0.019073
-0.019073
-0.019562
-0.012238
-0.022491
-0.021027
-0.019562
-0.019562
-0.018097
-0.017120
-0.013702
-0.005402
-0.001007
0.002380
-0.002960
-0.009308
0.001892
-0.003448
-0.001007
0.004333
0.004822
0.008728
0.016541
0.012146
0.006775
0.001892
0.011169
0.012146
0.028259
0.022888
0.026794
0.028748
0.025330
0.032654
0.040466
0.039001
0.039001
0.027283
0.018982
0.022400
0.019470
0.039001
0.032654
0.022400
0.016052
0.016541
0.010193
-0.016144
-0.008331
-0.022003
-0.021515
-0.015656
-0.025421
-0.032745
-0.039581
-0.037140
-0.031769
-0.039093
-0.035187
-0.042999
-0.043488
-0.022980
-0.029327
-0.035187
-0.030792
-0.029327
-0.019073
-0.014679
-0.025909
-0.025909
-0.006378
-0.021515
-0.006378
-0.000031
-0.009796
-0.016144
-0.014191
-0.016632
-0.008820
-0.003937
-0.010773
-0.004913
-0.007843
-0.007355
-0.010284
-0.010773
-0.001984
-0.004425
-0.010773
-0.000519
-0.004425
-0.009308
0.006287
-0.011749
0.006287
0.006775
-0.010284
-0.006866
-0.006378
-0.001984
-0.000031
-0.014191
-0.024445
-0.032257
-0.015167
-0.006866
-0.010284
-0.039581
-0.105011
-0.173370
-0.255890
-0.082550
0.209412
0.408630
0.278748
0.013611
-0.046417
-0.011749
-0.005402
-0.033722
-0.056183
-0.015656
0.045349
0.126404
0.150818
0.063904
0.026794
-0.012726
-0.066925
-0.082062
-0.128937
-0.123566
-0.132355
-0.157745
-0.168488
-0.173370
-0.161652
-0.172394
-0.167511
-0.158722
-0.142609
-0.133820
-0.113800
-0.119171
-0.106964
-0.097198
-0.098175
-0.079620
-0.084503
-0.086945
-0.069366
-0.080109
-0.082550
-0.053253
-0.061066
-0.071808
-0.052765
-0.058136
-0.053741
-0.045441
-0.044952
-0.033234
-0.037628
-0.025909
-0.011261
-0.005402
-0.002472
-0.001984
-0.000519
0.010681
0.024841
0.028259
0.051208
0.039001
0.056580
0.074158
0.072205
0.078552
0.078064
0.082458
0.079041
0.089294
0.095154
0.098083
0.093689
0.092224
0.109802
0.084900
0.086365
0.078064
0.078064
0.056580
0.042908
0.037048
0.039490
0.042419
0.056580
0.030701
0.026794
0.021912
0.003845
0.009705
0.002380
-0.002960
0.017517
-0.003937
0.003357
0.001404
0.002869
0.011658
0.009216
-0.001007
0.016052
0.011658
0.008240
0.009216
0.008728
0.008728
-0.002960
0.000427
0.004333
0.011658
-0.003448
0.020935
0.010193
-0.003937
0.007751
-0.007355
-0.000031
-0.003448
0.001404
0.007263
-0.000031
-0.003937
0.003357
0.007263
0.000916
0.003845
0.012146
0.000916
0.006775
-0.000031
0.001404
-0.009308
-0.000519
-0.004913
0.004822
0.004333
0.010193
-0.005402
0.008728
-0.004425
-0.006866
0.001892
0.000916
-0.006866
0.004822
-0.001984
0.000916
-0.001495
-0.000031
0.002380
0.002869
0.015076
0.008240
0.003845
0.003845
0.000916
0.006287
0.010681
0.003845
0.003845
-0.002472
-0.001495
-0.001984
0.008240
0.009216
0.016541
0.010193
0.013611
0.031677
0.032166
0.036560
0.031677
0.040466
0.065857
0.070740
0.078552
0.075134
0.040955
0.032654
0.065369
0.051697
0.040955
0.039978
0.038025
0.031189
0.005310
0.002380
0.003357
-0.000031
-0.005890
-0.016144
-0.031769
-0.046417
-0.049835
-0.050812
-0.053253
-0.052765
-0.062042
-0.043488
-0.043488
-0.033234
-0.041534
-0.030792
-0.035187
-0.028839
-0.018097
-0.024933
-0.017120
-0.017609
-0.019562
-0.011261
-0.010284
-0.011261
-0.006378
-0.014191
-0.009308
-0.011261
-0.017120
-0.011261
-0.006378
-0.005890
-0.009308
0.000427
-0.000031
-0.001495
-0.034210
-0.026886
-0.030304
-0.031769
-0.016632
-0.033722
-0.039093
-0.040558
-0.028839
-0.029327
-0.036163
-0.037628
-0.026886
-0.009796
-0.005890
0.004822
-0.001495
-0.014191
-0.034698
-0.024445
0.001404
0.010681
0.015564
0.002380
-0.004913
-0.013214
-0.035187
-0.012238
0.017029
0.093689
0.146912
-0.017609
-0.163605
-0.223175
-0.082062
0.012634
-0.008820
-0.065948
-0.050812
-0.068390
-0.095734
-0.061066
-0.069366
-0.088898
-0.091339
-0.086945
-0.063507
-0.069366
-0.055206
-0.042999
-0.032745
-0.023468
-0.020538
-0.016632
-0.011261
-0.020050
-0.007843
0.003845
-0.021515
-0.007843
-0.009308
-0.005890
-0.004913
0.003845
-0.020538
-0.004425
-0.004425
-0.009308
-0.011749
-0.020538
-0.012238
-0.020050
-0.024933
-0.004425
-0.010284
-0.017609
-0.013702
-0.009308
-0.016632
-0.007355
-0.010773
-0.009308
-0.004425
-0.013214
-0.011749
0.001892
-0.001007
-0.003937
-0.001984
-0.000031
-0.005402
-0.003448
0.004333
0.010193
-0.010284
0.006775
0.009216
0.004333
0.014587
0.013123
0.008240
0.010681
0.009705
0.006775
0.018494
0.003357
0.018005
0.019958
0.023376
0.009705
0.014099
0.017029
0.018982
0.018982
0.002869
0.013611
0.017029
0.013123
0.010681
0.017517
0.020447
0.014587
0.010193
0.009216
0.008728
0.013123
0.010681
0.018494
0.020447
0.010193
0.018005
0.007263
0.001404
0.024353
0.009705
0.007751
0.008728
0.014099
0.018982
0.022888
0.002380
0.011658
0.018494
0.008240
0.009216
0.007751
0.014587
0.013611
0.007263
0.018494
0.015564
0.009705
0.016052
0.009216
0.012146
0.005310
0.014587
0.012146
0.012634
0.002380
0.018005
0.008728
0.014587
0.004822
0.008728
0.016541
0.007263
0.006775
0.010681
0.009216
0.011169
0.005798
0.011658
0.016541
0.012634
0.020447
0.012146
0.017517
0.013611
0.008240
0.020935
0.018005
0.012146
0.020935
0.024353
0.020447
0.017517
0.021423
0.026794
0.032166
0.035095
0.021912
0.030701
0.026306
0.032166
0.060974
0.067322
0.045837
0.024353
-0.011749
-0.024933
-0.040558
-0.031769
0.000427
0.013123
0.011658
-0.008820
-0.035187
-0.040070
-0.055206
-0.057648
-0.068390
-0.072296
-0.074249
-0.064484
-0.066437
-0.052765
-0.066437
-0.054230
-0.060577
-0.062042
-0.067413
-0.054718
-0.042023
-0.051788
-0.057159
-0.053253
-0.046417
-0.051788
-0.044464
-0.047394
-0.042999
-0.060089
-0.052277
-0.057159
-0.046417
-0.032257
-0.035675
-0.035675
-0.037628
-0.024445
-0.026886
-0.007355
-0.017120
-0.006378
-0.001007
0.002869
0.008240
0.017517
0.026794
0.015564
0.025818
0.029236
0.036560
0.044861
0.032166
0.032166
0.039978
0.032654
0.050720
0.040466
0.039490
0.040955
0.024353
0.039001
0.040955
0.028259
0.029236
0.032654
0.031189
0.026794
0.038025
0.017029
0.020935
0.013611
0.025330
0.019470
0.021912
0.018494
0.012634
0.008728
0.026306
0.024841
0.019470
0.014099
0.017517
0.023376
0.018982
0.001404
0.019470
0.013611
0.021423
0.011658
0.014587
0.011658
0.009705
0.001892
0.004822
0.004333
0.002380
0.001404
-0.000031
0.003357
-0.001007
-0.000519
-0.006866
-0.006378
-0.006866
-0.008331
-0.004913
-0.016144
-0.009308
-0.014191
-0.017609
-0.015167
-0.016632
-0.025909
-0.012726
-0.026886
-0.024933
-0.017609
-0.019562
-0.001007
0.001404
0.027283
0.062439
0.105896
0.168396
0.160583
0.035095
-0.353546
-0.524933
-0.213409
-0.104523
-0.079620
0.080505
0.048767
-0.079620
-0.168976
-0.237335
-0.263214
-0.256866
-0.257843
-0.230988
-0.210480
-0.189484
-0.156769
-0.135284
-0.101593
-0.053741
-0.060089
-0.030792
-0.011749
-0.001007
0.021423
0.043396
0.035583
0.046326
0.048279
0.056091
0.065857
0.059021
0.061462
0.061951
0.068787
0.063416
0.057556
0.063904
0.062439
0.052673
0.040466
0.050232
0.039978
0.038513
0.032166
0.019470
0.024353
0.023376
0.017517
0.017517
0.011658
-0.000519
0.013611
-0.006378
-0.009308
-0.001495
-0.003448
-0.015656
-0.024445
-0.022491
-0.008331
-0.009308
-0.022491
-0.021027
-0.022491
-0.007843
-0.008331
-0.022003
-0.015167
-0.000519
-0.003937
-0.008820
0.004333
0.007263
0.017029
0.028259
0.044373
0.029236
0.048279
0.059998
0.054626
0.054626
0.062439
0.066833
0.061462
0.061462
0.062927
0.074646
0.079529
0.079041
0.063904
0.057068
0.055115
0.039490
0.040466
0.033142
0.036560
0.034607
0.025818
0.019470
0.022888
0.014099
-0.001495
-0.001495
-0.006378
-0.012238
-0.005402
-0.005402
-0.008820
-0.017609
-0.017609
-0.005890
-0.010773
-0.017609
-0.017120
-0.020538
-0.022491
-0.025421
-0.021027
-0.019073
-0.011261
-0.017609
-0.017120
-0.015656
-0.020050
-0.012238
-0.006378
-0.007843
-0.014191
-0.017120
-0.025909
-0.033234
-0.032257
-0.039581
-0.023468
-0.006866
0.004333
0.017029
-0.022491
-0.070343
-0.125519
-0.182648
-0.071808
0.145935
0.292908
0.287537
0.197693
0.109314
-0.002960
-0.026886
0.044373
0.111267
0.173767
0.217712
0.238220
0.235779
0.214294
0.203552
0.180115
0.160095
0.129333
0.109314
0.097595
0.071716
0.058044
0.041931
0.033630
0.024353
0.005798
0.003845
0.002869
-0.009796
-0.021027
-0.017609
-0.033234
-0.033234
-0.036652
-0.041534
-0.042999
-0.042511
-0.049347
-0.043488
-0.048370
-0.054718
-0.041046
-0.036163
-0.045441
-0.045929
-0.033722
-0.050812
-0.044464
-0.037140
-0.036652
-0.035675
-0.043976
-0.035675
-0.026398
-0.020050
-0.027374
-0.026398
-0.027374
-0.024445
-0.020050
-0.011749
-0.016632
-0.014679
-0.009308
-0.010284
-0.007355
-0.004425
0.000916
-0.005402
0.007263
-0.006866
0.009216
0.015564
0.017029
0.015076
-0.001495
0.004333
0.017029
0.000427
0.008728
0.021423
0.002869
0.009705
0.010681
-0.007355
0.019470
0.009216
-0.001007
0.013611
0.007751
0.005310
-0.000519
-0.013702
0.005310
0.008240
0.005310
-0.000031
-0.014191
-0.018097
-0.001007
-0.003937
-0.011261
-0.009796
-0.020538
-0.016632
-0.009796
-0.015167
-0.015167
-0.021515
-0.008331
-0.014191
-0.018585
-0.018585
-0.003448
-0.003448
-0.011261
-0.005890
-0.021027
-0.006378
-0.009796
-0.014191
-0.009308
-0.004913
-0.008331
-0.011261
-0.000519
-0.008820
-0.009308
-0.003448
-0.020538
-0.009796
0.000427
-0.009308
0.003845
-0.006378
-0.012726
-0.006378
-0.000519
-0.014191
-0.008331
-0.009796
-0.013702
-0.000519
-0.009308
-0.005402
-0.002960
-0.014679
-0.007355
-0.004425
-0.012238
-0.001495
-0.007355
-0.013702
-0.008331
-0.001007
-0.003448
-0.006378
-0.006866
-0.004913
-0.006866
-0.011749
0.005310
-0.005890
-0.014679
-0.022003
-0.014191
-0.020050
-0.016144
-0.017120
-0.016144
-0.017120
-0.028839
-0.012726
-0.028351
-0.023956
-0.028839
-0.000519
0.021423
0.010681
0.019958
0.011169
-0.042511
-0.231964
-0.526398
-0.586945
-0.389191
-0.085480
0.085388
0.271423
0.122498
-0.066925
-0.250519
-0.317413
-0.277863
-0.167511
-0.094269
-0.035675
-0.003448
0.044373
0.069763
0.094177
0.114685
0.128845
0.123474
0.122498
0.120544
0.107361
0.085876
0.063904
0.057068
0.032166
0.019470
0.010193
0.008728
-0.001007
-0.016632
-0.025421
-0.021027
-0.024933
-0.041046
-0.055695
-0.037628
-0.022980
-0.033722
-0.038605
-0.051788
-0.050323
-0.054718
-0.052277
-0.055695
-0.050323
-0.050323
-0.054718
-0.042023
-0.035675
-0.046906
-0.046906
-0.038116
-0.040070
-0.030792
-0.038116
-0.013214
-0.016144
-0.007843
-0.002960
-0.007355
0.008728
0.005798
0.000427
0.009705
0.028259
0.044861
0.038513
0.039490
0.042419
0.030701
0.024841
0.039978
0.035583
0.031189
0.037048
0.035583
0.049255
0.041931
0.035095
0.039001
0.024841
0.028748
0.028748
0.031189
0.033630
0.031189
0.021912
0.029236
0.026794
0.018982
0.019470
0.006775
0.013611
0.016541
0.008240
0.016052
0.017029
0.011658
0.005798
0.007263
0.004333
0.021912
0.009216
-0.001007
0.002869
0.006287
-0.000519
0.009216
0.010681
0.010193
0.001404
0.000427
0.007751
0.009705
0.008728
0.003357
0.003845
0.003845
0.000427
0.006287
0.012146
0.002869
0.005310
0.005310
0.012634
0.002869
0.005310
0.011658
0.001404
0.020447
0.005798
0.002380
0.010681
-0.004913
0.006775
0.002869
0.006287
0.010681
0.016052
-0.001007
0.008240
0.002380
0.004822
0.016052
-0.001495
0.007751
-0.001007
-0.003448
0.013123
0.007263
0.005798
0.007263
0.000427
-0.001984
0.005798
-0.002960
0.000427
-0.000031
-0.006866
0.008240
0.010193
-0.004913
-0.009796
0.004333
-0.003448
0.010681
-0.004425
-0.002960
0.002380
0.001892
-0.001984
-0.001984
0.009216
0.001404
0.000916
-0.002960
-0.000031
0.004822
-0.003448
0.002380
0.009705
0.003357
0.000427
0.003357
0.002380
-0.007355
-0.004425
0.001892
-0.004913
-0.010773
-0.000031
-0.001007
-0.001984
-0.000519
0.000916
-0.003448
-0.004913
-0.004425
-0.001984
0.002380
0.005798
0.005310
0.000427
-0.001007
0.005798
0.011658
0.000916
0.008240
0.018494
0.010681
0.010681
0.011169
0.014099
0.025818
0.032166
0.014099
0.031189
0.018494
0.020935
0.029236
0.018982
0.024841
0.016541
0.018982
0.020935
0.014099
0.006287
0.013611
0.018005
0.007751
-0.001495
-0.001495
0.002380
0.004822
-0.003448
-0.001984
-0.003448
-0.006866
-0.000519
0.005310
-0.008820
-0.009308
-0.019073
-0.013702
-0.009796
-0.010773
0.001892
-0.004913
-0.012238
-0.016144
-0.008331
-0.021515
-0.019562
-0.014191
-0.008820
-0.020050
-0.013214
-0.008331
-0.008820
-0.001495
-0.007843
-0.009796
-0.016144
-0.020538
-0.023468
-0.021027
-0.020050
-0.023468
-0.030792
-0.042511
-0.049835
-0.057159
-0.062531
-0.042023
-0.061066
-0.146515
-0.246124
-0.238312
-0.114288
0.054626
0.290955
0.387146
-0.024933
-0.204620
-0.142120
-0.089386
-0.110382
-0.002472
0.043396
0.047791
0.073669
0.072693
0.078552
-0.006866
0.039001
0.028748
0.000916
-0.023956
-0.046417
-0.064484
-0.078156
-0.087921
-0.090363
-0.085968
-0.084503
-0.079620
-0.075226
-0.066925
-0.058136
-0.054718
-0.064972
-0.056671
-0.060577
-0.055206
-0.065460
-0.062042
-0.055206
-0.049835
-0.042023
-0.037628
-0.036163
-0.027374
-0.017120
-0.017120
-0.003448
-0.011749
-0.016632
-0.015167
0.006775
0.001404
0.010193
0.010681
0.008728
0.017029
0.016052
0.023376
0.030212
0.026794
0.017029
0.027771
0.029724
0.035583
0.026306
0.028748
0.026306
0.040466
0.029724
0.041443
0.041931
0.035095
0.039001
0.043396
0.042908
0.040466
0.042419
0.031189
0.043396
0.044373
0.038513
0.041443
0.043884
0.051208
0.044861
0.038513
0.042908
0.037537
0.029236
0.038025
0.030212
0.032654
0.031677
0.030701
0.033630
0.028748
0.025818
0.032654
0.022400
0.022400
0.024353
0.026306
0.031189
0.027771
0.019470
0.018982
0.020935
0.018982
0.029724
0.028259
0.021423
0.007263
0.012146
0.016541
0.026306
0.016052
0.019470
0.020447
0.003845
0.017029
0.013611
0.013123
0.008728
0.013611
0.004822
0.016052
0.009216
0.015076
0.015076
0.018494
0.018494
0.007751
0.006775
0.005310
0.012634
0.010681
0.006287
0.017029
0.007751
0.009705
0.018982
0.002380
0.006287
0.014587
0.005798
0.005310
0.018494
-0.007843
0.005310
0.002380
0.004822
0.003357
0.009216
-0.006866
-0.005890
-0.002472
-0.000031
0.004822
-0.003937
0.002869
-0.000519
0.004822
0.018494
0.005310
-0.004425
-0.002472
-0.008820
-0.000031
0.009216
0.001892
-0.003937
-0.005890
-0.012238
-0.009308
-0.006378
-0.025421
-0.020538
-0.000519
0.002380
-0.000519
-0.005890
-0.002960
-0.003937
-0.009308
0.006287
0.008728
0.022400
0.023376
0.027771
0.032654
0.046814
0.031677
0.032654
0.035583
0.047302
0.060486
0.052185
0.042419
0.045837
0.034607
0.017517
0.006287
0.005798
0.005310
0.002380
-0.006866
-0.003448
-0.033722
-0.024933
-0.023956
-0.029327
-0.040070
-0.055695
-0.049347
-0.043976
-0.039093
-0.042023
-0.045441
-0.044952
-0.036163
-0.037140
-0.018585
-0.009308
-0.022491
-0.015656
-0.010773
-0.022980
-0.017120
-0.015167
-0.040558
-0.036163
-0.034210
-0.031769
-0.020538
-0.028351
-0.033234
-0.036652
-0.038605
-0.038116
-0.043976
-0.050323
-0.048370
-0.025421
-0.030304
-0.028839
-0.033722
-0.025909
-0.021027
-0.025909
-0.009796
-0.016144
-0.007355
0.016541
0.025818
0.023376
0.027771
0.033630
0.018494
0.029236
0.032166
0.034119
0.043396
0.030701
0.030701
0.035583
0.028748
0.028259
0.023865
0.021423
0.018494
0.014587
0.002869
0.010193
0.001892
-0.000031
-0.001007
-0.001984
-0.012238
-0.012726
-0.017609
-0.007355
0.001892
-0.013214
-0.000519
-0.009308
-0.005402
-0.006866
-0.004425
-0.014679
-0.004913
-0.015167
0.007751
0.004333
0.058533
0.146423
0.093201
-0.010284
-0.224152
-0.400421
-0.296417
-0.105011
-0.003448
0.085388
0.018005
-0.084503
-0.145050
-0.168976
-0.187042
-0.192902
-0.176300
-0.153839
-0.129913
-0.103058
-0.094269
-0.067413
-0.049835
-0.042023
-0.014679
-0.009796
0.009216
0.010193
0.013611
0.021912
0.025330
0.020447
0.027283
0.025330
0.027283
0.028259
0.023865
0.017517
0.014587
0.027771
0.030701
0.020447
0.018982
0.016541
0.032166
0.019958
0.017517
0.027283
0.016052
0.028748
0.030212
0.026306
0.023865
0.026794
0.022888
0.041931
0.030701
0.025818
0.034119
0.019958
0.025818
0.017517
0.023376
0.031189
0.029724
0.013611
0.018005
0.025818
0.016052
0.016052
0.017517
0.019470
0.017517
0.014587
0.028748
0.021912
0.008728
0.011658
0.010681
0.015564
0.022888
0.013611
0.020447
0.019470
0.012634
0.019470
0.030701
0.022400
0.018982
0.035095
0.035583
0.046326
0.034119
0.044861
0.044861
0.033142
0.035583
0.039001
0.030701
0.036072
0.036072
0.044373
0.057068
0.055115
0.048767
0.044373
0.030701
0.029236
0.019470
0.013123
0.000916
0.014099
0.005310
0.001404
0.014587
0.020447
0.017517
-0.007355
-0.009796
-0.020538
-0.022003
-0.030792
-0.022491
-0.024445
-0.033722
-0.027863
-0.015656
-0.025909
-0.038605
-0.022491
-0.026398
-0.022003
-0.026398
-0.028351
-0.013702
-0.022003
-0.029327
-0.021027
-0.022003
-0.014191
-0.006378
-0.022491
-0.018097
-0.020050
-0.019562
-0.005402
-0.019562
-0.018585
-0.013702
-0.014679
-0.008331
-0.010773
-0.005890
0.002869
-0.008331
-0.001495
0.002380
-0.011749
0.008240
0.001404
0.005310
0.005310
0.008240
0.006775
0.008728
0.005310
-0.001984
0.012634
0.001404
0.013611
0.010681
-0.001007
0.000427
0.014587
0.006287
-0.000519
0.000427
0.000427
0.001404
0.001404
0.002380
-0.003448
-0.015167
-0.001007
-0.007355
-0.008331
-0.006378
-0.009308
-0.011261
-0.013214
-0.006378
-0.006866
-0.011749
-0.011261
-0.006866
-0.008331
-0.009308
-0.005402
-0.005402
-0.007843
-0.007843
-0.013702
-0.016144
-0.021027
-0.000519
0.004333
-0.000031
0.000916
-0.014679
-0.005402
-0.012726
-0.032745
-0.029816
-0.037140
-0.023468
-0.017120
-0.022003
-0.020538
-0.019073
-0.019562
-0.018585
-0.016144
-0.032257
-0.042999
-0.040558
-0.056671
-0.030792
-0.040558
-0.033234
-0.038116
-0.023956
-0.017120
-0.025909
-0.033722
-0.026398
-0.029327
-0.037628
-0.039581
-0.028351
-0.025909
-0.032745
-0.022980
-0.032257
-0.036652
-0.022980
-0.029816
-0.015656
-0.016144
-0.018585
-0.016144
-0.006378
-0.009796
-0.008820
-0.006866
-0.000519
-0.005402
-0.003448
0.011658
0.010681
0.014587
0.021423
0.030701
0.034607
0.039490
0.043396
0.046326
0.034119
0.047791
0.044861
0.040955
0.038025
0.048279
0.043884
0.044373
0.048767
0.036072
0.047791
0.027283
0.035583
0.034607
0.043884
0.037048
0.042419
0.037537
0.020935
0.015564
0.012146
0.021423
0.130798
0.286560
0.072205
-0.249054
-0.140656
0.043884
0.065857
0.190857
0.301697
0.118103
-0.058624
-0.087921
-0.056671
-0.009796
0.039490
0.034607
0.019470
-0.006378
-0.035187
-0.023956
-0.034210
-0.048859
-0.059601
-0.067902
-0.080597
-0.080597
-0.090851
-0.087433
-0.090363
-0.091339
-0.104523
-0.098175
-0.100616
-0.098663
-0.107452
-0.098663
-0.084503
-0.091339
-0.095245
-0.085480
-0.085480
-0.076691
-0.086945
-0.080109
-0.068390
-0.070343
-0.066925
-0.071320
-0.065460
-0.049835
-0.051300
-0.048370
-0.037628
-0.045929
-0.039093
-0.024445
-0.025909
-0.017609
-0.015167
-0.020050
-0.015656
-0.008331
-0.004913
0.010681
0.004333
0.013611
0.017029
0.014099
0.028259
0.020935
0.010193
0.025330
0.030701
0.029724
0.029724
0.014587
0.015564
0.017517
0.025330
0.026794
0.030212
0.024353
0.021912
0.028748
0.013611
0.025818
0.015564
0.011658
0.029236
0.023376
0.021423
0.016052
0.022400
0.028259
0.023376
0.017517
0.018494
0.025330
0.015076
0.010193
0.016541
0.027771
0.018494
0.018005
0.017029
0.016541
0.018982
0.024841
0.025330
0.013123
0.023376
0.017029
0.025330
0.016052
0.016541
0.027771
0.010681
0.022888
0.020447
0.009705
0.015076
0.011169
0.012634
0.012146
0.013123
0.011169
0.016541
-0.001495
0.018494
0.007751
0.007751
0.010681
-0.001984
0.011169
-0.000031
0.008728
0.001892
0.017517
0.004333
0.012634
0.002869
0.012634
0.009216
0.006287
0.009216
0.005798
0.005310
0.010193
-0.006378
-0.001007
-0.000519
0.002380
-0.005890
0.000916
-0.018097
-0.008331
-0.011749
-0.006378
-0.004913
-0.001007
0.006287
-0.003937
0.005310
-0.017120
-0.000519
-0.008331
0.005798
-0.006378
0.004333
-0.003937
0.002380
0.004333
0.003357
0.004333
0.000427
0.005798
0.004822
0.009216
-0.012238
0.007751
-0.010773
-0.001495
0.007751
-0.013214
-0.008331
-0.000519
-0.011749
-0.006866
-0.006866
-0.011749
-0.015167
-0.022491
-0.009308
-0.002472
-0.002960
-0.008820
-0.002472
-0.009308
-0.002960
0.004333
0.000916
0.003845
0.008240
0.014099
0.015564
0.004333
0.017517
0.013123
0.021423
0.029236
0.051208
0.057556
0.056091
0.053650
0.031677
0.022888
0.032654
0.046326
0.048279
0.054138
0.059998
0.052673
0.059998
0.035095
0.029236
0.026794
0.024841
0.038025
0.011658
0.010681
0.009705
0.014587
0.014099
0.012146
-0.010284
-0.010773
-0.000031
-0.006378
-0.002472
0.007263
0.018982
-0.002960
-0.019073
-0.019562
-0.017120
-0.008331
-0.018097
-0.042999
-0.018097
0.006775
0.018982
0.010193
-0.000031
-0.013214
-0.010284
-0.000519
-0.005402
0.025818
0.093201
0.185486
0.313904
0.334412
0.118591
-0.078156
-0.170929
-0.193878
-0.108429
0.012146
0.132751
0.153748
0.077087
-0.008820
-0.061066
-0.113312
-0.152374
-0.162140
-0.159698
-0.153839
-0.145050
-0.126984
-0.113312
-0.108917
-0.090363
-0.091339
-0.080597
-0.054230
-0.052765
-0.047882
-0.042023
-0.056671
-0.053253
-0.052277
-0.053741
-0.037628
-0.032745
-0.041534
-0.039093
-0.039093
-0.042511
-0.032745
-0.035675
-0.032745
-0.036163
-0.036652
-0.021515
-0.020050
-0.011749
-0.017120
-0.016632
-0.012238
-0.003937
-0.005890
-0.000031
0.005798
-0.004425
-0.000519
0.011658
0.020447
0.012146
0.009705
-0.000031
-0.005402
-0.001007
-0.001984
0.018982
0.012634
0.019470
0.005310
0.008240
0.009216
0.010681
0.007263
-0.009796
0.007751
0.009216
0.017517
0.009705
0.013611
0.003845
0.017029
-0.000519
-0.004425
0.014099
-0.011261
0.007263
-0.002472
-0.000519
0.001404
-0.005890
-0.009796
-0.006866
-0.006866
-0.007355
-0.012238
-0.008331
-0.011749
-0.002472
-0.006378
0.000427
-0.010773
-0.006378
-0.012238
-0.002472
-0.005402
-0.010773
-0.006378
-0.012238
-0.002960
0.002869
0.002380
-0.006378
-0.002960
-0.005890
-0.003937
-0.002472
-0.002472
0.003357
0.008240
-0.001984
0.001404
0.007263
0.005798
0.000427
0.004822
0.013611
0.018494
0.010193
0.007263
0.021912
0.014099
0.013123
0.020447
0.013123
0.021912
0.021912
0.024841
0.025818
0.013123
0.022400
0.026306
0.014587
0.016541
0.024353
0.006775
0.006775
0.013611
0.026794
0.025330
0.007751
0.024841
0.015076
0.012146
0.011169
0.005798
0.018982
0.012146
0.004822
0.005310
0.019470
0.014587
0.020447
0.012146
0.010681
0.018005
-0.004425
0.005310
0.008240
0.007263
0.003357
0.011169
0.011169
0.015076
0.016541
0.010193
0.009705
0.010193
0.011169
-0.010284
0.007263
-0.007355
-0.000031
0.013123
0.011658
0.002869
-0.022003
0.004333
-0.002472
-0.021027
-0.043976
-0.024933
-0.033722
-0.035675
-0.037140
-0.030304
-0.034210
-0.036652
-0.035187
-0.031281
-0.033234
-0.035675
-0.019562
-0.020050
-0.029327
-0.022003
-0.010284
-0.016632
-0.007355
0.009216
0.026794
0.039001
0.038025
0.042419
0.040955
0.046814
0.043396
0.057068
0.067322
0.077576
0.083435
0.080505
0.080017
0.085876
0.080017
0.085876
0.072205
0.071716
0.086853
0.084412
0.087830
0.076111
0.082458
0.074646
0.069763
0.071228
0.063416
0.067322
0.055115
0.046326
0.050720
0.040466
0.032654
0.035583
0.035583
0.039490
0.026306
0.029724
0.021912
0.012634
0.015076
0.024841
0.008240
0.012146
-0.001007
0.000916
0.012146
0.004333
-0.002960
0.003845
-0.005402
-0.005402
-0.001007
-0.007843
-0.003937
-0.007843
-0.010284
-0.014679
0.001404
-0.021515
-0.019073
-0.013702
-0.021515
-0.010284
-0.010284
-0.017120
-0.016144
-0.022491
-0.017609
-0.016632
-0.020538
-0.022003
-0.012726
-0.019073
-0.016632
-0.011261
-0.019562
-0.013214
-0.019562
-0.010773
-0.013214
-0.013702
-0.009308
-0.013214
-0.025909
-0.010773
-0.007355
-0.020538
-0.018585
-0.014679
-0.019073
-0.002472
-0.014679
-0.020050
-0.015167
-0.005890
-0.012238
-0.014191
-0.007843
-0.008820
-0.007843
-0.013214
-0.001984
-0.016144
-0.015656
-0.014191
-0.014679
-0.011749
-0.012726
-0.014191
-0.011261
-0.013214
-0.007843
-0.025909
-0.022491
-0.011261
-0.014191
-0.017120
-0.007355
-0.020538
-0.016144
-0.006866
-0.013214
0.000427
-0.023468
-0.010284
-0.009308
-0.012726
-0.021027
0.003357
-0.019073
0.000916
-0.003448
-0.021515
0.004822
-0.012726
-0.009308
-0.017120
-0.013214
-0.003448
0.004333
-0.001984
-0.011261
-0.001007
-0.008820
-0.006378
0.000916
-0.011749
-0.006378
-0.013702
0.007263
0.002869
-0.001007
-0.009796
0.014587
-0.005890
0.008240
-0.014679
-0.002472
0.001892
-0.004425
0.004822
0.002869
0.007263
0.006775
0.017517
0.003357
0.010681
0.004822
0.007263
0.009216
0.011658
0.018982
0.018982
0.024841
0.030701
0.049744
0.080994
0.091736
0.184998
0.320740
0.221619
-0.678253
-1.001495
-0.536163
-0.294952
0.051208
0.324158
0.102966
-0.088409
-0.105499
-0.196808
-0.292511
-0.303253
-0.306671
-0.254425
-0.188507
-0.106964
-0.017120
0.012146
0.049744
0.084900
0.125427
0.143005
0.152771
0.130798
0.091736
0.081970
0.069763
0.058533
0.050232
0.028259
0.016052
0.021423
0.011169
0.012146
0.011658
-0.007843
-0.004425
-0.009796
-0.001007
-0.009308
-0.018585
-0.013214
-0.006866
-0.024445
-0.015656
-0.019562
-0.015656
-0.014679
-0.005890
-0.012726
0.003357
-0.015167
-0.005890
-0.004913
-0.002960
0.004822
-0.011749
-0.001007
-0.013214
0.006775
0.009216
-0.004425
-0.001495
-0.022003
-0.003937
-0.011749
-0.012238
-0.011261
-0.012726
-0.014191
-0.018585
-0.018585
-0.029327
-0.031769
-0.027374
-0.024933
-0.037628
-0.026886
-0.023956
-0.034698
-0.032257
-0.029816
-0.038605
-0.029816
-0.029816
-0.036163
-0.020050
-0.026886
-0.020538
-0.024933
-0.025909
-0.018585
-0.020050
-0.016144
-0.014679
-0.008820
-0.010284
0.000427
0.001404
-0.006378
0.015564
0.015076
0.026794
0.018005
0.028259
0.031189
0.020935
0.039001
0.032166
0.040955
0.035095
0.041931
0.034119
0.045837
0.035583
0.043396
0.038025
0.028748
0.015076
0.004333
0.015076
0.023865
0.024353
0.024841
0.019470
0.008728
0.008728
0.021423
0.016541
0.011169
0.011169
0.012634
0.024353
0.023376
0.024353
0.018005
0.025818
0.018494
0.018005
0.013611
0.015076
0.017517
0.014587
0.005310
0.011169
0.003845
0.009705
0.000427
0.011169
0.007263
0.009216
0.009216
0.010681
-0.001495
0.010681
0.013611
0.019470
0.024353
-0.006378
0.006287
0.020447
0.011169
0.008728
0.020447
0.002869
0.014587
0.015564
0.011169
0.013611
0.000427
-0.001495
0.008240
0.003357
0.014587
0.014587
-0.000519
0.001892
0.007263
-0.002960
0.004333
0.006287
0.011169
0.018494
0.003357
0.012634
0.012634
-0.002472
0.002380
0.021423
0.020447
0.025818
0.018982
0.023376
0.026794
0.026794
0.034607
0.044861
0.039001
0.039490
0.039490
0.054138
0.039490
0.042419
0.027771
0.031677
0.014587
0.011658
0.005798
0.010681
0.017029
0.026794
0.013123
-0.007355
-0.013214
-0.014191
-0.014191
-0.017609
-0.020538
-0.031281
-0.022980
-0.024933
-0.015167
-0.013214
-0.022003
-0.009308
-0.008331
-0.014191
-0.000031
0.003357
0.004333
0.006287
0.009705
0.008728
0.024841
0.005798
0.013123
0.009705
0.004333
0.024353
0.016541
0.017029
0.012634
0.007263
0.007751
0.018494
0.003845
0.015076
0.016052
-0.000519
0.009705
0.005798
0.010681
0.010193
-0.003448
-0.003448
0.009705
0.002380
0.005798
0.010193
-0.006866
0.003357
-0.002960
-0.006378
-0.010773
-0.006378
-0.000519
-0.010284
-0.002960
-0.010284
-0.013702
-0.008331
-0.013702
-0.013702
-0.019073
-0.009796
-0.023468
-0.028839
-0.022003
-0.020538
-0.022491
-0.018585
-0.030304
-0.030304
-0.031281
-0.016144
-0.032745
-0.027374
-0.034698
-0.039581
-0.025909
-0.027374
-0.016632
-0.024445
-0.015167
-0.028351
-0.025421
-0.024445
-0.023468
-0.017120
-0.019562
-0.011749
-0.012238
-0.019562
-0.010284
-0.019073
-0.012238
-0.020538
-0.025421
-0.051300
-0.064972
-0.053741
-0.032745
-0.063507
-0.185089
-0.321808
-0.297882
-0.075226
0.306580
0.523865
0.201599
-0.157745
-0.419464
-0.181183
-0.063995
0.004333
0.042419
0.006287
0.032166
0.066833
0.086365
0.079529
0.054626
0.026306
-0.003448
-0.018585
-0.035675
-0.036652
-0.028839
-0.032745
-0.036163
-0.030304
-0.036163
-0.042511
-0.032257
-0.035187
-0.036652
-0.038605
-0.034698
-0.030304
-0.047394
-0.032257
-0.037140
-0.021027
-0.017609
-0.002960
0.001892
-0.006866
-0.033234
-0.028351
-0.008331
-0.002472
-0.001007
-0.000519
0.002380
0.007751
0.011658
0.014587
0.015076
0.033630
0.021912
0.019470
0.022888
0.028259
0.045837
0.023376
0.039490
0.029724
0.036072
0.038513
0.045349
0.033142
0.027771
0.039978
0.033630
0.035095
0.036072
0.034607
0.034119
0.030212
0.035583
0.036560
0.031189
0.018982
0.028259
0.027283
0.034119
0.025818
0.028748
0.025330
0.015564
0.012634
0.023376
0.011169
0.013611
0.018005
0.011658
0.016052
0.015076
0.008728
0.010681
0.008728
0.011658
0.005310
0.016052
0.010681
0.008240
0.004822
0.011169
0.008240
0.012634
0.009705
-0.001007
0.013123
0.007263
0.016052
0.011658
0.009216
0.012634
0.009216
0.009705
0.022888
0.014099
0.015564
0.023376
0.008240
0.020935
0.020935
0.018005
0.020935
0.018005
0.015076
0.012634
0.020935
0.020935
0.021423
0.010681
0.016052
0.010681
0.006287
0.028748
0.006287
0.011169
0.007263
-0.000031
0.005798
0.023865
-0.000519
0.004822
0.004822
0.003845
0.016541
-0.004425
-0.003937
-0.003448
-0.008820
0.009705
-0.002960
0.000916
-0.004425
-0.002472
-0.001984
0.000427
0.000427
-0.002472
0.002869
-0.007355
0.000427
-0.003937
0.002869
-0.003448
-0.011749
-0.000519
-0.000519
-0.004425
-0.006378
-0.001495
-0.009308
-0.002960
-0.002472
-0.008331
-0.000519
-0.012726
-0.005890
-0.010773
-0.007843
-0.014191
-0.005890
-0.007843
-0.011749
-0.012726
-0.009796
-0.010284
-0.008820
-0.005402
-0.020538
-0.005890
-0.003937
-0.009308
-0.017609
-0.006378
-0.008331
-0.008820
-0.010773
-0.008820
0.004333
-0.001007
-0.001007
-0.005890
-0.003937
-0.001984
-0.005402
-0.007843
-0.003448
-0.004425
-0.007843
0.006287
-0.011749
-0.008331
-0.006378
-0.016144
-0.005402
-0.010773
-0.013702
-0.012726
-0.002472
-0.009308
-0.001495
-0.007843
-0.008331
-0.010284
-0.011261
-0.001984
-0.001495
-0.002960
0.001404
0.005798
0.008240
0.013123
0.021912
0.018005
0.025818
0.010681
0.016541
0.005310
0.010681
0.000916
0.014099
0.014099
0.007263
0.013611
0.006775
-0.007843
-0.012238
-0.003937
-0.020538
-0.023956
-0.024445
-0.040558
-0.048859
-0.051788
-0.062042
-0.049347
-0.047882
-0.058136
-0.061066
-0.053741
-0.053253
-0.050812
-0.056671
-0.053741
-0.064972
-0.076691
-0.103546
-0.112823
-0.093781
-0.063995
-0.050323
-0.063019
-0.066925
-0.056671
-0.046417
-0.053253
-0.055695
-0.056183
-0.053741
-0.035675
-0.050812
-0.031281
-0.032257
-0.020538
-0.010284
-0.006378
0.007751
0.007263
0.018005
0.012146
0.018494
0.016052
0.010193
0.014099
0.006287
0.025330
0.039001
0.032166
0.028259
0.044373
0.041443
0.049255
0.023865
-0.161652
-0.291046
-0.149933
0.292908
0.658630
0.559509
0.168396
-0.100128
-0.474640
-0.279327
0.060974
0.157166
0.219666
0.173279
0.122009
0.085876
0.071716
0.035583
0.014587
-0.004913
-0.018585
-0.026398
-0.043976
-0.040070
-0.057159
-0.048370
-0.043976
-0.041534
-0.047882
-0.054718
-0.040558
-0.031769
-0.038116
-0.035675
-0.034698
-0.041046
-0.031769
-0.037140
-0.040558
-0.028839
-0.029816
-0.031769
-0.029327
-0.030304
-0.024933
-0.024933
-0.018097
-0.020538
-0.019562
-0.016144
-0.001984
-0.008331
-0.012238
-0.008820
-0.009308
0.007751
0.012146
0.000916
0.003357
0.008240
0.012634
0.014587
0.017517
0.017517
0.010193
0.027283
0.023376
0.021912
0.030701
0.028259
0.028259
0.019470
0.027283
0.019470
0.020447
0.020447
0.036560
0.022400
0.018982
0.042908
0.025818
0.022888
0.029236
0.022888
0.007751
0.034119
0.018005
0.023376
0.020447
0.008728
0.029236
0.013611
0.010681
0.014587
0.007263
0.009216
0.027283
0.010681
0.010193
0.011658
-0.001495
0.019470
0.009216
0.006287
0.018005
0.002869
0.006287
0.005310
0.005798
0.009216
0.004333
0.001404
0.006287
0.006287
0.001404
0.008728
-0.002472
0.007263
-0.001007
0.005798
-0.006866
0.007751
-0.002472
0.009216
0.001404
-0.000519
-0.000031
-0.005890
0.000427
-0.005890
-0.001007
0.001404
0.000916
0.007751
-0.001495
0.016541
0.004333
0.004333
0.010681
0.011658
0.002869
0.002869
0.003845
0.003845
0.011169
0.004822
0.008240
0.002380
0.006287
0.008728
0.017517
0.007751
-0.003937
0.003357
-0.001495
0.024353
0.016541
0.007263
0.005798
-0.000519
-0.003937
0.005310
-0.000519
0.000916
0.003845
-0.019073
-0.019073
-0.014679
-0.037140
-0.029816
-0.046906
-0.042511
-0.028351
-0.036163
-0.047394
-0.022980
-0.029327
-0.033722
-0.029327
-0.021027
-0.019073
-0.030792
-0.026398
-0.000031
0.009705
0.025330
0.039001
0.035583
0.038513
0.036560
0.026794
0.055115
0.031677
0.011658
-0.011749
-0.028839
-0.004913
0.011169
0.020935
0.005310
-0.012726
-0.019562
-0.047394
-0.059113
-0.055206
-0.074738
-0.056183
-0.060577
-0.051788
-0.047394
-0.052765
-0.038116
-0.037628
-0.035675
-0.025909
-0.017609
-0.018097
-0.013702
-0.002472
-0.000519
0.003845
0.002380
0.004822
0.014099
0.017029
0.024353
0.014587
0.014587
0.022888
0.019958
0.011658
0.015076
0.029236
0.028259
0.036560
0.018005
0.005798
0.005310
-0.008820
-0.002960
0.007751
0.000916
0.011658
0.021423
0.011169
0.010681
0.015076
0.015564
0.050720
0.052673
0.066345
0.058533
0.051697
0.063904
0.089294
0.116150
0.116638
0.108826
0.142029
0.166931
0.206482
0.164490
0.158630
0.165955
0.180115
0.185486
0.202087
0.186951
-0.012726
-0.204620
-0.104034
-0.034698
0.043396
-0.037140
-0.075226
-0.086456
-0.136261
-0.174835
-0.182648
-0.200714
-0.235870
-0.248566
-0.234406
-0.220245
-0.213898
-0.181183
-0.168976
-0.142609
-0.110382
-0.097687
-0.080109
-0.058624
-0.049347
-0.029327
-0.028351
-0.017120
-0.005890
-0.008820
-0.001495
-0.004913
0.001892
0.008728
0.013611
-0.001007
0.011658
0.006287
0.021912
0.023865
0.008240
0.023865
0.016541
0.024353
0.023376
0.018982
0.015076
0.035095
0.027283
0.022888
0.028259
0.027771
0.033630
0.023865
0.014587
0.022888
0.027771
0.023865
0.028259
0.025818
0.017517
0.028748
0.018982
0.023376
0.009705
0.020935
0.020447
0.017517
0.017517
0.006775
0.014587
0.010193
0.005798
0.004822
0.013611
-0.001984
0.011658
0.010193
0.002869
0.003845
0.000916
0.008240
0.002869
0.001892
0.006775
0.009705
-0.003448
0.010681
0.002869
0.010193
0.002380
-0.000031
0.005798
0.007751
-0.003937
0.006287
0.004822
0.000427
0.014099
0.000916
0.001404
0.003845
0.003845
0.008240
0.012634
0.002869
0.008728
0.002380
-0.001495
0.008240
0.006287
0.004333
0.007751
-0.004913
0.014587
0.007263
0.015564
0.015076
0.001892
0.006287
0.009705
0.003845
0.010681
0.009705
0.000916
0.025818
0.013611
0.012634
0.024841
0.016052
0.005798
0.017517
0.018005
0.014099
0.016541
0.010681
0.007751
0.024841
0.018982
0.022400
0.023376
0.030212
0.022888
0.031189
0.025818
0.016541
0.015076
0.021423
0.026306
0.038025
0.044861
0.060486
0.076111
0.100525
0.116638
0.105896
0.081970
0.041931
-0.026398
-0.022980
-0.002472
0.008728
0.023376
0.038025
0.038513
0.026794
-0.021027
-0.046906
-0.055695
-0.096222
-0.108429
-0.111359
-0.122589
-0.121124
-0.112335
-0.121613
-0.153351
-0.122101
-0.126007
-0.100616
-0.082550
-0.076691
-0.059113
-0.056183
-0.079132
-0.065460
-0.083038
-0.077667
-0.038116
-0.012726
0.013123
0.005310
0.005798
0.002380
-0.009796
-0.001495
0.009216
0.015564
-0.000031
0.015564
0.003357
0.003845
0.010193
0.001404
0.005798
-0.012238
0.002380
-0.010284
-0.010773
-0.015656
0.000916
-0.007843
-0.019073
-0.010773
-0.018585
-0.003448
-0.000031
-0.012238
-0.015167
-0.004425
-0.009308
-0.008331
-0.013702
0.000427
0.010193
0.001892
0.021912
0.021423
0.018982
0.017517
0.042419
0.032654
0.025330
0.034119
0.032654
0.034607
0.040955
0.036560
0.041931
0.046326
0.041931
0.042419
0.045349
0.033630
0.036072
0.045837
0.034119
0.032166
0.028259
0.046814
0.035583
0.018494
0.037537
0.024353
0.029724
0.017029
0.036560
0.025330
0.022888
0.013123
0.020935
0.014587
0.023865
0.021423
0.006287
0.020447
0.009705
0.002380
0.013611
0.010681
0.007263
0.021423
-0.001495
-0.004425
0.013123
0.008240
0.000916
0.008728
0.005798
0.010193
-0.002472
0.004822
0.003357
-0.001984
0.004333
0.003357
-0.000519
0.004822
0.006775
0.001892
0.002380
-0.007355
0.002380
-0.001495
-0.002960
-0.005890
0.001404
-0.007843
0.000916
-0.007355
-0.001984
-0.004913
-0.001495
-0.006866
-0.010284
-0.005890
-0.009796
-0.017609
-0.012238
-0.013702
-0.016632
0.002380
0.001892
0.026794
0.146912
0.334900
0.122986
-0.172882
-0.325714
-0.340363
-0.268097
-0.012726
0.104431
0.085388
0.009705
-0.053253
-0.103546
-0.134796
-0.160187
-0.177765
-0.147003
-0.144073
-0.134308
-0.098663
-0.092316
-0.066437
-0.039093
-0.031281
-0.017120
-0.007355
-0.010284
0.009216
0.006775
0.007751
0.021423
0.001404
0.012146
-0.000031
0.003845
0.001892
0.001404
-0.004913
-0.002960
-0.005890
0.005798
0.010193
-0.003937
0.000427
0.001892
0.003845
0.013123
0.004822
0.016052
0.018005
0.015076
0.017517
0.021423
0.019470
0.019958
0.022888
0.011658
0.017517
0.019470
0.025330
0.025330
0.028259
0.025818
0.024353
0.017029
0.044373
0.041931
0.043884
0.051208
0.042908
0.042908
0.051697
0.056091
0.057556
0.059998
0.038025
0.058533
0.059021
0.075623
0.081970
0.078552
0.069763
0.078064
0.077576
0.091736
0.081482
0.074158
0.070740
0.039978
0.029236
0.040466
0.020935
0.015564
0.016541
0.020935
0.005310
-0.023956
-0.042999
-0.047394
-0.056671
-0.059601
-0.061554
-0.081573
-0.075714
-0.095245
-0.084015
-0.080597
-0.087433
-0.070831
-0.062042
-0.055695
-0.047882
-0.045441
-0.038605
-0.035675
-0.022980
-0.010773
-0.015656
0.003357
0.012634
0.016541
0.032166
0.029236
0.033630
0.044373
0.038025
0.036560
0.033630
0.049744
0.048279
0.038513
0.045837
0.046814
0.040466
0.038513
0.035095
0.027771
0.023376
0.027771
0.024353
0.003845
0.025330
0.016052
0.014587
0.005798
0.008728
0.014587
0.001892
-0.000519
-0.001495
-0.008331
-0.004913
0.000427
-0.010773
-0.005890
-0.006378
-0.016144
-0.004913
0.007263
-0.011749
-0.005890
-0.013702
-0.002960
-0.002472
-0.009308
-0.011749
0.001404
-0.009308
-0.008820
-0.001495
-0.001007
0.005310
0.003357
0.002380
0.004822
0.000916
0.006287
0.002869
0.001892
0.008240
0.008728
0.005310
0.008728
0.006287
0.003845
0.007263
-0.004425
0.008240
0.003845
0.009705
0.007263
-0.000519
0.002869
0.006775
0.013611
0.001404
0.000427
0.007751
0.016541
0.009216
0.019958
0.009705
0.004333
0.006775
0.005798
0.013123
0.001892
0.002380
0.006775
0.000427
0.016052
0.005798
0.009705
0.007751
0.010193
0.001404
0.016541
0.011658
0.004822
0.007263
0.002869
0.007751
0.013611
0.005310
0.005310
0.008240
-0.000519
0.007263
0.014587
0.003845
0.013123
0.002380
0.025330
0.002869
0.006775
0.005310
0.005798
0.004822
0.006287
0.016541
0.008240
0.018005
0.014587
0.011169
0.017029
0.014587
0.019958
0.015564
0.006775
0.015076
0.013611
0.012146
0.016052
0.014587
0.021912
0.021912
0.011169
0.025330
0.006775
0.016052
0.020447
0.010681
0.009216
0.020935
0.021912
0.013123
0.015564
0.012634
0.017517
0.007263
0.002380
0.011658
0.010193
0.011658
0.000916
0.007751
0.009216
0.001892
-0.002472
0.007751
-0.009308
-0.008820
-0.019073
-0.007355
-0.012238
-0.030792
-0.020538
-0.034698
-0.047882
-0.048370
-0.040070
-0.044464
0.018494
0.186462
0.481384
0.201111
-0.166534
-0.317413
-0.105011
0.018005
0.016052
-0.014679
0.035583
0.075134
0.077576
0.059998
0.005798
-0.055695
-0.090363
-0.109894
-0.119659
-0.126984
-0.127960
-0.112823
-0.108429
-0.093292
-0.099640
-0.083527
-0.100616
-0.093781
-0.077179
-0.073761
-0.076202
-0.088898
-0.072784
-0.062531
-0.071808
-0.060577
-0.057159
-0.050323
-0.050812
-0.057159
-0.057159
-0.042511
-0.053253
-0.060089
-0.063995
-0.059601
-0.066437
-0.049347
-0.044464
-0.056671
-0.031281
-0.051788
-0.062531
-0.069855
-0.066437
-0.066925
-0.044464
-0.039581
-0.048859
-0.032745
-0.029327
-0.022003
-0.031769
-0.027374
-0.012726
0.003845
-0.003448
-0.006866
-0.002960
-0.008331
0.010193
0.008240
0.017517
0.033142
0.014587
0.031189
0.021912
0.013123
0.019470
0.018005
0.004822
0.023865
0.018982
0.014099
0.028748
0.011658
0.010681
0.021912
0.016541
0.009705
0.018005
0.011169
0.021912
0.019958
0.024353
0.023376
0.018494
0.011169
0.025818
0.021912
0.012146
0.024353
0.019470
0.019470
0.017029
0.018005
0.026306
0.010681
0.018494
0.019958
0.020447
0.007751
0.015076
0.018494
0.016541
0.016052
0.011169
0.012146
0.012146
0.014587
0.010681
0.012634
0.014587
0.008728
0.020935
0.019470
0.010193
0.006287
0.008240
0.009705
0.012146
0.017029
0.001892
0.012146
0.007263
0.000916
0.005310
0.009705
0.008240
-0.005402
-0.005890
0.004822
-0.006378
-0.000519
-0.004913
-0.010773
-0.007843
-0.011749
-0.012726
-0.013214
-0.019073
-0.012238
-0.030304
-0.025909
-0.019562
-0.028351
-0.023468
-0.026398
-0.019562
-0.027374
-0.027863
-0.015656
-0.027863
-0.023956
-0.033234
-0.020050
-0.025909
-0.017120
-0.019073
-0.015656
-0.008820
-0.009308
-0.005402
0.000916
0.007263
0.010193
0.020935
0.033630
0.038025
0.045837
0.047791
0.056580
0.058533
0.062927
0.073669
0.082458
0.097107
0.092712
0.107361
0.116150
0.108337
0.109314
0.108826
0.101013
0.097595
0.101013
0.098083
0.097595
0.081482
0.094177
0.104919
0.098572
0.091736
0.080505
0.056091
0.061951
0.053162
0.061951
0.055115
0.038025
0.028259
0.034119
0.027283
0.043884
0.042419
0.027283
0.032654
0.030212
0.013611
0.025818
0.018982
0.020447
0.030212
0.032654
0.011658
0.009216
0.016052
0.016052
0.012146
0.004822
0.024841
0.005310
-0.000519
0.008240
-0.000031
-0.002960
-0.005402
-0.009796
-0.019073
-0.014191
-0.013214
-0.026398
-0.019073
-0.029327
-0.017609
-0.013214
-0.020538
-0.023468
-0.020050
-0.023468
-0.011749
-0.013702
-0.003937
-0.001007
-0.003937
-0.005402
-0.011749
-0.000031
0.005798
0.007263
0.003357
0.012146
-0.002960
-0.003448
0.010193
0.002380
0.000916
0.007263
-0.000519
-0.005402
0.018982
-0.004913
0.008240
0.004333
-0.005890
0.014587
0.015076
0.013611
0.025330
0.021423
0.046814
0.055603
0.060486
0.057556
-0.108429
-0.100128
-0.178741
-0.341339
-0.116241
0.059509
0.121521
0.181580
0.116638
0.205017
0.005310
-0.190948
-0.193878
-0.243195
-0.110870
0.074646
0.040955
0.019958
0.018005
0.064880
0.091248
0.061462
0.012146
-0.026398
-0.046906
-0.063019
-0.068878
-0.081573
-0.074738
-0.065948
-0.092316
-0.067902
-0.078644
-0.068878
-0.060089
-0.064484
-0.052277
-0.063507
-0.069855
-0.087921
-0.084503
-0.081573
-0.059113
-0.048859
-0.057648
-0.034210
-0.027374
-0.038605
-0.044952
-0.028351
-0.034698
-0.022491
-0.029816
-0.024445
-0.020538
-0.023468
-0.020050
-0.011749
-0.002472
-0.017120
-0.011749
-0.009796
-0.012726
0.005310
0.006287
0.004822
-0.000031
-0.000519
0.014587
0.012634
0.015564
-0.002472
0.010681
0.014099
0.018982
0.013123
0.014587
0.020935
0.015076
0.015564
0.016541
0.016052
0.019470
0.024841
0.010193
0.023865
0.022400
0.026306
0.030701
0.024353
0.027283
0.028259
0.023865
0.019958
0.020447
0.029236
0.030701
0.034119
0.024353
0.024841
0.036560
0.020935
0.021912
0.025330
0.021912
0.019958
0.030212
0.032654
0.039490
0.017029
-0.002472
-0.015656
-0.006378
-0.005890
0.013611
0.008728
0.007751
0.009216
-0.004913
-0.012238
-0.015656
-0.009796
-0.005890
-0.011261
-0.008331
-0.016632
-0.012238
-0.022003
-0.000519
-0.006378
-0.006866
-0.002960
-0.008331
0.006287
-0.001495
0.000916
0.004333
0.008240
-0.005402
0.004333
0.002869
0.009216
-0.005402
0.002380
0.002380
-0.003448
0.001404
0.006287
0.002869
0.008728
0.005310
0.004822
0.001892
0.005310
-0.001984
-0.001007
0.006775
0.005310
-0.001007
0.010193
0.008240
-0.002472
-0.000031
0.010681
0.008728
-0.002960
-0.006866
0.005798
0.003845
0.002380
-0.003448
0.002380
-0.001495
0.002380
-0.003448
-0.003448
0.002380
0.007751
0.000916
0.001892
-0.005890
0.000427
-0.001007
0.006287
0.008728
-0.008331
-0.006378
-0.007355
0.005310
0.002380
0.001404
-0.003448
0.009216
-0.002960
-0.004425
0.005310
-0.006378
-0.005402
0.001404
0.004333
-0.006378
0.001892
0.002380
0.001404
0.002380
0.007263
0.012146
0.000427
0.003357
0.008728
0.008240
0.007263
0.006775
0.015076
0.005798
0.011169
0.010681
0.013123
0.016541
0.017517
0.009705
0.000916
0.014099
0.012146
0.016541
0.020447
0.017517
0.013123
0.006775
-0.001495
-0.002960
-0.005890
-0.003937
0.003357
0.009705
0.007263
-0.006378
0.011658
0.003357
-0.013214
-0.007355
-0.022003
-0.008820
-0.014191
-0.006866
-0.003448
-0.007355
-0.006378
-0.007355
-0.001984
-0.011261
-0.005890
-0.016632
-0.008331
0.001404
-0.001007
-0.004425
0.008240
0.001892
-0.002472
-0.001984
-0.003448
-0.004425
0.000427
-0.017609
-0.013702
-0.023468
-0.024445
-0.015167
0.001404
0.032654
0.037048
0.006287
0.008240
0.007751
-0.016632
0.040466
0.009705
0.015076
0.169373
0.223083
0.224548
0.149841
0.050720
-0.145538
-0.201691
-0.015656
0.170837
0.223572
-0.027374
-0.010773
0.036072
0.028259
0.002869
-0.048370
-0.086456
-0.092804
-0.115265
-0.105499
-0.103058
-0.099152
-0.079132
-0.065460
-0.053253
-0.053253
-0.044952
-0.041046
-0.021515
-0.027374
-0.021515
-0.021515
-0.008331
-0.016144
-0.019562
-0.015167
-0.011261
-0.002960
0.002869
-0.012238
-0.007355
-0.013214
-0.015656
-0.013214
-0.018097
0.004333
-0.016632
-0.016632
-0.018585
-0.010284
-0.015656
-0.014191
-0.013214
-0.003937
-0.013702
0.002869
-0.006866
0.000916
-0.010284
-0.003937
-0.002960
0.003845
-0.000031
0.002380
0.004822
-0.001495
0.013611
0.002380
-0.001495
0.006287
0.005310
0.003357
0.009216
0.004333
0.007751
0.005310
0.007751
-0.005402
0.013611
0.004822
0.006287
0.004333
0.006775
0.011169
0.006775
0.015076
0.008240
0.016541
0.008728
0.010193
-0.000031
-0.006866
0.012146
-0.010284
-0.001007
0.007751
0.005798
0.001404
-0.004425
-0.005890
-0.007843
-0.015167
-0.011261
-0.012238
-0.015167
-0.020050
-0.018585
-0.021027
-0.029327
-0.009796
-0.026398
-0.019073
-0.023468
-0.020538
-0.038605
-0.031769
-0.039093
-0.043488
-0.034210
-0.040558
-0.043976
-0.036652
-0.040070
-0.044464
-0.042999
-0.040070
-0.037140
-0.043488
-0.045441
-0.033722
-0.027863
-0.031281
-0.035675
-0.020050
-0.014191
-0.019073
-0.011749
-0.013214
-0.009308
-0.000031
0.004822
0.013123
0.021912
0.031189
0.040466
0.031677
0.042419
0.037537
0.038025
0.047791
0.049744
0.045837
0.046814
0.049744
0.059021
0.053162
0.033630
0.035095
0.032166
0.035583
0.031677
0.019470
0.028748
0.015564
0.018494
0.017029
0.016541
0.012146
0.013123
0.008240
0.006775
0.018982
0.006775
0.016541
0.018494
0.019470
0.025818
0.031189
0.029236
0.018494
0.025330
0.021423
0.022888
0.022888
0.020935
0.027771
0.030212
0.035095
0.038025
0.026306
0.024841
0.031189
0.014587
0.014099
-0.001007
0.000427
0.008240
0.005310
0.002380
0.000427
-0.003937
-0.014191
-0.031769
-0.018097
-0.010773
-0.005890
-0.026398
-0.031769
-0.065948
-0.041046
-0.033722
-0.013702
-0.006866
-0.022003
-0.024445
-0.049835
-0.025909
-0.025421
-0.030304
-0.030304
-0.023468
-0.031769
-0.039581
-0.029327
-0.029816
-0.024933
-0.047882
-0.056671
-0.074738
-0.083038
-0.062042
-0.067902
-0.043488
-0.070343
-0.070343
-0.067413
-0.058136
-0.059601
-0.077179
-0.082062
-0.105988
-0.076202
-0.051788
-0.031281
-0.031769
-0.038605
-0.053741
-0.064484
-0.115265
-0.083038
-0.047394
-0.044464
-0.020050
-0.040070
-0.072296
-0.085480
-0.073273
-0.034210
-0.034210
0.016052
0.080994
0.103455
0.160583
0.192810
0.076111
-0.105011
0.033142
0.085388
0.011169
-0.045441
-0.005890
0.144958
0.117615
0.116150
0.088806
0.040466
0.024353
-0.024933
-0.055206
-0.061554
-0.062531
-0.055206
-0.059113
-0.060577
-0.058136
-0.051788
-0.034698
-0.027863
-0.019562
-0.032257
-0.021515
-0.024933
-0.002472
-0.008331
-0.012726
-0.000519
0.000427
0.000427
0.008240
0.002869
0.012634
0.015564
0.018982
0.018494
0.010193
0.017029
0.021423
0.031189
0.027771
0.014099
0.023376
0.023376
0.037048
0.026794
0.025330
0.036072
0.024841
0.032166
0.031677
0.029724
0.036072
0.031677
0.029236
0.038513
0.034607
0.025818
0.037537
0.037537
0.038513
0.044373
0.035583
0.037537
0.028748
0.027771
0.037048
0.040466
0.034119
0.033630
0.034607
0.018005
0.026306
0.025818
0.028748
0.018494
0.028259
0.016541
0.026306
0.019958
0.016541
0.009216
0.007751
0.018005
0.014099
0.011658
0.012146
0.014587
0.010193
0.004822
0.007263
0.003845
0.015076
-0.001007
0.009705
0.009216
0.014587
-0.001495
0.009216
0.004822
0.010681
0.010681
0.014099
0.001892
0.009705
0.000916
0.015076
-0.000519
0.014587
0.016052
0.018005
0.010193
0.019470
0.011169
0.019958
0.013611
0.009705
0.022888
0.023865
0.035095
0.025818
0.011169
0.025818
0.011658
0.017517
0.020447
0.017029
0.022400
0.010193
0.018982
0.021423
0.013611
0.012634
0.012634
0.010681
0.004822
0.009705
0.001892
0.003357
0.009705
0.004822
0.014587
0.005798
-0.001984
0.006287
0.007751
0.007263
0.007263
0.002380
-0.000519
0.002869
0.009705
0.013123
-0.005402
0.011169
0.007263
-0.008331
-0.004913
0.003845
0.005310
0.003845
0.008728
-0.000519
0.000916
-0.002472
-0.001984
0.005310
-0.002472
-0.000031
-0.005402
-0.008820
-0.009308
-0.006866
0.003357
-0.003937
-0.009796
-0.011749
-0.009796
-0.004913
-0.012726
-0.011749
-0.008331
-0.016144
-0.012726
-0.008331
-0.007843
-0.006378
-0.010284
-0.018097
0.002380
-0.005402
-0.014191
-0.014679
-0.012726
-0.008331
0.003357
0.003845
-0.003448
-0.006866
-0.005402
0.004822
0.008240
0.001892
0.005798
-0.000519
0.004333
0.013611
0.000427
0.007263
0.009216
0.007263
0.017029
0.010681
0.015076
0.007751
0.008728
0.008240
0.013611
0.002380
0.014099
0.008728
-0.007355
-0.002472
0.006287
0.001892
0.007751
-0.002472
-0.000031
0.009705
-0.019562
-0.090851
-0.121613
-0.092804
-0.086945
-0.118683
-0.131866
0.100525
0.219177
0.128845
-0.042023
-0.077179
-0.030304
0.018982
0.093201
0.076111
0.003845
0.037048
0.031677
-0.125519
-0.020050
0.060486
0.049255
0.066345
0.044861
0.003357
-0.032257
-0.067902
-0.104523
-0.135284
-0.128448
-0.128937
-0.118195
-0.118195
-0.105499
-0.104034
-0.088409
-0.084503
-0.096710
-0.069366
-0.051300
-0.046417
-0.055695
-0.039581
-0.050323
-0.031769
-0.033234
-0.022491
-0.028351
-0.031281
-0.014191
-0.019562
-0.019562
-0.011749
-0.010773
-0.004913
-0.002472
-0.003937
-0.020538
-0.004425
-0.010284
0.007751
0.000427
0.000427
-0.002472
-0.005402
-0.003937
0.003845
0.009216
0.004822
0.017029
0.016052
0.018982
0.019958
0.008728
0.005310
0.010681
0.026306
0.029724
0.021423
0.029724
0.033142
0.016052
0.019470
0.004822
0.021912
0.011169
0.018982
0.017517
0.006775
0.013611
0.007751
0.010681
0.007263
0.007263
0.006287
0.008728
0.011169
0.006287
0.008240
0.005798
0.004822
0.007751
0.006287
0.011169
0.001892
0.021423
0.011658
0.012634
0.012634
0.020935
0.012634
0.023865
0.017029
0.019958
0.013123
0.019958
0.024841
0.025818
0.027283
0.021912
0.014099
0.028259
0.019958
0.025330
0.020447
0.021423
0.031189
0.025330
0.023865
0.024841
0.027283
0.018982
0.025330
0.014587
0.021423
0.028259
0.014587
0.014587
0.024841
0.021423
0.011658
0.021423
0.018005
0.013611
0.020935
0.012634
0.018005
0.017517
0.015564
0.023376
0.008728
0.014099
0.011169
0.014587
0.007263
0.009216
0.007263
0.007751
0.006287
0.008240
0.003845
0.014587
0.001404
0.001892
0.011169
0.008240
0.000427
-0.002472
0.004822
0.003357
0.017517
0.015564
0.002869
0.012634
0.007751
0.016052
0.020935
0.013611
0.020935
0.006775
0.004333
0.014099
0.014587
0.006287
0.001892
0.005798
0.016052
0.002869
0.002380
0.011658
0.010681
0.007263
0.008728
-0.003937
-0.002960
0.003845
-0.002960
0.008240
0.006287
0.000916
0.012146
-0.001495
-0.002472
0.001404
0.006287
0.001404
0.007263
-0.000519
0.008240
-0.001984
0.006287
0.006287
0.001404
0.007263
0.004822
0.009216
0.016052
0.019958
0.016052
0.014587
0.015076
0.009705
0.016052
0.021423
0.029724
0.018982
0.022400
0.004822
0.008240
0.011658
0.025330
0.008240
-0.000519
0.002869
-0.009796
-0.000519
-0.017120
-0.026398
-0.013702
-0.029816
-0.020050
-0.029816
-0.038605
-0.035675
-0.043488
-0.046417
-0.042999
-0.039581
-0.037628
-0.039093
-0.042511
-0.029327
-0.035675
-0.031769
-0.028351
-0.027863
-0.036163
-0.022003
-0.021027
-0.019562
-0.009308
-0.001007
0.008728
0.017029
0.018982
0.014587
0.006287
0.013611
0.001892
0.005798
-0.015656
0.015076
-0.016632
-0.022491
-0.008820
-0.044464
-0.047882
-0.011261
0.077087
0.124939
0.148865
0.340271
0.300720
0.157654
0.019958
-0.000519
-0.297394
-0.057159
0.025330
-0.040558
0.136169
0.203552
0.134216
0.039490
-0.086945
-0.120148
-0.114288
-0.129913
-0.161163
-0.206085
-0.215363
-0.209503
-0.175812
-0.155304
-0.145538
-0.138214
-0.126495
-0.122101
-0.107941
-0.107452
-0.096710
-0.084991
-0.095245
-0.089386
-0.088409
-0.077667
-0.074738
-0.076691
-0.077179
-0.058136
-0.067413
-0.063507
-0.057159
-0.051300
-0.049347
-0.043976
-0.052765
-0.045929
-0.025909
-0.025421
-0.010773
-0.004425
-0.010284
0.011169
0.018005
0.014099
0.019958
0.030701
0.042419
0.054138
0.047791
0.040466
0.044373
0.028259
0.054138
0.063416
0.066345
0.074158
0.061462
0.055603
0.058533
0.057068
0.059509
0.054626
0.049255
0.045349
0.059998
0.049255
0.052673
0.045837
0.045837
0.048767
0.040955
0.050720
0.037048
0.045837
0.030212
0.038513
0.037537
0.042419
0.035583
0.039978
0.029724
0.035095
0.029724
0.031677
0.046326
0.016052
0.031189
0.026794
0.035095
0.028748
0.028748
0.031189
0.025330
0.028748
0.031677
0.033630
0.020447
0.021423
0.026306
0.028748
0.021423
0.024841
0.027771
0.020447
0.026794
0.017029
0.022400
0.018982
0.018982
0.018494
0.022888
0.026306
0.010681
0.014587
0.018982
0.020935
0.012634
0.018982
0.010681
0.016052
0.010681
0.022400
0.011169
0.017029
0.013611
0.008728
0.010681
0.005798
0.016052
0.009705
0.017517
0.001892
0.002380
0.008728
0.012146
0.014587
0.008728
0.014587
0.008240
0.015076
0.002380
0.011169
0.017029
0.020935
0.021912
0.015076
0.024353
0.018005
0.030701
0.015564
0.020935
0.019470
0.018982
0.033142
0.024841
0.028259
0.018005
0.013611
0.013123
0.017029
0.012146
-0.001495
0.003357
0.013123
0.008240
0.002380
-0.014679
-0.012726
-0.010773
-0.014679
-0.022003
-0.019562
-0.026886
-0.027374
-0.028839
-0.021515
-0.009308
-0.026886
-0.016632
-0.022980
-0.038116
-0.022491
-0.024933
-0.012726
-0.004425
-0.007355
-0.001984
-0.004913
0.005798
0.015076
0.017517
0.019470
0.018982
0.030212
0.028259
0.018005
0.018494
0.018982
0.014099
0.028748
0.026794
0.017029
0.025818
0.019958
0.011658
0.009705
0.007751
0.013611
0.003845
-0.002472
0.005798
-0.004425
-0.011749
-0.005402
-0.013702
-0.011749
-0.020050
-0.014191
-0.020538
-0.004425
-0.015167
-0.036652
-0.016632
0.000916
-0.005890
-0.028351
-0.038116
-0.033234
-0.031281
-0.006378
-0.018585
-0.003937
0.009216
0.034119
0.061462
0.120544
0.170349
0.131775
0.129333
0.132751
0.185486
0.136658
0.101990
-0.001495
-0.059601
0.125916
0.245056
0.209900
0.104919
-0.064484
-0.162628
-0.101105
-0.101593
-0.132843
-0.186066
-0.179718
-0.194366
-0.196320
-0.221710
-0.272491
-0.284698
-0.287628
-0.274445
-0.253937
-0.223663
-0.215363
-0.187042
-0.174835
-0.147003
-0.130890
-0.104034
-0.086456
-0.080109
-0.061066
-0.042999
-0.037628
-0.024445
-0.020050
-0.011261
0.006287
0.003845
0.010681
0.007751
0.010681
0.017029
0.027283
0.026794
0.039978
0.037048
0.044373
0.033630
0.038513
0.047791
0.039978
0.042908
0.041931
0.040466
0.042419
0.041931
0.039490
0.051697
0.041443
0.043396
0.055115
0.049744
0.050232
0.045837
0.042419
0.051208
0.041931
0.047302
0.053650
0.036072
0.032166
0.046814
0.038025
0.038025
0.039490
0.038513
0.034607
0.035583
0.039001
0.036560
0.038513
0.042908
0.038513
0.026794
0.028748
0.024841
0.031677
0.030212
0.036072
0.028748
0.035095
0.029236
0.020447
0.026306
0.021423
0.029236
0.031677
0.027283
0.027283
0.019958
0.015564
0.016052
0.010193
0.012146
0.009705
0.016541
0.018982
0.010681
0.005798
0.009216
0.001892
0.011169
0.002380
0.007263
0.001404
0.000916
-0.000031
-0.004913
-0.000031
0.011658
0.004333
-0.002472
0.009216
-0.001007
0.006775
0.018982
0.018982
0.012146
0.020447
0.026794
0.018494
0.027283
0.024841
0.037048
0.040466
0.040466
0.056091
0.050232
0.053162
0.052673
0.060486
0.059998
0.051697
0.065369
0.062439
0.064392
0.081970
0.089294
0.093201
0.078552
0.044373
0.013611
0.006287
0.011169
0.051208
0.043884
0.038513
0.024353
0.006775
0.004333
-0.001495
-0.001984
0.002869
-0.026398
-0.017120
-0.024933
-0.022980
-0.025909
-0.017120
-0.015167
-0.003937
-0.006866
-0.001495
0.001892
-0.004913
0.008240
0.002380
0.008240
0.006287
0.009705
0.003845
0.000916
0.005310
0.000427
-0.001495
-0.004913
-0.000519
-0.001984
-0.013702
-0.016144
-0.014191
-0.002472
-0.004913
-0.018097
-0.033722
-0.029327
-0.025421
-0.029816
-0.028351
-0.029816
-0.046906
-0.059601
-0.038116
-0.047882
-0.055695
-0.058136
-0.073273
-0.063995
-0.066925
-0.076691
-0.070343
-0.073273
-0.086456
-0.074249
-0.070831
-0.069855
-0.057159
-0.075226
-0.070831
-0.051300
-0.057159
-0.051300
-0.034210
-0.035187
-0.027374
-0.037628
-0.029816
-0.015656
-0.022003
-0.011749
0.005798
0.008728
-0.019562
-0.056671
-0.096710
-0.081573
0.008240
0.036560
0.082458
0.020935
-0.068878
-0.127472
-0.052765
-0.098663
-0.121124
-0.051788
0.014587
0.016541
0.002380
-0.111847
-0.170929
-0.134308
-0.091827
-0.094757
-0.132843
-0.122101
-0.104523
-0.085968
-0.089386
-0.095734
-0.100616
-0.085480
-0.084015
-0.077179
-0.074738
-0.056671
-0.055695
-0.030304
-0.034698
-0.017120
0.008240
0.019470
0.021423
0.035095
0.026794
0.046814
0.047791
0.037537
0.046814
0.039490
0.046814
0.047302
0.041931
0.036072
0.035095
0.029236
0.036560
0.041931
0.032166
0.021912
0.019958
0.020447
0.027283
0.009705
0.021912
0.022888
0.013123
0.007751
0.015564
0.003845
0.008240
0.000916
0.002869
0.009705
0.004822
0.003357
0.011658
0.007751
-0.003937
0.009705
0.006775
0.004333
0.013123
0.001892
0.017029
0.012634
0.013611
0.026306
0.025818
0.027771
0.051697
0.039001
0.040955
0.040466
0.037537
0.045349
0.033630
0.045837
0.045837
0.055603
0.054138
0.059021
0.046814
0.044861
0.052673
0.040955
0.054626
0.059021
0.074158
0.066345
0.065369
0.064392
0.062439
0.077087
0.070251
0.072205
0.079041
0.086853
0.089783
0.087830
0.089783
0.086853
0.094177
0.080017
0.077087
0.068298
0.066833
0.070740
0.075623
0.070740
0.078064
0.066345
0.081482
0.080505
0.078552
0.067322
0.056091
0.051208
0.051208
0.051697
0.036072
0.032654
0.020447
0.021423
0.023865
0.025818
0.006287
0.000427
-0.006378
-0.000519
-0.009796
-0.025421
-0.024933
-0.028839
-0.022003
-0.032745
-0.028351
-0.021027
-0.020538
-0.020538
-0.012238
-0.009796
0.003357
0.000916
-0.007843
-0.000031
0.010681
0.029724
0.018005
0.005310
0.000916
0.002869
-0.011261
-0.018097
-0.016144
-0.020050
-0.011749
-0.012238
-0.035187
-0.030304
-0.038605
-0.040070
-0.046906
-0.034698
-0.041046
-0.045929
-0.024445
-0.051300
-0.027863
-0.035675
-0.029327
-0.016632
-0.013702
-0.020538
0.007263
0.001892
0.014587
0.027771
0.011169
0.039001
0.046814
0.039001
0.040955
0.047302
0.040955
0.046326
0.049255
0.048279
0.053162
0.044373
0.045837
0.038025
0.042419
0.033630
0.029236
0.028259
0.035095
0.023376
0.025330
0.023865
0.000916
0.005798
0.009705
0.010193
0.001892
-0.000519
-0.005402
-0.008331
-0.015167
0.004333
0.002869
0.004822
0.011169
-0.017120
-0.022491
-0.009796
-0.001495
0.008728
0.007263
0.015076
-0.002472
0.014099
0.006775
0.009705
-0.000519
0.006775
-0.004425
-0.001495
0.010193
0.007263
0.013611
0.009705
0.000916
0.012634
0.010193
-0.010284
-0.009796
-0.028351
-0.034698
-0.009308
-0.010773
-0.004913
0.003357
-0.008820
0.007751
-0.000519
-0.003937
-0.017609
-0.018097
-0.014191
-0.015656
-0.008820
-0.020538
-0.009308
-0.016144
-0.020538
-0.012238
-0.006378
-0.008331
-0.028351
-0.026398
-0.022980
-0.022491
-0.012726
-0.009308
-0.025909
-0.026398
-0.018097
-0.009308
-0.009796
-0.015167
-0.017120
-0.014679
-0.015656
-0.020050
-0.006378
-0.018585
-0.011749
-0.008820
-0.015656
-0.003448
-0.021515
-0.008820
-0.008820
0.004822
-0.002960
-0.005890
0.008728
-0.002960
0.006775
0.003357
0.021912
0.021423
0.051208
0.090759
0.149841
0.235291
-0.167999
-0.618195
-0.484406
-0.260773
-0.027374
0.077576
0.116638
0.099548
0.042419
-0.088409
-0.192413
-0.191437
-0.150909
-0.113312
-0.109894
-0.075226
-0.033722
0.015076
0.064880
0.086853
0.090271
0.092712
0.086365
0.050232
0.021423
0.015564
0.017029
0.006287
-0.000031
-0.017120
-0.020538
-0.037140
-0.047394
-0.055206
-0.073273
-0.061554
-0.068878
-0.052277
-0.056671
-0.058624
-0.051788
-0.044952
-0.035187
-0.024445
-0.025421
-0.016632
-0.014679
-0.013702
-0.001495
-0.004913
-0.012238
-0.006866
-0.003448
0.004333
0.008728
0.005798
0.010193
0.015076
0.002869
0.023376
0.012634
0.022400
0.007751
0.018005
0.020935
0.017517
0.016052
0.030212
0.018982
0.022400
0.023865
0.027283
0.021912
0.021912
0.029724
0.023376
0.020935
0.035095
0.036072
0.023865
0.025818
0.032166
0.029236
0.027771
0.030212
0.030212
0.021912
0.032166
0.036560
0.019958
0.027771
0.017029
0.030212
0.025818
0.024841
0.026306
0.026306
0.021423
0.020447
0.025818
0.024353
0.025818
0.014099
0.015564
0.014587
0.009705
0.008728
0.009216
0.007263
0.004822
0.001404
0.004822
0.007751
-0.002472
-0.001495
0.016052
-0.005402
-0.003448
-0.012726
-0.014191
0.003845
0.000916
-0.002472
0.005798
-0.010773
-0.001007
-0.003937
-0.001984
-0.005402
0.005798
-0.008331
-0.001495
-0.006866
-0.022491
-0.031281
-0.033234
-0.035187
-0.031769
-0.022003
-0.021515
-0.021027
-0.028351
-0.031769
-0.036652
-0.033722
-0.037628
-0.036163
-0.032257
-0.034698
-0.036163
-0.025909
-0.027374
-0.010284
-0.020050
-0.008820
-0.008820
-0.021027
-0.023956
-0.016144
-0.006866
-0.008820
-0.010773
-0.018585
-0.005890
-0.014191
-0.014679
-0.014191
-0.023468
-0.014191
-0.006378
-0.013214
-0.022491
-0.017609
-0.031281
-0.013702
-0.010284
-0.015167
-0.006866
-0.018097
-0.011261
-0.006866
-0.015656
0.002869
-0.004913
-0.011261
-0.013214
-0.002960
-0.005890
-0.000031
-0.007843
0.000916
0.002380
0.001892
-0.007355
0.005310
0.000427
0.008728
0.016052
-0.005402
-0.005402
-0.001495
-0.010773
-0.011261
-0.003937
0.000916
0.007751
0.008728
0.010681
-0.007355
-0.002960
0.010681
0.000427
0.011658
0.009705
0.013123
0.009705
0.020935
0.035583
0.022400
0.032166
0.038025
0.032654
0.050720
0.057556
0.065857
0.073669
0.088806
0.086853
0.094666
0.087830
0.089294
0.101013
0.115173
0.109802
0.083435
0.073181
0.053650
0.048767
0.063416
0.068787
0.077576
0.054138
0.047791
0.018005
0.012146
0.010193
0.013611
-0.015167
-0.017120
0.001892
0.033142
0.039001
0.021423
0.019470
0.037048
0.073669
0.106384
0.123962
0.117126
0.104919
0.123962
0.160095
0.201111
0.179138
0.085388
-0.075226
-0.031769
0.133240
0.113220
-0.048859
-0.089386
-0.042511
-0.066925
-0.051788
-0.134308
-0.170441
-0.173370
-0.167023
-0.202179
-0.232452
-0.234406
-0.242706
-0.232452
-0.214874
-0.198761
-0.184113
-0.170441
-0.153351
-0.125519
-0.116241
-0.100616
-0.111359
-0.097198
-0.083038
-0.077179
-0.075714
-0.055695
-0.058136
-0.046417
-0.045441
-0.046906
-0.027863
-0.030304
-0.025421
-0.023956
-0.018097
-0.008331
-0.016632
-0.008820
-0.002472
0.008728
0.006287
0.007751
0.005310
0.009705
0.011658
0.024353
0.012634
0.024841
0.014099
0.027283
0.025818
0.020935
0.023865
0.031189
0.018494
0.020935
0.025330
0.028259
0.024841
0.027283
0.021912
0.020935
0.026794
0.019470
0.022400
0.019470
0.025818
0.028748
0.024841
0.016541
0.031189
0.027283
0.022400
0.021912
0.021912
0.020935
0.025818
0.020447
0.019470
0.019470
0.017029
0.020447
0.030212
0.015076
0.016052
0.022888
0.019958
0.021423
0.013123
0.002869
0.016052
0.016541
0.017517
0.016541
0.003845
0.011658
0.016052
0.011169
0.017517
0.005798
0.008240
0.002869
0.007751
0.008728
0.009705
0.001892
0.006775
-0.001007
0.011658
0.007751
-0.001984
0.003845
0.000916
0.008728
0.008728
0.008728
0.009705
0.010681
0.001892
-0.001495
0.005798
0.002869
0.005310
0.006775
0.000427
0.006287
0.000427
0.006775
0.005798
0.006287
0.008728
0.008240
0.007263
0.018005
0.005310
0.012634
0.011169
0.006287
0.013123
0.011169
0.010193
0.023865
0.015076
0.010681
0.004822
0.010193
0.016052
0.015564
0.018005
0.022400
0.016541
0.015076
0.014099
0.012634
0.002380
-0.008820
-0.012238
-0.004425
-0.017120
-0.023956
-0.024445
-0.024933
-0.018097
-0.025909
-0.035187
-0.047394
-0.061066
-0.058624
-0.050812
-0.047394
-0.043488
-0.037628
-0.057159
-0.051788
-0.042511
-0.030304
-0.016632
-0.012238
-0.022980
-0.025909
-0.013214
0.006287
0.006287
0.001892
0.025330
0.041443
0.026794
0.044373
0.050232
0.033630
0.039001
0.036560
0.032654
0.030212
0.031189
0.044861
0.038513
0.038025
0.041931
0.041443
0.040955
0.027283
-0.001495
-0.027374
0.009216
0.021423
0.008728
-0.069855
-0.056671
-0.023956
0.025818
0.067322
0.069763
0.045837
0.045837
0.032654
-0.015167
-0.000519
-0.044952
0.023865
0.174255
0.154236
-0.024445
-0.045929
0.019470
0.043884
0.018494
0.014099
0.009216
-0.003937
-0.035187
-0.066925
-0.077179
-0.062042
-0.052277
-0.080597
-0.085480
-0.107452
-0.104034
-0.095734
-0.087433
-0.085480
-0.084015
-0.085968
-0.077179
-0.080109
-0.069855
-0.057159
-0.058136
-0.061554
-0.057648
-0.059113
-0.056183
-0.044952
-0.042511
-0.047394
-0.039093
-0.052277
-0.032745
-0.040558
-0.050323
-0.030304
-0.043976
-0.027374
-0.040070
-0.042511
-0.032745
-0.029327
-0.032745
-0.033722
-0.034210
-0.034210
-0.017120
-0.040558
-0.020538
-0.022003
-0.022003
-0.033722
-0.032257
-0.018585
-0.023956
-0.017120
-0.019073
-0.020050
-0.018585
-0.006378
-0.006378
-0.003937
-0.001007
-0.007355
-0.005402
0.002380
0.003357
0.004822
0.008728
0.020935
0.026794
0.022888
0.035583
0.032166
0.039978
0.037537
0.036072
0.045837
0.036560
0.037537
0.039490
0.042419
0.047791
0.058044
0.051208
0.048279
0.043884
0.046814
0.059998
0.045349
0.050232
0.052185
0.052673
0.046814
0.047302
0.043396
0.046326
0.038513
0.043884
0.043396
0.047302
0.041931
0.044861
0.044373
0.038513
0.037048
0.027283
0.031189
0.025818
0.028748
0.029236
0.026794
0.014587
0.018982
0.012634
0.018005
0.012634
0.008240
0.008728
0.007263
0.010681
0.009216
0.008240
0.019958
0.008240
0.001404
0.002380
0.005310
0.001892
0.014587
0.009216
0.021912
0.002869
0.007263
0.003845
0.003845
0.011658
0.013611
0.013611
-0.001984
0.007263
0.013611
0.020447
-0.000031
-0.001007
0.005310
0.006775
0.013123
0.010193
0.002869
0.007751
-0.004913
0.009216
0.006775
0.006775
0.003845
-0.000519
-0.006378
-0.004425
0.001892
0.008728
-0.003448
-0.004913
0.010193
0.012634
0.002380
0.016052
0.015564
0.010681
0.024353
0.018982
0.023376
0.031189
0.022888
0.036560
0.035583
0.042908
0.045837
0.046814
0.037048
0.050232
0.052673
0.050232
0.039001
0.030701
0.026794
0.032654
0.032654
0.032166
0.029236
0.043396
0.019470
0.020447
0.012146
0.018494
-0.019562
-0.037628
-0.069366
-0.061554
-0.047882
-0.022980
-0.006866
-0.031769
-0.030792
-0.036652
-0.043976
-0.034210
-0.030792
-0.031769
-0.041534
-0.041046
-0.035675
-0.039093
-0.038605
-0.026886
-0.006378
0.000427
-0.010284
-0.026886
-0.026398
-0.003448
-0.020050
-0.037628
-0.023956
-0.006378
0.051697
0.060974
0.097595
0.059021
0.051697
0.092712
0.216736
0.301208
0.293396
0.250916
0.174744
-0.136261
-0.183624
-0.091827
0.165466
0.204041
0.064392
-0.090363
-0.259308
-0.160187
-0.141144
-0.148468
-0.183624
-0.246613
-0.313995
-0.370636
-0.353546
-0.354523
-0.329132
-0.299347
-0.273956
-0.237823
-0.211456
-0.184601
-0.161163
-0.131866
-0.116241
-0.108917
-0.093781
-0.066437
-0.065460
-0.048859
-0.038116
-0.031281
-0.021515
-0.008820
-0.016144
-0.014679
-0.000031
0.001892
0.004333
0.008240
0.013611
0.013123
0.013123
0.015564
0.017029
0.017029
0.019958
0.029236
0.029236
0.028748
0.030212
0.028259
0.032166
0.033142
0.036560
0.034607
0.031189
0.034119
0.031189
0.034607
0.044861
0.040955
0.041931
0.031677
0.033630
0.042419
0.026306
0.030212
0.022888
0.026794
0.034607
0.028748
0.017029
0.023865
0.030701
0.019958
0.022888
0.014099
0.014587
0.023376
0.015564
0.021912
0.017029
0.010681
0.006775
0.018494
0.017517
0.021423
0.015076
0.011169
0.021423
0.006775
0.013123
0.014099
0.017517
0.015564
0.022400
0.012634
0.012146
0.025330
0.013611
0.015076
0.016541
0.016541
0.029236
0.024353
0.021423
0.014587
0.024841
0.022400
0.022888
0.015076
0.019958
0.015076
0.018494
0.006775
0.022888
0.015564
0.023376
0.018494
0.017517
0.016052
-0.000519
0.018005
0.013123
0.003357
0.002869
0.007751
-0.001495
0.004822
-0.003937
-0.000519
0.001892
0.003357
-0.002960
0.004333
0.005310
0.009705
0.006775
0.002869
0.001404
0.009216
0.016541
0.029236
0.025818
0.032166
0.033142
0.041931
0.046814
0.057556
0.051697
0.062927
0.061951
0.072205
0.081482
0.076111
0.083923
0.091248
0.094666
0.094666
0.081970
0.065857
0.054626
0.065369
0.057068
0.051697
0.039490
0.039978
0.035095
0.024353
0.014587
0.000916
-0.005402
-0.014191
-0.018585
-0.032745
-0.035187
-0.043488
-0.048370
-0.055206
-0.050812
-0.051300
-0.036652
-0.036652
-0.043976
-0.050323
-0.058136
-0.050812
-0.029816
-0.029816
-0.037628
-0.025909
-0.027374
-0.019073
-0.030792
-0.055695
-0.044952
-0.043976
-0.051300
-0.035675
-0.044464
-0.047394
-0.027374
-0.047394
-0.050812
-0.054230
-0.049835
-0.043488
-0.051300
-0.045929
-0.036652
-0.040558
-0.051788
-0.026886
-0.030304
-0.015656
-0.023468
-0.028351
-0.012726
-0.004913
0.004822
0.002869
0.010193
0.024841
0.028259
0.025818
0.018982
0.029236
0.020935
0.010193
0.023865
0.006287
0.014587
0.024841
0.026794
0.011658
0.012146
-0.006378
0.003845
-0.004425
-0.026398
-0.025421
-0.011261
0.009216
0.019470
0.002380
0.018494
0.053162
0.027283
-0.137238
-0.203644
-0.176300
-0.271515
-0.216827
-0.045929
0.116638
0.067810
-0.056183
-0.167023
-0.117218
-0.143585
-0.188507
-0.153839
-0.115753
-0.090851
-0.064972
-0.040070
-0.025909
-0.000519
0.001404
0.010681
0.026306
0.027771
0.038025
0.042908
0.023376
0.021423
0.022400
0.025818
0.028748
0.037048
0.016541
0.024841
0.021912
0.018005
0.018494
0.003357
0.003357
0.012146
0.017029
-0.008331
0.004822
-0.006866
-0.000031
-0.006378
0.002380
0.007751
-0.000519
-0.002472
-0.000031
0.005310
-0.000519
0.012634
0.004822
0.004822
0.017029
0.007263
0.008240
0.009705
0.013611
0.013611
0.017029
0.007263
0.017517
0.019958
0.016052
0.018005
0.015076
0.020935
0.013123
0.021912
0.009216
0.023865
0.022888
0.011169
0.026306
0.026306
0.021423
0.018982
0.013611
0.012146
0.029724
0.012634
0.018494
0.019958
0.013611
0.015076
0.020935
0.020935
0.011658
0.016541
0.016052
0.024841
0.019958
0.027771
0.018005
0.026794
0.024841
0.020935
0.020447
0.024353
0.012634
0.018494
0.021423
0.022888
0.016541
0.020447
0.011658
0.027771
0.019958
0.016052
0.026794
0.016541
0.014099
0.004333
0.016541
0.006287
0.002380
-0.002960
-0.000519
0.004822
-0.005890
-0.000031
0.002869
-0.006866
0.009216
0.023865
0.027771
0.051697
0.043884
0.036560
0.022888
0.022888
0.029236
0.049255
0.048767
0.060974
0.079041
0.082458
0.084900
0.065369
0.041931
0.019470
0.017029
0.016052
0.018982
-0.000519
-0.012726
-0.026398
-0.028351
-0.030304
-0.046417
-0.048859
-0.051788
-0.077667
-0.071808
-0.067902
-0.077667
-0.073761
-0.085480
-0.114777
-0.098663
-0.066437
-0.076202
-0.138702
-0.145050
-0.033234
0.059021
0.167908
0.143494
0.137634
0.088318
0.035583
0.007263
0.051697
0.095154
0.095642
0.151794
0.176208
0.201111
0.202576
0.198181
0.173767
0.142029
0.118103
0.102966
0.088318
0.066833
0.052185
0.034119
0.018982
0.011169
0.005310
-0.005402
-0.023956
-0.037140
-0.032745
-0.045441
-0.042999
-0.052277
-0.069366
-0.053741
-0.059113
-0.072784
-0.058136
-0.065948
-0.062531
-0.055206
-0.056671
-0.042999
-0.045929
-0.062531
-0.052277
-0.043976
-0.037628
-0.023468
-0.044952
-0.036163
-0.018585
-0.030792
-0.021027
-0.017120
-0.023468
-0.008331
-0.002960
-0.016144
-0.015167
-0.012238
-0.013214
-0.020050
-0.008331
-0.008331
0.000916
-0.009796
-0.004913
-0.009796
-0.001984
-0.012238
-0.008331
-0.022003
-0.013702
-0.018585
-0.022003
-0.015656
-0.021027
-0.019562
-0.026398
-0.039093
-0.020050
-0.026398
-0.037628
-0.000519
-0.001495
-0.022491
-0.009796
-0.017120
-0.018097
-0.017120
-0.022491
-0.000031
0.015076
0.013123
0.022400
0.022888
0.061462
0.070251
0.080505
0.078064
-0.091827
-0.278839
-0.355011
-0.106964
-0.006866
0.039001
-0.020538
-0.007355
-0.084991
-0.170441
-0.205597
-0.180695
-0.152374
-0.160187
-0.160187
-0.140656
-0.128448
-0.111847
-0.091339
-0.075226
-0.069855
-0.066925
-0.056671
-0.037140
-0.042999
-0.046906
-0.045441
-0.047394
-0.053741
-0.035675
-0.043488
-0.034698
-0.042999
-0.055206
-0.029816
-0.027863
-0.031281
-0.026398
-0.036163
-0.034698
-0.028839
-0.026398
-0.025909
-0.018585
-0.025909
-0.009308
-0.010773
-0.023468
-0.000031
-0.006378
-0.002960
0.005310
0.008728
0.004333
0.012634
0.011658
0.014099
0.025818
0.034119
0.038025
0.030212
0.052185
0.057068
0.042908
0.048767
0.052185
0.054138
0.049744
0.049255
0.055603
0.054626
0.058533
0.045837
0.046814
0.061462
0.052673
0.052673
0.051208
0.054626
0.045349
0.049255
0.055115
0.058044
0.047791
0.037537
0.049744
0.045349
0.051697
0.057556
0.056091
0.050720
0.062439
0.043884
0.063904
0.057556
0.038513
0.045349
0.045837
0.045837
0.039490
0.042908
0.040955
0.036560
0.047302
0.034119
0.027771
0.027283
0.019470
0.026306
0.029724
0.025818
0.027771
0.014099
0.023865
0.015564
0.011658
0.010193
0.014587
-0.001007
0.001892
0.009216
0.018982
0.015564
-0.002472
-0.023468
-0.028839
-0.023468
0.007263
0.031189
0.066833
0.053650
0.021912
-0.024933
-0.090851
-0.100128
-0.068390
-0.042511
0.001404
0.020935
0.020935
-0.020538
-0.040558
-0.063019
-0.045441
-0.016144
-0.013702
-0.024445
-0.025421
-0.013214
-0.001984
0.019470
0.039490
0.040466
0.043396
0.040955
0.059509
0.079041
0.097595
0.095154
0.098083
0.096130
0.089783
0.090271
0.099548
0.089294
0.089783
0.088318
0.087830
0.082458
0.079041
0.063416
0.062439
0.049744
0.048767
0.043884
0.033142
0.027771
0.018982
0.016541
0.009216
0.004333
0.001892
-0.006378
-0.005890
-0.000031
-0.001007
-0.005890
-0.022491
-0.008820
-0.023468
-0.017120
-0.016144
-0.020538
-0.028351
-0.017120
-0.016632
-0.020538
-0.022980
-0.008331
-0.022980
-0.019073
-0.024445
-0.023468
-0.023468
-0.025421
-0.006378
-0.023468
-0.036163
-0.031769
-0.034210
-0.025909
-0.029327
-0.038605
-0.032745
-0.039581
-0.034210
-0.031769
-0.028839
-0.036652
-0.052765
-0.037140
-0.041046
-0.032745
-0.035187
-0.033722
-0.028839
-0.034210
-0.041534
-0.035675
-0.032745
-0.022003
-0.027863
-0.019562
-0.015656
-0.010773
-0.003448
-0.011749
-0.002472
-0.006378
0.006775
-0.015167
-0.003448
-0.005890
-0.001984
0.001404
0.008240
0.017029
0.003845
0.014587
0.007263
-0.000031
0.007263
0.007263
0.007263
-0.005890
0.004822
0.001892
-0.000519
-0.001007
-0.009308
-0.022980
-0.003448
-0.015167
-0.018585
-0.022491
0.014587
0.097595
0.114685
-0.087433
-0.347198
-0.232452
-0.165070
-0.112823
-0.155792
-0.124054
-0.091827
-0.105499
-0.153839
-0.175812
-0.172394
-0.183136
-0.184601
-0.192902
-0.184113
-0.152863
-0.128448
-0.097198
-0.082062
-0.053741
-0.047882
-0.019562
-0.013214
-0.018585
-0.007843
0.001404
0.001892
-0.008331
0.001892
-0.008820
-0.003937
-0.015167
-0.007355
-0.016632
-0.022003
-0.011749
-0.021027
-0.014679
-0.008331
-0.011749
-0.014191
-0.011749
-0.010773
-0.001984
0.011169
-0.002472
0.009705
0.018494
0.012146
0.026306
0.016541
0.024353
0.024841
0.025818
0.026794
0.031677
0.027283
0.042419
0.039490
0.039001
0.046326
0.042419
0.042908
0.039490
0.043884
0.053162
0.048279
0.036560
0.032654
0.026306
0.028748
0.039001
0.041931
0.061462
0.061951
0.058044
0.045837
0.025818
0.016052
0.004333
-0.005890
0.011658
0.014587
-0.021027
0.004333
-0.001984
0.008240
-0.014679
-0.019562
-0.028839
-0.050812
-0.056671
-0.046906
-0.035187
-0.038116
-0.056671
-0.060089
-0.052765
-0.058136
-0.052277
-0.040558
-0.036652
-0.025421
-0.019562
-0.014679
-0.017609
-0.001495
-0.002472
0.011169
0.010193
0.027283
0.024841
0.045349
0.044373
0.056091
0.052673
0.056091
0.056580
0.065857
0.070740
0.062927
0.067322
0.053162
0.060486
0.056580
0.053650
0.052185
0.041931
0.051208
0.037537
0.040466
0.021423
0.026794
0.023376
0.014587
0.011169
0.012146
0.011658
0.002869
0.017517
0.010681
-0.000031
0.004822
-0.005402
0.001404
-0.000519
-0.007355
-0.006378
0.001404
-0.011749
0.002380
-0.001007
-0.005402
-0.012238
-0.015656
-0.005890
-0.008820
-0.011749
-0.015656
-0.010773
-0.022003
-0.015167
-0.008331
-0.007843
-0.005402
-0.018585
-0.006378
-0.003937
-0.009308
-0.001984
-0.001007
-0.018585
0.012146
-0.005402
-0.018585
-0.013214
-0.018097
-0.007355
-0.010284
-0.008820
0.001892
0.000916
-0.001984
-0.004913
-0.000031
-0.007355
-0.001495
-0.004913
-0.003448
-0.000031
-0.000519
0.019470
0.008728
0.017517
0.018494
0.019958
0.017517
0.013123
0.020935
0.030701
0.026306
0.024841
0.031189
0.025818
0.025330
0.026794
0.019958
0.026794
0.033142
0.023376
0.019470
0.023865
0.022888
0.021423
0.016541
0.037048
0.021423
0.022400
0.013123
0.015076
0.025818
0.022888
0.026794
0.010681
0.026306
0.027283
0.034607
0.039001
0.030212
0.039978
0.030701
0.038513
0.032654
0.023865
0.028748
0.025330
0.031189
0.037048
0.048767
0.027283
0.044373
0.037048
0.032654
0.022400
0.021423
0.026306
0.030212
0.025330
0.027771
0.039978
0.022400
0.031189
0.033630
0.021423
0.037537
0.031189
0.048767
0.074158
0.070740
0.013123
-0.075714
-0.035187
0.095154
-0.161163
-0.137238
-0.029327
-0.113312
-0.030792
-0.027374
-0.116730
-0.170441
-0.195343
-0.119171
-0.066925
-0.088409
-0.153351
-0.125031
-0.100128
-0.074738
-0.042023
-0.028839
-0.023468
-0.028351
-0.027374
-0.013214
0.011169
0.038513
0.051208
0.058533
0.053650
0.036072
0.034607
0.023376
0.011658
0.004333
-0.010284
-0.025421
-0.030792
-0.058624
-0.053253
-0.061554
-0.073273
-0.081573
-0.081085
-0.079132
-0.074738
-0.077179
-0.091827
-0.081085
-0.082062
-0.060089
-0.057159
-0.053741
-0.047882
-0.042023
-0.034698
-0.023956
-0.012238
-0.005890
0.000427
0.011658
0.027283
0.031677
0.034607
0.043396
0.048767
0.049255
0.058533
0.057556
0.064392
0.064392
0.065369
0.059021
0.062439
0.055115
0.069275
0.055603
0.050232
0.057068
0.047302
0.049255
0.052185
0.021423
0.028259
0.024353
0.022888
0.007263
-0.003937
0.008728
-0.000031
-0.013214
-0.012238
-0.029327
-0.031769
-0.027374
-0.040558
-0.031281
-0.044952
-0.053253
-0.053253
-0.061066
-0.049347
-0.054230
-0.053253
-0.057648
-0.054718
-0.067902
-0.059601
-0.054718
-0.057648
-0.057159
-0.061554
-0.046417
-0.054718
-0.050323
-0.043976
-0.042511
-0.050812
-0.051788
-0.043488
-0.031281
-0.033722
-0.026398
-0.013214
-0.018585
-0.013702
-0.004425
0.002869
-0.001984
0.011169
0.004822
0.010681
0.001404
0.011169
0.012146
0.011169
0.011169
0.032654
0.019470
0.026306
0.025818
0.016052
0.027283
0.039978
0.039490
0.034119
0.032654
0.026306
0.027283
0.029724
0.020935
0.024353
0.022400
0.028259
0.031189
0.034119
0.030212
0.016052
0.030701
0.025818
0.023376
0.017029
0.012634
0.011169
0.016541
0.009216
0.007751
0.011658
0.005798
0.002869
-0.005402
0.016052
0.018005
0.017517
0.021912
0.010681
0.015076
0.015076
-0.002960
0.013123
0.010193
0.001404
0.012634
0.008728
0.018494
0.021912
0.008728
0.009216
0.014099
0.003845
0.011658
0.015076
0.008728
0.011169
0.009216
0.005798
0.017517
0.019470
0.008728
0.008240
-0.002960
0.009705
0.024353
0.015564
0.005310
0.016052
0.001892
0.022400
0.018494
0.000916
0.012146
-0.009796
-0.012238
0.000916
-0.003937
-0.007843
0.002380
-0.008820
0.010193
0.002869
-0.007355
-0.009796
-0.013702
-0.001007
0.001892
-0.012726
-0.016632
-0.000519
-0.014191
0.000916
0.000427
0.005310
0.018005
0.000427
0.018005
0.024841
0.008728
-0.001495
0.008728
0.011658
0.012634
-0.007843
-0.026398
-0.000519
0.015564
0.018494
-0.004425
0.001404
0.017517
0.003845
-0.008331
-0.000519
-0.000519
-0.005890
0.002869
0.000916
0.009705
0.008728
0.019470
0.011169
0.021423
0.028748
0.019470
0.022400
0.023376
0.033630
0.030212
0.047302
0.052185
0.086365
0.101990
0.127869
0.069763
-0.246613
-0.504425
-0.380402
-0.081573
0.033630
0.107361
0.141541
-0.022980
-0.358429
-0.397003
-0.177765
0.068298
0.128845
-0.019562
-0.150421
-0.156769
-0.115753
-0.059113
0.010681
0.049744
0.079041
0.093201
0.084412
0.065369
0.072205
0.044373
0.025330
0.014099
0.001404
-0.019073
-0.030792
-0.045441
-0.058136
-0.061066
-0.062531
-0.064484
-0.064972
-0.059113
-0.079620
-0.063019
-0.063507
-0.065948
-0.070831
-0.060577
-0.054230
-0.056183
-0.045441
-0.044464
-0.045441
-0.048859
-0.044464
-0.027863
-0.033722
-0.026886
-0.013214
-0.017120
-0.013702
-0.010284
-0.004425
-0.007843
-0.013702
-0.001984
-0.002960
0.006775
0.010193
0.012634
0.010193
0.004822
0.005310
0.021423
-0.001007
0.012634
0.005798
0.017517
0.021423
0.014099
0.022400
0.011169
0.004822
0.014099
0.018005
0.017029
0.016541
0.018005
0.007751
0.019470
0.008240
0.018982
0.012634
0.014587
0.019470
0.006287
0.007751
0.011658
0.013611
0.011169
0.011658
0.006287
0.002869
0.010681
0.010681
0.014099
0.009705
0.019958
0.028748
0.017517
0.018982
0.007263
0.011658
0.014587
0.020935
0.025818
0.029236
0.025330
0.025330
0.026306
0.036072
0.030212
0.026794
0.018982
0.025818
0.036072
0.032166
0.039490
0.031677
0.030701
0.026794
0.038025
0.028748
0.023376
0.022888
0.025818
0.025330
0.023865
0.031677
0.025330
0.028748
0.022400
0.018982
0.024353
0.016052
0.014099
0.006775
0.007751
0.024353
0.022400
0.008728
0.022400
0.015564
0.013123
0.019470
0.014099
0.012634
0.013611
0.017517
0.013611
0.013123
0.018005
0.023865
0.026306
0.010681
0.003357
0.000427
0.007263
0.020935
0.034607
0.029724
0.036560
0.031677
0.016052
0.004333
-0.045929
-0.036652
-0.035187
-0.015656
0.020447
-0.001984
-0.013214
-0.012726
-0.028839
-0.028351
-0.041534
-0.048859
-0.047882
-0.033722
-0.034698
-0.049835
-0.039093
-0.022491
-0.027863
-0.032257
-0.016144
-0.016632
-0.004913
-0.007355
-0.007843
0.000427
-0.013214
-0.008820
0.002869
0.005310
-0.002960
-0.006866
0.002869
0.005310
0.006287
0.000916
0.005310
-0.006866
-0.001007
-0.001495
-0.005402
-0.004425
-0.000031
-0.000519
0.002380
-0.005890
0.006775
0.003845
-0.000519
-0.000519
-0.001984
-0.001007
0.004333
-0.003937
-0.007843
0.006775
-0.005402
0.002380
-0.001495
-0.006378
-0.004425
0.003845
0.000427
0.004333
0.002869
-0.004425
0.002869
0.007751
-0.004913
0.008240
-0.007355
0.006775
-0.007843
0.000916
-0.007355
-0.007355
-0.007355
0.007263
0.006775
-0.003937
0.004822
-0.000519
-0.003448
-0.003448
0.002869
-0.001984
-0.003448
0.004333
-0.005890
-0.010284
-0.011749
-0.011749
-0.012726
-0.017609
-0.026398
-0.027863
-0.037628
-0.057159
-0.054230
-0.051788
-0.008331
0.057556
0.038513
0.029236
-0.254425
-0.258331
-0.153351
0.098572
0.146423
0.077087
-0.056671
-0.108917
-0.171417
-0.084503
-0.008820
-0.013702
-0.043488
-0.057648
-0.046417
-0.036163
-0.047394
-0.029327
-0.037140
-0.039581
-0.045929
-0.044464
-0.048370
-0.055695
-0.048859
-0.044464
-0.051300
-0.028351
-0.036652
-0.032257
-0.032745
-0.033722
-0.032745
-0.032257
-0.026398
-0.019562
-0.020050
-0.016144
-0.000031
-0.003937
-0.011749
-0.024445
-0.022003
-0.010284
-0.013214
-0.000519
-0.002960
0.006287
-0.003448
-0.007355
-0.008820
-0.003937
-0.003448
-0.002960
0.004333
-0.002472
0.008728
0.010193
-0.003937
0.006287
0.006287
0.009216
0.003357
0.021912
0.011169
-0.000519
0.018005
-0.002960
0.008728
0.019470
0.013611
0.012146
0.012146
0.010681
0.023376
0.023376
0.005310
0.019470
0.026306
0.018982
0.029236
0.017029
0.023865
0.027283
0.023865
0.013611
0.028748
0.028259
0.024353
0.019958
0.020935
0.025818
0.021912
0.028259
0.018005
0.023865
0.019958
0.018005
0.024841
0.025330
0.014587
0.013123
0.020447
0.003357
0.019470
0.018494
0.016541
0.012634
-0.021027
-0.027863
-0.012726
0.007751
0.021912
0.019470
-0.007843
-0.018097
-0.032745
-0.064972
-0.063019
-0.067902
-0.058136
-0.042999
-0.042023
-0.037140
-0.060577
-0.061554
-0.058624
-0.060089
-0.066437
-0.053741
-0.055695
-0.051300
-0.042023
-0.036163
-0.034210
-0.038116
-0.022003
-0.009796
0.008728
0.017517
0.028748
0.037537
0.051208
0.039490
0.050232
0.038025
0.051697
0.056580
0.057068
0.072693
0.068298
0.066345
0.060486
0.063416
0.070251
0.072205
0.061462
0.058044
0.049744
0.046326
0.064880
0.051697
0.041443
0.048279
0.044373
0.045837
0.038513
0.030212
0.031189
0.034607
0.021912
0.025818
0.024841
0.020935
0.018982
0.021912
0.011658
-0.002960
0.003357
0.001404
0.006287
0.001404
0.008728
-0.007355
-0.012238
-0.000519
-0.004913
-0.003937
-0.009796
-0.003448
-0.015656
-0.012238
-0.006378
-0.006378
-0.018097
-0.005890
-0.004425
-0.005890
-0.005402
-0.010284
-0.009308
-0.014679
-0.003448
-0.002960
0.006775
-0.011749
-0.007355
-0.009308
-0.007355
-0.006866
-0.005890
-0.001984
0.003357
-0.001984
0.004822
0.004822
0.002380
-0.001984
-0.010284
-0.011749
-0.018585
-0.020050
-0.005402
0.004333
-0.008820
-0.007355
-0.011261
-0.023468
-0.023956
-0.019562
-0.016632
-0.024933
-0.031769
-0.024445
-0.022003
-0.025421
-0.024933
-0.027374
-0.024933
-0.036652
-0.025421
-0.020050
-0.021515
-0.020050
-0.027374
-0.037628
-0.045441
-0.026886
-0.041046
-0.026398
-0.040070
-0.045929
-0.034210
-0.052277
-0.045441
-0.023468
0.131775
0.531677
0.378845
-0.259308
-0.307159
-0.026398
0.085876
0.049255
0.061462
0.092224
0.101013
0.130798
0.061462
-0.009796
-0.019562
-0.056671
-0.063995
-0.063019
-0.071808
-0.085968
-0.099152
-0.108429
-0.106476
-0.111359
-0.115753
-0.101105
-0.099152
-0.082062
-0.078644
-0.066925
-0.074738
-0.053741
-0.045441
-0.067902
-0.070343
-0.058136
-0.055206
-0.046417
-0.039093
-0.035675
-0.033234
-0.039093
-0.044464
-0.034698
-0.045441
-0.037628
-0.041046
-0.040070
-0.044952
-0.040070
-0.026886
-0.022491
-0.020538
-0.008331
-0.017609
-0.013214
-0.000031
-0.000031
0.009216
0.008728
0.017029
0.024353
0.038025
0.044861
0.049255
0.041443
0.038513
0.031677
0.058044
0.061462
0.073181
0.087341
0.056091
0.023865
0.007263
-0.022980
0.005798
0.039490
0.036560
0.045837
0.027283
0.011169
0.000427
-0.007355
-0.014191
-0.021027
-0.027863
-0.024445
-0.012238
-0.018097
-0.002472
0.000427
0.005310
-0.012238
0.005310
0.018005
0.015076
0.016052
0.022888
0.020447
0.009705
0.023865
0.023376
0.017029
0.024841
0.012634
0.023376
0.020935
0.027283
0.011658
0.014587
0.015564
0.019470
0.025330
0.022400
0.015076
0.022888
0.012634
0.012146
0.018005
0.014587
0.014099
0.012634
0.016541
0.008240
0.018982
0.018494
0.024841
0.014587
0.009216
0.011169
0.008240
0.009216
0.016541
0.014587
0.012634
0.018005
0.014099
0.014587
0.013611
0.006775
0.011169
0.014587
0.008240
0.007263
0.019958
0.005798
0.011658
0.006287
0.009705
0.005310
0.014099
0.003845
0.013123
0.008240
0.003357
0.009216
0.004822
0.015076
0.002869
0.001892
0.005798
0.005310
0.013611
0.013611
0.001404
0.008728
0.010681
0.013611
0.018005
-0.001984
0.003357
0.011658
0.008728
0.018005
0.007751
0.010193
0.011658
0.015564
0.016052
0.013123
0.007751
0.017029
0.017029
0.012146
0.020447
0.029724
0.028259
0.020935
0.017517
0.014587
0.006287
0.003357
-0.000031
0.005310
-0.001495
0.007751
-0.014679
-0.017609
-0.009308
-0.001984
0.003845
-0.006866
-0.018585
-0.021027
-0.015656
-0.024933
-0.012726
-0.009308
-0.002960
-0.019562
-0.012726
-0.015167
0.000916
0.012146
0.032166
0.016541
-0.003448
-0.011749
0.000427
0.000916
0.002869
0.011658
0.012146
-0.002472
0.001892
0.000916
0.003845
0.009705
0.002869
-0.005402
0.000916
-0.005402
0.000427
0.004822
0.000427
-0.000031
0.010681
0.004333
0.019470
0.018005
0.016541
0.016541
0.018005
0.016052
0.016541
0.015564
0.031677
0.025330
0.020447
0.028748
0.036072
0.024841
0.026794
0.021912
0.016541
0.014099
0.001404
-0.002960
-0.007843
-0.001984
0.001892
-0.017120
-0.022980
-0.039093
-0.040070
-0.054230
-0.045929
-0.078644
-0.157257
-0.189484
-0.146027
0.295837
0.642029
0.690369
-0.080597
-0.707062
-0.570831
-0.140167
0.066833
0.138611
0.146912
0.127380
0.077087
0.013123
-0.039093
-0.092316
-0.106964
-0.121613
-0.124054
-0.126984
-0.122589
-0.117706
-0.123077
-0.088898
-0.089874
-0.075226
-0.067902
-0.063019
-0.066437
-0.060089
-0.040558
-0.049347
-0.060577
-0.040558
-0.038116
-0.039093
-0.039581
-0.034210
-0.034698
-0.039093
-0.028351
-0.031769
-0.029816
-0.035675
-0.023956
-0.035675
-0.030792
-0.026886
-0.027374
-0.012238
-0.013702
-0.012238
-0.016632
-0.009796
-0.012238
-0.013702
-0.015656
-0.000031
-0.005890
-0.004913
-0.003448
-0.001007
0.000427
0.002869
-0.006378
0.005798
0.005310
0.007263
0.008240
0.004333
0.011169
0.007263
0.016541
0.010681
0.010193
0.008728
0.010681
0.015564
0.011658
0.016052
0.016541
0.019470
0.005310
0.016541
0.014099
0.024841
0.019470
0.010681
0.014099
0.023865
0.012634
0.018005
0.019470
0.015076
0.027283
0.015564
0.006287
0.029724
0.012146
0.013611
0.007751
0.020447
0.015076
0.013123
0.009705
0.007751
0.018494
0.019958
0.017517
0.009705
0.012634
0.013123
0.017517
0.007263
0.019470
0.013611
0.014099
0.022888
0.013123
0.018005
0.021912
0.007751
0.009705
0.020935
0.007263
0.019958
0.003357
0.013611
0.014587
0.006287
0.002869
0.015076
0.001892
0.005310
0.005798
-0.002472
-0.001984
-0.008331
-0.009308
-0.005890
-0.021027
-0.008331
-0.021027
-0.010773
-0.014679
-0.022003
-0.023468
-0.030792
-0.026886
-0.039581
-0.038605
-0.043488
-0.031281
-0.030304
-0.036163
-0.039581
-0.045929
-0.044952
-0.047882
-0.042023
-0.041534
-0.038605
-0.037628
-0.030792
-0.032745
-0.019562
-0.038605
-0.025421
-0.029816
-0.032745
-0.025909
-0.012726
-0.009308
0.000916
0.004822
0.000916
0.019470
0.011658
0.013123
0.013611
-0.006866
-0.021027
-0.024445
-0.014679
0.001404
0.010193
0.009705
0.006287
0.013611
0.012146
0.037537
0.024841
0.051208
0.055603
0.068298
0.099548
0.113220
0.130798
0.139099
0.121521
0.067810
0.009216
0.000427
0.058044
0.118103
0.123474
0.119568
0.087830
0.058044
0.023865
-0.015167
-0.022003
-0.011261
-0.022980
-0.046906
-0.045441
-0.037140
-0.033722
-0.036652
-0.030304
-0.032745
-0.023956
-0.010773
-0.002472
-0.000031
0.006287
0.017517
0.014587
0.007263
-0.007843
0.012634
0.005798
0.008728
0.014099
-0.004425
-0.010284
-0.023956
-0.031769
-0.040070
-0.050323
-0.053253
-0.063995
-0.053741
-0.060089
-0.064972
-0.085968
-0.053741
0.043396
0.178650
0.281677
0.260681
0.182556
0.145935
0.100037
0.101013
0.124451
0.108826
0.001892
-0.057159
-0.040558
0.038025
0.093201
0.138611
0.141052
0.033630
-0.086945
-0.156281
-0.213898
-0.257355
-0.262726
-0.255890
-0.230499
-0.224152
-0.200714
-0.176788
-0.152374
-0.139191
-0.128448
-0.108429
-0.098175
-0.082062
-0.074738
-0.061554
-0.068390
-0.051300
-0.063507
-0.049835
-0.045929
-0.044464
-0.044464
-0.040558
-0.031769
-0.030304
-0.028351
-0.024445
-0.018585
-0.030304
-0.011261
-0.011749
0.001892
-0.000519
-0.006378
-0.004913
0.005798
0.002869
0.006775
0.024353
0.013123
0.027771
0.025330
0.017029
0.022888
0.022400
0.033142
0.029724
0.024353
0.022400
0.028259
0.029724
0.032654
0.025818
0.026794
0.028259
0.029236
0.026794
0.025330
0.026794
0.034119
0.029236
0.020935
0.016541
0.027771
0.024841
0.017517
0.025818
0.025818
0.027771
0.023865
0.023376
0.022400
0.017517
0.023865
0.027283
0.015076
0.020935
0.018494
0.026306
0.011658
0.021423
0.020447
0.014099
0.022400
0.019958
0.023376
0.021912
0.016052
0.013123
0.016052
0.000427
0.025330
0.010193
0.011169
0.012146
0.007263
0.007263
0.012634
0.002380
0.007263
0.013123
0.006287
0.016052
0.005798
0.005798
0.008240
-0.001984
-0.001495
0.012634
0.000427
0.007263
0.007751
-0.005890
0.004822
0.006775
0.003357
0.003357
-0.010284
-0.003937
0.005310
-0.001984
0.012146
0.013123
-0.001007
0.011658
0.008728
0.009216
0.010193
-0.002472
0.006775
0.001892
-0.004913
0.010193
0.014587
0.000427
0.009705
0.007751
0.005798
0.007263
-0.001007
-0.000031
0.006287
0.001892
0.015564
0.010681
0.004822
0.007263
0.013611
0.000427
0.008728
0.013123
0.002380
0.013123
0.018494
0.031189
0.034607
0.041443
0.025818
0.034607
0.057068
0.009705
-0.018097
-0.030304
0.050720
0.101990
0.053162
-0.030304
-0.054718
-0.035187
0.016052
0.004333
0.012146
-0.012726
-0.042999
-0.052765
-0.063995
-0.058136
-0.073273
-0.067413
-0.055206
-0.064972
-0.060577
-0.074738
-0.066925
-0.077179
-0.076202
-0.059601
-0.074249
-0.075714
-0.060089
-0.069855
-0.060577
-0.047882
-0.048370
-0.048370
-0.051788
-0.051788
-0.053741
-0.037140
-0.039093
-0.040558
-0.036652
-0.043488
-0.017120
-0.022491
-0.015167
-0.007355
-0.031769
-0.012238
-0.018097
-0.005890
-0.005402
0.008240
0.008728
0.025330
0.020935
0.029236
0.017517
-0.001984
0.023376
0.022400
0.020447
0.030212
0.017517
0.013611
0.015564
0.009705
0.008728
0.014099
0.006287
0.000916
0.003357
0.006775
-0.009796
-0.010773
0.001404
0.004333
-0.008820
-0.005402
-0.000031
-0.003448
-0.007355
-0.006378
0.004333
-0.004425
-0.006378
-0.004425
-0.005402
0.001404
-0.003448
0.006287
0.001404
0.005310
0.000427
0.009216
0.004822
0.005798
0.004822
0.008240
0.006287
0.007263
0.003357
0.005798
0.000916
0.009705
0.004333
0.005798
0.010681
0.016052
0.002380
0.008240
0.000427
0.001404
0.010193
0.005798
0.004333
0.004333
0.000916
0.001404
-0.000031
0.007263
0.006775
0.007263
-0.007355
0.011169
0.002869
0.007751
-0.005890
-0.003448
0.008728
0.003845
-0.005890
0.016541
0.005798
0.004822
0.010193
0.015076
0.006287
-0.004425
0.010193
0.014099
0.010193
0.010681
0.012146
0.011169
0.015564
-0.002960
0.017517
0.011658
0.013123
0.011658
0.005798
0.012146
0.006775
0.019958
0.015564
0.007751
0.007751
0.006775
0.010193
0.005798
0.017029
0.009705
0.009216
0.019958
0.009705
0.012146
0.000916
0.010681
0.014587
0.015076
0.008728
0.011169
0.013611
0.013611
0.018494
0.018982
0.019958
0.010193
0.010193
0.017517
0.031677
0.011658
0.014099
0.019470
0.034607
0.024841
0.043396
0.025818
0.033142
0.043884
0.037048
0.044861
0.055603
0.061462
0.051697
0.038025
0.039001
0.035583
0.037048
0.033630
0.025818
0.032166
0.041931
0.048279
0.054626
0.066345
0.109802
0.169861
0.250916
0.021912
-0.909698
-0.926788
-0.614777
-0.295441
0.775330
0.997986
0.476013
-0.420929
-0.600128
-0.441925
-0.252960
-0.100128
-0.012726
0.073181
0.114197
0.138123
0.148865
0.152283
0.139587
0.109802
0.075623
0.047302
0.028259
0.010681
-0.010284
-0.017609
-0.038605
-0.050323
-0.076202
-0.075714
-0.080109
-0.097687
-0.098175
-0.099640
-0.114777
-0.121613
-0.116730
-0.133820
-0.112823
-0.118683
-0.125519
-0.116241
-0.122101
-0.115265
-0.110870
-0.108917
-0.112335
-0.096222
-0.098175
-0.089874
-0.097198
-0.084015
-0.077179
-0.076202
-0.064972
-0.057648
-0.048370
-0.042023
-0.031769
-0.039093
-0.018097
-0.016632
-0.002960
0.001892
0.004333
0.006775
0.004822
0.021423
0.013611
0.011169
0.013123
0.007751
0.005310
0.010193
0.018494
0.018494
0.027283
0.018005
0.005798
0.011169
-0.012726
-0.007355
-0.015656
-0.018585
0.012634
-0.004913
-0.022003
-0.021027
-0.029816
-0.031769
-0.022980
-0.033234
-0.032745
-0.035187
-0.042023
-0.037140
-0.035675
-0.036163
-0.035187
-0.031769
-0.031769
-0.039581
-0.038116
-0.038605
-0.039093
-0.037628
-0.030792
-0.027863
-0.027374
-0.025909
-0.033234
-0.023956
-0.017120
-0.032745
-0.018585
-0.017609
-0.014679
-0.003937
-0.001984
0.006287
0.007751
0.015564
0.023865
0.012146
0.021912
0.022888
0.025818
0.020935
0.024841
0.032166
0.028259
0.031677
0.035583
0.033142
0.043884
0.042908
0.048767
0.030701
0.043396
0.051697
0.038513
0.041443
0.046326
0.049255
0.052673
0.032654
0.040466
0.045349
0.064392
0.069275
0.057556
0.049255
0.050720
0.052673
0.052673
0.049255
0.052673
0.054626
0.043396
0.040466
0.045349
0.043884
0.034607
0.037537
0.033630
0.029236
0.028748
0.030701
0.022888
0.028259
0.026794
0.022400
0.018005
0.019958
0.015564
0.018494
0.009705
0.007263
0.017029
0.015076
0.007263
0.015076
0.010193
0.008728
0.020447
0.018982
0.023376
0.017517
0.021912
0.024841
0.027771
0.027283
0.029724
0.039978
0.025330
0.017029
0.021912
0.031677
0.022400
0.017029
0.023865
0.016052
0.015076
0.013611
0.007751
0.016541
-0.000519
0.007751
-0.000031
-0.007355
-0.003937
-0.011749
-0.013214
-0.006378
-0.004425
-0.012726
-0.003448
0.001892
0.015564
0.047302
0.103943
0.099060
0.082458
0.038025
-0.004425
-0.010773
-0.001984
0.019470
0.039490
0.063416
0.068787
0.054626
0.038513
0.000427
-0.003937
-0.011261
-0.028839
-0.053741
-0.057159
-0.050812
-0.047394
-0.036652
-0.036652
-0.042023
-0.049835
-0.065460
-0.064484
-0.048859
-0.044952
-0.022491
-0.034210
-0.034698
-0.028351
-0.034210
-0.042023
-0.028839
-0.033234
-0.049835
-0.058624
-0.049835
-0.050812
-0.040070
-0.057159
-0.052277
-0.049347
-0.055206
-0.051300
-0.041534
-0.038605
0.029724
0.170837
0.197693
0.160583
0.146912
0.113220
-0.048370
-0.004425
0.142517
0.210876
0.008728
0.102966
0.139099
0.166931
0.113708
0.053162
0.010681
0.020447
-0.012238
-0.031769
-0.082550
-0.100616
-0.094757
-0.089386
-0.116241
-0.124542
-0.127960
-0.127960
-0.113800
-0.116730
-0.105499
-0.099152
-0.099640
-0.089386
-0.070831
-0.080597
-0.072784
-0.060577
-0.073761
-0.044952
-0.056183
-0.062531
-0.047882
-0.055695
-0.044952
-0.038116
-0.050323
-0.051788
-0.038116
-0.047394
-0.039581
-0.037140
-0.036652
-0.031281
-0.033722
-0.030304
-0.030792
-0.020538
-0.019073
-0.027863
-0.021027
-0.014679
-0.003448
-0.017609
0.007751
0.001892
0.002380
-0.004913
0.009216
0.013123
0.016052
0.014587
0.011658
0.022888
0.021912
0.018982
0.019958
0.025818
0.017029
0.016541
0.023376
0.031189
0.031189
0.028259
0.024353
0.020935
0.029724
0.035583
0.037537
0.032166
0.038025
0.033142
0.034607
0.045349
0.041931
0.041443
0.034607
0.031677
0.039490
0.041931
0.040955
0.036560
0.057556
0.049744
0.039978
0.049744
0.050232
0.060486
0.047302
0.054138
0.050232
0.044861
0.053162
0.048767
0.044861
0.065369
0.059998
0.053650
0.049255
0.036560
0.035583
0.047791
0.040466
0.030212
0.025330
0.032166
0.022888
0.020935
0.010193
0.020447
0.018982
0.017029
0.008728
0.009705
0.002869
-0.007355
-0.012726
-0.008331
-0.003448
-0.002960
0.010681
0.002380
0.002869
0.007751
0.002869
0.001404
0.009705
0.012146
0.008728
0.008240
0.012634
0.030212
0.044861
0.034119
0.039490
0.032166
0.028259
0.020447
0.015564
0.004333
0.015564
0.017517
0.048767
0.041931
-0.001495
-0.043976
-0.042023
-0.026398
0.015564
0.013611
0.006287
-0.022491
-0.057648
-0.066925
-0.071320
-0.062042
-0.059601
-0.043488
-0.054230
-0.040558
-0.044464
-0.046417
-0.052765
-0.059113
-0.060577
-0.057648
-0.043976
-0.046906
-0.050812
-0.041534
-0.038605
-0.038605
-0.042023
-0.037628
-0.035675
-0.027863
-0.021515
-0.024933
-0.022003
-0.028839
-0.036652
-0.042511
-0.021027
-0.018585
-0.024933
-0.035675
-0.027374
-0.034698
-0.026398
-0.042999
-0.033234
-0.029816
-0.038605
-0.032257
-0.031769
-0.028839
-0.031769
-0.034210
-0.035187
-0.032257
-0.025909
-0.022491
-0.013702
-0.026886
-0.037140
-0.025909
-0.018097
-0.026398
-0.026398
-0.017120
-0.025909
-0.013214
-0.012238
-0.007355
-0.012238
-0.020050
-0.013702
-0.011749
-0.017120
-0.002960
-0.004425
-0.010284
0.005798
-0.004425
0.006287
0.007263
0.008728
0.014099
0.019958
0.001892
0.018005
0.011169
0.017029
0.023376
0.009705
0.032654
0.020447
0.023865
0.019470
0.019470
0.025330
0.017029
0.018005
0.026794
0.025330
0.023376
0.027283
0.019470
0.015564
0.020447
0.011658
0.008728
0.015564
0.005798
0.004822
0.009216
0.001404
0.004822
0.003845
0.008728
0.003357
-0.006378
-0.003448
-0.003937
-0.004913
0.011169
-0.000031
0.007751
0.007263
0.006775
0.010193
0.011658
0.016541
0.021423
0.016052
0.016541
0.024353
0.015076
0.026306
0.022400
0.025330
0.027771
0.017029
0.023376
0.014099
0.022888
0.022888
0.021912
0.015076
0.023376
0.008240
0.016541
0.007751
0.003357
0.002380
0.006287
0.004333
-0.003448
-0.017120
-0.031281
-0.027374
-0.034698
-0.045929
-0.067902
-0.086456
-0.085480
-0.147491
-0.141144
0.204529
0.758240
0.792419
0.015076
-0.704132
-0.580597
-0.089386
0.156189
0.206482
0.239685
0.253845
0.172302
0.099060
0.039001
0.001404
-0.027863
-0.056183
-0.046417
-0.068878
-0.068390
-0.065948
-0.056671
-0.067413
-0.062042
-0.057159
-0.068390
-0.057159
-0.068390
-0.063995
-0.071320
-0.077667
-0.089386
-0.075714
-0.089386
-0.088409
-0.081085
-0.085968
-0.099640
-0.079132
-0.090851
-0.092804
-0.091339
-0.081085
-0.072784
-0.054230
-0.042999
-0.041534
-0.052765
-0.042999
-0.044952
-0.050812
-0.050812
-0.039093
-0.029816
-0.030304
-0.021027
-0.018585
-0.009308
-0.001007
-0.014191
-0.012238
-0.016144
-0.011261
-0.022491
-0.022491
-0.019562
-0.014679
-0.020538
-0.009796
-0.010284
-0.014679
-0.001495
-0.004913
-0.007355
-0.002960
0.003357
0.003357
0.000916
0.001892
0.012146
0.006287
0.009705
0.012634
0.007751
0.009705
0.003357
0.010681
0.018494
0.011169
0.018005
0.020935
0.016541
0.013123
0.014587
0.016052
0.016052
0.009216
0.023376
0.015076
0.018005
0.011658
0.014099
0.012146
0.014099
0.019958
0.025818
0.018494
0.013123
0.018005
0.024841
0.022400
0.009705
0.017517
0.019470
0.017029
0.013123
0.018494
0.024353
0.019958
0.013123
0.006775
0.018982
0.010681
0.016541
0.010193
0.008728
0.017029
0.016541
0.011169
0.010681
0.018494
0.020447
0.013611
0.017517
0.026306
0.007263
0.007751
0.012634
0.018982
0.011169
0.013611
0.000427
0.016541
0.005798
0.006775
0.011169
0.001892
0.014099
0.012146
0.012146
0.009216
0.009216
0.008728
0.006287
0.013611
0.003845
0.006775
0.015564
0.006775
0.008728
0.011658
0.011169
0.013611
0.006775
0.005310
0.004822
0.012146
0.011169
0.004822
0.011169
0.004333
0.012634
0.005798
0.002380
0.010681
-0.002472
-0.001495
0.006287
-0.004425
-0.003937
-0.005890
-0.010284
-0.007843
-0.013702
-0.007843
-0.001984
-0.026886
-0.012238
-0.020050
-0.032257
-0.032257
-0.033234
-0.037140
-0.039093
-0.041046
-0.036652
-0.041534
-0.047394
-0.039093
-0.029816
-0.022491
-0.003448
-0.004913
0.002380
-0.025421
-0.041046
-0.063995
-0.094269
-0.087433
-0.081573
-0.079132
-0.053253
-0.002472
0.017517
0.018005
0.002869
-0.029816
-0.064972
-0.060577
-0.089874
-0.098663
-0.097198
-0.091827
-0.049347
-0.045441
0.000427
0.021912
0.038025
-0.007355
-0.020050
-0.004425
0.009216
0.014587
0.026306
0.041443
0.057068
0.061951
0.072693
0.085876
0.102478
0.087830
0.100525
0.106384
0.114197
0.121521
0.112732
0.098572
0.105408
0.081482
0.077576
0.071716
0.059021
0.052673
0.045837
0.036560
0.034607
0.019470
-0.001007
-0.001495
-0.016632
-0.035187
-0.042999
-0.057648
-0.043976
-0.048859
-0.066437
-0.051788
-0.105011
-0.111847
-0.054230
0.239685
0.559021
0.344177
-0.362823
-0.403839
-0.271515
-0.078644
0.040955
0.074646
0.158142
0.137146
0.082947
0.012634
-0.023956
-0.058136
-0.071808
-0.083527
-0.086945
-0.088409
-0.083038
-0.084015
-0.071320
-0.072296
-0.060089
-0.055206
-0.059113
-0.059113
-0.057159
-0.063507
-0.066437
-0.058136
-0.052277
-0.061066
-0.063507
-0.070831
-0.064972
-0.065948
-0.058136
-0.055206
-0.056183
-0.062531
-0.054230
-0.055206
-0.051300
-0.043488
-0.035187
-0.052765
-0.042511
-0.041534
-0.034698
-0.025909
-0.022980
-0.022003
-0.017609
-0.021027
-0.019073
-0.004425
-0.011261
-0.006866
-0.002472
0.007751
0.005798
0.003845
0.007263
0.009705
0.012146
0.011169
0.018494
0.005798
0.021912
0.023865
0.015076
0.020935
0.032166
0.025330
0.017517
0.027283
0.022888
0.027771
0.030212
0.019470
0.034607
0.018494
0.039978
0.039978
0.020935
0.027771
0.030701
0.030701
0.034607
0.043884
0.028259
0.042908
0.033142
0.032166
0.031189
0.037537
0.038513
0.027771
0.030212
0.029724
0.037537
0.036560
0.030212
0.027283
0.024841
0.026306
0.027771
0.036560
0.028259
0.020447
0.036072
0.021423
0.025330
0.023865
0.027771
0.014587
0.016541
0.022400
0.022888
0.031677
0.013611
0.011169
0.018005
0.022888
0.022400
0.015564
0.010681
0.027771
0.016541
0.007751
0.014587
0.018005
0.004822
0.004822
0.012634
0.008240
0.015564
0.016052
0.006775
0.010193
0.008240
0.024841
0.006775
0.007751
0.005798
0.009705
0.011169
0.014099
0.017517
0.012146
0.021423
0.011169
0.009705
0.014099
0.018494
0.026306
0.012634
0.016541
0.011658
0.013123
0.009216
0.004333
0.019470
0.019470
0.019958
0.015076
0.007263
0.006287
0.015564
0.006287
0.023376
0.027283
0.015076
0.012634
-0.000031
-0.001984
-0.003448
0.001892
-0.005402
0.002869
-0.003448
-0.001007
-0.016632
-0.014191
-0.004425
-0.021515
-0.019562
-0.020050
-0.024445
-0.020050
-0.014679
-0.027374
-0.019562
-0.015656
-0.017120
-0.005402
-0.020538
-0.020538
-0.024445
-0.020050
-0.006378
0.004333
-0.007843
-0.013214
-0.010284
-0.011749
-0.004913
-0.012726
-0.013702
-0.008820
-0.015167
0.007751
-0.009308
-0.008331
-0.006378
-0.003937
0.003845
-0.003937
-0.007355
-0.002960
0.003357
0.002380
0.004822
-0.001007
0.005798
0.012634
0.003845
0.002869
-0.001984
0.009216
0.011658
0.000427
0.003357
0.002869
0.001892
-0.001984
-0.002472
0.004333
-0.001495
-0.001984
-0.003937
-0.003448
-0.001007
-0.002960
-0.004913
-0.007355
-0.003937
-0.003937
-0.009796
-0.016144
-0.030304
-0.022003
-0.013214
-0.018097
-0.024445
-0.011749
-0.030792
-0.021027
-0.030792
-0.024445
-0.015656
-0.020050
-0.015167
-0.023468
-0.043488
-0.030304
-0.014679
-0.027374
-0.019073
-0.022003
-0.016144
-0.001984
-0.012726
-0.018097
-0.026886
-0.030304
-0.010773
-0.003937
0.003357
-0.011749
-0.037140
-0.076202
-0.121124
-0.150909
-0.112335
-0.116730
-0.113800
-0.140167
-0.083038
0.059509
0.135681
0.587341
0.696716
-0.093292
-1.001495
-0.441925
0.006775
0.192322
0.235291
0.185974
0.149353
0.110291
0.063416
0.032654
-0.005402
-0.034698
-0.046417
-0.066437
-0.079620
-0.070343
-0.074738
-0.061554
-0.058624
-0.064972
-0.058136
-0.059113
-0.054230
-0.052765
-0.057159
-0.038605
-0.042511
-0.061066
-0.049835
-0.045441
-0.042999
-0.048370
-0.039581
-0.041046
-0.034698
-0.040070
-0.036163
-0.037140
-0.037140
-0.032257
-0.041046
-0.036652
-0.032745
-0.023468
-0.020050
-0.020050
-0.024445
-0.020538
-0.021027
-0.011749
-0.009796
-0.006866
-0.002960
0.004333
-0.000031
0.006775
-0.002472
0.004822
0.008728
0.011169
0.010681
0.014099
0.021912
0.025330
0.028259
0.020935
0.020935
0.027771
0.033630
0.026306
0.029236
0.024353
0.025330
0.034607
0.040955
0.031189
0.039490
0.042419
0.028259
0.026306
0.027771
0.023376
0.021912
0.036072
0.024841
0.031189
0.018982
0.025818
0.024841
0.009216
0.010193
0.017517
0.010193
0.008240
0.015564
0.010681
0.005310
0.006775
0.006775
0.007263
-0.001984
0.010193
0.009216
0.002380
0.012146
0.001892
0.023376
0.006775
0.002869
0.009705
0.008240
0.013611
0.020447
0.010193
0.011169
-0.001984
0.017517
0.017517
0.000427
0.007751
0.013611
0.003845
0.007263
0.012146
0.009705
0.011169
0.014587
0.007751
0.015564
0.002380
-0.000519
0.014099
0.010193
0.007263
0.006287
0.006775
0.004822
0.019470
-0.002960
0.013611
0.010681
0.007263
0.010681
0.013611
0.007751
0.006775
0.009216
0.001892
0.011169
0.009705
0.010681
-0.000519
0.007751
0.012146
-0.000519
0.013611
0.002380
-0.000031
0.002869
0.011169
0.010681
-0.004913
-0.004425
-0.000031
-0.002960
0.003845
0.009705
0.000427
0.001892
-0.000031
0.008728
0.013611
-0.007355
-0.003937
0.008728
0.018005
0.001892
0.017029
0.012146
0.008728
0.018982
0.008728
0.021423
0.003357
0.017517
0.011658
0.003845
0.012634
0.008728
0.008728
0.005310
0.017517
0.004333
0.010193
0.000916
0.008240
0.006287
-0.002472
0.005798
0.004822
-0.006378
-0.006866
0.004333
0.000427
0.001404
0.000427
-0.001984
-0.003448
-0.015167
0.008728
-0.003448
-0.001984
0.004822
-0.006866
-0.000031
0.004822
-0.005402
-0.001984
0.001892
-0.004425
-0.007355
-0.005402
0.005310
-0.002960
-0.000519
-0.013214
-0.004913
-0.010773
-0.014679
-0.007843
-0.017120
-0.027374
-0.021027
-0.021027
-0.021027
-0.023956
-0.023956
-0.038605
-0.029327
-0.039093
-0.031281
-0.032745
-0.039581
-0.051300
-0.044952
-0.049835
-0.038116
-0.030304
-0.046417
-0.053741
-0.050323
-0.058624
-0.048370
-0.038605
-0.047882
-0.048370
-0.036652
-0.037628
-0.048370
-0.055695
-0.048859
-0.059113
-0.065948
-0.053253
-0.049835
-0.047882
-0.037140
-0.012726
-0.031769
-0.059601
-0.079620
-0.039093
-0.012726
0.041931
-0.046417
-0.055206
-0.080597
-0.020538
0.311951
0.392517
0.027283
-0.064484
-0.024445
-0.358917
-0.494171
-0.109894
0.241150
0.235779
0.106873
-0.006378
-0.084503
-0.095734
-0.110382
-0.118195
-0.135284
-0.151886
-0.146515
-0.113800
-0.081573
-0.064972
-0.061066
-0.070343
-0.055695
-0.031281
-0.022003
-0.031769
-0.038116
-0.038605
-0.043976
-0.045441
-0.048859
-0.047394
-0.056671
-0.049835
-0.049347
-0.047882
-0.046906
-0.029327
-0.035187
-0.027863
-0.040070
-0.022491
-0.006378
-0.013214
-0.020050
0.003845
-0.018585
-0.018585
0.008728
0.021912
0.028259
0.028748
0.039490
0.038513
0.039978
0.041931
0.050720
0.043884
0.039978
0.051208
0.040466
0.046326
0.051697
0.053650
0.060486
0.046326
0.063904
0.042419
0.057556
0.059509
0.052673
0.057068
0.051697
0.061951
0.058044
0.059509
0.044373
0.056091
0.053162
0.047791
0.059021
0.040955
0.044373
0.050232
0.050720
0.044373
0.037537
0.044861
0.040466
0.039978
0.039490
0.036560
0.043884
0.036560
0.042419
0.040466
0.038513
0.032166
0.036560
0.038513
0.031189
0.033630
0.034119
0.036560
0.040466
0.033142
0.032654
0.040955
0.033142
0.030212
0.035095
0.023376
0.028748
0.035583
0.018982
0.021912
0.033142
0.030212
0.038025
0.028259
0.016541
0.024353
0.014099
0.036072
0.019958
0.012634
0.019958
0.020447
0.018494
0.023376
0.016541
0.028259
0.011169
0.011658
0.024841
0.013611
0.009705
0.005310
0.018494
0.001892
0.017517
0.011169
-0.001007
0.007263
0.005310
0.005798
0.001404
0.003845
-0.006378
-0.000519
-0.003937
0.000916
-0.000031
-0.007843
0.003845
0.002869
0.002380
-0.011749
0.001404
-0.004913
-0.001495
-0.002472
-0.001007
0.002380
0.004822
0.002869
0.001404
-0.002472
-0.012238
0.002869
-0.001495
0.003845
0.001892
-0.007843
-0.005402
-0.004425
0.000916
-0.013214
-0.006378
-0.001984
-0.008820
-0.003448
-0.012726
-0.005890
-0.015167
-0.010284
-0.003937
-0.016632
-0.004425
-0.013702
-0.018585
-0.014191
-0.008820
-0.014191
-0.017609
-0.022980
-0.019562
-0.000519
-0.014191
-0.017120
-0.009308
-0.015167
-0.013214
-0.011261
-0.010773
-0.012238
-0.014679
-0.009796
-0.013214
-0.013214
-0.006378
-0.013214
-0.008820
-0.010284
-0.010284
-0.010773
-0.003448
-0.009308
-0.007843
-0.009308
-0.009796
-0.006866
-0.007843
-0.006378
-0.007355
-0.010773
-0.005402
-0.006866
-0.008820
-0.007843
0.001404
0.004822
0.005798
0.011658
0.011658
0.005798
-0.006866
-0.017609
-0.016632
0.001404
0.004333
0.004333
-0.009308
-0.012238
-0.014679
-0.027374
-0.029327
-0.028839
-0.034698
-0.023956
-0.034698
-0.028351
-0.037628
-0.029816
-0.031769
-0.036163
-0.028839
-0.026398
-0.024445
-0.010284
-0.021027
-0.015167
-0.020050
-0.000519
-0.001007
-0.011749
-0.003448
0.003357
0.000916
0.005798
0.002380
-0.008331
0.008240
0.012634
-0.003448
-0.001495
-0.005890
-0.016144
-0.019562
-0.018585
-0.032745
-0.019562
-0.025421
-0.033234
-0.032257
-0.045929
-0.031281
-0.033722
-0.033234
-0.041534
-0.054718
-0.050323
-0.048370
-0.047394
-0.046417
-0.041046
-0.043976
-0.031769
-0.030792
-0.017120
-0.008820
-0.003448
-0.016632
-0.004913
0.003357
0.019958
0.019958
0.005798
0.005310
0.010193
0.015076
0.025818
0.038025
0.026794
0.033142
0.035095
0.034119
0.041931
0.031189
0.028748
0.028259
0.036560
0.033630
0.035095
0.030212
0.026306
0.023376
0.019470
0.019470
0.010681
0.020447
0.013123
0.051697
0.080017
0.159119
0.252869
0.018494
-0.893585
-0.986847
-0.599152
-0.155792
0.259216
0.829529
0.698669
0.000427
-0.357452
-0.475128
-0.350616
-0.239777
-0.098175
0.023376
0.122009
0.155212
0.187927
0.179138
0.174255
0.171326
0.144958
0.130798
0.102966
0.075623
0.058533
0.031677
0.015076
-0.000031
-0.019562
-0.026886
-0.034698
-0.051300
-0.054718
-0.060577
-0.055695
-0.060089
-0.060577
-0.070343
-0.059601
-0.061066
-0.055695
-0.063995
-0.062531
-0.054718
-0.042023
-0.042511
-0.040558
-0.042023
-0.043488
-0.040070
-0.018097
-0.018097
-0.017609
-0.026398
-0.006378
-0.004425
-0.000031
-0.007355
-0.003448
0.012146
0.014587
-0.000031
0.023865
-0.003937
-0.000031
0.018005
0.013611
0.021912
0.009216
0.007751
0.014099
0.011169
0.014587
0.017029
0.007263
0.006287
0.002380
0.011169
0.009216
0.010193
0.000916
-0.003937
0.009216
0.010193
0.015564
0.006287
0.003845
0.000916
-0.003448
0.008240
0.006775
-0.002472
-0.000519
0.007751
-0.006866
0.000916
0.006287
-0.002960
0.007263
0.001892
0.008240
0.000916
-0.001007
0.003357
0.006287
0.010193
0.001404
0.001892
0.005798
0.008240
0.004333
0.006775
0.005310
0.008728
0.002380
0.017029
0.013123
0.008240
0.012146
0.020447
0.018005
0.026306
0.032654
0.023865
0.021423
0.025818
0.030701
0.036072
0.030212
0.037537
0.041931
0.033142
0.034607
0.039978
0.028748
0.033142
0.040955
0.035095
0.039490
0.019958
0.023865
0.034119
0.032654
0.034119
0.018005
0.012634
0.017517
0.017029
0.012634
0.004822
-0.000519
0.004822
0.001892
0.001404
0.001892
-0.003448
-0.000519
-0.013702
-0.012726
-0.002472
-0.006378
-0.003448
-0.005402
0.001892
-0.020050
-0.010773
-0.031281
-0.004913
-0.005890
0.010193
0.016052
0.006287
-0.004425
0.005798
0.009705
-0.002472
0.012634
-0.006866
-0.004425
-0.021027
-0.026886
-0.015167
-0.014679
-0.012238
-0.022980
-0.034210
-0.026398
-0.028839
-0.028351
-0.035187
-0.043976
-0.048859
-0.052277
-0.030792
-0.042511
-0.039581
-0.060089
-0.076691
-0.081573
-0.076202
-0.048370
-0.035187
-0.036652
-0.041534
-0.047394
-0.053253
-0.070831
-0.083038
-0.073273
-0.066437
-0.070343
-0.065948
-0.052765
-0.043488
-0.046417
-0.047394
-0.044464
-0.039093
-0.042023
-0.030304
-0.048370
-0.046417
-0.022003
-0.028351
-0.002960
-0.007843
-0.004913
-0.001495
0.000916
0.011658
0.012634
-0.002472
0.008240
0.010193
0.000427
0.022888
0.011658
0.012146
0.021912
0.032166
0.031189
0.031677
0.032166
0.041443
0.046814
0.041443
0.045349
0.053650
0.053650
0.049255
0.056580
0.059998
0.057556
0.054138
0.061951
0.067810
0.072693
0.057556
0.059998
0.067322
0.057068
0.056580
0.056091
0.041443
0.036072
0.044861
0.026794
0.040955
0.023865
0.028748
0.017517
0.021912
0.035095
0.026794
0.027771
0.025330
0.031677
0.024353
0.025818
0.019470
0.021423
0.013123
0.025330
0.016541
0.011658
0.013123
0.016052
0.023376
0.013611
0.014587
0.008240
0.001892
0.016052
0.000916
0.018005
0.003845
0.002869
0.005310
0.006287
-0.008820
-0.010773
-0.022980
-0.022491
0.007263
0.000916
-0.211945
-0.584991
-0.597687
-0.245636
-0.092316
0.286072
0.449158
0.062439
-0.117706
-0.264679
-0.415070
-0.373077
-0.098175
0.083923
0.049744
0.059998
0.067322
0.083435
0.110779
0.112244
0.109802
0.097107
0.104431
0.076599
0.073669
0.056580
0.046814
0.038025
0.014099
0.008240
0.011658
-0.001984
-0.002960
0.006287
-0.010773
-0.009796
-0.014191
-0.028351
-0.029327
-0.038116
-0.035675
-0.036652
-0.041534
-0.027374
-0.034698
-0.041534
-0.032257
-0.047882
-0.054230
-0.035187
-0.051300
-0.045441
-0.047394
-0.053741
-0.038605
-0.042511
-0.037628
-0.035187
-0.032745
-0.021515
-0.020050
-0.018097
-0.010773
-0.000519
-0.008331
0.005798
0.003845
0.012146
0.009705
0.019470
0.019470
0.018494
0.023865
0.018494
0.028748
0.014587
0.026306
0.029236
0.032654
0.023376
0.016052
0.017029
0.021423
0.023376
0.014587
0.021423
0.021912
0.017517
0.012634
0.010681
0.023865
0.019470
0.019470
0.001892
0.018005
0.013123
0.008240
0.011658
0.016052
0.011169
0.016052
0.009216
0.008728
0.014587
0.003845
0.002380
0.013611
0.005310
0.011169
0.002869
0.002869
0.011169
0.006287
0.003357
-0.001495
-0.002472
0.010681
-0.001495
0.004822
0.010681
0.003357
0.009705
0.002869
0.005798
0.008728
0.010193
-0.002472
0.001404
0.007263
-0.007355
0.000916
0.003357
0.011169
0.008240
-0.001984
-0.009308
-0.014679
-0.022003
-0.018097
-0.015656
0.008728
-0.013214
-0.027863
-0.028351
-0.035675
-0.034698
-0.045929
-0.050812
-0.057159
-0.051788
-0.038116
-0.025421
-0.029816
-0.038116
-0.054230
-0.033722
-0.014679
-0.020538
-0.018097
-0.010284
0.002380
0.006287
-0.000031
0.008240
0.004822
0.004822
0.011658
0.008728
0.015564
0.030212
0.026306
0.029236
0.032654
0.034119
0.042419
0.036072
0.024353
0.026306
0.018005
0.029724
0.007751
0.010193
0.027283
0.027771
0.026794
0.025818
0.014587
0.020935
0.022400
0.007263
0.006287
0.006287
0.012634
0.014099
0.011658
0.004822
0.017517
0.011658
0.003845
0.009705
0.009705
0.017029
0.004822
0.018005
0.005310
0.010681
0.021912
0.009705
0.010681
0.007751
0.016541
0.012634
0.002380
0.007263
0.011658
0.006287
0.003845
0.007751
0.016052
0.006287
0.012146
0.005310
0.006775
0.018005
0.002380
0.005310
0.012634
0.008728
0.021423
0.022888
0.016541
0.024841
0.016052
0.039001
0.038513
0.022888
0.036072
0.038513
0.026306
0.042908
0.038025
0.034119
0.044861
0.041443
0.047791
0.038025
0.039001
0.039978
0.032166
0.022400
0.025818
0.025818
0.018982
0.008728
0.007751
0.018494
0.017029
0.005310
0.004333
-0.005402
0.000427
-0.014191
-0.007843
-0.005402
-0.007355
-0.002472
-0.005890
-0.010773
-0.018585
-0.000519
-0.012238
-0.003448
-0.007843
-0.001984
0.005310
-0.000519
-0.001984
-0.003448
0.000916
0.002380
-0.003937
-0.002960
-0.006378
-0.004913
-0.004425
-0.013214
-0.017609
-0.022003
-0.025909
-0.026398
-0.005402
0.041443
-0.016632
-0.269073
-0.469269
-0.431671
-0.264679
-0.151398
-0.055695
-0.040070
0.044373
0.202576
-0.078156
-0.248566
-0.257843
-0.223175
-0.139679
-0.059113
-0.007843
0.070740
0.097107
0.116150
0.131775
0.133728
0.122986
0.112244
0.092224
0.082947
0.067322
0.060974
0.047302
0.021912
0.011658
0.006775
-0.013702
-0.034210
-0.034210
-0.032257
-0.047882
-0.049835
-0.053741
-0.048859
-0.059113
-0.047394
-0.050812
-0.056671
-0.046417
-0.054718
-0.046906
-0.056671
-0.060089
-0.044952
-0.039581
-0.051300
-0.045441
-0.041534
-0.032257
-0.037140
-0.033722
-0.029816
-0.026886
-0.035187
-0.022491
-0.027863
-0.022491
-0.011261
-0.016144
-0.010284
-0.003937
-0.011261
-0.011261
-0.006378
-0.008331
-0.001495
-0.008820
-0.003937
0.006775
0.000427
-0.002472
0.007263
0.000916
0.010681
0.008240
0.008240
0.015564
0.009216
0.008240
0.022400
0.013123
0.017029
0.020447
0.015564
0.014099
0.023376
0.015564
0.027771
0.018005
0.021423
0.023376
0.020935
0.015076
0.017517
0.023376
0.024353
0.016541
0.014587
0.021423
0.032654
0.016541
0.020935
-0.001007
-0.018097
-0.035675
-0.032257
-0.013214
0.005310
0.059509
0.086853
0.079041
0.078552
0.078552
0.021912
-0.040070
-0.043976
-0.009796
0.058044
0.088318
0.103943
0.092224
0.072205
0.070251
0.062927
0.054626
0.042908
0.027283
0.027771
0.029236
0.021423
0.020447
0.014099
0.023865
0.007263
0.010681
0.006287
0.006775
0.001892
-0.001984
-0.010773
0.000916
-0.000031
-0.007843
-0.014191
-0.007355
-0.006378
-0.000031
-0.001007
0.006775
-0.001007
0.007751
0.007263
0.009216
0.014099
-0.000519
0.014099
0.010681
0.021423
0.013123
-0.002960
0.003845
-0.000519
0.007263
0.014099
-0.004913
-0.007843
-0.006866
-0.015167
-0.009796
-0.021027
-0.017120
-0.037628
-0.028839
-0.031281
-0.034698
-0.032257
-0.044464
-0.042511
-0.048859
-0.059113
-0.047882
-0.055206
-0.052765
-0.059113
-0.065948
-0.060577
-0.056671
-0.057159
-0.071320
-0.058136
-0.059113
-0.063507
-0.059113
-0.061554
-0.044952
-0.050323
-0.043976
-0.048370
-0.059113
-0.041046
-0.043488
-0.035675
-0.034698
-0.027374
-0.021515
-0.014191
-0.010284
-0.000519
-0.004913
-0.006866
-0.001007
0.011658
0.008240
-0.001495
0.013123
0.018005
0.027771
0.029724
0.026794
0.039490
0.032654
0.041443
0.053650
0.047791
0.056580
0.059021
0.046326
0.051697
0.056091
0.055115
0.061951
0.047791
0.074158
0.060486
0.070251
0.064392
0.065857
0.059021
0.057068
0.053650
0.050232
0.060974
0.035095
0.037537
0.045837
0.039490
0.033142
0.046814
0.028259
0.022888
0.037048
0.027771
0.031677
0.025818
0.024841
0.034607
0.027283
0.027283
0.014587
0.013123
-0.002960
0.001404
-0.022003
-0.025909
-0.052765
-0.078644
-0.084503
-0.093781
-0.086945
0.051697
0.165955
0.349060
0.232849
-0.460480
-0.606964
-0.358429
0.149353
0.321716
0.143494
-0.007843
-0.089386
-0.050812
-0.032257
-0.074738
-0.072296
-0.045929
-0.042999
-0.036652
-0.040070
-0.047394
-0.051300
-0.058624
-0.047882
-0.044464
-0.056671
-0.056671
-0.074738
-0.067413
-0.065948
-0.064484
-0.067902
-0.063507
-0.069855
-0.055695
-0.066437
-0.062531
-0.053253
-0.074249
-0.059601
-0.050812
-0.046417
-0.039093
-0.039093
-0.038116
-0.042999
-0.037140
-0.033722
-0.022980
-0.014191
-0.022980
-0.021515
-0.009308
-0.018585
-0.018585
-0.012238
-0.014679
-0.008820
-0.007843
-0.001984
-0.012238
-0.005402
-0.007355
0.015076
0.015564
0.023376
0.018005
0.022400
0.010193
0.010193
0.029236
0.024353
0.031189
0.036072
0.040466
0.039490
0.050720
0.035095
0.041443
0.028748
0.024841
0.026306
0.030212
0.021912
0.007751
-0.003937
0.001404
0.012146
0.012146
0.015076
0.018494
0.009216
0.007263
-0.010773
-0.011261
-0.002472
0.001892
-0.001007
0.000427
-0.001007
0.003357
0.015076
0.012634
0.029724
0.027283
0.017517
0.027771
0.025330
0.026794
0.030701
0.016541
0.018982
0.020447
0.027283
0.023865
0.030701
0.018982
0.013611
0.012146
0.010193
-0.002472
0.001892
0.005310
-0.001984
-0.009308
-0.001495
-0.008331
-0.009796
-0.015167
-0.015656
-0.020050
-0.019562
-0.009308
-0.012238
-0.013214
-0.008331
-0.014679
-0.022003
-0.007355
-0.001495
-0.000519
-0.014191
-0.006378
0.004822
-0.003937
0.010681
0.015564
-0.003448
0.000916
0.004333
0.009216
0.017517
0.005310
0.007263
0.010681
0.016052
0.002869
0.019470
0.008240
0.008240
0.018982
0.010681
0.022888
0.015564
0.013611
0.015076
0.029236
0.019958
0.030212
0.017029
0.032654
0.027283
0.032166
0.036560
0.031677
0.023865
0.022400
0.023865
0.020447
0.022400
0.013611
0.017517
0.016541
0.015076
0.011169
0.009216
0.006775
0.006775
0.006287
0.015076
0.009705
0.002380
0.002869
-0.005402
0.007263
-0.007843
-0.004425
-0.002472
0.001892
0.013123
0.001892
-0.005890
-0.000031
-0.007843
-0.001984
-0.002960
-0.017120
-0.014679
-0.001495
-0.003937
-0.000519
0.005798
-0.004913
0.001892
-0.001007
0.005310
0.020935
0.008728
0.008728
0.022888
0.019470
0.036560
0.035095
0.033630
0.037048
0.026306
0.030701
0.050720
0.028259
0.040955
0.034119
0.023865
0.043396
0.046326
0.029724
0.033630
0.033630
0.028259
0.030701
0.029724
0.029724
0.016052
0.007751
0.023865
0.021423
0.020447
0.020935
0.020935
0.016052
0.011169
0.014587
0.012634
0.011169
0.011658
0.016541
0.013123
0.003357
0.019958
0.000427
0.007751
-0.006378
-0.002960
0.002380
-0.000031
-0.005402
-0.020050
-0.019562
-0.027863
-0.014191
-0.023468
-0.024933
-0.051788
-0.036163
-0.016632
-0.000519
0.038513
0.073669
-0.023468
-0.364777
-0.499542
-0.218781
-0.147003
-0.004913
0.194275
0.126404
-0.083527
-0.073273
-0.102570
-0.240265
-0.110870
-0.077667
-0.054718
-0.080109
-0.045929
0.004822
0.043884
0.055603
0.059509
0.056580
0.037048
0.017029
0.010681
-0.004425
-0.006378
-0.018585
-0.018585
-0.038116
-0.042023
-0.035187
-0.035675
-0.050323
-0.059113
-0.053741
-0.053253
-0.059601
-0.046906
-0.047394
-0.047394
-0.051300
-0.044952
-0.036652
-0.034698
-0.039093
-0.025421
-0.036652
-0.029327
-0.022491
-0.025909
-0.013702
-0.016144
-0.009796
-0.014679
-0.000519
-0.009308
-0.003448
0.004822
-0.002960
0.013611
0.003357
0.012146
0.014587
0.002380
0.007751
0.016052
0.016052
0.014587
0.011169
0.012634
0.014099
0.015076
0.010681
0.008728
0.013123
0.009705
0.016541
0.004333
0.007751
0.007751
0.000427
-0.005402
0.000427
-0.000519
-0.001007
-0.002472
0.002869
-0.008331
-0.009796
-0.006378
-0.014191
-0.013702
-0.016144
-0.005890
-0.011261
0.006287
-0.018097
-0.007843
-0.008331
-0.004425
-0.002960
-0.003448
0.006775
-0.002960
0.011169
0.009705
0.004333
0.008728
0.008728
0.005798
0.018494
0.011658
0.016541
0.014587
0.026306
0.027283
0.021912
0.022400
0.021912
0.020447
0.031189
0.038025
0.041931
0.043396
0.044861
0.051208
0.043884
0.053650
0.049744
0.052185
0.057068
0.059998
0.047302
0.039001
0.045837
0.043396
0.029236
0.023865
0.038025
0.025330
0.033630
0.008240
0.014587
0.005798
-0.002472
-0.005402
-0.016632
-0.010773
-0.013214
-0.005890
-0.020538
-0.020538
-0.015167
-0.021515
-0.013702
-0.025909
-0.018585
-0.022003
-0.033234
-0.028839
-0.026886
-0.034210
-0.037628
-0.027863
-0.042999
-0.035675
-0.054718
-0.045929
-0.051300
-0.056183
-0.047394
-0.057159
-0.053253
-0.054230
-0.063995
-0.051300
-0.063995
-0.063507
-0.066437
-0.063995
-0.060089
-0.058624
-0.067413
-0.061554
-0.060089
-0.050323
-0.047394
-0.051300
-0.049835
-0.042023
-0.040558
-0.047394
-0.028839
-0.031281
-0.013702
-0.012726
-0.005890
-0.002960
0.002380
0.002869
0.002869
0.011169
0.004333
0.021912
0.003845
0.021912
0.018982
0.033630
0.024353
0.030701
0.034119
0.040955
0.048767
0.045349
0.057556
0.040466
0.045837
0.052185
0.053650
0.064880
0.045349
0.058533
0.061951
0.058533
0.068298
0.060974
0.058044
0.063904
0.047302
0.046814
0.058044
0.037537
0.043884
0.039001
0.025330
0.038513
0.032654
0.026306
0.024841
0.029236
0.025330
0.034119
0.030212
0.026794
0.029724
0.023376
0.022400
0.018005
0.009216
0.003845
0.004333
0.010681
0.014099
0.026306
0.015564
-0.001984
-0.010284
-0.006866
-0.011261
-0.016632
-0.020050
-0.023956
-0.009308
-0.022491
-0.029816
-0.033234
-0.028839
-0.015656
-0.013214
-0.027374
-0.026886
-0.026398
-0.023956
0.003357
-0.008331
-0.013702
-0.011749
-0.012238
-0.000519
0.004822
0.002380
0.008728
0.014587
0.026794
0.031677
0.018982
-0.008331
-0.005890
0.005310
0.015076
0.026306
0.025330
0.001892
0.019470
0.003845
0.005798
0.005310
0.009216
0.005310
0.021423
0.019958
0.014587
0.016052
0.020935
0.018494
0.012146
0.003357
0.015564
0.036560
0.035583
0.031677
0.039978
0.034607
0.029236
0.037048
0.036072
0.043884
0.037048
0.043884
0.044373
0.034607
0.057068
0.085388
0.165955
0.242126
-0.077179
-0.701691
-0.574249
-0.463409
-0.183624
0.218201
0.258240
-0.115753
0.181580
0.157654
-0.259308
-0.286163
-0.267120
-0.169952
-0.092316
-0.030792
0.029236
0.091248
0.124939
0.164978
0.177673
0.157654
0.151306
0.133240
0.113708
0.096619
0.075134
0.059021
0.036560
0.010193
-0.007355
-0.009796
-0.031769
-0.029327
-0.041534
-0.040558
-0.046417
-0.048370
-0.049347
-0.061554
-0.058136
-0.056671
-0.059113
-0.061066
-0.049835
-0.049835
-0.056183
-0.050323
-0.048859
-0.056183
-0.039581
-0.043488
-0.037628
-0.031281
-0.038116
-0.025421
-0.026886
-0.022491
-0.019073
-0.011749
-0.006378
-0.005402
-0.005890
-0.002472
-0.003937
-0.001984
0.000916
0.015076
0.013123
0.010681
0.014587
0.002380
0.009705
0.021423
0.010193
0.022400
0.008728
0.007263
0.014099
0.015564
0.020447
0.012146
0.013611
0.009216
0.020935
0.012634
0.013123
0.011658
0.010193
0.019470
0.017029
-0.000519
0.007751
0.011658
0.000916
0.013611
0.003357
0.005798
0.010193
-0.000031
0.004333
0.003845
0.010193
0.003357
0.001404
-0.002472
0.003357
-0.003448
-0.001984
0.001404
0.002869
0.010193
0.007751
-0.008820
-0.001984
-0.004913
0.000916
0.002380
-0.000031
-0.000031
-0.000031
-0.016632
-0.007843
-0.005890
-0.009796
0.006775
-0.002960
-0.006378
-0.015167
-0.010773
-0.010284
-0.017120
-0.014679
-0.002960
-0.018585
-0.006378
-0.014191
-0.007355
-0.015656
-0.023956
-0.019073
-0.028839
-0.044952
-0.026398
-0.014191
-0.001007
-0.007843
-0.022980
-0.022980
-0.020538
-0.024933
-0.025421
-0.021515
-0.018097
-0.008820
-0.014679
-0.006378
-0.007355
-0.011261
-0.005402
0.003357
-0.000031
-0.001984
-0.003448
-0.010284
0.004822
0.001892
-0.001007
0.009216
-0.015167
-0.008820
-0.016632
-0.011749
-0.014679
-0.011261
-0.014191
-0.010773
-0.021027
-0.026398
-0.019562
-0.029327
-0.025909
-0.015656
-0.018097
-0.021027
-0.010773
-0.023956
-0.019073
-0.011261
0.003845
0.009705
-0.001007
0.008240
0.019958
0.019958
0.018005
0.013123
0.022888
0.023376
0.032166
0.012146
0.015564
0.025818
0.018494
0.013123
0.006775
-0.001984
0.000427
0.013123
0.023865
0.026306
-0.001495
-0.008820
-0.006866
-0.011261
0.003357
0.016052
-0.000031
-0.011749
0.008728
0.005798
-0.010773
-0.014679
-0.015167
-0.015656
-0.002960
-0.008331
-0.011261
-0.003937
-0.013214
-0.008331
-0.005402
-0.002472
-0.011261
-0.007843
-0.015167
-0.016632
-0.020050
-0.018585
0.000427
-0.020538
-0.019073
-0.019073
-0.015656
-0.013702
-0.021027
-0.017609
-0.033722
-0.034698
-0.031281
-0.049347
-0.052277
-0.031769
-0.031281
-0.044952
-0.033234
-0.032745
-0.036163
-0.064484
-0.062531
-0.067902
-0.065948
-0.049347
-0.062042
-0.062531
-0.054230
-0.025909
-0.024445
-0.034210
-0.055695
-0.072784
-0.024445
0.117126
0.193298
0.162048
0.271912
0.422791
0.372009
-0.310577
-0.678741
-0.291046
0.109802
0.390564
0.376892
0.249451
0.114685
0.007263
-0.049347
-0.082550
-0.086945
-0.081085
-0.102570
-0.085968
-0.072784
-0.071808
-0.052277
-0.042511
-0.040558
-0.036652
-0.022980
-0.023956
-0.016144
-0.021515
-0.022003
-0.025421
-0.012726
-0.017609
-0.027374
-0.028351
-0.017609
-0.019073
-0.010773
-0.012726
-0.014679
-0.011261
-0.022980
-0.004425
-0.011749
-0.018097
-0.001984
-0.008820
0.001892
-0.008331
-0.007843
-0.004425
0.001404
0.000427
0.003845
0.002869
0.002380
0.010681
0.013123
0.001892
0.011658
0.020447
0.004822
0.012634
0.023376
0.015076
0.018005
0.022400
0.024353
0.021912
0.021423
0.020935
0.021423
0.027283
0.021423
0.025818
0.030701
0.028259
0.013123
0.024841
0.027283
0.026306
0.020935
0.023865
0.020935
0.026306
0.019470
0.031677
0.024353
0.016052
0.018005
0.015076
0.033630
0.020935
0.023376
0.023376
0.014587
0.024353
0.019958
0.018494
0.018982
0.019958
0.003845
0.017517
0.019958
0.018494
0.008728
0.005310
0.018494
0.017029
0.009705
0.024353
0.022888
0.018005
0.035095
0.044373
0.043396
0.039490
0.017517
0.018005
0.007751
0.004822
0.003845
-0.001495
-0.007843
-0.004425
0.001892
0.000427
0.004822
-0.002472
-0.009308
-0.015656
-0.022491
-0.022491
-0.015167
-0.009308
-0.008331
-0.002960
-0.000031
-0.004425
0.007263
0.006775
0.015076
0.017517
0.012634
0.007263
0.013123
0.007263
0.012146
-0.001495
0.007263
0.014099
0.031189
0.029236
0.033142
-0.003937
-0.006378
-0.006866
-0.000031
0.011169
0.014587
0.018494
0.027771
0.018982
0.015564
0.012146
0.007263
0.005310
0.017029
0.011169
0.013611
0.020447
-0.001007
-0.031281
-0.036652
-0.045441
-0.012726
-0.021515
-0.029816
-0.007355
-0.009308
-0.025421
-0.032257
-0.034210
-0.031281
-0.019562
-0.012726
-0.008820
-0.002472
-0.013214
-0.030792
-0.017120
-0.010773
0.003357
-0.001495
0.002380
0.000916
-0.006378
0.004822
0.005798
-0.003937
-0.000519
-0.004913
0.001404
-0.004425
-0.008820
-0.017120
-0.004913
-0.011749
-0.001007
-0.006866
-0.005890
-0.004913
-0.000519
-0.011261
-0.001495
0.001892
-0.004913
-0.017120
-0.005890
0.003357
-0.001495
0.004822
0.000427
-0.001984
-0.003937
-0.003937
0.002380
0.000427
0.018494
0.000427
0.007751
0.007263
0.006775
0.009705
0.002869
0.001892
0.012146
0.014099
0.008240
0.008240
0.000916
0.009216
0.010193
0.014587
0.003845
0.008728
0.013611
0.012146
0.013611
0.014099
0.016541
0.024841
0.016541
0.013123
0.013611
0.018005
0.016052
0.008728
0.026306
0.015076
0.014099
0.014099
0.005310
0.012634
0.010193
0.018005
0.020935
0.017029
0.007263
0.014099
0.024841
0.012146
0.010681
0.017029
0.022400
0.014099
0.007751
0.011169
0.011169
0.016052
0.013611
0.007751
0.020935
0.001404
0.021423
0.009216
0.011169
0.013123
0.010193
0.007751
0.006287
0.017517
0.005310
0.006287
0.008240
0.004333
0.002869
0.006775
0.011169
0.011658
-0.004425
0.004333
0.008728
-0.002472
0.003357
0.005798
-0.001007
0.009705
-0.002472
0.000916
0.013123
-0.013214
0.008240
0.013611
0.001404
-0.002960
0.001892
-0.003448
0.000427
0.005310
0.005798
0.000916
-0.005402
0.000916
0.003357
0.005310
-0.002960
0.000427
-0.002960
0.006775
-0.005890
-0.007355
0.002869
-0.001007
0.009705
-0.004425
-0.000031
0.007263
-0.004913
-0.006866
-0.003448
0.008240
-0.005890
0.006775
0.007263
-0.007355
0.004822
-0.002960
0.011169
-0.003448
0.002380
0.005310
0.007751
0.005310
0.005310
0.018005
0.011658
0.007751
0.015564
0.024353
0.012634
0.016541
0.011169
0.029236
0.018982
0.007751
0.027771
0.029236
0.019470
0.013611
0.013611
0.013123
0.021912
0.019958
0.013611
0.011658
-0.000031
-0.001984
0.008240
0.003357
-0.001495
-0.012726
-0.017609
-0.013214
-0.019562
-0.020538
-0.017120
-0.033722
-0.025421
-0.027374
-0.029816
-0.030304
-0.030304
-0.035187
-0.036163
-0.022003
-0.034698
-0.012238
0.007751
0.072205
0.071716
-0.006866
-0.066437
-0.061554
-0.018097
-0.000031
0.024841
-0.005890
0.019470
0.092224
-0.024445
-0.879913
-1.001495
-0.368195
0.776306
0.987732
0.053162
-0.467804
-0.579132
-0.482452
-0.393097
-0.263702
-0.184113
-0.122589
-0.071320
-0.039581
-0.023468
-0.020050
-0.016144
-0.013214
-0.024933
-0.017120
-0.009308
-0.020538
0.000427
0.009216
0.008240
0.013123
0.019958
0.027771
0.028259
0.031677
0.042908
0.033630
0.034119
0.028748
0.046814
0.037048
0.048279
0.048279
0.060974
0.064392
0.042908
0.047791
0.051697
0.038025
0.037537
0.032166
0.029236
0.021423
0.017517
0.018494
0.014099
0.004822
0.007263
0.003357
0.007751
0.005310
0.005310
0.005798
0.003357
0.007751
0.001892
0.016541
0.013123
0.009216
-0.003448
-0.001007
0.011658
0.002380
0.002380
0.019470
0.014099
0.009705
0.017029
0.010681
0.024841
0.011658
0.009216
0.018494
0.019470
0.016541
0.019470
0.018005
0.014099
0.017029
0.026794
0.016052
0.019470
0.015076
0.024841
0.023376
0.030701
0.018982
0.014099
0.020935
0.020447
0.008240
0.003845
0.015076
0.014099
0.016052
0.012634
0.018005
0.017517
0.009216
0.009705
0.009216
0.008728
0.011169
0.011169
0.016052
0.004333
0.016052
0.016052
0.004333
0.018982
0.008728
0.008240
0.021912
0.003845
0.017029
0.006287
0.006287
0.011169
0.023376
0.011658
0.017517
0.011169
0.014587
0.011169
0.014099
0.019470
0.013611
0.017517
0.009216
0.023376
0.017029
0.017029
0.006775
0.021912
0.007263
0.018005
0.008728
0.013611
0.017517
0.015564
0.018982
0.013123
0.011658
0.007751
0.014099
0.022888
0.012146
0.018005
0.016541
0.022400
0.010681
0.005798
0.011169
0.015076
0.014099
0.012634
0.018494
0.015076
0.014099
0.015076
0.010681
0.021423
0.018494
0.022888
0.013611
0.011658
0.018494
0.015564
0.020935
0.021912
0.014099
0.031189
0.018494
0.020935
0.021912
0.014587
0.027283
0.027283
0.018982
0.026306
0.016541
0.022400
0.025818
0.032166
0.025330
0.029724
0.017029
0.029724
0.028259
0.015564
0.025330
0.030701
0.010193
0.028259
0.020935
0.017029
0.022888
0.015076
0.019470
0.014587
0.016541
0.026794
0.013123
0.016541
0.014587
0.017517
0.021912
0.011658
0.013611
0.020447
0.029724
0.021423
0.030212
0.018005
0.030701
0.021423
0.012634
0.020935
0.015564
0.012146
0.005310
0.010681
0.016052
0.014587
0.007751
0.004333
-0.002472
0.005310
-0.001495
-0.014679
-0.012238
-0.016632
-0.016144
-0.008331
-0.024933
-0.041046
-0.031281
-0.029816
-0.029327
-0.000519
0.002869
0.042908
0.090759
0.095154
0.077576
-0.016144
-0.063995
-0.067413
-0.027863
0.021912
0.037048
0.014587
0.035583
0.015076
0.014099
0.019958
-0.015167
-0.026398
-0.043976
-0.053253
-0.048859
-0.056183
-0.055206
-0.050323
-0.042511
-0.042999
-0.052277
-0.052765
-0.063995
-0.064972
0.064392
0.179138
0.168884
0.021912
0.057556
0.135681
0.136658
0.101990
0.082947
0.133240
0.144958
0.122498
0.131287
0.183044
0.158630
0.064880
-0.013214
-0.038116
0.045837
-0.001007
-0.003937
-0.010773
-0.055206
-0.078644
-0.106476
-0.129913
-0.135284
-0.133331
-0.143585
-0.136261
-0.126495
-0.115753
-0.117706
-0.094757
-0.081573
-0.064484
-0.056671
-0.043976
-0.046906
-0.031281
-0.027374
-0.024445
-0.020538
-0.012726
-0.013702
-0.019562
-0.016144
-0.009308
-0.005402
-0.015167
-0.005402
-0.000031
-0.002960
-0.004913
0.000916
-0.001007
-0.002472
-0.012238
-0.002960
0.001404
-0.005402
0.005310
-0.001007
-0.014679
-0.001495
-0.005402
0.000916
-0.002960
0.002380
0.006287
0.001404
-0.004425
-0.001984
-0.000519
-0.002472
-0.006378
-0.001495
0.010681
-0.003448
0.001404
0.010681
0.009216
-0.000031
0.007751
0.001404
0.000916
0.006775
0.000427
-0.001495
0.000427
0.002869
0.006287
0.002869
0.014099
0.003845
0.008240
0.010193
-0.000031
0.003845
0.004333
0.014587
0.001404
0.005798
0.004333
0.010193
0.005310
0.006775
0.008240
0.004822
-0.001495
0.011169
0.006287
0.008728
-0.001007
0.009216
0.005798
0.016052
0.004333
-0.000031
0.004822
0.014587
-0.001495
0.006287
0.013611
0.004333
0.008240
-0.002472
0.010681
0.004822
0.001404
0.008240
0.010193
0.001892
0.006775
0.001404
0.010193
0.005310
0.005798
0.000427
0.010193
0.002380
-0.004913
0.004822
0.001892
0.007751
0.010681
0.005310
-0.002960
0.007263
0.008728
0.011658
0.006775
-0.001007
-0.002472
-0.007355
0.005310
0.008240
0.007751
0.012146
0.000916
0.006287
0.001404
0.000427
-0.004425
0.004822
0.008728
0.006287
0.004822
0.001892
0.007751
-0.003937
0.010681
0.009705
0.005310
-0.002472
-0.001007
0.016052
0.002380
0.004333
0.010681
0.000427
-0.004913
0.006287
0.007751
-0.000519
0.001404
-0.001495
0.009216
0.002380
0.005798
-0.000519
-0.003448
-0.005890
-0.006866
0.011169
-0.003937
-0.009796
-0.019562
-0.006378
-0.008820
-0.019562
-0.021027
-0.022003
-0.019073
-0.027863
-0.033722
-0.038605
-0.023468
-0.046906
-0.036163
-0.052277
-0.052277
-0.042999
-0.066437
-0.057648
-0.060089
-0.063019
-0.067902
-0.072784
-0.079132
-0.068878
-0.068878
-0.047394
-0.001495
0.081482
0.212341
0.310974
0.349548
0.137634
-0.108917
-0.279816
-0.209991
-0.103546
0.008240
0.088806
0.108337
0.095154
0.082947
-0.048859
-0.230499
-0.376495
-0.315948
-0.302277
-0.334503
-0.336456
-0.275421
-0.164093
-0.083038
-0.107941
-0.154327
-0.223663
-0.235382
-0.094757
-0.056183
-0.029816
-0.002960
0.060974
0.133728
0.151794
0.139099
0.134216
0.123474
0.104919
0.119080
0.119568
0.122009
0.121033
0.115173
0.091248
0.093201
0.087830
0.095154
0.087830
0.070740
0.067322
0.066833
0.063416
0.062927
0.039978
0.038513
0.033630
0.031189
0.021912
0.022888
0.010193
0.011658
-0.003937
-0.013214
-0.000031
-0.007355
-0.005890
-0.010773
-0.013702
-0.022003
-0.014191
-0.025421
-0.036163
-0.018097
-0.041046
-0.033722
-0.031281
-0.031769
-0.045929
-0.037628
-0.028351
-0.027863
-0.024933
-0.034210
-0.021027
-0.029327
-0.012238
-0.018585
-0.015167
-0.017120
-0.014679
-0.003937
0.003357
0.001404
0.002869
0.009705
-0.001984
0.006775
0.011658
0.015564
0.018005
0.014099
0.003357
0.015076
0.014099
0.009216
0.024841
0.017517
0.013611
0.030701
0.018494
0.016052
0.013123
0.018982
0.020447
0.011169
0.022888
0.022888
0.026306
0.010681
0.016052
0.022400
0.013123
0.015564
0.017029
0.015076
0.018005
0.012634
0.006287
0.015076
0.015564
0.004333
0.019958
0.014099
0.016052
0.008728
0.003845
0.013123
0.011658
0.011658
0.001404
0.010681
0.006287
0.014099
0.010193
0.007263
0.013123
0.017517
0.008240
0.005798
0.011169
0.014587
0.009705
0.008728
-0.004425
0.011658
0.007751
0.017517
0.011658
0.011169
0.007263
0.011658
0.014099
0.010681
0.002869
0.013611
0.009216
0.007263
0.000427
0.013123
0.011658
0.008240
0.011169
0.008728
0.013123
0.008240
0.000916
0.008728
0.001892
0.008728
0.014587
0.002380
0.009216
-0.000519
0.001404
0.002869
0.006775
-0.000031
-0.005890
0.005798
0.007263
0.004822
0.006775
0.004822
-0.008331
0.002380
0.005798
-0.002960
-0.007355
0.003845
-0.013214
-0.004913
-0.009796
-0.002472
-0.003448
-0.012238
-0.014679
-0.018097
0.003357
-0.002960
-0.010284
-0.010284
-0.012726
-0.003937
-0.003937
-0.001984
-0.006866
0.004822
-0.007355
-0.007355
-0.003937
-0.003937
0.002869
0.012146
-0.010773
-0.005402
0.004333
-0.005402
0.004822
-0.006378
0.002380
-0.007843
-0.017120
-0.001007
-0.004425
-0.008331
-0.003937
-0.013214
-0.015656
-0.007843
-0.005890
-0.012238
-0.013702
-0.010284
-0.005890
-0.006378
-0.019073
-0.019562
-0.022003
-0.023956
-0.008820
-0.020538
-0.012238
-0.023956
-0.019073
-0.016144
-0.015167
-0.031769
-0.025909
-0.032257
0.010681
0.085388
0.200134
0.258240
0.244568
0.169373
0.116150
0.050720
0.047791
0.067810
0.109314
0.143494
0.124451
0.120056
0.124939
0.141541
0.095642
0.031189
-0.022491
-0.058624
-0.097687
-0.192413
-0.198761
-0.171417
-0.139191
-0.065460
0.029236
0.150818
0.015564
-0.125519
-0.095245
-0.031769
-0.045929
-0.019562
0.011658
0.033630
0.033630
0.042908
0.074158
0.077576
0.088318
0.080017
0.065369
0.041443
0.029236
0.025330
0.007751
-0.010284
-0.022980
-0.034210
-0.031769
-0.017120
-0.018097
-0.017609
-0.015656
-0.019073
-0.026398
-0.033234
-0.030304
-0.022003
-0.026398
-0.035187
-0.028351
-0.030304
-0.025421
-0.023956
-0.025909
-0.030792
-0.032745
-0.021515
-0.025909
-0.030792
-0.028839
-0.029816
-0.012726
-0.031769
-0.022980
-0.029327
-0.023468
-0.021027
-0.022980
-0.028839
-0.020538
-0.019073
-0.030792
-0.007843
-0.025421
-0.024445
-0.028351
-0.023468
-0.016632
-0.017609
-0.027863
-0.018097
-0.021515
-0.020050
-0.025909
-0.025421
-0.009796
-0.022980
-0.015167
-0.022980
-0.006866
-0.020538
-0.017120
-0.016632
-0.013702
-0.016632
-0.020050
-0.011749
-0.018097
-0.004913
-0.007355
-0.016632
-0.016144
-0.006866
0.002869
-0.005890
-0.004425
-0.010284
-0.006866
-0.003937
-0.013214
-0.020050
0.000427
-0.002472
-0.011749
-0.004913
0.003845
-0.006378
-0.001984
-0.006378
-0.015656
0.001404
-0.010284
0.002380
-0.013702
0.001892
0.002869
-0.008331
-0.007355
-0.011261
-0.004425
0.005310
-0.006378
-0.011749
0.002869
-0.008331
0.008728
-0.004913
-0.004913
-0.012238
-0.001495
-0.010284
-0.005402
-0.003937
-0.001984
-0.007843
0.000427
-0.005890
-0.007355
-0.000031
0.002380
-0.001984
-0.006378
-0.007843
-0.004913
-0.013702
-0.007843
0.000916
-0.007355
-0.000519
-0.003937
0.001404
-0.008331
-0.007843
-0.003937
-0.007843
0.001892
0.001892
-0.011749
-0.010284
-0.005402
-0.002472
-0.009796
0.000916
-0.005890
-0.014679
-0.016632
-0.005402
0.001892
-0.008331
-0.010773
-0.014191
-0.005402
-0.008820
0.001892
-0.014679
-0.007355
-0.006378
0.000916
-0.001495
-0.013702
-0.012238
-0.006378
-0.012238
0.008728
0.007751
0.027771
0.021912
0.025330
0.051697
0.047302
0.058044
0.063416
0.053162
0.068787
0.106873
0.090271
0.109802
0.110779
0.109314
0.107849
0.063416
0.022400
0.032654
0.059998
0.076599
0.095154
0.059509
0.009216
-0.035675
-0.058136
-0.057159
-0.065460
-0.071808
-0.094269
-0.098663
-0.100128
-0.099152
-0.115265
-0.114777
-0.120148
-0.118195
-0.125519
-0.144562
-0.149445
-0.136261
-0.150909
-0.146027
-0.129913
-0.109894
-0.098663
-0.080109
-0.058624
-0.186554
-0.310577
-0.255890
-0.237335
-0.238800
-0.188995
-0.145538
-0.184113
-0.214874
-0.159210
-0.178253
-0.154816
-0.143097
-0.169464
-0.153351
-0.123077
-0.080597
-0.072296
0.085388
0.152771
0.114685
0.111755
0.102966
0.099548
0.128357
0.167419
0.178650
0.194763
0.202087
0.192322
0.209412
0.181580
0.169861
0.159119
0.145935
0.132751
0.116638
0.085388
0.089294
0.071716
0.059998
0.058044
0.046326
0.030701
0.029236
0.014099
0.025330
0.010681
0.007751
0.010193
0.003845
-0.007355
-0.001984
-0.004425
0.000916
-0.002472
-0.009796
-0.002472
-0.005890
-0.009796
-0.005890
-0.006866
0.004333
-0.006378
-0.004425
-0.019562
-0.004425
-0.014191
-0.009796
-0.009796
-0.004913
-0.012726
-0.006866
0.000916
-0.015656
-0.008331
-0.003937
0.004822
-0.008331
-0.006866
0.002380
-0.000519
-0.002960
-0.000031
0.007263
-0.002472
0.005310
-0.000031
0.005798
0.008240
0.003357
0.013611
0.006287
0.010193
0.007263
0.007263
0.001404
0.004333
0.007751
-0.000519
0.013611
0.005798
0.007263
0.000916
0.001892
0.009705
0.013611
0.009705
0.010681
0.008240
-0.000031
0.010193
0.006775
0.005798
0.005798
0.006287
0.006775
0.001404
0.003357
0.000427
0.010681
0.001404
0.007263
-0.002472
-0.000519
0.002380
-0.001984
-0.006378
0.010681
-0.005402
0.012634
-0.003448
0.008240
0.001404
0.005310
0.001404
-0.001007
-0.001007
-0.004425
-0.000031
0.005310
-0.008331
-0.001007
-0.001007
-0.015656
-0.003937
-0.003448
0.000427
-0.008820
-0.014679
-0.006866
-0.007843
-0.007843
-0.000031
0.001892
0.005798
0.015564
0.020447
0.041443
0.070251
0.080994
0.094666
0.095154
0.099548
0.077576
0.059021
0.069275
0.092224
0.104919
0.115662
0.120544
0.105896
0.100037
0.075134
0.062439
0.040955
0.043884
0.039001
0.044861
0.024841
0.013123
0.015076
-0.015167
-0.015167
-0.016632
-0.022491
-0.022980
-0.021515
-0.024933
-0.018097
-0.020050
-0.016632
-0.024445
-0.024933
-0.024933
-0.028351
-0.028351
-0.030304
-0.032745
-0.031769
-0.019073
0.002380
-0.005890
-0.001984
-0.018585
-0.025909
-0.011261
-0.008331
-0.017120
-0.004913
-0.006378
-0.009308
-0.012726
-0.011749
-0.014191
-0.020050
-0.030304
-0.030304
-0.020538
-0.018097
-0.022980
-0.013214
-0.029327
-0.030792
-0.022491
-0.046906
-0.037628
-0.030304
-0.044464
-0.039093
-0.033234
-0.031281
-0.030792
-0.026398
-0.026886
-0.034698
-0.061554
-0.055206
-0.051300
-0.056183
-0.037628
-0.039581
-0.045929
-0.041534
-0.055695
-0.055695
-0.060089
-0.053741
-0.051300
-0.057159
-0.059601
-0.040558
-0.035187
-0.023956
-0.019562
-0.020538
-0.005890
-0.005890
-0.002960
-0.004913
-0.025421
-0.022980
-0.026398
0.036072
0.181580
0.255310
0.269958
0.174744
0.039001
0.021423
0.050232
0.079041
0.082458
0.150330
0.188416
0.200623
0.171814
0.139587
0.090271
0.057068
0.054138
0.042419
0.029236
0.013611
-0.003937
-0.019562
-0.030792
-0.042999
-0.052765
-0.058624
-0.047882
-0.058624
-0.063507
-0.058624
-0.049347
-0.062042
-0.055206
-0.059601
-0.050812
-0.044464
-0.050323
-0.053741
-0.047394
-0.045441
-0.041534
-0.040558
-0.032745
-0.039093
-0.037628
-0.035187
-0.033234
-0.025421
-0.034698
-0.030304
-0.027863
-0.028351
-0.027374
-0.024445
-0.037628
-0.033234
-0.025421
-0.022003
-0.025909
-0.037628
-0.022003
-0.036652
-0.039093
-0.026886
-0.022003
-0.030792
-0.033234
-0.021515
-0.026398
-0.020050
-0.039581
-0.023468
-0.032257
-0.038116
-0.022491
-0.036652
-0.030792
-0.036652
-0.033234
-0.030792
-0.025421
-0.025421
-0.028351
-0.030304
-0.031281
-0.021027
-0.028351
-0.022980
-0.024445
-0.039093
-0.029327
-0.023468
-0.023468
-0.022980
-0.027863
-0.026886
-0.010773
-0.005402
-0.002472
0.017517
0.055115
0.090759
0.118103
0.136169
0.133240
0.071716
-0.043488
-0.069855
-0.032257
0.045349
0.090759
0.110779
0.104919
0.078064
0.039001
0.017029
0.002380
-0.022980
-0.032257
-0.044464
-0.037628
-0.043488
-0.036163
-0.047394
-0.039581
-0.035675
-0.026886
-0.036163
-0.021515
-0.019562
-0.011749
-0.023956
-0.023468
-0.012238
-0.020538
-0.011749
-0.018097
-0.015656
-0.012726
-0.020538
-0.013214
-0.008820
-0.026398
-0.021515
-0.014679
-0.019562
-0.018097
-0.033722
-0.018585
-0.014679
-0.023956
-0.021515
-0.028351
-0.038605
-0.025421
-0.023956
-0.020538
-0.027863
-0.029327
-0.040558
-0.033722
-0.032257
-0.024933
-0.026886
-0.035675
-0.037628
-0.034210
-0.029327
-0.027374
-0.026886
-0.027374
-0.036652
-0.043976
-0.028351
-0.022491
-0.022980
-0.022003
-0.011261
-0.020050
-0.009796
-0.019073
-0.004913
-0.005890
0.003357
-0.004913
-0.025421
-0.030304
-0.020538
-0.015167
0.011169
0.008240
-0.005402
-0.001007
-0.006866
-0.016144
-0.004425
-0.020538
-0.017609
-0.021027
-0.020050
-0.022980
-0.025421
-0.014191
-0.004913
0.003357
0.001404
0.001404
-0.001984
-0.001007
-0.001495
-0.006866
0.005798
-0.008331
-0.014679
-0.018097
-0.031769
-0.028839
-0.035675
-0.044952
-0.041534
-0.044464
-0.040070
-0.046906
-0.062042
-0.061066
-0.072296
-0.078156
-0.088898
-0.082062
-0.092804
-0.074738
-0.072296
-0.075226
-0.070831
-0.075714
-0.079132
-0.084015
-0.069366
-0.070343
-0.066437
-0.063507
-0.061066
-0.063507
-0.065460
-0.055206
-0.070343
-0.056671
-0.047394
-0.063507
-0.050323
-0.042999
-0.042999
-0.034210
-0.038605
-0.026886
-0.021027
-0.030792
-0.027863
-0.018097
-0.014679
-0.014679
-0.008331
0.003357
0.036560
0.020935
0.035095
0.057556
0.073669
0.078064
0.083923
0.076111
0.096619
0.092712
0.118591
0.147400
-0.087433
-0.214386
-0.061066
-0.019562
0.058533
0.326111
0.318298
0.230896
-0.127960
-0.282257
0.013123
0.071228
0.000427
0.012634
0.005798
0.062927
0.063416
0.065369
0.052673
0.053650
0.069275
0.078064
0.090271
0.084412
0.067322
0.056580
0.059998
0.062927
0.098083
0.121521
0.164001
0.177185
0.183533
0.134216
0.085388
0.055603
0.050232
0.063416
0.094666
0.122498
0.118103
0.105408
0.092224
0.070251
0.046814
0.031677
0.008240
-0.001984
-0.007355
-0.022003
-0.022491
-0.029327
-0.030792
-0.025421
-0.029327
-0.034210
-0.029816
-0.026398
-0.016632
-0.020538
-0.017609
-0.010284
-0.011749
-0.008331
-0.013214
-0.008331
-0.007355
0.001892
-0.001984
0.001404
0.003357
0.001404
-0.007355
-0.000031
0.004822
0.008728
0.001404
0.004822
0.001892
0.011658
0.003357
0.007751
0.010193
0.009705
0.000427
0.008728
0.015076
0.000916
0.016541
0.003845
0.007751
-0.002472
-0.002472
-0.009796
-0.021515
-0.012726
-0.017609
-0.008820
-0.011261
-0.019562
-0.014191
-0.008331
-0.012238
-0.027863
-0.031769
-0.043976
-0.046417
-0.049347
-0.056183
-0.028351
-0.015656
-0.017609
-0.020538
-0.039093
-0.028839
-0.040070
-0.060577
-0.046417
-0.023956
-0.016632
-0.029816
-0.030304
-0.028839
-0.015656
-0.025909
-0.022491
-0.023468
-0.024445
-0.025421
-0.017120
-0.013214
-0.012726
-0.019073
-0.017120
-0.005402
-0.005402
-0.013702
-0.008820
-0.019562
-0.011261
-0.011749
-0.008820
-0.022003
-0.006378
-0.005890
-0.000031
-0.003937
-0.004425
-0.003937
-0.014679
-0.024445
-0.022491
-0.007355
-0.007355
-0.000031
-0.003448
0.002869
-0.004425
-0.011261
-0.008331
-0.007355
-0.011749
-0.013214
-0.017609
-0.010284
-0.002960
-0.013214
-0.004913
-0.005402
-0.013214
-0.011261
-0.010284
-0.019562
-0.020050
-0.011749
-0.024933
-0.023956
-0.023956
-0.025421
-0.009308
-0.006866
-0.018097
-0.013214
-0.031281
-0.014191
-0.029327
-0.024933
-0.020050
-0.033722
-0.039581
-0.028351
-0.028351
-0.034698
-0.028351
-0.031281
-0.034698
-0.030304
-0.030304
-0.026886
-0.031281
-0.047882
-0.036163
-0.030304
-0.039581
-0.039581
-0.050323
-0.034698
-0.035675
-0.030792
-0.026398
-0.038605
-0.020050
-0.028839
-0.031281
-0.031769
-0.026398
-0.016144
-0.022980
-0.022980
-0.031281
-0.008820
-0.015167
-0.011749
-0.015656
-0.007843
-0.013214
-0.006378
-0.005402
-0.011749
-0.001984
-0.007843
0.003845
-0.001007
0.015076
0.020935
0.039001
0.064880
0.088806
0.111267
0.103943
0.069763
0.029236
0.026794
0.040466
0.071228
0.114197
0.115173
0.118591
0.115173
0.097595
0.096130
0.071716
0.051208
0.053162
0.047302
0.046326
0.044373
0.037048
0.035095
0.032654
0.022888
0.027283
0.021912
0.012146
0.018494
-0.001495
0.013123
0.006287
-0.006378
0.006775
-0.014191
-0.013702
-0.002960
-0.008331
-0.008820
-0.010773
-0.018097
-0.020050
-0.012238
-0.002960
-0.001007
-0.019073
-0.046417
-0.064484
-0.099152
0.066833
0.443787
0.541931
0.186462
-0.055206
-0.325226
-0.328644
-0.018097
0.097107
0.130798
0.131775
0.116150
0.059998
0.014099
-0.049347
-0.071320
-0.104034
-0.116241
-0.125519
-0.130402
-0.126984
-0.118195
-0.109406
-0.110382
-0.091827
-0.093292
-0.084991
-0.067902
-0.060577
-0.063995
-0.051788
-0.040558
-0.037628
-0.046906
-0.031769
-0.031281
-0.041046
-0.025421
-0.022003
-0.027863
-0.025421
-0.029327
-0.024445
-0.026886
-0.022980
-0.024445
-0.027374
-0.019073
-0.011749
-0.017609
-0.023468
-0.024445
-0.023956
-0.019562
-0.010773
-0.020050
-0.020050
-0.020050
-0.015167
-0.010773
-0.023468
-0.016144
-0.010773
-0.019562
-0.010773
-0.008820
-0.023956
-0.017120
-0.016632
-0.014679
-0.018097
-0.009796
-0.004425
-0.010284
-0.012238
-0.006378
-0.005402
0.002380
-0.012238
-0.007843
-0.001007
-0.002960
0.002869
-0.001984
0.007751
0.014099
0.011658
0.015564
0.019958
0.022888
0.000427
-0.007843
-0.002960
-0.009796
0.006775
0.008728
0.012146
0.019470
0.013611
0.003845
0.002869
0.001892
0.016541
0.002380
0.026306
0.006775
0.008240
0.020935
-0.004425
0.000427
0.003357
0.012634
0.023865
0.031677
0.013611
0.019470
0.022888
0.018005
0.021423
0.008240
0.000427
-0.009308
0.012146
-0.013214
0.002869
-0.005890
0.008240
0.002380
-0.009796
-0.006378
-0.007355
-0.010284
-0.016144
-0.019073
-0.022980
-0.011261
-0.017609
-0.005890
-0.006866
-0.009308
-0.012726
-0.009796
-0.015656
-0.012726
-0.019073
-0.007355
-0.008331
-0.016632
-0.014191
-0.001984
-0.001495
0.022888
0.022400
0.046326
0.074646
0.100037
0.131287
0.131287
0.099060
0.046326
0.009705
-0.013702
0.019470
0.052673
0.085876
0.078552
0.063416
0.041443
0.021912
0.002869
-0.022491
-0.046417
-0.055695
-0.077179
-0.079620
-0.082550
-0.093781
-0.104523
-0.110382
-0.119659
-0.104034
-0.093781
-0.086945
-0.084503
-0.083527
-0.078644
-0.072296
-0.073761
-0.073761
-0.070343
-0.080597
-0.068390
-0.073761
-0.069855
-0.053741
-0.035187
-0.031769
-0.017120
0.002869
0.018494
0.054626
0.045349
0.057068
0.062927
0.070740
0.073669
0.072205
0.083923
0.098083
0.118103
0.105408
0.126404
0.122009
0.120056
0.118103
0.110291
0.101013
0.095154
0.079041
0.074646
0.063416
0.060486
0.048767
0.043884
0.038025
0.033630
0.024841
0.023865
0.014099
0.019470
0.010193
0.015076
0.003845
0.007751
-0.002960
0.001404
0.008728
-0.006866
-0.001495
-0.014191
-0.005402
-0.015656
-0.010773
-0.009796
-0.002472
-0.021515
-0.017609
-0.005890
-0.012238
-0.015167
-0.027374
-0.013702
-0.022003
-0.017120
-0.018097
-0.024445
-0.023956
-0.011261
-0.016632
-0.016632
-0.008820
-0.020538
-0.010284
-0.021027
-0.009308
-0.012726
-0.024933
-0.020050
-0.017120
-0.012238
-0.017120
-0.012238
-0.011749
-0.013702
-0.012238
-0.024445
-0.002960
-0.016632
-0.015167
-0.015656
-0.018097
-0.011749
-0.008331
-0.015167
-0.012238
-0.007355
-0.010284
-0.003937
-0.008331
-0.007843
-0.008331
-0.020050
-0.004913
-0.011261
-0.000031
-0.002472
-0.011261
-0.010284
-0.009308
-0.010284
-0.004913
-0.001984
-0.015656
-0.004913
-0.004913
-0.008820
-0.007843
-0.007355
-0.009796
0.000916
-0.004425
-0.008331
-0.008820
-0.006378
-0.004425
-0.010284
-0.009796
-0.009308
-0.002472
-0.006378
-0.006866
-0.017120
-0.007355
-0.003937
-0.013214
-0.009308
-0.006378
-0.009308
-0.008820
-0.004425
-0.001495
-0.010284
-0.003937
-0.008820
0.005310
-0.006866
-0.012238
-0.006378
0.000916
-0.008331
-0.006378
-0.005402
-0.008820
-0.000031
-0.009308
-0.009308
-0.005890
-0.011261
-0.008331
-0.009796
-0.014679
-0.015167
-0.018585
-0.007843
-0.011261
-0.007355
-0.010773
-0.007843
-0.012726
-0.005890
-0.008331
-0.008331
-0.008331
-0.002472
0.023865
0.071716
0.125916
0.204041
0.239197
0.201599
0.142029
0.047791
-0.025421
-0.082550
0.020935
0.115662
0.098083
0.115662
0.126892
0.124939
0.057556
0.006775
-0.056183
-0.079132
-0.101593
-0.082062
-0.020050
-0.022980
-0.062531
-0.148468
-0.178253
-0.151886
-0.161652
0.014587
0.090271
0.094177
0.184998
0.206482
-0.089874
-0.159210
-0.094757
-0.063019
-0.185089
-0.138702
-0.116730
0.068298
0.119080
0.062439
-0.013702
-0.075714
-0.109406
-0.135284
-0.137726
-0.123566
-0.105499
-0.106476
-0.084015
-0.080597
-0.047394
-0.048370
-0.037628
-0.013214
-0.026398
-0.014191
-0.007355
-0.008820
-0.013214
-0.017120
-0.008820
-0.011261
-0.008820
-0.013214
-0.018585
-0.029816
-0.023468
-0.020050
-0.026398
-0.026886
-0.030304
-0.022491
-0.027863
-0.029816
-0.029816
-0.030792
-0.022980
-0.023956
-0.015167
-0.029327
-0.029327
-0.024933
-0.028839
-0.019073
-0.020050
-0.018585
-0.019073
-0.023468
-0.020538
-0.014191
-0.011749
-0.021027
-0.010284
-0.020050
-0.008331
-0.000519
-0.013214
0.000916
-0.010773
-0.004425
0.001892
-0.008331
-0.009796
-0.004425
-0.009796
-0.005890
0.008240
0.005310
-0.003937
-0.001495
-0.002472
0.001404
-0.004913
-0.000031
-0.010773
0.002380
0.003357
-0.001984
0.006775
0.007751
-0.011749
-0.005402
-0.005402
0.002380
0.002869
-0.001007
-0.002960
-0.000519
-0.006866
0.005798
0.000916
-0.005402
-0.003448
0.003357
0.006775
0.009216
-0.000031
0.002869
-0.001007
-0.005890
-0.000519
0.005310
0.003357
-0.004425
0.007263
0.001404
0.007751
0.003845
0.002380
-0.001007
-0.003448
-0.001495
0.003357
0.003845
0.009705
0.006287
0.004822
0.006287
0.003357
0.007263
-0.005402
-0.005402
0.005310
-0.003448
0.004822
0.002869
-0.001007
-0.005890
-0.003937
-0.001495
0.002869
-0.000519
-0.004425
0.003357
0.001892
0.000427
-0.003448
0.000427
0.005798
0.002869
-0.001984
0.007263
0.003357
0.007751
0.013123
0.007751
0.019958
0.028259
0.033630
0.033630
0.049255
0.054626
0.048767
0.066833
0.063416
0.059509
0.064392
0.070251
0.087830
0.079041
0.079041
0.064392
0.063904
0.059998
0.047791
0.052185
0.044861
0.034607
0.028748
0.017029
0.017029
0.023376
0.006775
0.000916
-0.003937
0.004333
0.007263
0.009705
-0.004913
-0.022491
-0.009308
-0.002472
-0.000031
0.008240
0.012146
0.015564
0.013611
0.017029
0.009216
0.002380
-0.001007
0.016052
-0.007355
-0.008820
0.001404
0.011169
0.004333
0.004822
-0.002472
-0.003937
-0.008820
-0.008331
0.011169
-0.003937
-0.004913
-0.014191
-0.024445
-0.026398
-0.007843
-0.031281
-0.025421
-0.021027
-0.016632
-0.019562
-0.022491
-0.028839
-0.045929
-0.051300
-0.049835
-0.039093
-0.055695
-0.057159
-0.062042
-0.052765
-0.057648
-0.080109
-0.080597
-0.075714
-0.075226
-0.091827
-0.087921
-0.094269
-0.087433
-0.090363
-0.096222
-0.102570
-0.105011
-0.104523
-0.095245
-0.088898
-0.111847
-0.115753
-0.123077
-0.113312
-0.099640
-0.097198
-0.093292
-0.082550
-0.087921
-0.095245
-0.094757
-0.084503
-0.092804
-0.078156
-0.067902
-0.084503
-0.064484
-0.060089
-0.043976
-0.031769
-0.029816
-0.015167
-0.003448
0.023865
0.042908
0.059998
0.076111
0.076111
0.087830
0.069763
0.074158
0.081970
0.105896
0.117615
0.131775
0.124939
0.117615
0.114197
0.098083
0.079529
0.083923
0.078064
0.071228
0.059021
0.069763
0.050720
0.061462
0.075134
0.081482
-0.043488
-0.183624
-0.122101
-0.104034
0.062439
0.314880
0.002380
-0.044464
-0.141144
-0.068390
0.000427
0.005310
-0.034698
-0.007355
0.021423
0.003357
0.008240
0.045349
0.044373
0.045837
0.043396
0.018494
0.039490
0.028259
0.026306
0.017029
0.021423
0.028259
0.024841
0.016541
0.004822
-0.002960
-0.017120
-0.009308
-0.029816
-0.028839
-0.032257
-0.036652
-0.034210
-0.035187
-0.032257
-0.028351
-0.031769
-0.047882
-0.033234
-0.042023
-0.031281
-0.031281
-0.041046
-0.034698
-0.028839
-0.033234
-0.042999
-0.043488
-0.036652
-0.046906
-0.046906
-0.030304
-0.024933
-0.013214
-0.008331
-0.011261
0.004333
0.003357
0.006287
0.021912
0.010193
0.036560
0.048279
0.044373
0.054626
0.057556
0.054626
0.057068
0.068298
0.064392
0.070740
0.062927
0.067810
0.061951
0.057068
0.056580
0.056091
0.047791
0.045837
0.042908
0.034607
0.026794
0.027771
0.020935
0.031189
0.009705
0.008728
0.005798
-0.008820
0.005798
0.006775
0.008240
-0.001007
0.001892
0.009216
0.007263
0.002869
-0.001495
0.010193
0.016541
0.004822
0.016052
0.012146
0.014099
-0.002472
-0.006866
0.008728
0.006775
0.012634
0.013123
0.026306
0.010193
0.022888
0.000916
0.001892
0.005798
0.012634
0.003845
0.012634
0.012634
0.008240
0.009216
0.004333
0.006287
-0.009796
-0.003937
-0.013702
-0.007355
-0.017609
-0.017609
-0.015167
-0.018585
-0.028839
-0.035675
-0.032257
-0.030792
-0.036163
-0.030792
-0.035675
-0.046417
-0.036163
-0.035187
-0.042511
-0.035675
-0.032257
-0.032257
-0.025909
-0.029816
-0.033234
-0.023468
-0.029327
-0.019562
-0.019073
-0.022003
-0.017120
-0.026886
-0.016144
-0.025909
-0.016144
-0.021515
-0.017120
-0.009308
-0.013702
-0.009796
-0.013214
-0.018097
-0.016632
-0.014679
-0.006378
-0.006866
-0.014191
-0.010284
-0.017120
-0.002472
-0.006866
-0.007843
-0.010773
-0.010284
-0.009308
-0.008331
-0.009308
-0.009796
-0.002472
-0.002960
-0.008331
-0.002960
-0.018585
-0.011261
-0.007843
-0.021515
-0.003937
-0.005890
-0.008331
-0.009796
-0.006866
-0.015167
-0.013214
-0.002472
-0.007843
-0.000031
-0.007355
-0.016632
-0.009796
-0.003937
-0.005402
-0.009308
-0.011749
-0.003448
0.002869
-0.000031
-0.006378
-0.019562
-0.004913
-0.000519
0.006775
-0.006866
-0.004913
-0.011749
0.002380
-0.002960
-0.010773
0.000427
-0.000519
-0.005402
-0.009796
-0.004913
-0.005890
-0.011749
0.005310
-0.006866
0.002380
-0.008331
0.009705
0.018005
0.055603
0.087830
0.073181
0.039978
-0.015656
-0.019073
0.001404
0.011658
0.035095
0.035095
0.041931
0.039490
0.037537
0.035583
0.038513
0.041443
0.025330
0.019958
0.004822
0.030701
0.040466
0.028748
0.026794
-0.004425
0.008240
0.028259
0.027771
0.043396
0.059021
0.044373
0.051208
0.046814
0.058044
0.082947
-0.111847
-0.172394
-0.142120
-0.114777
0.030701
0.133728
0.143005
0.152771
-0.063995
-0.233429
-0.121613
-0.070831
0.011169
0.021912
0.014587
0.008728
0.016541
0.019958
0.035583
0.017029
0.031677
0.038513
0.022400
0.033142
0.036072
0.022888
0.027283
0.027771
0.019958
0.028748
0.033630
0.015076
0.010681
-0.000519
0.007751
-0.001495
0.005798
-0.008820
-0.004913
-0.007355
-0.001984
-0.016144
-0.017120
-0.015167
-0.023468
-0.012238
-0.022491
-0.016144
-0.023956
-0.027374
-0.019073
-0.026886
-0.024445
-0.032257
-0.019562
-0.024933
-0.021027
-0.025421
-0.020538
-0.033234
-0.022491
-0.026398
-0.028839
-0.028839
-0.023468
-0.022491
-0.026398
-0.027374
-0.028351
-0.023468
-0.024445
-0.028351
-0.022491
-0.033234
-0.024445
-0.022003
-0.026886
-0.016144
-0.024445
-0.027863
-0.028351
-0.020538
-0.026398
-0.033234
-0.034698
-0.015656
-0.017120
-0.035675
-0.018097
-0.032257
-0.021515
-0.025909
-0.037628
-0.029816
-0.010773
-0.028839
-0.018097
-0.018097
-0.020538
-0.022491
-0.026398
-0.018585
-0.017609
-0.019073
-0.012726
-0.010284
-0.012726
-0.017120
-0.015656
-0.010773
-0.001984
-0.011261
-0.020538
-0.020050
-0.027863
-0.025421
-0.015167
-0.021027
-0.019562
-0.014191
-0.016632
-0.018097
-0.020538
-0.027863
-0.028839
-0.026886
-0.029816
-0.020538
-0.024933
-0.025421
-0.017609
-0.015167
-0.015167
-0.016144
-0.011749
-0.016632
-0.010773
-0.005402
-0.007843
-0.005402
-0.007843
-0.006866
-0.011749
-0.004913
-0.009308
-0.003448
-0.018097
-0.007843
-0.015167
-0.019073
-0.009796
-0.022003
-0.013214
-0.023468
-0.015167
-0.021515
-0.039093
-0.022980
-0.036163
-0.039093
-0.034698
-0.038605
-0.049835
-0.043976
-0.033234
-0.042023
-0.042999
-0.061554
-0.054718
-0.053741
-0.055206
-0.059113
-0.056183
-0.055695
-0.063019
-0.053253
-0.040558
-0.045929
-0.043488
-0.058624
-0.053253
-0.042511
-0.028839
-0.034698
-0.019562
-0.016144
-0.003448
0.014587
0.036072
0.060486
0.086365
0.097595
0.095154
0.105896
0.117615
0.114685
0.118103
0.128845
0.149841
0.133728
0.158630
0.168884
0.189880
0.191345
0.162048
0.140076
0.151306
0.142517
0.124451
0.097595
0.105896
0.087341
0.081482
0.096130
0.088806
0.075623
0.074158
0.057556
0.057556
0.059021
0.039001
0.051208
0.040466
0.031189
0.038025
0.032166
0.022400
0.031677
0.027771
0.006775
0.015564
0.016541
0.009705
0.000916
0.006287
0.010681
0.012146
0.004333
0.013611
-0.006866
0.011658
0.001404
0.001404
-0.004913
-0.002960
0.004333
-0.004913
0.002869
0.008240
-0.000031
0.006287
-0.007843
0.005310
0.003357
-0.001007
0.002869
0.006287
0.001892
-0.003448
-0.002960
-0.014679
-0.018585
-0.010773
-0.015167
-0.001984
0.005798
-0.018585
-0.011749
-0.013702
-0.019562
-0.029327
-0.051788
-0.054718
-0.043976
-0.047394
-0.052765
-0.052277
-0.053741
-0.039093
-0.042999
-0.053253
-0.049835
-0.065948
-0.064484
-0.051300
-0.047394
-0.033234
-0.029816
-0.030792
-0.007355
-0.022003
-0.032257
-0.027374
-0.027863
-0.009796
0.018005
0.074646
0.122009
-0.154327
-0.293976
-0.356476
-0.313995
-0.013702
0.186951
0.225037
-0.165070
-0.286652
-0.052277
0.030701
0.013123
-0.089874
-0.153839
-0.143585
-0.066925
-0.038116
0.002380
0.038513
0.052673
0.059021
0.065857
0.054138
0.062927
0.050720
0.039001
0.016052
0.008240
0.008728
0.001892
-0.001984
0.002869
-0.005402
0.000916
-0.001984
0.000916
-0.016632
-0.015167
-0.032257
-0.022003
-0.027863
-0.022491
-0.020538
-0.033722
-0.030304
-0.034698
-0.034210
-0.040558
-0.029327
-0.030792
-0.042999
-0.029816
-0.039581
-0.032745
-0.033234
-0.035187
-0.029327
-0.021027
-0.028351
-0.018585
-0.026398
-0.019073
-0.023468
-0.005402
-0.016144
-0.013214
-0.018097
-0.021515
-0.013702
-0.005890
-0.006378
-0.009308
-0.018097
-0.010284
-0.008331
-0.017609
-0.020050
-0.001007
-0.015167
-0.003448
-0.005402
-0.006866
-0.016632
-0.000519
-0.005402
0.001892
-0.014191
-0.005890
-0.008820
0.002869
0.004333
0.002380
0.003357
0.010681
-0.002472
0.006287
0.015564
0.014587
0.010681
0.008728
0.011169
0.022888
0.024353
0.028748
0.030212
0.021912
0.036072
0.045349
0.042419
0.057556
0.072205
0.096619
0.111755
0.080017
0.031189
0.023376
0.030701
0.052185
0.069763
0.084412
0.087830
0.068298
0.057556
0.047302
0.036560
0.031189
0.047302
0.027771
0.010193
0.020935
0.010681
0.013611
0.012634
0.006287
-0.004425
0.007263
0.011658
0.001404
0.009705
0.006775
-0.007355
-0.001495
0.001892
-0.013702
0.006287
-0.007355
-0.002472
0.006287
-0.011749
-0.011749
-0.004425
0.000427
-0.008820
-0.004425
-0.005402
0.005310
0.002380
-0.006378
0.000916
-0.004913
0.006287
0.002380
0.007263
0.000427
-0.001007
0.010193
0.006287
0.012634
0.007751
0.005798
0.005310
0.010681
0.005798
0.007751
0.001404
0.008240
0.003845
-0.004425
0.020935
0.011658
0.001892
0.006775
-0.003448
0.009705
0.014099
-0.001495
0.010681
0.001404
0.010193
-0.001007
0.007263
-0.003448
0.007263
0.000427
0.000916
0.009705
-0.000519
0.004333
0.003357
-0.006378
0.008728
-0.006378
0.011658
0.003357
0.000427
-0.003448
0.003357
0.001404
-0.007355
0.005798
-0.010284
-0.002472
0.000916
-0.008331
-0.001495
-0.001984
0.003357
-0.009308
-0.007355
0.001404
-0.007355
-0.009308
-0.010284
-0.005890
0.004822
-0.012726
-0.008331
0.011658
-0.019562
-0.014679
-0.007355
-0.006378
-0.001007
0.003845
-0.007843
-0.003448
-0.003448
-0.002960
0.006775
-0.010773
-0.014191
0.000427
-0.002472
0.005310
-0.002472
-0.001984
-0.011749
-0.019073
-0.008820
-0.009796
-0.024445
-0.017609
-0.016632
-0.035187
-0.026398
-0.026398
-0.039581
-0.022980
-0.031281
-0.032257
-0.014191
-0.023956
-0.034698
-0.021515
-0.015656
0.006287
0.002380
-0.009308
-0.049835
-0.035187
-0.016632
0.008728
0.017029
0.037537
0.031677
0.005798
-0.011749
-0.010284
0.003845
-0.002960
0.005310
0.009705
0.004333
0.001892
-0.007355
-0.016144
-0.016632
-0.000031
-0.008820
-0.004425
-0.008331
-0.012726
-0.003448
0.000427
-0.016632
-0.012238
-0.006378
-0.007843
0.001892
-0.005890
0.005798
-0.008331
0.017029
0.025330
0.032654
0.036560
0.020935
0.018005
0.009705
0.022888
0.013123
0.018982
0.015564
0.021912
0.027771
0.025818
0.015564
0.015564
0.001404
0.005310
0.004333
-0.001007
-0.012238
-0.009308
-0.011749
-0.002960
-0.001984
-0.020050
-0.011749
0.032166
0.126892
0.120056
0.057068
-0.146027
-0.317413
-0.231476
0.012634
0.258240
0.044861
0.065857
0.055115
-0.183624
-0.287628
-0.147980
-0.053253
-0.012726
-0.018585
-0.035187
-0.029327
-0.049347
-0.053253
-0.059113
-0.051300
-0.041046
-0.028351
-0.028839
-0.012726
0.001404
-0.003448
0.004822
-0.006378
-0.006378
-0.016144
-0.027374
-0.020538
-0.032745
-0.048859
-0.045929
-0.058624
-0.066925
-0.072296
-0.082550
-0.083038
-0.093781
-0.107941
-0.100616
-0.116241
-0.112823
-0.123566
-0.130890
-0.125031
-0.121124
-0.119171
-0.113312
-0.108917
-0.116730
-0.117706
-0.115265
-0.123566
-0.108429
-0.108429
-0.105499
-0.090363
-0.090363
-0.086456
-0.075714
-0.064484
-0.062042
-0.055695
-0.054230
-0.050812
-0.050812
-0.035187
-0.028351
-0.022003
-0.015167
0.002869
0.019958
0.043396
0.055115
0.066833
0.083923
0.084412
0.087341
0.098572
0.100037
0.101990
0.108337
0.114197
0.130310
0.131287
0.123474
0.135193
0.131287
0.120056
0.116150
0.103455
0.096619
0.095154
0.086853
0.083435
0.072693
0.062927
0.075623
0.066345
0.048279
0.053162
0.043884
0.045837
0.051697
0.043396
0.040466
0.041931
0.027771
0.038025
0.040955
0.031677
0.042419
0.034607
0.020935
0.044373
0.022400
0.028748
0.030212
0.019470
0.033142
0.018005
0.022888
0.019470
0.013123
0.021423
0.019470
0.013123
0.017029
0.009705
0.012146
0.012634
0.023865
0.016052
0.014587
0.012146
0.021423
0.011169
0.015564
0.015564
0.021423
0.013123
0.018982
0.026794
0.015076
0.013123
0.023865
0.029236
0.016541
0.013611
0.012146
0.012634
0.025330
0.027283
0.017517
0.021912
0.009705
0.015076
0.026306
0.014099
0.009216
0.018005
0.013611
0.022400
0.019958
0.019470
0.010681
0.012634
0.006775
0.013123
0.003845
0.002869
0.010193
0.011658
0.011169
0.010681
0.005310
0.018982
0.000916
0.004333
0.012634
0.005310
0.012634
0.002380
0.007263
0.011169
0.003845
-0.000519
0.007751
0.011169
0.001892
0.005798
0.010193
0.003845
0.012146
0.009705
0.019470
0.018494
0.012634
0.031677
0.027771
0.033142
0.037048
0.047791
0.039490
0.053650
0.039490
0.038025
0.042908
0.039490
0.035095
0.011169
0.029724
0.028259
0.054138
0.086365
0.028748
0.001404
-0.004913
-0.003937
-0.012238
-0.019073
-0.033722
-0.004425
0.018005
0.005310
-0.025421
-0.047394
-0.046906
-0.080109
-0.075226
-0.042511
-0.027863
-0.028351
-0.028351
-0.049347
-0.050812
-0.040070
-0.040070
-0.022003
-0.014191
-0.028351
-0.034210
-0.040070
-0.032745
0.009705
0.015076
0.023865
0.027771
0.027771
0.029724
0.026306
0.016052
0.020447
0.016052
0.022400
0.009216
0.016052
0.012146
0.006287
0.008728
-0.008331
-0.021027
-0.045441
-0.076202
0.027283
0.138611
0.118103
0.040466
-0.035675
0.020935
0.046326
0.206970
0.173767
0.138611
0.060974
-0.040558
-0.001495
0.112732
0.057556
0.084900
0.057556
-0.034210
-0.071320
-0.050323
-0.020050
-0.041534
-0.084503
-0.116730
-0.168488
-0.161652
-0.179718
-0.181183
-0.185577
-0.177765
-0.156769
-0.149445
-0.140167
-0.124542
-0.117218
-0.100616
-0.090851
-0.082062
-0.073761
-0.074249
-0.074738
-0.070831
-0.056183
-0.048859
-0.039581
-0.047882
-0.052277
-0.041046
-0.042023
-0.043488
-0.045929
-0.041534
-0.043488
-0.035675
-0.027374
-0.018585
-0.030792
-0.017609
-0.012726
-0.014191
-0.004425
-0.009308
0.008728
-0.001984
0.012146
0.013123
0.016052
0.016052
0.010681
0.015076
0.015564
0.025818
0.034119
0.026794
0.022888
0.030701
0.030212
0.035095
0.031677
0.024353
0.033630
0.022888
0.025330
0.028748
0.030701
0.032166
0.027771
0.028259
0.030701
0.020447
0.030701
0.022400
0.030212
0.030212
0.020447
0.026794
0.012146
0.020935
0.031189
0.018005
0.022888
0.016541
0.017029
0.019958
0.025818
0.024353
0.008240
0.019958
0.018005
0.020447
0.026306
0.018982
0.023865
0.008240
0.014587
0.019958
0.014099
0.021912
0.013611
0.014587
0.020447
0.016541
0.016541
0.008240
-0.001495
0.015076
0.023376
0.014099
0.018982
-0.002960
0.012634
0.016541
0.013123
0.014587
0.013611
0.007263
0.006775
0.009216
0.006287
0.016541
-0.002960
0.002869
0.005798
0.016052
0.010681
0.009705
0.005310
0.005310
0.000916
0.004333
0.009705
0.006775
0.009216
-0.002960
0.000916
0.003845
0.003357
0.007263
0.002380
-0.001984
0.007263
0.010681
-0.003448
0.006287
0.002869
0.005310
0.012634
0.012146
0.010193
0.011169
0.008728
0.018982
0.022888
0.028259
0.030212
0.039490
0.054138
0.063904
0.077576
0.100525
0.106384
0.121033
0.124939
0.084900
0.056580
0.029236
0.033630
0.025330
0.044373
0.033630
0.008728
0.028259
0.020447
-0.004425
-0.018585
-0.060089
-0.064972
-0.085480
-0.090363
-0.107941
-0.124054
-0.104523
-0.088409
-0.094269
-0.097198
-0.086456
-0.074738
-0.061066
-0.062042
-0.062531
-0.043976
-0.045441
-0.022491
-0.027863
-0.036652
-0.045929
-0.051788
-0.047394
-0.045441
-0.026886
-0.021515
-0.024933
-0.022491
-0.028839
-0.051300
-0.044952
-0.042511
-0.047882
-0.047394
-0.055695
-0.062042
-0.053741
-0.066925
-0.082550
-0.075714
-0.101105
-0.074738
0.062927
0.208923
0.160583
-0.025909
-0.020538
0.010193
0.042908
0.078064
0.123962
0.061951
0.038513
0.132263
0.138123
0.159119
0.103943
0.022400
0.054138
0.068298
0.020935
-0.082550
0.001892
0.029236
-0.010284
-0.039093
-0.057648
-0.082062
-0.091827
-0.080109
-0.082550
-0.069855
-0.108429
-0.112335
-0.092804
-0.080109
-0.082550
-0.076202
-0.075714
-0.079620
-0.073273
-0.064484
-0.066925
-0.059113
-0.072296
-0.067902
-0.053741
-0.059601
-0.048859
-0.054718
-0.045929
-0.044952
-0.043488
-0.035187
-0.029327
-0.027863
-0.031769
-0.022980
-0.024445
-0.030792
-0.003448
-0.011261
-0.006378
-0.010284
0.000427
-0.000031
0.009216
-0.001007
0.005310
0.009216
0.010193
0.010681
0.023865
0.029724
0.021912
0.026306
0.027283
0.031189
0.030212
0.028259
0.032654
0.026306
0.038025
0.024841
0.033142
0.033142
0.035583
0.034607
0.039978
0.023865
0.038513
0.042419
0.035095
0.036560
0.037537
0.040955
0.040955
0.028259
0.029236
0.032654
0.022888
0.038513
0.048767
0.034119
0.039001
0.027283
0.031677
0.034607
0.029236
0.039490
0.034607
0.026306
0.034119
0.031189
0.033142
0.032654
0.018494
0.024841
0.030212
0.027283
0.026306
0.022888
0.017029
0.020447
0.020447
0.024841
0.011169
0.012146
0.021912
0.021423
0.029724
0.031677
0.021912
0.030212
0.026306
0.038025
0.029236
0.044373
0.067322
0.062927
0.064392
0.066833
0.068787
0.059509
0.073181
0.044861
0.059998
0.059998
0.061951
0.072693
0.069275
0.059998
0.057068
0.056580
0.046326
0.047302
0.033630
0.038513
0.025330
0.027771
0.033142
0.024353
0.022888
0.007263
0.013123
0.010681
0.033142
0.017029
0.014587
0.016541
0.016052
0.022888
0.026794
0.027283
0.031677
0.012634
0.004822
0.003357
0.009705
0.005798
0.007751
0.006775
0.000916
0.002380
-0.001007
0.009705
-0.006378
-0.005402
-0.007843
-0.015656
-0.015656
-0.010284
-0.016632
-0.029327
-0.031281
-0.027863
-0.038605
-0.038605
-0.029816
-0.038605
-0.034210
-0.044952
-0.055206
-0.061554
-0.065948
-0.061066
-0.061554
-0.060089
-0.063019
-0.054230
-0.054718
-0.055695
-0.069855
-0.068878
-0.074249
-0.090851
-0.110382
-0.100128
-0.088409
-0.061554
0.006775
0.018005
0.021912
0.076599
-0.046417
-0.141632
-0.180695
-0.111359
0.020447
0.011169
-0.026398
-0.042023
0.042908
0.096130
0.093201
0.007751
0.027283
0.073181
0.043884
-0.033722
0.059998
0.166931
0.242615
0.247986
0.124451
-0.139679
-0.021515
0.116638
0.128845
0.044373
-0.022003
0.035095
0.091736
0.043884
-0.054230
-0.153351
-0.147491
-0.133331
-0.135773
-0.136749
-0.161652
-0.174835
-0.172394
-0.179230
-0.176300
-0.173859
-0.172882
-0.154816
-0.140167
-0.137726
-0.112335
-0.110870
-0.099640
-0.077179
-0.073761
-0.083038
-0.053253
-0.052765
-0.058136
-0.031769
-0.027863
-0.014191
-0.011261
0.007263
0.012634
0.011169
-0.035187
-0.006378
0.009705
0.001892
0.018005
0.011169
0.008240
0.012146
0.010681
0.008240
0.009216
0.005310
0.010193
0.007751
0.015076
0.006775
0.021423
0.025330
0.028259
0.026794
0.040955
0.031677
0.029236
0.036560
0.036072
0.038513
0.049255
0.050720
0.050232
0.048279
0.054138
0.046326
0.056091
0.046814
0.042908
0.057068
0.053162
0.055115
0.045349
0.059998
0.063904
0.057556
0.064880
0.056580
0.057068
0.076599
0.069275
0.064392
0.072205
0.070740
0.073669
0.077576
0.071716
0.073669
0.071228
0.084900
0.093689
0.088318
0.089294
0.090759
0.056091
0.056091
0.053162
0.076599
0.063904
0.065369
0.069275
0.062927
0.059998
0.050720
0.044861
0.030212
0.039001
0.029236
0.036560
0.032166
0.035583
0.030701
0.022888
0.041931
0.032166
0.034607
0.031677
0.025818
0.013123
0.033142
0.025818
0.026306
0.029724
0.009216
0.030212
0.021912
0.021423
0.026306
0.007751
0.011658
0.007263
0.012634
0.010193
0.017517
-0.004425
0.021423
0.013123
0.001892
0.006775
0.011658
0.001404
0.012146
0.005310
0.003357
0.008728
0.011658
0.006775
0.005798
0.009216
0.009705
0.002380
0.003357
-0.000031
0.005310
0.006775
0.002869
-0.000519
-0.000031
0.002380
0.002380
0.002380
-0.000031
0.003845
-0.002960
-0.009308
-0.001984
0.000916
0.005310
0.006775
-0.007843
-0.005402
0.001892
0.002869
0.013611
-0.007843
-0.008331
-0.000519
-0.010284
-0.004425
-0.004913
-0.008820
-0.004913
-0.016632
-0.020538
-0.014679
-0.017120
-0.019073
-0.010284
-0.022003
-0.016632
-0.030304
-0.049347
-0.040070
-0.050812
-0.043976
-0.025909
-0.022980
-0.021027
-0.017609
-0.039581
-0.025909
-0.038116
-0.017609
-0.018097
-0.030792
-0.027863
-0.022003
-0.025909
-0.012238
-0.005402
-0.008820
0.002869
-0.013702
-0.005890
0.001892
-0.019073
-0.017609
-0.015656
-0.001984
-0.017120
-0.004913
-0.004913
-0.016144
-0.021515
-0.020538
-0.011261
-0.013702
-0.003448
-0.016144
-0.019073
-0.009796
-0.004425
0.013611
-0.016144
-0.041534
-0.042023
-0.032745
0.001404
0.011658
-0.006378
-0.014679
0.011169
-0.001495
-0.003937
0.002869
-0.003448
-0.008820
-0.009796
-0.013702
0.014099
0.008728
0.018982
0.011169
0.005310
-0.003937
-0.002960
-0.013214
0.018005
0.021423
0.011169
0.018982
0.001404
-0.003937
0.008728
0.010681
0.028748
0.033142
0.020935
0.030701
0.030701
0.036072
0.035095
0.038025
0.043396
0.051697
0.056580
0.052185
0.056091
0.061462
0.029236
0.038513
0.045349
0.046326
0.046814
0.033142
0.041443
0.033142
0.029236
0.040955
0.036072
0.034607
0.011658
0.003845
-0.010284
-0.019562
0.021423
0.137146
0.109802
-0.107452
-0.212433
-0.022003
0.025818
0.092712
0.416443
-0.099152
-0.282745
-0.158722
-0.017609
0.057068
0.030212
0.002380
-0.006866
-0.010284
-0.003448
-0.021027
-0.026398
-0.008331
-0.002960
-0.019073
-0.010773
-0.010773
0.009216
0.015564
0.008240
0.005310
0.008240
0.006775
0.013611
-0.004425
0.001404
0.003845
-0.002472
-0.011749
-0.014679
-0.014679
-0.003937
-0.015167
-0.018097
-0.015167
-0.026886
-0.012726
-0.022491
-0.024933
-0.021515
-0.020050
-0.022980
-0.018585
-0.014191
-0.025421
-0.013702
-0.027374
-0.012238
-0.019073
-0.014191
-0.017120
-0.019073
-0.029816
-0.015656
-0.023956
-0.018585
-0.012726
-0.014191
-0.013702
-0.022003
-0.022003
-0.017120
-0.020050
-0.018585
-0.024445
-0.019562
-0.022003
-0.017120
-0.015656
-0.009796
-0.020538
-0.022980
-0.018585
-0.007843
-0.005890
0.005798
-0.012726
-0.010773
0.000427
0.011658
-0.002472
-0.004425
0.008728
0.004822
-0.001007
-0.003937
-0.007355
0.003357
-0.003448
-0.005402
-0.001007
0.003357
0.003357
0.002869
-0.008820
-0.010773
0.005310
-0.002472
0.001404
-0.002960
-0.009796
0.005798
0.006775
-0.000031
-0.000031
-0.009796
-0.010284
-0.004425
-0.002960
-0.006866
-0.007355
-0.016632
-0.001984
-0.002472
-0.018585
-0.006378
-0.017120
-0.012238
-0.003448
-0.012726
-0.016632
-0.011261
-0.021027
-0.001984
-0.013702
-0.013702
-0.010284
-0.021027
-0.012726
-0.025909
-0.012726
-0.024445
-0.019562
-0.017120
-0.019073
-0.008331
-0.012726
-0.011261
-0.008331
-0.017609
-0.011261
0.008240
0.001892
-0.001495
0.004333
0.004822
0.016052
0.012634
0.026306
0.030701
0.023865
0.018494
0.026794
0.023865
0.008240
0.026794
0.018494
0.026306
0.021423
0.018005
0.003845
0.008728
-0.001495
-0.001495
-0.012238
-0.020538
-0.019073
-0.028839
-0.022491
-0.031769
-0.032257
-0.028839
-0.013702
-0.013702
-0.036652
-0.044952
-0.077179
-0.065460
-0.048370
-0.042023
-0.021515
-0.037628
-0.040558
-0.028351
-0.037628
-0.048859
-0.038605
-0.055695
-0.036652
-0.042023
-0.027863
-0.018097
-0.028839
-0.038116
-0.011749
-0.001984
-0.012726
-0.009796
-0.008331
0.001892
0.008728
0.000427
0.011658
0.014587
0.027771
0.033142
0.038025
0.055115
0.075623
0.089783
0.082947
0.103943
0.089294
0.072693
0.079041
0.095154
0.108826
0.104919
0.109314
0.109314
0.115173
0.099548
0.090759
0.082458
0.084900
0.079041
0.067322
0.062927
0.056580
0.038513
0.039978
0.037048
0.019958
0.017517
0.013611
0.017517
0.016052
0.012146
0.014587
0.023376
0.003357
0.007263
0.001892
0.010681
0.016541
0.010681
0.003845
0.004333
0.000916
0.002869
0.013611
0.002380
0.004333
0.008728
0.007263
0.012146
0.014587
0.002869
-0.003937
-0.010773
-0.000031
-0.009308
-0.014679
-0.004913
-0.025421
-0.011749
-0.021515
-0.019073
-0.019073
-0.021027
-0.031769
-0.039093
-0.030304
-0.030792
-0.029327
-0.028839
-0.026398
-0.029327
-0.022003
-0.029327
-0.030304
-0.019073
-0.019562
-0.034698
-0.026398
-0.027374
-0.037140
-0.039093
0.006287
0.053650
0.100525
0.062927
-0.094269
-0.234894
-0.256866
-0.031769
0.115662
0.016541
0.221619
0.274841
-0.160675
-0.105499
-0.096222
-0.158722
-0.109406
-0.040558
-0.040558
-0.039093
0.047791
0.044373
0.008728
-0.045441
-0.084991
-0.106476
-0.087433
-0.080597
-0.073761
-0.047882
-0.045929
-0.051788
-0.063995
-0.059601
-0.051300
-0.028351
-0.022003
-0.022980
-0.019562
-0.019073
-0.013702
-0.019073
-0.009796
-0.001007
0.010681
0.004822
0.010193
-0.002960
0.005798
0.012146
0.006775
0.016052
0.001404
0.011658
0.010681
-0.008331
0.002869
-0.004913
0.002869
-0.004425
-0.018585
-0.022980
-0.013214
-0.014191
-0.011749
-0.014191
-0.020538
-0.008820
-0.017609
-0.025909
-0.011749
-0.016632
-0.018585
-0.009308
-0.022491
-0.014191
-0.025421
-0.009308
-0.005402
-0.010773
-0.005890
-0.020050
-0.011261
0.000916
-0.013214
-0.007355
-0.005890
-0.001495
-0.013702
0.004333
-0.004913
0.003845
0.003357
0.000916
0.012146
0.010681
0.012634
0.005798
0.004822
0.010681
0.020447
0.014587
0.014587
0.014099
0.000916
0.021912
0.016541
0.015564
0.026794
0.028259
0.018494
0.023376
0.024841
0.016052
0.021423
0.014099
0.021912
0.017029
0.020935
0.025330
0.011169
0.015564
0.005798
0.023865
0.023865
0.024841
0.010193
0.024353
0.020447
0.031189
0.024353
0.023376
0.027283
0.026306
0.028259
0.020447
0.022400
0.036560
0.035095
0.038025
0.037048
0.031677
0.035095
0.023376
0.011169
0.027283
0.031677
0.021423
0.020935
0.022888
0.030212
0.022400
0.027283
0.013611
0.016052
0.025330
0.016052
0.028259
0.020935
0.019958
0.019470
0.026306
0.020447
0.006775
0.005798
-0.003448
-0.016144
-0.016144
-0.006866
0.007751
0.005798
0.007751
-0.007843
-0.007355
-0.011261
-0.003937
0.006287
-0.005890
-0.011261
-0.003937
0.009705
-0.004425
-0.003448
0.008728
0.013611
0.017029
0.011658
0.017029
0.013123
0.013123
0.005798
0.004333
0.020447
0.020935
0.022400
0.022888
0.008240
0.017029
0.012146
0.014587
0.008240
0.017029
0.002869
0.007263
0.002869
-0.001984
0.004333
0.001404
-0.009796
-0.007355
-0.002472
-0.008820
-0.005402
-0.014191
-0.016632
-0.005402
-0.018097
-0.004425
-0.005890
-0.012726
-0.016632
-0.002960
-0.019562
-0.008331
-0.010773
-0.015167
-0.012726
-0.019073
-0.004913
-0.014191
-0.004913
-0.015656
-0.020538
-0.015167
-0.003448
-0.003448
-0.007355
-0.012238
-0.010773
-0.003448
-0.003937
-0.001984
-0.017609
-0.004425
-0.003448
-0.012238
-0.002960
-0.001984
-0.004913
0.005310
0.003845
0.011658
0.010681
0.021912
0.021912
0.030701
0.033142
0.040955
0.041931
0.044861
0.051697
0.051697
0.056580
0.052673
0.043396
0.038025
0.050232
0.061462
0.069275
0.079529
0.049744
0.009216
-0.022980
-0.070831
-0.062531
-0.034698
0.023376
0.027283
0.018982
0.038025
0.174255
0.111267
-0.063507
-0.144073
-0.131866
-0.034698
0.037048
0.031189
0.034119
0.047791
0.062439
-0.030304
-0.130890
-0.054230
0.026794
0.044373
0.001892
-0.052277
-0.083038
-0.097687
-0.084015
-0.082062
-0.098663
-0.092804
-0.073761
-0.061066
-0.061554
-0.060089
-0.066437
-0.084991
-0.069855
-0.063995
-0.072784
-0.072296
-0.056183
-0.059601
-0.056183
-0.045929
-0.045929
-0.038605
-0.041046
-0.026886
-0.033234
-0.028351
-0.026398
-0.036163
-0.021515
-0.015167
-0.022980
-0.020050
-0.018585
-0.021027
-0.013214
-0.020538
-0.010773
-0.013702
-0.014191
-0.019073
-0.020050
-0.017120
-0.019073
-0.013702
-0.020538
-0.027863
-0.023956
-0.021515
-0.016632
-0.029327
-0.021515
-0.047882
-0.032745
-0.042511
-0.045441
-0.042511
-0.039093
-0.023468
-0.007843
-0.009308
-0.026398
-0.045441
-0.061066
-0.061554
-0.062531
-0.056671
-0.051788
-0.044952
-0.047394
-0.064484
-0.064484
-0.067413
-0.064484
-0.067902
-0.071320
-0.073273
-0.081085
-0.079132
-0.087921
-0.092804
-0.084015
-0.085968
-0.085968
-0.078156
-0.078644
-0.062531
-0.072784
-0.068390
-0.045929
-0.044952
-0.052277
-0.031769
-0.042999
-0.040558
-0.022491
-0.018585
-0.016144
0.004333
0.005310
0.023865
0.040955
0.052673
0.070740
0.071716
0.087341
0.087830
0.095154
0.092224
0.088806
0.100037
0.111755
0.110779
0.121033
0.120056
0.122986
0.119568
0.106384
0.109314
0.090271
0.082458
0.079041
0.069763
0.055603
0.053650
0.054626
0.049744
0.038025
0.034119
0.045349
0.080505
0.106873
0.094666
0.079529
0.013611
-0.035675
-0.037140
0.006287
0.047302
0.062927
0.077087
0.058044
0.052673
0.019958
-0.018585
-0.007843
-0.001495
0.007751
0.004333
-0.001007
0.014099
0.008240
0.006775
-0.005402
-0.005890
-0.009308
0.003845
0.020935
0.014099
0.020447
0.023376
0.013611
0.021423
0.015076
0.026306
0.029236
0.028259
0.028259
0.030701
0.029724
0.028748
0.039001
0.034119
0.030701
0.024841
0.036560
0.042419
0.037048
0.029724
0.027283
0.020447
0.031677
0.024353
0.019470
0.003845
0.009705
0.005310
-0.002472
-0.002960
-0.010284
-0.001495
-0.009308
-0.006378
-0.006378
-0.015656
0.002380
-0.008820
-0.013214
-0.009308
-0.010284
0.000916
-0.008820
-0.005402
-0.000519
-0.003937
-0.007355
-0.007843
-0.017120
-0.020538
-0.017120
-0.019073
-0.024445
-0.022980
-0.016632
-0.017609
-0.020050
-0.017609
-0.038116
-0.028351
-0.038116
-0.012238
-0.023468
-0.034698
-0.036163
-0.028839
-0.041534
-0.032257
-0.018585
-0.037628
-0.033722
-0.036163
-0.024445
-0.021515
-0.033722
-0.028351
-0.016632
-0.030304
-0.028351
-0.018097
-0.021515
0.033630
0.059998
0.067322
0.048767
-0.018585
-0.133820
-0.182648
-0.063507
0.111755
0.101501
-0.018097
0.169373
0.325134
0.143005
0.007751
-0.077179
-0.079132
-0.031769
0.069275
0.119080
0.049255
0.086853
0.113708
0.078064
0.041443
-0.008820
-0.058624
-0.041534
-0.013214
-0.025421
-0.050812
-0.058624
-0.074738
-0.090363
-0.097198
-0.114777
-0.113312
-0.101593
-0.098175
-0.092804
-0.090851
-0.086456
-0.080597
-0.073761
-0.075226
-0.062042
-0.064972
-0.042999
-0.049835
-0.042023
-0.038116
-0.034698
-0.031281
-0.027374
-0.008820
-0.015167
-0.019073
-0.009796
-0.027863
-0.018585
-0.019073
-0.011261
-0.006378
-0.017120
-0.023468
-0.015167
-0.007843
-0.015167
-0.006378
-0.028839
-0.028351
-0.014679
-0.024445
-0.014679
-0.016632
-0.027374
-0.007843
-0.014679
-0.017120
-0.013702
-0.027374
-0.020538
-0.019073
-0.012238
-0.011749
-0.012726
-0.005890
-0.002960
-0.006378
-0.006866
0.001892
-0.011749
-0.001984
-0.017120
-0.012238
0.009216
0.045349
0.070740
0.066833
0.038025
0.013611
0.024841
0.037537
0.038513
0.067322
0.080994
0.083923
0.090271
0.078552
0.082947
0.081970
0.080017
0.088806
0.085388
0.076599
0.082947
0.082458
0.082947
0.075134
0.080017
0.077087
0.072205
0.067810
0.055603
0.050232
0.056091
0.056091
0.052185
0.049744
0.034119
0.031189
0.025330
0.013611
0.004333
0.002869
0.009216
0.007751
0.001404
0.008240
-0.010284
-0.011261
-0.013214
-0.010773
-0.019562
-0.015656
-0.013702
-0.010284
-0.008820
-0.005402
-0.017120
-0.005402
-0.014679
-0.007843
-0.003937
-0.005402
-0.008331
-0.006378
-0.006378
0.004333
-0.001984
-0.004425
-0.009796
-0.000519
-0.008820
-0.004425
-0.006378
-0.000519
-0.011749
-0.017120
-0.010284
0.000916
-0.011749
-0.013702
-0.007843
-0.013214
-0.014679
-0.010284
-0.006378
-0.015656
-0.017609
-0.012238
-0.005402
-0.012238
-0.006866
-0.009308
-0.014191
-0.017609
-0.017609
-0.020050
-0.008331
-0.005402
-0.013214
-0.009308
-0.011749
-0.015656
-0.006866
-0.018097
-0.013214
-0.013214
-0.009308
-0.002960
-0.000519
-0.018585
-0.013214
-0.011749
-0.002472
-0.010773
-0.013702
-0.006866
-0.009308
-0.010284
-0.006866
-0.012726
-0.000031
-0.011749
-0.004913
-0.013702
-0.011749
-0.006866
-0.003448
-0.012726
-0.007843
-0.009796
-0.006378
-0.005890
-0.013214
-0.013214
-0.010773
-0.001495
-0.006378
-0.006378
-0.016632
0.003357
-0.008331
-0.010284
-0.006866
-0.001984
-0.002960
-0.003937
-0.000519
0.001404
0.004333
0.011169
0.015076
0.020447
0.010193
0.008728
0.004822
0.021912
0.019470
0.009216
-0.006378
-0.006866
-0.010773
-0.008820
-0.036652
-0.030304
-0.010284
-0.020050
-0.022491
-0.017120
-0.011261
-0.011749
-0.020050
-0.032257
-0.032745
-0.035187
-0.022980
0.000916
0.009216
0.037048
-0.041046
-0.189972
-0.208038
-0.183624
-0.100616
0.198669
0.219177
0.093201
-0.030304
-0.184601
-0.117706
-0.222198
-0.321320
-0.121613
0.017517
0.092224
0.073669
0.011169
-0.014191
-0.016144
-0.016144
-0.001007
-0.005890
-0.023468
-0.022980
-0.005890
0.010193
0.028748
0.027283
0.024841
0.017517
-0.005402
-0.006378
-0.011749
-0.031281
-0.033234
-0.048859
-0.058624
-0.065948
-0.064972
-0.069366
-0.076691
-0.080597
-0.086945
-0.085968
-0.078156
-0.076691
-0.066925
-0.056671
-0.061554
-0.032257
-0.035187
-0.009308
0.020447
0.017517
0.009216
0.024841
0.027283
0.023865
0.023376
0.029236
0.044861
0.058044
0.061462
0.077087
0.078064
0.067322
0.066833
0.048767
0.038025
0.042908
0.037537
0.032166
0.025818
0.021423
0.018982
0.014099
0.008240
0.013611
-0.001984
0.002869
0.001892
0.004822
-0.005402
-0.006866
-0.008820
0.000427
-0.015167
-0.001495
0.002380
-0.012238
-0.001495
0.000916
-0.010284
-0.005402
-0.004913
-0.007355
-0.006866
-0.002960
-0.003448
-0.001007
0.000916
0.000916
-0.002960
-0.005890
-0.004913
-0.006378
0.004333
0.006287
-0.001007
-0.002960
0.001404
0.002380
0.002380
-0.002472
-0.007355
-0.000519
0.012146
0.013123
-0.000519
0.015564
0.002869
0.007751
0.002869
0.002869
-0.003937
0.011169
0.012146
0.010681
0.010681
0.000427
0.009216
0.018982
-0.000519
-0.000519
0.005310
-0.001495
0.008240
0.007751
-0.003937
0.004822
-0.000519
-0.001984
0.009705
-0.012238
0.000427
-0.000519
0.002869
-0.005890
0.000427
0.001404
0.006775
-0.010284
-0.001007
0.002869
0.000427
0.001892
0.007263
0.005310
-0.001495
-0.000519
0.000916
0.000916
-0.000519
0.009705
0.003357
0.003357
0.007263
0.004333
0.000427
0.001892
-0.001007
-0.004425
0.002380
0.001404
-0.000031
0.006287
0.004333
-0.003448
-0.008820
-0.005402
-0.003448
-0.004425
-0.010773
-0.009796
-0.004425
-0.006378
-0.009796
-0.004425
-0.019073
-0.022491
-0.025909
-0.017609
0.028259
0.075623
0.077576
0.036072
-0.003937
-0.030304
-0.023956
-0.004425
0.026794
0.041931
0.039978
0.048767
0.040466
0.026306
0.035583
0.016541
0.017029
0.020935
0.026794
0.030212
0.017029
0.012146
0.017029
0.013611
0.025330
0.020935
0.008240
0.006287
0.030212
0.029724
0.042419
0.043396
0.025330
0.021423
0.006287
0.002869
0.012146
0.004333
0.002869
0.001892
0.000427
-0.002472
0.007263
-0.003937
-0.002472
-0.009796
-0.000031
-0.001495
-0.011261
-0.006378
0.002380
-0.002960
0.000916
0.011658
0.014587
0.010681
0.015076
0.018494
0.026794
0.025330
0.038025
0.038025
0.027771
0.028748
-0.079620
-0.067413
-0.047394
-0.027374
0.068298
0.175232
0.112732
0.049255
0.031189
0.023376
0.065369
0.064880
0.090759
0.115662
0.094177
0.089783
0.087830
0.091248
0.096130
0.102478
0.117615
0.109314
0.089783
0.098083
0.088318
0.066833
0.035583
0.012634
-0.008820
0.009705
0.004822
0.002869
0.004822
-0.016632
-0.001495
-0.009796
-0.022003
-0.014679
-0.040070
-0.043976
-0.042999
-0.048859
-0.045929
-0.042511
-0.062042
-0.056671
-0.067902
-0.072784
-0.063995
-0.098175
-0.094757
-0.091339
-0.085480
-0.092316
-0.101105
-0.100128
-0.087921
-0.087433
-0.095245
-0.087921
-0.078644
-0.077667
-0.082550
-0.086945
-0.070831
-0.073761
-0.069855
-0.055695
-0.073761
-0.056671
-0.062531
-0.060089
-0.053253
-0.056671
-0.044952
-0.046906
-0.052277
-0.040070
-0.034698
-0.035675
-0.036652
-0.041046
-0.034698
-0.024933
-0.026886
-0.033234
-0.021515
-0.032257
-0.021515
-0.022491
-0.030304
-0.029816
-0.033722
-0.012238
-0.020050
-0.018097
-0.017609
-0.023468
-0.027374
-0.016144
-0.017609
-0.014679
-0.001007
-0.023468
-0.020050
-0.013702
-0.010284
-0.008331
-0.014679
-0.021027
-0.013214
-0.007355
-0.009308
-0.004913
-0.012238
-0.005890
0.001892
0.006775
0.002380
0.005310
0.012634
0.007263
0.007751
0.021912
0.029724
0.024841
0.036072
0.023376
0.036072
0.042419
0.048767
0.041443
0.042908
0.046814
0.044373
0.048767
0.044373
0.047791
0.032166
0.041443
0.034607
0.034607
0.032654
0.048279
0.029724
0.030212
0.021912
0.025818
0.023865
0.018494
0.022400
0.020447
0.019958
0.019470
0.017517
0.009705
0.011658
0.010193
0.005310
0.002380
0.003845
0.008240
-0.007843
-0.009308
-0.001495
-0.010284
-0.012238
-0.023956
-0.024933
-0.016632
-0.026398
-0.038116
-0.033234
-0.027863
-0.052277
-0.047394
-0.053741
-0.051788
-0.057648
-0.054718
-0.063995
-0.070831
-0.065948
-0.061554
-0.071808
-0.069855
-0.071320
-0.078156
-0.065948
-0.079620
-0.070831
-0.076202
-0.084991
-0.078644
-0.073273
-0.084015
-0.077179
-0.060577
-0.059113
-0.056671
-0.061066
-0.048370
-0.057648
-0.053741
-0.059113
-0.054230
-0.041046
-0.030304
-0.024933
-0.010284
0.011169
0.018494
0.033630
0.059509
0.076111
0.079041
0.084412
0.103943
0.091736
0.083435
0.096130
0.113220
0.121033
0.126404
0.143005
0.129333
0.129333
0.113708
0.114197
0.088806
0.070740
0.083435
0.066833
0.059021
0.056091
0.044373
0.036560
0.033630
0.019470
0.031677
0.011658
0.028259
0.051697
0.053650
0.032654
-0.034210
-0.187042
-0.246613
-0.156769
-0.121613
-0.008820
0.175232
0.169373
0.109314
0.005310
-0.045441
-0.126495
-0.113800
-0.084991
-0.108917
-0.138214
-0.065460
0.053162
0.098083
0.108337
0.080505
0.039001
0.000916
-0.003937
-0.000031
-0.007355
-0.017120
-0.016144
0.013611
-0.006378
0.010193
0.009705
0.005798
0.014099
0.001404
0.001892
-0.020050
-0.014679
-0.023468
-0.011261
-0.025421
-0.014679
-0.013702
-0.025421
-0.031281
-0.041534
-0.035675
-0.039093
-0.038116
-0.037140
-0.028839
-0.018097
-0.016632
-0.022491
-0.003448
-0.001495
-0.009796
-0.007843
-0.005402
0.005798
0.005310
-0.005402
-0.014679
-0.021027
-0.004425
-0.008331
0.000427
-0.013702
-0.017609
-0.016144
-0.002472
-0.004913
-0.015167
-0.018585
-0.019562
-0.016632
-0.012726
-0.013214
-0.015656
-0.017609
-0.030792
-0.006378
-0.021515
-0.017609
-0.018585
-0.028351
-0.030792
-0.016144
-0.018585
-0.016632
-0.015167
-0.018097
-0.018585
-0.018097
-0.015656
-0.008820
-0.014679
-0.010773
-0.003448
-0.012726
-0.014679
-0.002960
-0.002472
-0.001007
-0.004425
-0.012238
-0.003937
-0.005890
-0.009308
-0.005890
-0.003937
-0.003448
-0.017120
-0.005402
-0.003448
-0.009796
-0.012726
-0.010284
-0.010284
-0.014191
-0.014679
-0.005402
-0.006378
-0.022003
-0.004425
-0.013214
-0.002960
-0.006866
-0.007355
-0.010773
-0.001495
0.000427
-0.005890
-0.008331
-0.008331
-0.003448
0.000427
-0.006378
-0.000031
-0.003937
-0.005890
-0.000031
-0.000031
-0.001007
-0.000031
0.003845
0.003357
-0.002960
0.008240
0.006287
0.005798
0.002869
-0.001984
0.011169
0.008728
0.003357
0.004333
0.004333
0.008240
0.011169
0.003845
0.003845
-0.006378
0.008728
0.000427
0.007751
0.004822
0.002869
0.000916
0.009705
-0.009796
0.001892
0.003845
-0.001007
0.003357
-0.003448
0.014099
0.008728
-0.006866
0.003357
0.007263
0.001892
-0.001495
0.008240
0.008728
-0.000031
-0.001984
0.012634
0.006775
0.004333
0.007751
0.000916
0.001404
-0.000031
0.008240
0.008728
0.008240
-0.001007
0.004822
0.012634
0.005310
0.000916
0.012634
0.010681
0.010193
0.007751
0.014099
0.012146
0.014099
0.010193
0.017029
0.012146
0.003845
0.015076
0.007751
0.017517
0.012634
0.005310
0.005310
0.010193
0.011658
0.017517
0.004822
0.007263
0.010193
0.013611
0.001404
0.016052
0.005798
0.022400
0.008728
0.010681
0.009216
0.010193
0.006287
0.000916
-0.001984
0.007263
0.010681
0.004333
0.007751
0.004822
-0.001495
0.002380
0.009705
0.009705
0.039978
0.057068
0.076599
0.055115
0.018982
0.033142
0.041443
0.045837
0.067322
0.061951
0.080994
0.071716
0.115173
0.136658
0.158142
0.099548
0.048279
0.008240
0.014587
0.059998
0.076599
0.075623
0.081482
0.079529
0.058044
0.051697
0.044861
0.038513
0.030701
0.026306
-0.039093
-0.052277
-0.032257
-0.002472
0.052185
0.068298
0.040466
0.040466
0.033630
0.034607
0.047791
0.059021
0.026794
0.027283
0.011169
0.020935
0.026794
0.049744
0.069763
0.076111
0.053162
0.086365
0.061462
0.019958
0.007751
0.010193
0.019958
0.000916
-0.001984
-0.008331
-0.012238
-0.022003
-0.007843
-0.009796
-0.007843
-0.022003
-0.016632
-0.020050
-0.017609
-0.030304
-0.026886
-0.035675
-0.036652
-0.049347
-0.042999
-0.038605
-0.038116
-0.041046
-0.042999
-0.042023
-0.035187
-0.056183
-0.041046
-0.041534
-0.040558
-0.040070
-0.036652
-0.042999
-0.042023
-0.038605
-0.033234
-0.031769
-0.032745
-0.050812
-0.027863
-0.040558
-0.040558
-0.033722
-0.037140
-0.041046
-0.027374
-0.030792
-0.039093
-0.035675
-0.044952
-0.029816
-0.027863
-0.025421
-0.025909
-0.033234
-0.036652
-0.032257
-0.024445
-0.026398
-0.034210
-0.024445
-0.026886
-0.016632
-0.025421
-0.021027
-0.029327
-0.022003
-0.015656
-0.030304
-0.023468
-0.022003
-0.028839
-0.020050
-0.019073
-0.025421
-0.023468
-0.015167
-0.020538
-0.021027
-0.012238
-0.011749
-0.011261
-0.017120
-0.013702
-0.015167
-0.008820
-0.015656
-0.004913
-0.008820
-0.008820
0.001404
-0.011261
-0.002472
-0.015656
-0.012726
-0.009796
-0.002472
-0.010284
-0.015656
-0.006866
-0.011261
-0.005402
-0.017609
-0.014679
-0.002472
-0.010773
-0.012238
-0.010773
-0.024933
-0.023468
-0.008820
-0.002472
-0.015656
-0.016144
-0.007843
-0.014679
-0.007355
-0.001495
-0.013702
-0.005402
-0.000519
-0.005402
0.001404
0.003357
-0.003448
0.002380
0.001892
-0.006866
0.004822
0.001404
0.012146
-0.000031
0.009705
-0.000519
0.010193
0.009216
0.015564
0.011658
0.004333
0.014099
0.006775
0.012634
0.008240
0.004822
0.012634
0.012634
0.009216
0.013123
0.019958
0.004333
0.010681
0.011169
0.006775
0.009705
0.016541
0.017517
0.021423
0.021423
0.011169
0.014587
0.016541
0.018494
0.014099
0.009216
0.021423
0.023865
0.005798
0.010193
0.020935
0.011658
0.008240
0.014099
0.011169
0.005798
-0.004425
0.010193
-0.000519
-0.008820
0.003357
-0.014679
-0.005402
-0.011749
-0.015656
-0.013702
-0.025909
-0.015656
-0.024445
-0.032257
-0.026886
-0.035187
-0.037140
-0.042999
-0.049347
-0.034210
-0.038605
-0.051788
-0.040070
-0.055695
-0.041534
-0.055695
-0.047882
-0.049347
-0.058136
-0.055206
-0.060089
-0.055695
-0.046906
-0.049835
-0.047882
-0.038116
-0.042999
-0.037140
-0.026886
-0.017609
-0.031281
-0.021515
-0.022491
-0.011749
-0.011261
-0.000519
0.005310
0.012146
0.031189
0.057068
0.067322
0.089783
0.101990
0.103455
0.117126
0.116150
0.126892
0.105408
0.105896
-0.009796
-0.085968
0.003357
0.080994
0.236755
0.359314
0.184509
-0.065948
-0.298859
-0.312531
-0.127960
0.038513
0.267029
0.205505
0.024353
-0.067413
-0.115753
-0.072784
-0.093781
-0.126984
-0.026886
0.053650
0.084900
0.170837
0.163513
0.120056
0.083923
0.016541
-0.013702
-0.010284
0.019958
0.054626
0.082458
0.056091
0.053650
0.047791
0.020447
0.022888
-0.007355
-0.019562
-0.022980
-0.031281
-0.035187
-0.031769
-0.036652
-0.031281
-0.026398
-0.035187
-0.031769
-0.030304
-0.036163
-0.014679
-0.019562
-0.010773
-0.011261
-0.020050
-0.001495
-0.004913
-0.008820
-0.015167
-0.007355
-0.006866
-0.001495
-0.007843
-0.001984
-0.010284
0.006775
-0.005402
0.000916
0.013611
0.012146
0.004822
0.005310
0.001404
0.005310
0.015076
-0.007355
0.006775
0.009216
-0.004913
0.007263
0.013611
-0.001495
-0.001007
0.018005
0.004822
0.005798
0.007263
0.005798
0.013123
-0.002472
0.010681
0.010681
0.011658
0.007751
0.008728
0.013123
0.008728
0.016541
0.005798
0.006287
0.004333
0.016541
0.014587
0.012146
-0.002472
0.012146
0.016541
0.014587
0.018005
0.014099
0.009216
0.000916
0.011169
0.017029
0.013123
0.011169
0.010681
0.011658
0.014587
0.017029
0.013123
0.019470
0.012634
0.005310
0.005310
0.017029
0.016541
0.013611
0.017029
0.016052
0.008728
0.020935
0.010193
0.023376
0.014099
0.018982
0.008728
0.006287
0.023865
0.012146
0.008728
0.005798
0.011658
0.007263
0.009705
0.000916
0.011658
0.013611
0.000916
0.007263
0.006287
0.009216
0.003357
0.005310
0.010681
0.010193
0.006775
0.009705
0.004822
0.004333
0.012634
-0.002960
0.008728
0.004822
0.008240
0.006775
0.009216
0.001404
0.007263
0.005310
0.013123
0.006287
0.005798
0.002869
0.003845
0.001892
0.002869
0.010193
0.011658
0.000916
0.002869
0.004822
0.005798
0.007751
0.003845
0.004333
-0.003937
0.005310
0.011169
0.002869
-0.003937
0.004333
0.002380
0.002380
0.000916
0.005310
0.001892
0.003357
-0.006866
0.000916
-0.006866
0.006775
0.001892
-0.004913
-0.004913
0.002380
-0.001984
-0.005402
0.000427
-0.009796
-0.002960
-0.012238
0.004333
-0.006378
-0.003448
-0.003448
-0.002960
-0.001984
0.001404
-0.000031
0.000916
0.007263
0.014587
0.009705
0.017517
0.003845
0.016541
0.013123
0.021912
0.024353
0.019470
0.022400
0.018494
0.012634
0.027283
0.023376
0.025330
0.019958
0.026794
0.027771
0.026306
0.023376
0.030212
0.020935
0.026794
0.022888
0.019470
0.034607
0.025330
0.019958
0.017517
0.022888
0.019958
0.018982
0.021912
0.024841
0.019958
0.020447
0.027283
0.010193
0.014587
0.016052
0.026306
0.019470
0.018494
0.016052
0.021423
0.055115
0.076599
0.128357
0.169861
0.157166
0.082947
-0.046906
-0.014191
0.064392
0.129333
0.126892
0.119080
0.100525
0.139587
0.391052
0.278259
0.015076
-0.303253
-0.283722
-0.177277
-0.076202
0.074158
0.070740
-0.008331
-0.080109
-0.142609
-0.167999
-0.191925
-0.208038
-0.214874
-0.209503
-0.197296
-0.193878
-0.164093
-0.146515
-0.129913
-0.105499
-0.086456
-0.072296
-0.065948
-0.071320
-0.078644
-0.063019
-0.052277
-0.039581
-0.024933
-0.023468
-0.030304
-0.020050
-0.024933
-0.030792
-0.025421
-0.018585
-0.024445
-0.022491
-0.020538
-0.021027
-0.015656
-0.022491
-0.025909
-0.026886
-0.013214
-0.004425
-0.023468
-0.008820
-0.008820
-0.009796
0.000427
-0.000519
0.000916
-0.001007
-0.004425
-0.006866
-0.005890
0.015076
0.006287
0.012634
0.006775
-0.001007
0.011169
0.007263
0.008240
0.000427
0.009216
0.009705
0.008728
0.011169
0.013123
0.006775
0.008240
0.007751
0.011658
0.008240
0.010681
0.012634
0.001892
0.000427
0.015564
0.017517
0.008240
0.017029
0.012634
0.015076
0.009216
0.012146
0.011169
0.004333
0.013123
0.009705
0.004822
0.000916
0.008728
0.012634
0.001404
0.009216
0.007263
0.011169
0.013123
0.011169
-0.004913
0.014099
0.011169
0.010193
0.004822
0.010681
0.013611
0.006287
0.007263
0.004333
0.003845
0.018982
0.013123
0.010193
0.007751
0.006775
0.018005
0.015564
0.008728
0.007263
0.010681
0.005798
0.012634
0.018494
0.011658
0.002869
0.005310
0.001892
0.001892
0.017029
0.012146
0.003357
0.009705
0.007263
0.008728
-0.004425
-0.001984
0.005798
0.001892
-0.004913
0.000427
-0.002960
-0.001984
-0.013702
-0.003448
-0.011261
-0.019073
-0.014679
-0.024445
-0.020538
-0.026886
-0.026886
-0.039093
-0.021027
-0.036163
-0.030304
-0.032745
-0.037140
-0.044952
-0.038605
-0.029816
-0.042999
-0.038116
-0.036163
-0.036163
-0.033234
-0.027374
-0.038116
-0.040558
-0.042023
-0.042511
-0.045929
-0.045441
-0.048370
-0.036652
-0.022491
-0.017609
-0.019562
-0.019073
-0.025909
-0.028839
-0.029327
-0.027863
-0.022980
-0.022491
-0.024933
-0.009796
0.018494
0.032654
0.058533
0.068298
0.104431
0.108826
0.114685
0.149353
0.174255
0.207947
0.208435
0.173279
0.150818
0.126404
0.128845
0.175720
0.198181
0.207947
0.194763
0.180115
0.155701
0.138611
0.096130
0.089783
0.063904
0.053162
0.033142
0.032166
0.000427
0.013123
0.016052
-0.002960
-0.004913
0.007751
0.014587
-0.002472
0.007751
0.000916
-0.001495
-0.005402
-0.015167
-0.011749
0.000427
-0.009796
-0.010284
0.001404
0.018005
0.016052
0.051208
0.083435
0.142029
0.091248
-0.089386
-0.226593
-0.184113
-0.098175
-0.070831
-0.084991
0.032654
0.222107
0.147888
-0.010284
-0.070343
-0.064484
-0.087921
-0.105988
-0.117218
-0.114288
-0.017609
0.049255
0.064880
0.041443
0.024841
-0.009796
-0.008331
-0.018097
-0.031769
-0.029327
-0.028351
-0.039093
-0.041534
-0.042511
-0.046417
-0.038605
-0.049347
-0.050323
-0.060577
-0.063507
-0.058624
-0.064484
-0.056183
-0.039581
-0.044952
-0.034210
-0.028351
-0.028351
-0.022003
-0.018585
-0.015656
-0.017120
-0.012726
-0.020538
-0.001007
-0.004913
-0.014679
-0.010284
-0.006378
-0.031769
-0.048370
-0.072296
-0.071808
-0.076691
-0.055206
-0.042023
-0.044464
-0.049347
-0.063507
-0.063995
-0.069855
-0.083527
-0.065460
-0.069855
-0.063995
-0.060089
-0.057159
-0.048859
-0.027863
-0.030792
-0.005402
-0.003448
-0.006378
0.010681
0.007751
0.005310
0.018005
0.007751
0.007751
0.019470
0.007751
0.002869
0.022400
0.005798
0.019470
0.014587
0.016052
0.013123
0.005798
0.009705
0.016052
0.006775
0.007263
0.003357
0.010681
0.007263
0.012634
-0.001007
0.020447
0.006775
0.006775
0.013611
0.020935
0.017517
0.022400
0.018982
0.017517
0.013611
0.015564
0.020935
0.030212
0.010681
0.032654
0.030701
0.012634
0.024353
0.016541
0.032166
0.026306
0.013611
0.029236
0.031189
0.015076
0.017029
0.030701
0.023865
0.027771
0.012146
0.025818
0.026794
0.020447
0.022400
0.013123
0.021912
0.015076
0.025330
0.014587
0.017517
0.013611
0.014587
0.023865
0.019470
0.030212
0.021423
0.013123
0.011658
0.018494
0.017029
0.020447
0.018494
0.020447
0.031677
0.021423
0.008728
0.003357
0.009705
0.034119
0.057556
0.089294
0.112732
0.059021
-0.055206
-0.115753
-0.056671
0.006775
0.038025
0.045837
0.038513
0.027283
0.010193
0.003845
-0.006378
-0.011261
-0.017120
-0.024445
-0.020050
-0.022980
-0.016144
0.004333
-0.007355
-0.003448
-0.002472
0.005798
-0.000519
0.014587
0.004333
0.006287
0.006287
0.013123
0.009216
0.009705
0.004333
0.004822
0.010681
0.007263
0.008728
0.014587
0.008728
0.014099
0.004333
0.010193
0.020447
0.020935
0.017029
0.013611
0.013611
0.020447
0.017517
0.024841
0.021423
0.010681
0.015076
0.026306
0.028748
0.018494
0.018494
0.006775
0.015076
0.001404
0.005310
0.006287
0.005798
0.008240
0.001404
0.008240
0.007751
-0.002960
0.005310
-0.002472
-0.004425
-0.008820
-0.004913
0.004822
0.020935
0.010193
0.040466
0.045349
0.021423
-0.046906
-0.109894
-0.045441
0.159607
0.237732
0.252380
0.132263
-0.100128
-0.094269
0.043396
0.043396
0.035095
0.017029
0.029236
0.054626
0.064880
0.041443
0.008240
-0.022003
-0.020050
-0.046906
-0.069366
-0.070831
-0.073273
-0.072784
-0.075226
-0.064484
-0.072784
-0.078644
-0.070343
-0.055206
-0.063019
-0.050812
-0.044464
-0.053741
-0.040558
-0.052277
-0.045441
-0.040558
-0.035675
-0.024933
-0.030792
-0.033722
-0.032257
-0.022003
-0.030304
-0.023468
-0.027863
-0.021027
-0.021515
-0.029327
-0.017609
-0.009308
-0.024445
-0.026398
-0.016144
-0.021027
-0.014191
-0.009796
-0.019073
-0.013702
-0.013702
-0.000031
-0.003448
-0.004425
-0.012238
0.001892
-0.009796
-0.001495
-0.003448
-0.009796
-0.009796
-0.008331
0.006775
-0.000031
-0.002472
0.003357
-0.003448
-0.001495
-0.002960
0.007263
-0.007843
-0.000031
-0.006378
0.010681
0.000427
0.000427
0.005798
0.001404
0.010681
0.018982
0.017517
0.015076
0.005310
0.002869
0.016541
0.023376
0.017517
0.017029
0.003357
-0.017609
-0.026886
-0.020050
-0.040558
-0.032745
-0.009796
-0.005890
-0.017120
-0.045441
-0.041046
-0.045929
-0.042511
-0.025909
-0.035675
-0.022003
-0.023468
-0.019073
-0.013702
-0.006378
0.012634
0.014587
0.039490
0.041931
0.046814
0.059021
0.055115
0.050720
0.062927
0.064392
0.057556
0.058533
0.087830
0.063904
0.041443
0.033630
0.032166
0.040955
0.026306
0.041931
0.027771
0.024353
0.023865
0.020447
0.006775
0.009705
0.000427
-0.015656
-0.021027
-0.031281
-0.021515
-0.006378
-0.008331
-0.003448
-0.014679
-0.035187
-0.019562
-0.017120
-0.028839
-0.027863
-0.027374
-0.030792
-0.038605
-0.046906
-0.051300
-0.054718
-0.058136
-0.055695
-0.052277
-0.062531
-0.063019
-0.061554
-0.068878
-0.063019
-0.066925
-0.076202
-0.066437
-0.064484
-0.069855
-0.064972
-0.067413
-0.058624
-0.065948
-0.068390
-0.061554
-0.066437
-0.051788
-0.053741
-0.043976
-0.062531
-0.040558
-0.028839
-0.022003
-0.029816
-0.028839
-0.032745
-0.025909
-0.022003
-0.011749
-0.009796
-0.001495
0.009216
0.020447
0.039001
0.057556
0.068787
0.074158
0.075134
0.088318
0.087830
0.091736
0.084412
0.099548
0.099548
0.104431
0.108337
0.105408
0.108337
0.102478
0.099548
0.096130
0.091736
0.074158
0.068298
0.059021
0.057068
0.036560
0.032654
0.029724
0.029724
0.023376
0.021912
0.014099
0.018005
0.016541
0.002869
0.013611
0.009705
0.000916
0.005798
0.000427
0.011169
-0.000031
0.003357
0.003845
0.008240
0.004333
-0.002472
0.004822
0.004333
0.009705
0.000916
0.018982
0.008728
0.007751
0.006287
0.013611
0.015076
0.007751
0.010193
0.011658
0.014099
0.013123
0.018982
0.014099
0.008240
0.000916
0.007263
0.012634
0.012146
0.011169
0.012146
0.023865
0.003845
0.017517
0.010681
0.006775
0.011169
0.003357
0.019958
0.015076
0.005798
0.014099
0.004333
0.000427
0.010193
0.014587
0.006287
0.012146
-0.002472
0.010681
0.017029
0.011658
0.007263
-0.001007
0.016541
0.009705
0.013611
0.004822
0.007751
-0.002472
0.016052
0.003357
-0.002472
0.020447
0.009705
0.006775
-0.001495
0.005798
0.003357
0.010681
-0.002472
0.005310
0.016541
0.003845
0.011658
-0.001984
0.005798
0.003845
-0.006378
-0.001007
0.010193
0.010681
0.013123
0.005310
-0.000031
0.010193
0.007263
0.011658
0.010193
-0.005890
0.013123
0.005798
0.008728
0.011658
0.005310
0.015076
0.014099
0.017517
0.016541
0.017517
0.027771
0.028748
0.024353
0.033630
0.041931
0.020935
0.033630
0.027771
0.022888
0.030212
0.022888
0.027771
0.017029
0.014587
0.013611
0.017029
0.031677
0.017517
0.006287
-0.014191
-0.014191
-0.025421
-0.028839
0.026794
0.092224
-0.018585
-0.146027
-0.120148
-0.082062
0.000916
0.438416
0.137146
-0.305206
-0.417999
-0.161163
0.080017
0.109314
0.067810
0.024353
0.008728
0.035095
0.064392
0.103943
0.127869
0.101501
0.036072
-0.088409
-0.159210
-0.090851
0.025818
0.072205
0.078064
0.051208
0.011658
-0.031281
-0.057159
-0.074249
-0.087921
-0.112335
-0.112823
-0.115753
-0.128448
-0.129425
-0.137726
-0.116730
-0.107452
-0.086456
-0.074738
-0.082550
-0.080109
-0.086456
-0.083527
-0.085968
-0.070831
-0.059113
-0.051300
-0.032257
-0.038116
-0.040070
-0.032745
-0.028839
-0.021027
-0.023956
-0.019073
-0.006866
0.000427
0.006775
0.002869
0.005310
0.010193
0.010681
0.012146
0.014099
0.013123
0.018005
0.014587
0.014587
0.020447
0.026306
0.019470
0.027283
0.019958
0.009216
0.020447
0.016052
0.017517
0.018005
0.017517
0.016541
0.013611
0.007263
0.013611
0.020447
0.009216
0.017029
0.012146
0.008728
0.009705
0.019470
0.015076
0.007751
0.012634
0.013611
0.006775
0.007263
0.000916
0.024353
0.006775
0.004822
0.013123
0.014099
0.014099
0.016541
0.007751
0.023376
0.014099
0.011658
0.017517
0.013611
0.014587
0.016052
0.019470
0.017517
0.009216
0.013611
0.014099
0.025818
0.015076
0.017029
0.015076
0.017029
0.015564
0.019470
0.020935
0.009705
0.012146
0.016052
0.014587
0.022888
0.025330
0.018494
0.014587
0.013123
0.008240
0.018982
0.016541
0.018494
0.010681
0.013123
0.013123
0.027283
0.012634
0.023376
0.006287
0.017029
0.014099
0.011658
0.015076
0.014099
0.005310
0.010681
0.019958
0.014587
0.009705
0.013123
0.016541
0.012146
0.002869
0.016541
0.006775
0.011658
0.017517
-0.000519
0.008728
0.011169
0.013611
0.024353
-0.001495
0.011169
0.016052
0.017517
0.018494
0.017517
0.009216
0.025330
0.029236
0.017029
0.032166
0.018982
0.021912
0.029724
0.029236
0.045837
0.046326
0.039001
0.041931
0.041443
0.045349
0.054138
0.041931
0.040955
0.042419
0.044373
0.042419
0.033630
0.039978
0.032166
0.035095
0.031677
0.030212
0.022888
0.031189
0.021912
0.000427
0.010681
0.013123
0.002380
0.017029
0.003845
0.008728
-0.004913
-0.004425
-0.000031
-0.002960
-0.007843
0.008240
0.006287
0.010193
0.012146
0.015564
0.015564
0.021423
0.018005
0.014587
0.006775
0.016052
0.019958
0.012634
0.010681
0.018494
0.032654
0.030212
0.013123
0.022400
0.017517
0.016052
-0.003448
-0.006378
0.000427
0.003845
0.004333
0.015564
0.005310
-0.002960
0.016541
0.023376
0.039978
0.042908
0.023376
0.019470
-0.003937
-0.005890
0.009216
0.011658
0.025330
0.027283
0.024841
0.016052
0.003845
-0.001984
0.005798
-0.000519
-0.006866
0.002380
0.005310
0.006775
-0.009308
-0.044464
-0.084503
-0.115265
-0.139679
-0.151886
-0.079132
0.115173
0.425232
0.393494
0.307068
0.180115
-0.093292
-0.321320
-0.118195
0.042908
0.051208
0.090271
0.044861
0.014587
0.051697
0.018982
-0.018097
-0.086456
-0.155304
-0.210968
-0.244171
-0.274445
-0.285675
-0.297394
-0.283234
-0.269073
-0.259796
-0.253937
-0.234894
-0.215851
-0.202179
-0.183136
-0.170929
-0.160187
-0.142609
-0.119171
-0.114288
-0.120148
-0.108429
-0.087921
-0.081573
-0.076202
-0.075226
-0.045441
-0.052765
-0.048859
-0.046906
-0.061554
-0.051300
-0.052765
-0.043488
-0.057648
-0.043488
-0.032745
-0.023468
0.001892
0.008728
0.038513
0.035095
0.050720
0.049255
0.055603
0.061462
0.062439
0.068787
0.090271
0.101013
0.114197
0.110291
0.122986
0.132751
0.118591
0.118591
0.108337
0.104919
0.089783
0.097107
0.075134
0.076599
0.073669
0.072693
0.060974
0.048767
0.047791
0.056091
0.046326
0.039001
0.041931
0.037048
0.047302
0.030212
0.033630
0.032654
0.033630
0.017517
0.021423
0.021423
0.020935
0.029724
0.005798
0.021423
0.014099
0.011658
0.010681
0.005310
-0.001495
0.018005
0.011658
0.011658
0.003357
0.003845
0.012634
0.011658
0.020935
0.007751
0.016052
0.013123
0.012634
0.016052
0.019470
0.013611
0.015564
0.023865
0.017517
0.017029
0.032654
0.027283
0.014587
0.016541
0.018982
0.015564
0.016052
0.014587
0.018982
0.013123
0.024841
0.018982
0.022888
0.026794
0.029724
0.037537
0.032166
0.030212
0.038513
0.041931
0.042908
0.036560
0.037048
0.043884
0.042908
0.032654
0.040466
0.028259
0.047791
0.047302
0.034119
0.039978
0.018005
0.024353
0.018982
0.026306
0.031677
0.020935
0.020447
0.011169
0.012146
0.018494
0.018982
0.005310
0.011169
0.018494
0.034119
0.010681
-0.001007
0.004333
0.003845
-0.003937
-0.011749
0.013611
0.029236
0.037537
0.053162
0.040955
0.018005
-0.017609
-0.038605
-0.052277
-0.016632
0.004822
0.009705
0.009216
0.014587
-0.007355
-0.010773
-0.018585
-0.022491
-0.031281
-0.043488
-0.026886
-0.030304
-0.024933
-0.022003
-0.022491
-0.016144
-0.023956
-0.011749
-0.011261
-0.002472
-0.005890
0.006287
-0.001007
-0.003448
0.010193
0.011169
-0.001007
-0.001007
0.011169
0.015564
0.005798
0.003357
0.007263
0.011169
-0.001007
0.012634
0.006287
0.008240
0.014099
0.005798
-0.002472
0.009705
0.008240
0.000427
0.011658
-0.000519
0.013123
0.000916
0.012634
0.000916
0.012634
0.010193
-0.003937
0.003845
0.007263
0.009216
0.003845
0.014099
0.000916
0.000427
0.003845
0.002869
0.006775
0.005798
0.008240
0.012146
0.004822
-0.001495
0.007263
0.014587
0.007263
0.011658
-0.000031
0.011169
0.003845
0.006775
0.000427
0.006775
0.005798
0.006775
0.000916
0.003357
0.004822
0.017029
0.002380
0.000427
0.004822
-0.000519
0.004822
0.002869
0.007751
0.012634
0.028259
0.066833
-0.039093
-0.205109
-0.234406
-0.244659
-0.117218
0.060974
0.154724
-0.012238
-0.078644
-0.102081
-0.123077
-0.121124
-0.081573
-0.099152
-0.074738
-0.036652
-0.022003
-0.015656
-0.000031
0.025818
0.034119
0.050232
0.050232
0.051697
0.061462
0.038025
0.039490
0.048767
0.039490
0.032166
0.015564
-0.000519
-0.002472
0.018005
0.029724
0.010193
0.011169
-0.000031
-0.008331
-0.016144
-0.007843
-0.015167
-0.018585
-0.022003
-0.013702
0.000427
-0.004913
0.009705
-0.008331
0.001892
-0.005890
-0.003937
0.003845
0.009216
0.013123
0.008240
0.014099
0.007751
0.010681
-0.008820
-0.004913
-0.026886
-0.013702
-0.020050
-0.008820
-0.007355
-0.013702
-0.012238
-0.025421
-0.022003
-0.022980
-0.024933
-0.028839
-0.026398
-0.014191
-0.019562
-0.011749
-0.008820
-0.009796
-0.007843
0.000916
-0.003937
-0.004913
0.006775
0.016052
0.021912
0.017029
0.027771
0.029724
0.034607
0.029236
0.039001
0.026794
0.030701
0.045837
0.044373
0.045349
0.057068
0.057556
0.055115
0.045837
0.030212
0.038025
0.038513
0.042908
0.039978
0.031189
0.019470
0.029724
0.022400
0.043396
0.041931
0.044373
0.066833
0.041443
0.047791
0.028259
0.012146
-0.021027
-0.041046
-0.015656
0.018982
0.032166
0.011658
0.022400
0.002869
-0.004425
-0.023956
-0.022003
-0.018585
-0.020050
-0.024933
-0.036652
-0.032745
-0.023956
-0.019073
-0.026398
-0.012726
-0.017120
-0.017120
-0.009796
-0.011749
-0.008820
0.000427
-0.006866
-0.006378
0.003845
-0.013214
0.002869
-0.000031
-0.003448
-0.003448
-0.003937
0.000916
0.011169
0.002869
-0.005402
-0.006866
0.003357
0.005798
0.000427
0.003357
0.005310
-0.013702
0.002869
-0.001495
0.006775
0.008240
-0.002960
-0.007843
0.004822
0.004822
0.000916
-0.002960
-0.002472
0.006775
0.005310
0.004822
0.009705
0.001404
-0.005402
-0.010773
-0.004913
-0.010773
-0.003448
-0.015167
-0.012238
-0.021027
-0.019562
-0.009308
-0.020538
-0.033722
-0.025421
-0.031281
-0.035187
-0.035187
-0.049347
-0.048859
-0.045441
-0.047882
-0.042023
-0.050323
-0.053741
-0.058624
-0.046417
-0.054230
-0.063995
-0.059601
-0.062531
-0.045441
-0.058136
-0.052765
-0.059601
-0.059601
-0.058136
-0.059601
-0.050812
-0.042511
-0.040070
-0.055206
-0.052765
-0.026886
-0.029327
-0.025421
-0.024445
-0.030792
-0.022980
-0.022980
-0.025909
-0.022003
-0.018097
-0.008820
-0.000031
0.009705
0.016541
0.032654
0.048279
0.071228
0.076599
0.078064
0.088318
0.073669
0.078552
0.086365
0.092712
0.101013
0.117615
0.120544
0.122986
0.120544
0.110779
0.114685
0.106873
0.100525
0.093201
0.087341
0.072693
0.073181
0.065369
0.063904
0.042908
0.051208
0.050720
0.050720
0.051208
-0.000519
-0.143585
-0.099152
-0.091827
-0.069855
0.124939
0.270935
0.069763
-0.104523
-0.315948
-0.378937
-0.068878
0.256287
0.101013
-0.046906
-0.111359
-0.125031
-0.084015
-0.015167
0.031677
0.046326
0.050232
0.047791
0.027283
0.023865
0.016541
0.017029
0.022400
0.043396
0.055603
0.064880
0.081970
0.080994
0.061951
0.059509
0.052673
0.043396
0.042908
0.030701
0.037048
0.034607
0.038025
0.025330
0.029724
0.021423
0.023865
0.010193
0.014587
0.020935
0.040955
0.063904
0.059021
0.026794
-0.003937
-0.017120
-0.020050
-0.016632
-0.001007
-0.008331
-0.022980
-0.050812
-0.055206
-0.044464
-0.061554
-0.057159
-0.061554
-0.061066
-0.065948
-0.071320
-0.078156
-0.089386
-0.077667
-0.074738
-0.072784
-0.072296
-0.063995
-0.046417
-0.045929
-0.027374
-0.030304
-0.021027
-0.022491
-0.020538
-0.001007
0.010681
0.009705
0.007263
0.009705
-0.000031
0.003845
0.002869
0.015076
0.004822
0.008728
0.009705
0.007751
0.007751
0.004333
-0.002960
0.012146
-0.001495
0.004822
-0.003448
0.003845
0.007751
0.004333
0.006287
0.003357
0.001892
-0.003937
0.010681
0.012634
0.008728
0.015076
-0.002960
0.015564
0.018494
0.018982
0.014099
0.006775
0.005798
0.018982
0.008240
0.009216
0.018005
0.002380
0.012634
0.010193
0.004333
0.016541
-0.004425
0.012146
0.012146
0.004822
0.002380
0.008240
0.001892
0.007263
0.001404
0.006775
0.000427
-0.004425
-0.003448
0.002869
0.008728
-0.000031
0.003845
-0.001495
-0.001495
0.004822
-0.001007
0.005310
-0.000519
-0.003937
0.000916
0.008240
-0.010773
0.002869
0.002380
0.006287
-0.006866
-0.001495
-0.003448
0.006775
-0.001495
0.004333
0.001404
0.003845
-0.014679
-0.009308
-0.006866
0.001892
-0.010773
0.005310
-0.005402
-0.003937
-0.007355
-0.002960
-0.005402
-0.010284
-0.005402
-0.004425
-0.003937
-0.010773
-0.008820
-0.015167
-0.007843
-0.018585
-0.004425
-0.002960
-0.023468
-0.005890
-0.006378
-0.008820
-0.001495
0.004822
-0.003937
-0.006866
-0.012238
-0.001007
0.008240
-0.012238
-0.001495
0.002380
-0.007843
0.007751
0.006775
-0.012726
0.001404
0.000916
-0.004913
0.008240
-0.002472
0.000916
0.000916
-0.001495
0.008240
0.006775
-0.006378
0.004822
0.001892
0.010681
0.002869
0.001404
0.002380
0.002380
-0.004913
0.011658
0.003357
0.005798
0.005310
0.001892
0.005798
0.012146
0.016541
-0.001007
0.009216
0.002380
0.008728
0.009216
0.007751
0.011658
0.015564
0.011169
0.009705
0.010681
0.014099
0.009216
0.018005
0.018494
0.016541
0.024353
0.028259
0.037537
0.042419
0.046814
0.052673
0.054138
0.066833
0.062927
0.059021
0.040955
0.033630
0.029236
0.033630
0.041931
0.039490
0.035583
0.028259
0.033142
0.013123
0.010193
0.022400
0.006287
-0.004913
-0.018585
-0.029816
-0.014679
-0.018585
-0.002472
-0.016632
-0.004913
-0.015167
-0.004913
0.001892
0.017029
0.026794
0.015564
0.017517
0.016541
0.019470
0.032654
0.051697
0.059021
0.088806
0.083435
0.030701
-0.027863
-0.063995
-0.073273
-0.016632
0.047791
-0.133331
-0.577179
-0.169464
-0.123077
0.135681
0.385681
-0.008331
-0.180206
-0.460480
-0.298859
-0.101593
-0.051300
-0.036652
-0.023956
-0.017609
-0.001007
0.004822
0.026306
0.031677
0.065369
0.063904
0.082947
0.054138
0.055603
0.060974
0.050720
0.040466
0.035583
0.027283
0.026794
0.033630
0.012146
0.002869
-0.006378
-0.005402
-0.004913
-0.001007
-0.001495
-0.017609
-0.015167
-0.020538
-0.024933
-0.018585
-0.021027
-0.023468
-0.024933
-0.022491
-0.026886
-0.028839
-0.025421
-0.023468
-0.021515
-0.029816
-0.038605
-0.035187
-0.038605
-0.034698
-0.050812
-0.049835
-0.053741
-0.054230
-0.056183
-0.060089
-0.071320
-0.068390
-0.074249
-0.074249
-0.085480
-0.087433
-0.089386
-0.087921
-0.094757
-0.098663
-0.097687
-0.100616
-0.099640
-0.097687
-0.097198
-0.086456
-0.100616
-0.097198
-0.100616
-0.099640
-0.099640
-0.083527
-0.084503
-0.077179
-0.088898
-0.070343
-0.069366
-0.064972
-0.054230
-0.060089
-0.063507
-0.044464
-0.037628
-0.042023
-0.046417
-0.042023
-0.037628
-0.027863
-0.005890
0.005310
0.013123
0.032654
0.050232
0.071716
0.064392
0.087341
0.089294
0.075623
0.080505
0.093689
0.111755
0.119080
0.122009
0.119080
0.122009
0.117126
0.118591
0.114685
0.094177
0.087341
0.088806
0.069763
0.072205
0.060486
0.057556
0.051208
0.035583
0.044861
0.045349
0.036072
0.033630
0.036560
0.039001
0.037048
0.030701
0.029724
0.028259
0.022888
0.026306
0.028259
0.028259
0.022400
0.018494
0.019470
0.023376
0.016541
0.017029
0.023865
0.027771
0.013123
0.019958
0.011169
0.011658
0.019470
0.010193
0.010681
0.011169
0.012146
0.007263
0.006775
0.007751
0.013123
0.016541
0.008728
0.007263
0.014587
0.001892
0.021423
0.015564
0.001892
-0.023956
-0.022491
-0.021027
0.000916
0.016052
0.024841
0.019470
0.014099
-0.003448
-0.001495
-0.001495
0.004333
0.011169
0.019958
0.020935
0.042419
0.041443
0.055603
0.062927
0.069275
0.079041
0.072693
0.067322
0.062927
0.054626
0.062439
0.069763
0.080017
0.073669
0.066833
0.056580
0.057068
0.049744
0.043396
0.032166
0.040466
0.020447
0.006775
0.020935
0.022400
0.013123
0.006775
-0.000519
0.007751
0.000427
0.001892
-0.000519
0.003357
0.000427
-0.000519
0.005798
0.006775
0.003845
0.002869
-0.002472
-0.000519
0.011169
0.009705
0.003845
0.003845
-0.002960
0.004822
-0.000031
0.000916
0.015076
0.005798
0.004822
0.001892
0.008240
-0.005890
0.000916
0.001404
-0.005402
-0.004425
-0.007355
-0.004913
-0.004425
0.000427
-0.008820
0.005310
-0.015167
-0.007355
-0.010773
-0.006866
-0.007355
-0.008331
-0.004913
0.001892
-0.010284
-0.012726
-0.012238
-0.011261
-0.009308
-0.007843
-0.006866
-0.007843
-0.012726
-0.012726
-0.008820
-0.009308
-0.011749
-0.009308
-0.008820
-0.010284
-0.021027
-0.016632
-0.024445
-0.015656
-0.007843
-0.032257
-0.041046
-0.019562
-0.013214
-0.013214
-0.040070
-0.086945
-0.120636
0.010681
0.440369
0.554626
0.274841
-0.091339
-0.227081
-0.199249
0.005798
0.065857
0.000916
-0.022003
0.068298
0.086365
0.046326
-0.013702
-0.050812
-0.115265
-0.168488
-0.187531
-0.204620
-0.200714
-0.194855
-0.202667
-0.181183
-0.175323
-0.145050
-0.130890
-0.134796
-0.124054
-0.110382
-0.087433
-0.061066
-0.040558
-0.029327
-0.027374
-0.023956
-0.029327
-0.028351
-0.029816
-0.020050
-0.004425
-0.017120
-0.011749
-0.014191
0.001404
0.000916
-0.003448
-0.006866
-0.001007
0.002869
0.005310
-0.008331
-0.008820
-0.000031
0.006287
0.004822
-0.002960
-0.006866
0.001404
0.007263
-0.001984
-0.006866
-0.001007
0.011169
0.001892
-0.001007
0.000916
0.007263
-0.000031
-0.001007
-0.001984
0.000427
0.005310
0.009705
0.011169
0.008728
0.010681
0.004822
-0.003937
0.010193
0.006287
0.001404
0.011658
0.002380
0.022888
0.005310
0.008728
0.015564
0.009216
0.011658
0.009216
0.015076
0.010193
0.009216
0.004822
0.010681
0.022888
0.012634
0.008240
0.012146
0.002869
0.008728
0.009705
0.020447
0.016052
0.006775
0.008240
-0.003937
0.005798
0.008240
0.008728
0.005310
0.004333
0.006287
0.000916
0.003845
0.001404
0.004333
0.015564
0.004822
0.017029
0.013123
0.015076
0.021912
0.032166
0.024841
0.019958
0.038025
0.033630
0.033630
0.035583
0.033630
0.040955
0.041443
0.033630
0.039490
0.039001
0.042908
0.052185
0.047791
0.030212
0.043396
0.050232
0.051208
0.097107
0.131775
0.161072
0.166931
0.109802
-0.008820
-0.095245
-0.040558
0.046326
0.093689
0.107361
0.089783
0.067810
0.047791
0.013123
-0.010773
-0.005402
0.005798
-0.008331
-0.007843
-0.023468
-0.024445
-0.018097
-0.010773
-0.009308
0.010193
-0.003448
-0.000031
-0.004913
0.003357
-0.004913
-0.003937
-0.004425
-0.006866
-0.014679
-0.021515
-0.017120
-0.012238
-0.018585
-0.024933
-0.022003
-0.017120
-0.019562
-0.025909
-0.018097
-0.013702
-0.015167
-0.020538
-0.020538
-0.016632
-0.012238
-0.015656
-0.014191
-0.007355
-0.008331
-0.010773
-0.013214
-0.014679
-0.009796
-0.002472
0.003845
-0.010773
-0.004425
-0.003937
-0.006866
-0.004425
0.000427
0.003845
-0.003448
0.005798
0.004333
0.005310
-0.005402
-0.003937
-0.009308
-0.001984
-0.012726
-0.011261
-0.008820
-0.025909
-0.010773
-0.018097
-0.017609
-0.022491
-0.033234
-0.027863
-0.026398
-0.036163
-0.030304
-0.034210
-0.047882
-0.058136
-0.054230
-0.046906
-0.038116
-0.054718
-0.057159
-0.066437
-0.076202
-0.065948
-0.062531
-0.064484
-0.074249
-0.061066
-0.070343
-0.063995
-0.059601
-0.070343
-0.066925
-0.068390
-0.072296
-0.060577
-0.055206
-0.050812
-0.041046
-0.051300
-0.042023
-0.028351
-0.019073
-0.020538
-0.030304
-0.023468
-0.019562
-0.022980
-0.019562
-0.019562
-0.007843
0.001892
0.020447
0.020935
0.020935
0.056580
0.063904
0.068787
0.083923
0.079041
0.106384
0.160583
0.002380
-0.165070
-0.153351
-0.012238
0.051697
0.151306
0.013611
-0.329132
-0.126495
0.359802
0.206970
-0.048859
-0.096710
-0.140167
-0.072784
-0.019562
0.051208
0.085876
0.099060
0.080017
0.062927
0.065369
0.084900
0.113220
0.114685
0.109802
0.101013
0.106384
0.086365
0.086365
0.063904
0.047302
0.042908
0.024841
0.015564
0.006775
0.007263
0.003357
-0.011261
-0.009796
-0.003448
-0.012726
-0.012726
-0.002960
-0.007355
-0.001007
-0.009308
-0.002472
-0.009308
-0.035675
-0.067413
-0.064972
-0.042999
-0.016144
0.026794
-0.001495
0.018005
-0.017609
-0.019562
-0.026886
-0.061554
-0.062042
-0.063019
-0.047882
0.000916
0.002380
0.011169
0.003357
-0.002960
-0.005890
-0.006378
-0.007843
0.014587
0.003845
-0.002960
0.011169
0.019470
0.014099
0.021423
0.013123
0.014587
0.032166
0.018005
0.039490
0.056091
0.046814
0.057068
0.045837
0.040466
0.043884
0.055603
0.040955
0.033630
0.026306
0.032166
0.051697
0.042908
0.042908
0.036560
0.045837
0.049744
0.030212
0.017029
-0.008331
-0.023468
-0.002960
0.000916
0.001892
0.014587
-0.005890
-0.003448
-0.012238
-0.011749
-0.010284
-0.006866
-0.019073
-0.018097
-0.014679
-0.012238
-0.004913
-0.001984
0.000916
-0.005402
0.002869
-0.006866
0.007263
-0.000519
-0.003448
-0.004913
-0.000519
0.013611
0.013123
0.003845
-0.015656
-0.016632
-0.015167
0.005310
0.010681
0.015076
-0.006378
-0.011261
-0.012726
-0.016144
-0.019073
-0.013214
-0.017120
-0.013702
-0.019562
-0.018097
-0.018585
-0.021027
-0.025421
-0.026886
-0.024933
-0.024445
-0.022980
-0.024933
-0.026398
-0.029816
-0.018585
-0.016632
-0.013214
-0.005890
-0.008820
-0.005402
-0.013702
-0.009796
-0.002472
-0.006866
-0.007355
-0.001495
-0.003937
-0.001495
-0.001984
-0.007843
-0.006866
-0.001007
0.002869
-0.014191
-0.013214
-0.007355
-0.003937
-0.004913
-0.006378
-0.001984
-0.012238
-0.012238
-0.009308
-0.004425
-0.008820
-0.011749
-0.003937
-0.011749
-0.010284
-0.012238
-0.005402
-0.004425
-0.007843
-0.006378
-0.002472
-0.005890
-0.008331
-0.015656
-0.006378
-0.002960
-0.005890
-0.010284
-0.001007
-0.014191
-0.008820
-0.010284
-0.004913
-0.006378
-0.013702
-0.007355
-0.011749
-0.011261
-0.005402
-0.007355
-0.010773
-0.005402
0.002380
-0.008820
-0.001495
-0.017609
-0.002472
0.000916
0.001404
-0.005890
0.002869
0.006775
0.001404
0.004822
-0.001495
0.008240
-0.000519
0.010681
0.002869
0.014099
0.005310
0.009216
0.003357
0.015076
0.012146
0.011169
0.010681
0.011658
0.009705
0.022400
0.017517
0.018005
0.023376
0.009216
0.008728
0.017029
0.014587
0.017029
0.017517
0.015564
0.028259
0.030212
0.066345
0.023865
-0.104523
-0.099152
-0.109894
-0.101593
-0.040070
0.019958
0.095154
-0.042999
-0.108429
-0.020538
0.034607
-0.011261
-0.030304
-0.052277
-0.073273
-0.100616
-0.027374
0.032654
0.052673
0.071716
0.082458
0.059509
0.053162
0.046814
0.037048
0.043396
0.051697
0.035583
0.040466
0.035583
0.037048
0.031677
0.027283
0.013123
0.006775
0.008240
-0.004425
-0.016632
-0.014191
-0.014191
-0.027374
-0.032745
-0.015167
-0.027374
-0.027863
-0.023468
-0.047882
-0.019073
-0.039581
-0.025909
-0.023956
-0.025909
-0.023956
-0.008331
-0.014679
-0.015656
-0.010284
-0.007843
-0.007355
-0.006378
-0.003448
0.002380
-0.011261
-0.004425
0.001892
0.004822
-0.005890
0.002380
-0.001984
0.005798
-0.001495
0.004333
0.008240
0.003845
-0.003448
0.003845
0.010193
0.005798
0.007751
0.012146
0.006775
0.011658
0.008240
0.009705
0.019958
0.016052
0.003845
0.018982
0.010681
0.017517
0.011658
0.011169
0.011169
0.016052
0.014099
0.011169
0.008728
0.004822
0.011169
0.004333
-0.001007
0.021912
0.013123
0.030701
0.033142
0.034119
0.040955
0.048279
0.019958
0.009216
-0.000519
-0.007843
0.022400
0.024841
0.014587
0.014099
0.015076
-0.004913
0.004333
0.008240
0.035095
0.037537
0.085876
0.048767
-0.056671
-0.153351
-0.084991
0.000427
0.099548
0.097595
0.079041
-0.001495
-0.058136
-0.065460
-0.032745
-0.008331
-0.017609
-0.001007
-0.022980
-0.008820
-0.025421
-0.014191
-0.024445
-0.041046
-0.048859
-0.054230
-0.048859
-0.043488
-0.037140
-0.027374
-0.030792
-0.033722
-0.019562
-0.014679
-0.027863
-0.013214
-0.004425
-0.021515
-0.008331
-0.002472
-0.011261
-0.004913
-0.013702
-0.014679
-0.001007
0.000916
-0.004913
0.000916
-0.012726
-0.004425
-0.005402
-0.003448
0.004822
-0.002960
-0.002960
-0.007355
-0.005402
0.003357
-0.001984
-0.005402
0.000427
-0.005890
-0.001495
0.009705
-0.002960
0.004333
-0.008331
-0.003448
0.002869
-0.001007
0.000427
-0.002960
0.005798
-0.000519
0.009705
-0.003937
0.008240
0.006287
0.002380
0.007263
0.007751
0.001404
-0.004425
0.004822
0.001892
0.003845
0.003357
0.008728
0.014099
0.007263
0.010193
0.002380
0.005310
-0.001007
0.009216
0.002380
0.004822
0.006287
0.010681
0.018982
0.008728
0.005798
0.017029
0.011169
0.012146
0.017517
0.000427
0.004333
0.011658
0.013123
0.020935
0.003845
0.001892
0.008728
0.004333
0.026306
0.017029
0.003357
0.014099
0.008728
0.006287
0.012146
0.008728
0.012634
0.015076
0.011169
0.016052
0.016541
0.013123
0.000916
0.013123
0.016541
0.014587
0.010681
0.009705
0.010193
0.007263
0.014587
0.012634
0.007263
0.012634
0.018005
0.002869
0.006775
0.002380
0.014587
0.010193
-0.000519
0.003357
0.012146
0.012146
0.016052
0.006287
0.010193
0.004333
0.005798
0.006775
0.011169
0.003845
0.008240
0.016052
0.011169
0.004822
0.015564
0.006775
0.010193
0.006287
0.003845
0.011658
-0.001007
0.010681
0.011169
0.013611
0.002380
0.009216
0.005798
0.011658
0.007263
0.011658
0.011169
0.000427
0.005310
0.002380
0.012146
-0.005890
0.005310
0.006775
0.002380
0.007751
0.014587
0.002380
0.007751
0.010193
0.006287
0.000916
0.000427
0.002869
0.012634
0.018005
0.001404
0.004822
0.000427
0.001892
0.003845
0.005310
0.019470
0.013123
-0.005890
0.013123
0.010193
0.004822
0.006775
0.009216
0.004822
0.012146
0.002380
0.001892
-0.001984
0.002869
0.006775
-0.002472
-0.005890
0.004822
-0.006866
-0.010284
-0.012238
-0.010284
-0.005890
-0.012726
-0.026886
-0.021515
-0.008820
-0.019562
-0.016632
-0.025909
-0.037140
-0.031281
-0.033234
-0.043488
-0.042023
-0.035675
-0.045929
-0.041534
-0.067413
-0.052277
-0.051300
-0.060577
-0.064484
-0.060577
-0.070343
-0.072784
-0.065948
-0.067902
-0.081085
-0.083527
-0.076691
-0.076691
-0.075714
-0.050812
-0.029327
-0.031769
-0.003937
0.047302
0.170837
0.301697
-0.685089
-1.001495
-1.001495
0.090271
0.997986
0.997986
0.648865
-0.555695
-0.911163
-0.802765
-0.458527
-0.141632
0.096130
0.247009
0.332947
0.357361
0.317810
0.257263
0.166931
0.088806
-0.004913
-0.026886
-0.040558
-0.063995
-0.073273
-0.079620
-0.082550
-0.068878
-0.058624
-0.045441
-0.021027
-0.028351
-0.027374
-0.021515
-0.020050
-0.006866
-0.007355
-0.007843
0.012634
0.007263
0.012146
0.001404
0.015564
0.003845
0.012146
0.003357
-0.001495
-0.004913
0.010193
0.010681
0.008240
0.007751
-0.002960
0.006287
-0.004425
0.002380
0.001404
-0.000519
0.002380
-0.010773
-0.001984
0.002869
-0.002472
-0.011749
-0.006378
-0.013702
-0.001495
-0.003937
-0.005402
-0.002472
-0.008331
0.003357
-0.002960
-0.006378
-0.002472
0.000916
-0.005890
-0.007843
0.010681
0.011658
0.001404
0.001404
0.011658
0.011169
-0.000031
0.010681
0.010681
0.009216
0.017517
0.010681
0.011658
0.007751
0.015076
0.010681
0.025330
0.021423
0.018494
0.009705
0.021423
0.016541
0.005310
0.018005
0.019470
0.018982
0.022400
0.019958
0.021423
0.020935
0.018982
0.015564
0.019470
0.019470
0.021423
0.038025
0.015564
0.024353
0.023865
0.021912
0.023865
0.023865
0.028259
0.028748
0.019470
0.024353
0.026794
0.027771
0.031677
0.024353
0.019958
0.024841
0.021912
0.030701
0.028259
0.021912
0.024353
0.029236
0.026306
0.030701
0.025818
0.017517
0.023865
0.019958
0.024353
0.027283
0.023376
0.017517
0.018494
0.029724
0.028259
0.018005
0.009705
0.017029
0.016541
0.016052
0.024841
0.006287
0.000916
0.029236
0.003357
0.014099
0.019470
0.011658
0.013611
0.012634
0.006775
0.013611
0.012146
0.008240
0.015564
0.012146
0.019470
0.016541
0.005310
0.011658
0.006775
0.008240
0.008240
0.004822
0.016541
0.006287
0.004333
0.002380
0.005798
0.010681
0.013611
0.009705
0.005798
-0.001495
0.004333
-0.002472
0.005310
0.001892
0.006287
0.008728
0.002869
-0.001495
-0.001495
-0.000519
0.004333
-0.004425
0.000427
-0.007843
-0.000519
0.000916
-0.006866
-0.008820
-0.006378
-0.006866
-0.009308
-0.013214
-0.004425
-0.001007
-0.008331
0.004822
-0.011749
-0.009796
0.000427
0.004822
0.022888
0.064880
0.104431
0.162537
0.186951
0.174744
0.143494
0.079529
0.023376
-0.004425
0.027771
0.077087
0.129333
0.138611
0.125916
0.105896
0.071716
0.032654
0.001404
-0.016632
-0.030304
-0.062042
-0.050323
-0.047882
-0.060577
-0.064972
-0.065460
-0.068878
-0.067413
-0.050812
-0.047882
-0.029816
-0.021515
-0.026886
-0.023956
-0.016144
-0.017609
-0.024933
-0.015656
-0.028351
-0.015656
-0.028839
-0.018097
-0.004425
-0.005402
-0.011261
-0.009796
-0.015656
-0.017120
-0.014191
-0.018585
-0.026398
-0.033722
-0.024445
-0.029816
-0.036652
-0.051788
-0.063507
-0.073761
0.018982
0.195740
0.128357
0.061951
0.139587
0.106384
-0.008820
0.036072
0.093201
0.141052
0.189392
0.163025
0.161072
0.103943
-0.070831
-0.089874
-0.014679
-0.024445
0.026306
0.010193
-0.037628
-0.087921
-0.132843
-0.175812
-0.205109
-0.217316
-0.220245
-0.223663
-0.207062
-0.174347
-0.169464
-0.144073
-0.139679
-0.133331
-0.108917
-0.102570
-0.093292
-0.071808
-0.062042
-0.051788
-0.046906
-0.030792
-0.024445
-0.024933
-0.030792
-0.016144
-0.011261
-0.014191
-0.022003
-0.011749
-0.012238
-0.014679
-0.010284
-0.013702
-0.011749
-0.010773
-0.007355
-0.001495
-0.007843
-0.000519
-0.002472
-0.001007
-0.008820
0.000916
0.005798
0.006775
-0.004913
-0.008331
0.001404
0.009705
-0.000519
0.001404
0.004822
-0.005890
0.004333
0.000427
0.004333
-0.006866
-0.003937
0.017029
0.002380
-0.002960
0.013123
-0.002960
0.004822
0.003845
0.001892
0.004822
0.009216
0.006287
0.002869
-0.000031
0.009705
0.005310
0.003845
0.005798
0.012146
-0.002472
0.007751
0.012634
0.003845
0.013611
-0.001984
0.010681
0.006287
0.008728
0.005798
0.011658
0.011169
0.009216
0.015564
0.009705
0.005310
0.012634
0.006287
0.014587
0.006775
0.000916
0.010193
0.007263
0.008728
0.007751
0.015076
0.012146
0.011169
0.013123
0.004822
0.006775
0.003845
0.011169
-0.001007
0.004333
0.013123
-0.001984
-0.002960
-0.001007
0.010193
0.005310
0.012146
-0.008331
-0.007843
0.006775
0.001892
0.008240
0.010193
0.007263
0.007263
0.027283
0.018982
0.030212
0.045349
0.064880
0.121033
0.158630
0.175720
0.169861
0.143982
0.102966
0.106384
0.074158
0.050232
0.077576
0.118103
0.168884
0.158630
0.130798
0.105896
0.077087
0.046326
0.034119
0.007263
-0.017609
-0.017609
-0.022980
-0.027374
-0.029816
-0.024933
-0.025909
-0.029816
-0.037140
-0.017609
-0.026398
-0.037628
-0.038605
-0.051788
-0.045441
-0.044464
-0.046906
-0.041046
-0.063507
-0.065460
-0.078156
-0.080109
-0.084503
-0.090851
-0.093292
-0.090363
-0.103058
-0.101105
-0.098663
-0.102081
-0.109894
-0.109894
-0.116730
-0.115265
-0.102570
-0.094269
-0.092804
-0.096222
-0.091339
-0.084991
-0.070831
-0.075714
-0.071320
-0.067413
-0.063507
-0.061554
-0.058136
-0.045929
-0.035675
-0.027863
-0.015656
-0.018097
0.005310
0.014587
0.037537
0.056091
0.059021
0.072693
0.077576
0.075134
0.075623
0.069275
0.080994
0.095642
0.101990
0.112732
0.115173
0.109314
0.103943
0.104431
0.083923
0.082947
0.065857
0.065857
0.061462
0.048279
0.037537
0.037537
0.018982
0.027283
0.023865
0.006287
0.028259
0.009705
0.008728
0.010681
0.018005
0.013611
0.013123
0.011169
0.005798
0.014099
0.011658
0.018494
0.000916
-0.009796
-0.021515
0.047791
-0.028351
-0.014679
-0.016144
-0.003937
-0.017120
-0.023956
-0.031281
-0.044952
-0.042511
-0.044952
-0.048859
-0.041534
-0.048370
-0.047882
-0.045929
-0.038116
-0.046417
-0.042023
-0.043488
-0.036652
-0.046417
-0.037628
-0.024445
-0.033234
-0.075226
-0.134308
-0.209991
-0.222198
-0.251007
-0.115265
0.209900
0.411072
0.130798
-0.121613
-0.056183
0.042908
0.041443
0.030212
-0.145050
-0.307648
-0.046417
-0.027863
0.084900
0.153748
0.128357
0.033142
-0.022491
-0.065460
-0.123566
-0.134796
-0.143585
-0.149445
-0.138214
-0.137238
-0.146515
-0.140167
-0.145050
-0.126495
-0.120636
-0.098175
-0.073273
-0.063019
-0.082062
-0.071320
-0.077667
-0.057648
-0.060577
-0.056183
-0.038605
-0.029816
-0.031769
-0.027374
-0.016632
-0.023468
-0.023468
-0.003448
0.001404
0.014587
0.022400
0.040466
0.063904
0.089783
0.105408
0.081970
0.071716
0.064880
0.092712
0.093201
0.104431
0.099548
0.117126
0.137634
0.107361
0.107361
0.111267
0.099060
0.096619
0.092712
0.079529
0.081482
0.067322
0.054626
0.048279
0.047302
0.038513
0.045349
0.033630
0.022888
0.028748
0.023865
0.032654
0.021423
0.029724
0.034119
0.017029
0.009216
0.028748
0.025330
0.026306
0.021912
0.018982
0.022400
0.013611
0.016541
0.020935
0.010193
0.024841
0.020935
0.014099
0.019958
0.017029
0.023376
0.015076
0.019958
0.023865
0.015076
0.001892
0.018982
0.010193
0.016052
0.015076
0.012634
0.020447
0.015564
0.008728
0.024353
0.012146
0.003845
0.016052
0.023376
0.012146
0.001892
0.008240
0.012146
0.013123
0.004333
0.007263
-0.005890
0.004822
0.008728
0.000916
0.004822
0.001892
-0.009796
0.004333
0.006287
-0.000519
-0.000031
-0.001007
-0.014191
-0.005402
-0.011749
0.001404
-0.001495
-0.009796
-0.005402
-0.002960
-0.001984
-0.003937
-0.007355
-0.004913
-0.007843
-0.008331
0.001404
-0.004425
0.000427
-0.005402
-0.006378
-0.005890
-0.000519
-0.009308
-0.009308
-0.001495
-0.012238
0.004822
0.005798
-0.005402
-0.001984
-0.005890
-0.004425
0.001404
-0.014679
0.000427
-0.008331
0.005798
0.001892
-0.000031
-0.004425
-0.000519
0.005798
-0.000519
-0.003448
0.000427
-0.001984
-0.003448
0.004333
0.002869
0.000916
0.004333
0.001404
0.005798
-0.002472
0.003357
0.008240
0.003357
-0.004913
-0.001495
-0.006866
0.004333
0.004822
-0.000031
-0.003448
0.000427
-0.002472
-0.013702
-0.004425
-0.015167
-0.009796
-0.006866
-0.015167
-0.008331
-0.006866
-0.002960
-0.010284
-0.021027
-0.014191
-0.010284
-0.009796
-0.008820
-0.013702
-0.010773
-0.000519
-0.014679
-0.013214
-0.008820
-0.005402
-0.008820
-0.003448
-0.004913
-0.000031
-0.007355
-0.001495
-0.012726
-0.001984
-0.008331
-0.001984
-0.011749
-0.008820
-0.016144
-0.008331
-0.015167
-0.014679
-0.002472
-0.011749
-0.007843
-0.000031
0.002869
0.002869
0.012634
0.047302
0.126404
0.180115
0.194763
0.115662
0.024841
0.015076
0.019470
0.053650
0.072205
0.072693
0.083435
0.068298
0.077087
0.083923
0.053162
0.024841
0.010193
0.009705
-0.024933
-0.076691
-0.160675
-0.188507
-0.067902
0.031189
0.053650
0.072205
-0.102570
-0.114777
-0.096710
0.003357
0.069763
0.049255
0.045837
0.038025
0.028259
0.003845
-0.007843
0.031677
0.051697
0.073669
0.080017
0.078552
0.063416
0.036072
0.022888
0.013611
0.014587
-0.001495
-0.004425
-0.019562
-0.001984
-0.007355
-0.005402
-0.019073
-0.038605
-0.027863
-0.033234
-0.039093
-0.035675
-0.041534
-0.037628
-0.031281
-0.049835
-0.042511
-0.037140
-0.045929
-0.038605
-0.051300
-0.041534
-0.034210
-0.037628
-0.041046
-0.050812
-0.047394
-0.039093
-0.044952
-0.036163
-0.034210
-0.057648
-0.051788
-0.045441
-0.043976
-0.041046
-0.047394
-0.049835
-0.034698
-0.040558
-0.046417
-0.030792
-0.031769
-0.025421
-0.026398
-0.045929
-0.032257
-0.040558
-0.037140
-0.031769
-0.034210
-0.030792
-0.025421
-0.042511
-0.026398
-0.032257
-0.031769
-0.010773
-0.034210
-0.021515
-0.022980
-0.022003
-0.024933
-0.013214
-0.024933
-0.021027
-0.021027
-0.016632
-0.009796
-0.006378
-0.002960
-0.014679
-0.012726
-0.001495
-0.005402
-0.008331
-0.004425
-0.001495
-0.005402
0.001892
0.007263
-0.004425
-0.002960
0.009705
0.004822
-0.013214
0.000427
0.005798
0.008240
-0.004425
0.002380
-0.003448
0.009705
0.004822
0.004822
0.004333
0.003845
-0.000031
0.008240
0.008240
0.017517
0.016052
0.006287
0.012634
0.015076
0.005798
0.010681
0.003357
0.015564
0.006775
0.010193
0.002869
0.014099
0.003845
0.006287
0.000916
-0.006866
-0.006866
-0.000519
-0.005402
-0.004913
-0.005890
-0.017609
-0.008331
-0.013214
-0.026398
-0.028839
-0.023956
-0.025909
-0.029816
-0.018585
-0.033722
-0.044464
-0.045929
-0.051300
-0.049835
-0.042999
-0.056183
-0.048370
-0.042023
-0.048370
-0.048370
-0.045441
-0.050812
-0.046417
-0.054718
-0.050323
-0.046906
-0.045929
-0.033722
-0.026398
-0.025421
-0.036163
-0.009308
-0.011749
-0.013214
-0.028839
-0.010773
-0.002472
-0.008331
0.010193
0.003357
0.018982
0.021423
0.032654
0.048767
0.051208
0.060486
0.072693
0.076111
0.084412
0.081970
0.078064
0.089294
0.087830
0.079041
0.094666
0.092712
0.093201
0.098572
0.100037
0.087341
0.083435
0.070251
0.070740
0.061462
0.057068
0.056091
0.039490
0.049255
0.040955
0.036560
0.043396
0.023376
0.029236
0.031189
0.036072
0.030701
0.045837
0.051208
0.066833
0.104431
0.142517
0.148376
0.114685
0.066345
-0.000519
-0.015167
0.027283
0.093201
0.109314
0.072205
0.011658
-0.006866
-0.009796
-0.030304
-0.049347
-0.048370
-0.065948
-0.096222
-0.103058
-0.126007
-0.129425
-0.128937
-0.111847
-0.113800
-0.116241
-0.115265
-0.114288
-0.110382
-0.096222
-0.076202
-0.049835
-0.046906
-0.034210
-0.028351
-0.033722
-0.011749
0.004333
0.006287
0.006775
0.007751
0.002380
0.011658
0.003845
0.014099
0.015076
-0.006866
-0.042999
-0.058624
-0.026398
-0.037140
-0.117706
-0.197296
-0.108429
0.187927
0.856873
0.753845
0.137146
-0.397491
-0.476593
-0.242218
0.065369
0.284607
0.034119
0.074158
0.165955
0.132751
0.068787
-0.014679
-0.064484
-0.118195
-0.130890
-0.144562
-0.157745
-0.149445
-0.131866
-0.114288
-0.104523
-0.096222
-0.090851
-0.077179
-0.061066
-0.052765
-0.041046
-0.041534
-0.032745
-0.025421
-0.022980
-0.024933
-0.014679
-0.024445
-0.020050
-0.012726
-0.023956
-0.020538
-0.029327
-0.024445
-0.023956
-0.023956
-0.023468
-0.029816
-0.028351
-0.023468
-0.033722
-0.023956
-0.017120
-0.026886
-0.029327
-0.017120
-0.011261
-0.011749
-0.023956
-0.013702
-0.003937
-0.005890
-0.009308
0.001404
-0.013214
0.001892
-0.008331
-0.002960
0.013123
-0.002960
-0.000031
0.008728
-0.002472
0.016052
0.012634
0.007751
0.015076
0.009216
0.006775
0.009216
0.006287
0.017517
0.006287
0.007263
0.024841
0.011658
0.011658
0.008728
0.020447
0.006775
0.015564
0.018982
0.009216
0.016541
0.003357
0.019470
0.008728
0.024353
0.004822
0.018982
0.013611
0.011658
0.014587
0.010193
0.022888
0.009705
0.009705
0.014099
0.009705
0.011658
0.010193
0.019470
0.010193
0.014099
0.015076
0.001892
0.018494
0.013123
-0.006866
0.005310
0.014587
0.011169
0.010193
0.000427
0.008240
0.012146
0.005310
0.005798
0.010193
-0.000031
0.008728
-0.001007
0.005798
0.009216
0.005798
0.004822
0.000916
-0.006378
0.012146
0.012146
-0.002960
-0.000031
0.005310
-0.004425
0.014587
-0.000031
0.001892
-0.000031
0.002869
0.000427
0.006775
0.005310
-0.001007
0.005310
0.001404
-0.000031
-0.010773
0.006775
0.001404
-0.005890
0.007751
-0.003937
0.000916
-0.000519
0.003845
-0.001984
0.010681
-0.011261
0.001892
0.004822
-0.001495
-0.001495
0.003845
0.002380
0.009216
0.001892
0.007751
0.000427
0.006775
0.006287
0.014587
0.006287
0.014099
0.019958
0.035095
0.037537
0.039001
0.031677
0.043396
0.033630
0.033630
0.042908
0.050232
0.059998
0.065857
0.056580
0.070251
0.090271
0.093689
0.106873
0.054626
0.006287
-0.057648
-0.090851
-0.038116
-0.001495
0.039001
0.034119
0.011169
-0.024445
-0.057159
-0.070831
-0.081573
-0.082062
-0.082550
-0.080109
-0.083038
-0.069366
-0.080109
-0.072784
-0.057159
-0.042999
-0.038116
-0.045929
-0.045441
-0.039093
-0.033234
-0.031769
-0.024445
-0.018585
-0.015167
-0.024933
-0.018097
-0.017609
-0.001007
-0.001984
0.007751
0.010193
0.001404
-0.010284
-0.005890
0.008728
0.005310
0.002869
0.005310
0.008728
0.002869
0.009705
0.007751
-0.000519
-0.015656
-0.011261
-0.002472
0.007263
0.009705
0.010681
-0.003937
-0.010773
-0.004425
-0.015167
-0.002960
0.004822
-0.016144
-0.008820
-0.005890
-0.002960
0.002380
-0.007843
0.003845
-0.011749
-0.014191
0.002380
-0.014679
-0.003937
-0.012726
-0.003448
-0.008820
-0.005402
-0.018585
-0.002960
-0.009796
-0.012726
-0.005890
-0.005402
0.001892
-0.022980
-0.013214
-0.000031
-0.017120
-0.011749
-0.011749
-0.010284
-0.015656
-0.007843
-0.011749
-0.005890
-0.016632
-0.008820
-0.006866
-0.011261
-0.007355
-0.013214
-0.012238
-0.015167
-0.007355
-0.009308
-0.014679
-0.013702
-0.014679
-0.008820
-0.010284
-0.015167
-0.010773
-0.011261
-0.003937
-0.014679
-0.006378
-0.020050
-0.013702
-0.011261
-0.008331
-0.008820
-0.013214
-0.009308
0.000916
-0.011749
-0.004425
-0.008820
-0.007355
-0.014679
-0.001984
-0.002472
-0.003937
-0.007355
-0.017120
-0.008820
-0.009308
-0.007355
0.000916
-0.004913
-0.009796
-0.002960
-0.010284
0.002380
0.002380
-0.001495
-0.006378
-0.004425
0.006775
0.001404
-0.009308
0.002869
-0.005402
-0.003448
0.002380
0.005798
-0.009308
0.008728
0.002380
-0.001984
0.004822
0.008240
0.004822
-0.007843
0.001892
0.013123
0.010681
0.003845
0.014099
0.011169
-0.000519
0.024841
0.015076
0.006287
0.002869
0.016541
0.014587
0.012146
0.013611
0.012634
0.005310
0.005798
0.009216
0.012146
0.019470
0.015076
0.014099
0.015564
0.011169
0.019470
0.006775
0.005310
0.010681
0.015076
0.020935
0.014587
0.035583
0.047791
0.068787
0.097595
0.036072
-0.062531
-0.470734
-0.942413
-0.552765
0.274353
0.770935
0.765564
-0.018585
-0.358429
-0.346710
-0.250031
-0.126007
-0.046906
0.021423
0.046326
0.065857
0.097595
0.112244
0.127380
0.109802
0.097595
0.096130
0.086365
0.051697
0.044373
0.041443
0.021912
0.025818
0.011169
0.018982
0.002869
-0.001007
-0.007843
-0.009308
0.001892
0.016052
0.033142
0.056580
0.062927
0.029724
-0.003937
-0.030304
-0.030792
-0.042999
-0.061066
-0.071320
-0.056671
-0.056671
-0.062531
-0.062531
-0.088409
-0.110382
-0.109894
-0.124054
-0.143097
-0.147491
-0.136261
-0.147003
-0.146515
-0.130402
-0.126984
-0.125031
-0.106476
-0.110870
-0.091339
-0.086456
-0.056183
-0.062042
-0.042999
-0.045441
-0.037140
-0.010284
-0.008820
-0.009308
0.004822
-0.005890
-0.001007
0.011658
0.018005
0.025818
0.031677
0.036072
0.038025
0.042908
0.044373
0.049744
0.034607
0.036072
0.043884
0.036560
0.037537
0.044373
0.036072
0.040466
0.039490
0.034119
0.034607
0.034607
0.044373
0.036560
0.025330
0.033142
0.038513
0.035583
0.026306
0.018494
0.029724
0.033630
0.035095
0.028748
0.029236
0.025818
0.022888
0.024353
0.021912
0.018005
0.019958
0.028748
0.025330
0.020447
0.023865
0.023376
0.025818
0.015076
0.017517
0.015564
0.020935
0.009216
0.015076
0.010193
0.021912
0.007751
0.021912
0.013611
0.010193
0.017029
0.017517
0.012146
0.008728
0.015076
0.011658
0.009705
0.018982
0.009216
0.006775
0.003845
0.014099
0.005310
0.009216
0.011169
0.004822
0.017029
0.012146
0.011658
0.007751
0.008240
0.006775
0.009705
0.006775
0.013123
0.006775
0.016052
0.002380
0.010681
0.015076
0.002380
0.014099
0.012146
0.005798
0.019470
0.018005
0.005798
0.013123
0.008240
0.010193
0.009705
0.008240
0.015564
0.013611
0.001892
0.014099
0.014587
0.003845
0.000916
0.017029
0.007751
0.011169
0.011658
0.005798
0.013123
0.005310
0.007263
0.006775
0.013611
0.008728
0.003845
0.007263
0.009216
0.002380
-0.001007
0.006775
-0.001007
0.002869
-0.008331
0.000427
-0.014191
-0.000519
-0.007355
-0.013702
-0.010284
-0.010773
-0.012726
-0.021027
-0.016632
-0.026886
-0.033234
-0.027374
-0.039093
-0.024933
-0.039581
-0.032257
-0.033234
-0.056671
-0.028351
-0.043488
-0.054230
-0.046417
-0.062531
-0.046906
-0.046417
-0.054718
-0.046417
-0.047394
-0.056671
-0.053253
-0.063019
-0.057159
-0.047882
-0.051788
-0.036163
-0.028351
-0.036652
-0.038116
-0.029327
-0.026398
-0.020050
-0.027374
-0.019073
-0.016632
0.003357
-0.003937
-0.007355
0.006287
0.016052
0.028259
0.025818
0.046326
0.062439
0.082458
0.078064
0.087341
0.104431
0.111267
0.108337
0.122009
0.141052
0.170837
0.205994
0.221619
0.239685
0.261658
0.267029
0.248474
0.218689
0.210876
0.152771
0.118591
0.055603
0.015564
0.143494
0.178650
0.166443
0.051208
-0.163116
-0.228058
-0.251495
-0.154327
-0.053253
-0.010773
0.077576
0.245544
0.024841
-0.501984
-0.601593
-0.396027
-0.237335
-0.082062
-0.060089
-0.035675
-0.028351
-0.057648
-0.114777
-0.154327
-0.168976
-0.175812
-0.160187
-0.141632
-0.123077
-0.120148
-0.108917
-0.110382
-0.084991
-0.092804
-0.068878
-0.056183
-0.054718
-0.052765
-0.049835
-0.039581
-0.046906
-0.048370
-0.029327
-0.038116
-0.027863
-0.032257
-0.024933
-0.025421
-0.020538
-0.030304
-0.022980
-0.035187
-0.035675
-0.023956
-0.023956
-0.018097
-0.025421
-0.018585
-0.012726
-0.005890
-0.011749
-0.009796
-0.007843
-0.008820
-0.001984
0.010681
0.006287
0.011658
0.000427
0.013611
0.018005
0.023376
0.014099
0.030212
0.024353
0.018005
0.038025
0.033142
0.033142
0.034607
0.027771
0.029724
0.029236
0.036072
0.041931
0.048767
0.037048
0.031677
0.041931
0.041931
0.045349
0.031189
0.035583
0.046814
0.038513
0.043884
0.050720
0.035095
0.042908
0.042908
0.035583
0.044373
0.035583
0.046814
0.045837
0.032166
0.040955
0.046814
0.035095
0.041931
0.033630
0.028259
0.039978
0.025330
0.032654
0.028748
0.032654
0.032654
0.029724
0.026794
0.022888
0.030701
0.025818
0.025330
0.029236
0.024353
0.028748
0.036072
0.032654
0.021912
0.020935
0.029724
0.021423
0.029724
0.018982
0.017029
0.024841
0.022400
0.026306
0.028259
0.018494
0.012146
0.013611
0.016541
0.012634
0.007263
0.015564
0.020935
0.009216
0.001404
0.003845
0.009216
0.017029
0.010193
0.008240
0.006287
0.000916
-0.005890
0.006775
0.010193
0.009216
0.008240
-0.000519
-0.005402
0.012146
-0.002960
0.001404
-0.001495
-0.004913
-0.003448
-0.000519
0.001892
-0.000031
-0.007843
0.006775
0.003357
-0.011749
-0.005402
-0.014191
-0.005890
-0.012726
-0.009308
-0.007843
-0.003937
0.001404
0.000916
0.008728
0.015076
0.034119
0.038513
0.056580
0.100037
0.121033
0.144470
0.147400
0.121521
0.093201
0.118103
0.119568
0.128845
0.090271
0.061951
0.084412
0.099060
0.114685
0.098083
0.082458
0.058044
0.037048
0.016541
-0.028839
-0.046906
-0.063019
-0.064972
-0.048859
-0.045441
-0.065460
-0.057648
-0.046417
-0.060577
-0.055695
-0.053741
-0.053741
-0.035675
