# Supplementary material for: Kolmogorov Complexity of Coronary Sinus Atrial Electrograms Before Ablation Predicts Termination of Atrial Fibrillation After Pulmonary Vein Isolation
Source: Entropy (Basel). 2019 Oct 4;21(10):970. doi: 10.3390/e21100970 (PMC7514301; doi:10.3390/e21100970)
Supplement: Supplementary file 1 [file entropy-21-00970-s001.zip › suppMat/DataS1/PVI only/05 30 SEC BASELINE.txt]

-0.045441
-0.060089
-0.037140
-0.038605
-0.038605
-0.039093
-0.022003
-0.021027
-0.023468
-0.027374
-0.030304
-0.016632
-0.017120
-0.012726
-0.017609
-0.010773
-0.015656
-0.008820
-0.008331
-0.006866
-0.010773
-0.000031
-0.006378
0.009705
0.006775
0.005310
0.003845
0.011658
0.006775
0.004333
0.016541
0.004333
0.014099
0.004822
0.012634
0.013611
0.017029
0.011658
0.006775
0.021912
0.023376
0.019958
0.026306
0.018005
0.027283
0.020935
0.020935
0.032654
0.024353
0.026794
0.009705
0.019958
0.013123
0.019958
0.027771
0.021912
0.018005
0.013611
0.025330
0.023376
0.028748
0.027283
0.020935
0.029724
0.025818
0.024353
0.025330
0.021912
0.022888
0.025330
0.021912
0.018494
0.010681
0.014587
0.018982
0.005798
0.017029
0.008728
0.006775
0.007263
0.002380
-0.007843
-0.010284
-0.002960
0.002869
0.007263
0.001404
-0.002472
0.000427
0.005798
0.022888
0.013123
-0.003937
-0.002472
0.007751
-0.000519
0.000427
0.016541
0.000916
-0.010773
0.000427
-0.016144
-0.011261
-0.020538
-0.026886
-0.042999
-0.036163
-0.035675
-0.020538
0.009216
0.033630
0.077087
0.090759
0.071228
0.061462
0.079041
0.108826
0.136658
0.126892
0.094666
0.010681
0.026306
0.034119
0.073181
0.081970
0.034119
0.027771
0.031677
0.036560
-0.011749
-0.088898
-0.097687
-0.100616
-0.098663
-0.077179
-0.059601
-0.073761
-0.088409
-0.086456
-0.077667
-0.069855
-0.032745
0.015076
0.026794
0.025330
0.008728
0.008728
-0.003448
-0.001984
0.015076
0.007751
0.005310
0.002869
-0.002472
-0.018585
-0.007843
-0.001007
-0.017609
-0.020538
-0.023468
-0.039581
-0.021515
-0.019073
-0.044464
-0.044952
-0.037140
-0.042023
-0.020538
-0.008820
-0.009308
-0.011261
-0.024445
-0.012726
-0.001495
0.010681
-0.002472
0.000916
-0.004425
-0.012238
-0.006378
-0.008820
-0.007843
0.000427
-0.000519
-0.006866
-0.012726
-0.009796
-0.003937
-0.008820
-0.010773
-0.011749
-0.003937
-0.022003
-0.017609
-0.017609
-0.011261
-0.014191
-0.011749
-0.007355
-0.009796
-0.009308
-0.005402
-0.007355
-0.002960
-0.003937
-0.001984
0.003845
0.000427
0.001404
-0.000519
-0.003937
0.002869
0.000916
-0.007843
0.002380
-0.002472
-0.002472
0.014099
0.003845
0.003845
0.011658
0.003845
0.012634
0.009705
0.005310
-0.004425
0.016052
0.009705
0.007263
0.004822
0.003845
0.015076
0.002869
0.016052
0.010681
0.010193
0.007751
0.005798
0.013611
0.018494
0.011658
-0.001007
0.006775
0.014587
0.013611
0.001404
0.018982
0.011169
0.020935
0.030212
0.025330
0.005310
0.004822
0.001892
0.011169
0.007751
0.009705
0.016052
0.012634
0.005310
0.005310
0.014099
-0.000031
-0.008820
-0.002960
-0.025909
-0.042511
-0.030304
0.000427
0.053162
0.128357
0.222107
0.271912
0.244568
0.143982
-0.006866
-0.067413
0.005310
0.074158
0.117615
0.119568
0.150330
0.130798
0.104431
0.084900
0.037537
0.017029
-0.036652
-0.068390
-0.077179
-0.092804
-0.092316
-0.094269
-0.084991
-0.062531
-0.054230
-0.022980
-0.023956
-0.031281
-0.034210
-0.016144
-0.018585
-0.007355
-0.000519
0.010681
0.015564
0.017517
0.005310
0.007751
-0.008331
-0.008331
-0.019562
-0.011261
-0.017120
-0.022491
-0.026398
-0.022980
-0.016632
-0.020050
-0.027374
-0.011749
-0.024445
-0.015167
-0.013702
-0.016144
-0.005402
-0.002960
-0.014191
-0.010284
-0.006866
0.000427
-0.004913
-0.007843
-0.001984
-0.002960
0.002869
-0.000031
0.015564
0.005310
0.009216
0.018494
0.020447
0.002869
0.004333
0.021423
0.004822
0.002380
-0.004425
-0.013702
-0.025421
-0.040558
-0.053741
-0.030792
-0.014679
0.003845
0.010193
-0.012238
-0.025909
-0.039093
-0.049347
-0.048859
-0.044464
-0.046417
-0.009796
-0.000031
0.007751
0.008728
0.000916
-0.002472
-0.010773
0.001892
-0.002472
0.010193
-0.001007
0.009216
0.007263
0.005310
0.004333
0.002869
0.009216
-0.001984
0.008728
0.005310
-0.001007
0.003357
-0.002960
-0.001007
-0.004425
-0.000519
0.007263
-0.000519
0.002869
0.008728
0.009216
0.012146
0.016052
0.021423
0.027283
0.039978
0.030701
0.036560
0.033142
0.031189
0.028259
0.024353
0.042908
0.033142
0.052185
0.046814
0.040955
0.041443
0.030701
0.028748
0.027283
0.019470
0.005798
0.000916
-0.036163
-0.035187
-0.029327
-0.021027
-0.010773
-0.001495
-0.004913
-0.035187
-0.057159
-0.071808
-0.086945
-0.101105
-0.081085
-0.063019
-0.038116
0.002869
0.028748
0.044373
0.059998
0.049255
0.030701
0.046326
0.081482
0.114685
0.083923
0.078064
0.019470
0.007263
0.056091
0.135193
0.152283
0.109802
0.114685
0.087341
0.042908
0.019470
0.018982
0.011169
0.001404
-0.015167
-0.006866
-0.008820
-0.027374
-0.029327
-0.024445
-0.024445
-0.035187
-0.023468
-0.025909
-0.019562
-0.014191
-0.023468
-0.027374
-0.013214
-0.016632
-0.017120
-0.007843
-0.005402
-0.001495
-0.008331
-0.001495
0.003845
0.003357
0.009705
0.008728
0.012146
0.011658
0.012634
0.017517
-0.000031
-0.001007
0.005310
0.016052
0.016052
0.004822
0.002380
0.002380
0.010681
0.000427
0.001404
0.001404
0.006287
0.005798
-0.006378
0.002869
-0.000519
-0.002960
-0.004425
-0.008820
-0.016144
-0.007355
-0.015167
-0.009308
-0.005890
-0.013702
-0.014191
-0.012726
-0.007355
-0.012238
-0.017120
-0.009308
-0.023468
-0.016632
-0.020538
-0.020538
-0.014679
-0.013214
-0.019562
-0.009308
-0.016144
-0.016632
-0.029816
-0.016632
-0.023468
-0.030792
-0.019562
-0.031281
-0.033234
-0.046906
-0.046906
-0.039581
-0.033234
-0.036652
-0.030304
-0.042023
-0.054230
-0.053253
-0.023468
-0.024445
-0.027374
-0.031769
-0.016144
-0.006866
0.007263
0.017029
0.019958
0.020447
0.031189
0.027283
0.025330
0.037537
0.046326
0.048279
0.043396
0.052185
0.047791
0.046814
0.043884
0.045349
0.039490
0.023376
0.020935
0.022400
0.017029
0.012634
0.015076
0.003357
0.011658
0.002869
-0.015656
-0.015167
-0.028351
-0.040070
-0.048859
-0.040558
-0.047882
-0.028839
0.002380
0.042419
0.145935
0.277771
0.343689
0.231873
0.021912
-0.096710
-0.047394
0.012146
0.080017
0.150818
0.229431
0.242615
0.222107
0.161560
0.105408
0.048767
0.036560
0.003357
-0.023468
-0.053253
-0.060089
-0.062531
-0.050323
-0.039093
-0.041046
-0.041534
-0.047882
-0.072296
-0.057159
-0.033722
0.004822
0.000916
-0.061066
-0.092804
-0.063507
-0.024445
0.004822
0.019470
-0.008820
-0.013702
-0.025909
-0.023956
-0.005402
-0.008331
-0.026886
-0.018097
-0.005402
-0.006866
-0.001984
-0.002960
-0.001007
-0.012238
-0.007355
-0.000519
0.010193
-0.005890
-0.003937
0.007263
-0.014191
-0.010284
0.001404
-0.014191
-0.008820
-0.007355
-0.002960
-0.004913
-0.020050
-0.014191
-0.022003
-0.016144
-0.026398
-0.009796
-0.026398
-0.016144
-0.015656
-0.020050
-0.022003
-0.014191
-0.015656
-0.018585
-0.014679
-0.016144
-0.009796
-0.004913
-0.018097
-0.020538
-0.004425
-0.016632
-0.004425
-0.006378
-0.009796
-0.015167
-0.010773
-0.016632
-0.005890
-0.023468
-0.012238
-0.015167
0.001404
-0.023956
-0.018097
-0.003937
-0.005402
-0.013702
-0.009308
-0.007843
-0.009308
-0.005402
-0.012238
-0.000519
-0.003937
-0.001495
0.000916
0.007263
0.002380
0.010681
0.008728
0.010681
0.006775
0.012146
0.008240
0.007263
0.008728
0.034607
0.045349
0.017029
0.009705
0.009705
0.013611
0.011169
0.019958
0.024353
0.031189
0.011169
0.015564
0.014099
0.004333
0.003845
-0.001495
-0.001007
-0.004913
-0.002960
-0.000031
0.010193
0.009705
0.010681
-0.008820
-0.024933
-0.050323
-0.073761
-0.125031
-0.114288
-0.105011
0.009216
-0.027374
-0.141632
-0.162628
-0.108429
-0.048859
-0.039093
-0.063995
-0.086456
-0.080597
-0.043976
-0.023468
-0.006378
-0.004425
0.017029
0.061462
0.100037
0.115173
0.104919
0.109802
0.123962
0.100525
0.132751
0.119080
0.112244
0.111267
0.085876
0.080505
0.053650
0.015076
0.020935
-0.006866
-0.017120
-0.001007
0.010681
0.039001
0.004822
-0.030792
-0.070831
-0.084015
-0.026398
-0.000519
0.014099
0.022888
0.029236
0.051697
0.039978
0.047302
0.044373
0.035095
0.042908
0.039978
0.036072
0.025330
0.029236
0.027283
0.030701
0.038025
0.024353
0.017029
0.014099
-0.000519
-0.021027
-0.034698
-0.030792
-0.048859
-0.049347
-0.061554
-0.036163
-0.029327
-0.005890
-0.020538
-0.035187
-0.044952
-0.055695
-0.067413
-0.069366
-0.063995
-0.061066
-0.057159
-0.056671
-0.051300
-0.050812
-0.054718
-0.041046
-0.045441
-0.029327
-0.027374
-0.021027
-0.023468
-0.022491
-0.007355
-0.003937
0.002869
0.000916
0.009216
0.008728
0.014587
0.003357
0.014587
0.012146
0.012634
0.017517
0.014587
0.015564
0.004822
0.013123
0.008240
0.005310
0.014587
0.000427
0.007751
-0.005890
-0.005402
0.002869
0.002380
-0.004913
0.003357
0.003357
-0.003937
-0.002472
-0.004425
-0.007843
0.003357
-0.002960
-0.008820
0.000916
-0.000031
-0.006866
-0.000519
0.006775
-0.010773
0.014099
-0.002472
-0.004425
0.003357
-0.001495
0.000427
-0.000519
0.002869
0.001892
0.000427
-0.001007
0.000427
-0.003448
-0.008331
-0.004425
0.011658
-0.016144
-0.001007
-0.009308
-0.004913
-0.006378
0.002380
-0.004913
0.006287
0.004822
0.022888
0.046326
0.053162
0.052185
0.034119
0.012146
-0.018585
-0.028839
-0.022491
0.002869
0.014099
0.023376
0.016052
-0.008331
-0.009308
0.025330
0.063416
0.091248
0.076111
0.034119
0.043884
0.091248
0.120056
0.157654
0.142517
0.137146
0.067810
0.025330
0.038025
0.090271
0.109314
0.104919
0.106873
0.090759
0.094177
0.045349
-0.016144
-0.027863
-0.048859
-0.092316
-0.121613
-0.110870
-0.115265
-0.135284
-0.136749
-0.150421
-0.178741
-0.166534
-0.134308
-0.084991
-0.050812
-0.040070
-0.054718
-0.072296
-0.090363
-0.079620
-0.078156
-0.062042
-0.007843
0.005798
0.030212
0.047791
0.074158
0.077087
0.067322
0.083435
0.065369
-0.003448
-0.008820
0.044373
0.062927
0.080017
0.060974
0.018494
0.000427
-0.016632
-0.003448
-0.008820
0.005798
-0.005402
-0.012726
-0.000031
-0.006866
-0.024445
-0.011749
-0.014679
-0.019073
-0.005890
-0.005402
-0.004425
-0.004425
-0.001495
-0.008331
-0.016144
-0.015656
-0.011749
-0.023956
-0.038116
-0.037140
-0.018097
-0.013702
-0.015167
-0.010284
-0.029816
-0.030304
-0.037628
-0.041046
-0.037628
-0.036652
-0.043976
-0.040070
-0.021515
-0.008820
-0.013214
-0.019562
-0.007843
-0.010773
0.005798
0.001404
0.003357
0.007751
0.009705
0.008240
0.023376
0.018494
0.020447
0.012146
0.032166
0.024353
0.012146
0.020935
0.026794
0.022888
0.032166
0.021423
0.024841
0.016052
0.021423
0.020935
0.005310
0.017029
0.017517
0.014099
0.016541
0.006287
0.006775
0.015564
0.010681
0.014099
0.019470
0.018005
0.020935
0.021912
0.017517
0.020935
0.015076
0.016052
0.009705
0.022888
0.008728
0.021423
0.013123
0.028259
0.019470
0.025818
0.021423
0.017029
0.009216
0.007263
0.020447
0.027771
0.039001
0.025818
0.021423
0.005310
0.009216
0.014587
0.010193
0.014099
0.014099
0.014099
0.000427
-0.015656
-0.040558
-0.063995
-0.070343
-0.074249
-0.018097
0.035095
0.116150
0.129822
0.144958
0.076111
0.009705
-0.024445
-0.008331
-0.041534
-0.038116
0.066833
0.135193
0.165955
0.164978
0.091736
0.072205
0.053650
0.033142
-0.008820
-0.007355
0.012634
0.017517
0.013611
-0.001984
-0.013702
-0.017609
-0.021027
-0.013702
-0.007843
-0.014679
-0.033234
-0.034698
-0.039093
-0.014191
-0.016144
-0.012238
-0.016632
-0.022980
-0.037628
-0.040070
-0.026886
-0.033234
-0.010773
-0.009796
-0.000031
-0.024445
-0.016144
-0.026398
-0.024445
-0.023956
-0.013702
-0.005890
-0.004425
-0.010773
-0.009796
0.001404
-0.003448
-0.001984
0.000427
-0.006378
-0.008820
-0.001007
-0.003937
-0.009796
-0.005890
-0.001007
0.004333
0.000916
-0.006378
0.003357
-0.008331
-0.004425
-0.011261
-0.009796
-0.003448
-0.001984
-0.015167
-0.011749
-0.001495
-0.011261
-0.013214
-0.007843
-0.012726
-0.011261
-0.014191
-0.010773
-0.006866
-0.012238
-0.005402
-0.012238
-0.000519
-0.011749
-0.005890
0.000427
-0.000519
0.001892
-0.009308
0.003357
0.004333
-0.004913
0.007751
0.000427
0.000916
0.007263
0.006287
0.006287
0.005310
-0.001007
-0.001007
-0.019073
-0.018585
-0.010773
-0.007843
-0.003937
-0.006866
-0.009308
-0.005402
-0.017120
-0.013702
-0.017609
-0.015656
-0.009796
-0.007355
-0.011749
0.001404
0.009705
0.015564
0.012146
0.008240
0.007263
0.016052
0.036560
0.033142
0.039490
0.043396
0.041931
0.048279
0.039978
0.034119
0.021423
0.023376
0.021912
0.012146
0.028748
0.035095
0.039490
0.027771
0.006287
0.014099
0.018982
-0.005890
0.000427
0.008728
-0.020538
-0.001007
-0.002472
0.009705
0.007751
0.012146
0.012146
0.000916
-0.013214
-0.006378
0.005798
0.023865
0.021423
0.056580
0.055603
0.031677
-0.004425
-0.069855
-0.131866
-0.089386
-0.024445
0.048279
0.067322
0.046326
0.023865
0.033142
0.019958
0.017517
-0.002472
-0.005890
0.016541
0.031677
0.042419
0.050720
0.073181
0.088318
0.103943
0.081482
0.078064
0.034607
0.018005
0.047791
0.061951
0.101013
0.130310
0.098572
0.025818
-0.011749
-0.029816
-0.022003
-0.004425
0.013611
0.001404
-0.000031
-0.010284
-0.007843
-0.010773
-0.007355
-0.028351
-0.031769
-0.023956
-0.024933
-0.025909
-0.010284
-0.020050
-0.015656
-0.011749
0.006775
-0.008331
-0.002960
-0.020050
0.003845
0.005798
-0.000519
0.002380
0.008728
0.009216
-0.005890
-0.003937
0.003357
-0.006378
-0.015656
-0.028351
-0.012726
-0.025421
-0.015167
-0.008820
-0.016632
-0.019073
-0.009308
-0.005402
-0.009308
-0.000031
0.001404
0.003845
-0.005402
-0.001495
-0.005402
0.003357
-0.013214
0.002869
0.005798
-0.001007
0.000427
-0.000519
-0.005890
-0.009308
-0.002472
-0.002960
-0.001007
-0.005402
0.000916
-0.007843
-0.005890
-0.003937
-0.004913
0.004822
0.000427
-0.014679
-0.012238
0.004333
0.006775
0.007263
0.004822
0.008240
-0.001984
-0.004425
-0.008331
0.003845
0.012634
0.017029
0.014587
0.017029
0.024353
0.015076
0.018494
0.017517
0.011658
0.010681
0.009705
0.008240
0.010193
-0.002472
-0.003937
-0.016144
-0.004425
-0.001984
-0.005402
-0.009308
-0.001007
0.000916
-0.001007
-0.019073
-0.021027
-0.046906
-0.036652
-0.028351
-0.031769
-0.022491
-0.010773
-0.021515
-0.042999
-0.037628
-0.030304
-0.009796
-0.004913
-0.011261
0.004822
0.017029
0.001404
0.006775
-0.001007
0.010193
0.017517
0.068298
0.065857
0.080994
0.071716
0.085876
0.061951
0.058533
0.076599
0.093689
0.078064
0.072205
0.046326
0.024353
0.036072
0.056091
0.093689
0.097107
0.078064
0.044861
0.004333
-0.010773
-0.011261
-0.010284
-0.009796
0.009216
0.013123
0.009216
-0.001007
0.000916
-0.006378
0.002869
-0.014679
-0.019562
-0.014191
-0.018097
-0.013214
-0.016144
-0.015656
-0.008820
-0.022491
-0.017120
-0.018585
-0.014679
-0.019073
-0.025421
-0.024933
-0.032745
-0.019562
-0.020538
-0.024933
-0.015167
-0.027374
-0.031281
-0.020050
-0.029327
-0.041534
-0.036163
-0.037140
-0.043976
-0.039581
-0.043976
-0.056183
-0.047394
-0.054718
-0.042999
-0.035675
-0.028839
-0.033722
-0.046906
-0.069855
-0.054718
-0.039581
0.004822
-0.012726
-0.016144
-0.018097
-0.024933
-0.025909
-0.042511
-0.027374
-0.023956
-0.005402
0.006287
0.002380
-0.005402
0.008240
-0.003937
-0.007843
-0.002960
0.001892
0.012634
-0.000519
-0.004913
-0.014191
-0.001495
0.004822
0.004822
0.015076
0.002380
-0.000031
0.006287
0.003357
0.001404
0.009216
0.009216
0.002380
-0.001007
-0.009796
-0.014191
-0.011261
-0.008820
-0.009796
0.000427
-0.003448
-0.008331
-0.005890
-0.000031
-0.000519
-0.008331
-0.001984
-0.005402
0.001892
0.003357
0.007751
0.002380
0.005310
0.009216
0.009216
0.014587
0.028748
0.031677
0.037048
0.057556
0.041443
0.065369
0.154724
0.131287
0.082947
0.103943
0.134705
0.147888
0.074646
0.022400
-0.016632
-0.025421
0.012146
0.065857
0.093689
0.080994
0.024841
-0.010773
-0.001007
0.003845
-0.030792
-0.060577
-0.072784
-0.064484
-0.050323
-0.018097
-0.010773
0.000916
0.017029
0.032654
0.061951
0.115173
0.160095
0.178162
0.149841
0.086853
0.078064
0.043396
0.030701
-0.001984
-0.007843
0.030212
0.047302
0.047302
0.048767
0.011169
-0.042023
-0.058624
-0.062042
-0.086456
-0.130890
-0.141144
-0.123077
-0.119659
-0.092804
-0.091339
-0.069855
-0.073273
-0.066437
-0.050812
-0.032257
-0.024445
-0.007355
0.008728
0.008728
-0.003937
-0.003448
-0.004913
0.003357
0.010193
0.018494
0.032166
0.007263
0.007751
0.009705
0.002869
-0.001007
-0.016144
-0.035675
-0.025909
-0.020050
-0.021515
-0.049347
-0.032257
-0.031281
-0.024933
-0.036163
-0.035187
-0.037140
-0.031281
-0.028351
-0.051300
-0.048859
-0.055206
-0.063019
-0.081573
-0.064972
-0.089874
-0.082062
-0.058136
-0.025421
-0.045929
-0.031769
0.017029
-0.002472
-0.038605
-0.049347
-0.042999
-0.052277
-0.031281
-0.027863
-0.013214
0.024841
0.026794
0.013123
0.013123
0.005798
-0.004913
-0.002960
0.000427
-0.001984
-0.001495
0.005310
-0.010773
0.009216
-0.006378
-0.002960
-0.008820
-0.002960
-0.003448
-0.008820
-0.006866
-0.009796
-0.005402
-0.000031
-0.011261
-0.010773
0.000916
0.002869
0.002380
0.010681
0.003845
0.000916
0.006775
0.008728
0.014099
0.009705
0.023376
0.018005
0.011169
0.003357
0.021423
0.007751
0.018005
0.019470
0.022400
0.012634
0.012634
0.010681
0.008728
0.011169
0.015564
0.028259
0.008728
0.020447
0.021423
0.021423
0.014587
0.001404
0.009216
0.015564
0.009216
0.001892
-0.002960
-0.001495
-0.006866
-0.000519
0.009705
0.024841
0.089783
0.172791
0.239685
0.248474
0.209412
0.208435
0.138123
0.045837
0.019958
0.031189
0.138611
0.217224
0.220154
0.188904
0.200134
0.101501
0.047302
0.025330
-0.001007
-0.034698
-0.064484
-0.054718
-0.069366
-0.078644
-0.093292
-0.103546
-0.087921
-0.097687
-0.099152
-0.078156
-0.081573
-0.064972
-0.050323
-0.055695
-0.046906
-0.033722
-0.031769
-0.034210
-0.015656
-0.015167
-0.009796
-0.015167
0.000427
-0.005402
-0.001007
-0.005890
0.008728
0.005310
-0.002960
0.006775
0.001892
0.003357
-0.005890
0.006775
0.000427
0.002869
0.010681
0.014587
-0.001984
0.003357
0.002869
0.016052
0.003357
0.001892
0.006775
0.005798
0.000427
0.005798
0.006287
0.006775
0.002380
0.008240
-0.008331
-0.005402
-0.001007
0.008240
-0.001495
0.008240
0.004333
0.006775
0.002869
0.003845
0.005798
0.026306
0.014587
-0.009796
-0.010773
0.000427
-0.018097
-0.013214
-0.049347
-0.038605
-0.004425
-0.022491
-0.047882
-0.063019
-0.061066
-0.057159
-0.066925
-0.063507
-0.034210
-0.047394
-0.040070
-0.056183
-0.042023
-0.044952
-0.040558
-0.031769
-0.018097
-0.016632
-0.013702
-0.003448
0.001404
0.013123
0.004333
0.013611
0.011169
0.005310
0.008728
0.010193
0.008728
0.012146
0.011169
0.012634
0.008728
0.009216
-0.001984
0.006775
0.007263
-0.005890
0.003357
0.001892
-0.001984
-0.002960
0.003357
-0.006866
-0.011261
-0.004913
0.000427
-0.017120
-0.000519
-0.003937
-0.002472
-0.007843
-0.013214
-0.014191
-0.012726
-0.018097
-0.002960
-0.021515
-0.016144
-0.021027
-0.013702
-0.003937
-0.005402
0.017029
0.023865
0.011169
0.001404
-0.015656
-0.007355
-0.000031
0.001892
0.006287
0.013123
-0.001495
-0.022003
-0.032745
-0.052765
-0.056183
-0.063507
-0.067413
-0.009308
0.112244
0.211365
0.143494
-0.026886
-0.100128
-0.013702
0.096619
0.188416
0.250916
0.260681
0.309509
0.255798
0.071228
-0.135773
-0.107452
0.035095
0.143005
0.187439
0.210876
0.166443
0.086853
-0.018585
-0.047882
-0.067902
-0.086945
-0.084503
-0.079132
-0.078644
-0.064972
-0.061554
-0.052277
-0.035187
-0.017609
-0.021515
-0.013702
-0.004913
-0.002472
-0.001007
0.013611
0.004333
-0.002960
0.001892
0.000916
-0.000519
-0.001495
0.010193
-0.000519
0.003845
-0.014679
-0.007843
0.002380
0.007263
-0.008331
-0.007843
0.009216
-0.007843
0.008240
-0.002960
-0.010284
-0.004425
-0.005890
-0.001007
-0.000031
-0.001007
-0.008331
-0.005890
-0.000519
0.006775
0.003845
0.000427
0.002380
0.004333
0.006775
0.011658
0.006287
-0.003937
-0.002960
-0.005402
-0.005402
0.007751
0.004822
0.010681
0.009216
-0.001007
0.005798
-0.008331
-0.011261
-0.008331
-0.019073
-0.022980
-0.013214
-0.011749
-0.019562
-0.018585
-0.004425
-0.011749
-0.025421
-0.016144
-0.031281
-0.031769
-0.023956
-0.022003
-0.019562
-0.026886
-0.032745
-0.019562
-0.005890
-0.016144
-0.011261
-0.009796
0.004333
-0.008820
-0.004425
0.000427
-0.023956
-0.018097
0.002380
-0.000031
0.005310
0.022400
-0.016144
-0.053253
-0.071808
-0.052765
-0.049347
-0.026886
-0.030792
-0.025909
-0.022980
-0.028351
-0.040070
-0.038605
-0.053741
-0.048370
-0.034210
-0.031769
-0.027374
-0.013702
0.005798
0.003845
0.010193
0.028259
0.028748
0.033142
0.045349
0.041931
0.050232
0.038025
0.048279
0.037048
0.025818
0.030701
0.015564
0.009705
0.013611
0.012634
0.020447
0.024841
0.009216
0.007263
0.035095
0.056091
0.071228
0.045349
0.056091
0.069763
0.097595
0.081482
0.069275
0.003357
0.015076
0.100037
0.136658
0.117615
0.077087
0.033142
-0.018585
-0.018097
0.055115
0.128357
0.116150
0.059998
0.016052
-0.011261
-0.016144
-0.023468
-0.024933
-0.022003
-0.045441
-0.009308
-0.000519
-0.001984
-0.024445
-0.026886
-0.032745
-0.043976
-0.050812
-0.050812
-0.056183
-0.045929
-0.056671
-0.055206
-0.057648
-0.066925
-0.047394
-0.061066
-0.044952
-0.046906
-0.027863
-0.024445
-0.014191
-0.001495
-0.007355
-0.017120
-0.007355
-0.001495
-0.001007
0.012634
0.001404
0.001892
-0.001007
0.010193
0.010681
-0.002472
0.010681
0.002380
-0.000031
0.002869
-0.012238
-0.007355
0.002869
-0.005890
-0.005402
-0.005890
-0.007843
-0.009796
-0.011261
-0.013702
-0.012238
0.000427
-0.008331
-0.003937
-0.001495
0.004333
0.007263
-0.008331
-0.002472
0.002869
0.009216
-0.002960
-0.003448
-0.000519
-0.003937
-0.003937
-0.005402
0.005798
0.009705
-0.010284
-0.014191
0.000916
-0.010773
-0.003448
-0.012238
-0.022491
-0.018585
-0.015167
-0.017120
-0.023956
-0.024445
-0.010284
-0.006866
-0.011749
-0.012238
-0.019562
-0.005890
-0.013702
-0.012726
-0.013214
0.008728
0.001404
-0.006866
-0.003448
-0.001984
-0.011261
0.010681
0.009216
0.007751
0.019470
0.003357
-0.000519
-0.002472
0.007263
0.010193
0.008240
-0.001984
0.004333
0.020447
0.028748
0.040466
0.059509
0.042908
0.063416
0.069763
0.080017
0.087830
0.082947
0.056091
0.093201
0.095154
0.080994
0.106384
0.104431
0.120544
0.133728
0.134216
0.110291
0.067322
0.055115
0.064392
0.087341
0.087341
0.059998
0.047302
0.045349
0.048279
0.036560
0.029724
-0.006378
-0.027374
-0.040070
-0.016144
-0.015656
-0.035675
-0.041046
-0.031769
-0.014679
-0.028351
-0.035675
-0.044952
-0.072296
-0.072296
0.007263
0.020935
-0.013214
-0.011261
-0.053253
-0.046906
-0.000031
0.015076
0.013611
0.010681
0.015564
0.022888
0.020447
0.012634
0.013611
0.010193
0.006287
-0.002472
-0.004425
-0.002472
-0.003448
0.004822
0.001404
-0.000031
-0.004425
0.000916
-0.010284
-0.013214
-0.004425
-0.002472
-0.014679
-0.009796
-0.004425
-0.014191
-0.013702
-0.007355
-0.010773
-0.006378
-0.009796
-0.007355
0.004822
-0.007843
-0.000031
-0.010284
0.000916
-0.003448
-0.000519
0.006775
0.000427
0.012146
-0.000031
0.008240
-0.002960
0.000916
-0.010284
0.008728
-0.003937
-0.003937
0.009216
-0.004425
0.005798
0.009705
-0.004913
-0.003448
-0.002960
-0.010773
-0.003937
-0.015656
-0.016632
-0.007355
-0.010773
-0.008331
-0.023956
-0.019073
-0.014191
-0.018097
-0.015167
-0.022980
-0.022003
-0.019073
-0.026886
-0.022003
-0.026886
-0.015167
-0.025421
-0.019562
-0.002472
-0.002960
-0.015656
-0.010773
-0.015167
-0.016144
0.001404
0.000916
0.010681
0.018005
0.012634
0.009705
0.045837
0.044373
0.047791
0.045349
0.037537
0.042419
0.045837
0.050232
0.050720
0.044861
0.038025
0.061462
0.050232
0.041443
0.038025
0.040466
0.029724
0.034607
0.024841
0.023376
0.022400
0.017029
0.035583
0.029724
0.020447
-0.006378
-0.020538
-0.032257
-0.023468
-0.022491
0.006775
0.013611
0.004822
0.008728
0.003357
0.019958
-0.001984
-0.029327
-0.041534
-0.026398
-0.039093
-0.023468
-0.047882
-0.004425
0.077087
0.094666
0.043396
-0.001984
0.031189
0.047791
0.033142
-0.001007
-0.007843
-0.001007
0.038025
0.065369
0.080505
0.122498
0.078552
0.054138
0.041931
0.033142
0.051697
0.055115
0.051208
0.032654
0.031189
0.035095
0.028748
0.036560
0.042908
0.036560
0.040466
0.030212
0.028748
0.015564
0.013123
0.013611
0.018982
0.013611
0.017517
0.000916
-0.004913
-0.003937
-0.009796
-0.011261
-0.011749
-0.007843
-0.012726
-0.014679
-0.025421
-0.022003
-0.029816
-0.027374
-0.025909
-0.027863
-0.031769
-0.026398
-0.022980
-0.020050
-0.019073
-0.030792
-0.018097
-0.009796
-0.021027
-0.018585
-0.017120
-0.017609
-0.009796
-0.007355
-0.012726
-0.019562
-0.005402
-0.011749
-0.009308
-0.013702
-0.007843
-0.005402
-0.001495
-0.006378
-0.017609
-0.001007
-0.009308
-0.009796
-0.003937
-0.003448
-0.006378
-0.011261
-0.006866
-0.016144
-0.015167
-0.016632
-0.036652
-0.028351
-0.037140
-0.044464
-0.042511
-0.047882
-0.058136
-0.047882
-0.047394
-0.048859
-0.045441
-0.024933
0.004333
0.002380
0.028748
0.019958
-0.006378
0.005310
0.027283
0.038025
0.034119
0.039001
0.055115
0.065369
0.065857
0.058044
0.069763
0.065369
0.062439
0.055603
0.052185
0.045837
0.029236
0.032166
0.023865
0.027283
0.020447
0.018005
-0.000519
0.002380
0.000916
0.017517
0.013611
0.012634
0.009216
0.013611
-0.000519
0.001892
0.002380
0.008728
0.001404
0.003357
0.003357
-0.011261
-0.007355
-0.008820
-0.008331
0.002380
-0.003448
-0.012238
-0.009308
-0.013214
-0.028839
-0.021027
-0.030792
-0.034210
-0.029816
-0.024445
-0.021515
-0.012726
-0.019562
-0.020538
-0.023468
-0.038605
-0.050812
-0.052765
-0.067413
-0.094757
-0.095245
-0.087921
-0.063507
-0.086456
-0.115265
-0.125031
-0.123566
-0.121124
-0.109894
-0.091339
-0.084015
-0.061554
-0.082062
-0.085480
-0.069855
-0.090851
-0.060577
-0.095245
-0.086945
-0.023468
0.054626
0.126404
0.169861
0.144470
0.170837
0.114197
0.042419
-0.000519
0.039490
0.117126
0.130798
0.109802
0.099548
0.095642
0.107849
0.101990
0.104919
0.085388
0.064880
0.036072
0.024353
0.018494
0.013611
0.002380
0.009705
0.004822
0.031189
0.026794
0.026306
0.033142
0.010193
0.022400
0.018005
0.017517
0.013611
0.020447
0.011658
0.009705
0.004333
-0.001495
-0.007843
-0.014191
-0.005890
-0.011749
-0.021515
-0.015656
-0.006866
-0.025421
-0.025909
-0.017609
-0.012726
-0.023956
-0.017120
-0.017609
-0.021515
-0.016144
-0.006866
-0.011749
0.000427
-0.011261
-0.004425
-0.005402
-0.004425
-0.005402
-0.003448
-0.002472
0.002380
0.006775
-0.007355
0.003357
-0.005890
0.003357
-0.009308
-0.009308
-0.008331
-0.002472
0.008240
-0.007355
-0.014679
-0.008331
-0.005402
-0.012238
-0.007355
0.000916
-0.013702
-0.018097
0.003357
-0.007843
-0.001007
-0.004425
0.004333
-0.002472
-0.000519
-0.000031
-0.003937
0.000427
-0.002960
-0.004425
-0.002960
-0.002472
-0.001984
0.001404
0.004333
-0.007355
-0.003937
0.001892
-0.002472
0.003357
0.012634
0.008728
0.006775
0.007751
-0.002472
-0.005402
0.004333
0.006287
0.000916
-0.011261
-0.027374
-0.025909
-0.018585
-0.024933
-0.018585
-0.009796
-0.022003
-0.019073
-0.022491
-0.031281
-0.037140
-0.038605
-0.048859
-0.039093
-0.058136
-0.048370
-0.016632
-0.026886
-0.000519
-0.006866
-0.025421
-0.045441
-0.061554
-0.043976
-0.053253
-0.033722
-0.045441
-0.037140
-0.007843
-0.011261
-0.017120
0.021423
-0.014191
0.009216
0.018494
0.016052
0.020935
0.008728
0.015564
0.049744
0.006287
-0.017609
-0.013214
-0.021027
-0.015656
0.022400
0.045349
0.041931
0.028259
0.010193
0.010193
-0.025421
-0.029816
-0.058136
-0.041534
-0.034210
0.024353
0.042419
0.024841
0.007263
0.008728
0.019958
0.017029
0.033630
0.039978
0.045837
0.035095
0.058533
0.096619
0.102478
0.087341
0.069763
0.030701
0.035095
0.035095
0.054626
0.050720
0.058044
0.066833
0.048767
0.038513
0.023376
0.019958
0.014099
0.015564
-0.003448
0.004333
0.004333
-0.000031
-0.009308
-0.014191
-0.011261
-0.010773
-0.006378
-0.016144
-0.002472
-0.009796
-0.001007
-0.003937
-0.009308
-0.007843
-0.002960
-0.001007
-0.006866
-0.002472
-0.004425
-0.011261
-0.006866
-0.017609
-0.004425
-0.007843
-0.013214
-0.009308
-0.016632
-0.013214
-0.014191
-0.015656
-0.009308
-0.017609
-0.013214
-0.008820
-0.015656
-0.023956
-0.001984
-0.006866
-0.008331
-0.002960
0.001404
0.000916
-0.001495
0.005310
0.007751
-0.000519
0.008728
0.007751
0.009705
0.010193
0.008240
0.019470
0.009216
0.000427
0.012634
0.012146
0.014099
0.012634
0.002869
0.015564
0.007751
0.014099
0.006287
0.009216
0.009216
0.008728
0.013123
0.006775
0.011658
0.016541
0.013611
0.008728
0.001404
0.015076
0.000427
0.007263
0.013123
0.006775
0.012634
0.017517
0.005310
0.003357
0.021423
0.002380
0.013123
0.017517
0.005310
0.006287
0.014099
0.012146
0.005310
0.004333
0.016541
0.010193
0.009705
0.023865
0.020935
0.025330
0.010193
-0.016632
-0.043976
-0.020538
0.000427
0.029236
0.038025
0.038513
0.008728
-0.011749
-0.016632
-0.012238
-0.014191
-0.010773
0.020935
0.024353
0.042908
0.052185
0.077576
0.080505
0.023865
0.055115
0.059021
0.046814
0.067810
0.084900
0.077087
0.050232
0.008240
-0.025909
-0.010773
0.007263
0.018005
0.008728
0.037048
0.042908
-0.013214
-0.096222
-0.124054
-0.160675
-0.159210
-0.094269
-0.025421
0.024353
0.005798
-0.042999
-0.072296
-0.102570
-0.082550
-0.044464
-0.038605
0.032166
0.081970
0.077087
0.039490
0.045837
0.047791
0.067322
0.074158
0.082458
0.079041
0.083923
0.086853
0.080505
0.084412
0.067322
0.072205
0.075623
0.065369
0.063416
0.043884
0.047302
0.039001
0.028259
0.020935
0.024353
0.011658
0.021912
0.011169
0.005310
0.014587
0.011169
0.001892
0.001892
0.003357
0.002380
0.010193
0.004333
-0.002960
0.006775
0.004822
-0.003448
0.005310
-0.007843
0.006775
0.001892
0.012146
-0.003448
-0.000519
-0.013702
0.002869
-0.003937
-0.000519
-0.007843
-0.014679
-0.008331
-0.010284
-0.021027
-0.023956
-0.024933
-0.024445
-0.020050
-0.027374
-0.023468
-0.018097
-0.018097
-0.034698
-0.020050
-0.022491
-0.014191
-0.029816
-0.027374
-0.019562
-0.005402
-0.020050
-0.010773
-0.000031
-0.005890
-0.001007
-0.004913
-0.000519
0.002869
-0.007355
-0.001007
-0.005890
0.003845
0.001892
0.002380
0.002869
0.004822
-0.003448
0.004822
-0.003448
0.005798
-0.004913
0.001404
-0.001495
0.001404
0.010193
0.004333
0.008240
0.009216
0.003845
-0.007355
-0.001984
-0.003937
0.008728
0.001404
-0.001495
-0.005402
-0.000519
-0.003937
-0.000519
0.004822
0.001892
-0.011261
0.006775
0.002869
-0.005890
-0.008331
0.001404
-0.001495
-0.004913
-0.002960
-0.008820
-0.012726
-0.017609
-0.010284
-0.028839
-0.028351
-0.021027
-0.017609
-0.023468
-0.024445
-0.020050
-0.026886
-0.030792
-0.037140
-0.027863
-0.021027
-0.026886
-0.028839
-0.027374
-0.059601
-0.048370
-0.042511
-0.040070
-0.040070
-0.048370
-0.034210
-0.021515
-0.012238
-0.013214
-0.007843
0.000916
0.005798
-0.011261
-0.006378
-0.019073
0.018982
0.062439
0.079529
0.069275
0.049255
0.050720
0.049255
0.017029
-0.046906
-0.073273
-0.034698
-0.035675
0.043396
0.044373
0.060974
-0.020050
-0.081085
-0.043976
-0.009796
0.075134
0.114685
0.082458
-0.016144
-0.056183
-0.052277
0.003357
0.046326
0.089783
0.101501
0.099548
0.083435
0.083435
0.077576
0.054626
0.050232
0.039490
0.035095
0.017517
0.018494
0.015076
0.010193
0.008240
0.014587
0.002380
-0.004913
0.007751
0.007751
0.004822
0.009705
0.005310
0.008728
0.010193
0.002380
0.018494
0.007263
0.000916
0.010681
0.005798
0.004333
0.005310
-0.000031
-0.002472
-0.001007
0.005310
-0.007843
0.000916
-0.003448
-0.002960
-0.003937
-0.011749
-0.008820
-0.001495
-0.007843
-0.013702
-0.008331
-0.002960
-0.008820
-0.011749
-0.004425
-0.017609
-0.012726
-0.014679
-0.008820
-0.010773
-0.017609
-0.011749
-0.008331
-0.012238
-0.009796
-0.015167
-0.007355
-0.011261
-0.003937
-0.018585
-0.004425
-0.013702
-0.012726
-0.002472
-0.009308
-0.011749
-0.018097
-0.011261
-0.008820
-0.013214
-0.013214
-0.012726
-0.012726
-0.003937
-0.004913
-0.010773
-0.007355
-0.014191
-0.000031
-0.017609
-0.009308
0.000427
-0.007843
-0.009308
-0.003937
-0.002472
-0.009308
-0.009796
-0.000031
-0.009796
-0.012238
-0.015656
0.002380
-0.010773
-0.011261
-0.012238
-0.002960
-0.008820
-0.003448
0.000427
-0.010773
-0.009308
-0.003937
-0.006378
-0.006378
-0.005890
-0.004425
-0.005890
-0.003937
-0.005402
-0.000031
0.000916
-0.007355
-0.007843
-0.001007
-0.000031
-0.002960
0.000916
-0.000519
-0.010773
0.000427
0.006287
0.005310
0.004333
0.000427
0.003357
0.000916
-0.002960
-0.010284
0.005310
-0.002960
-0.009308
-0.023468
-0.019562
-0.034698
-0.065948
-0.114288
-0.180695
-0.218781
-0.227570
-0.154816
0.135681
0.180603
0.055603
-0.008331
-0.073761
-0.120148
-0.153351
-0.145538
-0.076691
-0.020538
0.047791
0.081970
0.085876
0.077576
0.086853
0.097595
0.076599
0.035095
-0.039581
-0.022491
-0.001495
-0.011749
-0.024445
-0.000519
0.128357
0.114685
0.047302
0.024841
-0.009796
-0.020538
-0.035187
-0.074249
-0.047394
0.002380
0.039490
0.070251
0.045349
0.049255
0.016052
-0.001007
-0.002960
0.001892
-0.008820
-0.002472
0.017029
0.023865
0.020935
0.036560
0.024353
0.022888
0.030212
0.044373
0.035095
0.024841
0.034607
0.035583
0.036560
0.043884
0.037537
0.026794
0.025818
0.018005
0.018005
0.010193
0.006287
0.019958
0.008240
0.002869
0.006775
0.003845
0.004822
-0.001984
0.003845
-0.003937
0.008728
0.005310
-0.016632
-0.009308
-0.011749
-0.010284
-0.011261
-0.009308
-0.016632
-0.003448
-0.022003
-0.007843
-0.023956
-0.011261
-0.014679
-0.023468
-0.013214
-0.014679
-0.013214
-0.013214
-0.014679
-0.009796
-0.015167
-0.005890
-0.006866
-0.003448
-0.008331
0.001404
-0.003448
-0.007355
-0.009796
-0.003937
0.002869
-0.004913
-0.004425
-0.004425
-0.005890
-0.003937
0.002869
-0.001007
0.004333
-0.002472
0.004333
-0.001495
0.007751
0.009705
0.005798
0.015076
0.006775
0.015076
0.014099
0.021423
0.018005
0.026794
0.020935
0.017029
0.021912
0.023376
0.015076
0.020935
0.025330
0.023376
0.013123
0.013123
0.014587
0.002869
0.005798
0.008728
0.008240
0.007263
-0.001007
-0.004425
-0.003937
-0.012726
-0.001495
-0.000031
-0.007355
0.007263
-0.007843
-0.007843
-0.007355
-0.002960
-0.001984
0.005798
-0.001007
-0.003937
-0.008331
-0.000031
0.001404
-0.007843
0.000427
-0.002472
0.000427
-0.001984
0.002380
-0.000519
-0.004425
-0.001984
0.003357
-0.002472
-0.001007
0.005310
-0.002960
0.000427
0.005310
0.006775
0.016541
0.000916
-0.003448
-0.000031
0.004822
-0.001495
0.002380
-0.000031
0.000916
0.008728
0.000916
0.011658
0.000427
0.014587
0.003845
0.003357
-0.001007
0.001892
0.013611
0.007263
-0.000519
0.014099
0.012146
0.005798
0.009705
-0.000031
-0.001007
-0.033234
-0.056183
-0.086456
-0.136261
-0.182648
-0.230988
-0.303741
-0.352570
-0.288605
-0.154327
-0.022980
0.024841
-0.018585
-0.085968
-0.190460
-0.253448
-0.193390
-0.072296
0.027771
0.137146
0.107849
0.093201
0.122009
0.112732
0.216736
0.323181
0.312927
0.260193
0.192322
0.147888
0.149353
0.180115
0.173767
0.170349
0.159119
0.126892
0.095154
0.062927
0.042908
0.024841
0.018982
0.019958
0.019470
0.013123
-0.004425
0.013611
-0.006378
0.007263
-0.010773
-0.006378
-0.004425
-0.009308
-0.022003
-0.011261
-0.019562
-0.016144
-0.016144
-0.004913
-0.021027
-0.010284
-0.001495
-0.013702
-0.011749
-0.010773
-0.007355
-0.008820
0.001404
-0.014191
-0.000031
0.010681
0.000916
0.001892
-0.008331
0.012146
-0.000519
-0.000031
-0.009308
0.012634
-0.008820
0.008240
0.000427
-0.002472
-0.004425
-0.004913
0.001404
0.004333
0.001404
-0.006866
0.001892
-0.007355
-0.001984
-0.002960
-0.006378
-0.000519
0.007751
-0.008820
-0.001007
-0.001007
-0.014191
-0.003448
-0.009796
-0.001007
-0.002472
-0.003937
-0.008331
0.007751
-0.008331
-0.011749
-0.001984
-0.001495
-0.006866
-0.009308
0.000427
-0.009796
-0.002472
0.001404
0.001892
-0.007355
0.002869
-0.011749
-0.000031
-0.013702
-0.004425
-0.001984
-0.001007
-0.010773
0.005798
0.002869
-0.002960
-0.009796
-0.007355
0.003845
-0.013702
0.001892
-0.008331
-0.004425
-0.015656
-0.001007
-0.001007
-0.005890
-0.007355
-0.010773
-0.009796
-0.007355
0.002380
-0.003448
-0.006866
-0.001984
-0.007843
-0.004425
-0.001984
-0.005402
-0.000519
-0.012238
-0.012726
-0.005890
-0.011749
-0.009796
-0.004913
-0.004425
-0.006866
-0.008820
-0.006378
-0.016144
-0.009796
-0.011749
-0.014191
-0.022980
-0.019073
-0.017120
-0.008331
-0.013702
-0.020538
-0.010284
-0.029816
-0.020050
-0.037140
-0.027374
-0.031281
-0.036163
-0.052277
-0.053253
-0.050323
-0.042999
-0.002960
0.031677
0.078064
0.105896
0.117615
0.187439
0.277771
0.317810
0.221619
0.156189
0.026794
-0.017609
0.019958
0.075623
0.166931
0.232849
0.214294
0.166443
0.096619
0.012146
-0.027374
-0.065460
-0.117218
-0.147491
-0.148468
-0.131866
-0.119659
-0.105499
-0.105988
-0.109894
-0.103058
-0.088409
-0.092804
-0.088898
-0.061554
-0.034210
-0.026398
-0.012238
-0.009796
-0.001984
-0.001007
0.001404
0.005310
0.008728
0.002869
0.005310
0.001892
-0.001007
0.007263
-0.007355
-0.001007
-0.002472
0.005310
-0.002960
-0.000519
-0.043976
-0.070343
-0.013702
0.127869
0.132751
0.055603
0.004333
-0.023468
-0.016632
-0.011749
0.009705
0.044861
0.050720
0.055603
0.055603
0.043396
0.049255
0.037537
0.027283
0.032166
0.025330
0.023865
0.015564
0.006287
0.014587
0.017029
0.015076
0.006775
0.016052
0.005798
0.002869
0.003357
0.000427
-0.003448
0.005798
-0.007355
-0.015656
-0.005890
-0.008820
-0.005890
0.003357
0.000916
-0.010773
-0.000519
-0.008820
-0.007355
-0.003448
-0.006866
-0.006866
-0.001495
-0.003937
-0.010284
0.000916
-0.012726
-0.005402
-0.001495
-0.003448
0.002380
-0.005402
-0.012238
-0.008331
-0.004913
0.000916
-0.006378
-0.006866
0.000427
-0.001007
-0.007843
-0.005402
-0.007355
-0.000519
0.000916
-0.008331
-0.007843
-0.013702
-0.009796
-0.006866
-0.005890
-0.017609
-0.005402
-0.007843
-0.009796
-0.014191
-0.007355
-0.009308
-0.007843
-0.019562
-0.002960
-0.017609
-0.013702
-0.015167
-0.032745
-0.032257
-0.038605
-0.031281
-0.035675
-0.039581
-0.014679
-0.005402
0.017029
0.018005
0.045349
0.043396
0.060974
0.088318
0.127869
0.165466
0.260681
0.357849
0.341248
0.258240
0.158142
0.170349
0.171326
0.173279
0.205994
0.228455
0.220154
0.213318
0.169861
0.147888
0.115662
0.095154
0.069275
0.013123
-0.035675
-0.091827
-0.142609
-0.168488
-0.158234
-0.129425
-0.113312
-0.110870
-0.109406
-0.102081
-0.099152
-0.101593
-0.100128
-0.112823
-0.100128
-0.096222
-0.086456
-0.086945
-0.073273
-0.061554
-0.045929
-0.049835
-0.043488
-0.030304
-0.036652
-0.036163
-0.043976
-0.047882
-0.042511
-0.035675
-0.037628
-0.028351
-0.028839
-0.027863
-0.037628
-0.045441
-0.054718
-0.076202
-0.065948
-0.070831
-0.073273
-0.053741
-0.035187
-0.023956
-0.033722
-0.041534
-0.036652
-0.059601
-0.055695
-0.069855
-0.044464
-0.042023
-0.038605
-0.036163
-0.034210
-0.040558
-0.051788
-0.035187
0.095642
0.226501
0.117126
0.051697
-0.026398
-0.054230
-0.006378
0.022888
0.075134
0.087830
0.092712
0.108826
0.107361
0.074646
0.065369
0.054626
0.034607
0.028259
0.029236
0.024353
0.018982
0.015076
0.012146
0.007751
0.010681
-0.006378
-0.001984
0.000916
-0.005890
-0.011261
-0.002960
-0.003937
0.000427
-0.004913
-0.012726
-0.008331
-0.006378
-0.010773
-0.020538
-0.009308
-0.005890
-0.014679
-0.008331
-0.018097
-0.015167
-0.018585
-0.036163
-0.028839
-0.024445
-0.032257
-0.042023
-0.045929
-0.052765
-0.054230
-0.060089
-0.063995
-0.073273
-0.073273
-0.069366
-0.095734
-0.086945
-0.091339
-0.076202
-0.086945
-0.090363
-0.090363
-0.079132
-0.050812
-0.002472
0.102478
0.183044
0.265564
0.348083
0.392029
0.314880
0.181091
0.077087
-0.019562
0.011658
0.094177
0.190369
0.276306
0.284119
0.264099
0.208923
0.115173
0.019958
-0.037628
-0.054230
-0.094757
-0.120636
-0.129425
-0.120148
-0.126984
-0.127472
-0.130890
-0.126007
-0.131378
-0.099152
-0.091827
-0.079620
-0.061066
-0.053253
-0.056183
-0.051300
-0.061066
-0.058136
-0.070831
-0.056671
-0.075714
-0.058624
-0.053741
-0.047882
-0.045929
-0.046417
-0.039581
-0.034698
-0.025421
-0.022491
-0.011261
-0.001495
-0.008331
-0.006866
-0.010773
-0.007355
0.002380
0.002869
0.003357
-0.000031
0.010681
0.018494
0.015076
0.014099
0.015076
0.024841
0.023865
0.023376
0.013611
0.024353
0.034119
0.014587
0.014587
0.020447
0.008240
0.012634
0.018005
0.011169
0.001404
0.010681
0.003357
0.000916
-0.004913
-0.002472
-0.013214
-0.005402
-0.007843
-0.015656
-0.013702
-0.002960
-0.020050
-0.018097
-0.018585
-0.007355
-0.028839
-0.010773
-0.014191
-0.020538
-0.021515
-0.012726
-0.022491
-0.047394
-0.054718
-0.069855
-0.070831
-0.067902
-0.043976
-0.040558
-0.049347
-0.070343
-0.057648
-0.026398
-0.053741
-0.053253
-0.049835
-0.054230
-0.045929
-0.038116
-0.026398
-0.039093
-0.042999
-0.025909
-0.025909
-0.025421
-0.028351
-0.036652
0.028259
0.237732
0.207947
0.107849
-0.053741
-0.117706
-0.075714
0.033142
0.058533
0.029724
0.031677
0.039490
0.043884
0.045837
0.038513
0.014587
-0.014191
-0.025909
-0.024933
-0.034210
-0.028351
-0.052765
-0.050323
-0.021027
-0.034698
-0.019073
-0.000031
-0.013214
0.000916
0.015564
-0.007355
-0.000519
0.010681
0.024353
0.046814
0.043396
0.048767
0.047791
0.035583
0.035583
0.049255
0.051697
0.047302
0.061951
0.093689
0.142517
0.163025
0.198669
0.228455
0.245544
0.222107
0.224548
0.192810
0.141052
0.126892
0.098083
0.062927
0.087341
0.134705
0.179626
0.167908
0.120056
0.069275
0.027283
-0.010284
-0.052765
-0.079132
-0.084503
-0.100128
-0.099640
-0.108429
-0.119171
-0.119659
-0.102081
-0.105011
-0.093781
-0.091339
-0.081085
-0.077667
-0.077179
-0.062042
-0.061066
-0.061066
-0.062042
-0.051788
-0.053253
-0.054718
-0.054230
-0.030304
-0.037140
-0.042999
-0.039093
-0.036163
-0.039581
-0.031281
-0.033234
-0.017120
-0.023468
-0.022003
-0.030304
-0.018097
-0.016632
-0.003937
-0.019073
-0.017120
-0.006866
-0.008820
-0.020050
-0.003448
-0.014191
-0.005402
-0.001984
-0.014191
-0.000031
-0.000519
-0.010284
-0.008331
-0.010284
-0.004913
-0.000031
0.011169
-0.006378
-0.006866
-0.001007
-0.008820
-0.000519
-0.003448
-0.001007
-0.003937
0.002380
-0.004425
0.009216
-0.000031
-0.002472
-0.003448
-0.000519
0.004822
-0.010773
-0.003937
-0.005890
0.008728
-0.010284
-0.006378
0.003357
-0.002960
-0.011749
0.002869
-0.004913
-0.003448
-0.006866
-0.008820
-0.011261
-0.011749
-0.000519
-0.007843
0.008728
-0.014679
-0.016632
0.001404
-0.002472
-0.011261
-0.005402
-0.014191
-0.008331
-0.008331
-0.006866
-0.006378
-0.008331
-0.012238
-0.001007
-0.006378
-0.017120
-0.008820
-0.015167
-0.021027
-0.017120
-0.021515
-0.032745
-0.019073
-0.023468
-0.029327
-0.024445
-0.031281
-0.038116
-0.045441
-0.061066
-0.078156
-0.100128
-0.107941
-0.058624
0.017517
0.024841
-0.005402
-0.006378
-0.049835
-0.102570
-0.090363
-0.063507
-0.008820
0.019470
0.026306
-0.008331
0.030212
0.087341
0.188416
0.146423
0.063904
0.002869
-0.018097
0.094177
0.299744
0.403748
0.269958
0.194763
0.140564
0.216248
0.231384
0.163025
0.129822
0.053650
0.070251
0.110291
0.156677
0.112244
0.040466
-0.002472
-0.047882
-0.073273
-0.114777
-0.147491
-0.161652
-0.178253
-0.173859
-0.159698
-0.150909
-0.139679
-0.108429
-0.101593
-0.083527
-0.069855
-0.052277
-0.042999
-0.031281
-0.023956
-0.024445
-0.008820
-0.003448
-0.006866
0.008728
0.005798
0.010681
0.008728
0.000916
0.014099
0.003357
0.012634
0.008728
0.017029
0.007751
0.005310
0.001892
0.006287
0.011658
0.006775
0.001892
0.006775
0.005798
-0.004425
0.002380
-0.010284
0.010681
0.007751
0.005310
0.000427
-0.002472
0.000427
0.001404
0.003357
-0.005890
0.005310
0.000427
0.002380
-0.004425
-0.002472
0.003845
-0.007843
0.006287
0.000916
0.000427
-0.002960
0.008240
-0.004425
-0.005402
0.005310
-0.004425
-0.004425
-0.004425
0.005798
-0.003448
-0.001007
0.006287
0.007263
0.004822
0.003845
0.000427
0.001892
-0.000031
0.004822
0.009705
0.002869
0.003357
0.005798
0.005798
0.006287
0.004333
0.007263
0.003845
0.000916
0.010681
0.011169
0.012146
0.011658
0.009705
0.015564
0.004822
0.010193
0.005310
0.013123
0.005798
0.015564
0.008240
0.010681
0.006287
0.009216
0.004822
0.009216
0.008728
0.004333
0.004822
0.018494
-0.003937
0.000427
0.006775
0.004822
-0.000519
0.009705
0.003357
-0.007843
0.000916
-0.001984
-0.011749
-0.010773
-0.004913
-0.014679
-0.009796
-0.017120
-0.014191
-0.013214
-0.016144
-0.021027
-0.018097
-0.021515
-0.027863
-0.034698
-0.021027
-0.022491
-0.020538
-0.016144
-0.024445
-0.017609
-0.007843
0.006287
-0.008331
-0.022491
-0.032257
-0.001495
-0.019073
-0.006378
-0.001984
0.003845
-0.004425
-0.005890
-0.013214
-0.037140
-0.046417
-0.051788
-0.040558
-0.015656
-0.021027
-0.002960
0.024841
0.036560
0.032654
0.017029
-0.058624
-0.058624
-0.005402
0.013123
0.034119
-0.023468
-0.070831
0.017029
0.310974
0.404724
0.291931
0.061462
-0.130402
-0.133820
0.020935
0.113220
0.148865
0.142029
0.111267
0.097107
0.076599
0.049255
0.034119
0.011169
0.006287
-0.008331
-0.016632
-0.026398
-0.034698
-0.051300
-0.042023
-0.048859
-0.041046
-0.038605
-0.031769
-0.034698
-0.021027
-0.021515
-0.022980
-0.028839
-0.015167
-0.010284
-0.009796
-0.001495
-0.007843
-0.005890
-0.001495
0.007751
-0.002960
0.003845
-0.006378
0.013123
0.003845
0.003357
-0.000519
0.006287
0.008728
0.004822
-0.000031
0.009216
0.009705
0.000916
0.002869
0.005798
0.007263
0.003357
0.015564
0.009216
0.006775
-0.003448
0.002869
0.007751
0.006287
0.007263
0.009216
0.002380
-0.002472
0.006287
0.005310
0.004822
0.008728
0.001404
0.007263
0.017029
0.000427
-0.001495
0.011658
0.003845
0.001404
0.001892
0.006287
0.006287
0.004333
-0.001495
0.006287
0.013611
0.004333
-0.003937
0.006287
-0.003937
0.003845
-0.000519
-0.003448
0.004333
0.008728
0.012634
-0.001984
-0.000519
-0.011749
0.008728
0.010681
0.000916
0.005798
0.012146
-0.001495
0.003845
0.000427
0.010193
0.009705
0.007263
0.005310
0.002380
0.005310
0.001892
0.006287
0.002380
0.013123
0.006287
0.002380
0.018494
0.010193
-0.005402
0.003845
0.011658
0.008728
0.013611
0.008240
-0.005402
0.006775
0.003845
-0.001984
-0.001984
0.005310
-0.007843
-0.021515
-0.023956
-0.040558
-0.033722
-0.008820
0.018005
0.023865
0.016541
-0.029327
-0.027374
-0.035187
-0.008331
-0.003448
0.001404
-0.027863
-0.040558
-0.023956
-0.010284
-0.009796
-0.029816
-0.018097
0.006287
-0.004913
-0.005402
0.035583
0.028259
0.029724
0.025818
0.039490
0.056580
0.028748
0.007263
-0.036163
-0.146027
-0.228058
-0.249054
-0.225616
-0.093292
0.030701
0.059509
0.035583
0.005310
-0.048370
-0.080597
-0.032745
-0.028839
-0.047882
-0.018585
0.037048
0.014099
-0.039581
0.018494
0.043396
0.094666
0.151794
0.188904
0.147888
0.111755
0.077087
0.019958
-0.005402
-0.015167
-0.021515
-0.031769
-0.046906
-0.045441
-0.045929
-0.045929
-0.040558
-0.031769
-0.018097
-0.015167
0.002869
-0.010284
0.004822
0.003845
0.004333
0.017029
0.020935
0.020447
0.012146
0.029236
0.019958
0.020447
0.018005
0.017029
0.009216
0.029724
0.016052
0.015564
0.016052
0.010681
0.013123
0.007263
0.014099
0.003845
0.001892
0.009216
0.007751
0.000427
0.006287
0.004822
0.008240
0.000427
-0.006866
0.008728
0.012146
-0.000519
0.001892
-0.008331
0.007263
-0.000519
-0.007843
0.013611
-0.002472
0.003357
-0.007355
0.006775
-0.010773
-0.001495
0.006775
-0.002472
-0.005890
-0.002472
0.002380
0.004333
-0.006378
0.001892
-0.001007
-0.006378
-0.001984
0.002869
-0.006378
0.001404
0.001892
0.002869
-0.003448
-0.003937
0.002380
-0.000519
0.001892
-0.008820
-0.006866
0.003845
0.009705
-0.009796
-0.004425
-0.007355
-0.012238
-0.000519
0.007751
-0.007355
-0.008331
0.002869
0.002869
-0.018585
-0.002472
-0.001495
-0.007843
-0.001495
0.003357
-0.000519
0.003845
0.004333
-0.005890
0.016052
0.013123
0.003357
0.010193
0.023376
0.007751
0.027771
0.029724
0.032654
0.026306
0.029236
0.034119
0.035095
0.043396
0.042419
0.030701
0.025818
0.033630
0.035583
0.035583
0.043884
0.050232
0.033630
0.019958
0.007263
-0.007843
-0.022003
-0.020538
-0.028839
-0.043488
-0.034210
0.012146
-0.006378
-0.036652
-0.043976
-0.044952
-0.056183
-0.066437
-0.063995
-0.060089
-0.079620
-0.112335
-0.076691
-0.040070
-0.001495
0.062927
0.137634
0.182556
0.139099
0.034607
-0.071320
-0.070343
-0.134796
-0.108429
0.003845
0.065857
0.101990
0.079041
0.052185
0.012146
-0.059113
-0.042999
-0.019562
0.077576
0.073669
0.070740
0.029724
-0.096710
-0.107452
-0.032257
0.013611
0.048767
0.071716
0.085388
0.066833
0.052185
0.053162
0.041931
0.025818
-0.000519
0.003845
-0.024933
-0.027863
-0.045441
-0.034210
-0.048859
-0.056671
-0.055206
-0.038605
-0.042023
-0.036163
-0.048859
-0.036163
-0.040558
-0.031281
-0.022980
-0.023956
-0.021515
-0.018097
-0.006378
-0.012238
0.002869
-0.007355
-0.001984
-0.005890
-0.005402
-0.000031
-0.001984
0.008728
0.016052
0.006287
0.006287
0.005798
0.008240
0.007263
0.018982
0.011169
0.009705
0.012146
0.018494
0.014587
0.019958
0.011658
0.029724
0.014099
0.017517
0.022888
0.020447
0.030701
0.023865
0.036560
0.020935
0.020935
0.019958
0.010681
0.010681
0.009216
0.015076
0.015564
0.013123
0.009216
-0.001007
0.000916
0.000916
-0.012238
-0.006866
-0.006378
-0.002960
-0.008331
-0.016144
-0.014191
0.000427
-0.014191
-0.001007
-0.008820
-0.008820
-0.001984
-0.001007
-0.014191
-0.006866
-0.000519
-0.006378
-0.005890
-0.002472
0.000916
-0.004425
-0.003448
-0.002960
-0.002960
0.001404
-0.005890
-0.000031
0.000916
0.001892
0.008240
0.004333
0.010193
0.001404
0.007751
0.005310
0.011169
0.008728
0.008728
0.018982
0.014587
0.026794
0.018982
0.019958
0.014099
0.018982
0.019470
0.011658
0.012146
0.021423
0.017517
0.017517
0.045349
0.038513
0.030701
0.012146
0.010681
0.016052
0.013123
0.031677
0.034119
0.037537
0.032166
-0.000031
0.010681
-0.001495
0.014587
0.025330
0.036560
0.010681
-0.055206
-0.080109
-0.076691
-0.060089
-0.045441
0.013611
0.065857
0.114685
0.165955
0.100037
-0.022980
-0.092316
-0.082062
-0.096710
-0.059113
0.022888
0.065369
0.066833
0.127380
0.134216
0.064392
0.016052
-0.016632
-0.056671
-0.033234
-0.003937
0.038513
0.033630
-0.002960
-0.026398
-0.024933
0.001892
-0.005402
0.015564
0.013611
0.002869
0.009216
-0.000031
0.006287
0.005310
-0.007355
-0.003937
-0.004425
-0.004913
-0.020050
-0.002472
-0.016144
-0.011261
-0.007843
-0.010284
-0.006866
-0.009308
-0.014191
-0.007355
0.001404
-0.004913
-0.003448
-0.000519
-0.011261
-0.013214
-0.010773
0.004822
-0.008820
-0.003937
-0.007843
-0.010773
-0.012238
-0.005402
-0.002960
-0.015167
-0.010773
-0.003937
-0.001495
-0.002960
-0.008331
-0.009796
-0.002960
-0.000519
-0.001984
0.007751
-0.007843
-0.002472
0.005798
-0.006378
-0.004913
0.000916
0.010193
0.004822
-0.002960
-0.002960
-0.003448
0.012146
0.008240
0.000427
0.008240
0.002380
0.012146
0.006775
-0.005402
-0.007843
0.007263
0.011658
-0.002472
-0.000031
0.005798
0.010193
0.000916
0.003357
-0.012726
0.005798
-0.001007
-0.002472
-0.000519
-0.000519
0.000427
-0.001495
0.004333
0.006287
-0.000519
-0.008820
0.002380
-0.005890
0.004822
0.001892
-0.007843
-0.003937
-0.014679
-0.004425
0.000916
-0.009796
-0.004425
-0.004913
-0.005402
-0.016144
-0.001984
-0.003448
-0.006866
-0.011749
-0.007843
-0.007355
-0.018585
-0.005890
-0.002472
-0.007355
-0.001984
-0.008331
-0.008820
-0.000519
-0.001984
-0.012238
-0.001984
-0.013702
-0.011749
-0.012238
-0.027374
-0.035675
-0.040070
-0.038116
-0.036652
-0.040558
-0.022491
-0.024445
-0.021027
-0.014679
-0.004425
-0.013702
-0.031769
-0.020050
0.000427
-0.036652
-0.055206
-0.060089
-0.012238
-0.049835
-0.076691
-0.042999
-0.034698
-0.038116
-0.063995
-0.082550
-0.100616
-0.082062
-0.075714
-0.092316
-0.093781
0.068787
0.129822
0.081482
0.010681
-0.000519
-0.030304
0.010681
0.041931
0.094177
0.134216
0.174255
0.174255
0.175720
0.154724
0.144470
0.153748
0.135681
0.116638
0.106873
0.095154
0.086365
0.079041
0.063904
0.058044
0.044373
0.042419
0.037537
0.028259
0.015076
0.007751
0.011658
0.005310
-0.002472
-0.003937
0.004822
-0.011749
-0.015167
-0.008331
-0.006866
-0.019562
-0.015656
-0.022003
-0.012238
-0.012238
-0.017120
-0.017609
-0.022003
-0.012238
-0.013702
0.001892
-0.010773
-0.010284
-0.006866
-0.007843
-0.004425
-0.009796
0.000916
-0.002472
-0.009796
-0.006866
-0.003448
0.003845
-0.002472
0.002869
-0.004425
-0.004913
-0.009308
-0.010773
0.002380
-0.003448
-0.003937
0.009705
0.005798
-0.010773
0.002380
0.001404
-0.011749
-0.001495
-0.001007
-0.003937
0.000916
0.005798
0.000916
-0.001495
0.004333
0.000427
0.009216
-0.001007
0.000916
0.005798
0.004333
0.001892
0.004333
0.000916
0.007751
0.004333
0.011658
0.005310
0.000427
-0.001495
0.003845
0.007263
0.005310
0.007263
0.004333
0.009216
0.011658
0.013123
0.000427
0.004822
0.001404
0.013123
0.007751
0.008728
0.003357
0.008728
-0.003448
0.011169
0.001404
0.002380
0.005310
0.005310
0.003845
0.013123
0.003357
0.004333
0.011169
0.002380
0.008728
0.022888
0.009705
0.003845
0.017029
0.005310
0.006775
0.007263
0.010193
0.003357
0.003357
-0.013214
-0.005890
-0.010773
-0.019073
-0.011261
-0.020050
-0.031769
-0.076691
-0.078156
-0.082550
-0.078156
-0.064484
-0.066925
-0.049347
-0.058624
-0.044464
-0.053253
-0.086456
-0.120636
-0.158722
-0.172882
-0.104034
0.030212
0.073181
0.101990
0.033142
-0.000031
-0.008331
0.039490
0.061951
0.127380
0.158630
0.131775
0.121033
0.098572
0.105896
0.116150
0.132751
0.137634
0.135681
0.134705
0.122986
0.094177
0.080505
0.050720
0.044861
0.048767
0.026306
0.013611
0.040955
0.006287
0.018005
0.053650
0.030212
0.011169
-0.014191
-0.035675
-0.029327
-0.000031
0.010193
0.018005
0.032654
0.032654
0.008728
0.003357
-0.014191
-0.017609
-0.015167
-0.017120
-0.007355
-0.012726
-0.011749
-0.007355
-0.003937
-0.013214
-0.004425
-0.006866
-0.004913
-0.007843
-0.004913
0.001404
-0.002960
-0.006866
-0.001007
0.001404
-0.010773
-0.009308
-0.003937
-0.009796
-0.015167
-0.004425
-0.002960
-0.007843
-0.005402
-0.008820
-0.012238
0.003357
-0.007843
-0.003448
0.001892
-0.006866
0.004333
-0.002472
-0.019073
-0.005890
-0.006378
-0.003937
0.002380
-0.007355
-0.003448
-0.004913
0.005310
-0.007843
-0.004913
-0.000519
0.002869
-0.005402
-0.003937
-0.005890
-0.001984
0.001404
-0.008820
0.001404
-0.005402
-0.001495
-0.006866
-0.003448
-0.011261
0.000916
-0.005402
0.002380
-0.001007
-0.008331
-0.010284
-0.001495
0.005798
-0.004913
-0.003937
0.001892
-0.000519
-0.006866
-0.007843
-0.002472
-0.005890
-0.018585
-0.004913
-0.009796
-0.013702
-0.020538
-0.009308
-0.007355
-0.022003
-0.022491
-0.019073
-0.016144
-0.026398
-0.025421
-0.025909
-0.033234
-0.042023
-0.033234
-0.040070
-0.049835
-0.044952
-0.049835
-0.057159
-0.044464
-0.046417
-0.042023
-0.044464
-0.065948
-0.074738
-0.073761
-0.073273
-0.075226
-0.073273
-0.089874
-0.105988
-0.072296
-0.024933
0.031189
0.101990
0.132751
0.174744
0.223572
0.214294
0.260193
0.302673
0.314392
0.279236
0.247009
0.205017
0.184998
0.218689
0.238220
0.197205
0.180603
0.189880
0.159607
0.103455
0.046814
-0.050812
-0.109894
-0.173370
-0.188507
-0.216827
-0.211456
-0.230988
-0.209991
-0.189484
-0.170441
-0.172882
-0.147003
-0.126984
-0.102570
-0.087433
-0.048859
-0.044952
-0.032745
-0.009308
-0.002960
0.010193
0.014587
0.014587
0.018982
0.006775
0.000427
-0.017609
-0.036652
-0.055206
-0.056671
-0.056183
-0.060089
-0.063507
-0.042023
-0.053253
-0.061066
-0.051300
-0.071808
-0.046906
-0.052277
-0.069366
-0.067902
-0.064484
-0.046417
-0.027374
-0.022491
-0.005890
-0.004913
0.013123
0.014587
0.014099
0.021912
0.018494
0.018982
0.012634
0.028259
0.017029
0.021423
0.022888
0.014587
0.005310
0.018982
0.015076
0.003357
0.004333
0.007751
0.004333
0.006287
0.006775
0.004333
0.000427
-0.005890
-0.009308
-0.024933
-0.048859
-0.062531
-0.074249
0.015564
0.068787
-0.000031
0.000916
-0.014191
0.018005
0.011658
-0.007843
0.002869
0.005798
0.022400
0.029236
0.042419
0.051697
0.045349
0.054626
0.048279
0.051697
0.054626
0.045349
0.041931
0.034119
0.039001
0.030212
0.023376
0.028259
0.017517
0.006287
0.007751
0.010681
0.006775
0.006775
-0.005402
0.002869
0.001892
-0.004913
-0.003937
-0.003937
-0.005890
-0.008331
0.000427
0.013123
-0.004913
0.003357
0.001892
0.000916
0.007751
0.017029
0.007263
0.015564
0.005798
0.012146
0.014587
0.007263
0.015076
-0.003448
0.001404
0.003357
0.007751
0.001892
0.001892
-0.003448
-0.008331
-0.015656
-0.016632
-0.009796
-0.011749
-0.008820
-0.016144
-0.016144
-0.006866
-0.024445
-0.027374
-0.032257
-0.028351
-0.020050
-0.026398
-0.028839
0.012634
0.054626
0.081482
0.171814
0.208923
0.226013
0.327576
0.308044
0.259705
0.126892
-0.030304
-0.023956
0.004333
0.063416
0.249451
0.303650
0.224060
0.165466
0.104919
0.030212
-0.032257
-0.076202
-0.110382
-0.131378
-0.123566
-0.100128
-0.064972
-0.085968
-0.081573
-0.072296
-0.069855
-0.063019
-0.063507
-0.053253
-0.034698
-0.034698
-0.012238
-0.012238
-0.014191
-0.015656
-0.021515
-0.021515
-0.035187
-0.029327
-0.036652
-0.031281
-0.043488
-0.045441
-0.031769
-0.030792
-0.037140
-0.026398
-0.038116
-0.037140
-0.026398
-0.032257
-0.031281
-0.026398
-0.026398
-0.030792
-0.029327
-0.014191
-0.014679
-0.012238
-0.003937
-0.015656
-0.001984
-0.005890
-0.003448
0.001404
0.004333
-0.001495
0.012634
0.001892
-0.003448
0.001404
0.004822
0.003845
0.002380
0.000427
0.001404
0.004822
-0.003937
-0.002472
0.014099
0.008240
-0.000031
0.005310
0.013123
0.005310
0.013611
0.009705
0.005798
0.002380
0.009216
0.010681
0.012146
-0.003937
0.013611
0.011169
0.014587
0.011658
0.009216
0.008728
0.009216
0.016052
0.018005
0.009705
0.011658
0.011658
0.020935
0.008728
0.026306
0.018005
0.018982
0.009216
0.015564
0.017029
0.014099
0.010193
0.022888
0.015564
0.019958
0.016052
0.020447
0.015076
0.018982
0.016541
0.024353
0.015564
0.021423
0.025330
0.010681
-0.001984
-0.053741
-0.103546
-0.133820
-0.067413
0.077087
0.233337
0.153259
0.015564
-0.049835
-0.072296
-0.072296
-0.054718
-0.002960
0.064880
0.096130
0.077576
0.098083
0.079529
0.041931
0.018005
0.029236
0.046814
0.067322
0.057556
0.047791
0.036560
0.029236
0.035095
0.024353
0.016541
0.016052
0.021912
0.021423
0.009705
-0.005402
-0.008820
-0.016632
-0.023956
-0.029327
-0.037628
-0.052765
-0.049835
-0.056183
-0.034698
-0.058136
-0.071808
-0.032745
0.071716
0.154724
0.191833
0.206970
0.210876
0.168884
0.047791
-0.061066
-0.111847
-0.034210
0.116638
0.191833
0.200623
0.169373
0.124939
0.079041
0.033142
-0.014679
-0.054230
-0.084991
-0.098175
-0.099640
-0.099640
-0.098663
-0.099640
-0.097198
-0.090363
-0.077179
-0.067902
-0.066437
-0.056671
-0.034698
-0.037628
-0.038605
-0.027374
-0.031281
-0.021515
-0.028351
-0.016144
-0.019073
-0.009796
-0.011749
-0.018097
-0.008331
-0.017120
-0.013702
0.004822
-0.015656
-0.013702
-0.011749
-0.006866
-0.005890
-0.005890
0.000427
-0.003937
-0.000519
-0.000031
0.010681
0.005310
0.002869
-0.008331
0.011169
0.010193
0.004333
0.005310
0.003357
0.007263
0.002869
0.011658
0.000427
0.005798
-0.002472
0.009216
0.006775
0.012634
0.006775
0.002380
0.003845
0.003845
0.002869
0.010193
0.000427
0.006287
0.013123
0.012146
0.003357
-0.003448
0.002869
0.008240
0.007751
0.015076
0.006287
0.018494
0.011658
0.007263
-0.000519
0.010681
0.004333
0.005310
0.008240
0.003845
0.010193
0.010681
0.017029
0.000916
0.014587
0.010193
0.003845
0.010193
0.010681
0.008728
0.009705
0.006287
0.005310
0.005310
-0.002960
0.003845
0.007263
0.009705
0.001404
0.011658
0.000427
0.003845
0.011658
-0.003448
0.004822
-0.002960
0.000916
-0.004425
-0.006378
-0.008331
-0.011261
-0.002960
-0.013702
-0.023956
-0.028351
-0.026398
-0.052277
-0.049347
-0.026886
-0.020538
0.012634
0.002869
-0.001495
-0.018585
0.000916
0.003357
-0.003448
0.006287
0.020935
0.008728
-0.018097
-0.014679
-0.002472
0.006287
-0.000519
-0.000031
-0.015656
-0.035187
-0.037628
-0.031281
-0.025421
-0.056183
-0.094757
-0.099152
-0.046906
0.078064
0.241638
0.307068
0.228943
0.157654
0.145935
0.076111
-0.033722
-0.042511
0.037048
0.120544
0.196228
0.193787
0.143494
0.102478
0.056580
0.006287
-0.034698
-0.074738
-0.105499
-0.133331
-0.129913
-0.130402
-0.108917
-0.105011
-0.101593
-0.096222
-0.068878
-0.073761
-0.061066
-0.052277
-0.032257
-0.039093
-0.033722
-0.021027
-0.014679
-0.009308
-0.011749
-0.006378
-0.006866
-0.003448
0.004333
-0.003937
-0.003937
0.001892
0.013123
0.000916
0.006775
0.004333
0.005798
0.011169
-0.000031
0.003845
-0.006378
0.006775
-0.007355
0.001892
0.002380
-0.009308
0.000916
0.005798
-0.001495
-0.002960
-0.003937
-0.009796
-0.001495
-0.003937
0.001404
-0.005890
-0.002960
-0.004913
0.000427
-0.009308
-0.010284
-0.001984
-0.007355
-0.001495
0.002380
0.002380
-0.014191
-0.005890
0.000916
0.001892
-0.005402
-0.007355
-0.001984
-0.010773
-0.010284
-0.008331
-0.010284
0.000916
0.000427
-0.009308
-0.006378
-0.002960
-0.006378
-0.002960
-0.001495
-0.004425
-0.001984
-0.000519
-0.005890
-0.001495
0.001892
-0.001984
-0.001007
0.002380
-0.008331
-0.000519
-0.003448
-0.002472
-0.000031
0.001404
-0.003448
0.005798
0.006775
0.000916
-0.003937
0.001892
-0.000519
0.003845
-0.006378
0.008240
-0.002472
0.006287
-0.002472
0.003845
-0.001495
-0.004425
0.002380
-0.005890
-0.001984
-0.013214
-0.002960
-0.001984
-0.007355
-0.004913
-0.009796
-0.017609
0.000916
-0.022491
-0.013214
-0.021515
-0.009308
-0.022003
-0.022003
-0.013214
-0.018585
-0.020538
-0.021027
-0.018585
-0.033234
-0.019073
-0.028351
-0.020538
-0.026886
-0.015167
-0.027863
-0.025909
-0.030304
-0.027374
-0.025909
-0.024933
-0.032257
-0.045441
-0.043976
-0.042023
-0.050812
-0.051300
-0.058136
-0.067902
-0.071808
-0.084015
-0.092316
-0.088409
-0.086456
-0.084991
-0.095245
-0.101105
-0.099640
-0.067902
0.088806
0.324646
0.530212
0.646912
0.663025
0.679626
0.567810
0.282654
0.067322
0.011658
0.039978
0.203064
0.387146
0.497986
0.514099
0.435486
0.285583
0.137146
-0.009796
-0.148956
-0.264191
-0.318878
-0.339874
-0.345245
-0.360870
-0.354523
-0.328644
-0.284210
-0.253937
-0.228058
-0.201691
-0.180695
-0.166046
-0.152374
-0.126495
-0.119171
-0.098175
-0.082062
-0.095734
-0.080597
-0.062042
-0.061066
-0.042999
-0.044952
-0.031281
-0.018097
-0.027863
-0.032745
-0.027374
-0.018097
-0.016632
-0.001984
0.003845
0.003357
0.019958
0.020447
0.025330
0.027771
0.029236
0.027283
0.025818
0.020935
0.011658
0.016541
0.020447
0.023865
0.015076
0.013611
0.021423
0.005310
0.015564
0.001892
0.011169
-0.000031
-0.001007
-0.001495
-0.002960
-0.005890
-0.003937
-0.002960
0.001892
0.000427
-0.006866
-0.008820
-0.014191
0.004333
0.000916
-0.000519
-0.006866
-0.003448
-0.006866
-0.003937
0.001404
-0.013702
0.000427
0.003845
-0.001007
-0.001495
0.001892
-0.007355
0.004822
0.001892
-0.003448
0.004822
0.004333
-0.001984
-0.002960
-0.001495
0.007263
0.003845
0.005310
0.005798
0.000427
0.006775
-0.001984
0.004333
0.001404
0.008728
0.005310
0.006775
-0.006866
0.004333
0.009216
0.006775
-0.001495
-0.005890
0.008240
-0.004425
0.001404
0.001404
0.007263
-0.004425
-0.002472
-0.012726
0.004822
-0.008820
-0.003448
0.007263
-0.003937
0.005310
-0.009308
0.001404
-0.001007
0.009216
-0.004913
-0.003448
-0.011749
0.003357
0.001404
-0.006866
-0.002960
0.004822
-0.021515
-0.004913
-0.005402
-0.022491
-0.014679
-0.023956
-0.027863
-0.017120
-0.026886
-0.038605
-0.041046
-0.045441
-0.073761
-0.079132
-0.078156
-0.088409
-0.076691
-0.101105
-0.103546
-0.089386
-0.039093
0.075623
0.258240
0.403259
0.489197
0.506287
0.534119
0.426697
0.231384
0.130798
0.088318
0.041443
0.146912
0.268982
0.359314
0.381287
0.330994
0.243103
0.114197
-0.004425
-0.095245
-0.164581
-0.237335
-0.265167
-0.274445
-0.281769
-0.274445
-0.265167
-0.234894
-0.209991
-0.174835
-0.138702
-0.112823
-0.093292
-0.073273
-0.048859
-0.034698
-0.037628
-0.024933
-0.021027
-0.016632
-0.012238
-0.009308
-0.008331
-0.004913
0.002380
0.005310
-0.002472
0.003845
0.002380
0.013611
0.001404
-0.003448
0.000916
0.004822
0.006775
0.009705
0.007751
-0.002472
-0.001007
-0.001984
0.001404
-0.002472
-0.007355
0.009216
-0.004425
-0.000031
-0.001984
-0.001495
0.004822
-0.004425
-0.007843
0.000427
-0.015656
0.005310
-0.007843
0.005310
-0.007355
-0.015167
-0.013702
-0.001495
-0.023468
-0.016144
-0.007355
-0.006378
-0.004425
-0.022980
-0.001007
-0.019073
-0.004913
-0.003448
-0.004913
-0.018585
-0.001007
-0.015656
0.001404
0.002869
-0.004425
-0.009796
-0.001495
0.002380
0.008728
0.005798
0.001892
-0.000519
0.007263
0.008728
0.005310
0.006287
0.006775
0.004822
0.011169
0.012146
0.004822
0.003357
0.007263
0.009705
0.003357
0.004822
0.007263
0.006287
-0.001495
0.000427
0.000427
0.005310
-0.002960
-0.008331
-0.004425
0.002380
0.001892
-0.011749
0.010681
-0.000519
0.006287
-0.003937
0.008728
-0.002472
-0.000031
-0.000031
0.003357
-0.001007
0.002869
0.016541
0.008728
-0.003937
0.006775
0.010681
0.007263
0.003357
0.005310
0.004333
-0.007843
0.000427
0.000427
0.001892
-0.004913
-0.004913
-0.003937
-0.018097
-0.008331
-0.015167
-0.020538
-0.027374
-0.019073
-0.042511
-0.034210
-0.029327
-0.023468
-0.031281
-0.033722
-0.095245
-0.175812
-0.205109
-0.111847
-0.013702
0.069275
0.046814
0.135193
0.250916
0.340271
0.358826
0.126404
-0.143585
-0.119171
-0.015167
0.128845
0.259216
0.312439
0.301697
0.274841
0.227966
0.183044
0.126404
0.082458
0.039001
0.022400
0.000427
-0.028351
-0.048859
-0.051788
-0.047394
-0.045929
-0.051300
-0.067413
-0.070831
-0.076691
-0.073273
-0.075226
-0.072784
-0.063019
-0.049835
-0.044464
-0.048370
-0.038605
-0.048859
-0.050323
-0.042999
-0.041046
-0.044464
-0.029816
-0.028351
-0.020050
0.001404
0.003845
-0.010773
-0.014679
-0.011749
-0.012238
0.003845
-0.004425
-0.008820
-0.010284
-0.004425
0.001404
0.003357
-0.000031
0.010193
0.003845
-0.002472
0.003357
0.000916
0.004333
0.012634
0.011658
0.003357
0.009216
0.008240
0.006775
0.018005
-0.005402
0.010193
0.004333
0.014099
0.004333
0.006287
0.006287
0.009216
0.004333
0.001404
0.005798
0.004822
-0.003448
0.000427
0.002380
-0.001984
-0.003448
-0.001984
-0.004913
-0.004913
-0.000031
-0.011261
-0.012238
-0.022491
-0.005890
-0.011261
-0.010773
-0.008820
-0.009796
-0.009796
-0.008820
-0.011261
-0.010284
0.001892
-0.010773
-0.005402
0.003357
-0.011261
-0.001984
0.004822
-0.006378
0.004333
-0.003937
-0.004425
0.005310
-0.001984
-0.003448
0.002869
0.012146
-0.010773
-0.000031
-0.000031
0.008728
-0.005890
0.003357
-0.010284
0.000916
-0.003937
-0.000519
0.000427
-0.002960
-0.008331
-0.005890
-0.003937
-0.011749
-0.024445
-0.024445
-0.012726
-0.019562
-0.014679
-0.018097
-0.037628
-0.030792
-0.035675
-0.038605
-0.031769
-0.037140
-0.040558
-0.053253
-0.050812
-0.062042
-0.060089
-0.062531
-0.068390
-0.060577
-0.058136
-0.042511
-0.026398
0.005798
0.039978
0.135193
0.234314
0.283142
0.272400
0.292419
0.277771
0.267517
0.168396
0.123474
0.101990
0.163025
0.226501
0.270935
0.282654
0.248962
0.184021
0.126892
0.073669
0.005798
-0.046417
-0.082550
-0.098663
-0.131866
-0.134796
-0.134796
-0.149445
-0.146515
-0.128937
-0.123077
-0.115265
-0.103546
-0.103058
-0.089874
-0.102570
-0.084991
-0.071808
-0.066437
-0.053741
-0.050323
-0.039581
-0.033234
-0.048859
-0.039093
-0.033722
-0.016144
-0.002960
-0.006378
-0.028839
-0.021027
-0.039093
-0.031769
-0.034698
0.014587
0.013611
0.003845
-0.023468
-0.018097
-0.007355
-0.006378
-0.022003
-0.020538
-0.026886
-0.021515
-0.010284
-0.003448
-0.012726
-0.053253
-0.037140
-0.028839
-0.032257
-0.021515
-0.016144
-0.021515
-0.029816
-0.028351
-0.030304
-0.029327
-0.020538
-0.017609
-0.014191
-0.018097
-0.007355
-0.002960
0.005798
-0.008331
-0.000031
0.006287
0.005798
0.005310
0.005310
0.005798
0.004822
0.012146
0.012634
0.013123
0.013611
0.018982
0.010193
0.016052
0.009216
0.026794
0.014587
0.021423
0.011658
0.028748
0.020935
0.023376
0.025818
0.044861
0.028259
0.033630
0.036560
0.028259
0.027283
0.028748
0.029724
0.019958
0.025330
0.025818
0.018982
0.020935
0.028748
0.016052
0.018494
0.011658
0.013123
0.005798
0.017517
0.001892
0.016052
0.013123
0.024353
0.008728
-0.037628
-0.105499
-0.174835
-0.064972
0.073181
0.153259
0.083435
0.011169
-0.066925
-0.115265
-0.117706
-0.025909
0.029724
0.048767
0.014587
0.004333
-0.012238
-0.018097
-0.014191
-0.007355
0.017029
-0.001984
-0.004425
-0.002960
-0.005890
-0.031769
-0.035675
-0.047394
-0.060089
-0.036163
-0.040558
-0.048370
-0.048859
-0.056671
-0.051788
-0.046417
-0.051300
-0.042023
-0.026886
-0.039581
-0.030792
-0.013214
-0.012726
-0.004913
0.012146
0.038025
0.062927
0.063416
0.067322
0.139587
0.237732
0.270447
0.201599
0.087830
0.005310
0.016541
0.061462
0.117615
0.143494
0.145447
0.147888
0.108337
0.059509
0.038025
0.023865
-0.025421
-0.051300
-0.052277
-0.068390
-0.086945
-0.084503
-0.068878
-0.077179
-0.073761
-0.053741
-0.051300
-0.063019
-0.051788
-0.055206
-0.031281
-0.033234
-0.032257
-0.034698
-0.025909
-0.029327
-0.012238
-0.006866
-0.017609
-0.007843
-0.011749
0.001404
-0.006866
-0.006378
-0.000519
-0.014679
-0.008820
-0.009796
0.002869
-0.008820
-0.009796
-0.002960
-0.004425
-0.005402
-0.001007
0.012146
0.006775
0.013611
-0.002960
0.001892
-0.000519
-0.005890
0.012146
0.010681
0.004822
0.006775
-0.000519
0.009216
0.006775
0.001892
0.007751
0.004822
0.013123
-0.004425
0.007751
0.006287
0.001892
0.001892
-0.003937
-0.000519
0.006775
0.003357
0.003357
-0.000519
-0.005402
0.006287
-0.001007
0.008728
-0.003448
0.002380
-0.005890
0.003845
-0.002960
-0.005890
-0.000031
0.003357
0.009705
-0.007355
0.008240
-0.003937
0.000916
0.003845
0.000916
0.000916
0.000427
-0.003937
0.005798
-0.002472
0.000916
-0.008331
0.002869
-0.003937
-0.000031
-0.002472
-0.003448
0.002869
0.001404
0.004822
0.003357
0.002869
-0.005890
0.003845
0.005798
-0.005890
0.007263
0.002380
0.000427
-0.002472
0.004333
-0.002472
0.001404
0.009705
-0.001007
0.004822
-0.005402
0.006287
0.004333
-0.006378
-0.013702
-0.016144
-0.038605
-0.035187
-0.058624
-0.042511
0.012146
0.058533
0.037048
-0.003448
-0.027863
-0.040070
-0.043488
-0.009796
0.007263
0.017517
0.012634
0.027771
0.009705
0.012146
-0.011261
-0.027863
0.001404
0.067810
0.043396
-0.035187
-0.091827
-0.100128
-0.116241
-0.084503
-0.015656
0.056580
0.018982
-0.041046
-0.076691
0.003845
0.061462
0.122498
0.148865
0.109314
0.101990
0.120544
0.202087
0.180603
0.158142
0.143494
0.149353
0.187927
0.192810
0.198669
0.189880
0.174744
0.147400
0.119080
0.074158
0.046814
0.023865
0.000427
-0.016632
-0.020050
-0.027863
-0.033234
-0.039581
-0.052277
-0.050812
-0.055206
-0.058136
-0.049347
-0.050323
-0.049835
-0.034698
-0.033722
-0.029816
-0.043488
-0.023956
-0.022980
-0.016632
-0.024445
-0.026886
-0.017609
-0.013214
-0.018585
-0.004913
-0.021027
-0.013214
0.000427
-0.006866
-0.016632
-0.012238
-0.000519
-0.008820
-0.012726
0.001892
-0.003448
-0.011261
-0.004913
-0.009308
0.008728
-0.004913
-0.003937
-0.006866
-0.001495
-0.007355
0.003357
0.000427
-0.008820
0.006775
-0.003448
0.001892
-0.008820
0.005310
0.001892
0.003845
-0.004913
-0.001984
-0.007843
0.001404
0.000427
-0.008331
0.004333
0.001404
0.000916
-0.002472
0.001892
-0.002472
0.000427
-0.003448
0.002869
-0.013702
-0.000519
-0.000519
-0.002960
-0.012238
-0.004913
0.000916
0.003845
0.001404
-0.003937
0.007263
0.000916
0.002380
0.003845
-0.001495
0.001404
-0.000519
-0.004913
-0.001495
0.005310
-0.000031
-0.015656
-0.006378
0.001404
-0.000031
0.008240
0.007751
-0.000519
0.009216
0.004333
-0.007355
-0.001007
-0.006866
0.006775
0.000427
0.001404
0.012634
-0.000519
0.002380
-0.004913
0.001404
0.000916
-0.003448
0.004822
0.001404
0.001404
0.005798
-0.003937
0.000916
0.001892
0.005310
0.004333
0.003357
0.009705
0.004333
-0.006866
0.006775
-0.001007
0.005798
0.003357
0.004822
0.004822
0.007263
0.003845
0.005798
0.008728
0.002380
0.009216
0.003357
-0.003937
-0.001495
-0.003937
0.006287
-0.000519
-0.003448
-0.004425
0.000427
-0.006866
-0.009308
-0.008331
-0.005402
-0.002472
-0.014679
-0.016144
-0.019073
-0.028351
-0.024445
-0.016144
-0.027374
-0.051300
-0.095245
-0.171906
-0.202179
-0.095245
0.051697
0.018005
-0.019073
-0.108917
-0.136261
-0.126007
-0.170929
-0.236359
-0.241730
-0.151886
-0.043488
0.074158
0.040466
0.011658
-0.086456
-0.091339
0.024841
0.081970
0.094177
0.092224
0.104919
0.094666
0.102478
0.115173
0.141052
0.147400
0.154724
0.164978
0.147888
0.140564
0.134705
0.109802
0.082458
0.071716
0.066833
0.035583
0.043396
0.026306
0.018005
0.023376
0.012634
0.012634
0.005310
0.008240
0.001892
0.015076
-0.001007
0.006775
0.018494
0.005798
0.015076
0.010193
0.007751
0.010681
0.016052
0.008240
0.001404
0.015564
0.004333
0.008240
0.008240
0.006287
0.000427
-0.002960
-0.000031
0.004333
0.008240
-0.000519
-0.001007
-0.002960
-0.002472
0.000916
0.000916
-0.001495
-0.005890
-0.002960
-0.000031
-0.001984
-0.003937
0.003357
-0.005890
-0.001984
-0.011749
-0.003448
0.001404
-0.002960
-0.006866
-0.004425
-0.008820
-0.002960
-0.001984
-0.007355
0.007263
-0.002960
-0.009796
-0.000031
-0.005402
-0.009796
0.009216
0.004333
-0.006866
-0.004425
-0.001495
0.000916
-0.007843
-0.001007
-0.003448
-0.003937
0.000427
-0.000519
-0.001984
0.004333
-0.003448
-0.005890
-0.001495
-0.002472
-0.010284
-0.002472
0.003845
-0.001984
-0.005402
-0.001495
-0.004913
-0.001007
-0.008820
-0.001495
-0.007843
-0.010773
-0.008331
-0.005402
0.003845
-0.010284
-0.002472
-0.009796
-0.001495
-0.006866
-0.004913
0.002380
0.000916
-0.004425
-0.002472
-0.013702
-0.009308
-0.002960
-0.009796
-0.009308
-0.007355
-0.008820
-0.003937
-0.017609
-0.011749
-0.013702
-0.015656
-0.000519
0.001892
-0.006866
-0.009796
-0.006378
-0.008331
-0.012726
-0.020050
-0.007355
-0.006866
-0.017609
-0.015167
-0.018585
-0.022491
-0.023468
-0.016144
-0.015167
-0.025909
-0.025909
-0.022491
-0.023956
-0.036163
-0.037140
-0.033722
-0.033234
-0.033722
-0.048859
-0.048370
-0.056183
-0.061066
-0.070831
-0.098663
-0.124054
-0.150421
-0.158234
-0.161652
-0.180206
-0.214386
-0.207550
-0.194366
-0.151886
-0.116730
0.060486
0.234314
0.301208
0.258728
0.055115
-0.084991
-0.051300
0.087830
0.191833
0.347595
0.374939
0.360779
0.343689
0.306580
0.286560
0.241638
0.200134
0.187439
0.173279
0.143005
0.093201
0.059509
0.026306
-0.014191
-0.046906
-0.070831
-0.082550
-0.092804
-0.103546
-0.091339
-0.085968
-0.083038
-0.090363
-0.077667
-0.067413
-0.076691
-0.072296
-0.066437
-0.064484
-0.052765
-0.058624
-0.058624
-0.047394
-0.058136
-0.038116
-0.037628
-0.026886
-0.046906
-0.033234
-0.033234
-0.040070
-0.030304
-0.025909
-0.013702
-0.030304
-0.021027
-0.023468
-0.020538
-0.020538
-0.016144
-0.022980
-0.016144
-0.015167
-0.016632
-0.011261
-0.011261
-0.014679
-0.012726
-0.014679
-0.004425
-0.017120
-0.015167
-0.004425
-0.006378
-0.017609
-0.018585
-0.012238
-0.013702
-0.016632
-0.017120
-0.015167
-0.007355
-0.020050
-0.022491
-0.025909
-0.010773
-0.017609
-0.029327
-0.016144
-0.023468
-0.020538
-0.015656
-0.022980
-0.025421
-0.016632
-0.022003
-0.016144
-0.020050
-0.016144
-0.023956
-0.009796
-0.008331
0.003357
-0.008331
-0.004913
-0.009796
-0.001984
-0.001007
-0.000031
0.005798
0.001404
0.007751
0.002869
0.003845
0.001404
0.011658
-0.005890
0.008728
0.015076
0.011169
0.005310
0.005310
0.018982
0.005310
0.012146
0.021912
0.023865
0.021912
0.020935
0.023376
0.020447
0.034607
0.030701
0.028748
0.029236
0.016541
0.025330
0.018494
0.022400
0.012146
0.021423
0.006775
0.015564
0.012146
0.008728
-0.010284
0.011169
-0.006378
-0.016144
-0.007843
-0.000519
-0.006866
-0.013702
-0.006866
-0.005402
-0.008820
-0.009308
-0.003448
-0.006378
-0.003937
-0.006378
-0.008331
-0.013214
0.000427
-0.013702
-0.012238
-0.010284
-0.020050
-0.011261
-0.021027
-0.018585
-0.024933
-0.019562
-0.031769
-0.036652
-0.049835
-0.054718
-0.075226
-0.086945
-0.108917
-0.112335
-0.116241
-0.148956
-0.180206
-0.242218
-0.276398
-0.221222
-0.047394
0.148376
0.173279
0.197693
0.307556
0.386658
0.395935
0.285583
0.108826
-0.127960
-0.166534
0.032654
0.290466
0.441833
0.478455
0.440369
0.338806
0.236755
0.132263
0.054626
-0.009796
-0.061066
-0.083527
-0.090363
-0.113312
-0.102570
-0.112335
-0.095245
-0.095734
-0.072784
-0.060577
-0.047882
-0.050812
-0.033722
-0.029816
-0.022980
-0.022491
-0.014679
-0.021027
-0.017609
-0.002472
-0.002960
-0.001984
-0.005890
0.004822
-0.007843
-0.001984
-0.005890
0.001892
0.006775
0.002869
-0.001984
0.002380
0.000427
-0.001007
0.009705
0.003845
0.006775
-0.008820
-0.000031
-0.001984
-0.020050
-0.005890
-0.000519
-0.012238
-0.012238
-0.001495
-0.016144
-0.002960
-0.013702
-0.014191
-0.002472
-0.003448
-0.022491
-0.001984
-0.004425
-0.016144
-0.003937
0.000427
-0.007355
0.000427
0.004822
0.007751
-0.002472
0.005798
0.009705
0.004333
0.003845
0.009705
0.006287
-0.000031
-0.000031
0.003845
0.004822
0.000916
0.012146
0.002380
0.003357
-0.008331
-0.002472
-0.003448
0.010681
-0.001495
-0.002960
-0.001007
0.002380
-0.001495
0.001404
0.004822
0.002380
0.000427
-0.001984
-0.002960
-0.004913
-0.005890
-0.003448
0.003845
-0.001007
-0.008820
-0.002472
-0.000519
-0.002472
-0.005890
-0.010284
-0.004913
-0.010284
-0.004913
0.008728
-0.007355
-0.005402
-0.007355
-0.001007
-0.009796
0.004822
-0.007843
-0.008820
-0.009796
-0.001984
-0.003448
-0.007843
-0.001495
-0.007355
-0.003937
-0.015656
-0.014191
-0.003448
-0.012238
-0.012726
-0.003937
-0.008820
-0.011261
-0.009308
-0.013702
-0.007355
-0.008820
-0.007355
-0.009796
-0.008820
-0.017120
-0.005402
-0.007355
-0.017120
0.002380
-0.007843
-0.011749
-0.006866
0.000427
-0.004425
-0.001495
-0.001007
-0.006378
-0.005890
-0.009308
-0.004425
-0.003448
-0.014679
-0.028839
-0.033234
-0.047394
-0.081085
-0.095245
-0.109406
-0.114777
-0.153839
-0.169464
-0.182159
-0.217316
-0.203644
-0.085480
0.074646
0.214783
0.171326
0.088318
0.002869
0.012146
0.133728
0.198181
0.154236
0.142029
0.132751
0.151306
0.221619
0.272888
0.297791
0.282166
0.243103
0.187439
0.129333
0.088806
0.044861
0.000427
-0.024933
-0.050323
-0.064484
-0.059113
-0.070831
-0.074738
-0.084991
-0.068390
-0.068878
-0.066437
-0.055206
-0.044464
-0.048370
-0.035675
-0.038605
-0.026886
-0.030304
-0.019562
-0.015167
-0.021027
-0.015167
-0.008331
-0.005402
-0.001495
0.006287
0.001404
0.006775
0.000427
0.004333
0.010193
-0.000031
0.005798
0.012146
0.006775
0.011658
0.000916
0.016052
-0.004425
0.008240
0.007751
0.005310
-0.001007
0.004822
-0.002472
0.003845
0.006287
0.010193
0.006287
0.003845
0.008728
-0.005890
0.014099
0.001404
0.007751
0.002869
-0.001495
0.008240
0.002380
0.004822
0.002380
0.005798
-0.001984
0.007751
-0.002472
0.011658
-0.005890
-0.004425
0.001404
0.007263
-0.000519
0.000427
0.001404
-0.002472
0.001404
0.002869
0.005798
-0.000031
0.013123
-0.009308
0.006775
-0.000031
-0.001495
-0.004425
0.002869
-0.000519
-0.005402
-0.000031
-0.001984
0.007751
0.002380
-0.001495
0.001892
0.000427
0.005798
-0.001984
0.005798
0.000916
0.002380
0.007751
-0.001495
0.000427
-0.002472
-0.007843
-0.001984
0.001404
-0.006866
-0.000519
0.001404
-0.006378
-0.004913
0.001404
0.004822
0.000427
0.005310
-0.000519
-0.008331
-0.008820
0.012146
0.002869
0.005798
-0.003937
0.004333
0.004822
0.015076
0.004333
0.020447
0.006287
0.012634
0.013123
0.018005
0.012146
0.026306
0.023376
0.011658
0.015564
0.012634
0.003845
0.011658
0.007263
0.003845
-0.034210
-0.054230
-0.073273
-0.059113
-0.054718
-0.027374
-0.028839
-0.023468
-0.039581
-0.034698
-0.034698
-0.092804
-0.095734
-0.128937
-0.143585
-0.087921
-0.028839
0.082947
0.053162
0.015564
-0.065948
-0.103058
-0.105499
-0.037628
0.119080
0.233826
0.207947
0.184998
0.149841
0.114685
0.084412
0.079041
0.111267
0.121521
0.121033
0.155701
0.170349
0.169861
0.130798
0.104919
0.063904
0.029236
-0.001007
0.003845
-0.024933
-0.042023
-0.048859
-0.043488
-0.047882
-0.055206
-0.051300
-0.061554
-0.049835
-0.044952
-0.057159
-0.046906
-0.041534
-0.037140
-0.027863
-0.033722
-0.032257
-0.030304
-0.023468
-0.017120
-0.019562
-0.023468
-0.009796
-0.018585
-0.024445
-0.020050
-0.005890
-0.005402
-0.010773
-0.022491
-0.021027
-0.007355
-0.004425
-0.014191
-0.010773
0.002380
-0.007843
-0.001495
-0.006378
0.004333
0.001404
-0.002472
-0.005402
0.001892
0.002869
-0.002960
-0.004425
0.006287
0.002869
0.007751
0.005310
-0.001007
0.008728
-0.005402
0.010193
0.005798
0.010681
0.007263
0.008240
0.007751
-0.002472
0.004333
0.005798
0.004822
-0.003937
0.010681
0.005310
0.007263
-0.004913
0.015076
-0.006378
0.008240
0.007263
0.002380
0.003845
-0.004425
-0.003937
-0.002472
0.001892
-0.003937
-0.007843
0.002869
0.000427
-0.003937
-0.001495
-0.006378
-0.003937
0.006287
-0.002472
-0.008331
0.005798
0.001892
-0.004913
-0.001495
-0.004913
-0.014191
-0.006378
0.000427
-0.013214
-0.004425
-0.015167
-0.006378
-0.001495
-0.008820
-0.012726
0.000916
-0.013702
-0.010773
-0.015656
-0.001007
-0.002472
-0.004425
-0.006866
-0.003937
0.006287
-0.002960
-0.004425
0.012634
0.000427
-0.006378
0.001892
-0.007355
-0.010284
-0.021027
-0.009308
-0.021515
-0.047882
-0.043976
-0.047882
-0.070831
-0.069366
-0.061066
-0.075714
-0.108917
-0.126007
-0.097687
-0.069855
-0.016144
-0.010284
-0.049347
-0.112823
-0.181183
-0.180695
-0.146515
-0.161652
-0.148956
-0.066437
0.057068
0.232361
0.305115
0.286560
0.143005
-0.063019
-0.224152
-0.138214
0.059021
0.184021
0.267029
0.316833
0.264587
0.149353
0.122986
0.096619
0.074158
0.079041
0.050720
0.019958
-0.002960
-0.030304
-0.051788
-0.068390
-0.079132
-0.122589
-0.139191
-0.085968
-0.030792
0.008728
-0.017609
-0.086945
-0.101593
-0.101105
-0.077179
-0.054230
-0.017609
0.005798
0.035583
0.032654
0.059509
0.060974
0.068298
0.063904
0.066833
0.062927
0.048279
0.050720
0.044861
0.037048
0.017517
0.015076
0.012146
-0.001007
-0.010284
-0.008331
-0.017609
-0.014191
-0.010773
-0.025909
-0.019562
-0.021515
-0.027374
-0.031769
-0.038116
-0.033234
-0.037628
-0.026886
-0.029816
-0.025909
-0.027374
-0.022003
-0.019073
-0.017609
-0.003448
-0.022003
-0.010284
-0.008820
-0.008820
-0.001007
-0.000031
-0.003937
-0.008820
-0.013702
-0.001984
-0.004425
0.001892
-0.003448
-0.004425
0.000427
-0.012726
-0.002960
0.000427
0.001404
0.003845
0.015564
0.008728
0.007751
0.015564
0.015564
0.018005
0.018982
0.015564
0.008728
0.011658
0.011169
0.018005
0.019958
0.006775
0.007263
0.002869
0.001892
-0.002472
-0.003448
-0.006378
-0.002960
-0.006866
-0.000031
-0.008820
-0.007843
-0.013702
-0.005402
-0.002960
-0.009796
-0.015167
-0.007355
-0.012726
0.001892
0.003357
-0.006866
-0.005402
-0.005402
0.001892
-0.008331
-0.002472
-0.001495
0.002869
-0.002960
0.001892
0.000916
0.002380
-0.002960
0.005798
0.003845
-0.006866
0.005310
0.001404
-0.004913
0.006287
0.013611
0.006287
0.005310
0.010193
0.009216
0.007751
0.004822
0.001892
-0.005402
-0.010773
-0.027863
-0.028351
-0.028839
-0.023468
-0.049347
-0.063507
-0.091827
-0.118195
-0.119659
-0.102081
-0.080109
-0.098663
-0.102081
-0.095734
-0.107941
-0.108917
-0.089874
-0.077667
-0.020538
0.019470
0.099548
0.195740
0.281677
0.275818
0.143005
0.075134
0.089294
0.085876
0.143005
0.219177
0.256775
0.277771
0.261169
0.224548
0.192322
0.129822
0.076111
0.013123
-0.020538
-0.055206
-0.062531
-0.080597
-0.088409
-0.090363
-0.098175
-0.101105
-0.092316
-0.086945
-0.109406
-0.111359
-0.119171
-0.099640
-0.097198
-0.084503
-0.058136
-0.045441
-0.043976
-0.022980
-0.017609
-0.015656
-0.006378
0.001404
0.002380
0.015076
0.019470
0.012146
0.026794
0.008240
0.018982
0.013123
0.013611
0.007751
0.017517
0.008728
0.009216
0.022888
0.000427
0.007751
0.005798
0.003845
0.009216
-0.003448
-0.001495
-0.011261
-0.002960
0.000427
-0.007355
-0.010284
-0.001984
-0.016144
0.000427
0.001892
-0.004425
-0.009308
-0.008820
-0.001495
-0.000519
0.003357
-0.005402
0.010193
0.003845
-0.001495
0.007263
0.006775
-0.006378
0.003357
0.015564
0.001892
0.009216
-0.000519
0.000427
-0.009796
0.011658
0.001404
0.003845
0.003357
0.001404
0.004822
0.000427
-0.001984
0.004333
0.003845
-0.002960
0.009705
-0.001495
0.001892
0.000916
-0.004425
0.001404
0.000916
-0.004913
0.007751
0.008240
-0.001007
-0.004913
0.002380
0.000427
0.005798
-0.003937
0.001404
0.007263
0.000916
0.002380
-0.000519
0.004333
0.008728
0.005310
0.007751
0.010193
0.008240
0.006287
0.001404
0.009216
-0.002960
0.011169
0.008728
0.011169
0.007751
0.007263
0.002869
0.005310
0.007751
0.004822
0.009216
0.001892
0.005310
0.000427
0.007751
0.014587
0.004333
0.007263
-0.001495
0.006775
0.017029
0.000427
0.001404
-0.022491
-0.041534
-0.053253
-0.082062
-0.065948
-0.053253
-0.052765
-0.077179
-0.028839
-0.064484
-0.101105
-0.092316
-0.089386
-0.059113
0.035583
0.057068
0.095154
0.086853
0.067322
0.033142
0.036560
0.016052
-0.003937
-0.001007
0.067322
0.127869
0.179626
0.207947
0.159607
0.098083
0.061951
0.033630
0.029236
0.034119
0.030212
0.026306
0.039978
0.017517
0.009216
0.012146
0.011169
0.023865
0.022400
0.027771
0.016541
0.017517
0.008240
0.005310
-0.003448
-0.008331
-0.005402
-0.001984
-0.002960
-0.000031
-0.003937
0.001892
-0.004913
-0.001984
-0.013702
-0.008820
-0.005402
-0.007843
-0.002472
-0.006866
-0.006866
-0.007843
-0.002472
-0.006378
-0.003937
-0.008331
-0.004913
-0.011261
0.000427
-0.011261
-0.006866
0.003845
-0.008820
-0.004425
-0.001007
-0.005402
-0.005890
0.005310
-0.005890
-0.003448
0.006287
-0.003937
-0.002960
0.003845
0.007751
-0.008820
0.004333
0.002869
-0.004425
0.009705
-0.000519
0.017517
-0.001007
0.000916
0.009216
0.006287
0.000427
0.000916
0.014099
0.006775
-0.001495
0.006287
0.000916
-0.003448
0.004333
-0.004425
0.004333
-0.005402
-0.002960
-0.007355
-0.003448
-0.007843
-0.002472
0.000427
-0.001007
-0.004425
-0.003448
-0.002472
0.000427
0.002380
0.006775
-0.001984
-0.001495
0.013123
0.008240
0.004822
0.002869
-0.004913
0.013123
0.013123
0.008240
0.014587
0.020447
0.014099
0.019470
0.027283
0.016541
0.024353
0.029236
0.025818
0.023865
0.025330
0.041931
0.030212
0.022888
0.016541
0.010681
0.024353
0.014099
0.008728
0.010193
0.013123
0.010193
0.003357
0.000427
0.009705
0.003845
0.014099
0.003845
-0.010773
-0.018097
-0.008331
-0.023468
-0.037628
-0.054718
-0.040070
-0.037140
-0.051300
-0.054718
-0.055206
-0.064972
-0.073761
-0.066437
-0.035187
0.006775
0.053650
0.084412
0.094177
0.110291
0.112244
0.064880
0.044373
0.017029
0.002869
0.003357
-0.001984
0.042419
0.116638
0.160095
0.122498
0.098083
0.075623
0.029236
-0.028351
-0.049835
-0.103058
-0.026886
0.160583
0.151306
0.029724
-0.065948
-0.094269
-0.052765
-0.023956
0.008240
0.049744
0.059509
0.065369
0.057556
0.039490
0.012146
-0.008820
-0.013702
-0.025421
-0.028839
-0.025909
-0.027374
-0.034210
-0.025909
-0.028839
-0.031281
-0.037628
-0.040558
-0.045441
-0.053741
-0.057648
-0.069855
-0.058624
-0.057159
-0.050812
-0.047394
-0.048370
-0.064972
-0.066437
-0.058136
-0.061554
-0.065948
-0.057648
-0.049835
-0.044464
-0.036652
-0.029327
-0.030792
-0.022980
-0.026398
-0.027863
-0.021515
-0.016144
-0.004425
-0.011749
-0.009796
-0.009796
-0.011749
-0.002472
-0.005402
0.000427
-0.008331
-0.003937
-0.006378
-0.004913
-0.009796
0.007751
0.004822
0.002869
-0.001984
0.007751
0.005310
0.009705
-0.001495
0.009705
0.001892
0.011169
0.007263
0.006287
0.014587
0.000916
0.009216
0.000427
0.018005
0.009705
0.007751
0.010193
0.000427
0.004333
0.003357
-0.000031
0.005798
0.009216
0.008240
0.013123
0.003845
-0.001007
-0.001984
0.005798
0.002380
0.003357
0.005310
0.015076
0.001404
0.000427
0.002869
0.001892
0.016541
0.003845
-0.001984
0.002869
-0.000031
0.002380
-0.000031
0.001892
0.001892
0.018494
0.000916
0.001892
0.018494
-0.000031
0.017517
0.008240
0.015076
0.008728
0.013611
-0.000031
0.019470
0.022400
0.005310
-0.009308
-0.013702
-0.031281
-0.045441
-0.029327
-0.026886
-0.024445
-0.051788
-0.053253
-0.071320
-0.074249
-0.060577
-0.011261
-0.007355
-0.024445
-0.009308
0.023865
0.024353
0.032654
0.069275
0.119080
0.143982
0.101501
0.090271
0.039001
-0.037628
-0.002960
-0.016632
-0.005402
0.053162
0.111755
0.118591
0.092712
0.033142
0.020447
0.044373
-0.017609
-0.053741
-0.058624
-0.049835
-0.014191
0.017029
0.041931
0.074646
0.044373
0.032166
0.047791
0.058044
0.052185
0.032654
0.020447
0.028748
0.027771
0.015564
0.001404
-0.014191
-0.009308
-0.008331
-0.020050
-0.020538
-0.020050
-0.035675
-0.038116
-0.022980
-0.021515
-0.010773
-0.019073
-0.011261
-0.008331
-0.004425
0.007263
0.010193
0.008728
-0.003448
0.001892
0.007751
-0.001007
-0.006866
-0.001984
-0.002960
-0.005402
-0.015656
0.002869
-0.001495
-0.015167
-0.022980
-0.015167
-0.018097
-0.031281
-0.056671
-0.071808
-0.062042
-0.044464
-0.040070
-0.032257
-0.044952
-0.057648
-0.070343
-0.051300
-0.044464
-0.041046
-0.059113
-0.085480
-0.086456
-0.036652
-0.004425
-0.006378
-0.015167
-0.028351
-0.024445
-0.020538
-0.013214
-0.011749
-0.002472
-0.007843
-0.001007
-0.020050
-0.017609
-0.015167
-0.020538
0.002869
-0.005890
0.000427
-0.013702
-0.002472
-0.011261
-0.009308
-0.008820
-0.003937
-0.013214
-0.017609
-0.007355
-0.005890
-0.004425
0.002869
0.007263
-0.006866
0.006287
0.007751
0.014587
-0.004425
0.005310
-0.006378
-0.002472
0.006287
0.001892
0.003357
-0.001007
0.008240
-0.009308
0.004333
0.003357
0.002869
0.009705
-0.000031
0.008728
0.005310
0.006775
0.002380
0.008728
0.020935
0.009216
0.018494
0.021423
0.021912
0.015076
0.025818
0.019958
0.017029
0.018005
0.022400
0.025330
0.016052
0.021912
0.016052
0.023865
0.023376
0.016052
0.018005
0.021423
0.016052
0.026306
0.024353
0.016052
0.018005
0.024353
0.023865
0.030212
0.039001
0.037537
0.036072
0.016541
-0.030792
-0.056183
-0.052765
-0.080109
-0.087433
-0.050323
-0.049835
-0.063995
-0.126495
-0.149933
-0.112335
-0.058136
0.017029
0.020935
0.002869
-0.024445
-0.033722
-0.054718
-0.026886
-0.000519
0.011169
0.056580
0.133240
0.174744
0.166443
0.142517
0.129822
0.164001
0.172791
0.103455
0.092712
0.098572
0.078064
0.065369
0.144470
0.051697
-0.058624
-0.011749
0.017517
0.095154
0.103943
0.086365
0.058044
0.000916
-0.033722
-0.022980
-0.013702
0.010193
0.026794
0.028748
0.022888
0.031677
0.026794
0.037048
0.021423
0.015076
0.014099
0.002380
0.004333
0.001892
-0.000031
-0.001007
-0.015656
-0.010284
-0.004425
-0.005890
-0.005402
-0.019073
-0.020050
-0.021027
-0.032257
-0.015656
-0.007355
-0.009308
-0.010284
-0.015167
-0.018097
-0.012726
0.002869
-0.013214
-0.020538
-0.009796
-0.018097
-0.004913
-0.006378
-0.010284
-0.024933
-0.025909
-0.018585
-0.010284
-0.016632
0.005798
-0.008820
-0.015167
-0.008820
-0.001007
-0.018585
-0.035675
-0.030304
-0.030792
-0.027374
-0.023956
-0.025909
-0.024933
-0.021515
-0.035675
-0.026398
-0.019562
-0.011261
-0.034210
-0.016632
-0.014191
-0.006866
-0.016632
-0.012238
0.000916
-0.007355
0.001892
0.007751
0.010193
0.001892
0.010193
0.011169
0.018494
0.004822
0.005798
0.017517
0.008728
-0.002960
0.006775
0.002869
0.011169
0.016541
-0.001495
-0.001495
-0.004425
-0.004913
0.003357
-0.002472
-0.005890
-0.009796
-0.006378
-0.016144
-0.008820
-0.017120
-0.004913
-0.007355
-0.001495
-0.001495
-0.012238
-0.029327
-0.037140
-0.035187
-0.027863
-0.022491
-0.010284
-0.010773
-0.027374
-0.024933
-0.016632
-0.020050
-0.033234
-0.031281
-0.024445
-0.030304
-0.030304
-0.023956
-0.022980
-0.027374
-0.015656
-0.020050
-0.003937
-0.007843
-0.007355
0.005798
0.003357
0.027283
0.019958
0.022888
0.027771
0.034119
0.043396
0.055115
0.039490
-0.007843
-0.106476
-0.214874
-0.305206
-0.191437
-0.055695
0.010193
0.140076
0.135193
0.044373
0.010681
0.017517
0.004333
-0.003448
-0.066437
-0.046417
-0.001984
0.019470
0.103943
0.170837
0.226013
0.265076
0.245056
0.201111
0.153748
0.119568
0.094666
0.078552
0.067322
0.054138
0.050232
0.042419
0.034607
0.026306
0.019470
0.020447
0.027283
0.026306
0.014099
-0.011749
-0.019073
-0.019073
-0.017120
-0.021027
-0.018097
-0.022980
-0.023468
-0.017120
-0.002960
0.000916
-0.006378
-0.014679
-0.015167
-0.017609
-0.006378
-0.013702
-0.019073
-0.036652
-0.036163
-0.048859
-0.055695
-0.045929
-0.025421
0.011169
-0.007843
-0.071808
-0.090363
-0.055695
-0.041534
-0.043488
-0.021027
-0.010284
-0.010773
-0.027374
-0.044952
-0.049835
-0.026398
-0.028839
-0.012238
0.002869
0.009705
0.017517
0.014587
0.016541
0.015564
0.019958
0.018982
0.015564
0.020447
0.023376
0.020935
0.019958
0.033142
0.034607
0.014587
-0.012726
-0.015167
0.000427
-0.012726
-0.002472
0.011658
-0.000031
-0.005890
-0.014679
-0.013702
-0.009308
-0.025909
-0.018585
-0.033722
-0.017609
-0.014191
-0.012726
-0.001984
-0.012238
-0.008820
-0.006866
-0.001495
-0.000519
-0.010284
0.001404
0.010193
0.021912
0.014099
0.017029
0.010193
0.010681
0.013123
0.002869
-0.002960
0.011658
0.018494
-0.002472
0.001404
0.005310
-0.000519
0.003357
-0.006866
-0.011749
-0.002472
0.001892
-0.001007
-0.007355
-0.013214
-0.013214
-0.008331
-0.005402
-0.003937
-0.001984
-0.001007
0.003845
0.003845
0.002380
-0.001495
0.010681
0.004333
0.007263
0.000427
0.009216
0.002380
0.003845
-0.001984
-0.003448
0.008240
-0.001495
-0.018585
-0.022980
-0.042023
-0.042999
-0.046417
-0.028839
-0.036163
-0.003448
-0.013702
-0.048859
-0.071320
-0.105988
-0.114288
-0.098663
-0.040558
-0.012726
0.039001
0.077087
0.067810
-0.009308
-0.050812
-0.082550
-0.045441
0.022888
0.045837
0.048279
0.088806
0.143005
0.133240
0.065369
-0.014191
-0.011749
0.028259
0.055115
0.091248
0.165466
0.066345
0.009705
0.004333
0.007263
0.008240
0.008728
0.026794
0.024841
0.022888
0.016541
0.030212
0.014099
0.018494
0.000427
-0.001007
0.004333
0.004822
-0.012726
0.014587
0.005798
0.012634
0.011169
0.010193
0.006775
0.010193
0.017029
0.003845
0.019958
0.004333
0.014099
-0.000031
0.009705
0.006775
0.009705
0.004822
-0.005402
-0.002960
-0.007843
-0.002472
0.005310
0.004822
0.009216
-0.000519
0.010193
0.011169
0.014099
0.014099
0.019470
0.022888
0.018005
0.025330
0.006775
-0.003448
-0.019562
-0.030792
-0.023468
-0.024445
-0.020050
-0.016632
-0.012238
-0.040070
-0.032257
-0.040070
-0.046906
-0.054230
-0.042023
-0.048370
-0.037628
-0.041046
-0.031769
-0.033234
-0.023468
-0.018585
-0.001007
-0.004913
0.006287
0.005310
0.018005
0.018982
0.002380
0.009216
0.009216
0.012146
0.009216
0.020447
0.016052
0.020935
0.011169
0.020447
0.017029
0.008728
0.017029
0.011658
0.017517
0.014099
0.019470
0.013123
0.008240
0.013123
0.011658
0.007751
-0.001984
0.003357
0.008240
0.018982
0.013123
0.025330
0.007751
0.022400
0.015564
0.020447
-0.001984
-0.015167
-0.000519
-0.013702
-0.027374
-0.045929
-0.023956
-0.020538
-0.005402
0.020935
0.014099
0.028748
0.035583
0.007751
-0.000031
-0.019073
-0.019073
-0.018097
0.003357
0.010193
0.025818
0.039001
0.036560
0.011169
-0.001007
0.008240
0.015076
0.012634
0.010193
0.023376
-0.003937
-0.019073
-0.018097
-0.009796
-0.019562
0.017517
0.076599
0.093201
0.068787
0.062927
0.025818
-0.010284
-0.001984
0.065369
0.089783
0.102478
0.079529
0.083923
0.058044
0.064392
0.075623
0.050720
0.055603
0.046326
0.024841
0.015564
0.010193
0.004822
-0.004425
-0.006378
-0.001007
-0.001984
-0.007843
-0.011261
-0.001007
-0.022491
-0.043976
-0.045929
-0.045441
0.008728
0.015076
0.022888
0.046326
0.073181
0.021912
-0.009308
-0.028839
0.040955
0.037048
0.048279
0.052185
0.067810
0.100037
0.084900
0.073669
0.058533
0.066833
0.066345
0.059998
0.049255
0.064880
0.058044
0.057068
0.045349
0.037048
0.030212
0.041443
0.039001
0.022400
0.014587
0.024353
0.016052
0.005798
0.014099
0.005310
0.004822
0.000916
-0.002960
-0.000519
0.011658
0.010681
0.017517
0.009705
0.003357
-0.003448
0.002869
0.003845
-0.000031
0.006775
0.001892
-0.006866
0.008728
-0.004913
-0.000031
-0.004425
-0.016632
-0.020050
-0.015167
-0.009796
-0.011749
-0.018097
-0.037140
-0.037628
-0.049835
-0.016144
-0.040070
-0.064972
-0.063995
-0.052765
-0.037140
-0.022003
-0.030792
-0.039093
-0.036652
-0.062042
-0.046417
-0.043976
-0.038605
-0.042511
-0.022980
-0.017120
-0.015167
-0.015656
-0.010773
-0.001007
0.002380
-0.006378
0.008240
0.003845
0.000916
-0.000031
0.003845
-0.000519
-0.001984
0.003845
0.005310
-0.009796
-0.006378
-0.012726
0.000427
-0.016144
-0.017609
-0.023956
-0.040558
-0.049835
-0.057648
-0.053741
-0.019073
0.003357
-0.000031
-0.012726
-0.035187
-0.047882
-0.051788
-0.087433
-0.126495
-0.127472
-0.080597
-0.058136
-0.041534
0.019470
0.072205
0.110291
0.045349
-0.071808
-0.094757
-0.064972
-0.033722
-0.008820
-0.015656
-0.028351
0.018494
0.039978
0.024841
0.029236
0.031189
0.050720
0.037537
0.018005
0.000427
0.011169
-0.002472
0.005310
0.005310
0.018494
0.012634
0.018005
0.030701
0.032166
0.026794
0.023865
0.019958
0.016052
0.011169
0.015076
-0.002960
0.001404
-0.009308
-0.031769
-0.018097
-0.026886
-0.018585
-0.023468
-0.008820
-0.023956
-0.015656
-0.025421
-0.022003
-0.016632
-0.007355
-0.022003
-0.024445
-0.025421
-0.019073
-0.005402
0.004333
0.006287
0.013611
-0.012726
0.004822
0.002380
-0.003448
0.001892
0.002869
-0.000519
0.006775
0.008728
0.005310
0.003357
0.013123
0.009216
0.003845
0.013611
0.012146
0.021423
0.006287
0.010193
0.010193
0.015076
0.013123
0.012146
0.003357
0.008728
0.009216
0.012634
0.009216
0.000427
0.006775
0.017517
0.013611
0.018005
0.000916
0.015076
0.008240
-0.000519
-0.002472
0.004333
0.016052
0.018982
0.019470
0.026794
0.030212
0.023865
0.054626
0.050232
0.035095
0.025818
0.027771
0.006287
0.040955
0.059998
0.071228
0.054626
0.054138
0.065369
0.049744
0.037537
0.022400
0.028748
0.010193
0.009705
0.058044
0.085876
0.080017
0.080994
0.037537
0.001404
-0.030792
-0.026398
0.015564
0.030701
0.052185
0.054626
0.107361
0.111755
0.053650
0.039978
-0.017609
-0.023956
-0.038605
-0.026398
-0.026886
-0.002960
0.058533
0.056580
0.026306
-0.009308
-0.024445
-0.049347
-0.063507
-0.052277
-0.045441
-0.033722
-0.019073
-0.018097
-0.027863
-0.032257
-0.021515
-0.034210
-0.033234
-0.027374
-0.018097
-0.013702
-0.018585
-0.031281
-0.029327
-0.022003
-0.019073
-0.010284
-0.008820
-0.011749
-0.030792
-0.023956
-0.020538
-0.020538
0.000916
-0.003937
-0.003448
-0.002472
-0.001495
0.003357
0.019470
0.018005
0.022400
0.033142
0.042908
0.050232
0.052185
0.092712
0.126404
0.133728
0.106873
0.092712
0.038025
0.005798
-0.001007
0.024841
0.007263
-0.007843
-0.000031
0.065369
0.111755
0.124451
0.027771
-0.013702
-0.033234
-0.071320
-0.088898
-0.083527
-0.069855
-0.050323
-0.014679
-0.007843
-0.034698
-0.029327
-0.019073
-0.022980
-0.025421
-0.028351
-0.032745
-0.035675
-0.026886
-0.029816
-0.018097
-0.022491
-0.019073
-0.023468
-0.026398
-0.023468
-0.025421
-0.011749
-0.014679
-0.010773
0.003845
-0.011261
-0.011261
-0.001984
-0.016144
-0.012238
-0.004913
-0.002472
-0.006378
0.002869
0.000427
0.001404
-0.001007
-0.007843
0.001404
-0.004913
0.003845
-0.004425
0.006775
0.007751
0.003845
0.004333
0.012146
0.008728
0.010681
0.014099
0.005310
0.015076
0.013123
0.010681
0.005798
0.009216
0.010681
0.015076
0.011169
0.004333
0.006775
0.005798
0.008240
0.007263
0.004822
0.018982
0.010681
0.004333
0.006775
0.013123
0.019470
0.039490
0.025330
0.028748
0.046814
0.044861
0.038025
0.039001
0.050232
0.048279
0.049744
0.059509
0.055115
0.020935
0.000916
0.019470
0.006775
0.049255
0.083923
0.076111
0.047302
-0.081085
-0.141632
-0.070831
0.036560
0.056580
0.019958
0.058533
0.041931
-0.031769
-0.098663
-0.099152
-0.119171
-0.092316
-0.065460
-0.018097
-0.001007
0.010193
0.023376
0.002869
0.004822
-0.014191
-0.052765
-0.055695
-0.059113
-0.039581
-0.028839
-0.008820
-0.002472
0.013123
0.011658
0.012146
0.011169
0.002380
0.013611
0.002380
-0.000031
0.007263
-0.002960
-0.003448
-0.014679
-0.007355
-0.012726
-0.017120
-0.011749
-0.007843
-0.022491
-0.035187
-0.042023
-0.054230
-0.039581
-0.045441
-0.063507
-0.076202
-0.071320
-0.061554
-0.065460
-0.050812
-0.038605
-0.037628
-0.053253
-0.065948
-0.061554
-0.055695
-0.071808
-0.059113
-0.015656
0.006775
0.032166
0.035583
0.023376
0.035095
0.039490
0.051697
0.074646
0.088806
0.077576
0.064392
0.079041
0.094666
0.101990
0.107361
0.140564
0.117126
0.094177
0.077087
0.079041
0.089783
0.080017
0.069275
0.059509
0.042419
0.035583
0.016541
0.012146
0.011169
0.023376
0.011658
0.006287
0.008240
-0.008820
-0.016144
-0.031769
-0.031769
-0.029327
-0.020538
-0.028839
-0.038605
-0.032745
-0.027863
-0.038116
-0.035187
-0.026886
-0.022980
-0.022003
-0.016632
-0.015656
-0.013214
-0.021027
-0.021515
-0.009308
-0.008331
-0.010773
-0.017609
-0.008331
0.005798
0.016541
0.010193
0.021423
0.015076
0.014099
0.028259
0.033142
0.031189
0.029236
0.027771
0.041443
0.037537
0.038513
0.049255
0.042419
0.040955
0.046326
0.037048
0.028259
0.034119
0.022888
0.015076
0.010193
0.017517
0.015076
0.010681
-0.000519
0.009216
-0.003937
-0.000519
-0.001495
0.001404
0.001404
0.005798
-0.001495
-0.006378
-0.007355
-0.007843
-0.002960
-0.000031
-0.006378
0.001892
-0.002960
-0.009796
-0.009308
-0.014679
-0.017609
-0.026886
-0.023468
-0.010773
-0.013214
-0.009796
-0.024933
-0.034698
-0.042511
-0.036163
-0.046906
-0.033234
-0.047882
-0.056183
-0.058624
-0.054718
-0.068878
-0.067413
-0.065460
-0.065948
-0.043488
-0.036163
-0.035675
-0.041534
-0.031769
-0.036652
-0.035675
-0.037140
-0.025421
-0.017120
-0.007843
-0.019073
-0.001495
-0.016144
-0.029327
0.035583
0.105896
0.099548
0.073181
-0.006866
-0.124542
-0.116730
0.035583
0.118103
0.096130
0.049744
0.021423
0.034607
0.052185
0.054138
0.019958
0.019958
0.035583
0.049744
0.040955
0.057068
0.059998
0.056091
0.056580
0.058044
0.040466
0.075623
0.089783
0.088806
0.077576
0.087341
0.063416
0.078064
0.079041
0.019470
-0.069855
-0.081085
-0.018585
0.102966
0.190857
0.177673
0.072693
-0.000031
-0.059601
-0.062042
-0.020050
0.004822
0.011658
0.023376
0.017517
-0.001007
0.003357
0.000916
-0.017120
-0.027374
-0.022980
-0.030792
-0.017120
-0.031281
-0.024445
-0.007843
-0.006378
-0.007843
-0.021027
-0.011261
-0.009308
-0.003448
0.000427
-0.012726
0.000916
0.010681
0.008240
0.000916
-0.009308
0.006287
-0.009796
-0.005890
-0.009796
-0.005402
0.004333
-0.017609
-0.013214
-0.012726
-0.011261
-0.015656
-0.009796
-0.028351
-0.009796
-0.016144
-0.016144
-0.026398
-0.008331
-0.019562
-0.008331
-0.004913
-0.019562
-0.005402
-0.012726
-0.008331
-0.014191
-0.010284
-0.002472
-0.013214
-0.010284
-0.007843
-0.009796
-0.011749
-0.014191
-0.001007
-0.020538
-0.019562
-0.013214
-0.017609
-0.010773
-0.016144
-0.017609
-0.022491
-0.012726
-0.021027
-0.022003
-0.016632
-0.023468
-0.028351
-0.019073
-0.025909
-0.024445
-0.019562
-0.016632
-0.026398
-0.022003
-0.027863
-0.016632
-0.034698
-0.041046
-0.030792
-0.033722
-0.042999
-0.019073
-0.025421
-0.030304
-0.043488
-0.049347
-0.052765
-0.074249
-0.073761
-0.054718
-0.050812
-0.043976
-0.037628
-0.043976
-0.036163
-0.034698
-0.029816
-0.042511
-0.042511
-0.029816
-0.019073
-0.009308
-0.005402
0.002869
0.019958
0.016541
0.032166
0.024841
0.033630
0.053162
0.043884
0.054626
0.048279
0.056091
0.052673
0.057068
0.062439
0.056580
0.051697
0.051208
0.051697
0.037048
0.043396
0.051697
0.030212
0.027771
0.018494
0.001404
0.008240
0.003357
-0.001495
-0.004425
0.021423
0.026794
0.023865
0.006287
0.010681
0.025818
0.040955
0.014587
-0.021515
0.024841
0.035583
0.027283
0.018982
0.025818
0.015076
0.023865
0.055115
0.036072
0.025330
0.055603
0.092712
0.082458
-0.003448
0.020447
0.026306
0.062439
0.053650
0.048279
0.092224
0.084900
0.061462
0.018494
-0.002960
0.020447
0.085876
0.104919
0.060974
-0.032257
-0.121124
-0.097687
0.023865
0.042419
0.009705
0.004822
0.002380
0.014099
-0.008820
-0.035187
-0.061066
-0.042999
-0.023468
-0.001495
0.022400
0.038513
0.032166
0.036560
0.031189
0.031677
0.033142
0.051208
0.037537
0.030212
0.017029
0.013123
0.017517
0.008240
-0.001007
0.008728
0.001404
-0.004913
-0.015167
-0.008331
-0.019562
-0.019073
-0.011749
-0.010773
-0.009796
-0.024445
-0.008331
-0.022980
-0.001495
-0.016632
-0.011261
-0.005890
-0.001495
-0.001984
-0.001495
-0.001007
-0.007355
-0.008820
0.000916
0.004822
-0.008820
0.002869
-0.002960
0.001892
-0.004425
0.008728
-0.004913
0.006287
0.007263
-0.007355
-0.005890
0.002380
0.004333
0.001404
0.006287
0.024353
0.001404
-0.008820
-0.028351
-0.032257
-0.027374
-0.021027
-0.032745
-0.047882
-0.056671
-0.038605
-0.043488
-0.048370
-0.046417
-0.045929
-0.051788
-0.056671
-0.057648
-0.052277
-0.038116
-0.041046
-0.029327
-0.029816
-0.016632
-0.015656
-0.001495
0.012146
0.006287
0.017517
0.033142
0.015564
0.026794
0.030701
0.028259
0.037048
0.031189
0.042419
0.034607
0.021912
0.028259
0.033630
0.014099
0.010681
0.021912
0.032654
0.038513
0.016052
0.008728
0.024353
0.014099
0.018005
0.022888
0.018982
0.011658
0.012634
0.013611
0.018005
0.002380
0.021912
0.019958
0.029724
0.020447
0.021912
0.025818
0.017517
0.006775
0.024841
0.028259
0.013123
0.022400
0.019958
0.009216
0.027283
0.025330
0.023376
0.024841
0.021423
0.009216
0.034119
0.012146
0.014099
0.007751
0.015564
0.014587
0.015564
0.009216
0.012634
0.007751
0.022400
0.023376
0.044861
0.039490
0.019958
0.005798
-0.018585
-0.035675
-0.049347
-0.020538
-0.091827
-0.089874
-0.000519
0.079041
0.097107
0.037048
-0.041534
-0.069855
-0.090851
-0.050323
0.021423
0.039001
0.008240
0.007751
0.011658
0.052185
0.021423
0.039978
0.058533
0.080017
0.086853
0.071228
0.060974
0.054626
0.046814
0.042419
0.043396
0.046814
0.049744
0.050720
0.043884
0.029236
0.045837
0.032166
0.025818
0.025818
0.018494
0.013123
0.013611
0.011169
-0.000031
0.001892
-0.018097
0.004822
-0.003937
-0.005890
-0.007843
0.007263
-0.011261
-0.013702
-0.005890
-0.002472
-0.016144
-0.001495
-0.005890
-0.001495
-0.005890
0.009216
0.006775
0.012146
0.010193
0.001892
0.015564
0.009216
0.009216
0.007751
0.009705
0.000427
0.003845
0.004333
0.011658
0.012634
0.009216
0.020447
0.018494
0.011169
0.024841
0.003845
-0.010284
-0.019073
-0.016632
-0.000519
-0.008331
-0.032745
-0.035675
-0.016632
-0.008820
0.006287
-0.023956
-0.028351
-0.052765
-0.057648
-0.039581
-0.010773
0.003357
-0.016144
-0.030792
-0.009796
-0.002960
-0.007355
0.003357
0.009705
0.006775
0.009216
0.019958
0.023376
0.035095
0.021423
0.020935
0.026306
0.018982
0.026306
0.021423
0.020935
0.033142
0.017029
0.019470
0.017029
0.017029
0.021912
0.019958
0.018494
0.013123
0.016541
0.015564
0.022888
0.005798
0.016052
0.015564
0.016541
0.008728
0.014587
0.006775
0.018005
0.009216
0.015564
0.014587
0.007263
0.026306
0.009216
0.011169
0.012634
0.018005
0.016052
0.010681
0.011658
0.018982
0.022888
0.019470
0.013611
0.018005
0.018982
0.014099
0.020447
0.021912
0.016052
0.024841
0.010681
0.023865
0.004822
0.013611
0.010681
0.002380
0.004333
-0.008820
0.003357
-0.015167
-0.018097
-0.024933
-0.035187
-0.037140
-0.058624
-0.073761
-0.088409
-0.065460
0.022888
0.133728
0.187927
0.231873
0.240173
0.145935
0.106384
0.091248
0.042908
-0.000031
0.046326
0.157166
0.223083
0.289978
0.253357
0.224060
0.147888
0.092712
0.076111
0.048279
0.018494
0.004333
-0.004425
-0.017609
-0.019562
-0.027863
-0.042511
-0.044464
-0.053741
-0.061554
-0.068390
-0.062531
-0.061066
-0.067413
-0.057648
-0.063507
-0.055206
-0.063019
-0.060089
-0.059113
-0.052277
-0.044464
-0.047882
-0.046417
-0.043976
-0.050323
-0.044464
-0.040558
-0.032257
-0.031281
-0.028351
-0.031281
-0.022491
-0.020050
-0.015167
-0.009308
-0.013702
-0.011261
-0.008331
-0.006866
-0.012238
-0.005402
-0.009796
-0.001007
-0.001984
-0.001007
-0.002960
0.003357
0.006287
0.004822
-0.007843
-0.006378
-0.016144
-0.007843
-0.008820
0.005310
0.015076
0.026794
0.006287
-0.016144
-0.018585
-0.020050
-0.024933
-0.012238
-0.001495
-0.012238
-0.018097
-0.020050
-0.020050
-0.022491
-0.014679
-0.017609
-0.017609
-0.026398
-0.026886
-0.025909
-0.022003
-0.014191
-0.003448
-0.003448
0.003845
0.003845
-0.005402
-0.002960
0.003845
0.001892
0.004333
0.012634
0.013123
0.011658
0.003845
0.024841
0.023865
0.024841
0.015076
0.012146
0.011658
0.000427
0.021912
0.008240
0.005310
0.022888
0.001404
0.009216
0.005310
0.005310
0.013123
0.006287
0.003357
-0.000519
0.008728
-0.014191
0.012634
-0.001984
0.005798
-0.006378
0.005310
0.009705
-0.002960
0.010193
-0.001007
-0.006378
-0.007843
-0.004425
-0.000519
-0.009796
-0.004425
-0.000519
-0.003937
0.001892
-0.012238
-0.010284
0.003357
-0.006378
0.000916
-0.000031
-0.010284
-0.013214
-0.011749
-0.030304
-0.029816
-0.047882
-0.044952
-0.059113
-0.064484
-0.060577
-0.062042
-0.036163
0.010681
0.098083
0.186462
0.229919
0.212830
0.184998
0.120056
0.055115
0.038025
0.124939
0.197205
0.267517
0.303650
0.309021
0.215271
0.176208
0.104919
0.101990
0.064880
0.039490
0.013611
-0.022980
-0.065460
-0.085480
-0.105499
-0.131866
-0.137238
-0.134796
-0.129913
-0.135284
-0.137238
-0.186554
-0.197296
-0.161652
-0.130890
-0.116241
-0.117706
-0.110870
-0.090851
-0.059113
-0.055206
-0.063995
-0.070343
-0.062531
-0.081085
-0.077179
-0.034210
0.003845
-0.010284
-0.018585
-0.035187
-0.021027
-0.028351
-0.002472
0.003357
0.006775
0.005798
-0.002960
0.001892
-0.010284
0.006287
0.006775
-0.000519
0.018005
0.007751
-0.001984
-0.005402
-0.007843
-0.010284
-0.014679
-0.013702
-0.012726
-0.003448
-0.008331
-0.001495
0.013611
0.010681
0.016541
0.014099
0.012146
0.008240
0.015076
0.021423
0.018005
0.025818
0.020447
0.012146
-0.013214
-0.019073
-0.013214
-0.001984
0.009216
0.012634
-0.002472
-0.015656
-0.032257
-0.026398
-0.026886
-0.040558
-0.034210
-0.021515
-0.019562
-0.014679
-0.024933
-0.024933
-0.028839
-0.022003
-0.003937
-0.022491
-0.023956
-0.023956
-0.015167
-0.005402
-0.001495
-0.003448
0.006287
0.017029
0.012146
0.026306
0.019470
0.023865
0.018982
0.019470
0.016052
0.034607
0.026306
0.029236
0.027771
0.024841
0.034119
0.034119
0.024353
0.033142
0.026306
0.017517
0.020447
0.011658
0.023376
0.015564
0.013123
0.004333
0.002869
0.013611
-0.000031
0.002380
0.009216
0.006287
0.005798
0.010193
-0.001495
-0.002960
-0.001007
0.001892
-0.005402
-0.005402
0.001892
-0.001495
-0.010773
-0.000031
-0.016632
-0.008820
-0.010773
-0.015167
-0.009796
-0.011749
-0.013214
-0.016632
-0.022980
-0.021515
-0.028839
-0.034210
-0.036652
-0.054718
-0.057648
-0.064484
-0.019073
0.062439
0.137146
0.116150
0.090759
0.049255
0.061462
0.090759
0.125916
0.111267
0.150818
0.187927
0.296814
0.284607
0.265564
0.205017
0.194763
0.195251
0.262146
0.248474
0.108337
-0.012238
-0.038116
-0.041534
0.015564
0.077576
0.052673
0.018982
-0.035675
-0.076202
-0.107941
-0.132355
-0.154816
-0.143097
-0.128937
-0.121613
-0.105499
-0.085480
-0.069366
-0.055695
-0.042023
-0.035187
-0.023956
-0.000031
-0.001984
-0.010773
0.005310
0.001892
0.017029
0.009705
0.006775
0.014587
0.009216
0.000916
0.010193
0.007751
0.006287
-0.007355
0.005310
-0.008331
-0.001495
-0.011749
-0.001007
-0.006866
-0.010773
-0.007843
-0.001007
-0.004425
-0.001007
0.000916
-0.020538
-0.019562
0.000427
0.002380
-0.030304
-0.044464
-0.032745
-0.026886
-0.041534
-0.042023
-0.012726
-0.016632
-0.052277
-0.049347
-0.065460
-0.077179
-0.088898
-0.079620
-0.068878
-0.074738
-0.065948
-0.060089
-0.045929
-0.030792
-0.034210
-0.043488
-0.069855
-0.067413
-0.052765
-0.028839
-0.019073
-0.023956
-0.018585
-0.011749
-0.017609
-0.011749
-0.006378
-0.013214
-0.006378
-0.000519
-0.002960
-0.014679
-0.012726
-0.011261
-0.004425
-0.005402
-0.012726
0.005798
-0.005890
0.000427
0.002869
0.000427
0.001404
0.002380
0.002380
0.014099
0.004333
0.014587
0.024841
0.022400
0.000916
-0.001007
0.016052
0.014587
0.016052
0.034119
0.031677
0.024353
0.025330
0.032654
0.016052
0.020447
0.022888
0.011169
0.021912
0.018494
0.013123
0.026794
0.018494
0.016052
0.029724
0.014099
0.009216
0.008728
0.005798
0.002869
0.014099
0.002380
0.003357
-0.003448
-0.005402
0.000427
-0.005402
0.008728
0.002869
0.001892
-0.012726
-0.008331
-0.008820
-0.004425
-0.018585
-0.018585
-0.011261
-0.017609
-0.031769
-0.034210
-0.028839
-0.026886
-0.025421
-0.032257
-0.040558
-0.063507
-0.072784
-0.050323
0.024841
0.064392
0.157166
0.133728
0.032166
-0.046906
0.022888
0.122009
0.217712
0.221130
0.289001
0.370544
0.354919
0.328064
0.214783
0.096130
-0.012238
-0.022491
0.043884
0.156677
0.185486
0.159607
0.104431
0.068298
-0.006378
-0.055206
-0.107452
-0.149933
-0.167511
-0.178253
-0.172882
-0.154816
-0.137238
-0.116241
-0.097198
-0.092316
-0.083527
-0.063507
-0.054230
-0.049347
-0.042023
-0.032745
-0.038605
-0.025421
-0.031769
-0.018585
-0.030792
-0.016144
-0.014191
-0.014679
-0.027863
-0.015167
-0.019073
-0.008820
-0.004425
-0.006866
-0.017120
-0.019562
-0.010773
-0.002472
-0.003937
-0.003937
-0.004913
-0.006378
-0.001007
-0.007843
-0.007355
-0.009308
-0.001984
-0.009796
-0.011749
-0.008331
-0.005890
-0.008820
-0.008331
-0.016632
-0.008331
-0.019073
-0.005890
-0.016144
-0.019073
-0.016144
-0.016632
-0.025909
-0.018097
-0.015167
-0.014679
-0.017609
-0.029816
-0.024445
-0.026398
-0.028351
-0.023956
-0.023956
-0.019073
-0.014191
-0.031769
-0.023956
-0.020050
-0.027374
-0.025909
-0.024933
-0.026398
-0.026886
-0.029327
-0.023468
-0.035187
-0.063995
-0.097198
-0.103546
-0.089386
-0.017609
0.007751
-0.039093
-0.031769
-0.058624
-0.063019
-0.040558
-0.023956
-0.012238
0.004822
0.005798
-0.000519
0.021423
0.028748
0.035583
0.051697
0.055603
0.070251
0.084412
0.071228
0.086365
0.080505
0.060974
0.067810
0.063416
0.052185
0.048767
0.055115
0.041931
0.046326
0.051697
0.038025
0.040955
0.026306
0.024353
0.032166
0.021423
0.016052
0.015564
0.006775
0.009705
0.000916
-0.001984
-0.006866
0.001892
-0.007355
-0.000519
-0.004913
-0.017609
-0.018097
-0.009796
-0.015167
-0.010773
-0.007355
-0.006866
-0.030792
-0.000031
0.031189
0.057068
0.081970
0.090759
0.098572
0.080505
0.041931
0.011658
0.019470
0.073669
0.105896
0.140564
0.146912
0.170349
0.206482
0.286560
0.353943
0.313904
0.292908
0.132751
0.007263
-0.031281
0.003845
0.052673
0.117615
0.184509
0.168396
0.112732
0.013123
-0.030792
-0.067413
-0.082062
-0.094269
-0.099152
-0.101593
-0.103058
-0.089386
-0.091339
-0.080109
-0.069855
-0.070831
-0.049835
-0.046906
-0.041534
-0.044464
-0.039581
-0.030792
-0.037628
-0.025909
-0.030792
-0.033722
-0.034210
-0.023956
-0.024933
-0.024933
-0.024933
-0.028351
-0.025421
-0.024445
-0.023468
-0.013214
-0.015656
-0.015656
-0.008331
-0.012726
-0.014191
-0.012726
-0.006866
-0.003448
-0.009796
-0.017120
-0.006378
0.002380
-0.017609
0.004333
-0.011261
-0.012238
-0.008331
0.001404
-0.004913
-0.001007
-0.001495
-0.000031
-0.006378
-0.006378
0.007751
-0.001007
-0.005402
-0.009796
-0.018585
-0.030792
-0.046417
-0.045929
-0.025909
-0.026398
-0.019562
-0.028351
-0.025421
-0.029816
-0.016144
-0.024933
-0.022491
-0.040070
-0.036652
-0.032257
-0.025909
-0.003937
0.027771
0.024353
-0.059113
-0.057159
-0.009308
0.016052
0.010681
0.017517
0.023865
0.037048
0.011169
0.015076
0.008240
-0.013702
-0.007843
-0.007843
-0.012726
-0.011749
-0.007843
-0.005402
-0.003448
0.004822
0.002869
-0.009308
-0.021027
-0.042023
-0.042999
-0.041046
-0.055206
-0.044952
-0.054718
-0.057648
-0.055206
-0.044952
-0.024445
-0.004425
0.013611
0.016052
0.057556
0.032166
0.032654
0.042908
0.039001
0.039001
0.071716
0.089783
0.102966
0.144958
0.137146
0.127869
0.105896
0.111755
0.101013
0.103943
0.091248
0.094177
0.090271
0.079529
0.058044
0.048279
0.046326
0.045349
0.059998
0.036072
0.018494
-0.002960
-0.004913
-0.020538
-0.001007
-0.005890
0.014587
0.034607
0.057556
0.101013
0.148376
0.163513
0.125916
0.113220
0.115173
0.079529
0.018005
-0.089874
-0.137238
-0.064972
0.070251
0.130310
0.123962
0.067322
0.014587
-0.025909
-0.066437
-0.088409
-0.112823
-0.105988
-0.111359
-0.098175
-0.084015
-0.064972
-0.061066
-0.036163
-0.028351
-0.018585
-0.001495
0.002869
0.001404
0.008728
0.008728
0.007263
0.008728
0.006775
0.010193
-0.001984
0.002869
-0.005402
-0.005890
-0.001495
-0.003448
-0.012726
0.001404
-0.004913
-0.017609
0.003845
-0.001495
-0.009308
0.005798
0.009216
0.006775
0.012146
0.008728
0.013611
0.025818
0.015076
0.022888
0.025818
0.025818
0.015076
0.016541
0.034119
0.021423
0.017029
0.016052
0.018005
0.017029
0.006287
0.003845
0.000427
-0.014679
-0.002960
-0.011749
-0.026398
-0.024445
-0.038605
-0.043976
-0.047882
-0.054230
-0.059601
-0.063995
-0.073273
-0.068878
-0.054230
-0.067413
-0.051300
-0.036652
-0.030304
-0.011749
-0.023956
-0.051300
-0.046417
-0.043488
-0.003937
0.046326
0.024353
-0.024445
-0.022491
-0.008820
0.048767
0.072205
0.058533
0.033142
0.021423
0.013123
0.022400
0.011658
0.012146
0.005798
0.021912
0.012146
0.006287
0.018982
0.012634
0.004333
0.001892
-0.007843
0.002869
-0.005890
-0.004913
-0.007355
-0.013702
-0.014191
-0.010773
-0.029816
-0.024445
-0.025909
-0.026398
-0.029327
-0.034698
-0.029327
-0.041534
-0.045441
-0.043488
-0.025909
-0.028839
-0.042511
-0.070831
-0.064972
-0.070831
-0.042511
-0.022003
-0.009796
0.005798
0.005798
-0.011749
-0.023468
-0.010773
-0.022003
0.010681
0.001892
0.014099
0.009705
0.017517
0.001892
-0.005890
-0.005402
-0.022491
-0.024445
0.009216
0.080505
0.223083
0.330017
0.217712
0.094177
0.049255
0.009705
0.029724
0.038513
0.068787
0.062927
0.126892
0.131287
0.099060
0.095154
0.112732
0.086853
0.050232
0.000427
-0.042999
-0.045441
-0.040558
-0.037628
-0.039093
-0.029816
-0.021027
-0.019073
-0.006378
0.002869
0.016541
0.028259
0.035095
0.030212
0.045837
0.036560
0.031677
0.028259
0.019470
0.011658
0.011658
0.017517
0.003357
0.001892
0.001892
-0.006378
-0.006378
-0.002960
-0.015167
-0.003937
-0.011261
-0.021027
-0.010284
-0.004425
-0.012238
-0.009796
-0.005402
-0.006866
-0.007355
-0.006378
0.004333
-0.000519
0.002380
0.001892
0.000916
0.001404
0.006287
0.013123
0.003845
0.012634
0.011169
0.003357
0.020447
0.010193
0.013611
-0.001984
-0.007355
-0.001984
-0.002472
-0.008820
-0.017609
-0.007355
-0.018097
-0.034210
-0.018585
-0.017609
-0.013702
-0.024445
-0.019562
-0.023956
-0.015167
-0.014191
-0.005402
0.005310
-0.001007
0.000427
0.004822
0.021912
0.030212
0.056580
0.089783
0.045837
-0.014679
-0.043488
0.008728
0.059509
0.070251
0.063416
0.053162
0.021912
0.016541
-0.003448
-0.013702
-0.008331
-0.015656
-0.006378
-0.020050
-0.015656
-0.029816
-0.033234
-0.042999
-0.037628
-0.045929
-0.031281
-0.035187
-0.036163
-0.042511
-0.040558
-0.044952
-0.023956
-0.022003
-0.024933
-0.021027
-0.018097
-0.012238
-0.014191
-0.007843
-0.006378
-0.000519
0.011169
0.003845
-0.001007
0.006775
0.013123
0.012146
0.005310
0.002869
-0.006866
-0.011749
-0.018097
-0.017120
-0.022003
-0.013214
-0.004913
0.027771
0.035583
0.031677
0.038513
0.030701
0.003845
-0.002960
0.017029
0.026794
0.037048
0.080017
0.086853
0.082458
0.057556
0.054138
0.031677
0.026794
0.030701
0.084412
0.071228
0.052673
0.038025
0.011658
0.032654
0.065369
0.045837
0.030701
0.012146
0.018982
0.016052
0.041443
0.059998
0.054138
0.060974
0.053162
0.047791
0.040955
0.032166
0.043884
0.041931
0.048279
0.043396
0.037048
0.024353
0.023865
0.023376
0.021912
0.020447
0.004822
0.004333
0.008728
-0.001495
0.006775
0.003357
0.001404
-0.002960
0.005310
-0.003448
-0.007843
0.004822
0.001404
-0.001495
-0.005402
0.000916
-0.007355
0.001892
-0.003937
-0.002960
0.000427
-0.000519
0.004822
0.008728
-0.001495
-0.003937
0.007263
-0.000519
0.001404
-0.000519
-0.000031
0.001892
0.003845
-0.007843
0.002380
-0.003937
0.010193
-0.000031
0.000916
-0.005402
-0.001007
0.002380
0.015564
0.006287
0.002380
0.003357
0.010193
0.009216
0.009216
0.016052
0.018005
0.013123
0.022400
0.010193
0.015076
0.026794
0.025330
0.026306
0.016541
0.019958
0.023376
0.024841
0.015564
0.001404
0.007263
0.006287
0.005798
-0.012238
-0.022980
-0.016144
-0.000031
-0.018097
-0.012238
-0.015167
-0.025421
-0.008820
0.032654
0.043884
0.015076
0.031677
0.065857
0.019958
-0.031281
-0.034698
0.015076
0.029236
0.038513
0.027283
0.021912
0.029724
0.032654
0.026306
0.011169
-0.004425
-0.042023
-0.047394
-0.068390
-0.044464
-0.019073
-0.041534
-0.021027
-0.016144
-0.037140
-0.054718
-0.038116
-0.045929
-0.039581
-0.039581
-0.027863
0.007263
0.047791
0.022400
0.001892
-0.022491
-0.004425
0.010681
0.021423
0.023865
0.026794
0.011169
0.023376
0.006775
0.007263
0.003357
-0.015167
-0.006378
-0.001007
0.030701
0.019470
0.012146
-0.010773
-0.022980
-0.019073
-0.007843
-0.013214
-0.015167
-0.014191
-0.004425
0.016541
0.031677
0.004333
0.007263
0.000916
0.003357
0.014587
0.008728
0.014099
0.015564
0.016541
0.009705
0.007751
-0.001495
0.001892
-0.008820
-0.009308
-0.014679
-0.012726
-0.021515
-0.024445
-0.025421
-0.022491
-0.019073
-0.029816
-0.016144
-0.029816
-0.028351
-0.030304
-0.015656
-0.026398
-0.023468
-0.011749
-0.019073
-0.024445
-0.017609
-0.011749
-0.009308
-0.009308
-0.003937
-0.001495
0.004822
-0.013702
-0.006378
-0.000519
-0.001984
0.003845
0.020935
0.005798
0.004822
0.004822
0.007751
0.004333
0.018494
0.008728
0.013123
0.027771
0.021423
0.034607
0.049255
0.045837
0.057068
0.046814
0.021912
0.017517
0.025818
0.037537
0.032654
0.059021
0.062927
0.055603
0.045837
0.039490
0.039978
0.033142
0.029724
0.020935
0.020447
0.018982
0.004822
0.012634
0.011169
0.013123
0.018005
0.013611
0.012634
-0.002960
0.006287
0.004333
0.003357
0.018005
0.016052
0.010193
0.016052
0.018494
0.021912
0.019958
0.019470
0.020935
0.024841
0.033630
0.028259
0.043396
0.026306
0.006775
0.028748
0.020935
0.018494
0.022400
0.017029
0.002380
-0.023468
-0.017120
0.012146
-0.022980
-0.080109
-0.072296
-0.057648
-0.044952
-0.049347
-0.037140
-0.040558
-0.054230
-0.058136
-0.063507
-0.064972
-0.067902
-0.045929
-0.034698
-0.025909
0.019958
0.059021
0.070740
0.050232
0.023865
0.057556
0.053162
0.039978
0.047791
0.022888
-0.004425
0.010681
0.013611
0.021912
0.020447
0.009705
0.017517
0.033630
0.028259
0.048279
0.008240
-0.012238
-0.041046
-0.064484
-0.052277
-0.020538
0.034119
0.038513
0.061462
0.057556
0.056091
0.053650
0.050232
0.027283
0.035095
0.045349
0.038513
0.031677
0.027771
0.032166
0.046326
0.033142
0.026306
0.033142
0.019470
0.008240
0.017029
0.020447
0.008728
0.020935
0.024353
0.010681
0.024353
0.023865
0.023865
0.022400
0.021912
0.015564
0.021912
0.032166
0.044373
0.031189
0.019958
0.007263
0.011658
0.002869
0.004333
0.003845
0.009705
-0.008820
-0.020538
-0.015167
-0.013702
-0.030304
-0.039093
-0.042023
-0.048370
-0.045441
-0.042511
-0.049835
-0.051788
-0.040558
-0.033234
-0.026398
-0.023956
-0.023956
-0.031281
-0.010284
-0.013702
0.000427
-0.004425
0.004822
0.007263
0.021423
0.021912
0.014099
0.020447
0.026794
0.031189
0.035095
0.025330
0.031189
0.024841
0.026794
0.016541
0.021423
0.023376
0.025330
0.023376
0.015564
0.024353
0.013123
0.015564
0.026306
0.016052
0.020447
0.018494
0.023376
0.014099
0.018005
0.016541
0.011658
0.017029
0.018005
0.011169
0.002869
0.021423
0.012634
-0.003448
-0.013214
-0.008331
0.002380
0.009216
-0.003937
-0.000031
0.013611
-0.003448
-0.015656
-0.003937
-0.010284
-0.012238
-0.032745
-0.033234
-0.018097
0.003845
0.009705
0.033142
0.034119
0.017029
-0.004425
0.000916
0.003357
0.008240
0.030212
0.032654
0.028259
0.014099
0.007263
0.022888
0.037048
0.047302
0.040955
0.009705
-0.027374
-0.039093
-0.060577
-0.068878
-0.109406
-0.083038
-0.032257
-0.029327
-0.038116
-0.030792
-0.063995
-0.080109
-0.086456
-0.091827
-0.078644
-0.062531
-0.054718
-0.044464
-0.033722
-0.010773
-0.000519
-0.001007
0.011169
0.029724
0.033630
0.025330
0.023376
0.038025
0.050720
0.045349
0.060974
0.042419
0.036560
0.026306
0.026306
0.024841
0.031189
0.019958
0.029724
-0.001984
0.013123
0.017517
0.031677
0.007751
0.005798
0.003845
-0.007355
0.004822
0.005798
0.012146
0.016052
0.014587
0.024353
0.033630
0.022888
0.022400
0.029236
0.019470
0.032654
0.025330
0.018005
0.022400
0.022400
0.029724
0.014587
0.027283
0.021912
0.021423
0.023865
0.023376
0.017517
0.018982
0.018494
0.026306
0.033630
0.027283
0.013123
0.021423
0.018005
0.022888
0.020447
0.029236
0.025330
0.013611
0.024841
0.013123
0.015076
0.011658
0.009216
0.009705
0.005798
-0.008820
0.007263
-0.003937
0.007263
0.001404
0.014587
0.001892
-0.007355
0.002380
-0.001495
-0.003937
0.006287
0.007263
0.009216
-0.003448
0.003845
0.011169
0.006287
0.017029
0.004333
0.009216
0.005798
0.004822
0.006775
0.002380
0.001404
0.007263
0.005310
0.000916
0.005798
0.009705
0.007751
-0.005890
-0.006866
-0.007355
-0.016632
-0.062531
-0.082550
-0.071808
-0.051788
-0.013702
0.008240
0.030212
0.019470
-0.006866
-0.024933
-0.032745
-0.060577
-0.034210
-0.015656
0.008240
-0.008820
0.003845
0.018494
0.013123
0.028259
0.050720
0.069763
0.046326
0.018982
0.020935
0.033630
0.023376
0.017029
0.000427
0.001404
-0.000031
0.006775
0.045349
0.058533
0.056580
0.026306
0.005310
0.022400
0.047791
0.050232
0.045349
0.062927
0.057556
0.065857
0.054138
0.044373
0.018982
-0.018097
-0.007843
0.021912
0.036560
0.027771
0.028259
0.018494
0.014587
-0.022003
-0.023956
-0.033234
-0.022491
-0.023956
-0.014679
-0.024445
-0.021027
-0.024933
0.002869
-0.003448
-0.009308
-0.005890
0.005798
0.007751
-0.002960
-0.003937
0.004822
0.000916
-0.001495
-0.006866
-0.007355
-0.003448
-0.009796
-0.012238
-0.010284
-0.005402
-0.014191
-0.010773
-0.016632
-0.014191
-0.022980
-0.009308
-0.014191
-0.014191
-0.021515
-0.019073
-0.012238
-0.016632
-0.002960
-0.019562
-0.007843
-0.016144
-0.018585
-0.026398
-0.019073
-0.028351
-0.022003
-0.025909
-0.028839
-0.024933
-0.025421
-0.022003
-0.022491
-0.011749
-0.023956
-0.013702
-0.012726
-0.017120
-0.000031
-0.003448
-0.002472
0.007263
0.008728
0.004333
0.000916
0.018494
0.010681
0.020935
0.023376
0.012634
0.013611
0.015564
0.016052
0.012146
0.027771
0.016052
0.038513
0.017029
0.015564
0.013123
0.017029
0.004822
0.008240
0.013123
0.015076
0.023865
0.028748
0.019470
0.018005
0.018494
0.018005
0.020447
0.004333
0.004333
0.006775
-0.003937
0.008240
0.011169
0.006287
0.012634
-0.001007
0.007751
0.005310
0.001404
0.001892
-0.007355
-0.005890
-0.013214
0.002869
-0.021027
-0.027374
-0.021515
-0.031769
-0.035675
-0.021515
-0.024445
-0.040070
-0.033722
-0.047394
-0.042023
-0.059601
-0.045441
-0.054718
-0.048370
-0.052277
-0.061554
-0.055206
-0.065460
-0.078644
-0.091827
-0.087433
-0.090851
-0.091339
-0.068878
-0.038116
-0.022491
-0.020538
-0.016632
-0.027863
-0.013214
-0.014679
-0.032745
-0.068878
-0.084991
-0.037628
-0.016632
0.005310
-0.026886
-0.022491
0.005798
0.012146
0.027283
-0.000519
-0.073273
-0.131378
-0.150909
-0.196320
-0.057648
-0.000519
0.205994
0.125916
0.057556
0.036072
-0.006378
-0.017120
0.014587
0.045837
0.083435
0.111267
0.149841
0.147888
0.151794
0.151794
0.156189
0.137146
0.132751
0.108826
0.101501
0.097107
0.073669
0.069763
0.066833
0.073669
0.062927
0.043396
0.046326
0.036560
0.042908
0.038025
0.037048
0.020447
0.027283
0.016052
0.014099
0.011169
0.011169
0.012634
0.008240
0.018982
0.006775
0.027771
0.030212
0.029236
0.025330
0.025330
0.018005
0.001404
0.012146
0.011658
0.009705
-0.001495
0.001892
0.000427
0.006775
0.006775
-0.004425
-0.014679
-0.032257
-0.039581
-0.038116
-0.043488
-0.037628
-0.039093
-0.046417
-0.055695
-0.057648
-0.067902
-0.057648
-0.049835
-0.047394
-0.039093
-0.044952
-0.043488
-0.035675
-0.032257
-0.027374
-0.031281
-0.019562
-0.019073
-0.010284
-0.010284
-0.018097
-0.012726
-0.007843
-0.001007
0.001404
0.002869
0.003845
0.010681
0.007263
0.011658
0.011169
0.010681
0.005798
0.012146
0.008240
0.013123
0.018494
0.018005
0.016052
0.008728
0.012634
0.016541
0.013123
0.018005
0.009216
0.015076
0.015076
0.017517
0.021912
0.012146
0.007263
0.003357
0.012146
0.012146
0.008728
0.005798
0.006287
0.006775
0.013123
0.012146
0.016541
0.012634
0.010193
0.013611
0.020447
0.008240
0.027283
0.031189
0.009705
-0.001007
-0.026398
-0.028839
-0.029816
-0.029327
-0.013702
-0.017120
-0.016144
-0.044952
-0.026886
-0.043488
-0.037140
-0.059601
-0.104523
-0.062042
-0.040070
-0.033722
-0.004425
0.022400
0.040955
0.060486
0.011658
-0.001984
0.014099
0.012634
0.018494
-0.009796
0.017517
0.044373
0.071716
0.078552
0.051208
0.027771
0.016541
0.024353
0.048279
0.036072
0.032654
0.013611
0.014587
0.020935
0.032654
0.033142
0.032166
0.016541
0.023865
0.041443
0.040955
0.033142
0.045349
0.039490
0.017029
0.005798
0.020447
0.012634
0.010193
-0.005402
-0.008331
-0.015656
-0.040070
-0.055206
-0.049347
-0.034210
-0.025421
-0.024445
-0.013702
-0.018585
-0.039093
-0.042023
-0.043976
-0.041534
-0.048370
-0.039581
-0.028351
-0.040558
-0.029327
-0.023468
-0.027374
-0.038116
-0.022980
-0.018585
-0.027863
-0.025421
-0.024445
-0.032745
-0.022980
-0.021515
-0.023468
-0.024933
-0.026886
-0.015167
-0.007355
-0.006866
-0.002472
-0.012726
-0.018585
-0.009308
-0.015167
-0.004913
-0.009796
-0.006378
-0.007843
-0.002472
-0.008820
0.007263
0.004822
0.005798
-0.004425
0.016541
0.007751
0.012146
0.018005
0.016541
0.013611
0.022888
0.019958
0.014587
0.018494
0.018494
0.018982
0.032166
0.022400
0.025818
0.020935
0.025818
0.025330
0.016541
0.024841
0.031189
0.016541
0.014587
0.015564
0.021912
0.005310
0.017029
0.021912
0.010681
0.009705
0.016052
0.007751
0.015564
0.013123
0.027771
0.017029
0.014099
0.021423
0.019958
0.024353
0.027771
0.036560
0.040466
0.026306
0.009216
0.005798
-0.003448
0.012146
0.020935
0.048767
0.047302
0.063904
0.041443
0.039490
0.002380
-0.030792
-0.005890
0.009705
0.052673
0.040466
0.032166
0.020447
0.047302
0.040466
0.025818
0.004822
0.003357
0.010193
0.023376
0.046326
0.048279
0.043396
0.001404
-0.013702
-0.063019
-0.083038
-0.074738
-0.082550
-0.074249
-0.094757
-0.122589
-0.096710
-0.107941
-0.082550
-0.078156
-0.064484
-0.038605
-0.041046
-0.028839
-0.059601
-0.067902
-0.043488
-0.016632
0.000427
0.033142
0.057556
0.065369
0.067810
0.082458
0.092224
0.095154
0.090271
0.072693
0.057068
0.048279
0.044861
0.026794
0.026306
0.015564
0.008728
0.016052
0.012634
-0.005402
-0.018585
-0.010284
-0.007843
-0.029816
-0.015656
-0.013702
-0.026886
-0.040558
-0.033234
-0.041534
-0.049835
-0.030792
-0.039581
-0.036163
-0.045441
-0.048859
-0.037140
-0.051300
-0.045929
-0.063995
-0.050812
-0.053741
-0.066437
-0.057159
-0.043976
-0.043976
-0.056183
-0.045929
-0.046417
-0.035187
-0.027863
-0.028839
-0.030304
-0.023956
-0.025909
-0.015656
-0.022980
-0.011261
-0.009796
-0.007843
0.009705
0.005310
0.009216
0.014587
0.006287
0.011658
0.022400
0.016541
0.026306
0.014099
0.017517
0.026794
0.021912
0.023865
0.030701
0.023865
0.008240
0.017517
0.023376
0.013611
0.011169
0.019470
0.007263
0.016052
0.013611
0.019958
0.019958
0.024353
0.014587
0.014587
0.023376
0.026794
0.018982
0.025330
0.016541
0.026794
0.030701
0.032166
0.019470
0.022400
0.028748
0.019470
0.026794
0.028259
0.032654
0.019958
0.025818
0.014099
0.019470
0.018005
0.018494
0.018982
0.013123
0.013123
0.018494
0.009705
0.013611
0.018005
0.008728
0.012146
0.001404
0.009705
0.010681
-0.002472
0.001404
-0.001495
0.006287
0.011658
0.013123
-0.000519
0.002869
0.005310
-0.003448
-0.003448
-0.008820
-0.001007
-0.000031
-0.001984
0.003357
0.020447
0.018005
0.019470
0.028748
0.006775
0.018982
0.012634
0.005310
0.021423
0.026794
0.020447
-0.009308
-0.029327
-0.022003
-0.026886
-0.017120
-0.038116
-0.009308
0.031189
0.074158
0.089294
0.080994
-0.042999
-0.129425
-0.069855
-0.005890
-0.095734
-0.172394
-0.166534
-0.107452
-0.054718
-0.043976
-0.018097
-0.016632
-0.075714
-0.119171
-0.076202
-0.082550
-0.084503
-0.096710
-0.084991
-0.048370
-0.030304
-0.008331
0.000427
0.001404
0.024353
0.041443
0.053650
0.044861
0.072693
0.089783
0.076111
0.026306
-0.001007
0.006775
0.008728
-0.008331
-0.000031
-0.006378
-0.026398
-0.010284
-0.019073
-0.011261
-0.020050
-0.021515
-0.023468
-0.015656
-0.013702
-0.011749
-0.008820
-0.007355
0.004822
0.009705
0.015564
0.018005
0.018005
0.018494
0.030701
0.025330
0.037537
0.039001
0.037537
0.035095
0.034607
0.033142
0.044373
0.038025
0.039490
0.048767
0.038025
0.038025
0.034607
0.039490
0.028259
0.024353
0.031677
0.034607
0.009216
0.019958
0.012634
0.005798
0.013611
-0.000519
-0.004913
-0.002472
0.002380
-0.013214
-0.011261
-0.008331
-0.028839
-0.026886
-0.038116
-0.038116
-0.022980
-0.005890
-0.026886
-0.026398
-0.024933
-0.028351
-0.036163
-0.017120
-0.008820
-0.014191
-0.006866
0.006287
0.000427
-0.001007
0.005310
0.015564
0.019470
0.018982
0.017029
0.023865
0.033142
0.036560
0.038513
0.043884
0.019958
0.031189
0.035095
0.038025
0.034119
0.031677
0.042419
0.043884
0.034119
0.026794
0.037537
0.037537
0.015564
0.017517
0.025330
0.018982
0.018005
0.013611
0.008728
0.007751
0.007751
0.009216
0.012634
0.007263
-0.004425
-0.001495
-0.004913
0.002380
0.002380
-0.000031
0.009216
0.002380
-0.002472
0.001404
-0.001007
0.002869
0.008240
0.002380
-0.002472
-0.002472
-0.007355
0.004333
0.001892
0.000427
-0.001495
0.008240
-0.001984
-0.003448
-0.011749
-0.010773
-0.003448
-0.011261
0.000916
0.002380
0.012146
0.012146
0.001404
-0.024445
-0.008331
-0.034210
-0.044952
-0.058136
-0.062042
-0.081085
-0.090851
-0.105499
-0.119659
-0.112823
-0.067902
-0.021515
0.003357
0.019958
0.025330
-0.023468
-0.095734
-0.101593
-0.115753
-0.089874
-0.038605
0.005798
0.071228
0.140564
0.114685
0.073181
0.055603
0.056091
0.038513
0.041931
0.071228
0.077087
0.085876
0.070740
0.065369
0.058533
0.061462
0.079041
0.059509
0.065369
0.046326
0.059021
0.039001
0.047791
0.044373
0.042908
0.030701
0.024841
0.012634
-0.009308
0.002380
0.004822
0.001404
0.001892
0.000427
-0.003937
-0.005402
-0.018097
-0.022003
-0.013702
-0.009308
-0.023468
-0.012726
-0.025421
-0.014191
-0.017120
-0.022003
-0.009796
-0.008820
-0.000519
-0.005890
-0.000031
-0.011749
-0.001984
0.005798
0.003845
0.006775
0.002380
-0.001495
0.003357
0.003357
0.007751
-0.008820
0.001892
0.003845
-0.006378
-0.007355
-0.008820
-0.005402
-0.002472
-0.004425
0.001892
0.005798
-0.004425
0.005798
0.000427
-0.006866
-0.002960
-0.015656
-0.008331
-0.004425
-0.010284
-0.000519
-0.005402
-0.003937
-0.017120
-0.002960
-0.002960
-0.012726
0.000427
-0.002472
-0.008331
-0.008331
0.004333
0.007751
-0.002472
-0.040558
-0.024933
-0.023956
-0.009308
-0.002960
-0.005890
-0.003937
-0.004913
0.002869
0.008728
-0.015167
-0.003937
0.010681
0.015076
0.012146
0.005310
0.011658
-0.003448
-0.000519
0.015564
0.013611
0.025330
0.025330
0.016541
0.006287
0.006287
0.012634
0.011658
0.007751
0.002869
0.004822
0.016541
0.011658
-0.001007
0.015076
0.005798
0.002869
-0.001007
0.003357
0.013123
0.003357
0.011658
0.005310
0.011169
0.011658
0.002380
0.008728
0.011169
0.000916
0.014099
0.013611
-0.001984
0.020935
0.016541
0.015564
0.013611
0.015564
0.020447
0.017029
0.017517
0.015076
0.009216
-0.015656
-0.049347
-0.058136
-0.041046
0.013123
0.026794
0.075134
-0.001984
-0.045929
-0.068390
-0.093292
-0.085480
-0.118683
-0.105011
-0.094269
0.017029
0.099060
0.066833
-0.037628
-0.105988
-0.082062
-0.062042
-0.017609
0.024353
0.063904
0.082458
0.068787
0.050720
0.041931
0.047302
0.066345
0.093689
0.101501
0.099060
0.106873
0.091736
0.080505
0.078552
0.070740
0.068787
0.053162
0.040466
0.042419
0.038025
0.035095
0.020935
0.029724
0.019958
0.001404
0.004333
0.001892
0.009705
-0.001984
0.011169
0.005310
0.006775
-0.001007
-0.000031
0.005798
0.001892
-0.007355
0.012146
0.004333
-0.005890
-0.017120
0.005798
-0.001007
-0.010773
-0.000519
0.001404
0.005310
-0.000519
0.010193
-0.003937
-0.002960
-0.012238
-0.007355
-0.009796
-0.010773
-0.001007
-0.001495
-0.011749
-0.017120
-0.007355
-0.010773
-0.018097
-0.009308
-0.022980
-0.024933
-0.014191
-0.008820
-0.011749
-0.008331
-0.008820
-0.009308
-0.019073
-0.016144
-0.016632
-0.006866
-0.013214
-0.029816
-0.013214
-0.016144
-0.012726
-0.017120
-0.009796
-0.013702
-0.015656
-0.012726
-0.013214
-0.004425
-0.008331
-0.008331
0.003845
0.007751
0.030701
0.033630
-0.004425
-0.023468
-0.011261
-0.001984
0.023865
0.025818
0.018005
0.017517
0.016541
0.008240
0.006775
-0.003448
-0.005402
0.001892
0.000427
0.001404
0.002869
-0.004913
-0.008331
-0.003937
-0.006866
-0.001495
0.002869
-0.007843
0.000427
0.014099
0.002380
0.006287
0.007263
0.003845
0.002380
0.017517
0.004333
-0.000519
0.013611
0.015076
0.004333
0.007751
0.000427
-0.003448
0.000427
-0.010284
-0.010284
-0.019073
-0.021515
-0.023468
-0.042023
-0.062531
-0.078644
-0.060089
0.071228
0.122498
0.106873
0.063416
-0.024933
-0.105011
-0.082550
-0.005402
0.058533
0.048279
-0.006866
-0.021027
-0.007355
0.018982
0.111267
0.114685
0.067810
0.025330
0.013123
-0.017120
-0.010773
-0.034210
-0.077179
-0.150421
-0.117706
-0.060577
0.030701
0.056580
0.000427
-0.053253
-0.102081
-0.112823
-0.113800
-0.095245
-0.076691
-0.057648
-0.043488
-0.045929
-0.063995
-0.044952
-0.030792
-0.022003
-0.015167
-0.006866
-0.000031
0.003357
0.010193
0.018005
0.022888
0.029236
0.021912
0.021423
0.030701
0.023865
0.018005
0.013123
0.000916
0.016541
0.013611
-0.001007
-0.001984
0.004822
0.006775
0.002869
0.008240
-0.003448
0.003357
0.003357
0.006775
-0.007355
0.001892
-0.000031
-0.001984
0.009705
0.008240
0.011169
0.001892
0.007751
0.005798
0.010193
0.011658
0.007751
0.003357
0.015076
0.017029
0.014099
0.007751
0.006775
0.003357
0.015564
0.005798
0.008240
0.007751
0.024353
0.019958
0.037537
0.020935
0.015564
0.023376
0.011169
0.015564
0.016052
0.034607
0.033630
0.023376
0.021423
0.018005
0.022888
0.032166
0.016052
0.014587
0.023865
0.006775
0.016541
0.012634
0.010681
0.000427
0.009216
0.006775
-0.000519
-0.004425
0.003357
-0.001007
0.002869
-0.009796
-0.001007
0.000916
-0.003448
-0.002472
-0.007843
-0.013702
-0.012726
-0.013214
-0.005402
0.000427
-0.008331
-0.012238
-0.015167
-0.009796
-0.004913
0.003845
-0.013702
-0.011261
-0.000519
-0.004913
-0.003937
-0.012726
-0.001007
0.002869
-0.000031
-0.007355
-0.012238
-0.005402
-0.014191
-0.009796
-0.011261
-0.017120
-0.019562
-0.009796
-0.017609
-0.013702
-0.011261
-0.028351
-0.022980
-0.028839
-0.036163
-0.037628
-0.036652
-0.045441
-0.046417
-0.042999
-0.040558
-0.043488
-0.041534
-0.043976
-0.049835
-0.027863
0.010193
0.070251
0.106873
0.116150
0.070251
0.078064
0.092224
0.099060
0.137634
0.068787
0.055115
0.128357
0.128357
0.024841
0.044373
0.166931
0.075623
0.077087
0.046326
-0.026398
-0.060577
-0.125031
-0.149933
-0.094269
-0.014679
-0.010773
-0.058624
-0.092804
-0.121124
-0.085968
-0.071808
-0.059601
-0.060577
-0.064484
-0.075714
-0.056671
-0.038116
-0.056183
-0.047882
-0.030792
-0.029327
-0.025909
-0.010284
-0.021027
-0.015656
-0.021515
-0.019073
-0.007843
0.002869
-0.002960
-0.002960
0.001404
0.006287
0.008240
0.010193
0.021912
0.017029
0.023865
0.012146
0.018982
0.013123
0.016541
0.017029
0.015076
0.010193
0.014587
0.021423
0.012146
0.012146
0.008728
0.004822
0.004822
0.004822
0.002380
-0.002472
0.006287
-0.000031
-0.005402
-0.001007
-0.009308
0.000427
-0.002960
-0.009796
-0.003448
-0.003448
0.002380
-0.005890
-0.006378
-0.006378
0.004822
-0.001984
0.002380
-0.008820
-0.000519
-0.005402
-0.000031
-0.015656
0.000427
-0.002960
-0.000031
-0.001495
-0.002960
-0.002960
-0.003448
0.004333
0.001892
-0.008331
0.003845
0.005310
-0.008331
0.004333
-0.001984
0.000427
-0.000519
0.013611
-0.009796
-0.004425
0.002869
0.010193
0.004333
-0.012238
0.002869
-0.003937
-0.005890
0.004333
-0.000031
-0.000519
-0.002472
0.005798
-0.000519
-0.002960
-0.000519
0.002380
-0.001007
0.003845
-0.003937
-0.000519
0.004822
-0.006378
-0.000519
0.004333
-0.001984
0.001404
0.004822
0.006775
0.014099
-0.001007
0.018982
0.007263
0.000427
0.006775
0.015564
0.002869
0.013611
0.006775
0.005310
0.014587
0.007263
0.001892
0.016541
0.007263
0.007263
0.009216
0.007263
0.012634
0.011169
0.014099
0.001892
-0.041534
-0.071808
-0.095245
-0.066437
-0.026398
-0.014679
-0.026398
-0.027374
-0.035675
-0.013702
-0.043976
-0.065948
-0.032745
0.001892
0.010193
0.020935
0.024353
-0.020538
-0.002960
0.015564
0.001404
0.031677
0.053650
0.020935
0.089783
0.043884
0.008240
-0.022491
0.029236
0.063904
0.077087
0.105408
0.115662
0.039490
-0.022491
-0.016144
-0.017120
0.000427
0.027283
0.055603
0.044373
0.052673
0.027283
-0.018097
-0.050812
-0.014679
0.024841
0.025330
-0.066437
-0.120148
-0.099152
-0.088409
-0.042511
0.007751
0.033630
0.039001
0.009705
-0.037140
-0.044952
-0.033722
-0.028839
-0.012726
0.004822
0.007263
0.024841
0.030212
0.030212
0.022400
0.016052
0.000916
-0.012238
-0.013702
-0.007355
-0.021515
-0.029816
-0.014191
-0.025909
-0.017120
-0.018585
-0.020538
-0.020050
-0.012238
-0.021027
-0.000519
-0.011749
-0.006866
0.003357
0.005310
-0.001007
0.000916
0.006775
0.008240
0.009705
0.018005
0.009216
0.016541
0.018494
0.015076
0.004822
0.023865
0.016541
0.015564
0.018005
0.014587
0.015564
0.009705
0.012146
0.022888
0.007751
0.014587
0.019470
0.020447
0.019958
0.004822
0.021423
0.018005
0.006775
0.009216
0.014587
0.007751
0.004333
0.006775
0.006287
0.016052
0.014587
0.002869
0.004822
0.012146
0.008728
-0.001495
-0.005890
-0.004425
-0.000519
0.006775
-0.000519
0.002869
-0.004913
0.003357
-0.001495
-0.003448
-0.015167
-0.005402
-0.007843
-0.007355
-0.002472
-0.003937
-0.001984
-0.001495
-0.004913
-0.008820
-0.005890
-0.006378
0.007751
-0.000519
-0.004425
0.008728
0.005310
0.002869
0.001892
0.007751
0.004333
0.001892
0.006775
0.008728
0.005798
0.004822
0.009216
0.003845
0.016541
-0.001007
0.006775
0.002869
0.014587
0.013123
0.000916
0.003845
0.010681
0.010193
0.012146
0.014099
-0.004425
0.006775
0.007751
0.009216
-0.001984
0.017029
0.010681
0.007263
0.009705
0.008240
0.010193
0.013611
0.018005
0.007751
0.005798
0.007751
0.018982
0.014099
0.010193
0.019470
0.026794
0.009705
0.013123
0.014099
0.015076
0.013611
0.003845
-0.010284
-0.033234
-0.019073
0.010193
0.034607
0.019958
-0.072784
-0.289581
-0.575714
-0.547394
-0.293488
-0.072296
0.186462
0.242126
0.260681
0.167908
-0.042999
-0.122101
-0.139679
-0.135284
-0.054230
0.073669
0.153259
0.188904
0.273865
0.313416
0.270935
0.239685
0.200134
0.175232
0.138123
0.123962
0.094666
0.108337
0.066833
0.026306
-0.031769
-0.038605
-0.040070
-0.042023
-0.033722
-0.027863
-0.019562
-0.036652
-0.026886
-0.030304
-0.029816
-0.016632
-0.010284
-0.020538
-0.015167
-0.032257
-0.028839
-0.036163
-0.043488
-0.034210
-0.024445
-0.021027
-0.023956
-0.016632
-0.015656
-0.019562
-0.010284
-0.007843
-0.023956
-0.020538
-0.014191
-0.012238
-0.013214
-0.001984
-0.012238
-0.007355
-0.005890
-0.017609
-0.019562
-0.001984
-0.021027
-0.016632
-0.012238
-0.015167
-0.012238
-0.013702
-0.007843
-0.011749
-0.008820
-0.013214
-0.010284
-0.020050
0.001404
-0.011261
-0.008820
-0.019073
-0.007843
-0.005402
-0.000519
-0.001495
-0.006378
-0.007843
-0.010284
-0.004425
-0.003448
0.004333
-0.000519
-0.006378
0.010681
0.002869
-0.006378
0.004333
-0.007843
0.012146
-0.001007
0.006775
0.006287
-0.010284
0.012146
0.000427
0.004333
-0.003937
0.000427
0.004333
-0.001007
0.002869
0.001404
0.008240
0.003845
0.007751
0.005310
0.009705
0.002869
0.004822
0.011169
0.005798
0.003845
0.013123
0.010681
0.003357
0.003357
0.008240
0.017029
0.015076
0.005310
0.004822
0.015564
0.007263
0.009705
0.013123
0.007263
0.011658
0.013611
-0.000519
0.008728
0.010681
0.017029
-0.002472
0.019470
0.014587
0.006775
0.009705
-0.000519
0.013123
0.001404
0.013123
0.013611
0.012634
0.002380
0.011169
0.018005
0.009705
0.012146
0.010681
0.011658
0.010681
0.009705
0.021912
0.019470
0.008728
0.011169
0.014587
0.008728
0.023865
0.031677
0.030701
0.025330
0.024841
0.030212
0.032166
0.029724
0.027771
0.018494
0.004822
-0.013214
-0.030304
-0.022491
-0.022980
-0.015167
-0.013214
-0.037628
-0.028839
-0.017120
-0.005890
0.001892
0.000427
-0.025909
-0.073761
-0.097687
-0.109406
-0.155304
-0.185577
-0.113312
-0.020050
0.061951
0.101013
0.129333
0.158142
0.103943
0.007751
-0.062042
-0.066437
0.019958
0.150818
0.197693
0.174255
0.095154
0.099548
0.139587
0.128845
0.110779
0.118103
0.101501
0.081482
0.068298
0.046326
0.043396
0.028259
0.004333
-0.019073
-0.025909
-0.047882
-0.037628
-0.028351
-0.021515
-0.027374
-0.034210
-0.022980
-0.026886
-0.018585
-0.025909
-0.022980
-0.020050
-0.020050
-0.025909
-0.017609
-0.019562
-0.014679
-0.020538
-0.012726
-0.006378
-0.001984
0.002869
-0.003937
-0.001007
0.003357
0.004822
0.002869
-0.004425
0.005310
0.008728
-0.011261
0.011658
0.005310
0.000916
-0.001007
-0.006866
0.002380
-0.001495
0.005798
-0.004913
0.009216
-0.008820
-0.001007
-0.002472
-0.002960
-0.007843
-0.002472
-0.005890
-0.006866
-0.005402
-0.008331
-0.006866
-0.012726
0.004822
-0.004425
-0.009796
-0.005890
-0.001495
-0.001007
-0.010284
-0.006866
-0.001007
-0.004425
0.000427
0.002869
0.001404
0.001404
0.000427
0.000427
0.001404
0.004333
0.001404
-0.001007
0.006287
-0.001984
0.010681
0.005310
-0.013702
-0.008331
0.001404
0.006287
-0.000031
0.007751
-0.001495
0.000427
-0.001495
-0.004425
-0.006378
-0.003448
-0.009308
0.000427
-0.001495
-0.001984
-0.008820
0.000427
0.000916
-0.000519
-0.006866
0.002869
-0.001007
-0.018097
-0.004425
-0.001007
0.007751
0.003357
0.010681
0.017517
0.011658
0.005798
0.006287
0.009705
0.003357
0.012634
0.009216
0.013611
-0.010284
0.002869
-0.002472
-0.006866
-0.010773
-0.009308
-0.013702
-0.026398
-0.033234
-0.036163
-0.026398
-0.040070
-0.054230
-0.058136
-0.059601
-0.063019
-0.095734
-0.068878
-0.048370
-0.034210
-0.033722
-0.042999
-0.020538
-0.029327
0.022888
0.052673
0.045349
-0.003937
-0.008331
0.004822
0.008728
0.057068
0.105896
0.122498
0.103943
0.095154
0.039001
0.044373
0.081970
0.091736
0.075134
0.028259
0.014587
0.017029
0.014099
-0.000519
-0.005402
0.021912
0.017029
-0.005402
-0.004913
-0.019562
-0.044464
-0.050323
-0.067902
-0.084503
-0.092804
-0.040070
-0.042999
-0.029816
-0.025909
-0.030304
-0.032257
-0.025421
-0.037628
-0.026398
-0.039581
-0.020538
-0.013214
0.003845
0.002869
0.020935
0.018494
-0.002472
-0.008820
-0.006378
-0.009308
0.009705
0.024353
0.005798
0.000916
0.001404
-0.006866
-0.007355
-0.008331
-0.017120
-0.012238
-0.030304
-0.022980
-0.019073
-0.029327
-0.017609
-0.021027
-0.016144
-0.020538
-0.020050
-0.012726
-0.020538
-0.016144
-0.016632
-0.026398
-0.000519
-0.018097
-0.014679
-0.015656
-0.007355
-0.007843
-0.009308
-0.003448
-0.010284
-0.006866
-0.006866
-0.001007
-0.011749
0.003357
-0.000519
-0.001495
-0.003937
0.000916
0.000427
-0.007843
-0.006866
0.003357
-0.004425
0.000427
0.000427
0.001892
0.000427
0.009705
0.000916
0.010681
-0.002472
-0.002472
0.000916
0.003845
0.005310
0.000916
0.008240
0.003357
0.002869
0.007263
0.009705
-0.001495
0.004822
0.003357
0.006287
-0.005890
-0.009796
0.004333
0.000916
0.001892
0.000916
-0.000519
-0.008331
-0.000519
0.001404
0.001404
-0.006378
-0.002472
-0.003937
-0.000519
0.004822
0.000427
0.002869
0.003357
-0.001495
0.004822
0.007751
0.008240
0.008728
0.010681
0.007263
-0.004425
0.005798
-0.003937
-0.008820
0.000427
0.004822
-0.022003
-0.023956
-0.031769
-0.035675
-0.040558
-0.041534
-0.041046
-0.064484
-0.027374
0.019470
0.067322
0.060486
0.026794
-0.004425
-0.046906
-0.086456
-0.139679
-0.137238
-0.096222
0.002380
0.107361
0.189880
0.175232
0.094666
0.059509
-0.016144
-0.052765
0.033142
0.073181
0.098572
0.126892
0.148376
0.106384
0.071716
0.103943
0.165466
0.184998
0.235291
0.205994
0.232361
0.161560
0.101013
0.052673
0.039978
0.064880
0.099548
0.076599
0.062439
0.069763
0.046326
0.029724
0.004822
-0.008820
-0.049835
-0.067902
-0.081573
-0.080597
-0.079132
-0.082062
-0.082062
-0.076691
-0.086456
-0.093781
-0.084503
-0.072784
-0.085968
-0.077179
-0.057159
-0.060089
-0.045441
-0.028351
-0.025909
-0.022003
-0.020538
-0.016632
-0.006378
-0.002960
-0.003937
-0.001495
-0.004913
0.000427
0.005310
0.003845
-0.009796
0.009705
0.008728
0.005798
0.002869
-0.002472
-0.002960
0.002380
-0.003448
0.002869
-0.001007
-0.000519
-0.010284
-0.005402
-0.005402
0.001404
-0.009796
0.009705
-0.000031
-0.011749
-0.008331
-0.002960
-0.006866
0.002869
-0.012726
-0.001984
0.000427
-0.004425
0.004822
0.000916
-0.010284
-0.005890
-0.005890
-0.005890
-0.000031
-0.002472
-0.006866
-0.009796
-0.007355
0.000916
-0.016632
-0.017609
-0.011749
-0.007843
-0.020538
-0.009796
-0.014679
-0.014191
-0.009308
-0.024933
-0.022491
-0.025421
-0.026398
-0.022491
-0.019562
-0.031769
-0.024445
-0.018097
-0.018097
-0.021515
-0.015167
-0.022003
-0.026886
-0.011749
-0.017120
-0.019073
-0.015656
-0.013214
-0.009308
0.005798
-0.007843
0.006775
-0.001984
-0.006378
0.008240
-0.004425
0.002380
0.007751
0.003357
0.013611
0.017517
0.012146
0.011658
0.016052
0.013611
0.018982
0.030701
0.008728
0.014587
0.006287
0.000916
-0.009796
-0.022491
-0.028839
-0.041534
-0.056671
-0.048859
-0.010773
0.050232
0.056091
0.050232
0.026306
-0.014191
-0.065948
-0.082550
-0.094757
-0.072296
-0.000031
0.046326
0.080994
0.108337
0.085388
0.054138
0.051208
0.002380
-0.002960
-0.002960
0.035583
0.087830
0.076599
0.038513
0.029236
0.056580
0.073669
0.057556
0.035095
0.018005
0.000427
0.000916
0.008240
-0.000519
-0.012726
-0.001984
-0.022491
-0.008820
0.010681
-0.015656
-0.055206
-0.109406
-0.132355
-0.097687
-0.042023
-0.001007
0.011658
-0.040558
-0.062042
-0.084503
-0.103058
-0.087433
-0.047882
-0.044952
-0.043976
-0.035187
-0.017609
0.005310
0.014099
0.004822
0.017029
0.005798
0.018982
0.017517
0.010681
0.027283
0.034607
0.042908
0.046326
0.050720
0.042908
0.040466
0.035095
0.033142
0.038025
0.029236
0.019958
0.020447
0.019470
0.019470
0.018982
0.020447
0.026306
0.020935
0.024353
0.015564
0.021423
0.016052
0.021423
0.022888
0.015076
0.000916
0.019470
0.011169
0.009705
0.005798
0.013611
0.012634
-0.002472
0.013123
0.009705
0.008728
-0.001495
0.009705
0.007263
0.009705
0.001404
0.004333
0.005310
0.000427
0.009216
0.003845
0.006775
0.005798
0.011169
0.007751
0.002380
0.003357
0.005798
-0.008820
-0.001007
0.006775
0.001892
-0.002960
0.002869
-0.001984
0.007751
-0.003448
0.006775
-0.009308
-0.003448
0.001404
-0.003448
-0.009308
-0.003448
-0.001495
-0.006378
0.003845
-0.006378
-0.004913
0.000916
0.002869
-0.002472
-0.005890
-0.002472
0.008240
-0.003448
-0.002960
0.008728
0.011658
0.004822
0.009216
0.011658
0.007263
0.015076
0.016052
0.022400
0.008728
0.021423
0.026794
0.017029
0.030701
0.035583
0.028748
0.022888
0.023865
0.025818
0.021423
0.038513
0.028748
0.026794
0.023865
0.011658
-0.002472
-0.035675
-0.045929
-0.024933
0.003357
-0.022491
-0.078156
-0.098175
-0.085480
0.001892
0.092712
0.129333
0.136169
0.060974
-0.025909
-0.127472
-0.095245
0.009705
0.093201
0.161560
0.144470
0.105896
0.087830
0.094177
0.115173
0.096619
0.064392
0.031189
0.030212
0.018494
0.021423
0.020935
0.024841
0.058533
0.110779
0.105408
0.056580
0.002869
-0.043488
-0.050812
-0.031281
-0.016632
-0.012726
0.010193
0.003845
-0.012238
-0.038605
-0.040558
-0.044952
-0.050323
-0.064484
-0.065460
-0.067413
-0.080597
-0.082550
-0.070831
-0.066437
-0.065460
-0.056671
-0.062042
-0.036652
-0.047394
-0.039581
-0.037628
-0.038116
-0.014679
-0.015167
-0.005890
-0.014679
-0.005402
0.002869
-0.007355
0.003357
0.007751
0.012634
0.002380
0.005798
0.019958
0.006287
0.004822
0.007751
0.008728
-0.000031
-0.007843
0.006287
0.006287
-0.004913
0.006287
-0.000519
0.000916
-0.001495
0.000916
-0.009796
-0.008820
-0.002472
0.000916
0.006287
-0.003448
-0.002472
0.001892
-0.000031
-0.001984
0.006287
-0.003937
0.007263
0.003845
0.001404
0.009216
0.018982
0.002869
0.005310
0.011658
0.020447
0.013611
0.006287
0.007263
0.007263
0.001892
0.010193
0.005798
-0.001007
0.017517
0.016541
0.004822
0.014099
0.009705
0.003845
0.010193
0.010681
0.012634
0.015564
0.021423
0.023865
0.021912
0.033142
0.030212
0.018982
0.025818
0.037537
0.034607
0.024353
0.015564
0.030212
0.039001
0.029236
0.016541
0.030212
0.022400
0.021912
0.009216
0.003845
0.007751
0.004333
-0.001984
0.002869
0.004822
-0.012238
-0.011261
-0.026398
-0.026886
-0.022980
-0.018097
-0.039093
-0.030792
-0.047882
-0.051788
-0.056183
-0.017609
0.015564
0.063416
0.140076
0.148376
0.125916
0.112244
0.079041
0.010193
-0.007355
0.016541
0.058044
0.057068
0.064880
0.095154
0.060486
0.066345
0.065369
0.031677
0.027283
0.016052
-0.021515
-0.059113
-0.055695
-0.087433
-0.084015
-0.104523
-0.066925
-0.022491
-0.014191
-0.064972
-0.019073
0.068787
0.104431
0.059021
-0.001984
-0.040070
-0.029327
0.007751
0.049255
0.060974
0.052673
0.044861
0.036560
0.033630
0.021912
0.018005
0.022888
0.013611
0.004333
0.010193
0.011169
-0.002960
-0.006866
-0.014191
-0.016144
-0.026398
-0.032745
-0.041534
-0.027374
-0.036163
-0.026886
-0.026398
-0.013214
-0.011749
-0.025909
-0.022491
-0.020538
-0.015656
-0.014191
-0.011261
-0.007843
-0.000519
0.003845
-0.000519
-0.000031
0.001404
-0.010284
-0.001495
-0.000519
-0.000031
0.000916
0.001404
-0.004425
-0.012238
-0.013214
-0.006866
-0.001495
-0.020050
-0.016632
-0.016144
-0.007843
-0.015656
-0.012726
-0.005890
-0.011749
-0.017609
-0.001984
-0.004425
-0.002960
-0.009796
-0.002960
-0.003448
0.001892
0.008240
0.003357
-0.003937
0.000916
-0.006866
0.001892
-0.009796
-0.002960
-0.010284
-0.003448
-0.003448
-0.002960
-0.006866
-0.005402
0.000916
0.002869
-0.004913
-0.000519
-0.006378
-0.003448
0.003357
0.005310
-0.003937
0.006775
0.000427
0.008240
0.011169
0.014099
0.018982
0.011169
0.021423
0.006287
0.013611
0.007263
-0.003448
0.007263
-0.005402
-0.006866
0.007263
-0.007843
-0.001984
-0.005890
-0.002472
-0.013214
-0.014679
-0.013214
-0.006866
-0.003937
0.029724
0.074646
0.113708
0.159607
0.168884
0.151794
0.133728
0.122986
0.127869
0.093689
0.111755
0.136658
0.166443
0.156189
0.153259
0.132751
0.136658
0.117126
0.103943
0.059509
0.047791
-0.008331
-0.029327
-0.055695
-0.060577
-0.050812
-0.053741
-0.045441
-0.053253
-0.064484
-0.076202
-0.060577
-0.080109
-0.089386
-0.093781
-0.085968
-0.074249
-0.065460
-0.048370
-0.065460
-0.042023
-0.043976
-0.076691
-0.090851
-0.087921
0.005310
0.081482
0.060974
0.001404
-0.032745
-0.026886
-0.016632
0.019958
0.046814
0.045349
0.054626
0.049744
0.050232
0.045837
0.038025
0.039490
0.029724
0.017029
0.012634
0.015076
0.003357
-0.007355
0.001404
-0.001007
-0.014679
-0.008331
-0.002960
-0.016632
-0.020538
-0.030792
-0.031769
-0.043976
-0.037140
-0.039581
-0.025421
-0.044464
-0.043976
-0.055695
-0.038605
-0.054718
-0.050323
-0.046906
-0.039581
-0.033234
-0.020050
-0.014679
-0.040070
-0.043976
-0.035187
-0.040558
-0.027863
-0.030792
-0.015656
-0.025909
-0.007843
-0.006866
-0.004913
-0.005890
-0.014191
-0.014679
-0.007843
-0.003448
0.001892
0.005798
0.001892
0.005798
0.016052
0.016052
0.016052
0.022888
0.021423
0.018494
0.026306
0.026306
0.036560
0.030701
0.031189
0.020935
0.033142
0.018494
0.022400
0.021423
0.017517
0.015076
0.015564
0.018005
0.013123
0.014099
0.002869
0.022888
0.003357
0.014587
0.006287
0.009705
0.001892
0.002380
-0.008820
-0.000519
0.003357
0.005310
0.013123
0.002869
0.004333
0.005310
0.009705
0.012146
0.013611
0.014587
0.007263
0.010193
0.031677
0.038025
0.033142
0.021912
0.025330
-0.008331
0.004822
0.018005
0.040955
0.058044
0.031677
0.007751
0.002869
0.002380
0.038025
0.023376
-0.017120
0.023865
0.087341
0.125916
0.078064
0.056580
0.025330
0.018005
-0.014191
-0.020050
0.015564
0.018005
0.057068
0.063416
0.060486
0.028748
0.017517
-0.008820
-0.011261
-0.002960
0.000916
0.015076
0.017517
0.021423
0.004333
0.014099
0.020447
0.019958
0.038513
0.039978
0.038513
0.051208
0.054626
0.043396
0.031677
0.022888
0.029236
0.042419
0.031189
0.029724
0.034119
0.023865
0.022400
0.022888
0.010193
0.013123
0.010681
0.000916
0.005798
0.001404
0.005798
-0.002472
-0.003937
-0.001495
0.005798
-0.008820
-0.013702
-0.010773
-0.008820
-0.012238
-0.012238
-0.017120
0.001892
-0.003937
-0.010773
-0.007355
-0.004913
-0.002960
-0.011749
-0.007843
-0.014679
-0.014191
-0.005402
-0.000519
-0.000031
-0.000031
0.000427
-0.001007
-0.003448
-0.001007
0.011169
0.014587
0.004822
0.006775
0.012634
0.005310
0.016052
0.008240
0.020447
0.014099
0.015076
0.016052
0.012146
0.007751
0.005310
0.023376
0.007263
0.017517
0.016541
0.016541
0.016052
0.018005
0.008728
0.012146
0.003357
0.010681
0.004822
0.008728
0.010681
0.001892
0.003845
-0.007355
-0.015656
-0.016144
-0.025909
-0.026398
-0.017120
-0.007355
-0.005402
-0.014191
-0.026398
-0.043488
-0.032745
-0.035187
-0.020538
-0.017120
-0.020538
-0.022980
-0.022003
-0.026886
-0.038116
-0.032745
-0.028839
-0.026398
-0.027863
-0.027863
-0.026886
-0.005402
0.000916
0.010193
0.008728
0.015564
0.006287
0.025818
0.016541
0.020935
0.034119
0.029236
0.037048
0.043884
0.062927
0.062439
0.052673
0.059021
0.059509
0.050232
0.043884
0.034607
0.028748
0.017029
0.021912
0.020447
0.011169
0.022888
0.013611
0.003845
-0.002472
-0.010284
0.018494
0.004822
-0.038116
-0.034210
-0.044952
-0.087921
-0.122589
-0.078644
0.033142
0.183533
0.206970
0.122009
0.016541
-0.029816
-0.039093
-0.014191
0.028259
0.070740
0.103455
0.110779
0.110291
0.096130
0.096619
0.089294
0.075134
0.068787
0.063416
0.045837
0.034607
0.019470
0.017517
0.013123
0.004333
-0.002472
0.002380
-0.003937
-0.012726
-0.007355
-0.005402
-0.005402
-0.010773
-0.007355
0.009216
-0.006866
-0.011261
-0.008331
0.006287
0.005310
-0.002960
0.004822
0.006775
0.003845
-0.004425
0.010193
0.007751
-0.006378
0.004333
-0.001007
-0.007843
-0.001495
0.005310
-0.001984
-0.002472
-0.000519
0.011169
0.003845
0.010193
-0.008331
-0.003448
-0.008820
0.006287
-0.005402
-0.004913
-0.010773
-0.004913
-0.002472
-0.002472
-0.001984
-0.009796
-0.006378
-0.020538
-0.003937
-0.005890
-0.021027
-0.010773
-0.010284
-0.017120
-0.012726
-0.030792
-0.017120
-0.017120
-0.021027
-0.030792
-0.017120
-0.019073
-0.022980
-0.017609
-0.019073
-0.033722
-0.020050
-0.017120
-0.022980
-0.020538
-0.022980
-0.015167
-0.022491
-0.022491
-0.027374
-0.018097
-0.001007
-0.011261
-0.003448
-0.010284
-0.010773
-0.007843
-0.004913
-0.015167
-0.009308
0.006775
0.004822
0.012634
0.013123
0.031189
0.031189
0.049744
0.049744
0.050720
0.079529
0.092712
0.084900
0.042908
0.013123
0.048767
0.021912
0.066833
0.098572
0.098083
0.073181
0.020935
0.016052
-0.006378
0.015076
-0.000519
0.003357
-0.007843
-0.008820
-0.021027
-0.028839
-0.036163
-0.043488
-0.043488
-0.037140
-0.041046
-0.045929
-0.042999
-0.027863
-0.002960
-0.001984
0.010681
0.033142
0.020447
0.056091
0.036072
0.007751
-0.016144
0.022888
0.072693
0.111267
0.130310
0.103943
0.104431
0.045837
0.029724
0.057556
0.070251
0.088318
0.075134
0.050232
0.001892
0.000916
-0.009796
-0.041534
-0.038116
-0.009796
0.000427
0.021423
-0.006866
-0.033234
-0.053253
-0.055695
-0.053253
-0.038116
-0.023956
-0.004913
-0.006378
-0.001495
-0.021515
-0.023468
-0.006866
0.004822
0.023865
0.023376
0.027283
0.018494
0.024841
0.019470
0.020447
0.008728
0.003845
0.020447
0.012146
0.011658
0.002380
0.000916
0.000916
0.015076
0.014099
0.010681
0.007751
0.009216
0.013611
0.005798
0.011658
0.013611
0.012146
0.010193
0.011169
0.016052
0.009705
0.022888
0.010681
0.001404
0.019958
0.006287
0.012146
0.008240
0.009216
0.004822
0.017517
0.013123
0.013611
0.018494
0.026794
0.015076
0.022888
0.004822
0.003845
0.004822
0.010681
0.004822
0.012146
0.015076
0.000427
0.004822
0.005310
0.005310
0.000427
0.004333
-0.004913
0.005310
0.003357
-0.001007
-0.000031
-0.004913
0.002380
0.004822
0.006287
-0.003937
-0.006866
0.007751
0.011658
0.004822
0.009216
0.012146
0.012146
0.012146
0.022888
0.015564
0.017029
0.017029
0.020447
0.024353
0.018005
0.018005
0.023376
0.027283
0.023865
0.023865
0.022400
0.013611
-0.000519
0.005310
0.012634
-0.002472
-0.001007
-0.006378
-0.003937
-0.008820
-0.023956
-0.022003
-0.019562
-0.021027
-0.027863
-0.035187
-0.022491
-0.034210
-0.028351
-0.039581
-0.034210
-0.038116
-0.044952
-0.063995
-0.075714
-0.092804
-0.074249
-0.067413
-0.034698
-0.012238
0.041443
0.099060
0.087341
-0.005890
-0.039581
-0.014191
0.038513
0.059509
0.050720
0.036560
0.055603
0.058533
0.056580
0.046326
0.022400
0.006775
0.008240
-0.009796
0.021912
0.079041
0.025330
-0.055695
-0.064972
-0.049835
-0.049347
-0.018097
-0.020050
-0.023468
-0.003937
0.009216
0.016541
0.006287
0.009705
0.004333
0.016052
0.018982
0.019470
0.013123
0.020447
0.020447
0.015076
0.018494
0.013123
0.025330
0.010193
0.010193
0.016052
0.018005
0.011658
0.011658
0.023865
0.007263
0.021912
0.004333
0.011658
0.010193
0.017029
0.013123
0.019958
0.010681
0.004333
0.009216
0.011658
0.010193
0.017029
0.006287
0.012146
0.001404
0.003845
0.008728
0.002869
0.007263
0.011169
0.014587
0.000916
0.012634
0.006775
0.012146
0.018005
0.018005
0.014587
0.019470
0.015076
0.013123
0.019470
0.026794
0.013123
0.033142
0.019470
0.020447
0.027283
0.023376
0.025330
0.028748
0.025818
0.022400
0.041443
0.025818
0.019958
0.021423
0.024353
0.019470
0.033630
0.021423
0.015564
0.026306
0.022888
0.018982
0.009216
0.018982
0.012634
0.016541
0.012146
0.013123
0.015076
0.011658
0.009216
0.022400
0.002380
0.005798
0.011658
0.015564
0.014587
0.021423
0.013123
0.004822
0.001404
0.011169
0.018494
0.007751
0.002869
0.004333
0.016052
0.027283
0.021912
-0.001495
-0.001984
0.004333
0.017029
0.014099
0.018982
0.012146
0.036072
0.053162
0.042908
0.027771
0.018005
0.013611
0.010681
0.015564
0.009216
-0.002472
-0.001984
0.015076
0.008240
-0.007355
-0.047882
-0.052765
-0.055206
-0.068390
-0.055695
-0.046906
-0.033234
-0.022003
-0.003448
0.030212
0.035095
0.031189
0.025818
0.013611
-0.037628
-0.008820
0.010681
0.028748
0.072205
0.085388
0.100037
0.094177
0.080994
0.067810
0.055115
0.062927
0.043884
0.037537
0.032166
0.017029
0.011169
0.008728
0.014587
0.007751
-0.012238
-0.023956
-0.034210
0.006287
0.123962
0.148865
0.056580
0.007263
-0.006866
-0.005402
0.007263
0.035095
0.036072
0.047302
0.036072
0.048767
0.037537
0.038025
0.023376
0.022888
0.017029
0.000916
-0.012726
-0.024933
-0.027374
-0.039581
-0.042999
-0.041534
-0.043976
-0.058624
-0.053741
-0.050323
-0.064972
-0.057159
-0.043488
-0.060089
-0.052765
-0.043488
-0.045929
-0.037628
-0.042511
-0.040558
-0.042511
-0.030792
-0.028839
-0.019562
-0.022491
-0.020050
-0.009796
0.003357
-0.004425
0.002380
-0.000519
0.011169
0.010681
0.006775
0.022400
0.024841
0.023376
0.037537
0.034607
0.035583
0.022888
0.040466
0.020447
0.016541
0.011169
0.016052
0.020935
0.019958
0.014099
0.010193
0.014099
0.007751
0.013123
-0.006866
-0.001984
-0.008331
-0.004425
-0.013214
-0.015167
-0.012238
-0.005890
-0.016632
-0.005402
-0.010773
-0.013702
-0.017120
-0.001984
-0.011261
-0.001007
-0.013702
-0.015167
-0.008331
0.000916
-0.004913
-0.007355
-0.010284
-0.013214
-0.006378
-0.003448
-0.002960
-0.015656
0.006775
-0.004425
-0.010284
-0.001495
-0.003937
-0.014679
-0.009308
-0.004425
0.001404
-0.001984
-0.001007
0.008240
-0.003937
0.008240
-0.006378
0.001892
0.004822
0.012146
0.006775
0.007751
-0.001007
-0.004425
-0.010284
-0.011261
-0.016144
-0.014679
-0.013214
-0.044464
-0.066925
-0.079132
-0.079620
-0.080109
-0.123077
-0.147980
-0.148956
-0.096710
-0.055206
-0.018097
0.051208
0.076599
0.093201
0.026794
-0.041046
-0.136749
-0.097687
-0.040070
0.006287
0.024353
0.011169
0.000427
0.015564
0.027283
0.018005
0.006775
-0.027374
-0.088409
-0.118683
-0.102081
-0.134308
-0.123566
-0.069366
-0.016144
0.047302
-0.029816
-0.055695
-0.081085
-0.052277
-0.018097
0.011169
0.040955
0.066345
0.077087
0.118103
0.124939
0.097595
0.058044
0.041443
0.046814
0.049744
0.041931
0.054626
0.044373
0.044373
0.041443
0.032166
0.035583
0.018494
0.012634
0.015076
0.008728
0.003357
0.002869
-0.012726
-0.011261
-0.016144
-0.017609
-0.010284
-0.014679
-0.025909
-0.019073
-0.017609
-0.025909
-0.035187
-0.025909
-0.010773
-0.020050
-0.029816
-0.023468
-0.012238
-0.022003
-0.013702
-0.011261
0.001404
-0.004425
0.003357
-0.000519
0.007263
0.004333
0.014099
0.012634
0.015564
0.011658
0.021912
0.010681
0.005310
0.008728
-0.006866
-0.000031
-0.010284
-0.003937
-0.019073
-0.018585
-0.020538
-0.036652
-0.030792
-0.035187
-0.029327
-0.032257
-0.032745
-0.027863
-0.035675
-0.024445
-0.025421
-0.021027
-0.014679
-0.022491
-0.009796
-0.006378
-0.000519
0.007263
0.014099
0.011658
0.019958
0.014587
0.010193
0.004333
0.011169
0.014587
0.022888
0.025330
0.012146
0.016052
0.020935
0.026794
0.020447
0.018005
0.018005
0.019958
0.015564
0.011169
0.027771
0.013611
0.020447
0.019470
0.029724
0.021423
0.014587
0.017517
0.024353
0.030701
0.033142
0.018494
0.012634
0.011658
0.006287
0.008728
0.013611
0.021912
0.027283
0.034119
0.031189
0.038513
0.035095
0.045837
0.038025
0.055603
0.069763
0.063416
0.042419
0.036560
0.028259
0.027283
0.065369
0.076599
0.050232
0.060974
0.070251
0.087830
0.109802
0.104919
0.061462
0.080017
0.102478
0.086365
0.034607
0.034607
0.047791
0.087830
0.089783
0.075623
0.083923
0.080505
0.038513
0.011658
0.020447
0.003357
-0.000519
-0.021515
-0.050323
-0.063019
-0.107941
-0.124542
-0.101593
-0.063507
-0.082550
-0.116730
-0.111847
-0.057159
-0.084991
-0.133820
-0.127472
-0.151398
-0.100616
-0.055695
-0.052277
-0.051300
-0.032257
-0.024445
-0.032257
-0.010284
-0.002472
-0.014191
0.001404
0.011169
0.013611
0.023865
0.005310
0.020447
0.024841
0.018494
0.004822
-0.004425
0.015076
0.007751
0.006775
-0.009796
-0.018097
-0.012238
-0.014191
-0.011749
-0.026886
-0.022980
-0.027374
-0.028839
-0.032745
-0.029816
-0.025909
-0.026398
-0.022980
-0.029816
-0.021515
-0.020538
-0.009308
-0.013702
-0.007843
-0.016144
-0.014191
-0.010284
-0.006378
-0.010773
-0.004425
0.007263
-0.002960
-0.003937
-0.000519
0.004333
-0.006866
0.007751
-0.003448
-0.000519
-0.004913
-0.003448
-0.001984
0.002380
-0.008820
-0.000519
-0.008820
-0.007355
-0.003937
0.002380
-0.007843
-0.009796
-0.005402
0.003357
-0.001495
-0.011749
-0.012726
-0.013214
-0.011749
-0.015656
-0.011261
-0.016144
-0.008331
-0.014679
-0.010284
-0.013214
-0.004913
-0.011749
-0.005890
-0.008820
-0.012726
-0.007355
-0.001495
-0.021027
-0.004425
-0.007355
-0.014191
-0.003448
0.001404
-0.013702
0.005798
0.003357
0.006775
0.004822
0.000916
0.010681
-0.004913
0.005798
-0.001007
0.007751
0.014587
0.025818
0.014587
0.008728
-0.000031
0.009216
0.014587
0.023865
0.020935
0.013123
0.024353
0.025818
0.032654
0.018982
0.027771
0.039490
0.023865
0.014587
0.006775
-0.028839
-0.037628
-0.004425
0.092224
0.095154
0.065369
0.075134
0.023865
-0.031281
-0.051788
-0.008331
0.025330
0.011169
-0.013702
-0.056671
-0.041534
0.044861
0.061462
0.043884
0.050720
0.046326
0.027283
0.001892
-0.027863
-0.030304
-0.012726
-0.004913
0.014587
0.032166
0.042908
0.039001
0.030701
0.028748
0.023376
0.014587
0.019470
-0.001495
0.003357
-0.018585
-0.017120
-0.024933
-0.012726
-0.010773
-0.012238
-0.005890
-0.006378
-0.009796
-0.023468
-0.015167
-0.026398
-0.018585
-0.015167
-0.017120
-0.015167
-0.007843
-0.005890
-0.007355
-0.013702
-0.010773
-0.006866
-0.003937
0.003845
0.012146
0.016052
0.011658
0.003357
-0.013702
-0.023468
-0.014679
-0.005890
-0.010773
-0.001984
-0.011261
-0.011261
-0.009308
-0.025421
-0.021515
-0.012726
-0.011261
-0.026886
-0.026398
-0.018097
-0.016632
-0.014191
-0.019562
-0.012238
-0.013214
-0.002960
0.004333
-0.001007
0.001404
0.009705
0.013611
0.004822
0.007263
0.015076
0.013611
0.006287
0.005798
0.015564
0.012146
-0.007355
-0.005890
0.004333
0.010193
-0.007355
0.000427
0.003357
-0.005402
0.002380
0.003845
-0.010773
0.000916
0.000916
-0.004913
-0.001984
-0.005890
0.005798
0.006775
-0.003937
0.006287
0.009216
0.008240
0.010681
0.001404
-0.001984
-0.000031
0.006775
-0.001007
0.008728
0.001892
0.007751
0.017029
0.008240
0.005798
0.015564
0.005310
0.010193
0.008728
0.015564
0.014587
0.007751
0.015076
0.007263
0.012634
0.009216
0.008728
-0.001007
-0.003448
-0.002472
-0.019073
-0.038116
-0.055206
-0.022980
-0.011749
0.008240
0.040466
0.043396
0.003357
-0.011261
-0.029327
-0.017120
-0.006866
0.005310
0.014587
0.034607
0.034607
0.011169
0.001404
0.025818
0.025330
0.015564
0.044373
0.047302
0.033630
0.033630
0.029236
0.015076
0.006775
0.002380
0.001404
-0.015656
0.036072
0.053162
0.008240
-0.053253
-0.062042
-0.001007
0.136169
0.194763
0.095154
-0.010284
-0.054230
-0.084991
-0.069366
-0.038605
0.038025
0.080994
0.098083
0.054138
0.027283
0.012146
-0.009796
-0.007843
-0.004425
-0.010284
-0.005890
-0.010284
0.002380
0.011658
0.007263
0.004822
-0.000031
-0.000519
-0.013702
-0.008820
-0.008820
-0.001495
-0.010773
-0.012726
-0.013214
-0.015167
-0.012238
-0.018097
-0.003937
-0.012238
-0.022491
-0.019562
-0.015167
-0.013214
-0.013214
-0.014191
-0.002472
-0.013214
-0.018097
0.000427
-0.006378
0.000427
-0.001984
0.000916
0.001404
-0.003448
-0.005890
-0.013214
-0.009796
-0.003937
-0.009308
-0.013702
-0.012726
-0.019562
-0.014191
-0.017609
-0.016144
-0.006866
-0.014679
-0.025421
-0.013702
-0.020050
-0.007843
-0.023468
-0.017609
-0.018585
-0.024445
-0.019073
-0.014679
-0.011261
-0.021027
-0.015167
-0.007843
-0.028351
-0.033722
-0.025909
-0.014191
-0.030304
-0.034210
-0.018097
-0.009308
-0.001007
-0.014679
-0.006866
-0.007843
-0.006378
-0.011749
-0.017609
-0.003937
-0.000031
0.007751
0.000916
0.001892
0.007263
0.008728
0.011658
0.016052
0.015076
0.009705
0.009216
0.007751
0.019958
0.021912
0.009216
0.010681
0.010193
0.012146
0.011658
0.012146
0.014587
0.009705
0.006287
0.009705
0.017517
0.018982
0.013611
0.018005
0.023865
0.022888
0.009216
0.009705
-0.003937
0.005798
-0.000031
0.001892
0.014099
0.004822
0.006775
0.010193
-0.002960
-0.003937
-0.004425
-0.011261
-0.014191
0.003845
-0.013702
-0.020538
-0.020538
-0.015167
-0.008331
0.007751
-0.005402
-0.001007
-0.021027
-0.028839
-0.022980
-0.030304
-0.039581
-0.026398
-0.026886
-0.023956
-0.022003
-0.024933
-0.012238
0.008240
0.014587
0.009216
0.020447
0.029236
0.065369
0.082458
0.067322
-0.001495
0.008728
0.042419
0.063904
0.103455
0.133728
0.111755
0.157166
0.185486
0.136658
-0.017609
-0.173370
-0.131378
-0.052277
-0.019562
0.013611
-0.010773
-0.028839
-0.029327
-0.053741
0.052673
0.012634
-0.098663
-0.124542
-0.124054
-0.095245
-0.076691
-0.040558
-0.034210
-0.020050
0.000427
0.007263
0.011658
0.000916
0.014587
0.001404
-0.004425
-0.004425
-0.007355
-0.013702
-0.012238
-0.023956
-0.015656
-0.013214
-0.029816
-0.015167
-0.017609
-0.013214
-0.020050
-0.013214
-0.024933
-0.014679
-0.016632
-0.010773
-0.009796
-0.003448
-0.002472
-0.001495
-0.012726
0.003357
-0.003937
-0.006866
-0.006866
0.003845
0.003357
0.006287
-0.002960
0.008728
0.000427
0.004333
-0.000519
0.000916
0.002869
0.009216
0.005310
0.008728
0.007263
0.018005
0.005310
0.019958
0.018494
0.017029
0.015076
0.029724
0.029236
0.026794
0.033142
0.033630
0.017517
0.036560
0.034119
0.029236
0.012146
0.031677
0.028259
0.018005
0.012146
0.025330
0.016052
0.006775
-0.001984
0.004333
-0.006866
-0.003448
-0.014191
-0.008820
-0.016632
-0.014191
-0.006378
-0.012238
-0.020538
-0.020538
-0.009796
-0.012238
-0.006378
-0.012726
-0.007843
-0.009308
0.000916
0.008240
0.000427
0.002380
0.001404
0.008728
0.011169
0.003357
0.001892
-0.007843
-0.020050
-0.032257
-0.011261
-0.023956
-0.027374
-0.016144
-0.010773
-0.013214
-0.026886
-0.036652
-0.047882
-0.045929
-0.046417
-0.034698
-0.024445
-0.023956
-0.017609
0.004333
-0.001007
-0.051788
-0.076202
-0.065460
-0.035675
-0.021027
-0.010284
0.050720
0.101501
0.124939
0.147400
0.218689
0.225037
0.165955
0.112244
0.069275
0.062927
0.088806
0.126892
0.169861
0.174255
0.175720
0.196716
0.183533
0.172791
0.126892
0.046814
0.012146
0.002380
-0.021027
-0.029816
-0.007355
-0.029327
-0.044464
-0.069855
-0.085968
-0.062531
-0.052277
-0.033722
-0.006866
-0.005890
-0.064484
-0.061066
-0.064972
-0.043488
-0.041534
-0.042023
-0.029327
-0.023956
-0.037140
-0.032257
-0.040070
-0.035187
-0.032745
-0.028351
-0.027374
-0.040070
-0.033234
-0.043488
-0.044464
-0.046417
-0.040558
-0.034698
-0.047394
-0.039581
-0.037628
-0.036163
-0.026398
-0.037140
-0.018585
-0.023956
-0.020538
-0.017120
-0.020050
-0.016632
-0.014679
-0.007355
-0.009308
-0.007355
-0.004913
-0.010284
-0.001495
-0.002960
-0.005402
0.002380
-0.001007
-0.006866
0.002869
0.000427
0.002869
0.000916
-0.003937
0.006775
-0.009308
0.000427
-0.001495
0.002380
-0.003448
-0.001984
0.004822
0.000427
-0.001495
0.006775
0.007263
0.006287
0.002869
0.006775
0.006775
-0.002960
0.011658
0.007263
0.004822
0.010193
0.003357
0.005798
0.008728
0.003845
0.007263
0.003357
0.005310
-0.000031
0.008240
0.000916
0.000916
0.001892
0.007263
0.000427
0.004822
0.008240
-0.002960
-0.003448
0.003357
0.000427
-0.002960
-0.001495
0.004822
-0.000519
0.004822
-0.004913
-0.008820
-0.006866
0.001892
0.002380
0.001404
0.003845
-0.009308
-0.008331
0.005798
0.007263
-0.002472
-0.002472
0.008240
-0.001984
0.003845
-0.000031
0.001404
0.004822
0.009705
-0.020050
-0.023956
-0.032745
-0.022491
-0.031769
-0.043976
-0.059113
-0.066437
-0.077667
-0.084991
-0.080109
-0.067902
-0.079620
-0.055695
-0.047882
-0.068878
-0.080109
-0.032745
-0.005402
0.044861
0.077087
0.276306
0.389099
0.181580
-0.050812
-0.110870
-0.045929
0.080994
0.157166
0.209900
0.217224
0.194763
0.156677
0.142029
0.089294
0.028748
-0.008820
-0.026886
-0.051300
-0.053741
-0.042999
-0.054718
-0.062531
-0.058136
-0.056183
-0.054718
-0.035675
-0.038116
-0.035187
-0.043976
-0.037628
-0.031281
-0.028351
-0.023956
-0.020050
-0.020050
-0.026398
-0.033722
-0.024933
-0.015167
-0.024933
-0.016144
-0.010284
-0.013702
-0.016144
-0.023956
-0.001984
-0.016632
-0.019073
-0.017120
-0.012238
-0.016144
-0.003937
-0.003448
-0.005890
-0.003937
-0.001495
-0.000519
-0.003448
-0.000519
-0.001007
0.011658
-0.000031
0.011169
0.005798
0.018005
0.014099
0.007751
0.013611
0.017029
0.013123
0.008728
0.015076
0.018005
0.015076
0.017517
0.016052
0.010681
0.019958
0.010193
0.013123
0.022888
0.011658
0.008728
0.011169
0.000916
0.015076
0.018005
0.010681
0.004333
0.025818
0.005798
0.015564
0.009216
0.018982
0.004333
0.010681
0.012146
-0.000519
0.008728
0.006287
0.017517
0.007751
0.008240
0.004822
0.007263
0.004822
0.001404
0.004822
0.018982
0.013611
0.006775
0.011658
0.001404
0.004333
0.011658
0.005798
0.003845
0.005798
-0.004913
0.014587
-0.001007
-0.000031
0.014099
0.015564
0.005798
-0.000031
0.007751
0.005310
0.021423
0.003845
0.010193
0.006287
0.004822
0.009705
0.008240
-0.002960
0.000427
0.002869
0.012634
-0.005890
-0.008331
-0.006866
-0.006866
-0.013214
-0.014679
-0.007843
-0.017609
-0.027374
-0.010773
-0.008820
-0.011261
-0.010773
-0.022491
-0.023956
-0.032257
-0.024445
-0.028839
-0.034210
-0.027374
-0.018097
-0.023956
-0.020050
-0.018585
-0.022491
-0.057648
-0.053741
-0.054230
-0.081573
-0.045929
0.027283
0.152283
0.230408
0.242615
0.160095
0.067322
-0.004425
-0.056671
-0.029327
0.040955
0.111267
0.131287
0.150818
0.143005
0.102478
0.055603
0.012634
-0.038605
-0.051300
-0.075226
-0.084991
-0.092804
-0.084503
-0.087433
-0.074738
-0.058624
-0.060577
-0.047394
-0.037628
-0.029816
-0.019073
-0.016632
-0.025909
-0.016144
-0.008820
0.000427
-0.008820
-0.002960
-0.001984
0.001404
-0.002960
-0.008331
-0.004913
-0.000519
-0.005402
-0.021515
-0.014191
-0.014679
-0.008331
-0.009796
-0.002960
-0.019073
-0.026398
-0.028839
-0.004913
0.012146
0.017517
0.027771
0.023376
0.032654
-0.002472
-0.015167
-0.005402
0.005798
0.014587
0.022400
0.015564
0.024353
0.017517
0.017517
0.016541
0.001404
0.008240
-0.003448
-0.005402
-0.010284
-0.004425
-0.007355
-0.014679
-0.025909
-0.024445
-0.013214
-0.016144
-0.019562
-0.012238
-0.026398
-0.013214
-0.018097
-0.024933
-0.010773
-0.018585
-0.007843
-0.021515
-0.007355
-0.022491
-0.011749
-0.001495
-0.015167
-0.006866
-0.006378
-0.014679
-0.014191
-0.008331
-0.005890
-0.017120
-0.006378
-0.011749
-0.019073
-0.002960
-0.008820
-0.008820
-0.013214
-0.007843
-0.001007
-0.009308
-0.017609
-0.004425
-0.018585
-0.000519
-0.006378
-0.015167
-0.009308
-0.012726
-0.002960
-0.011261
0.000427
-0.007843
-0.004913
0.000916
-0.003448
-0.004425
0.007263
-0.006378
-0.003937
-0.006378
0.002380
0.005798
0.006775
0.001892
-0.004913
0.000916
0.004333
-0.006378
-0.002472
0.002380
0.005310
-0.008820
-0.009796
-0.002960
-0.019073
-0.022003
-0.013702
-0.001007
-0.013702
-0.017120
-0.005402
-0.017120
-0.024933
-0.023468
-0.013702
0.007751
0.013611
0.011658
0.010681
0.047791
0.073181
0.094666
0.113708
0.160583
0.191833
0.211853
0.104431
0.040955
0.028748
0.071228
0.210876
0.212341
0.212830
0.220154
0.269470
0.292419
0.272888
0.238708
0.128357
-0.083038
-0.114777
-0.069366
-0.008820
0.071716
0.060974
0.008240
-0.075714
-0.090363
-0.105988
-0.135284
-0.167023
-0.174835
-0.177277
-0.168488
-0.157257
-0.159698
-0.153839
-0.159210
-0.136261
-0.117706
-0.104034
-0.083038
-0.059113
-0.047394
-0.037628
-0.018585
-0.008331
-0.010773
-0.000031
0.004822
0.005310
-0.013214
0.003845
0.002380
0.004333
-0.000031
-0.016144
-0.005890
-0.006866
-0.012238
-0.011749
-0.005890
-0.013702
-0.004425
-0.006866
-0.013214
-0.015656
-0.001495
-0.003448
-0.010773
-0.010284
-0.004913
-0.007843
-0.008331
-0.007355
-0.001007
0.001892
-0.003937
-0.007355
0.009705
-0.005890
-0.006378
0.003845
0.000916
-0.004913
-0.008820
-0.003448
-0.002472
0.008240
-0.004425
0.000427
-0.011749
-0.000031
0.003357
-0.005890
-0.002472
-0.013702
-0.014679
-0.007355
-0.015656
-0.014679
-0.015656
-0.026398
-0.034698
-0.017609
-0.027374
-0.020538
-0.009796
-0.030792
-0.013702
-0.022980
-0.014679
-0.010773
-0.026886
-0.020538
-0.015656
-0.001984
-0.003937
0.010193
0.001892
0.006775
0.003845
0.005310
0.003357
0.010681
0.013123
0.003845
0.018982
-0.001495
0.012146
0.007751
0.016541
0.005310
0.012634
0.008240
0.007263
-0.006378
-0.007355
-0.008820
-0.011261
-0.014679
-0.020050
-0.005890
-0.008331
0.018982
0.019958
0.020447
0.029236
0.025818
0.031189
0.020447
0.012146
0.025818
0.023376
0.018982
0.016541
0.022888
0.023865
0.023865
0.023376
0.006287
-0.003448
-0.007355
-0.005402
-0.001007
-0.005402
-0.016144
-0.015656
-0.021515
-0.024445
-0.036163
-0.042023
-0.027863
0.018982
-0.000031
-0.000031
-0.012238
-0.017120
-0.016632
-0.027374
-0.021515
-0.014679
-0.015656
-0.023956
0.030701
0.057068
0.099060
0.084412
0.025330
0.008240
0.009216
0.050232
0.064880
0.039001
0.063904
0.071228
0.072693
0.067322
0.023865
-0.012238
-0.023468
0.014587
0.007263
0.018494
0.045837
0.005310
-0.048370
-0.113800
-0.111847
-0.085480
-0.069855
-0.054230
-0.041534
-0.037140
-0.038605
-0.038116
-0.031281
-0.033234
-0.026886
-0.004425
-0.000031
0.014587
0.023865
0.019470
0.018982
0.031189
0.019958
0.018005
0.034119
0.030212
0.035583
0.019958
0.019470
0.011169
0.003357
-0.000519
-0.001007
-0.009308
-0.017120
-0.018585
-0.012726
-0.010773
-0.018585
-0.015167
-0.009796
-0.015167
-0.017120
-0.016632
-0.013702
-0.011261
-0.005402
-0.006866
-0.006378
-0.012726
-0.010773
-0.009308
-0.004425
-0.018585
-0.013702
-0.015167
-0.024933
-0.005890
0.000427
-0.008820
0.000427
-0.009796
-0.011261
-0.011261
-0.013214
-0.012238
-0.010773
-0.017609
-0.002472
-0.006866
0.000916
0.004822
-0.000519
0.006775
0.007751
-0.000031
0.014587
-0.001007
0.012146
0.004822
0.018005
0.016052
0.010193
0.010193
0.006775
0.016541
0.007263
-0.002960
-0.001984
-0.003937
-0.020538
-0.001007
-0.002960
-0.004425
-0.009796
-0.007843
-0.010773
-0.003448
-0.018585
-0.008820
-0.005402
-0.003448
-0.002960
-0.001984
0.010681
0.010193
0.006287
0.009705
0.018982
0.018005
0.016052
0.018005
0.010681
0.021423
0.017517
0.018494
0.013611
0.014099
0.019470
0.017029
0.017029
0.018005
0.026794
0.018982
0.017029
0.015564
0.010193
-0.004913
-0.015167
0.013123
0.011658
0.001404
-0.005402
-0.021027
-0.046417
-0.053253
-0.036163
0.007751
0.044373
0.090759
0.060974
0.004822
-0.009308
-0.013702
-0.010773
-0.022003
0.010681
0.038025
0.074158
0.112244
0.142029
0.134705
0.101013
0.076111
0.019958
0.021912
0.044861
0.108826
0.161072
0.177673
0.185974
0.166443
0.130798
0.078064
-0.013214
-0.057159
-0.081573
0.035095
0.087341
0.101990
0.061462
0.016541
-0.004425
-0.020050
-0.040558
-0.053253
-0.065948
-0.067902
-0.075714
-0.063995
-0.061554
-0.067902
-0.063507
-0.054718
-0.043976
-0.036163
-0.036163
-0.030792
-0.029327
-0.033722
-0.026398
-0.031281
-0.044952
-0.046906
-0.038116
-0.034210
-0.029816
-0.022491
-0.031281
-0.022003
-0.028839
-0.032745
-0.030792
-0.031281
-0.022003
-0.020538
-0.022980
-0.025421
-0.007355
-0.020050
-0.016144
-0.016632
-0.016144
-0.005890
-0.015167
-0.004913
-0.001984
0.002869
-0.008820
-0.012726
-0.000519
-0.000031
-0.011749
0.005798
0.011169
0.001404
-0.003937
0.000427
0.010193
0.001404
0.003845
0.001892
0.009216
0.004333
0.010193
-0.001007
0.012146
-0.003937
-0.002472
0.013611
0.004822
-0.006866
-0.002472
0.001892
0.004822
-0.006378
0.007263
-0.006378
-0.009796
0.001404
-0.011261
-0.013214
-0.014679
-0.006378
-0.016144
-0.008820
-0.009308
-0.010284
-0.008820
-0.012238
-0.018097
0.001404
-0.011261
-0.006866
-0.006866
-0.006866
-0.007843
-0.010284
0.001404
-0.004913
-0.003448
0.001404
0.009216
0.002380
-0.001007
0.000916
0.015564
0.007751
0.000427
0.009216
0.016541
0.011658
0.018005
0.028259
0.016541
0.017029
0.012146
0.023376
0.022888
0.020935
0.014587
0.022400
0.019470
0.016541
0.014587
0.018494
0.008728
0.011169
0.010681
0.012146
0.014587
0.013611
0.011169
0.005798
0.021423
0.011169
0.011658
0.007751
0.017029
0.004822
0.007751
0.012634
0.000916
0.003357
0.003357
0.001404
-0.012726
0.003845
0.005798
0.023376
0.079529
0.175720
0.207947
0.174255
0.056580
0.057068
0.083435
0.125427
0.112732
0.119080
0.116150
0.176208
0.184021
0.184509
0.158142
0.096619
0.009216
-0.028351
-0.041534
-0.010284
0.021912
-0.014191
-0.037628
-0.049347
-0.054230
-0.070343
-0.092316
-0.098663
-0.092804
-0.102081
-0.085968
-0.081573
-0.072296
-0.059113
-0.047394
-0.054718
-0.048859
-0.035675
-0.037628
-0.046417
-0.061066
-0.057159
-0.070831
-0.036652
-0.026886
-0.010773
-0.005890
-0.008820
-0.041046
-0.047394
-0.049835
-0.052765
-0.034698
-0.014679
-0.005890
-0.005402
0.011658
0.022400
0.019958
0.035583
0.027283
0.022888
0.019470
0.012146
-0.000519
0.000916
0.001404
-0.003448
0.001892
0.016541
0.008728
-0.004425
-0.010773
-0.011749
-0.020050
-0.017609
-0.005890
-0.007355
-0.009308
-0.004913
0.001892
-0.000519
-0.001984
0.000427
0.009216
0.004333
0.009216
0.006775
0.024353
0.014099
0.015076
0.023376
0.016052
0.014587
0.010193
0.021912
0.016541
0.014099
0.019470
0.017517
0.013611
0.001404
0.020447
0.018982
0.007751
-0.000031
-0.001984
-0.001984
0.001404
-0.010284
-0.007355
-0.011749
-0.021515
-0.017609
-0.021027
-0.015167
-0.027374
-0.009308
-0.023956
-0.023956
-0.021515
-0.021515
-0.035675
-0.025909
-0.021515
-0.024445
-0.017120
-0.017609
-0.011261
-0.007355
-0.000519
0.001892
-0.001984
-0.013702
-0.011749
-0.002472
0.007751
0.002869
-0.006866
0.005798
-0.009308
0.001404
-0.016144
-0.020050
-0.031769
-0.022980
-0.011261
0.005798
0.008728
0.006775
0.009216
0.030701
0.066345
0.090271
0.082458
0.056091
0.051208
0.042419
0.061462
0.076111
0.091248
0.108826
0.108826
0.111755
0.116150
0.101501
0.108826
0.095154
0.086853
0.072693
0.070740
0.058044
0.048767
0.031677
0.028259
0.024353
0.023865
0.000916
-0.012238
-0.017120
-0.019073
-0.013702
-0.026398
-0.024933
-0.038605
-0.037628
-0.038116
-0.046417
-0.068390
-0.094269
-0.085480
-0.065460
-0.001007
-0.008820
-0.069855
-0.082062
-0.099640
-0.080597
0.030701
0.030701
-0.016632
-0.025421
0.026306
0.088318
0.070251
0.004333
-0.022491
-0.017120
-0.008331
0.020447
0.029724
0.032166
0.018982
0.007751
0.002869
-0.019073
-0.037140
-0.022003
-0.042999
-0.057159
-0.057159
-0.070831
-0.077179
-0.052765
-0.056671
-0.062042
-0.041534
-0.044464
-0.048370
-0.039581
-0.041046
-0.034210
0.000916
0.007263
0.014587
0.016541
0.021912
0.019470
0.029724
0.019470
0.024841
0.019470
0.027283
0.027283
0.033630
0.029236
0.039978
0.028259
0.018982
0.018494
0.008240
0.011658
0.008728
0.033630
0.029236
0.026306
0.008728
0.004822
0.009216
0.021423
0.009216
0.011169
0.018005
0.013123
0.009216
0.001404
-0.000031
0.006287
0.005798
0.011169
0.004333
0.005798
0.002380
0.001892
0.003845
0.005310
-0.001007
-0.007843
0.007263
-0.007355
-0.003937
-0.006378
-0.009308
0.002380
0.004822
0.000916
-0.011749
-0.004425
-0.009308
-0.004913
-0.010773
-0.015656
-0.022491
-0.023468
-0.004913
-0.005402
-0.019562
-0.022980
-0.017120
-0.024445
-0.040070
-0.045441
-0.049347
-0.033722
0.058533
0.197205
0.217224
0.247986
0.108826
-0.128937
-0.149933
-0.027374
0.092224
0.107361
0.111267
0.101013
0.072693
0.044373
0.001404
-0.002960
-0.018585
-0.043976
-0.058136
-0.055695
-0.069366
-0.066437
-0.074249
-0.063019
-0.051300
-0.038116
-0.036652
-0.025421
-0.033234
-0.033722
-0.035675
-0.025909
-0.015656
-0.018097
-0.012238
-0.007355
-0.014679
-0.012238
0.001404
0.005798
-0.010773
-0.006866
-0.002960
-0.003448
0.008240
0.001404
0.016541
0.009705
0.009216
0.012634
0.007751
0.009705
0.004822
0.008240
-0.005402
0.004822
-0.004913
-0.016144
-0.021027
-0.017120
-0.021515
-0.040558
-0.031769
-0.057648
-0.054230
-0.078156
-0.064484
-0.044464
-0.043976
-0.053253
-0.045441
-0.062531
-0.102081
-0.139679
-0.094269
-0.081085
-0.110870
-0.141144
-0.159210
-0.133331
-0.095245
-0.062042
-0.032257
-0.022491
-0.031281
-0.024445
-0.038605
-0.051788
-0.039093
-0.005890
0.029724
0.042908
0.035095
0.049744
0.060486
0.079041
0.111267
0.135193
0.108337
0.109802
0.109802
0.100037
0.080505
0.074158
0.064392
0.051697
0.054626
0.055603
0.050720
0.058533
0.058044
0.054626
0.047791
0.041931
0.038025
0.030212
0.023376
0.017517
0.029236
0.025818
0.019470
0.012146
0.014099
0.010681
-0.002960
0.001404
0.002380
-0.013702
-0.024933
-0.025909
-0.030304
-0.040558
-0.042023
-0.032745
-0.036652
-0.040070
-0.044464
-0.038116
-0.045441
-0.045441
-0.039581
-0.047394
-0.035187
-0.051300
-0.033722
-0.042023
-0.035675
-0.028839
-0.022491
-0.016632
-0.029327
-0.032257
-0.022003
-0.023956
-0.028839
-0.019073
-0.015656
-0.029327
-0.011261
-0.017120
-0.012238
-0.012726
-0.006866
0.004333
-0.002960
0.001892
0.001404
-0.003937
0.005310
0.003357
0.007751
0.026794
0.008240
0.022888
0.039978
0.032654
0.039490
0.041931
0.055115
0.059021
0.070251
0.069763
0.069763
0.021912
0.017029
0.044861
0.082458
0.092712
0.083923
0.092712
0.086365
0.062439
0.048767
0.034119
0.029236
0.029236
0.022888
0.032166
0.038025
0.029724
0.029724
0.019958
0.011658
0.005310
0.011658
0.006775
-0.001495
0.015076
0.003845
0.012146
0.002869
0.003357
0.004333
0.007751
0.002380
0.010193
0.016052
0.011169
-0.001984
-0.008331
-0.009796
-0.018097
-0.011749
-0.015656
0.017517
0.025330
0.051208
0.067810
0.081482
0.096130
0.107849
0.112244
0.152771
0.185486
0.141541
0.060486
0.040466
0.073181
0.028748
0.081482
0.129333
0.120056
0.081482
0.064880
0.009216
-0.001495
-0.010773
-0.027863
-0.067902
-0.102081
-0.109894
-0.101105
-0.090851
-0.065948
-0.058624
-0.053741
-0.082550
-0.058136
-0.043488
-0.046417
-0.040070
-0.038605
-0.024445
-0.020538
-0.032745
-0.037140
-0.042999
-0.046417
-0.040070
-0.047394
-0.039093
-0.059113
-0.079132
-0.085968
-0.086456
-0.086456
-0.065948
-0.059601
-0.053253
-0.058136
-0.055206
-0.063995
-0.056671
-0.052765
-0.046417
-0.049347
-0.039581
-0.027374
-0.022003
-0.018097
-0.013702
-0.002960
-0.002472
-0.001984
0.006287
0.009216
0.006775
0.003845
-0.007355
0.013611
-0.003448
0.001404
-0.006378
0.004822
-0.007843
-0.005890
-0.007355
0.001404
-0.009796
-0.002960
-0.002960
-0.006866
0.002380
-0.003937
-0.007843
-0.011261
-0.011749
0.001404
0.000916
-0.010773
-0.012238
0.002380
-0.006378
-0.008331
-0.014191
-0.005890
-0.006866
-0.002472
-0.013702
-0.011749
-0.008331
0.000916
0.000916
-0.005402
0.000916
0.012146
0.015076
0.005798
0.010681
0.031677
0.026306
0.024841
0.013123
0.013123
0.041931
0.054138
0.064392
0.058533
0.063416
0.073669
0.071716
0.058533
0.049744
0.052673
0.053650
0.060486
0.055115
0.044373
0.048279
0.049255
0.042908
0.027283
0.013123
-0.006866
0.002869
0.010193
0.022400
0.009216
0.005310
0.013611
-0.000519
-0.018097
-0.020538
-0.023956
-0.021515
-0.005890
0.039490
0.073181
0.120056
0.151306
0.133728
0.103455
0.102478
0.112732
0.128845
0.152771
0.180115
0.165955
0.147400
0.165955
0.206970
0.205994
0.112244
0.071228
0.071716
0.047791
0.004333
-0.003448
-0.009796
-0.017609
-0.017120
-0.049347
-0.071320
-0.095734
-0.105499
-0.118195
-0.116730
-0.111847
-0.110870
-0.079132
-0.072784
-0.070343
-0.036652
-0.025909
-0.005402
0.016541
-0.011261
-0.062042
-0.055695
-0.017120
0.007263
0.039978
0.042419
0.044861
0.008728
-0.028839
-0.034210
-0.003937
0.012146
0.004333
-0.011749
-0.015656
-0.020050
-0.039581
-0.022980
-0.021027
-0.025421
-0.032745
-0.034210
-0.016144
-0.002472
-0.009796
-0.013702
-0.028839
-0.023468
-0.022491
-0.025421
-0.016632
-0.018097
-0.013702
-0.011261
-0.014191
-0.008331
-0.011261
0.001404
-0.004913
-0.001007
-0.009796
-0.007355
-0.011749
-0.015167
-0.005402
-0.011261
-0.011261
-0.013702
-0.005890
-0.005890
-0.007355
0.005798
-0.006866
-0.011749
-0.003937
-0.006866
-0.000031
-0.001007
0.001404
-0.001984
-0.002472
-0.005890
-0.004425
0.009705
-0.001984
0.006287
0.001404
0.009216
-0.003448
-0.001495
-0.003448
0.000916
0.004822
0.002380
0.004333
0.005310
-0.003448
-0.011749
-0.007843
-0.015656
-0.021515
-0.028351
-0.015656
-0.007355
0.000916
-0.003448
-0.003448
-0.001007
-0.003448
0.009705
0.001892
-0.002960
-0.023956
-0.005890
0.011169
0.008240
0.026306
0.029236
0.035095
0.045837
0.039978
-0.000519
-0.010284
0.008728
0.018005
-0.000031
-0.003448
-0.005402
0.010193
0.018005
0.015564
0.022888
-0.001495
-0.030304
-0.058136
-0.023956
0.034607
0.088318
0.072693
0.055115
0.039978
0.022400
-0.009308
-0.001495
0.006775
-0.001495
0.023376
0.007263
-0.014679
-0.018585
-0.004425
0.027771
0.080017
0.060974
0.005798
-0.040558
-0.057159
-0.046906
-0.030792
-0.012726
-0.009308
-0.011261
0.001892
-0.000519
0.021912
0.014587
0.025818
0.024841
0.016541
0.013611
0.026306
0.017029
0.017517
0.039490
0.021912
0.011169
0.005798
-0.003448
0.001892
0.019958
0.029724
0.051697
0.033142
0.019958
0.010681
0.007263
-0.013214
-0.005402
0.003357
0.010193
0.018494
0.006775
0.012146
0.004822
-0.003937
-0.006378
-0.015656
-0.021027
-0.015656
-0.023468
-0.037140
-0.032257
-0.038605
-0.031769
-0.039093
-0.041534
-0.041046
-0.019073
-0.041534
-0.031769
-0.028351
-0.028351
-0.029327
-0.027863
-0.018097
-0.023468
-0.019562
-0.015167
-0.019562
-0.018585
-0.012726
-0.013214
-0.014191
-0.001007
-0.011749
-0.011261
-0.000519
-0.012726
-0.005890
0.001404
-0.007843
-0.000519
-0.006378
-0.004913
0.003845
0.008240
0.004333
0.002869
0.009705
0.000427
0.012634
0.009705
0.003357
0.000916
-0.009796
-0.012726
-0.019562
-0.005890
0.005310
0.007263
0.000916
0.005310
-0.001007
-0.007355
-0.021027
-0.022003
-0.019562
-0.024933
-0.035675
-0.023956
-0.021027
-0.015656
-0.013702
-0.003448
-0.009308
-0.010773
-0.010773
-0.012238
-0.014679
-0.013214
-0.008820
-0.001007
0.005798
0.002380
0.006287
0.009705
0.013611
0.021423
0.015564
0.007751
0.003845
0.011658
0.038025
0.035583
0.045349
0.043396
0.045349
0.054626
0.070251
0.064880
0.040466
0.027771
0.022888
0.038513
0.055115
0.057068
0.055115
0.063904
0.033142
-0.005402
-0.050812
-0.066925
-0.018097
0.017029
0.010681
0.011658
0.005798
-0.006378
-0.005402
-0.038116
-0.052765
-0.009308
0.035583
0.051208
0.075623
0.071228
0.014587
-0.030304
-0.034698
-0.024445
0.059021
0.085388
0.065857
0.057556
0.080994
0.001892
-0.030792
-0.038116
-0.040558
-0.033234
-0.028351
0.013123
0.015076
-0.020050
-0.036163
-0.042511
-0.022980
-0.019562
-0.015656
-0.012238
-0.012238
-0.006378
-0.008331
0.009216
0.009705
-0.015167
-0.031769
-0.042999
-0.032745
-0.014191
-0.003937
-0.012726
-0.001007
0.009705
0.004822
-0.006378
-0.001984
-0.016632
0.001404
-0.001495
0.004333
0.024353
0.018982
0.018982
0.028748
0.027283
0.028259
0.030212
0.023376
0.018494
0.024353
0.007751
0.010681
0.015564
0.009216
0.003845
-0.002960
0.003845
-0.015656
-0.007355
-0.008820
-0.004913
-0.008331
-0.016632
-0.004913
-0.012238
-0.022491
-0.012726
-0.010773
-0.003448
-0.012726
-0.015167
-0.015656
-0.017120
-0.014679
-0.008331
-0.004425
-0.015656
-0.003448
-0.005402
-0.009796
-0.017120
-0.008331
-0.005402
-0.002960
-0.007355
-0.007355
-0.010773
-0.001007
-0.005402
0.003357
0.005310
-0.004425
-0.001495
0.010193
-0.006866
-0.004913
0.004822
-0.002472
0.001404
0.004333
0.000427
-0.003937
-0.000031
0.000916
0.017029
-0.002472
-0.003448
-0.002472
0.007751
0.002380
0.015076
0.009705
0.002869
-0.001984
0.012634
0.007263
-0.000519
0.004822
-0.001495
0.001892
-0.004425
0.001892
-0.004425
0.010681
-0.000519
-0.001495
0.004822
0.005798
0.005798
0.016541
0.001892
-0.001984
-0.001007
0.013611
0.009216
0.002869
0.004333
0.011658
0.009705
0.010681
0.020447
0.017517
0.017517
0.039001
0.048279
0.011169
-0.043488
-0.082550
-0.057159
-0.022491
0.001404
-0.040070
-0.042023
-0.038605
-0.029816
-0.044952
-0.054718
-0.039093
-0.007843
-0.003448
0.012634
0.018494
0.012146
0.033142
-0.027863
-0.000519
0.019958
0.133240
0.088806
0.089294
0.141052
0.074158
0.084412
0.018005
-0.071320
-0.178741
-0.197296
-0.199249
-0.106964
-0.020050
0.004822
-0.002960
-0.035675
-0.055695
-0.103058
-0.171906
-0.164093
-0.142120
-0.084991
-0.022003
0.041931
0.098572
0.077087
0.065857
0.078552
0.107849
0.118103
0.115662
0.097107
0.103943
0.092224
0.087341
0.080994
0.064392
0.058044
0.028259
0.019470
0.005798
-0.005890
-0.009796
-0.006378
-0.001007
-0.012238
-0.014679
-0.014191
-0.020538
-0.004913
-0.011749
-0.000519
-0.001007
-0.000519
0.000916
0.001892
-0.001495
0.005310
0.010681
0.008728
0.007263
0.008728
0.016541
0.012146
0.011169
0.012634
0.018982
0.002869
0.010681
-0.003448
0.002380
-0.007843
-0.005402
-0.001495
0.004333
-0.011749
-0.004913
-0.008820
-0.009796
-0.018585
-0.016144
-0.005890
-0.010773
-0.003937
-0.005402
-0.011261
-0.011749
-0.006866
-0.013702
-0.001007
0.002380
-0.000031
-0.008820
0.006287
-0.005402
0.000427
-0.000519
0.008240
0.002380
0.011169
-0.001007
0.007751
0.010193
0.009216
-0.001007
-0.001495
0.008240
-0.001495
0.006775
0.004822
0.006775
0.011169
0.005798
0.000916
0.016541
0.003357
0.006287
0.005798
0.006775
-0.006378
0.002869
0.006775
0.010681
-0.001007
0.000916
0.008240
-0.008331
0.004822
0.010193
-0.005890
-0.001007
0.001404
0.000916
-0.001007
0.008728
0.001404
0.002380
0.008728
0.006775
0.002869
0.006775
-0.001007
0.012634
0.009705
0.000427
0.002869
0.003845
0.003357
-0.001495
0.004822
-0.005402
0.008728
0.004333
0.002380
0.001404
0.007751
0.001404
0.005310
0.012146
-0.000031
0.010193
0.005310
-0.000519
0.011169
0.007751
0.009216
0.008728
0.003357
0.007751
0.003357
0.017517
0.007751
0.012634
0.010681
0.001404
0.014587
0.012634
0.008240
0.010681
0.020447
0.011169
0.011658
0.000916
0.004333
0.002380
0.003357
-0.007843
0.008240
0.000916
-0.020538
-0.019562
-0.018585
-0.012726
-0.012238
-0.011261
-0.014679
-0.010773
-0.021515
-0.052277
-0.097687
-0.127960
-0.177277
-0.217804
-0.262726
-0.225616
-0.172882
-0.070343
0.080505
0.092712
0.102966
0.054138
-0.080597
-0.167023
-0.168976
-0.226593
-0.146027
0.092224
0.168396
0.150330
0.134216
0.150818
0.145935
0.049255
0.120056
0.188904
0.133240
0.077087
0.051697
0.044373
0.055603
0.037048
0.069275
0.072205
0.079529
0.078552
0.089783
0.073181
0.071228
0.073181
0.070251
0.054138
0.047302
0.050232
0.042419
0.052673
0.045349
0.045349
0.055115
0.054626
0.037048
0.032654
0.024841
0.022888
0.026794
0.020447
0.018005
0.011658
0.010681
-0.012238
-0.009308
-0.009308
-0.004913
-0.014191
-0.013214
-0.017609
-0.033234
-0.011749
-0.018585
-0.020050
-0.017120
-0.022980
-0.016144
-0.014191
-0.005890
-0.010773
-0.006378
-0.008820
-0.009796
-0.001984
-0.004913
-0.010773
-0.001984
0.003357
-0.005402
-0.001495
-0.004425
0.008728
0.003845
0.008728
-0.001984
0.006287
0.001404
-0.002960
0.018982
0.007751
0.000916
-0.000519
0.005310
0.010193
0.009216
0.004822
0.012634
0.006287
0.010681
0.003845
0.019470
0.009216
0.000427
-0.000519
0.012146
0.009705
0.005310
0.009705
0.005310
0.000427
0.008240
0.012146
0.008240
0.011169
0.008240
0.006775
0.009705
0.007751
0.006287
0.012634
0.003357
0.011169
0.005798
0.010193
0.004822
0.013123
0.008728
0.005310
0.010681
0.006775
0.007751
0.003357
0.018494
0.010193
0.008728
0.008240
0.014099
0.003845
0.004822
0.007751
0.006775
0.004822
0.014099
0.015564
0.017029
0.008240
0.010681
0.010681
0.016541
0.002869
0.009705
0.002380
-0.000031
0.003357
0.000427
0.003845
-0.001007
0.007751
0.004822
-0.002472
-0.002960
0.012146
0.020447
0.008240
-0.023956
-0.144562
-0.219269
-0.169464
-0.125519
-0.077179
-0.035675
0.008728
0.017517
0.001892
-0.047882
-0.086945
-0.089386
-0.089386
-0.010284
0.043396
0.110779
0.122986
0.110779
0.114197
0.107849
0.125916
0.165466
0.194275
0.187439
0.168884
0.180603
0.159119
0.140076
0.092712
0.058044
0.052673
0.062439
0.123474
0.121521
0.107361
0.076111
-0.004913
-0.063019
-0.091827
-0.093292
-0.046906
-0.007843
0.021912
0.036560
0.044373
-0.036163
-0.049835
-0.037140
-0.016144
-0.032257
-0.031769
-0.021027
-0.031769
-0.037628
-0.022003
-0.007355
-0.024445
-0.025421
-0.006378
0.017517
0.007263
0.011169
0.002380
-0.012238
-0.017120
-0.024933
-0.012726
-0.027374
-0.022491
-0.020050
-0.015656
-0.022491
-0.014679
-0.020538
-0.019562
-0.024445
-0.029327
-0.027374
-0.026886
-0.026398
-0.031769
-0.023468
-0.019562
-0.029816
-0.021515
-0.038116
-0.029816
-0.032745
-0.030304
-0.033722
-0.026398
-0.032745
-0.019562
-0.022003
-0.021027
-0.017609
-0.016144
-0.016144
-0.013702
-0.009308
-0.018585
-0.004913
-0.005402
-0.007843
-0.007843
-0.004425
-0.012726
0.002380
-0.004913
-0.007843
0.002869
-0.007843
0.002869
-0.005402
-0.002960
0.002380
-0.005890
-0.007843
-0.003937
-0.000519
-0.007355
0.000916
-0.003448
-0.005890
-0.002960
0.005798
-0.001495
-0.001495
0.009216
-0.000519
-0.004913
0.004333
0.003845
-0.000031
0.012634
-0.004425
0.001892
0.010681
0.000916
0.000427
0.002869
0.011169
0.013123
0.013123
0.001404
0.008240
0.010193
0.008728
0.009216
0.016541
0.000427
0.024841
0.015076
0.010193
0.003357
0.013123
0.017517
0.014099
0.005798
0.006775
0.022888
0.006775
0.020935
0.007751
0.022400
0.014099
0.012634
0.022400
0.022888
0.011169
0.020447
0.007751
0.011658
0.023865
0.003845
0.019470
0.017029
0.018005
0.013123
0.015564
0.015564
0.026794
0.021912
0.021912
0.025818
0.020935
0.027771
0.042908
0.035095
0.052185
0.058044
0.059998
0.074158
0.083435
0.041443
-0.067413
-0.268585
-0.381378
-0.355499
-0.350616
-0.204132
0.057068
0.217712
0.227478
0.130310
0.011658
-0.134308
-0.180695
-0.197296
-0.186554
-0.113312
0.004333
0.143982
0.270447
0.267517
0.263611
0.224548
0.183044
0.143005
0.101013
0.069275
0.032166
0.002380
0.106384
0.127380
0.058533
0.023376
0.018494
0.025818
0.024841
-0.006378
-0.034210
-0.044464
-0.013214
0.007263
0.018494
0.038513
0.063416
0.039490
0.021912
0.029236
0.042419
0.057556
0.045349
0.023865
0.020935
0.015076
0.003845
0.013123
0.004822
0.016541
0.001404
0.003845
0.002380
0.007263
-0.008820
-0.004425
0.000916
0.004333
0.003845
-0.001984
-0.001495
0.007263
-0.005890
0.006775
-0.005402
0.004822
-0.002960
-0.001495
0.005798
0.002380
-0.001984
-0.007843
0.001892
0.001892
-0.001984
-0.011261
-0.001495
-0.006378
-0.011749
-0.009308
-0.002960
-0.012238
-0.007355
-0.006378
-0.011261
-0.006378
-0.006378
-0.007843
-0.017609
-0.003448
0.000427
-0.006866
-0.011749
-0.017609
-0.004425
-0.001007
-0.013214
0.001892
-0.008331
-0.000519
-0.003448
-0.004425
0.008240
-0.004425
0.002380
0.008240
-0.008820
-0.002960
-0.000031
0.009216
-0.003448
-0.001007
0.001404
-0.004425
0.009216
0.007263
0.004333
0.001892
0.007263
0.001404
0.005310
-0.001984
0.006775
0.006287
0.007263
0.000916
0.003357
0.004822
0.012146
-0.005890
-0.003448
0.005798
-0.002472
0.004333
-0.008820
0.010681
0.002380
0.010681
-0.000031
0.005310
0.006775
0.008240
0.008240
0.006775
0.003845
0.004333
0.003357
0.018982
0.004822
0.006775
0.009216
0.003357
0.008240
0.012146
0.007263
0.004333
0.007751
0.011169
0.003357
0.009705
0.005798
0.019470
0.015076
0.011169
0.013611
0.006775
-0.001007
0.010681
0.003845
-0.000031
-0.001984
0.001404
-0.006378
0.005310
0.000427
0.002380
0.000916
0.000427
0.009705
0.005798
0.001404
-0.004913
0.004333
-0.001007
0.003357
-0.000519
0.000916
0.008240
0.004822
0.001892
0.011169
0.009216
0.020447
0.016052
0.020935
0.020447
0.024353
0.023865
0.037048
0.018982
0.020447
-0.056183
-0.191925
-0.305206
-0.377472
-0.345245
-0.261749
-0.160187
-0.022003
0.110779
0.157654
0.120056
0.003357
-0.146515
-0.195831
-0.142120
-0.035187
0.059998
0.123474
0.185486
0.184021
0.184998
0.189880
0.229431
0.252380
0.309509
0.315857
0.186951
0.025330
0.001892
0.141541
0.212830
0.083923
-0.042511
-0.067413
-0.040070
0.014099
0.038025
0.048279
0.060486
0.008728
-0.006866
-0.001495
-0.015656
-0.009796
-0.006378
0.007263
0.002380
-0.008331
-0.006378
-0.022491
-0.018097
-0.024445
-0.000519
-0.024933
-0.026398
-0.022491
-0.031769
-0.025909
-0.022491
-0.022003
-0.031769
-0.037628
-0.034698
-0.025421
-0.028839
-0.026886
-0.032745
-0.016632
-0.024933
-0.025421
-0.025421
-0.026398
-0.030304
-0.024445
-0.020050
-0.028839
-0.031769
-0.025421
-0.022491
-0.020538
-0.021515
-0.013214
-0.017609
-0.010284
-0.014679
-0.012726
-0.018097
-0.004913
-0.007355
-0.011749
-0.001495
-0.000519
-0.000519
0.002869
0.001892
0.002380
0.008728
-0.007355
0.003845
0.000916
0.013123
0.003357
0.009216
0.004333
0.005310
-0.006866
0.014099
0.005310
0.004333
0.002869
0.009705
0.000427
0.000916
0.005798
0.003357
0.003845
0.007751
0.015564
0.007751
0.012634
0.000916
-0.006378
0.002869
0.008240
0.009705
0.012146
0.007263
0.006775
0.006775
0.010681
0.006287
0.013611
-0.005890
0.009705
-0.001495
0.010681
0.009705
0.004333
-0.008820
0.015076
0.010193
0.000916
0.008728
0.003357
0.000427
0.005310
0.005310
-0.005402
0.007751
-0.001984
0.003845
0.007751
0.008728
-0.005402
0.008728
0.005310
0.005310
0.002380
0.010681
0.006287
0.002869
0.008728
-0.005402
0.006775
-0.008331
0.014099
0.000916
0.007263
-0.000519
0.007263
0.008728
0.001892
0.006287
0.002869
0.006287
0.008728
0.000916
0.009216
0.012146
0.003357
0.010681
0.007263
0.008240
0.018494
0.014099
-0.001007
0.006775
0.018005
0.015076
0.012634
0.024841
0.024841
0.013123
-0.001984
-0.003448
-0.014191
-0.023956
-0.026886
-0.022491
-0.026398
-0.039581
-0.063019
-0.105499
-0.117706
-0.069366
0.004333
0.013123
0.014587
-0.029816
-0.133820
-0.179230
-0.170441
-0.111847
-0.014191
0.024841
0.067322
0.066345
0.018982
0.014587
-0.001007
0.067322
0.075134
0.012146
-0.046417
-0.023956
0.097595
0.183044
0.196228
0.066345
-0.049347
-0.055695
0.025818
0.077087
0.073669
0.038025
0.032166
0.028259
0.012146
-0.019073
-0.014191
-0.010773
0.009216
0.017517
0.021423
0.019470
0.005310
0.015076
0.011169
0.011658
0.018982
0.032166
0.024353
0.029724
0.025818
0.030212
0.033630
0.038513
0.036560
0.034607
0.023865
0.023865
0.017029
0.007263
0.010681
0.009216
0.009216
0.014587
0.000916
-0.003448
-0.010284
-0.004425
-0.009796
-0.008820
-0.017609
-0.008820
-0.013214
-0.002960
-0.003448
-0.011261
0.005310
-0.003448
0.010193
0.011658
0.023376
0.007751
0.013123
0.024841
0.028748
0.021423
0.014099
0.018982
0.022400
0.017029
0.009216
0.018494
0.013123
0.018005
0.011658
0.014587
0.010193
0.008728
-0.003448
0.002869
-0.007355
0.002869
0.001404
0.002380
0.005798
-0.003937
-0.003448
-0.004425
-0.001495
-0.000519
-0.001007
0.004333
-0.009308
-0.003448
0.003845
-0.006378
0.002869
0.004822
-0.002960
0.000427
0.003357
-0.006378
0.005798
-0.001984
0.002380
0.000427
0.000916
-0.003937
0.005798
0.003357
0.001404
0.004822
0.007263
0.001404
0.007751
0.009216
0.008728
0.002380
0.008240
0.011658
0.000427
0.002380
0.015564
0.006775
0.002869
0.014587
0.017517
0.015076
0.014587
0.013611
0.012634
0.011169
0.011658
0.016541
0.014587
0.028748
0.011658
0.021423
0.003845
0.000916
-0.003937
-0.005402
-0.023468
-0.017120
-0.003448
-0.006378
-0.012238
-0.013702
-0.020538
-0.045441
-0.070343
-0.057648
-0.045929
-0.027374
0.000916
-0.003937
0.013611
0.006287
0.015076
-0.008820
-0.033234
-0.086456
-0.100616
-0.052765
-0.001984
0.053650
0.082947
0.066833
0.044861
0.025330
0.047302
0.032166
0.035095
0.028748
0.058044
0.071228
0.080994
0.087341
0.100037
0.139099
0.091736
0.050232
0.033142
0.024353
0.057068
0.044373
0.084900
0.024353
0.001892
-0.030792
-0.045929
-0.062531
-0.064484
-0.021027
0.000427
-0.000519
-0.034210
-0.055695
-0.063019
-0.061066
-0.041046
-0.042511
-0.031281
-0.013214
0.004822
-0.002472
0.006287
0.015564
0.010681
0.014587
0.021423
0.022888
0.021423
0.018494
0.015076
0.018982
0.010193
0.017517
0.008728
0.013123
0.008240
0.005310
0.013611
0.007263
-0.001984
-0.001007
0.006287
0.006287
-0.002472
-0.007843
-0.001495
-0.005402
-0.002472
-0.005402
-0.003937
-0.009796
-0.000519
-0.005890
-0.001007
-0.015167
0.002869
-0.002960
-0.003448
0.002869
0.001404
-0.003937
-0.000031
0.001892
0.008728
-0.004425
-0.001984
0.011169
-0.003448
0.012146
0.008240
-0.000031
0.006287
0.007263
-0.007355
0.005798
-0.001495
-0.000519
-0.000031
0.008240
-0.006378
-0.001007
0.004333
0.000916
-0.005402
0.001404
0.002380
-0.000031
0.011658
-0.000519
-0.001007
0.003845
-0.007355
-0.001984
0.002380
0.002869
-0.004425
-0.007355
0.008240
-0.004913
0.011169
0.005310
0.000427
0.004822
-0.005402
-0.004425
-0.001007
0.007751
-0.002472
0.007263
0.002869
0.004333
0.016541
0.007263
0.004822
0.011169
0.016052
0.008240
0.017029
0.013611
0.020935
0.022400
0.025330
0.021912
0.026306
0.014587
0.018982
0.002869
-0.029816
-0.022003
-0.019073
-0.005890
-0.012726
-0.042999
-0.063995
-0.067902
-0.027374
-0.011749
0.002869
0.002869
-0.034210
-0.066437
-0.105011
-0.098175
-0.092804
-0.043976
0.021423
0.095154
0.109802
0.064392
-0.015656
0.008728
0.029236
0.015564
0.018982
0.056091
0.088318
0.136169
0.142517
0.123962
0.036072
0.032166
0.075134
0.087341
0.085876
0.076599
0.056580
0.058044
0.069275
0.094177
0.058044
-0.001984
-0.001007
0.003357
-0.004425
-0.003448
-0.017120
-0.025909
-0.049835
-0.032257
0.004822
0.035095
0.003845
-0.016144
-0.032745
-0.023468
-0.032745
-0.016632
0.009705
0.018005
0.019958
0.027283
0.037537
0.040466
0.028259
0.031189
0.028748
0.036560
0.038513
0.026306
0.030212
0.034119
0.042908
0.029724
0.033630
0.044373
0.025330
0.034607
0.027771
0.021912
0.018005
0.027771
0.012634
0.025330
0.017029
0.012634
0.012146
-0.002960
-0.001495
-0.006378
-0.000031
-0.005402
-0.003937
-0.001984
-0.022003
-0.018097
0.000916
-0.016144
-0.003937
-0.001984
-0.012726
-0.016144
-0.011749
-0.008331
-0.004913
-0.012726
0.000427
-0.008331
-0.007843
-0.010773
0.001892
-0.001007
-0.004425
0.007263
0.005310
0.008240
0.005798
0.005798
0.001404
-0.001007
0.008728
0.013611
0.004333
0.001404
0.013123
0.008728
0.007751
-0.003448
0.017517
0.007263
0.005310
0.008240
0.010681
0.007751
0.010681
0.000916
0.010681
0.013611
0.009216
0.011658
0.003845
-0.000031
0.006287
0.016052
0.005310
0.015564
0.002869
0.010193
0.006287
0.015564
0.021912
0.022400
0.012146
0.009216
0.015564
0.012634
0.015076
0.020447
0.024841
0.024841
0.013611
0.028259
0.017029
0.028259
0.024841
0.006775
0.012634
0.018005
0.015564
0.010681
0.014587
-0.010284
0.001892
-0.020538
-0.028839
-0.033722
-0.031281
-0.024445
-0.029327
-0.030792
-0.007843
0.008728
0.021423
-0.017120
-0.048859
-0.063507
-0.079620
-0.066925
-0.092316
-0.006866
0.068298
0.068298
0.017517
-0.009796
-0.005402
0.027283
0.029724
0.045349
0.043884
0.055603
0.112244
0.120056
0.147400
0.105896
0.006775
-0.025421
0.063416
0.156189
0.257751
0.166443
0.105408
0.041443
0.041443
0.001404
-0.002472
-0.017120
0.001892
0.013123
-0.000519
-0.018585
-0.030304
-0.049835
-0.065460
-0.072296
-0.071320
-0.068390
-0.080109
-0.073761
-0.065460
-0.062042
-0.066925
-0.045441
-0.031769
-0.028839
-0.019073
-0.006866
-0.000519
0.000916
0.005310
0.017517
0.012146
0.013123
0.023376
0.017517
0.021423
0.022888
0.020447
0.018982
0.027283
0.023865
0.026794
0.027283
0.021912
0.021423
0.021423
0.014587
0.016052
0.014099
0.007263
0.012146
0.003357
0.004333
-0.012238
-0.007843
-0.003448
-0.006866
-0.011261
-0.022980
-0.025909
-0.016632
-0.019562
-0.019073
-0.027863
-0.027374
-0.032745
-0.028351
-0.024445
-0.023468
-0.018097
-0.027863
-0.014679
-0.019073
-0.011749
-0.021515
-0.012238
-0.010773
-0.009796
-0.011261
-0.009796
-0.012726
-0.003937
-0.003448
0.000427
-0.008820
-0.008820
-0.002472
0.003357
-0.002960
0.017029
0.006287
0.003357
0.011658
0.005310
0.005798
0.003845
0.021912
0.019958
0.021423
0.022400
0.022888
0.027283
0.025330
0.022400
0.021423
0.017517
0.026794
0.016541
0.014099
0.017517
0.016052
0.006775
0.015076
0.000427
0.004822
0.008240
-0.001495
-0.001984
-0.008820
-0.011749
0.004822
-0.002960
0.001404
-0.000519
0.003845
-0.001984
-0.000519
-0.000519
-0.004913
-0.000519
-0.011261
0.005310
-0.002960
-0.001007
-0.014679
-0.030792
-0.018585
-0.012726
-0.015167
-0.001495
-0.021027
-0.001007
-0.014679
-0.014679
-0.013702
0.007751
0.039978
0.048279
0.022888
-0.015167
-0.052765
-0.065460
-0.042023
-0.048370
-0.043976
0.036072
0.087830
0.087830
0.081482
0.063416
0.057068
-0.018585
-0.030792
-0.048370
-0.016144
0.036560
0.037537
0.038513
0.057068
0.079529
0.080017
0.044373
0.024353
0.038513
0.036072
0.046326
0.032166
0.039490
0.034607
0.024841
0.020447
0.010681
0.012146
0.002869
0.042419
0.101990
0.108826
0.090759
-0.010284
-0.096222
-0.091339
0.000916
0.032166
0.037048
0.008240
-0.010773
-0.026886
-0.030792
-0.023956
-0.023956
-0.028351
-0.038605
-0.037140
-0.031769
-0.046906
-0.051788
-0.036163
-0.021515
-0.021027
-0.017609
-0.011749
-0.000519
-0.005890
-0.009796
-0.007355
-0.007843
-0.001984
0.001404
0.002380
0.020447
0.022888
0.014587
0.019470
0.020447
0.017029
0.021423
0.012634
0.009705
0.022400
0.020935
0.006287
0.005310
0.006287
0.009216
0.004333
-0.003937
0.002380
-0.001984
-0.001007
-0.005402
-0.004913
0.001892
-0.001007
0.010193
0.001404
-0.006866
-0.002472
0.011658
0.000427
-0.004913
0.011169
0.002380
0.009216
-0.000031
-0.004913
0.004822
0.014099
0.008728
0.006775
0.011169
0.007263
0.009705
0.006287
0.004822
0.006287
0.019958
0.002380
0.006775
0.008728
0.013123
0.007263
-0.000031
0.007751
-0.005402
-0.005402
-0.008331
0.001404
-0.001495
-0.006378
0.003845
-0.003937
-0.003448
-0.005402
-0.002472
0.004822
-0.013214
-0.010773
-0.003448
0.007263
0.013611
0.001404
0.006775
0.013611
0.009705
-0.000031
0.000427
-0.004913
0.002869
0.021912
0.002869
0.019958
0.018005
0.012146
0.010681
0.004822
-0.003937
0.003845
0.003357
-0.005402
-0.001007
-0.009796
-0.014679
-0.015656
-0.014679
-0.027374
-0.039093
-0.054718
-0.064972
-0.055206
-0.029816
-0.028351
-0.000519
-0.045929
-0.109894
-0.119659
-0.103546
-0.041534
0.076599
0.137634
0.144958
0.080017
0.015564
-0.062531
-0.029816
0.009216
0.052673
0.070251
0.054138
0.080505
0.123962
0.116638
0.079529
0.070251
0.054138
0.054138
0.044861
0.028259
0.011169
0.001892
0.003845
0.006775
0.046814
0.080994
0.109802
0.076111
0.037537
0.020447
0.014099
0.015076
0.031677
0.030701
0.030701
0.052185
0.043396
0.039978
0.030212
0.023376
0.017029
0.006775
0.017517
0.004333
-0.005890
0.002380
-0.012238
-0.012238
-0.006866
-0.003937
-0.007355
-0.020050
0.000427
-0.002472
-0.016144
-0.016632
-0.007843
-0.016144
-0.003937
-0.010773
-0.005402
-0.017609
-0.013702
-0.009796
-0.021027
-0.022003
-0.014679
-0.004425
-0.009796
-0.005890
-0.007355
-0.007355
-0.005402
-0.007355
-0.012238
-0.010773
-0.008820
0.016052
0.019470
0.011169
0.001404
0.003845
0.005310
-0.000519
0.003357
0.010193
0.008240
0.005310
0.023865
0.024841
0.020935
0.002869
0.010193
0.012634
0.024841
0.008240
0.026306
0.031189
0.015564
0.016541
0.023376
0.019470
0.011169
0.009216
0.009705
0.014587
0.004822
0.015076
0.010681
0.002869
0.009705
0.008728
0.008728
0.003845
0.006287
0.006287
0.004822
-0.002960
-0.004425
-0.007355
-0.002472
-0.000031
-0.010284
-0.002960
-0.018585
-0.014679
-0.009308
-0.014191
-0.008820
-0.010284
-0.011749
-0.002472
-0.012726
-0.017609
-0.001007
-0.006866
-0.006378
-0.016144
-0.000519
-0.010773
0.001892
-0.003448
0.003845
-0.010284
-0.008820
-0.012238
-0.005890
0.003357
-0.001007
0.009216
-0.000031
-0.001984
-0.018097
-0.041046
-0.072784
-0.063995
-0.051300
-0.041046
-0.044464
-0.081085
-0.157257
-0.192413
-0.086945
-0.026886
0.008240
0.053162
0.082458
0.109802
0.071716
-0.004913
-0.032745
-0.060577
0.002869
0.070251
0.110291
0.135193
0.183044
0.223083
0.225037
0.168396
0.118103
0.147400
0.136169
0.143005
0.171326
0.068787
-0.004913
0.052673
0.104919
0.111267
0.090271
0.086365
0.071716
0.055115
0.039001
0.024353
0.013123
0.017517
-0.004425
-0.007843
-0.020538
-0.017120
-0.014679
-0.024445
-0.015167
-0.029816
-0.033234
-0.041046
-0.042999
-0.052277
-0.046417
-0.041534
-0.042511
-0.052277
-0.058136
-0.041534
-0.041534
-0.040070
-0.041534
-0.042999
-0.056183
-0.045929
-0.042511
-0.048859
-0.041046
-0.035675
-0.048859
-0.047882
-0.035187
-0.029816
-0.031769
-0.032745
-0.032257
-0.021515
-0.007843
-0.006866
-0.005402
0.002380
0.011169
0.008728
-0.001495
0.002869
0.007263
0.019470
0.025330
0.018005
0.028259
0.033142
0.037048
0.045349
0.041443
0.026794
0.025818
0.025330
0.021912
0.020935
0.022888
0.026794
0.034607
0.047791
0.031677
0.032654
0.025818
0.038025
0.034607
0.027283
0.017517
0.036072
0.032654
0.035583
0.034607
0.024841
0.029236
0.025818
0.020935
0.015076
0.011658
0.009705
0.017029
0.005798
0.016541
0.000427
-0.004425
0.002869
-0.010284
-0.005402
-0.013702
-0.004425
-0.026886
-0.013702
-0.013214
-0.017120
-0.013702
-0.017609
-0.013214
-0.022980
-0.019073
-0.025421
-0.013214
-0.011261
-0.025909
-0.018585
-0.009308
-0.010284
-0.012238
-0.006866
-0.001984
0.000427
0.004822
0.008240
0.009216
-0.001007
-0.003448
0.004333
0.015076
0.019470
0.018005
0.024353
0.009705
-0.008331
-0.013702
-0.020538
-0.038605
-0.046417
-0.024933
0.016052
0.019470
0.018982
0.003357
-0.006378
-0.027863
-0.036163
-0.049835
-0.096710
-0.126495
-0.098175
-0.019073
0.069275
0.099548
0.105896
0.026306
-0.047882
-0.047394
-0.045441
0.002380
0.062927
0.064880
0.063416
0.079529
0.059998
0.047791
0.041443
0.049255
0.134705
0.222107
0.174255
0.124451
0.101013
0.099060
0.096130
0.084412
0.085876
0.091248
0.104431
0.096130
0.099060
0.092224
0.083923
0.070740
0.057068
0.045837
0.024353
0.008240
-0.001984
-0.013214
-0.019073
-0.027863
-0.028839
-0.033722
-0.028351
-0.026886
-0.028351
-0.032257
-0.025421
-0.021515
-0.022003
-0.017120
-0.019562
-0.009796
-0.018097
-0.014191
-0.004913
-0.000031
-0.001007
-0.005890
0.002869
-0.001007
0.008240
-0.003937
-0.014679
-0.012726
-0.013214
-0.022003
-0.027374
-0.033722
-0.034210
-0.033234
-0.033722
-0.039093
-0.037140
-0.037628
-0.022980
-0.042023
-0.039581
-0.050812
-0.048370
-0.035675
-0.036652
-0.033722
-0.020050
-0.016144
-0.020050
-0.003448
-0.014679
0.000916
0.009705
0.024841
0.015076
0.025818
0.020935
0.015076
0.019470
0.032654
0.024353
0.030212
0.029724
0.025330
0.027771
0.024841
0.028748
0.023865
0.028748
0.009705
0.014587
0.017029
0.009705
0.012146
0.018494
0.016541
0.004333
0.012146
0.004333
0.011658
-0.001007
0.012146
0.004333
0.000916
0.010681
0.009216
-0.012726
-0.006378
-0.003937
-0.007355
-0.003448
-0.009796
-0.018585
-0.021027
-0.023956
-0.025909
-0.024933
-0.023468
-0.028839
-0.011261
-0.020538
-0.023468
-0.015167
-0.029816
-0.015167
-0.024933
-0.016632
-0.020538
-0.007843
-0.007843
0.001892
0.001892
0.014587
0.037048
0.041931
0.006775
0.008240
0.018005
0.012634
-0.001007
0.004333
0.033142
0.000916
-0.037140
-0.052765
0.043884
0.046326
0.017517
0.007751
0.067810
0.095154
0.134705
0.129333
0.014587
-0.036652
-0.054230
-0.050812
-0.017120
0.059998
0.073669
0.094177
0.064880
0.056580
0.040466
0.018494
-0.012238
0.004822
0.003845
-0.032257
-0.013214
-0.023956
-0.005402
0.007751
0.023865
0.029724
0.034607
0.046814
0.029724
0.040466
0.039490
0.050720
0.044861
0.036560
0.035095
0.033630
0.028259
0.027771
0.028259
0.021423
0.026306
0.014587
0.024841
0.022888
0.017029
0.025818
0.018005
0.018005
0.017029
0.022888
0.032166
0.008728
0.015564
-0.001984
0.022400
0.013611
0.013123
0.011658
0.020447
0.015564
0.006287
0.018494
0.015564
0.006287
0.010193
0.017029
0.006775
0.013611
0.003845
0.013123
0.002869
0.002869
0.004822
-0.004913
-0.004425
-0.003937
0.000427
-0.000519
-0.009308
-0.010773
0.000427
-0.003448
-0.003448
-0.003448
-0.003448
-0.008331
-0.005890
-0.001984
-0.015167
-0.009308
-0.007355
-0.003448
-0.004913
-0.013702
-0.010773
-0.012726
0.010193
0.004333
-0.003448
-0.015167
-0.024933
-0.030304
-0.042511
-0.032745
-0.024445
-0.008820
-0.008820
-0.000031
-0.009308
-0.007355
-0.032745
-0.022980
-0.025421
-0.012726
-0.014679
-0.007843
-0.008331
-0.014679
0.004333
-0.013214
-0.006866
-0.008331
-0.008331
0.007751
0.003845
0.000916
-0.002960
-0.001495
-0.000031
-0.009308
0.002869
-0.010284
-0.001984
-0.004425
-0.002472
-0.002960
0.006775
0.009216
0.001404
0.003357
0.014099
0.010193
0.005798
0.007263
-0.017120
-0.018097
-0.014679
0.018005
0.041931
0.057556
0.041931
0.027283
0.010193
0.005798
0.023376
0.018005
0.004333
-0.009796
-0.007355
0.005798
0.027283
0.065369
0.069275
0.034119
-0.001984
-0.035187
-0.014679
0.059021
0.138123
0.176208
0.201599
0.124451
0.054626
-0.018585
-0.045929
-0.035675
-0.042023
0.020935
0.078064
0.100037
0.133728
0.102478
0.050232
0.023865
-0.013702
-0.026398
-0.056183
-0.052277
-0.053253
-0.032257
-0.017609
-0.006378
0.001404
-0.002472
0.011169
0.008728
0.030212
0.025818
0.021423
0.015564
0.007751
0.004822
0.013611
0.009705
0.000916
0.007751
0.006775
0.002380
0.006287
-0.003448
-0.002960
-0.004913
-0.011749
-0.015656
-0.018585
-0.015167
-0.015167
-0.023468
-0.012238
-0.019562
-0.011749
-0.016144
-0.018585
-0.003937
-0.004425
-0.002960
-0.009796
-0.004425
-0.001984
-0.007355
-0.018097
-0.004425
-0.005890
-0.016632
-0.015167
-0.009308
-0.006866
-0.000519
-0.006378
-0.014679
-0.007843
-0.007843
-0.006378
-0.016632
-0.008331
-0.007843
-0.006866
-0.010773
-0.007843
-0.016144
-0.008820
0.001892
-0.009308
-0.007843
0.011169
0.018982
0.017029
0.003357
0.005798
-0.002472
0.009216
0.028748
0.024841
0.024353
0.029724
0.020935
0.016541
0.009705
-0.001007
-0.017120
-0.018097
-0.030304
0.010681
0.032166
0.048767
0.031677
0.000427
-0.050812
-0.033234
-0.020050
0.005798
0.008728
-0.038605
-0.057648
-0.056183
-0.026886
-0.025909
-0.011261
-0.011749
-0.021515
-0.033234
-0.054230
-0.030304
-0.044464
-0.049835
-0.054230
-0.053253
-0.048370
-0.042511
-0.039093
-0.042511
-0.023956
-0.033234
-0.039093
-0.037140
-0.036163
-0.059113
-0.057159
-0.055206
0.012634
0.043884
0.081482
0.082458
0.016541
-0.058136
-0.076691
-0.051788
-0.004425
0.064392
0.039490
0.039001
0.018494
0.017029
0.015564
0.017517
0.023865
0.021912
0.009216
-0.007355
-0.004425
-0.013214
-0.010773
-0.006866
0.001404
0.019470
0.028259
0.050232
0.059998
0.022400
-0.006866
-0.012726
-0.009796
-0.016632
-0.035675
-0.023956
0.021423
0.051208
0.052673
0.045349
-0.001007
-0.053741
-0.088409
-0.115753
-0.036163
0.052185
-0.014679
-0.063019
-0.033722
-0.003937
-0.004913
-0.007355
-0.023956
-0.010284
-0.016144
-0.004913
0.003845
0.013611
0.016052
0.033630
0.039001
0.039001
0.052185
0.036072
0.042419
0.041443
0.042419
0.030701
0.042419
0.043396
0.033630
0.040466
0.034607
0.033142
0.029236
0.029236
0.018005
0.024353
0.022400
0.016541
0.012634
0.006287
-0.001495
0.006287
0.004822
-0.003448
-0.007355
-0.003937
0.001892
-0.005402
-0.001984
-0.001984
-0.007843
-0.013702
-0.010773
-0.014679
-0.001007
-0.018097
-0.012238
-0.003448
-0.013702
-0.012726
-0.004425
-0.011261
-0.017120
-0.024445
-0.018097
-0.013214
-0.018585
-0.009796
-0.020538
-0.010773
-0.020050
-0.024933
-0.010773
-0.005402
-0.018585
-0.020050
-0.018585
-0.001495
-0.009308
-0.002960
0.002869
-0.003937
-0.001007
-0.004425
-0.000031
0.000916
-0.001984
-0.004425
-0.004913
0.010193
0.002869
0.013611
0.002869
0.001892
-0.003937
-0.012238
-0.012238
-0.017120
-0.011261
-0.021027
0.000427
0.000427
-0.011261
-0.002472
-0.016632
-0.000031
-0.002960
0.010193
-0.005402
0.013123
-0.001984
0.008240
0.008728
0.016541
0.008728
0.013123
0.028259
0.019470
0.021912
0.014587
0.026794
0.007751
0.008728
0.004333
-0.000031
-0.003448
-0.012726
0.000427
-0.011261
-0.015167
-0.016144
-0.013214
-0.023956
-0.012238
-0.007355
-0.018097
-0.032257
-0.053253
-0.050812
-0.052765
-0.035675
-0.019562
-0.010773
-0.023468
-0.008820
-0.017609
-0.035675
-0.004913
0.000916
0.042908
0.047791
0.019958
0.007263
-0.013702
0.011169
0.022888
0.024841
-0.060577
-0.085968
-0.053253
0.024841
0.017029
-0.037140
0.001892
-0.026886
-0.056671
-0.060577
-0.041534
-0.022980
-0.012726
-0.001007
0.030701
0.050232
0.042419
0.049744
0.022400
-0.011261
-0.042511
0.025330
0.066833
0.071716
0.046814
-0.001495
0.003357
-0.003448
0.002869
0.018494
-0.033234
-0.035675
-0.032745
-0.021027
-0.029327
-0.027374
-0.023468
-0.024933
-0.025909
-0.012238
0.006775
0.018005
0.019470
0.017029
0.017517
0.020447
0.025330
0.024353
0.025818
0.030212
0.029236
0.027283
0.019958
0.023376
0.018494
0.016541
0.007751
0.013611
0.011658
0.007751
0.007751
0.006287
0.000916
-0.001495
-0.001495
0.009705
0.004822
0.004822
0.005798
0.000916
0.002380
-0.002960
-0.001007
0.005310
-0.003448
0.005798
0.016052
0.003357
0.005310
0.007263
0.008240
0.009705
0.004333
0.005798
0.010193
0.000427
-0.001984
0.018982
0.012634
0.004333
0.009705
0.013611
0.011169
0.004333
0.011169
0.015564
0.009705
0.008240
0.011658
0.014099
0.004822
0.003845
0.005798
0.005798
0.010193
0.006775
0.004822
0.006775
0.011169
0.005798
0.018982
0.002380
0.008240
0.016541
0.007263
0.011169
0.014099
0.005798
0.011658
0.013611
0.015564
0.001404
0.016052
0.012146
-0.000031
0.008240
0.006287
0.007751
0.010193
0.002869
0.009216
0.004333
0.006287
0.017029
-0.001984
0.015076
0.005310
0.007751
0.004333
0.010681
0.000916
0.005310
0.009705
0.007751
0.003357
0.007751
0.000916
0.005798
-0.002960
0.009705
0.004822
0.002380
-0.003937
0.004333
0.003357
-0.006866
-0.000031
0.000916
-0.010284
-0.013702
-0.009796
-0.007355
-0.019562
-0.025421
-0.026398
-0.031769
-0.028351
-0.055695
-0.082550
-0.116241
-0.075714
-0.004425
0.101013
0.102478
0.138611
0.199646
0.114685
0.050232
0.019470
0.060974
0.155701
0.216248
0.272888
0.238220
0.232361
0.226990
0.176208
0.148865
0.131775
0.117126
0.109314
0.106873
0.077087
0.018494
-0.045929
-0.079620
-0.089874
-0.091827
-0.089874
-0.100616
-0.085968
-0.108917
-0.144562
-0.174835
-0.157257
-0.118195
-0.091827
-0.089874
-0.070343
-0.060089
-0.049835
-0.043488
-0.029816
-0.020050
-0.017609
-0.004913
-0.002472
0.004822
-0.004913
-0.007843
-0.000519
-0.002472
-0.013214
-0.005402
-0.011749
-0.013214
-0.022980
-0.017609
-0.008331
-0.015167
-0.011261
-0.003448
-0.014679
-0.018585
-0.004913
-0.012238
-0.006866
-0.003448
-0.010284
-0.001984
-0.001495
-0.009308
0.003845
-0.002472
-0.002960
-0.008331
0.002380
-0.006378
-0.008331
0.000916
0.009705
0.001404
0.004333
0.010193
0.001892
0.006287
0.004822
0.009705
0.006775
0.006775
0.019958
0.010681
0.009216
0.010193
-0.000031
0.000427
0.007751
0.006287
-0.003448
-0.002960
-0.002472
-0.003448
-0.006378
-0.016632
-0.007355
-0.013214
-0.017609
-0.018097
-0.027374
-0.024445
-0.025421
-0.029816
-0.024445
-0.021515
-0.025421
-0.020538
-0.017609
-0.023468
-0.025909
-0.013214
-0.013214
-0.012726
-0.014679
-0.004425
-0.010284
-0.010773
-0.000031
-0.010773
-0.003448
0.002869
0.013611
0.008240
0.002380
-0.000031
0.010681
0.007751
0.004822
0.007751
0.006775
0.007751
0.016052
0.014587
0.011658
0.014587
0.016052
0.019470
0.022888
0.017517
0.028259
0.022888
0.024841
0.024353
0.018982
0.025818
0.023376
0.030212
0.024353
0.027283
0.018005
0.017029
0.026306
0.015564
0.009216
0.010681
0.027771
0.004333
0.006775
0.012146
0.004333
0.006775
0.003357
0.001404
0.005310
0.006775
0.004333
0.017517
0.009216
0.005798
0.017029
0.017517
0.013123
0.015076
0.013611
0.020935
0.034119
0.016541
0.010681
0.028748
0.019470
0.029236
0.045349
0.027283
0.029724
0.008240
-0.050812
-0.085968
-0.072784
-0.056183
-0.006378
-0.024445
-0.040558
-0.027863
-0.039093
-0.073273
-0.068390
-0.126984
-0.140167
-0.113312
-0.135773
-0.131866
-0.097687
0.066345
0.100037
-0.102570
-0.086456
-0.082550
-0.018585
0.031677
0.015564
0.067322
0.112244
0.112244
0.037537
0.032654
0.051208
0.068298
0.058533
0.057556
0.072693
0.078064
0.063904
0.064392
0.044373
0.047791
0.036560
0.024353
0.012634
0.023376
0.008240
-0.002960
-0.004425
-0.007355
-0.001495
-0.004425
-0.004913
-0.001984
0.003845
0.006287
0.005310
0.008240
0.004333
0.003357
0.005310
0.012146
0.003845
0.007263
0.006287
-0.000519
0.002869
0.009705
0.006775
0.004333
-0.001495
0.010193
0.005310
0.014099
0.007263
-0.004425
0.006775
-0.000031
-0.001984
0.007751
0.017029
0.008728
0.011169
0.011658
0.013611
0.000427
0.004822
0.005310
0.006775
0.008728
0.000916
0.006287
0.014587
0.014587
0.013611
0.012146
0.000427
-0.010284
0.000427
-0.002472
0.007751
0.003357
0.007263
0.010681
0.003357
0.004333
-0.001495
0.009705
0.002380
-0.000031
-0.002960
0.006287
-0.006378
0.009216
-0.003448
0.009216
0.001404
-0.001495
-0.001984
0.004822
-0.002960
0.000916
0.000427
0.010681
-0.003448
-0.000031
0.006775
-0.001984
0.012146
0.000916
0.011658
0.004333
0.012146
0.007263
0.002380
0.000916
-0.003937
-0.000519
0.007751
0.001892
0.005798
-0.002472
0.011169
-0.003448
0.008728
0.012146
-0.002960
0.009705
0.008728
0.008728
0.010681
0.011658
0.008240
0.010681
0.011658
0.012634
0.010681
0.006287
0.010193
0.008728
0.010193
0.015564
0.005798
0.007263
0.007751
0.009216
0.008240
0.010193
-0.004425
-0.010284
0.002380
0.003357
0.001892
0.006287
0.007751
-0.003448
0.001404
0.010681
-0.001495
0.000427
0.002380
0.004333
0.013123
0.001892
0.005310
0.003845
0.014587
-0.003448
0.005310
0.014099
-0.000031
0.002869
-0.001007
0.003357
0.018982
0.010193
-0.011261
-0.038116
-0.046906
-0.019562
-0.006378
0.012634
0.036072
0.059021
0.066833
0.043396
-0.042511
-0.058136
-0.040558
0.037048
0.034607
0.061951
0.048279
0.021912
0.010193
0.058533
0.123962
0.140076
0.138611
0.086853
0.063416
0.018982
0.019958
0.031189
0.055603
0.080505
0.096619
0.081482
0.061951
0.048767
0.041931
0.010193
0.007263
0.005798
-0.000519
-0.010773
-0.018097
-0.026886
-0.037140
-0.026886
-0.042023
-0.038605
-0.040070
-0.044952
-0.041046
-0.044464
-0.040070
-0.040070
-0.036652
-0.025421
-0.028351
-0.024445
-0.033234
-0.030792
-0.023956
-0.027374
-0.035187
-0.033234
-0.014191
-0.008331
-0.008820
-0.007355
0.000916
-0.001007
-0.001984
-0.005402
0.003357
-0.000031
0.004333
0.012146
0.009216
0.004333
-0.001007
0.010193
0.002869
0.002380
0.004333
0.010193
0.012146
0.005310
0.019470
0.011169
0.010193
0.002380
0.011658
0.016052
0.004333
0.016052
0.010681
0.010681
-0.003448
0.007263
0.014587
0.016052
0.004822
0.003845
0.010681
0.012634
0.003845
0.007263
0.003845
-0.001007
0.009705
0.005310
0.000916
0.004333
0.013123
0.006775
0.006287
-0.002960
0.005798
-0.003448
-0.001495
0.009705
0.007263
0.001892
-0.000519
0.004822
0.010681
0.001404
0.005310
0.009216
0.004822
0.014099
0.002869
0.001892
0.020935
0.013611
0.016052
0.026306
0.018005
0.006287
0.025818
0.025818
0.011658
0.023376
0.031189
0.034607
0.024841
0.027771
0.014587
0.024841
0.028259
0.011658
-0.001007
-0.010284
-0.016632
-0.009308
0.014099
0.000916
0.005798
0.016052
-0.015167
-0.038605
-0.063995
-0.054718
-0.050323
-0.038605
-0.017120
0.008728
0.027771
0.032166
0.055603
0.065857
0.090271
0.074158
0.079041
0.062927
0.073669
0.110779
0.101013
0.106384
0.128357
0.117615
0.083923
0.033630
0.016052
-0.007355
-0.022980
0.006287
0.007263
-0.005402
-0.034698
-0.040070
-0.044952
-0.084015
-0.064972
-0.119659
-0.119171
-0.105988
-0.083038
-0.054718
-0.062531
-0.026886
-0.014191
0.003845
0.003357
0.022400
0.009705
0.014099
0.018494
0.013611
0.016052
0.017029
0.002380
0.017517
0.016541
0.011169
-0.007843
-0.006378
-0.012238
-0.006866
-0.005890
-0.005402
0.002869
-0.013214
-0.031281
-0.032745
-0.045929
-0.053741
-0.050323
-0.032257
-0.023956
-0.025421
-0.039581
-0.049347
-0.059113
-0.042999
-0.031769
-0.028839
-0.025421
-0.027863
-0.025421
-0.031769
-0.018097
-0.037140
-0.016632
-0.019073
-0.011261
-0.014679
-0.004913
-0.002960
0.005798
0.007263
-0.001984
0.002380
0.005310
-0.006866
-0.003448
-0.004913
-0.000519
-0.006866
-0.003448
-0.006866
-0.009796
-0.009796
-0.005890
-0.011261
-0.010284
-0.010284
-0.014191
-0.014191
-0.012726
-0.017609
-0.014679
-0.007843
-0.011261
-0.016144
-0.005890
-0.009308
-0.009796
-0.019562
-0.008331
-0.016632
-0.011261
-0.021027
-0.004425
-0.018585
-0.023956
-0.020538
-0.000031
-0.024445
-0.008820
-0.017609
-0.006378
-0.019562
-0.014191
-0.008820
-0.014191
-0.017609
-0.020538
-0.017609
-0.012726
-0.016144
-0.014679
-0.018097
-0.011261
-0.025421
-0.016144
-0.021515
-0.010773
-0.018097
-0.014679
-0.014191
-0.015167
-0.011749
0.003845
-0.016144
-0.003937
-0.001007
-0.011261
-0.008820
0.002380
0.000916
0.006287
0.012146
0.019470
0.026794
0.031189
0.022400
0.032166
0.039001
0.038025
0.033630
0.021423
0.033630
0.024841
0.023376
0.029724
0.038025
0.025330
0.026306
0.021912
0.014099
0.019958
0.034119
0.014099
-0.008820
0.042419
0.147888
0.177185
0.169373
0.139099
0.039978
-0.070831
-0.128937
-0.076691
0.055115
0.247986
0.210876
0.024353
-0.024933
-0.034210
0.033142
0.071716
0.029236
-0.039581
-0.063019
-0.054718
-0.045929
-0.014191
0.002380
-0.007843
-0.003448
-0.004913
-0.008820
-0.002472
0.001892
0.009705
0.011658
0.018005
0.027771
0.016052
0.021423
0.017517
0.019470
0.016052
0.009216
0.006775
0.003357
0.002869
0.005798
-0.005890
0.000916
-0.001984
-0.006866
0.004333
-0.001495
-0.008820
-0.012238
-0.009796
-0.003937
-0.003937
-0.019073
0.003357
-0.018097
-0.028839
-0.008820
-0.011749
-0.017120
-0.009308
-0.000031
-0.010773
-0.012238
-0.012238
-0.009308
-0.009308
-0.016144
0.001404
-0.015167
0.001892
-0.000031
-0.010773
-0.005402
-0.002960
-0.014679
-0.023956
-0.028351
-0.050323
-0.052277
-0.063995
-0.085480
-0.100128
-0.101593
-0.113800
-0.135284
-0.132843
-0.100128
-0.092316
-0.047394
-0.033722
-0.038605
-0.063507
-0.085480
-0.093292
-0.066437
-0.040558
-0.015656
0.019470
0.030701
0.047302
0.050720
0.064880
0.054138
0.059021
0.060486
0.056580
0.048279
0.052673
0.042908
0.023376
0.027771
0.016541
0.005798
0.009705
0.011169
0.004333
-0.003448
-0.011261
0.003357
-0.003448
-0.006378
-0.007843
0.004333
-0.009796
-0.015167
-0.018097
-0.007843
-0.009796
-0.005402
0.001404
-0.003937
-0.003448
0.004333
-0.001495
-0.004425
-0.010773
-0.005890
0.013123
-0.002472
0.005798
0.005798
0.009705
-0.000519
0.004822
0.001892
0.013611
0.006775
-0.007843
-0.004913
0.002869
-0.001495
-0.001495
-0.010773
0.002380
-0.009308
-0.009308
0.001892
-0.007355
-0.003448
-0.008331
-0.023956
-0.046906
-0.039093
-0.032257
-0.018097
-0.026398
-0.026398
-0.026398
-0.009308
-0.013702
0.002380
-0.001007
-0.008331
0.024353
0.046814
0.068787
0.065369
0.059998
0.036072
0.047791
0.066833
0.051697
0.008240
-0.017120
0.006775
0.047791
0.018494
0.035583
0.065369
0.056580
0.036560
-0.004913
-0.077667
-0.092804
-0.099640
-0.091827
-0.066437
-0.099640
-0.109406
-0.122589
-0.038605
0.036560
0.105896
0.053650
-0.033234
-0.076691
-0.065948
-0.026398
-0.026886
-0.007843
0.026306
0.060974
0.080994
0.080994
0.091248
0.078552
0.063904
0.066833
0.068787
0.089294
0.072205
0.089783
0.072205
0.069275
0.065857
0.064392
0.073181
0.064392
0.053162
0.034607
0.026794
0.016541
0.021423
0.020935
0.004333
-0.006866
-0.011749
-0.007843
-0.013214
-0.023468
-0.023468
-0.026398
-0.026398
-0.025909
-0.028351
-0.028839
-0.021027
-0.017609
-0.015656
-0.015167
-0.012726
-0.011749
-0.001007
-0.013214
0.000916
0.003845
-0.002472
-0.008820
-0.002960
0.000427
-0.000519
0.001404
-0.001984
-0.001495
-0.010284
-0.012238
-0.012726
-0.009796
-0.023468
-0.027863
-0.039093
-0.057159
-0.066925
-0.074249
-0.060089
-0.085968
-0.073761
-0.101593
-0.113800
-0.139679
-0.133331
-0.075226
-0.020538
0.016052
0.008240
-0.010773
-0.046417
-0.048859
-0.028351
-0.017120
0.008240
0.033142
0.052673
0.068787
0.083435
0.083435
0.091248
0.096619
0.072693
0.071716
0.066833
0.061951
0.039978
0.038513
0.032654
0.028748
0.025330
0.025330
0.016052
0.012146
0.006287
0.006775
0.005310
-0.001984
-0.016632
-0.019073
-0.018097
-0.012726
-0.002960
-0.010773
0.001892
-0.008331
-0.009308
-0.024445
-0.013214
-0.015167
-0.003937
-0.025909
-0.020538
-0.014191
-0.016144
-0.024933
-0.018585
-0.026886
-0.021515
-0.025909
-0.026398
-0.021515
-0.013214
0.004822
0.065857
0.129822
0.149353
0.166443
0.160583
0.121521
0.077576
0.012634
-0.035187
0.008728
0.081482
0.154724
0.114685
0.090759
0.092712
0.048767
-0.039581
-0.099640
-0.108429
-0.104523
-0.090363
-0.056671
-0.044952
-0.049347
-0.071808
-0.082062
-0.102081
-0.098175
-0.049347
-0.028839
-0.023956
-0.008820
-0.007843
-0.016144
-0.001007
0.028748
0.062439
0.053650
0.064392
0.033142
0.029724
0.030701
0.029236
0.020447
0.021423
0.018982
0.018982
0.017029
0.018982
0.012634
0.002869
-0.006378
-0.005890
-0.019073
-0.021515
-0.028839
-0.030304
-0.027863
-0.029327
-0.032745
-0.025421
-0.033234
-0.022003
-0.027863
-0.029816
-0.016632
-0.022491
-0.023956
-0.003937
-0.019562
-0.005890
-0.017120
0.000916
-0.002960
0.000427
-0.003937
0.002869
0.003357
-0.003448
0.009216
0.009216
-0.004913
-0.003937
0.008728
0.014099
0.000916
-0.000031
0.001892
0.000916
-0.001984
-0.003448
0.004333
0.002869
0.007751
0.012634
-0.006866
0.009705
-0.006866
-0.001007
-0.001984
-0.000031
-0.004913
0.001892
0.000916
-0.011261
-0.010284
-0.002472
-0.008820
-0.001984
-0.001984
-0.011749
-0.016632
-0.029327
-0.038605
-0.031769
-0.044464
-0.041534
-0.029816
-0.029816
-0.038605
-0.040070
-0.048370
-0.062042
-0.070343
-0.067413
-0.054230
-0.066925
-0.042511
-0.021027
-0.016632
-0.028351
-0.037140
-0.028351
-0.012726
0.001404
0.008240
0.026306
0.013123
0.011169
0.027771
0.026306
0.035583
0.049255
0.047791
0.053162
0.039001
0.036560
0.026794
0.027771
0.036560
0.034119
0.013123
0.020447
0.021423
0.010193
0.005798
0.012634
-0.005402
-0.006866
-0.015167
-0.028351
-0.031281
-0.047394
-0.078644
-0.041534
-0.045929
0.041931
0.165955
0.258728
0.290466
0.182068
0.061462
-0.108429
-0.114288
-0.057159
0.012146
0.101990
0.149353
0.141052
0.131287
0.101501
0.025330
-0.008820
-0.023468
0.026306
0.044373
0.034119
-0.037140
-0.076202
-0.106964
-0.085480
-0.050812
-0.016632
-0.006378
0.020447
0.014587
0.019470
0.019958
0.005310
0.008240
0.000427
-0.007355
-0.013702
-0.013702
-0.021027
-0.019562
-0.032745
-0.038116
-0.024933
-0.024933
-0.031281
-0.023468
-0.021515
-0.018097
-0.028351
-0.017609
-0.012726
-0.005402
-0.009796
-0.008331
-0.001984
0.001892
-0.006378
0.010193
0.009216
0.000427
0.005798
0.009216
0.016052
0.009705
0.006775
0.007751
0.015076
0.018982
0.013611
0.014587
0.018005
0.002380
0.015076
0.015076
0.019958
0.009216
0.000427
0.014587
0.001404
0.000427
0.001892
0.004333
-0.001984
0.005310
0.004822
0.001892
-0.003448
-0.000031
-0.000031
-0.004913
-0.000031
-0.000519
0.001892
-0.001984
0.000427
0.006287
-0.003937
0.000916
0.008728
0.003357
0.018982
0.006775
-0.005890
0.008728
0.013611
0.011169
0.010193
0.012634
-0.008820
0.021912
0.000427
0.013611
0.006287
0.017029
0.006287
0.012634
0.016541
0.005310
0.015564
0.006775
0.013123
0.014587
0.007751
-0.001984
-0.000031
-0.012726
-0.015167
0.005310
0.000427
-0.015656
-0.006866
0.009705
-0.003937
0.000427
-0.000031
0.006287
0.004822
0.015564
-0.005890
-0.015167
-0.005402
-0.006378
0.008728
0.015076
0.011169
0.009216
0.010681
0.014099
0.015564
0.013611
-0.000519
-0.026398
-0.057159
-0.069855
-0.071808
0.008240
0.059021
0.113220
0.175232
0.166443
0.113220
0.101501
0.155701
0.185486
0.201599
0.172791
0.202576
0.213318
0.226013
0.242615
0.283142
0.282654
0.237732
0.190369
0.118103
0.076111
0.039001
0.051208
0.009705
-0.022003
-0.025909
-0.045929
-0.084015
-0.107941
-0.146515
-0.170441
-0.184601
-0.186066
-0.193878
-0.180206
-0.163605
-0.152863
-0.135773
-0.133331
-0.125031
-0.122589
-0.106476
-0.099640
-0.088409
-0.088409
-0.086456
-0.072784
-0.069366
-0.059113
-0.052277
-0.046906
-0.046906
-0.046417
-0.038116
-0.037140
-0.041534
-0.017609
-0.010773
-0.018585
-0.011261
-0.017609
-0.013702
-0.005890
-0.019073
-0.008820
-0.010284
-0.002472
-0.006866
-0.001984
-0.003448
-0.009796
0.004333
-0.000519
0.004822
-0.008820
0.003845
0.004822
-0.005890
0.004822
0.000427
0.005310
-0.001007
-0.012238
0.002869
0.001404
0.007263
-0.005402
0.006775
-0.010773
0.002869
-0.002960
0.001892
0.000427
-0.005890
0.010193
-0.001007
-0.004913
-0.005402
-0.000519
-0.002960
0.001892
-0.003448
0.002380
0.006287
-0.005402
-0.004913
0.000916
0.003845
-0.001984
0.001892
0.001892
0.003357
-0.000031
0.001892
0.000916
0.000916
0.010193
0.005310
0.000427
0.001404
0.009705
0.004333
-0.000519
-0.000519
0.004333
0.003845
-0.000031
0.000427
-0.004425
-0.004425
-0.001495
-0.002960
0.002869
0.000916
0.001892
-0.003448
-0.014679
-0.000519
-0.003937
-0.008820
-0.010773
-0.003937
-0.001984
0.008240
-0.005890
-0.011749
-0.001984
-0.007843
0.001892
0.001892
0.006287
0.006775
0.005798
0.014587
0.011658
0.031189
0.027771
0.033142
0.027283
0.032166
0.035583
0.022400
0.028748
0.007751
-0.010773
-0.025909
-0.017120
-0.022003
-0.047882
-0.048859
-0.051300
-0.054230
-0.026398
0.014099
0.015076
0.030701
0.072693
0.047791
0.007751
-0.003937
-0.089386
-0.169464
-0.136749
-0.029327
0.015076
0.030701
0.010681
-0.014679
-0.144073
-0.115753
-0.042999
-0.009308
-0.042023
-0.060089
-0.123077
-0.138702
-0.149445
-0.121124
-0.073273
0.001892
0.086365
0.055603
-0.005402
-0.012726
0.039978
0.067322
0.073669
0.049744
0.057556
0.054138
0.053650
0.060974
0.049744
0.048279
0.027283
0.035095
0.021423
0.006775
-0.000519
-0.003448
-0.002472
-0.009796
-0.012238
-0.016632
-0.022980
-0.013702
-0.015656
-0.008820
-0.005402
-0.009308
0.007263
0.000916
-0.000031
0.003845
0.002869
0.012146
0.018494
0.018982
0.011169
0.016541
0.003845
0.006775
0.013611
0.020447
0.018494
0.019958
0.006775
0.006775
0.011658
0.001404
0.001404
0.008728
-0.006378
0.001404
-0.002960
-0.000519
-0.006378
-0.010284
-0.019562
-0.003448
-0.002960
-0.003448
-0.013702
-0.004913
-0.010284
-0.012238
-0.003937
-0.006866
-0.001984
-0.010284
-0.002960
-0.003448
-0.001984
-0.008331
-0.000519
0.001892
-0.009308
0.000427
0.002380
0.000916
0.003357
-0.006378
0.009705
0.000427
-0.001495
0.010681
0.004333
0.000916
0.003845
0.005310
-0.004425
0.004333
0.006287
0.006775
0.002380
0.003357
0.005798
0.010193
0.001404
0.001404
0.005798
0.008240
-0.001495
0.008240
0.002380
-0.002960
0.001404
0.007751
0.006287
0.005310
0.003845
0.008728
-0.001984
0.004333
-0.005402
0.006287
0.001404
0.001404
0.000427
0.000427
-0.006378
-0.004425
-0.002960
-0.004913
-0.005402
0.002869
0.001892
0.004822
0.000427
0.005798
0.001892
0.005310
0.006287
0.035583
0.039978
0.045837
0.030701
0.024841
0.015564
0.014099
0.014099
0.022400
0.013123
-0.009308
0.028259
0.049255
0.046326
0.032166
0.017517
0.009705
0.029724
0.021912
0.007263
-0.029816
-0.017609
0.007751
-0.022980
-0.051300
-0.045929
0.001404
0.041931
0.079041
0.098572
0.124451
0.082458
0.007751
-0.039581
-0.003937
-0.016632
0.000916
0.054138
0.087830
0.094666
0.137634
0.073181
-0.003448
-0.085968
-0.038605
0.029236
0.038025
-0.000031
-0.031769
-0.065948
-0.062531
-0.047394
-0.047394
-0.054718
-0.064484
-0.085480
-0.082062
-0.078156
-0.071320
-0.060089
-0.051300
-0.050812
-0.050812
-0.043488
-0.042511
-0.037628
-0.026886
-0.026398
-0.017609
-0.019562
-0.018097
-0.004913
-0.004913
-0.002960
0.002380
0.001892
0.007751
0.005310
0.014099
0.023865
0.018005
0.003845
0.017029
0.012146
0.012146
0.011658
0.017029
0.010193
0.018494
0.024353
0.015076
0.004822
0.012634
0.022400
0.014099
0.022888
0.011169
0.018005
0.008240
0.013611
0.017517
0.018005
0.001404
0.003357
0.009216
0.002869
-0.004425
0.005798
0.002869
0.006287
-0.001495
-0.002472
0.000427
0.003357
0.000916
-0.004913
-0.018097
-0.004425
-0.001007
0.001404
0.005310
0.006775
0.005798
-0.001007
0.006287
0.015076
0.008240
0.006775
0.009705
0.002380
0.012146
0.000427
0.004822
-0.000519
0.004822
0.008728
0.004822
0.004822
0.003845
0.003357
0.008240
0.008240
0.007263
0.006775
0.009705
0.000916
0.006775
0.004822
0.010681
0.003357
0.008728
0.011169
0.016052
0.005798
0.005798
0.006287
0.015564
0.003845
0.014587
0.016052
0.006287
0.018005
0.012634
0.013123
0.019958
0.000427
0.008728
0.004822
0.009216
0.003845
0.009216
0.006287
0.017029
0.018005
0.016541
0.007263
0.017029
0.015564
0.013611
0.012634
0.007751
0.021423
0.005798
0.008240
0.020935
0.027771
0.004333
0.014587
0.008240
0.010681
0.008728
0.041443
0.092712
0.081970
0.010681
-0.081085
-0.121613
-0.117706
-0.029816
0.018494
0.001892
0.002380
0.019958
-0.002472
-0.060089
-0.090363
-0.152374
-0.142120
-0.103058
-0.062042
-0.026398
-0.034210
-0.027374
-0.064484
-0.148956
-0.168488
-0.129425
-0.087433
0.003357
-0.009796
-0.031769
-0.022980
-0.008331
0.038513
0.007751
-0.008820
-0.013702
-0.000519
0.005310
0.026794
0.051208
0.059021
0.062927
0.083923
0.079041
0.070740
0.075134
0.067322
0.056580
0.055115
0.051697
0.048767
0.047302
0.039001
0.036072
0.027771
0.030212
0.029724
0.032654
0.017029
0.032166
0.027283
0.029236
0.024841
0.020447
0.027771
0.021423
0.018494
0.017517
0.016052
0.009705
0.017029
0.014099
0.008240
0.012146
0.013123
0.005798
0.002869
0.012146
0.000427
0.003357
0.005310
-0.006378
0.008728
-0.008820
0.004822
-0.005890
-0.001007
-0.000031
-0.001007
-0.003448
-0.010773
-0.012238
-0.003448
0.001892
-0.011261
-0.004913
-0.003937
0.000427
-0.000031
-0.005890
-0.002960
-0.001495
-0.006866
-0.003448
0.014099
0.009705
0.002380
-0.001007
0.000916
0.001892
0.000916
0.017029
0.014587
-0.001984
0.012634
0.008728
0.003845
0.005798
0.022400
0.020935
0.013611
0.010681
0.018982
0.032166
0.030212
0.028748
0.038025
0.026306
0.023865
0.012146
0.024353
0.025330
0.034607
0.027771
0.024841
0.013123
0.015564
0.018005
0.014099
0.011658
0.002869
0.009705
0.015564
0.009216
0.002869
-0.001984
0.002869
0.001892
0.009216
0.001892
-0.000031
0.004822
0.009705
-0.000519
0.003357
0.001404
0.011658
0.000427
-0.000519
0.015076
0.019470
0.012634
0.016541
0.023376
0.012146
0.014587
0.001892
0.000916
0.005798
0.005310
-0.000031
-0.008331
-0.000031
-0.000519
-0.018097
-0.015167
-0.019562
-0.014679
-0.006866
-0.015656
-0.027863
-0.011749
-0.015656
-0.021515
-0.030792
-0.018097
-0.012238
-0.014679
-0.056671
-0.114288
-0.147491
-0.115265
-0.103058
-0.037140
-0.010284
0.005798
-0.014191
-0.001495
0.012146
-0.027374
-0.039581
-0.026886
0.020447
0.055115
0.087341
0.060974
0.047302
0.066345
0.095154
0.078064
0.121521
0.130798
0.133240
0.144470
0.115662
0.046326
0.001892
0.002869
0.014587
0.022888
0.017517
0.028259
0.023376
0.009705
0.006775
0.008728
-0.011749
-0.005402
-0.013702
-0.009796
-0.002472
-0.000031
0.009216
0.015076
0.018494
0.020935
0.018005
0.026794
0.016052
0.029724
0.022400
0.022888
0.022400
0.028259
0.019958
0.018982
0.019470
0.015564
0.009216
0.004822
0.007263
0.000427
0.007263
-0.004425
-0.001984
-0.003448
0.002869
-0.003937
-0.002472
0.000427
-0.013214
-0.002960
0.000427
-0.007843
-0.014679
-0.003448
-0.008820
-0.003448
-0.001495
-0.001495
-0.007355
-0.010284
-0.001007
0.001892
-0.003937
-0.008331
-0.000519
-0.002472
-0.001007
-0.005890
0.002869
-0.000519
-0.004425
-0.004425
0.004822
-0.001984
0.004333
0.011169
0.000916
0.003357
0.007263
0.008728
0.007751
0.015076
0.011658
0.007263
0.017029
0.014099
0.018494
0.011658
0.009216
0.018982
0.020447
0.014099
0.019470
0.019958
0.013123
0.018005
0.017029
0.008240
0.001892
0.003357
-0.002960
-0.001007
0.003845
-0.001495
-0.010284
-0.015656
-0.022003
-0.033722
-0.022980
-0.021515
-0.024445
-0.022980
-0.024445
-0.027863
-0.025421
-0.027863
-0.017120
-0.026398
-0.033234
-0.031769
-0.023468
-0.022491
-0.025421
-0.022491
-0.012238
-0.000031
0.000427
0.002380
-0.008331
0.005310
0.021912
0.027283
0.030701
0.029236
0.018982
0.024353
0.018005
0.002380
-0.056183
-0.119171
-0.139679
-0.105499
-0.092316
-0.087433
-0.096222
-0.057648
-0.057159
-0.086456
-0.143097
-0.112823
-0.091339
-0.072784
-0.017609
-0.002960
0.003845
0.054138
0.122009
0.104919
0.104919
0.155701
0.192322
0.155701
0.173767
0.187439
0.158630
0.100525
0.132263
0.160095
0.147888
0.151306
0.114197
0.076111
0.056091
0.029236
-0.007843
-0.020538
-0.022491
-0.023468
-0.031281
-0.018585
-0.026398
-0.038116
-0.026398
-0.021515
-0.013214
-0.016144
-0.001007
-0.009308
-0.020050
-0.029327
-0.030304
-0.015167
-0.022491
-0.020538
-0.011749
-0.009796
-0.029327
-0.052277
-0.059601
-0.088409
-0.096710
-0.093292
-0.120148
-0.112823
-0.022491
0.061462
0.007263
-0.042999
-0.050812
-0.027863
-0.019562
-0.020050
-0.006378
0.002869
0.023376
0.036560
0.062439
0.070251
0.077087
0.081482
0.082458
0.079041
0.072693
0.054138
0.057556
0.048279
0.046326
0.033630
0.022888
0.029236
0.013611
0.015564
-0.000519
0.009216
0.002380
0.000427
-0.013214
0.002869
-0.019073
-0.017609
-0.018585
-0.013702
-0.007843
-0.021027
-0.006378
-0.027863
-0.012238
-0.007355
-0.013702
-0.010773
-0.001984
-0.006378
-0.012238
-0.011261
-0.005890
0.000427
-0.002960
0.015564
0.014587
0.001892
0.003357
0.011658
0.012634
0.014587
-0.010773
-0.013214
0.003845
0.015076
0.003357
0.004333
0.003845
0.026794
0.014099
-0.005402
-0.010284
0.008240
-0.014679
-0.011261
-0.015656
-0.013214
-0.008331
0.009705
0.003845
-0.005402
0.012634
0.002869
-0.000031
-0.009308
-0.006866
-0.002472
0.005310
-0.001495
-0.001007
-0.001984
-0.011261
-0.008331
-0.008331
-0.018585
-0.025909
-0.020050
-0.018097
-0.030304
-0.037140
-0.030792
-0.037628
-0.045929
-0.056671
-0.046417
-0.058624
-0.051788
-0.068390
-0.053741
-0.030304
-0.034698
-0.031769
-0.010773
-0.010773
-0.001007
-0.013214
-0.038116
-0.056183
-0.057648
-0.052765
-0.108429
-0.087433
0.020935
0.062927
0.062927
0.059021
0.041931
-0.006866
-0.024445
-0.054718
-0.040558
0.004333
0.036072
0.044861
0.055115
0.039490
0.035095
0.035095
0.018005
0.034119
0.031189
0.050720
0.048767
0.029236
0.025330
0.010193
0.016052
0.000916
-0.004913
-0.024933
-0.019073
-0.052277
-0.080597
-0.068390
-0.032257
-0.006866
-0.007355
-0.043488
-0.073273
-0.098663
-0.088898
-0.087433
-0.090851
-0.089874
-0.071320
-0.063995
-0.086456
-0.097687
-0.087433
-0.084991
-0.094757
-0.095245
-0.093292
-0.099152
-0.091827
-0.071320
-0.078644
-0.068390
-0.069366
-0.056671
-0.036163
-0.019073
-0.013214
-0.014679
-0.030304
-0.021515
0.001404
0.017029
0.031189
0.035095
0.041931
0.034119
0.056580
0.066833
0.067322
0.063416
0.062439
0.067810
0.062927
0.067322
0.075623
0.059509
0.059021
0.060486
0.057556
0.055115
0.047791
0.052185
0.055603
0.047791
0.041931
0.049744
0.040466
0.025330
0.024841
0.019958
0.014587
0.002869
0.005798
0.002380
0.013123
-0.009796
-0.006378
-0.009308
-0.018097
-0.028351
-0.040070
-0.047394
-0.055695
-0.028351
0.015076
0.087341
0.133240
0.124939
0.117126
0.015076
-0.087433
-0.085968
-0.031769
0.027283
0.059998
0.148376
0.170349
0.138123
0.105408
0.041931
-0.000519
0.003845
0.008240
0.014587
0.017029
0.027771
0.017029
0.013611
0.016541
0.013611
-0.005402
-0.028839
-0.046906
-0.044464
-0.026886
-0.024933
-0.018097
-0.013702
-0.031769
-0.036163
-0.033722
-0.051300
-0.052765
-0.067413
-0.064484
-0.064972
-0.040558
-0.026398
-0.015167
-0.035675
-0.022003
-0.032745
-0.030792
-0.012726
-0.007355
-0.005890
-0.002960
-0.001007
0.014099
0.034607
0.054626
0.076599
0.066833
0.059998
0.054138
0.038513
0.029724
0.025818
0.045349
0.039978
0.011169
0.038513
0.028748
0.018494
0.013611
0.024353
0.013611
-0.006866
-0.009308
0.006775
0.014587
0.008728
0.012634
0.005798
0.005798
-0.022003
-0.001495
0.011658
0.036560
0.028748
0.036560
0.026794
0.031189
0.027283
0.023865
0.021423
0.014099
0.005798
0.016541
0.022400
-0.001007
0.006287
0.001404
-0.001495
-0.011261
-0.004425
-0.002960
-0.005890
0.003357
-0.010284
-0.006378
-0.003448
-0.010284
0.000916
0.005310
-0.003937
-0.001007
-0.002472
-0.000519
-0.000519
0.001404
0.003845
-0.001007
-0.005890
0.000427
0.010193
-0.001984
-0.001495
-0.010773
-0.001495
-0.003448
-0.022003
-0.029816
-0.058136
-0.080109
-0.088898
-0.043488
0.005798
0.033142
0.008728
-0.013214
-0.020050
-0.023956
-0.029327
-0.025909
-0.015167
-0.015656
0.006775
0.011658
0.024841
0.032166
0.051697
0.032654
0.047302
0.034119
0.038513
0.036560
0.033630
0.024353
0.020935
0.018494
0.011658
0.020935
0.010193
0.009216
0.008240
0.011169
0.006775
0.010193
0.003357
0.006775
-0.012238
0.003845
-0.004913
-0.008820
-0.015656
-0.012238
-0.009796
-0.013214
-0.013214
-0.004425
0.002380
-0.013702
0.001892
-0.011749
-0.011749
-0.018585
-0.000031
0.002380
-0.004913
-0.001007
-0.003937
0.017029
-0.001007
-0.027374
-0.024933
-0.023956
-0.017120
-0.007355
-0.010284
-0.007355
-0.018585
-0.030304
-0.023956
-0.019073
-0.001007
0.032166
0.018494
-0.005402
-0.042999
-0.052765
-0.045441
-0.008820
0.115173
0.187927
0.074646
0.053162
0.055603
-0.044464
-0.101105
-0.062531
0.034607
0.053650
0.073181
0.048767
0.034119
-0.011261
-0.025909
-0.022003
-0.021515
-0.040558
-0.066437
-0.076202
-0.063019
-0.027863
-0.019073
0.002869
-0.005402
0.015564
0.012146
0.001892
0.013123
0.013611
0.015564
0.014587
0.034119
0.032654
0.036072
0.045349
0.044373
0.043884
0.041931
0.042419
0.038025
0.041443
0.029236
0.019470
0.020935
0.014099
0.015076
0.012146
0.000916
0.006287
0.004822
-0.003448
0.001404
0.001404
-0.001495
-0.017609
-0.005402
0.000427
-0.005890
-0.002472
0.000916
0.003845
0.003845
0.007751
-0.006866
0.007751
0.007263
0.015564
0.004333
0.003845
0.015076
0.001892
-0.001495
-0.001984
0.001404
0.003845
0.004822
0.007751
0.003357
0.008728
0.004822
-0.000519
0.005310
0.006775
0.013123
0.012146
0.011169
0.007751
0.019958
0.018494
0.022400
0.012146
0.018005
0.031677
0.014587
0.021912
0.025818
0.032654
0.020447
0.030701
0.026306
0.026306
0.032166
0.030212
0.021423
0.019470
0.024841
0.018982
0.022888
0.012634
0.004822
0.007751
0.012146
0.021912
0.018005
0.002869
0.000916
-0.004913
-0.014679
-0.020050
-0.024445
-0.044952
-0.053741
-0.082550
-0.088409
-0.058624
0.005798
0.012146
-0.000519
-0.030792
-0.045441
-0.074249
-0.066437
-0.052765
-0.037628
-0.014679
-0.006378
-0.009308
-0.010284
0.003845
0.022400
0.019958
-0.000031
-0.001495
-0.006378
0.003845
0.011169
0.018982
0.026306
0.018005
0.013123
0.004822
0.005310
-0.001495
0.000916
-0.025421
-0.038605
-0.034210
-0.006866
-0.024445
-0.038116
-0.019073
-0.012726
-0.006866
-0.034210
-0.041534
-0.032257
-0.038116
-0.054718
-0.068390
-0.038605
0.013123
0.044373
0.033142
0.032654
0.015564
0.019470
-0.014679
-0.014679
0.030701
0.086853
0.116150
0.096619
0.099548
0.137146
0.125916
0.086365
0.036560
0.018982
0.021912
0.031677
0.063416
0.108337
0.106384
0.083435
0.053162
0.030212
0.018982
0.006287
0.008240
-0.006866
0.008240
0.000916
0.014099
-0.003448
-0.008820
-0.011749
-0.011261
-0.011261
-0.013214
-0.018097
-0.005402
-0.018585
-0.012238
-0.016632
-0.013702
-0.007355
-0.003937
-0.015167
-0.013214
-0.010773
-0.006378
0.003845
-0.009308
-0.020050
-0.008820
-0.011749
-0.022980
-0.016144
-0.009308
-0.021515
-0.021027
-0.019562
-0.020050
-0.032745
-0.019073
-0.019073
-0.031281
-0.039581
-0.023468
-0.035187
-0.034698
-0.044464
-0.026886
-0.032257
-0.034698
-0.032745
-0.030792
-0.037628
-0.034698
-0.032257
-0.022980
-0.024445
-0.019562
-0.014679
-0.001495
-0.005402
-0.000031
0.005310
0.007751
-0.001007
0.014587
0.028259
0.027283
0.030701
0.018982
0.023376
0.035583
0.039001
0.039001
0.056580
0.044861
0.033630
0.035095
0.036560
0.033142
0.044373
0.053650
0.042419
0.054138
0.034119
0.039490
0.052673
0.067810
0.083435
0.092712
0.068787
0.076111
0.056580
0.042419
0.028259
0.036560
0.047302
0.050232
0.052673
0.029236
0.016541
0.023865
0.030701
0.016541
0.015076
-0.019073
-0.030304
-0.054718
-0.070343
-0.045441
-0.032745
-0.031769
-0.031281
-0.026398
-0.035675
-0.057648
-0.046906
-0.039093
-0.050812
-0.049347
-0.048859
-0.045929
-0.031281
-0.020050
-0.024445
-0.036652
-0.028351
-0.033722
-0.052277
-0.019073
0.035095
0.066833
0.044861
-0.021027
-0.042999
-0.030304
-0.013214
0.027771
0.043396
0.050232
0.034119
0.038025
0.014099
0.031189
-0.000031
-0.022980
-0.013214
0.002869
0.042908
0.114685
0.045837
-0.011261
-0.027863
-0.015167
-0.006378
0.004822
-0.007843
0.007751
0.018005
0.023376
0.038025
0.029724
0.015076
0.004822
0.009216
0.003845
0.004333
0.005798
0.010193
0.008728
0.006775
0.009705
0.005798
-0.000519
0.001892
-0.001007
0.003357
-0.002472
-0.004913
0.005798
-0.007355
-0.001007
-0.015656
-0.001007
-0.010773
-0.008331
-0.006378
-0.020538
-0.020538
-0.014191
-0.014191
-0.022491
-0.041534
-0.034698
-0.030304
-0.025909
-0.016144
-0.015656
-0.015656
-0.021515
-0.013702
-0.016632
-0.005402
-0.014679
-0.010284
-0.010284
-0.004913
0.002380
-0.000519
0.011658
0.007263
0.010681
0.014587
0.013123
0.008728
0.018005
0.010193
0.024353
0.012146
0.019958
0.020935
0.021912
0.028748
0.030701
0.030701
0.022400
0.019958
0.019470
0.020935
0.028259
0.029236
0.025330
0.020447
0.020935
0.026306
0.031677
0.020447
0.026306
0.035095
0.034607
0.029724
0.032654
0.022888
0.003845
0.020447
0.006775
0.006775
0.007751
0.020447
0.032654
0.011169
-0.009796
-0.013214
-0.002472
0.016541
0.005798
0.015076
0.048767
0.051208
0.055115
0.067322
0.058044
0.034607
-0.024933
0.018494
0.068298
0.074158
0.074646
0.067810
0.070251
0.083435
0.081482
0.069763
0.055115
0.033630
0.019470
0.021423
0.012634
0.012634
0.011169
0.033630
0.028748
0.030212
0.012146
-0.000031
-0.016632
-0.006378
-0.010773
-0.010773
-0.018097
-0.023468
-0.014679
-0.024933
-0.016632
-0.017609
-0.031281
-0.026886
-0.030304
-0.015656
-0.016144
-0.018097
-0.021515
-0.012726
-0.014679
-0.012726
-0.000031
0.004333
0.005798
0.015076
0.020935
0.006287
-0.006378
-0.019562
-0.048370
-0.034698
-0.056183
-0.057648
-0.048859
-0.011749
-0.042023
-0.041534
-0.029816
-0.060089
-0.057159
0.026794
0.054138
-0.016632
-0.049835
-0.060577
-0.042511
-0.016632
0.013611
0.020935
0.042908
0.049744
0.059021
0.053650
0.051208
0.042419
0.046326
0.027771
0.029236
0.029236
0.024353
0.020447
0.015564
0.024353
0.010681
0.012634
0.022888
0.018005
0.025818
0.019958
0.026306
0.023376
0.019470
0.020935
0.017029
0.018494
0.018982
0.015076
0.011658
0.014099
0.015076
-0.000031
0.013611
0.012634
0.004333
-0.005402
0.008728
-0.002960
0.004822
-0.002472
0.002380
-0.001984
-0.001007
0.003845
0.006775
0.007751
0.007263
-0.001007
-0.001007
0.008240
0.011658
0.013611
0.012146
0.007263
0.017517
0.010193
0.018005
0.014587
0.017029
0.019958
0.019958
0.023376
0.019470
0.013123
0.012146
0.010681
0.021423
0.022888
0.020447
0.026794
0.011658
0.013123
0.007751
0.003845
0.004822
0.004333
-0.000519
0.009216
-0.008820
-0.015167
-0.013702
0.005798
0.012634
0.019958
0.005310
0.021423
0.014099
0.024841
0.030212
0.035095
0.032166
0.031189
0.051208
0.016541
0.017517
0.021912
0.013611
-0.003448
0.002869
0.007263
0.018982
0.033630
0.029724
0.002380
-0.005402
-0.044952
-0.063507
-0.096222
-0.045929
0.016052
0.065857
0.054626
0.029724
-0.003937
-0.043488
-0.038116
-0.006378
0.031677
0.043884
0.052185
0.036072
0.029724
0.037048
0.055603
0.054626
0.048279
0.022400
0.018005
0.000427
-0.004425
-0.000519
-0.001007
0.003845
-0.003448
-0.003937
-0.015656
-0.022491
-0.031281
-0.029327
-0.031281
-0.030304
-0.034698
-0.029327
-0.026886
-0.033722
-0.034210
-0.033234
-0.034698
-0.025421
-0.029816
-0.017120
0.042908
0.077087
0.066345
0.026306
0.010681
-0.011261
-0.040070
-0.017120
0.002869
0.017517
0.029236
0.016052
0.023376
0.010193
-0.000519
-0.006378
0.002380
-0.004913
-0.038605
-0.029327
-0.041046
-0.034698
-0.025421
-0.022003
-0.019073
-0.009796
-0.011261
-0.000519
0.000916
0.005798
0.016052
0.005310
0.018494
0.014587
0.017517
0.008240
0.000427
0.007263
0.024353
0.011169
0.004822
0.009705
0.012634
0.000427
0.006287
-0.005890
0.003357
-0.002472
0.000916
-0.002472
-0.004425
-0.005402
-0.001984
-0.008820
0.000427
-0.010773
-0.013702
-0.010773
-0.012238
0.001892
0.007263
-0.012726
-0.008331
-0.005402
0.001404
0.008728
-0.002472
0.008728
-0.002960
-0.009308
-0.014679
0.000916
-0.000519
0.002380
0.004333
-0.008820
-0.016632
-0.006866
-0.001984
-0.004913
-0.013702
-0.012726
-0.012238
-0.008820
0.037537
0.062439
0.044861
0.030701
0.028259
0.030701
0.040466
0.048279
0.050720
0.054626
0.073181
0.079529
0.081970
0.073181
0.056580
0.038513
0.041931
0.068298
0.060486
0.060974
0.036560
0.031677
0.020447
-0.001007
-0.009308
-0.017609
-0.028839
-0.020050
-0.013702
-0.010284
-0.025421
-0.013214
-0.015167
-0.034210
-0.047394
-0.051300
-0.058136
-0.055695
-0.037628
-0.037140
-0.040070
-0.039093
-0.034698
-0.027374
-0.038116
-0.032257
-0.016632
-0.031281
-0.024933
-0.019073
-0.014191
-0.014679
0.004333
0.004822
0.002380
-0.010773
-0.011749
-0.035675
-0.021515
0.031677
0.089294
0.135193
0.127380
0.192322
0.148865
0.094666
0.039978
-0.011261
-0.020538
0.017517
0.080505
0.112732
0.101501
0.098083
0.085388
0.046326
0.029236
-0.004425
0.001404
0.018982
0.033630
0.081970
0.109802
0.078552
0.029236
-0.062531
-0.134796
-0.128937
-0.078644
-0.015167
0.025818
0.049255
0.050720
0.035095
-0.013214
-0.038605
-0.101593
-0.119659
-0.089386
-0.104034
-0.095734
-0.088409
-0.105011
-0.082550
-0.064484
-0.051788
-0.053741
-0.040070
-0.031281
-0.023956
-0.022980
-0.002960
-0.007843
-0.012726
-0.019562
-0.001984
-0.005890
0.002380
0.001404
0.004333
-0.010773
-0.014191
-0.013702
-0.007355
-0.020050
-0.018097
0.000916
-0.012238
-0.006866
-0.020538
-0.014191
-0.016144
-0.008331
0.008728
-0.005402
0.003357
-0.001495
0.004333
-0.002960
-0.002472
0.010681
0.008240
0.004333
0.003357
0.012634
0.025330
0.021423
0.023376
0.027771
0.025330
0.022400
0.027283
0.017517
0.016541
0.003357
0.006775
0.003357
0.007751
-0.009796
0.009216
0.030212
0.003357
0.011658
0.018005
0.005310
-0.010284
0.001892
-0.012726
-0.005890
0.003357
0.011169
-0.003448
0.011169
0.012634
0.044373
0.049255
0.029724
0.010193
0.006775
-0.014191
-0.008820
0.027283
0.030212
0.019958
0.007263
-0.002472
-0.004425
-0.019562
-0.020050
-0.016144
-0.015656
0.002869
-0.008820
-0.022980
-0.011749
-0.028839
-0.036652
-0.035187
-0.034698
-0.026886
-0.029816
-0.010773
-0.013702
-0.005890
-0.005402
-0.021027
-0.019562
-0.013702
-0.012726
-0.020538
-0.012726
-0.020538
-0.006378
-0.012726
-0.005890
-0.010284
-0.003937
-0.007843
-0.004425
0.007263
0.003357
0.011169
0.000916
0.003357
0.004333
-0.002472
-0.003937
0.009216
0.001892
-0.003448
-0.010773
-0.002472
-0.017609
-0.009796
-0.007843
-0.007843
-0.010284
-0.021515
-0.019562
-0.012238
-0.004913
0.010681
0.013123
0.009705
-0.000519
-0.013702
-0.024445
-0.023956
-0.006378
0.015076
0.039001
0.032654
0.031677
0.018005
0.021912
-0.001495
-0.016632
-0.064484
-0.085968
-0.084503
-0.074738
-0.096710
-0.145050
-0.110382
-0.045441
-0.040558
-0.077179
-0.104523
-0.094757
-0.147003
-0.120148
-0.114777
-0.097198
-0.094269
-0.072296
-0.050323
-0.058624
-0.055206
-0.044952
-0.019073
-0.014679
0.091248
0.166931
0.145447
-0.009796
-0.072296
-0.068390
-0.016632
0.033142
0.059998
0.049255
0.058533
0.058044
0.040955
0.015564
0.013123
-0.003937
-0.003448
-0.005890
0.004333
0.003845
0.021423
0.015564
0.026306
0.037537
0.043884
0.048767
0.026794
0.024353
0.035095
0.034607
0.031189
0.029724
0.019470
0.020935
0.019958
0.018494
0.027283
0.003357
-0.000031
-0.007355
-0.004425
-0.009308
-0.001495
0.019958
0.008240
0.000916
-0.007843
-0.013702
-0.010284
-0.017120
-0.008820
0.004333
0.008728
-0.002472
0.007751
0.012146
0.016052
0.023865
0.028259
0.049255
0.019470
0.030212
0.015564
0.035095
0.035583
0.018982
0.024841
0.026794
0.025330
0.030212
0.019958
0.012634
0.007751
0.011169
0.013611
-0.000519
-0.000031
0.006775
-0.004913
-0.011749
-0.010284
-0.006866
-0.000031
-0.015167
-0.004425
-0.001495
0.003357
0.011169
0.000916
0.009216
0.014587
0.020447
0.016052
0.013611
0.007751
0.003845
0.022888
0.007751
0.016052
0.008728
0.004822
0.012634
0.008240
-0.000519
-0.001984
0.012634
-0.008331
-0.004425
-0.009796
-0.002472
0.000427
0.002869
-0.007355
0.000427
0.010193
0.005310
0.007751
0.012634
0.023376
0.015564
0.027283
0.022400
0.023376
0.017029
0.022400
0.027283
0.040955
0.030701
0.032654
0.036560
0.030701
0.019470
0.029724
0.024841
0.015076
0.020447
0.009216
0.011169
-0.003448
0.005310
0.012146
0.018494
0.021912
0.022888
0.014099
0.011169
-0.014191
-0.027374
-0.019073
0.011658
0.063416
0.071228
0.081970
0.081970
0.084412
0.029236
-0.018097
-0.048370
-0.029327
-0.043976
0.011658
0.009705
0.017029
0.000427
-0.008820
-0.020050
-0.020050
-0.043976
-0.045441
-0.058624
-0.059601
-0.067902
-0.058136
-0.048859
-0.030792
-0.033722
-0.048859
-0.044464
-0.020538
-0.039093
-0.038605
0.017029
0.061951
0.089783
0.111267
0.022400
-0.023956
0.022888
0.046814
0.052185
0.082947
0.097595
0.077576
0.077576
0.075134
0.069275
0.078064
0.078064
0.067810
0.069275
0.064880
0.054138
0.047791
0.037537
0.023865
0.020447
-0.017609
-0.007355
-0.004425
-0.010773
-0.006378
-0.022003
-0.035187
-0.031769
-0.029816
-0.049835
-0.039093
-0.035675
-0.026886
-0.033722
-0.028839
-0.022980
-0.002960
-0.002472
-0.013214
-0.001984
-0.010284
-0.001495
-0.012238
-0.004913
-0.002472
-0.004913
0.001404
0.000427
0.002380
-0.010284
-0.012238
-0.003937
-0.009308
-0.014679
-0.005402
-0.005402
-0.014191
-0.013702
-0.023468
-0.028839
-0.010284
-0.014191
-0.013702
-0.025909
-0.012726
-0.009796
-0.014191
-0.011261
-0.025909
-0.014191
-0.012726
-0.016632
-0.002472
-0.007355
-0.006378
-0.011261
-0.008820
-0.004913
-0.012238
-0.001007
0.001404
-0.010773
-0.001495
-0.005890
-0.004425
-0.001495
0.000916
-0.008820
-0.007355
0.000916
-0.003937
-0.005402
0.005798
0.003357
-0.000031
-0.006378
-0.003937
-0.002960
0.006287
-0.013214
0.000427
-0.004913
-0.001984
-0.000519
-0.001984
-0.006378
0.005310
-0.005890
-0.002472
-0.008331
0.000916
-0.001007
0.010193
-0.001495
-0.000031
-0.004913
-0.002472
-0.003448
0.006287
0.012634
0.009216
0.010681
0.010193
0.009216
-0.002960
-0.022980
-0.041534
-0.023468
-0.007355
0.003845
0.008240
0.001892
0.007263
0.004333
-0.014191
-0.031769
-0.020050
-0.015167
0.007263
0.049255
0.046814
0.050232
0.036072
0.036560
0.032654
0.043884
0.016541
0.014587
0.045837
0.077576
0.119568
0.117126
0.055115
-0.035187
0.012634
0.093201
0.074158
0.034607
0.031677
0.036560
0.049255
0.040466
0.029724
0.024353
0.022400
0.021423
0.014587
0.025330
0.039978
0.058533
0.026794
-0.020050
-0.043488
-0.010773
0.003357
0.013123
0.002380
0.001892
-0.002960
-0.010773
-0.010284
-0.018585
-0.013702
-0.034698
-0.023956
-0.016144
-0.019562
-0.017609
-0.028839
-0.032745
-0.049835
-0.047882
-0.044952
-0.047394
-0.034210
-0.021027
-0.024933
-0.042999
-0.061066
-0.036163
-0.039581
-0.038116
-0.041046
-0.051788
-0.048370
-0.032257
-0.008331
-0.015656
-0.010773
-0.007843
-0.010284
-0.006378
0.017029
0.004822
0.021912
0.029236
0.027771
0.023376
0.030212
0.013611
0.024841
0.034119
0.018005
0.019470
0.025330
0.006775
0.006775
0.014587
0.020447
0.013123
0.022400
0.005310
0.012634
0.010193
0.011658
0.002869
0.009705
0.010193
0.007751
0.012146
-0.000031
0.001404
-0.004913
-0.001007
-0.005890
-0.005402
-0.013214
-0.012238
-0.016144
-0.018097
-0.024445
-0.012238
-0.009308
-0.018097
-0.014679
-0.010773
-0.005890
-0.018097
-0.015167
-0.011749
-0.005402
-0.009796
-0.004425
-0.006866
0.004333
-0.002472
0.004822
-0.001495
0.011169
0.002380
0.018982
0.014099
0.014099
0.021423
0.019470
0.021912
0.019470
0.022400
0.018005
0.018982
0.023376
0.027771
0.016541
0.013611
0.010681
0.020935
0.023376
0.015076
0.010681
0.023865
0.011658
0.006775
0.025330
0.018494
0.011169
0.017517
0.021912
0.018494
0.015076
0.016541
0.014099
0.015076
0.024353
0.024841
0.030701
0.020935
0.020935
0.025818
0.018494
0.027283
0.027283
0.028748
0.041443
0.020935
0.001892
0.024841
0.017029
0.015564
-0.014679
-0.035675
-0.023468
0.005310
-0.017609
-0.012726
-0.034210
-0.044464
-0.041534
-0.057159
0.008240
0.020935
-0.050812
-0.029816
0.029724
0.032654
0.018494
0.074646
0.095154
0.089294
0.042419
0.049255
0.069275
0.095154
0.114197
0.107849
0.101990
0.078064
0.075623
0.087830
0.099548
0.106384
0.076599
0.064392
0.039978
0.003845
0.006775
0.013123
0.018494
0.004333
0.010681
-0.003937
-0.006378
-0.012726
-0.007843
-0.024933
-0.030304
-0.027374
-0.025909
-0.027374
-0.022491
-0.018585
-0.022980
-0.024933
-0.031281
-0.026398
-0.028351
-0.041534
-0.021515
-0.041534
-0.032745
-0.032257
-0.034210
-0.034698
-0.040070
-0.047394
-0.029816
-0.026886
-0.019562
-0.023956
-0.030304
-0.028351
-0.026398
-0.022980
-0.029816
-0.017609
-0.001007
-0.002960
-0.003937
-0.008820
0.004333
-0.006866
0.000916
-0.004913
0.002869
0.006287
-0.003448
0.007751
0.002869
-0.004425
0.001892
-0.005402
-0.003448
-0.001495
-0.011261
0.006287
-0.005402
-0.007355
-0.007355
-0.001984
-0.010773
-0.003448
-0.009796
-0.009308
-0.008820
-0.006378
-0.001984
0.000427
-0.016144
-0.006378
-0.012238
-0.015167
-0.013702
-0.021515
-0.005402
-0.012238
-0.016144
-0.020050
-0.014679
-0.022003
-0.019562
-0.010773
-0.015656
-0.030792
-0.023956
-0.020050
-0.021027
-0.027374
-0.026886
-0.022003
-0.022003
-0.024445
-0.022491
-0.022980
-0.024445
-0.020538
-0.014191
-0.009308
-0.010284
-0.013214
-0.005402
-0.004913
-0.009308
-0.002472
0.006287
0.002380
-0.004425
0.004822
0.010193
0.002869
0.010193
0.011658
0.006775
0.004822
0.010681
0.004822
0.013123
0.009705
0.015076
0.016541
0.020935
0.012634
0.016052
-0.002472
0.005798
0.004822
0.003845
-0.001495
0.024353
0.014099
0.016541
0.022400
0.023865
0.020935
-0.001495
0.011658
0.010681
0.013611
0.021912
0.023865
0.029236
0.023376
0.008240
-0.013214
-0.067413
-0.098663
-0.065460
-0.030792
-0.033234
-0.022980
0.073669
0.086365
0.073669
0.041443
-0.032257
-0.080597
-0.061554
0.000427
0.017517
0.045349
0.071228
0.085876
0.077576
0.079529
0.099060
0.100037
0.076599
0.080017
0.059021
0.056091
0.068787
0.056091
0.035095
0.000916
-0.029816
-0.003448
0.001892
0.018494
0.019470
0.007263
-0.012238
-0.052765
-0.051300
-0.020050
0.152283
0.204041
0.047791
-0.065948
-0.098175
-0.073273
-0.015167
0.041443
0.064880
0.077087
0.091248
0.082458
0.049255
0.037537
0.032166
0.008240
-0.008820
-0.016632
-0.027374
-0.019073
-0.014191
-0.012726
-0.023956
-0.036652
-0.053741
-0.059601
-0.054230
-0.068390
-0.038116
-0.041534
-0.053253
-0.046417
-0.045929
-0.040558
-0.043488
-0.047394
-0.034698
-0.022491
-0.027374
-0.021515
-0.003448
-0.000519
0.003845
0.015076
0.017029
0.016541
-0.005890
0.003845
0.006775
-0.000031
0.009216
0.016541
0.025818
0.019958
0.011658
0.007263
-0.002960
-0.000031
0.002380
-0.008331
-0.005402
-0.007355
0.005798
-0.002472
0.001892
-0.006866
-0.008331
-0.015167
0.002869
0.000916
-0.000519
-0.000519
0.004333
0.011169
0.003357
-0.003448
-0.001495
0.002380
-0.001984
-0.007355
0.003845
0.002869
-0.009308
-0.002960
0.002869
0.008728
-0.005402
0.005798
0.001892
0.001892
-0.003937
-0.004425
-0.000519
0.002380
0.001892
-0.004425
0.013611
-0.006378
-0.002960
-0.002960
-0.008820
-0.003448
0.000427
-0.015167
-0.001007
-0.011261
-0.007843
-0.013702
-0.009796
-0.011749
-0.007843
-0.001984
-0.007843
-0.009796
-0.004913
-0.004913
-0.011261
0.003845
0.007751
-0.003937
0.002380
0.000916
-0.001495
0.009705
-0.007355
0.013123
-0.001984
0.000916
-0.001495
0.003357
0.005310
0.003357
0.011169
0.008728
-0.000031
-0.014679
-0.003937
-0.002472
-0.011261
-0.012726
0.003357
0.003357
0.000916
-0.002472
-0.024933
-0.041534
-0.055206
-0.040070
-0.006866
0.069275
0.078552
0.074158
0.082947
0.116150
0.102966
0.081970
0.005310
0.057556
0.164001
0.106873
-0.084503
-0.054718
0.059509
0.119080
0.101013
0.065857
0.026306
-0.003448
-0.025421
-0.052277
-0.065948
-0.086945
-0.074249
-0.079132
-0.084015
-0.090363
-0.086945
-0.075714
-0.084015
-0.055695
-0.039581
-0.032257
-0.026886
-0.008331
0.002380
0.002869
0.006775
0.009216
0.018005
0.011658
0.018494
0.014587
0.033142
0.024841
0.029236
0.044861
0.037537
0.033630
0.038025
0.030212
0.028748
0.030701
0.018005
0.025818
0.024841
0.018982
0.020935
0.017517
0.004822
0.014587
0.015564
0.011169
0.009216
0.012146
0.016052
0.003357
0.006775
0.009705
0.011658
0.009705
0.008240
0.008240
0.008240
0.001892
-0.003937
0.007263
0.015076
-0.002960
0.002380
0.008728
-0.002472
0.002869
-0.006378
0.004333
-0.003448
-0.001495
-0.002472
-0.000031
-0.007355
-0.001984
-0.002960
-0.007355
-0.001984
-0.008331
-0.005890
-0.005890
-0.001984
0.003357
0.000916
-0.000519
-0.008331
0.013123
0.006287
0.001404
0.001892
0.004333
0.001892
0.000916
0.004822
-0.000031
-0.002472
0.002380
0.003845
0.005798
0.002869
0.008728
0.007263
0.011169
-0.002960
0.003845
0.011169
0.001892
0.001404
0.000427
0.001892
0.007263
0.005310
-0.003937
0.010193
0.001404
0.002869
-0.001984
-0.003937
0.006775
0.005798
-0.007355
-0.000519
0.002869
-0.003448
-0.009796
-0.006866
-0.005402
-0.013214
-0.005402
-0.018585
-0.007355
-0.022003
-0.022003
-0.018585
-0.018585
-0.026398
-0.021515
-0.025421
-0.023468
-0.028839
-0.029816
-0.032745
-0.033234
-0.044464
-0.047394
-0.063019
-0.095734
-0.092804
-0.061554
0.009216
0.139587
0.095154
-0.019562
-0.004425
0.015564
0.029724
0.056580
0.068787
0.080505
0.143494
0.193787
0.255798
0.229919
0.221619
0.223083
0.241150
0.200134
0.065857
0.004333
-0.053741
0.012634
0.143005
0.191833
0.161072
0.133240
0.054626
0.004822
-0.042511
-0.068390
-0.074249
-0.061066
-0.063995
-0.058136
-0.050812
-0.029816
-0.008820
-0.002960
-0.003937
0.004333
0.001404
-0.012726
-0.007355
-0.015167
-0.022980
-0.027374
-0.034698
-0.017609
-0.028839
-0.048370
-0.037628
-0.045441
-0.047394
-0.047394
-0.038116
-0.038605
-0.041534
-0.035675
-0.040070
-0.047394
-0.035187
-0.031281
-0.021515
-0.018097
-0.028839
-0.013702
-0.003937
-0.014679
-0.015656
-0.002960
-0.006866
-0.009308
-0.001007
0.001404
-0.001007
0.004333
0.013123
-0.000031
-0.004425
-0.002960
0.002869
0.003845
-0.008331
-0.004913
0.000427
-0.005890
-0.008820
-0.009308
-0.006378
-0.012726
-0.001984
-0.014191
-0.003937
-0.026398
-0.018585
-0.020538
-0.008820
-0.008820
-0.013214
-0.013702
-0.015656
-0.019562
-0.019562
-0.007843
-0.010773
-0.002960
-0.008820
0.000916
-0.014679
0.001404
0.007263
0.000916
-0.004913
0.017029
0.006775
0.008240
0.003357
-0.001495
0.013123
0.016052
0.009705
0.003845
0.011169
0.009216
0.009705
0.011658
0.014587
0.013611
0.020447
0.014099
0.002380
0.015564
0.007751
0.012634
0.012146
0.014587
0.001404
0.014587
0.001404
0.010681
0.011169
0.006287
-0.001495
0.000916
-0.003448
0.002380
0.007263
0.012146
0.001892
-0.002472
0.014587
0.002869
0.008240
-0.008820
-0.000031
-0.003448
-0.002472
0.000916
-0.014191
-0.016632
-0.042999
0.012634
0.086853
0.059021
0.041443
0.051208
0.060974
0.042908
0.023376
0.070251
0.113708
0.140076
0.170349
0.203552
0.202087
0.095154
0.010193
0.147400
0.274353
0.288025
0.203064
0.115173
0.025818
0.012146
0.029724
0.065857
0.059509
0.049255
0.024353
-0.002472
-0.041046
-0.060577
-0.081573
-0.074249
-0.079620
-0.080597
-0.092804
-0.106476
-0.099152
-0.093781
-0.081085
-0.068390
-0.049835
-0.048859
-0.040558
-0.025421
-0.025909
-0.025421
-0.025421
-0.016144
-0.021515
-0.013702
-0.009308
-0.020538
-0.016632
-0.017609
-0.030792
-0.022003
-0.024933
-0.022003
-0.028351
-0.025909
-0.023956
-0.014679
-0.019562
-0.032257
-0.023956
-0.011749
-0.018097
-0.023956
-0.014679
-0.018585
-0.011261
-0.001984
-0.012238
-0.012238
-0.004913
-0.011749
-0.001495
-0.007843
-0.014679
-0.008331
-0.009308
-0.003937
-0.009308
-0.009308
0.000427
0.002380
0.001892
0.004333
-0.003448
0.000427
0.003845
0.001892
0.009216
-0.003937
0.007263
0.007263
0.008240
-0.004425
0.016541
-0.001984
-0.007355
0.002380
0.003845
-0.004425
-0.003448
-0.000031
-0.001007
0.000427
-0.015167
-0.010284
-0.022491
-0.022003
-0.022491
-0.013214
-0.012238
-0.022003
-0.026886
-0.016632
-0.015656
-0.021027
-0.027863
-0.007355
-0.007355
-0.001007
-0.009308
0.001892
-0.004425
0.009216
0.013123
0.018005
0.015076
0.018494
0.024353
0.026306
0.026794
0.026794
0.029236
0.021912
0.024841
0.028259
0.015076
0.021912
0.020447
0.023865
0.027771
0.024841
0.020935
0.021423
0.001404
0.015564
0.014587
0.020447
0.009705
0.010681
0.014587
0.010681
-0.003448
0.004333
-0.011749
-0.016144
-0.017609
-0.017609
-0.029327
-0.018097
0.006287
0.053650
0.091736
0.063904
0.035583
0.029724
0.034119
0.064880
0.108337
0.136658
0.134705
0.121521
0.157654
0.163513
0.154236
0.168396
0.164490
0.152771
0.152283
0.101990
0.032166
0.014587
0.085388
0.074646
0.065857
0.038513
0.001892
-0.011261
-0.024445
-0.036163
-0.037140
-0.048370
-0.056671
-0.059113
-0.054718
-0.062042
-0.046417
-0.048859
-0.036652
-0.019073
-0.012726
-0.001984
0.001404
-0.001984
-0.002472
0.003845
0.005310
-0.012726
-0.002472
0.005310
-0.007843
-0.009308
-0.015656
-0.006866
-0.013214
-0.011261
-0.024445
-0.006378
-0.013702
-0.022980
-0.015656
-0.020050
-0.024933
-0.018097
-0.013702
-0.021027
-0.016144
-0.011261
-0.014191
-0.007843
-0.017120
-0.003937
-0.012726
-0.015656
-0.014679
-0.003937
-0.013702
-0.004425
-0.015167
-0.009796
-0.006378
0.002869
-0.005402
0.002869
-0.010773
0.000916
-0.003937
0.000427
-0.008331
0.003357
-0.001495
-0.000031
-0.007355
0.002380
-0.000031
-0.008331
0.006287
0.001892
-0.003937
0.004822
0.005798
0.002869
-0.001984
-0.008820
0.009705
0.011658
-0.004425
0.011169
0.011169
0.010193
0.001404
0.002380
-0.003937
0.004822
0.004822
-0.000031
0.007263
0.006775
0.007263
0.006287
0.009216
-0.002960
0.007263
0.000427
-0.003937
-0.003448
-0.006378
-0.007843
-0.010773
-0.010773
-0.013214
-0.021027
-0.018097
-0.034698
-0.064484
-0.120148
-0.138702
-0.076202
-0.019562
0.011658
0.030701
-0.004425
-0.016144
-0.069855
-0.077179
-0.051788
-0.039581
-0.006378
0.018005
0.047791
0.049744
0.043884
0.032166
0.077087
0.079041
0.085876
0.066833
0.077576
0.058044
0.069275
0.073181
0.068298
0.066345
0.042419
0.026306
0.038025
0.056580
0.060486
0.044373
0.033142
0.044373
0.036072
0.028748
0.043396
0.045837
0.029236
0.044861
0.056091
0.051697
0.063416
0.070740
0.080994
0.029236
0.061951
0.100037
0.094177
0.080505
0.082947
0.069763
0.020935
-0.019073
-0.010773
-0.019073
-0.007355
0.015076
0.013611
-0.022003
-0.027863
-0.025909
-0.063019
-0.070343
-0.059113
-0.070831
-0.077667
-0.089874
-0.077667
-0.069366
-0.065948
-0.060089
-0.051300
-0.051788
-0.064972
-0.060089
-0.069366
-0.067413
-0.081085
-0.076691
-0.077667
-0.068878
-0.073273
-0.072296
-0.082550
-0.081573
-0.086945
-0.086456
-0.078644
-0.073273
-0.068878
-0.054718
-0.050323
-0.049347
-0.038605
-0.041534
-0.029327
-0.037140
-0.015656
-0.015656
-0.017609
-0.007355
-0.006378
-0.013702
-0.003448
-0.008331
-0.010773
-0.001007
-0.002472
-0.004913
-0.001007
-0.002960
0.005798
-0.008331
-0.005402
-0.005402
-0.004913
-0.005890
-0.012238
-0.010284
-0.007355
0.002869
-0.001495
-0.005402
-0.009308
-0.005402
-0.003937
-0.013702
0.005798
-0.005890
-0.008331
-0.001007
0.000916
-0.010773
-0.001007
-0.006378
0.000427
0.003357
-0.007355
-0.002472
-0.000031
-0.003448
-0.005890
-0.007843
-0.000031
0.005310
0.000916
0.000916
-0.005890
0.001404
-0.008331
0.000427
-0.004425
0.000916
-0.003448
-0.007843
-0.009796
-0.002960
-0.009796
-0.002472
-0.008820
-0.003937
-0.013214
-0.013702
-0.020538
-0.028839
-0.032745
-0.056183
-0.056183
-0.037140
-0.015656
0.010193
0.002869
0.022888
-0.003937
-0.022491
-0.035675
-0.033234
0.012634
0.033630
0.044373
0.042908
0.022400
0.015564
0.043396
0.069763
0.094666
0.080994
0.089294
0.108826
0.089783
0.081482
0.050232
0.014587
0.050720
0.056091
0.064880
0.041443
0.038025
0.036072
0.022400
0.009705
0.032654
0.045837
0.049255
0.003845
-0.039093
-0.023956
-0.005402
0.002380
0.016541
0.006775
0.013611
0.016541
0.033630
0.047302
0.031189
0.043884
0.047791
0.039490
0.056580
0.046326
0.029236
0.012146
0.035095
0.015564
0.020447
0.016052
0.036560
0.047302
0.053650
0.082458
0.088806
0.063416
0.038513
0.026794
-0.022003
-0.022491
-0.060089
-0.063507
-0.012726
-0.005890
-0.020050
-0.015656
-0.023956
-0.027374
-0.040558
-0.057159
-0.092316
-0.106964
-0.129913
-0.146515
-0.142609
-0.145050
-0.142120
-0.123077
-0.116241
-0.105988
-0.122589
-0.122589
-0.105988
-0.042511
-0.022003
-0.045441
-0.064484
-0.078156
-0.066437
-0.052765
-0.017609
-0.014679
-0.003448
0.010681
0.028748
0.033142
0.028748
0.031677
0.027771
0.028259
0.035583
0.037048
0.044861
0.036072
0.015076
0.020935
0.021912
0.010681
0.016541
0.018982
0.008728
0.016541
0.003845
0.009705
0.006775
0.002869
-0.005402
-0.006866
-0.003937
-0.006378
-0.002472
-0.000519
-0.000031
0.000916
-0.005890
-0.008331
-0.015167
-0.014679
-0.020538
-0.013214
-0.013214
-0.010773
-0.004425
-0.014679
-0.011261
-0.008820
-0.020050
-0.015167
-0.000031
-0.005402
-0.003448
-0.004913
-0.004425
0.002380
-0.009796
-0.002960
-0.000031
-0.005402
-0.007843
-0.005402
-0.001984
-0.008331
-0.009308
-0.003448
-0.010284
-0.019562
-0.008331
-0.010773
-0.014191
-0.012726
-0.015167
-0.019073
-0.018097
-0.006866
0.024841
0.029724
0.060974
0.165955
0.148376
0.095154
0.023865
-0.033234
-0.006378
0.052185
0.145447
0.197693
0.202576
0.170837
0.133240
0.136169
0.114685
0.071716
0.039490
0.042419
0.065369
0.070251
0.078064
0.078552
0.039978
0.041931
0.020447
0.003357
-0.026886
-0.032257
-0.030792
-0.036652
-0.024933
-0.014191
-0.007843
-0.006866
-0.007355
-0.001007
-0.008820
-0.014191
0.000916
0.035583
0.046814
0.056580
0.041931
0.034607
0.036072
0.017517
-0.002960
-0.016144
-0.029816
-0.012238
0.024353
0.018982
0.036560
0.052673
0.049744
0.059021
0.046814
0.014587
-0.024933
-0.088898
-0.087433
-0.096710
-0.084503
-0.060577
-0.061554
-0.039093
-0.034210
-0.036163
-0.067902
-0.074738
-0.108917
-0.109406
-0.126495
-0.132355
-0.129425
-0.126007
-0.116730
-0.100616
-0.090851
-0.076202
-0.073761
-0.062042
-0.056671
-0.051300
-0.047394
-0.031769
-0.026398
-0.030792
-0.019562
-0.014679
-0.017609
-0.010773
-0.011749
-0.008820
0.000427
-0.000031
0.005798
0.007263
0.000427
0.009216
-0.003937
0.011658
0.006775
0.009216
0.001404
0.005310
0.003845
0.005798
-0.002960
0.006287
-0.001007
0.007751
0.005310
0.003357
0.003357
0.006287
0.006287
0.008240
-0.007843
0.000916
-0.003448
0.001892
0.009705
0.000427
0.009705
0.004822
0.002869
0.000916
0.004822
-0.001007
-0.000519
-0.001984
0.004822
0.002380
-0.000519
0.009216
0.006287
0.010681
0.016541
0.021912
0.015076
0.008728
0.005798
0.006775
0.006775
0.015076
0.020447
0.013123
0.000427
0.019470
0.018005
0.014587
0.006775
0.011169
0.013611
0.001404
0.001404
0.005798
-0.000519
0.003357
0.002380
-0.003448
0.001404
0.002869
-0.004913
-0.003937
-0.002472
-0.003448
0.000916
-0.005402
-0.010284
-0.020050
-0.013214
0.003845
0.022888
0.033630
0.023376
0.027283
0.034119
0.050720
0.081482
0.081970
0.067322
0.072205
0.101501
0.087830
0.066345
0.070251
0.107361
0.118103
0.158630
0.121033
0.077576
0.083923
0.079041
0.077087
0.098083
0.103455
0.107849
0.096619
0.085876
0.066833
0.059998
0.058044
0.042908
0.033630
0.043396
0.027283
0.026794
0.028748
0.029724
0.018982
0.013123
-0.005402
-0.021515
-0.047882
-0.025421
-0.001007
0.010681
0.015564
0.005310
-0.002960
-0.030304
-0.061066
-0.115265
-0.112335
-0.075226
-0.052277
-0.038116
-0.023956
-0.013702
-0.042999
-0.053253
-0.077667
-0.098175
-0.095245
-0.090363
-0.091827
-0.089386
-0.072784
-0.078644
-0.057648
-0.066437
-0.060089
-0.055695
-0.055206
-0.062531
-0.049347
-0.040558
-0.042023
-0.019562
-0.021027
-0.023956
-0.024933
-0.017609
-0.017120
-0.018097
-0.029327
-0.029816
-0.025909
-0.027374
-0.031281
-0.020538
-0.032745
-0.028351
-0.022003
-0.026398
-0.031281
-0.037140
-0.026398
-0.041534
-0.025421
-0.029816
-0.024933
-0.022003
-0.008820
-0.018097
-0.013214
-0.005402
-0.003937
-0.008331
0.004333
-0.001984
-0.001984
-0.001495
-0.004913
-0.001495
0.000427
0.011658
0.012146
-0.008331
0.001404
0.008240
0.002380
0.002869
-0.005890
0.000427
0.002380
-0.001495
0.004333
0.003845
-0.002472
-0.003937
-0.004913
-0.009308
-0.012238
-0.009796
0.002869
-0.004913
-0.002472
0.004333
0.006287
-0.003937
0.004333
0.004333
0.011169
0.006775
0.010193
0.015564
0.027771
0.027771
0.038025
0.030212
0.020935
0.021423
0.040955
0.029236
0.034607
0.043884
0.040466
0.057556
0.037048
0.054138
0.054626
0.075134
0.070740
0.067810
0.066345
0.031677
0.019958
0.026794
0.038513
0.040466
0.042908
0.050720
0.043396
0.033142
0.045349
0.042908
0.054626
0.064392
0.073181
0.113708
0.146423
0.155212
0.128845
0.099548
0.072205
0.061951
0.076599
0.108826
0.119568
0.121033
0.118103
0.104919
0.090759
0.074646
0.047791
0.048767
0.016541
0.000427
-0.009796
-0.028351
-0.023956
-0.022003
-0.022980
-0.032745
-0.030792
-0.011261
-0.011261
0.010681
0.018494
0.031189
0.028748
0.019958
0.008728
-0.000031
0.018494
0.022888
0.020447
-0.014191
-0.043976
-0.068878
-0.045441
-0.010284
0.026794
0.003357
0.000427
-0.003448
-0.079132
-0.068390
-0.105499
-0.091339
-0.054718
-0.060577
-0.051300
-0.059601
-0.040070
-0.051300
-0.043488
-0.036163
-0.032745
-0.025909
-0.034698
-0.039093
-0.048859
-0.049347
-0.043976
-0.064972
-0.063019
-0.064484
-0.054718
-0.044464
-0.042999
-0.048859
-0.063995
-0.058624
-0.054718
-0.056183
-0.061066
-0.055206
-0.072296
-0.042999
-0.049835
-0.039581
-0.037140
-0.041046
-0.030304
-0.034698
-0.019562
-0.022003
-0.014679
-0.026398
-0.005402
-0.019073
-0.003937
-0.010773
0.002380
0.004333
-0.009796
-0.004913
-0.000031
-0.001007
-0.007843
-0.000519
-0.008820
-0.010773
-0.008820
-0.018097
-0.017609
-0.014191
-0.012726
-0.014191
-0.032745
-0.008331
-0.020050
-0.019562
-0.028839
-0.015656
-0.022491
-0.029816
-0.030304
-0.022980
-0.016632
0.003357
-0.007843
0.009216
0.028259
0.029724
0.040955
0.023376
0.001892
0.027283
0.019958
0.009705
0.042908
0.038513
0.032654
0.026306
0.046326
0.049744
0.043884
0.026306
0.021423
0.020447
0.029236
0.050232
0.052673
0.071716
0.078064
0.113708
0.122498
0.112732
0.085876
0.076599
0.107361
0.143494
0.152771
0.144470
0.137634
0.117615
0.073669
0.076599
0.105896
0.118103
0.146912
0.157166
0.148865
0.091736
0.007751
-0.010773
-0.061066
-0.048859
-0.005402
0.015564
0.027771
0.019958
0.002380
-0.020538
-0.033234
-0.039093
-0.043976
-0.050323
-0.048859
-0.042511
-0.033234
-0.044952
-0.043976
-0.040558
-0.041534
-0.044952
-0.040558
-0.012238
-0.023468
-0.014191
-0.032257
-0.030304
-0.021027
-0.019073
-0.014679
-0.015167
-0.009796
-0.005402
0.018005
-0.000519
0.000916
0.004333
0.004822
-0.009308
-0.025909
-0.042023
-0.057648
-0.084015
-0.124542
-0.100616
-0.048859
-0.057159
-0.066437
-0.094757
-0.064972
-0.076691
-0.090851
-0.113312
-0.124542
-0.102570
-0.098175
-0.108429
-0.088898
-0.088898
-0.055695
-0.038605
-0.027374
-0.037628
-0.036163
-0.035675
-0.030792
-0.027863
-0.054230
-0.042023
-0.043976
-0.039581
-0.036163
-0.038116
-0.043976
-0.041046
-0.034698
-0.038116
-0.032257
-0.042511
-0.039581
-0.033234
-0.035675
-0.038116
-0.025421
-0.026398
-0.019562
-0.031769
-0.028839
-0.030792
-0.035187
-0.022003
0.043884
0.097595
0.086853
-0.036163
-0.077179
-0.202667
-0.149933
0.070740
0.119080
0.061462
-0.015167
-0.050323
-0.058624
-0.037628
-0.057159
-0.058136
-0.055695
-0.036163
-0.017609
-0.022491
-0.008331
-0.038116
-0.024445
-0.029816
-0.014679
-0.027374
-0.013702
-0.003937
-0.008820
0.015076
0.019470
0.018494
0.032654
0.038025
0.042419
0.039001
0.035095
0.032166
0.032654
0.033630
0.046326
0.047791
0.048279
0.038513
0.051697
0.047302
0.042419
0.030701
0.027283
0.031677
0.029724
0.017029
0.020935
0.022400
0.026794
0.025818
0.012634
0.008728
0.032166
0.028259
0.044861
0.071228
0.080017
0.092712
0.086853
0.092224
0.075134
0.088318
0.093201
0.112732
0.143494
0.169373
0.184509
0.181091
0.161560
0.114197
0.109802
0.094666
0.091736
0.092712
0.079529
0.093689
0.112732
0.113708
0.069763
0.030212
0.024353
0.008240
0.009705
-0.006378
-0.003448
-0.025421
-0.018585
-0.023956
-0.017120
-0.013702
-0.006866
0.027771
0.018982
-0.004425
-0.002472
-0.024933
-0.033234
-0.028839
-0.012238
-0.008331
-0.003937
-0.006378
-0.023956
-0.012726
-0.035675
-0.021515
-0.021515
-0.016632
-0.044952
-0.032745
-0.036652
-0.031769
-0.033234
-0.034698
-0.040558
-0.056671
-0.051300
-0.044952
-0.038116
-0.049835
-0.042999
-0.049347
-0.056671
-0.058624
-0.061066
-0.055695
-0.049347
-0.031281
-0.041046
-0.042511
-0.052277
-0.032745
-0.034698
-0.028351
-0.026886
-0.007355
-0.007843
-0.008331
-0.041534
-0.052765
-0.063995
-0.060577
-0.067902
-0.055206
-0.042023
-0.027374
-0.035187
-0.045929
-0.064972
-0.073761
-0.071320
-0.079132
-0.084503
-0.063507
-0.074738
-0.065460
-0.065460
-0.044464
-0.040558
-0.041534
-0.028839
-0.022491
-0.016144
-0.020538
-0.021515
-0.019562
-0.006866
-0.006866
0.001892
-0.010773
-0.000031
0.000916
0.006287
0.001892
0.010193
0.010681
0.010681
0.020935
0.023376
0.016541
0.033630
0.024841
0.037048
0.039978
0.030701
0.033630
0.047791
0.048279
0.061462
0.065369
0.070251
0.079041
0.080994
0.044861
0.055603
0.055115
0.046326
0.039490
0.046814
0.038513
0.029236
0.023865
0.023865
0.012146
-0.007843
-0.027863
-0.021515
-0.020538
0.015076
0.009216
-0.003448
-0.011749
-0.025909
-0.017609
0.021912
0.045837
0.025330
0.006287
-0.005890
0.023865
0.033630
0.041931
0.057556
0.080017
0.054138
0.041931
0.036072
0.017517
0.016052
0.004333
0.009216
-0.003937
0.013611
0.064392
0.076599
0.020447
-0.008331
-0.002960
0.003357
0.035095
0.025818
0.019470
0.004333
0.005310
0.040955
0.081482
0.105408
0.101990
0.112244
0.050232
0.023865
0.034607
0.026794
0.034607
0.012634
0.024841
0.043396
0.037048
0.030212
0.021423
-0.002960
-0.010773
-0.020538
-0.035187
-0.046417
-0.039581
-0.038116
-0.027863
-0.026886
-0.037140
-0.034210
-0.026398
-0.031281
-0.023956
-0.021027
-0.022980
-0.019073
-0.019562
-0.022003
-0.020050
-0.019562
-0.019562
-0.019073
-0.016632
-0.025421
-0.022003
-0.020538
-0.034210
-0.025421
-0.023956
-0.011749
-0.017609
-0.010284
-0.020050
-0.013214
-0.018585
-0.002472
-0.004913
-0.000519
0.005310
0.015076
0.026306
0.027283
0.002380
0.012634
0.007751
-0.009308
0.020935
0.034607
0.050232
0.024841
0.048279
0.024353
0.022888
0.029236
0.024353
0.026794
0.017029
0.010681
0.006775
0.007751
0.006287
0.011658
0.017029
-0.008820
0.005798
-0.001007
-0.007355
-0.017120
-0.009308
-0.015167
-0.031281
-0.017609
-0.021027
-0.022491
-0.043488
-0.024933
-0.024445
-0.022491
-0.046417
-0.035187
-0.022980
-0.031769
-0.018585
-0.003937
-0.022003
-0.014679
-0.009308
-0.005890
-0.005402
-0.010284
-0.006378
-0.010773
0.000916
-0.008331
-0.001007
0.002380
0.005310
-0.004425
-0.000519
-0.001495
-0.007843
-0.004425
-0.002960
0.003845
-0.004425
0.002380
-0.005890
-0.002960
-0.010773
-0.002472
-0.003937
-0.004425
0.001892
-0.004425
0.001404
0.003845
-0.009796
0.006287
-0.007843
0.012634
-0.000031
0.011658
0.002380
-0.004913
0.007263
0.010193
-0.002960
0.011169
0.011169
0.005798
0.006775
0.000427
0.006775
0.006287
-0.001984
-0.000519
0.009216
0.010193
0.006775
0.011658
0.009216
0.023376
0.039978
0.035583
0.008728
0.005310
-0.008331
-0.010773
-0.003448
0.032654
0.052673
0.066833
0.075623
0.046814
0.052185
0.047791
0.033142
0.041931
0.016052
-0.026398
-0.022491
0.017517
0.035095
0.014099
-0.013214
-0.042023
-0.065460
-0.042511
-0.006378
0.051208
-0.026886
-0.093781
-0.138214
-0.095245
-0.037140
-0.062531
-0.059601
-0.075226
-0.098663
-0.081573
-0.056183
-0.023956
-0.013214
-0.023956
-0.031281
-0.031281
-0.016144
-0.020538
-0.012726
-0.007355
-0.001495
0.013611
0.029724
0.032654
0.034119
0.051208
0.051697
0.056580
0.071228
0.063416
0.052673
0.070740
0.060974
0.065857
0.069763
0.073181
0.075134
0.060486
0.058044
0.058044
0.055115
0.065369
0.061951
0.072205
0.065369
0.072205
0.068298
0.061951
0.031677
0.015076
-0.001495
0.001404
0.013611
0.014587
0.031189
0.023865
0.020447
0.023376
0.012146
0.007263
-0.001007
-0.012238
-0.009796
-0.001495
-0.012726
0.005798
-0.001007
0.003845
0.007263
0.016541
0.012146
0.012634
0.018494
0.017029
0.012634
0.020447
0.017029
0.017517
0.015076
0.005310
0.011169
0.004333
0.000916
0.007751
0.008728
0.004333
0.002380
0.005310
-0.008820
-0.004913
-0.003448
-0.002960
-0.006866
0.003357
-0.004913
-0.001984
-0.008331
-0.005402
-0.001007
0.001404
-0.013214
-0.001495
-0.008331
-0.000031
-0.000031
-0.004425
-0.004425
-0.002960
-0.000031
0.000427
-0.003448
-0.002472
-0.008820
0.006287
-0.008820
0.004822
0.001892
0.004333
-0.001984
0.001892
0.006775
0.001892
0.003357
0.006287
0.011169
-0.007355
0.005310
-0.000519
0.001892
-0.002472
0.005798
-0.002960
0.001892
0.006287
0.001404
-0.001007
0.002380
-0.008331
0.011169
-0.004425
-0.000031
0.014099
0.009705
-0.005402
-0.017609
-0.029816
-0.015656
-0.029816
-0.021027
-0.034698
-0.042511
-0.039581
-0.024933
0.004822
0.029724
0.030701
0.031677
0.013123
-0.007843
0.005798
0.020447
0.003845
0.032166
0.019958
-0.011261
0.012146
0.051697
0.038513
0.055115
0.039490
0.045837
0.036072
0.020935
-0.014679
-0.015167
-0.009308
-0.001984
-0.010773
-0.014679
-0.025421
-0.037140
-0.058624
-0.046906
-0.052277
-0.025421
-0.014191
-0.010284
-0.031281
-0.037140
-0.047394
-0.045441
-0.036652
-0.002960
0.027283
0.035583
0.020447
0.009705
0.029236
0.018982
0.019958
0.035583
0.032166
0.027283
0.044373
0.049255
0.039001
0.040955
0.025330
0.029236
0.004822
0.009216
-0.001007
-0.009796
-0.010773
-0.013702
-0.011261
-0.014679
-0.019073
-0.022003
-0.021515
-0.022491
-0.025909
-0.022003
-0.022003
-0.013702
-0.003937
-0.010284
-0.011261
-0.009796
0.004333
-0.001495
0.004822
-0.001007
0.009705
0.016541
0.007263
0.017029
0.018982
0.017029
0.014587
0.018982
0.026794
0.025818
0.015076
0.019470
0.015564
0.022888
0.021912
0.016541
0.014587
0.022888
0.019958
0.023865
0.012146
0.019958
0.019958
0.020447
0.012146
0.010193
0.018005
-0.001495
0.001892
-0.007843
-0.009796
-0.006378
-0.001495
-0.003448
-0.008331
-0.002960
0.002869
-0.018585
-0.009308
-0.012238
-0.005402
-0.025421
-0.013702
-0.001007
-0.017609
-0.002960
-0.009308
-0.015167
-0.004425
0.004333
-0.007843
-0.007355
-0.008820
0.000427
-0.002960
-0.002960
0.000916
0.000427
-0.002960
-0.004913
-0.001495
-0.003937
-0.008820
-0.004425
-0.001495
-0.003937
-0.017120
0.000916
-0.007843
-0.006378
-0.003937
-0.014191
-0.006378
-0.007355
-0.009308
-0.012726
-0.009308
-0.013214
-0.003937
-0.022003
-0.017609
-0.011261
-0.012238
-0.023956
-0.013702
-0.013702
-0.009796
-0.021027
-0.020538
-0.018585
-0.011261
-0.019562
-0.027374
-0.015656
-0.019562
-0.022980
-0.019073
-0.023956
-0.041046
-0.032745
-0.018585
0.000916
-0.012726
-0.020538
-0.100128
-0.195831
-0.188019
-0.199738
-0.140656
-0.022003
0.067810
0.136658
0.109802
0.067322
0.006287
-0.058624
-0.083527
-0.073761
-0.006378
0.115173
0.180115
0.133728
0.103943
0.109314
0.118103
0.136658
0.135681
0.079529
0.062439
-0.028839
-0.083038
-0.031281
-0.026398
0.011658
0.068298
-0.022491
-0.086456
-0.076691
-0.083038
-0.088898
-0.077179
-0.079132
-0.067413
-0.051788
-0.052765
-0.063019
-0.077667
-0.064972
-0.050323
-0.038605
-0.029816
-0.011749
-0.007355
-0.014191
-0.016144
-0.017120
-0.019073
-0.021515
0.002380
0.005310
0.003845
-0.005402
0.016052
0.018494
0.010681
-0.000519
0.002380
-0.001984
-0.003937
0.000916
0.003845
-0.004425
0.000916
-0.002472
0.000427
-0.001984
0.011169
0.008240
0.006775
0.012634
0.010193
0.016052
0.007751
0.005310
0.007263
0.012146
0.002869
0.014099
0.016541
0.012634
0.004822
0.004822
0.019958
0.019470
0.016052
0.024841
0.021423
0.016541
0.027283
0.033142
0.024353
0.028259
0.029236
0.030212
0.031189
0.017029
0.018982
0.021423
0.031189
0.017517
0.018494
0.018982
0.022888
0.003845
0.014587
0.013611
0.005310
0.007751
0.004333
0.014587
0.006287
0.010193
0.021423
0.015076
0.006775
0.010681
0.012146
0.010681
0.000427
-0.004425
0.000916
-0.002472
-0.002472
0.005798
-0.005402
0.002869
-0.000519
-0.005890
-0.016632
-0.009308
-0.011749
-0.010773
-0.017120
-0.005402
-0.006866
-0.011749
-0.003448
-0.009796
-0.000031
-0.000031
0.001892
0.000916
0.003357
-0.005402
0.000916
0.014099
0.008240
0.013611
0.006775
0.002380
0.008240
0.012146
0.000427
0.006775
0.012634
0.028259
0.014587
0.021912
0.013611
0.031189
0.022400
0.023376
0.020935
0.036072
0.037048
0.017029
0.018005
0.014099
0.014587
-0.002472
-0.026398
-0.030304
0.013123
0.018005
0.048279
0.033142
0.030701
0.003845
-0.029816
-0.075226
-0.077179
-0.079132
0.002869
0.062927
0.056580
0.052185
0.027283
0.035583
0.020935
0.044373
0.046814
0.035583
0.016541
0.028748
0.071228
0.058044
0.070251
0.069275
0.071228
0.059998
0.036560
0.033630
0.020447
0.023376
0.023865
0.004822
-0.007843
-0.019073
-0.035675
-0.050812
-0.043976
-0.040070
0.034119
0.152283
0.125427
-0.020538
-0.110382
-0.062531
-0.025421
0.002380
0.007751
0.007263
0.028259
0.007263
-0.012238
-0.024933
-0.024933
-0.011749
-0.007843
-0.014679
-0.050812
-0.045929
-0.032257
-0.035187
-0.056671
-0.055695
-0.049835
-0.043976
-0.038116
-0.033722
-0.027863
-0.007355
-0.011261
-0.007843
-0.006378
-0.011261
-0.003937
-0.016632
-0.003448
-0.018585
0.003845
-0.000519
-0.014191
-0.000031
0.002380
-0.014679
-0.010773
-0.008820
-0.014679
-0.011261
-0.016632
-0.012726
-0.016144
-0.015656
-0.008331
-0.007355
-0.001984
-0.006866
-0.001007
-0.013702
0.001404
0.002380
-0.005402
0.002380
-0.006378
-0.002472
0.009705
0.006287
0.011169
0.004333
0.016052
0.006287
-0.001984
0.007751
0.006775
0.012634
0.014099
0.013611
0.010193
0.011658
-0.001495
-0.000031
0.001404
-0.007843
0.001892
-0.006378
-0.004425
