# Supplementary material for: Kolmogorov Complexity of Coronary Sinus Atrial Electrograms Before Ablation Predicts Termination of Atrial Fibrillation After Pulmonary Vein Isolation
Source: Entropy (Basel). 2019 Oct 4;21(10):970. doi: 10.3390/e21100970 (PMC7514301; doi:10.3390/e21100970)
Supplement: Supplementary file 1 [file entropy-21-00970-s001.zip › suppMat/DataS1/PVI only/06 30 SEC BASELINE.txt]

-0.088409
-0.073761
-0.070831
-0.056183
-0.053253
-0.054230
-0.036163
-0.013702
0.019470
0.015076
0.029724
0.013123
0.016541
0.025818
0.027771
0.032654
0.035095
0.038025
0.049255
0.032654
0.040466
0.041931
0.040466
0.024353
0.028259
0.028748
0.024841
0.020935
0.015076
0.017517
0.019470
0.002869
0.011169
0.016052
0.014099
0.021423
0.014099
0.012146
0.000427
0.002380
0.002869
0.000916
-0.000519
-0.001984
0.004333
-0.001007
-0.008331
0.004822
-0.004913
0.010193
0.010681
0.005798
0.006775
0.010681
0.005310
0.012634
0.009705
0.006287
0.005310
0.010681
0.014587
0.006775
0.013611
0.008728
0.013611
0.017029
0.010681
0.011658
0.007751
0.012634
0.009216
0.012146
0.013123
0.005798
0.008240
0.004822
0.012634
0.003357
-0.005890
0.010681
0.016541
0.009216
-0.002960
0.006775
0.011169
0.007263
0.012634
0.003845
0.010681
0.005310
0.000916
-0.001007
-0.001984
0.007263
0.006775
0.008240
0.004822
0.003845
0.006775
-0.001495
0.000427
-0.006378
-0.015167
-0.014679
-0.034210
-0.047394
-0.010773
0.109802
0.215271
0.088318
-0.008820
-0.053253
-0.060577
-0.043488
-0.014191
0.011169
0.035095
0.046326
0.052673
0.033630
0.003357
-0.017609
-0.005890
0.007751
0.005310
-0.048370
-0.041046
-0.013214
-0.058136
-0.110870
-0.131866
0.083435
0.150330
-0.010773
-0.009308
-0.028351
-0.058136
-0.058136
0.161560
0.278748
0.082458
0.172791
0.256775
0.137634
-0.231964
-0.487823
-0.134796
0.146912
0.297791
0.183533
0.096619
0.002380
-0.076691
-0.146027
-0.150909
-0.150909
-0.123077
-0.101105
-0.104523
-0.092316
-0.087921
-0.080109
-0.069855
-0.065460
-0.071808
-0.058624
-0.061554
-0.041534
-0.035187
-0.029816
-0.015167
-0.005402
0.007751
0.024841
0.047791
0.033142
0.040466
0.030212
0.006287
-0.013702
-0.038605
-0.018585
-0.019562
-0.001495
-0.002960
0.008728
0.011169
0.008728
0.017029
0.011658
0.006287
0.014099
0.011169
-0.013214
-0.023956
-0.005890
-0.007843
0.005798
0.018494
0.026306
0.020447
0.023376
0.025818
0.023376
0.015564
0.023376
0.008728
0.009705
0.018005
0.008728
0.003845
-0.003937
-0.001984
0.005798
-0.001984
-0.010773
-0.003448
-0.000031
0.006287
-0.005402
0.002380
0.001892
0.004333
-0.001007
-0.000519
0.008728
0.018494
0.010193
0.011169
0.009705
0.012634
0.015076
-0.000031
0.012634
0.008728
0.018982
0.010681
0.004822
0.016541
0.009216
0.025330
0.018005
0.009216
0.014587
0.020447
0.024353
0.014587
0.022400
0.020447
0.023376
0.037537
0.035095
0.024841
0.032166
0.040466
0.024841
0.010193
0.020935
0.029236
0.030701
0.008728
0.015076
0.018982
0.018982
0.021912
0.006775
0.011658
0.001404
-0.002960
-0.010773
-0.018097
-0.022003
-0.020538
-0.026886
-0.029327
-0.029327
-0.026886
-0.018585
-0.016632
-0.012238
-0.016144
-0.019562
-0.020050
-0.024933
-0.015656
-0.011261
-0.003448
-0.005402
-0.003448
0.011658
0.009216
0.011658
0.018982
0.015076
0.011169
0.035095
0.028259
0.022888
0.006287
0.015076
0.002380
0.005310
-0.006866
-0.011261
-0.018585
-0.019073
-0.026398
-0.005890
-0.023956
-0.020538
-0.027863
-0.032745
-0.030792
-0.044952
-0.060089
-0.069855
-0.072784
-0.104523
-0.105988
-0.056183
-0.020050
0.138611
0.466248
0.372009
-0.167999
-0.383331
-0.264191
-0.007843
0.207458
0.342224
0.255310
-0.035187
0.133240
0.287537
0.035095
-0.118683
-0.046417
-0.005890
0.018982
0.016541
0.018982
0.036560
0.034607
0.004333
-0.050323
-0.078156
-0.101105
-0.078156
-0.060089
-0.051300
-0.051300
-0.046906
-0.054718
-0.058136
-0.052277
-0.066437
-0.046417
-0.043488
-0.052277
-0.037140
-0.035187
-0.038116
-0.018585
-0.009308
0.004333
0.007263
0.018494
0.023376
0.008728
-0.018097
-0.026398
-0.040558
-0.009308
0.039490
0.058044
0.031677
0.027771
0.028748
0.047791
0.009705
-0.017609
-0.031281
-0.022980
-0.027863
-0.043488
-0.005890
-0.041046
-0.078644
-0.025909
-0.016144
-0.030792
-0.027863
-0.013214
0.011658
0.002380
-0.019562
-0.024445
-0.035187
-0.005402
0.001892
0.018494
0.028748
0.024841
0.024841
0.024353
0.030701
0.032654
0.010193
0.011658
0.009216
0.006775
-0.004913
-0.004913
-0.008331
-0.014191
-0.018585
-0.012238
-0.007843
-0.013702
-0.018585
-0.009796
0.001404
-0.014679
-0.007355
-0.009308
-0.005402
-0.009796
-0.001007
0.000427
0.010193
0.006287
0.008728
0.014099
0.006775
0.016052
0.008240
0.013611
0.010193
-0.004913
-0.005402
-0.006866
-0.004913
-0.009796
-0.013214
-0.024933
-0.019562
-0.011749
-0.022980
-0.019562
-0.039581
-0.036652
-0.040070
-0.049835
-0.030792
-0.034698
-0.023468
-0.032257
-0.028839
-0.023956
-0.012238
-0.011261
-0.006866
0.003357
-0.006866
-0.004425
0.007263
0.012146
0.000916
-0.002960
0.000427
0.016052
0.011658
0.004822
0.007751
0.002380
-0.003937
0.009705
0.003845
-0.002472
-0.002472
-0.006378
-0.005402
0.005310
0.004333
-0.002960
0.001892
0.013123
0.007751
0.007751
0.014099
0.007263
0.010193
0.015564
0.013611
0.025818
0.031189
0.023376
0.040955
0.037048
0.029724
0.029724
0.036560
0.029236
0.040955
0.053162
0.044861
0.022888
0.037537
0.043884
0.053650
0.037537
0.028748
-0.006866
-0.005890
-0.002960
0.003357
0.005798
-0.003937
-0.007843
-0.017120
-0.022491
-0.042023
-0.028351
-0.024933
-0.007843
-0.006866
0.018494
-0.011749
-0.019562
-0.023468
-0.007843
0.015564
0.028259
0.057556
0.049744
0.045837
0.021912
-0.011261
-0.076691
-0.128937
0.239197
0.587830
0.282654
-0.058136
0.055603
0.052185
0.273865
0.532166
-0.010284
-0.783234
0.162537
0.452576
0.221130
0.114197
0.088318
0.065369
0.021912
-0.015167
-0.048859
-0.077667
-0.092316
-0.080597
-0.052765
-0.068390
-0.042023
-0.027863
-0.041046
-0.045929
-0.048859
-0.053253
-0.076691
-0.095245
-0.092804
-0.084991
-0.066437
-0.042999
-0.025421
-0.031769
-0.025421
-0.026886
-0.022491
-0.023956
-0.017120
-0.015656
-0.016632
-0.018097
-0.028351
-0.016144
-0.017120
-0.012726
-0.007843
-0.003448
-0.008820
-0.004913
-0.014679
-0.009308
0.002380
-0.005402
-0.015656
-0.002960
-0.009308
-0.008331
-0.002960
0.004333
-0.008820
-0.008331
0.000916
-0.009796
-0.006866
0.004333
-0.001984
-0.008820
0.012146
0.004333
0.005310
0.004822
0.005310
0.005798
0.004822
0.005310
0.006287
0.011169
0.010681
0.010681
0.007263
0.007751
0.008728
0.007263
0.012146
0.012634
0.009705
0.001892
0.005798
-0.000031
-0.005890
-0.050323
-0.080109
-0.125031
-0.146515
-0.120636
-0.073273
-0.053741
-0.047882
-0.057648
-0.068878
-0.097687
-0.087921
-0.096710
-0.096710
-0.074249
-0.044952
-0.038116
-0.046417
-0.042999
-0.030792
-0.007843
0.012146
0.025330
0.040955
0.058533
0.055603
0.058044
0.025818
0.019958
0.039978
0.028748
0.000427
-0.026886
-0.000519
0.033142
0.046814
0.075134
0.095154
0.070740
0.052185
0.021423
0.018005
0.019470
0.044373
0.052185
0.082947
0.085388
0.115662
0.081970
0.062927
0.028748
0.026306
0.039978
0.062927
0.092224
0.113220
0.095154
0.054626
0.019470
-0.008820
0.007751
0.015564
0.037048
0.030212
0.036072
0.039001
0.011658
-0.034210
-0.053741
-0.078156
-0.074249
-0.074738
-0.053741
-0.056183
-0.070343
-0.063019
-0.068878
-0.082550
-0.086945
-0.080109
-0.089874
-0.084015
-0.070343
-0.062531
-0.062042
-0.045441
-0.044952
-0.030792
-0.021027
-0.019073
-0.008331
-0.003937
-0.023468
-0.030304
-0.075226
-0.110382
-0.100616
-0.084503
-0.059113
-0.047882
-0.001495
-0.014191
-0.042511
-0.065948
-0.077667
-0.079620
-0.087433
-0.074738
-0.051788
-0.028351
-0.019073
-0.006866
0.001892
-0.005890
-0.004425
-0.000519
-0.002960
-0.002960
0.000427
0.011658
0.007751
0.010193
-0.001984
0.000916
-0.001495
-0.002960
0.001892
0.003357
0.016052
0.031677
0.008728
-0.056183
-0.116241
-0.084991
0.028748
0.047791
0.174744
0.448181
-0.044464
-0.167023
-0.060577
0.022400
-0.179230
0.004333
0.258240
0.236755
0.060486
-0.042511
-0.032257
-0.016632
-0.008331
-0.000519
0.006287
0.011169
0.019958
0.008240
0.002380
0.003357
-0.008331
-0.011749
-0.008820
-0.004913
-0.002960
0.003845
0.004822
0.001892
0.012634
0.028259
0.015076
0.028748
0.029724
0.017029
0.014587
0.015076
0.017517
0.018982
0.006287
0.006287
0.012146
0.005798
0.010681
0.009216
0.010681
0.010193
0.005798
0.012634
0.012146
0.008240
0.012634
0.025330
0.027283
0.021423
0.036560
0.057068
0.047791
0.045349
-0.016144
-0.087433
-0.114288
-0.105011
-0.037140
0.028259
0.054138
0.024353
0.034119
0.039978
0.018005
-0.025421
-0.044464
-0.080597
-0.076691
-0.041534
-0.019073
-0.005890
0.009705
0.028259
0.028748
0.040955
0.042908
0.033630
0.012146
0.009705
-0.001984
-0.034698
-0.026398
-0.018585
-0.016144
-0.015167
-0.022003
-0.022003
-0.022491
0.008728
0.040955
0.045349
0.025818
0.015076
0.001404
0.020935
0.036560
0.042419
0.039490
0.025330
0.011169
0.010193
0.012634
0.000916
0.021912
0.014099
0.030701
0.011169
-0.000519
-0.011261
-0.020050
-0.030304
-0.046906
-0.041046
-0.044464
-0.043976
-0.042511
-0.036652
-0.030792
-0.028839
-0.022980
-0.041534
-0.089386
-0.133331
-0.094757
-0.039581
0.011658
0.045837
0.039490
-0.021027
-0.061066
-0.072296
-0.055206
-0.037628
-0.019073
-0.012726
-0.009308
-0.001007
0.001404
0.003845
0.011658
0.012634
0.015076
0.014587
0.009705
0.020935
0.021912
0.007751
0.020935
0.022400
0.023865
0.023865
0.022888
0.019470
0.029236
0.025330
0.024841
0.026794
0.026306
0.013611
0.032654
0.032654
0.014099
0.015076
0.022400
0.021423
0.022400
0.025818
0.023865
0.026794
0.021912
0.017029
0.014587
0.017517
0.013611
0.009705
0.012146
0.004822
-0.001007
0.014587
0.001404
0.011658
0.006775
0.000916
0.009216
-0.000519
0.007751
0.012146
0.018982
0.013611
0.020447
0.039490
0.040955
0.008728
-0.056671
-0.078156
-0.145050
0.539978
0.565369
0.333435
-0.690948
-0.142120
0.077087
0.073669
0.046326
0.077087
0.078064
0.081482
0.060974
0.034119
-0.010284
-0.020050
-0.024933
-0.041534
-0.051788
-0.062042
-0.054718
-0.046417
-0.036163
-0.036163
-0.014679
0.012634
0.002869
0.016541
0.011658
-0.013702
0.020447
0.051208
0.050232
0.032166
0.004333
-0.017609
-0.026398
-0.013702
-0.022491
-0.004425
0.024841
0.022400
0.013123
-0.013702
-0.030792
-0.034210
-0.045929
-0.049347
-0.061066
-0.040558
-0.015656
-0.009308
0.005310
0.004822
0.020935
0.045837
0.060974
0.058044
0.017029
-0.014679
-0.022980
-0.010284
0.013123
0.037048
0.054138
0.041443
0.031189
0.023865
0.010681
-0.009796
-0.014191
-0.015656
-0.020538
-0.013214
-0.020050
-0.031769
-0.027374
-0.026886
-0.025909
-0.033722
-0.060577
-0.077179
-0.106964
-0.103058
-0.058136
0.003357
0.028748
0.015564
-0.024933
-0.025909
-0.052765
-0.051788
-0.047882
-0.044464
-0.035187
-0.024933
-0.014679
-0.007355
-0.001984
0.007751
0.004822
0.012634
0.001892
-0.000031
-0.008331
-0.005402
0.002869
-0.006866
-0.007355
-0.001495
-0.001495
-0.006866
-0.003448
-0.000519
0.005310
0.008728
-0.001495
0.003845
-0.008331
0.007751
0.010681
0.015564
0.011658
0.012634
0.016052
0.014099
0.019470
0.020935
0.011169
0.013123
0.019470
0.015076
0.007751
0.018005
0.014099
0.022888
0.019470
0.009216
0.026306
0.016052
0.017029
0.020935
0.012146
0.001892
0.014099
0.004822
0.001892
0.005798
0.004822
0.002380
0.008728
0.008240
0.007751
-0.001007
0.014099
0.006287
0.018982
0.015564
0.014099
0.017029
0.015564
0.005798
0.016541
0.024353
0.039490
0.060974
0.073181
0.062439
0.026306
0.017029
0.007751
0.020935
0.033630
0.036560
0.033630
0.020447
0.012634
0.001404
-0.013702
-0.026398
-0.024933
-0.029816
-0.030792
-0.029816
-0.008820
0.006287
-0.001007
-0.027374
-0.025421
-0.002960
0.003357
0.011658
0.007263
0.026306
0.028748
0.023376
-0.002960
-0.032257
-0.049835
-0.010284
0.121033
0.136658
0.080994
-0.011261
0.028748
0.039490
0.104431
0.088318
-0.072296
-0.116241
-0.060577
0.012634
0.003845
0.002380
0.079529
0.101501
-0.027863
-0.080597
-0.097198
-0.161652
-0.198761
-0.167023
-0.137726
-0.128448
-0.120148
-0.131378
-0.115265
-0.120148
-0.134308
-0.132355
-0.087433
-0.064972
-0.090851
-0.088409
-0.074738
-0.027374
-0.000519
0.021912
0.045837
0.074158
0.072205
0.085388
0.097107
0.102966
0.090271
0.093201
0.092224
0.080017
0.067810
0.074646
0.076599
0.045837
0.050720
0.026794
0.015564
0.007751
0.003845
-0.011749
-0.007843
-0.002472
0.003357
-0.008820
-0.013214
-0.016632
-0.011261
-0.010284
-0.017120
-0.012726
-0.012238
-0.018585
-0.009308
-0.013702
-0.023956
-0.018097
-0.011749
-0.009308
-0.022491
-0.014679
-0.019562
-0.011749
-0.013214
-0.030792
-0.016144
-0.016632
-0.011749
-0.024933
-0.018585
-0.012238
-0.013702
-0.014679
-0.006866
-0.008331
-0.001495
-0.005402
-0.006866
0.003357
-0.001495
0.003845
0.006287
0.004333
0.013123
0.007751
0.009216
0.004333
-0.001007
0.009216
0.009216
0.008728
0.012146
0.015076
0.012146
0.009216
0.012146
0.004333
0.004333
0.017517
0.021912
0.013123
0.019958
0.021423
0.018982
0.033630
0.030701
0.042419
0.033630
0.027283
0.010193
0.009216
0.011658
0.016541
0.014587
0.021423
0.016541
-0.006866
-0.009796
0.009216
-0.001007
-0.005890
-0.024933
-0.016144
-0.005402
-0.000031
-0.000031
0.015564
0.036072
0.041931
0.056091
0.075134
0.078552
0.065857
0.058044
0.057068
0.034119
0.019958
0.027771
0.048279
0.059998
0.066345
0.059021
0.046814
0.031677
0.017029
-0.001007
-0.011749
-0.017120
-0.012726
-0.007355
0.004333
-0.009308
-0.026886
-0.038116
-0.054718
-0.036163
-0.020050
-0.006866
0.003357
0.002380
-0.014191
-0.022003
-0.022491
-0.037628
-0.023468
-0.023956
-0.019073
-0.024933
-0.026398
-0.025421
-0.038116
-0.021515
-0.016632
-0.020538
-0.022003
-0.018585
-0.008331
-0.002472
-0.011261
-0.035187
-0.053741
-0.036652
0.055115
0.077576
0.009216
0.025330
-0.066437
-0.009308
-0.005890
-0.149445
-0.261261
0.237244
0.458435
0.063416
-0.146515
-0.133331
-0.042023
0.048767
0.171814
0.204041
0.173767
0.251892
0.245056
0.014587
-0.326202
0.014099
0.216736
0.169373
0.058044
-0.007355
-0.026886
0.017517
0.043884
0.034607
-0.024933
-0.071320
-0.097687
-0.148956
-0.138702
-0.126984
-0.126495
-0.158722
-0.133331
-0.115753
-0.102570
-0.089386
-0.073761
-0.052765
-0.049835
-0.060089
-0.045929
-0.058136
-0.060089
-0.036652
-0.023956
-0.001495
0.009216
0.016541
0.027771
0.019470
0.024841
0.036560
0.027283
0.032654
0.020447
0.027283
0.030212
0.029724
0.018494
0.025818
0.018982
0.020935
0.006287
0.010193
0.009216
0.012146
0.011169
0.010681
0.003845
0.014099
0.013611
0.011169
0.009216
0.013611
0.019470
0.020447
0.033142
0.035583
0.037048
0.035583
0.035095
0.034119
0.044373
0.038025
0.020935
0.008728
0.016541
0.023376
0.015564
0.020447
0.020447
0.017517
0.022400
0.028748
0.041443
0.038025
-0.020538
-0.035187
-0.029816
-0.031281
-0.026886
-0.024933
-0.007843
-0.003448
-0.013702
-0.014679
-0.026886
-0.026886
-0.025909
-0.032257
-0.036652
-0.035187
-0.033234
-0.036652
-0.032745
-0.029327
-0.019562
-0.014679
-0.015656
-0.012726
-0.012238
-0.007843
-0.003448
-0.010773
-0.017120
-0.009796
-0.012726
0.002380
0.013123
0.003357
0.009216
0.003357
0.005310
-0.003448
0.002869
-0.001007
0.003845
0.000427
-0.001495
-0.001007
-0.011261
0.000916
0.009216
0.000427
0.004333
-0.003937
-0.002960
-0.001007
-0.006866
-0.012726
-0.007843
-0.004913
-0.012238
-0.011261
-0.015656
-0.006866
-0.018097
-0.018097
-0.020538
-0.025909
-0.015656
-0.038116
-0.018585
-0.017120
-0.010284
0.013611
0.035095
0.052185
0.066345
0.080994
0.056091
0.050232
0.037537
0.052185
0.050232
0.065369
0.097107
0.126404
0.135193
0.121521
0.112244
0.102478
0.082458
0.063416
0.044861
0.049744
0.050720
0.065857
0.062439
0.060974
0.013123
-0.031769
-0.107941
-0.147003
-0.115265
-0.095734
-0.039581
-0.009308
-0.022491
-0.040558
-0.080109
-0.101593
-0.126984
-0.135773
-0.122101
-0.115265
-0.093292
-0.070831
-0.054230
-0.035675
-0.022491
-0.004913
0.000916
0.007751
0.020935
0.025818
0.024841
0.040955
0.034119
0.032654
0.032654
0.010681
-0.051788
-0.130890
-0.278351
-0.297394
0.668396
0.578552
-0.105011
-0.001984
0.248474
-0.055695
-0.663116
-0.266632
0.130310
0.186462
0.182556
0.106384
0.050232
0.004822
-0.012726
-0.024933
-0.019073
-0.007843
-0.016632
-0.005890
-0.021027
-0.018585
0.003845
0.001404
0.012634
0.013123
-0.001495
0.001404
0.011169
0.015564
0.022888
0.024353
0.016541
0.014099
0.004822
0.002380
0.000916
0.000916
-0.005890
-0.001495
-0.008820
0.002869
0.006775
-0.003448
0.016541
0.012634
0.010193
0.006775
0.009216
0.011169
0.019470
0.041443
0.015564
0.006775
-0.005402
-0.029327
-0.007355
-0.014679
-0.017120
-0.002472
-0.003937
0.001404
-0.016144
-0.021515
-0.019562
-0.037140
-0.025909
-0.037140
-0.038116
-0.036652
-0.035675
-0.032745
-0.028351
-0.014679
-0.022980
-0.013702
-0.016632
-0.009796
-0.014679
-0.010284
-0.014191
-0.008820
0.005798
0.010681
0.023376
0.031677
0.041443
0.037537
0.040466
0.033630
0.031189
0.038513
0.037537
0.079041
0.090271
0.103455
0.100037
0.083923
0.088318
0.077087
0.095154
0.125916
0.156677
0.174255
0.174744
0.170349
0.177673
0.162537
0.159607
0.149353
0.158630
0.145447
0.129333
0.097107
0.091248
0.093201
0.066345
0.057556
0.055115
0.037048
0.005798
-0.006866
-0.022980
-0.049835
-0.070831
-0.069855
-0.089386
-0.090851
-0.093292
-0.088409
-0.088409
-0.081085
-0.078156
-0.064972
-0.046906
-0.055206
-0.029816
-0.035675
-0.027374
-0.014191
-0.008331
-0.016632
-0.015167
-0.004913
0.008728
-0.001495
0.007263
0.007263
0.005798
0.011169
0.005310
0.015076
0.000427
0.018982
0.023865
0.026794
0.025818
0.042419
0.044373
0.046814
0.062927
0.063416
0.059021
0.050232
0.017029
-0.011261
-0.015656
-0.015167
0.004822
0.011169
0.004822
0.011658
0.019470
-0.011261
-0.020538
0.027771
0.022400
-0.026886
-0.086456
-0.186554
-0.277374
-0.272003
-0.166046
-0.021515
0.027283
0.106384
0.130310
0.017517
-0.067902
-0.101593
-0.087921
-0.050812
-0.026398
-0.026886
-0.026398
-0.013214
0.009705
0.023376
0.041931
0.036072
0.036560
0.044373
0.031189
-0.007355
-0.074738
-0.042023
-0.071808
-0.089874
-0.049835
-0.029327
0.074158
0.105896
-0.049347
-0.054718
-0.027374
-0.024933
0.102478
0.321716
0.487732
0.136169
-0.704132
-0.867218
-0.079132
0.192810
0.322205
0.230408
0.086365
-0.031281
-0.125519
-0.180206
-0.181671
-0.178253
-0.149933
-0.117706
-0.083038
-0.072296
-0.052277
-0.037140
-0.030792
-0.028839
-0.036652
-0.023468
-0.013214
0.002869
0.002869
0.008240
0.005798
0.010193
0.005798
0.012634
-0.006866
0.000427
0.031677
0.052673
0.025330
0.017517
0.006775
0.007263
0.032166
0.034607
0.058044
0.075134
0.085388
0.089783
0.084412
0.058044
0.048279
0.028748
0.005798
-0.027374
-0.039093
-0.045929
-0.047394
-0.029327
-0.022003
-0.023468
-0.023468
-0.024445
-0.032745
-0.062531
-0.085480
-0.082062
-0.079132
-0.056183
-0.021027
-0.010773
0.006775
0.019958
0.020447
0.031677
0.029236
0.044373
0.064392
0.072205
0.076111
0.090271
0.086365
0.075623
0.070740
0.039490
0.023865
0.009216
-0.001495
-0.001984
-0.012238
-0.021515
-0.022980
-0.029816
-0.035675
-0.028839
-0.041534
-0.039093
-0.025909
-0.029327
-0.024445
-0.020050
-0.016632
-0.020538
-0.016632
-0.001495
0.004333
-0.004913
-0.001495
0.010681
0.002380
0.004822
0.001892
0.006775
0.009705
0.009216
0.009216
0.013123
0.011169
0.008240
0.012146
0.003357
0.005798
0.006287
0.006775
0.010681
0.002869
0.003357
0.010193
0.005798
0.009216
0.021423
0.024353
0.015564
0.021423
0.027771
0.026306
0.030701
0.025818
0.032166
0.031189
0.037048
0.032166
0.017029
0.012146
0.013123
-0.008820
-0.014679
-0.001984
-0.005402
0.000916
0.003357
-0.017120
-0.047882
-0.046417
-0.052277
-0.038116
-0.035187
-0.046906
-0.027374
-0.009796
-0.017609
-0.008331
-0.001495
-0.009796
-0.035675
-0.029816
-0.001007
0.044861
0.079041
0.056580
0.021912
0.004333
-0.018585
-0.015167
-0.006378
-0.022003
-0.063019
-0.076202
-0.077667
-0.061066
-0.051788
-0.031281
0.009216
-0.022491
-0.092316
-0.095734
-0.078156
-0.121613
-0.097687
-0.086456
-0.034210
0.029236
-0.146027
-0.116730
-0.056671
-0.022980
0.001404
0.148865
0.322205
0.202576
0.033142
-0.076691
-0.048859
-0.015656
0.004333
0.051697
0.062439
0.270447
0.322205
0.183044
0.027771
-0.023956
-0.013702
0.026794
0.051208
0.066833
0.050232
0.042419
0.025818
0.016052
-0.004913
-0.010284
-0.012238
-0.020050
-0.018097
-0.013214
-0.006378
0.010681
0.017029
0.025330
0.019958
0.029724
0.034607
0.049744
0.049744
0.045349
0.056091
0.080994
0.085876
0.070740
0.060486
0.054626
0.038025
0.023865
0.042908
0.035583
0.024841
0.007263
0.020935
0.012634
0.012146
0.002869
-0.028839
-0.031281
-0.039581
-0.042511
-0.042023
-0.043488
-0.042999
-0.037628
-0.025421
-0.019073
-0.015167
-0.017120
-0.007355
-0.007355
-0.005402
-0.011261
0.000427
0.012146
0.015076
0.019470
0.021423
0.028748
0.030212
0.018494
0.031677
0.025818
0.023865
0.025330
0.028259
0.023376
0.026794
0.023376
0.020447
0.023376
0.029724
0.029724
0.030701
0.014099
-0.008331
0.004822
-0.012726
-0.010284
-0.015167
-0.022003
-0.015656
-0.021515
-0.022491
-0.014679
-0.027863
-0.034210
-0.029816
-0.024933
-0.008331
-0.007355
-0.042999
-0.057648
-0.064484
-0.047882
-0.029816
-0.026398
-0.044464
-0.052765
-0.052277
-0.022491
-0.009796
0.006287
0.009705
-0.014191
-0.028351
-0.030304
-0.038605
-0.030792
-0.039581
-0.039581
-0.021027
-0.005402
0.003845
0.003357
0.013611
0.044861
0.047302
0.040955
-0.002960
-0.022003
-0.047394
-0.032257
-0.015167
-0.003937
0.005310
-0.000031
0.004822
-0.010773
-0.022980
-0.037140
-0.029816
-0.014191
-0.029327
-0.059601
-0.088898
-0.074249
-0.051788
-0.048370
-0.041534
-0.060577
-0.064972
-0.038605
0.000916
0.022400
0.013123
-0.022003
-0.033722
-0.042511
-0.028839
0.005310
0.052185
0.073181
0.087830
0.101990
0.101990
0.106384
0.112244
0.104431
0.083435
0.085876
0.076599
0.073181
0.085388
0.083923
0.078552
0.079529
0.067810
0.028259
0.014587
0.042908
0.111267
0.017517
0.077087
0.341248
0.433533
-0.171417
-0.610382
-0.203644
0.090759
0.141052
0.320740
0.229431
0.086853
-0.000031
-0.240753
-0.187042
-0.050812
-0.001984
-0.002960
-0.001495
-0.008820
-0.042023
-0.044952
-0.053253
-0.071320
-0.082062
-0.078644
-0.080109
-0.072296
-0.055695
-0.060089
-0.042023
-0.038605
-0.049835
-0.035675
-0.023468
-0.032745
-0.042999
-0.032257
-0.026886
-0.024445
-0.028351
-0.021515
-0.031281
-0.020050
-0.027374
-0.026398
-0.014191
-0.006378
-0.005890
-0.006866
-0.000519
0.010193
0.004333
0.010193
0.011169
0.011658
0.018005
0.018005
0.016541
0.023376
0.039490
0.039001
0.022888
0.028748
0.011169
-0.020050
0.010193
0.022400
0.024841
0.009216
-0.001007
-0.017120
-0.022003
0.006775
-0.001984
0.004822
-0.016144
-0.034698
-0.035675
-0.018585
0.000916
-0.001495
-0.014191
-0.041534
-0.042999
-0.043976
-0.028839
-0.023468
-0.028351
-0.020538
-0.031281
-0.022491
-0.021515
-0.017120
-0.020050
-0.012726
-0.012238
-0.015656
-0.015656
-0.005890
0.007751
0.008240
0.005798
0.017029
0.021423
0.021423
0.034607
0.033630
0.030212
0.017517
0.026306
0.022400
0.030701
0.027771
0.031189
0.028748
0.022400
0.021912
0.027283
0.016052
0.018005
0.003845
0.003845
0.012634
0.011658
-0.002472
0.007263
0.005798
0.027771
0.045837
0.052185
0.062439
0.068787
0.047791
0.020935
0.006775
0.026794
0.022888
0.017517
0.015076
0.016541
0.049744
0.086853
0.111755
0.105896
0.099548
0.080505
0.072693
0.059021
0.049255
0.048279
0.054626
0.070251
0.083923
0.085388
0.100525
0.109314
0.075134
0.051697
0.033630
0.006775
-0.018585
-0.038605
-0.102081
-0.175323
0.006775
0.451599
0.229919
-0.042023
-0.106964
-0.088409
0.013123
0.017517
0.031677
-0.062531
-0.212921
-0.166534
0.120056
0.249451
0.172302
0.039001
0.001892
-0.106964
-0.162628
-0.053253
-0.023956
-0.031769
-0.041534
-0.045929
-0.072784
-0.106476
-0.085480
-0.058624
-0.037140
-0.024933
0.000916
0.001404
-0.002472
-0.019562
-0.040558
-0.033722
-0.046906
-0.032745
-0.007843
-0.010773
0.008240
0.006287
0.016541
0.018005
0.026794
0.025818
0.018494
0.018005
0.016052
0.014099
0.027283
0.031189
0.025818
0.021423
0.019470
0.017029
0.019470
0.011169
0.011658
0.017517
0.016541
0.006775
-0.014679
-0.038116
-0.035187
-0.024933
-0.011261
0.005798
0.009705
-0.002472
-0.012238
-0.003937
-0.024445
-0.037628
-0.029327
-0.019562
-0.004913
0.004333
-0.008331
-0.014191
0.010681
0.009705
0.001404
-0.008820
-0.018097
-0.018585
-0.025909
-0.025421
-0.021027
-0.014191
0.003845
0.000427
-0.006866
-0.013214
-0.013702
-0.020538
-0.011749
-0.001007
-0.005890
-0.008820
-0.006378
0.005310
0.004822
0.009216
0.000427
-0.004425
0.007263
0.007751
-0.003937
0.011658
0.006287
0.013611
0.002380
0.002869
0.001892
0.001892
0.012146
0.005798
0.021423
0.027771
0.023865
0.021912
0.039978
0.047791
0.057068
0.056580
0.070251
0.085388
0.101501
0.122986
0.141052
0.127380
0.110779
0.099548
0.085876
0.059509
0.046814
0.042908
0.029236
0.024841
0.028748
0.040955
0.040466
-0.000031
-0.011261
-0.035675
-0.052765
-0.074738
-0.084991
-0.079132
-0.081085
-0.067413
-0.050812
-0.024445
-0.014679
-0.001495
-0.007843
-0.033234
-0.082062
0.002869
0.043396
0.030212
0.000916
-0.033234
-0.040558
-0.137238
-0.202667
0.429138
0.444763
-0.055695
-0.196320
-0.073761
-0.026398
0.076111
0.128845
0.216248
0.357849
0.108826
-0.414581
-0.455109
-0.017609
0.139099
0.186951
0.186462
0.109314
-0.001007
-0.087921
-0.122101
-0.120148
-0.107452
-0.085968
-0.060089
-0.046417
-0.040070
-0.043488
-0.025909
-0.013702
-0.016632
-0.022003
-0.004913
-0.009308
0.009705
0.002869
0.000427
0.003845
0.001404
-0.000519
0.004822
-0.004425
-0.002472
-0.009308
-0.004913
-0.010773
-0.008331
-0.005890
-0.010773
-0.013214
-0.006866
-0.010773
-0.013214
-0.008820
-0.008331
-0.020050
-0.014191
-0.015656
-0.009796
-0.020050
-0.006866
-0.004425
-0.009796
-0.016144
-0.011749
-0.008331
-0.004425
-0.008331
-0.010284
-0.002472
-0.000031
-0.007843
-0.002960
-0.007355
0.001892
-0.012726
-0.004425
-0.003937
0.002380
-0.002472
0.006775
0.005798
0.016541
0.005310
0.005798
0.008728
0.015564
0.003357
-0.003448
0.000427
-0.002472
0.005798
0.005310
0.010681
0.007263
-0.021515
-0.031769
-0.045441
-0.050323
-0.034698
-0.040070
-0.037140
-0.039581
-0.054230
-0.065460
-0.026398
-0.030304
-0.021027
-0.036163
-0.046417
-0.057648
-0.042999
-0.021515
-0.011261
-0.008331
-0.001007
0.007751
0.053650
0.102478
0.088318
0.049744
0.029724
0.014099
0.003845
0.017517
0.028748
0.031189
0.047302
0.027771
0.025330
0.003845
0.004333
-0.007843
-0.008331
0.009216
0.022888
0.045349
0.044861
0.060486
0.040955
0.011658
-0.005890
0.002380
0.019958
0.038025
0.051697
0.045349
0.019958
0.022400
0.018982
0.011169
0.011658
0.019470
-0.000519
-0.035675
-0.051300
-0.082550
-0.101105
-0.099152
-0.083038
-0.068390
-0.043976
-0.041534
-0.038116
-0.042511
-0.038605
-0.031769
-0.035187
-0.029327
-0.029816
-0.026886
-0.017120
0.011169
0.026306
0.038513
0.070251
0.049744
0.043884
0.035583
0.035583
0.039001
0.034119
0.027771
0.035583
0.027771
0.035095
0.024353
0.016052
0.010681
0.015564
0.001404
0.002869
0.012146
-0.012726
-0.004913
-0.014679
-0.009796
-0.010773
-0.017609
-0.013214
-0.011261
-0.001007
-0.005890
-0.001984
0.000427
-0.005402
-0.003937
0.005310
-0.000519
-0.006866
-0.010284
0.022888
0.097595
0.272400
0.473083
0.316833
-0.332550
-0.708038
-0.524445
-0.039581
0.196228
0.345154
0.403259
0.438904
-0.052765
-0.280304
-0.243195
-0.161163
-0.090851
-0.039581
0.006775
0.028748
0.038025
0.035095
0.039978
0.057556
0.051697
0.040466
0.034607
0.031677
0.024841
0.010193
0.030701
0.030701
0.031189
0.022888
0.026794
0.026794
0.029724
0.025330
0.018982
0.005798
0.019958
0.020935
0.016052
0.011658
0.010193
0.015564
0.005798
0.009216
0.014099
0.012634
0.015076
0.020447
0.018982
0.021423
0.024841
0.030701
0.028748
0.039490
0.032166
0.013123
0.013123
-0.005402
-0.023468
-0.018097
-0.000031
0.004822
0.019470
0.013611
0.008728
-0.007843
-0.010284
-0.003448
0.002380
0.027283
0.028259
-0.004425
-0.021515
-0.048370
-0.037140
-0.021027
0.014099
0.034119
0.034607
-0.022491
-0.060577
-0.062042
-0.053253
-0.050323
-0.077179
-0.084015
-0.045929
0.023376
0.033142
0.011169
-0.019073
-0.035187
-0.034210
-0.033234
-0.017120
0.028259
0.096619
0.138123
0.154724
0.154236
0.146423
0.123962
0.131775
0.095154
0.086365
0.087830
0.102478
0.087341
0.088806
0.080017
0.066345
0.040466
0.019470
0.001892
-0.022491
-0.018585
-0.056183
-0.062531
-0.078644
-0.068878
-0.073761
-0.076691
-0.062042
-0.074249
-0.069366
-0.065948
-0.064484
-0.060089
-0.049347
-0.054718
-0.034698
-0.028839
-0.035187
-0.018585
-0.026398
-0.015656
-0.013702
-0.009796
-0.021027
-0.008331
-0.007355
-0.009308
-0.012238
-0.000031
0.001404
-0.000031
-0.004913
0.004333
0.004333
0.013123
0.003357
0.003357
0.018005
0.003357
0.008240
0.005798
0.009705
0.005310
0.015564
0.006775
0.001892
0.008240
0.004333
0.003357
0.002869
0.010681
-0.002960
-0.004913
0.003845
0.003845
0.000916
-0.001495
0.003845
-0.003937
0.011658
0.004822
0.007751
-0.004425
0.010681
0.001892
-0.001984
0.001892
0.007263
-0.003937
-0.005890
0.003845
-0.001007
0.007263
-0.004913
0.014099
0.006775
0.008240
0.008728
0.007751
0.004333
0.006287
0.009216
0.011169
0.014099
0.015076
0.011658
0.013123
0.017029
0.013611
0.008240
0.030212
0.020447
0.028748
0.046326
0.039001
0.041931
0.026306
0.016541
0.018494
0.015076
0.023865
0.023376
0.027283
0.031189
0.024841
0.011658
0.015564
0.028748
0.027283
0.019470
0.022888
0.025818
0.039001
0.051208
0.051208
0.046814
0.041443
0.048767
0.050720
0.042419
0.017029
0.003845
0.012146
0.019470
0.034607
0.059021
0.043396
0.010681
-0.056183
-0.091339
-0.088409
-0.097198
-0.048370
-0.084991
-0.028351
0.154724
0.128357
0.068298
0.407654
0.362244
-0.191925
-0.338409
-0.263702
-0.127960
0.104919
0.113708
0.068787
0.126892
0.130798
0.081970
0.039978
-0.000031
-0.081573
-0.118683
-0.124542
-0.103546
-0.104523
-0.084503
-0.070343
-0.030792
-0.027863
-0.012238
-0.009308
-0.017609
-0.024445
-0.027374
-0.015656
-0.001984
-0.000519
0.005310
0.001892
-0.003937
0.002869
0.000916
0.003357
0.001892
-0.000031
-0.002960
-0.000031
0.005310
0.007263
0.003357
0.006287
0.007263
0.003357
0.013123
0.011658
0.005310
0.005310
0.006775
0.000916
0.015076
0.000427
0.001892
0.010681
0.007263
0.010681
0.004822
0.000427
0.002380
0.004333
-0.001984
-0.003937
0.001892
0.013611
0.003845
0.001892
0.001892
0.002380
-0.006378
0.008240
0.001892
0.010193
0.007751
-0.007843
0.010681
0.005798
0.004333
0.013123
0.000427
0.003357
0.001404
0.008240
-0.004425
0.008240
0.002869
0.007263
0.004822
0.008240
0.013123
0.010193
0.002380
-0.004913
0.012634
0.009216
0.006287
0.007263
0.011658
0.009705
0.007263
0.020447
0.011658
0.008728
0.018005
0.012634
0.013611
0.014587
0.015076
0.051697
0.055603
0.067322
0.042908
0.025330
0.032654
0.046814
0.035583
0.018982
0.001404
0.006775
0.019958
0.026794
0.032654
0.031189
0.017029
0.006287
-0.014191
-0.013702
-0.024933
-0.041534
-0.041534
-0.030304
-0.028839
-0.038605
-0.032745
-0.041534
-0.036652
-0.030792
-0.029816
-0.029327
-0.042511
-0.034210
-0.036652
-0.040558
-0.035187
-0.035675
-0.033234
-0.034210
-0.037628
-0.027374
-0.032745
-0.041046
-0.029327
-0.028839
-0.038116
-0.035187
-0.031281
-0.022980
-0.037628
-0.023468
-0.017120
-0.019073
-0.016632
-0.005890
-0.015167
-0.015656
0.000916
-0.000519
-0.004425
-0.001495
0.014587
0.016052
0.018982
0.011658
0.034119
0.057556
0.063904
0.038513
0.036072
0.011658
-0.000519
-0.018585
-0.048370
-0.073273
-0.027863
0.084412
0.135681
0.141052
0.101013
0.059998
0.055603
0.050232
0.040955
0.025330
0.004822
0.007263
0.056580
0.072693
0.096619
0.083923
0.081482
0.059998
0.046814
0.023865
0.013611
-0.006866
-0.026398
-0.034698
-0.043488
-0.026398
0.001892
-0.020050
-0.012238
-0.032257
-0.071320
-0.045441
-0.010773
-0.025909
0.028748
0.005310
-0.108429
-0.083527
-0.054718
0.266541
0.375427
0.056580
-0.008331
-0.050323
0.130798
0.274353
0.273865
0.161072
-0.058136
-0.102570
-0.101105
-0.139679
0.135193
0.175720
0.128845
0.057556
-0.000519
-0.057648
-0.084991
-0.114288
-0.125031
-0.119171
-0.125031
-0.110382
-0.092804
-0.064972
-0.066437
-0.057159
-0.023956
-0.019073
0.002869
0.010681
0.031677
0.037537
0.052185
0.075134
0.117615
0.165955
0.178162
0.163513
0.089294
-0.026886
-0.093292
-0.103546
-0.036163
0.042908
0.079529
0.088806
0.037048
0.004822
0.004333
-0.081573
-0.134308
-0.152863
-0.152863
-0.152863
-0.141144
-0.152863
-0.153351
-0.127472
-0.105499
-0.096222
-0.087921
-0.101105
-0.089874
-0.089874
-0.084015
-0.074738
-0.063019
-0.055206
-0.044952
-0.039093
-0.026886
-0.022980
-0.017120
-0.017120
-0.015167
-0.020538
-0.013214
-0.001984
0.007751
0.003845
0.008728
0.009705
0.005310
0.010681
0.013611
0.015076
0.008240
0.006775
0.006775
0.007751
0.019470
0.027771
0.025330
0.027283
0.030212
0.025330
0.026306
0.031677
0.023376
0.020447
0.037048
0.027283
0.018494
0.019958
0.022888
0.028259
0.028259
0.011169
0.013611
0.019958
0.013611
0.011658
0.009216
0.007263
0.005798
0.007751
0.007751
0.004333
-0.000519
-0.011261
-0.001495
-0.002472
-0.012726
-0.019562
-0.008820
-0.013214
-0.013214
-0.014679
-0.005402
0.021912
0.060486
0.116150
0.168884
0.196228
0.147400
0.017517
-0.141144
-0.227081
-0.187042
-0.091827
0.031677
0.101990
0.119568
0.093689
0.021912
-0.055695
-0.103058
-0.115753
-0.109406
-0.107941
-0.057159
-0.003937
0.021912
0.053650
0.039001
0.045837
0.042908
0.064392
0.073181
0.056580
0.058044
0.031189
0.029236
0.020935
0.020935
0.016541
0.051697
0.065857
0.026794
-0.045441
-0.108429
-0.101593
-0.094269
-0.079132
-0.076691
-0.063995
-0.067902
-0.035675
-0.030792
-0.028351
-0.021027
-0.021027
0.025818
-0.000519
-0.066925
-0.085480
-0.035187
-0.011261
-0.027863
0.387146
0.744568
0.730408
-0.345245
-0.656281
-0.349640
0.231873
0.343689
0.556580
0.588318
0.434021
0.015564
-0.300812
-0.218781
-0.048859
0.008728
0.008728
-0.027863
-0.018097
-0.007843
-0.040558
-0.087433
-0.133820
-0.158722
-0.187042
-0.191925
-0.175323
-0.165070
-0.150909
-0.120636
-0.110382
-0.078644
-0.062531
-0.043976
-0.019073
-0.012726
-0.007355
0.016052
0.010193
0.016052
0.020447
0.019958
0.018005
0.021423
0.019470
0.023865
0.017029
0.027283
0.020935
0.022888
0.027283
0.018494
0.013611
0.020935
0.014587
0.019958
0.016541
0.018005
0.018005
0.019958
0.015564
0.022888
0.023376
0.018005
0.005310
0.016052
0.020447
0.020447
0.011658
0.012634
0.013611
0.007263
0.006775
0.011658
0.012146
0.014099
-0.004913
0.009216
-0.000519
0.001404
0.006775
-0.005890
0.008240
0.000427
0.006287
0.006775
-0.009308
-0.000519
0.003357
0.011169
0.003357
0.006287
-0.001495
0.000427
0.015564
0.014099
0.005310
-0.001007
0.006287
0.013123
0.020447
0.006775
0.016541
0.023376
0.033142
0.029724
0.036560
0.031677
0.038513
0.027771
0.013611
0.003845
0.003845
0.001404
0.008728
0.018494
0.016052
0.028259
0.026794
0.027771
0.013611
-0.004913
-0.006378
-0.002960
0.009705
0.047791
0.046326
0.035095
-0.013702
-0.042511
-0.059113
-0.051300
-0.023468
-0.019073
-0.026886
-0.037628
-0.042511
-0.048859
-0.048859
-0.047394
-0.011261
0.023376
0.068787
0.115173
0.134216
0.105896
0.071716
0.037537
0.051208
0.054626
0.095642
0.114197
0.130798
0.131287
0.131287
0.120056
0.136658
0.156189
0.164001
0.116638
-0.022003
-0.166534
-0.141144
-0.067902
-0.027374
-0.018097
-0.024933
-0.055695
-0.091827
-0.118683
-0.116241
-0.093781
-0.073761
-0.034210
-0.065460
-0.079620
-0.090363
-0.076202
-0.071808
-0.061066
-0.055695
-0.022980
-0.022003
-0.015656
-0.007355
-0.059601
-0.082550
-0.015656
0.061462
0.186951
0.580994
0.211365
-0.168976
-0.317413
-0.099152
0.116150
0.176697
0.138123
0.127380
0.031189
0.080994
0.090759
0.088318
0.064880
-0.000519
-0.051300
-0.066437
-0.064972
-0.063507
-0.044464
-0.044464
-0.046906
-0.034698
-0.041534
-0.039093
-0.045441
-0.039093
-0.025421
-0.029327
-0.026886
-0.016632
-0.016632
-0.003448
-0.004913
0.002869
0.008240
0.017517
0.008728
0.008240
0.013123
0.020447
0.015076
0.021423
0.016052
0.016052
0.021423
0.011169
0.020447
0.022400
0.016541
0.017029
0.019470
0.016052
0.012634
0.016052
0.017029
0.015076
0.025330
0.022888
0.027771
0.034607
0.054626
0.050720
0.071716
0.056091
0.056580
0.058533
0.047791
0.020447
0.010193
0.000427
-0.001007
-0.001495
0.002380
0.002869
0.001404
-0.011749
-0.033722
-0.045441
-0.047882
-0.059601
-0.075226
-0.078156
-0.070343
-0.076691
-0.061066
-0.063995
-0.049835
-0.034210
-0.017120
-0.016144
-0.007355
0.004822
0.024841
0.015076
0.013611
0.002869
0.001892
0.008240
0.014587
0.025330
0.036072
0.042908
0.051697
0.039001
0.020447
-0.011261
-0.020538
-0.037140
-0.027374
-0.017609
-0.017609
-0.009796
-0.027863
-0.036652
-0.037140
-0.034698
-0.038116
-0.037140
-0.044464
-0.049835
-0.037140
-0.000519
0.040466
0.088806
0.130310
0.122009
0.076111
0.057556
0.049744
0.049255
0.066833
0.059021
0.080505
0.082947
0.095154
0.075623
0.069763
0.050232
0.032654
0.012146
-0.013214
-0.022980
-0.036652
-0.050812
-0.051300
-0.055695
-0.077179
-0.097687
-0.104523
-0.077667
-0.031281
-0.015656
-0.019562
0.000916
-0.012238
-0.018585
-0.042999
-0.038605
-0.020538
-0.014191
-0.019562
-0.024933
-0.017120
-0.012726
-0.008331
-0.004913
-0.010284
-0.009308
-0.008331
-0.023468
-0.018097
-0.017609
-0.035675
-0.031281
-0.024933
-0.016632
-0.012726
-0.005890
-0.000519
0.009216
-0.013702
-0.012238
-0.026398
-0.025421
-0.083038
-0.065460
0.076599
0.137634
0.512146
0.419373
-0.173859
-0.253448
0.056580
0.242615
-0.169952
-0.122101
0.117615
0.431091
0.351501
0.124939
-0.088898
-0.082550
-0.035675
0.015564
0.015564
-0.015656
-0.039093
-0.022491
-0.045929
-0.057159
-0.066925
-0.056183
-0.060577
-0.049835
-0.063507
-0.056183
-0.051300
-0.051300
-0.057159
-0.039581
-0.030304
-0.022980
-0.010773
-0.001984
-0.004913
0.006287
0.008240
0.004822
0.001404
0.002380
0.004822
0.021423
0.035095
0.050232
0.052185
0.032654
0.001892
-0.006378
-0.003448
0.022400
0.025330
0.026306
0.026794
0.016052
0.014099
0.017517
0.004333
-0.007355
-0.020538
-0.030304
-0.019562
-0.027863
-0.034210
-0.036163
-0.019562
-0.015656
-0.025421
-0.030304
-0.009308
-0.005402
-0.021515
-0.007355
-0.010284
-0.028839
-0.033722
0.008728
0.033142
0.057068
0.049255
0.029236
0.003357
0.024841
0.050232
0.041931
0.048767
0.043396
0.043884
0.012634
0.023376
0.016052
0.020447
0.017029
-0.001984
-0.011261
-0.007843
-0.022003
-0.014191
-0.001984
-0.002960
-0.008820
-0.002960
-0.013214
-0.025421
-0.022980
-0.041534
-0.018097
-0.003448
0.014099
0.030212
0.040955
0.044861
0.035583
0.037048
0.023376
0.036072
0.040466
0.039001
0.024353
0.021423
0.026794
0.026306
0.028748
0.049744
0.055603
0.048767
0.035095
0.010681
0.008240
-0.000519
-0.012238
-0.022491
-0.018585
-0.023956
-0.022980
-0.017609
-0.014191
-0.022980
-0.030304
-0.034698
-0.036163
-0.038116
-0.028351
-0.051300
-0.048859
-0.036652
-0.031281
-0.031769
-0.037140
-0.029816
-0.026886
-0.016144
-0.017609
-0.008820
0.008240
0.013611
0.017029
0.027771
0.034119
0.034607
0.045349
0.052673
0.058044
0.069763
0.019958
-0.075714
-0.123566
-0.061066
0.094666
0.179626
0.097595
0.089294
0.080505
0.018494
-0.082550
-0.143585
-0.111359
-0.069366
-0.041534
-0.018097
-0.010284
-0.003448
-0.016632
-0.047394
-0.094269
-0.109406
-0.121613
-0.151886
-0.161652
-0.113800
-0.042023
-0.083038
-0.004913
-0.046417
-0.157257
-0.044952
0.158142
0.144470
0.453552
0.069763
-0.421417
-0.356964
0.052673
0.223083
0.086365
0.015564
-0.046417
0.035095
0.175720
0.101013
0.042908
-0.020538
-0.069366
-0.112823
-0.128448
-0.069855
-0.043976
-0.030792
-0.023468
0.000427
-0.011749
-0.011749
-0.004913
-0.003937
-0.015656
-0.000519
0.007263
0.008728
0.009705
-0.010773
-0.014191
-0.002472
-0.001495
0.005798
0.011658
0.000916
-0.001495
0.001892
-0.007843
-0.022491
-0.030792
-0.024933
-0.024933
-0.022491
0.004822
-0.025909
-0.036163
-0.034210
-0.051300
-0.046906
-0.045441
-0.021027
-0.009308
0.002380
-0.003937
-0.030792
-0.020538
-0.023468
-0.005402
0.013123
0.022888
0.009705
0.013123
0.011658
0.016052
0.017029
0.018494
0.026794
0.023865
0.030212
0.032166
0.030701
0.021912
0.021912
0.028748
0.020447
0.032654
0.035095
0.018982
0.015564
0.030212
0.023376
0.013123
0.039001
0.041931
0.033630
0.041443
0.035583
0.031189
0.026306
0.014587
0.012634
0.013123
0.024353
0.026306
0.040466
0.057556
0.056091
0.033142
0.041931
0.047791
0.057068
0.071716
0.070251
0.059998
0.056091
0.058533
0.065369
0.055115
0.051697
0.045349
0.049744
0.045349
0.046326
0.030212
0.021423
0.015076
0.001892
-0.009308
-0.006378
-0.012238
0.003845
0.000916
-0.016144
-0.028351
-0.012726
0.001404
-0.000031
0.013123
0.012634
0.007751
-0.002472
0.001892
0.011658
0.025818
0.033142
0.016052
-0.002960
0.017517
0.030212
0.030701
0.025330
0.005798
-0.020538
-0.057159
-0.079132
-0.097687
-0.097687
-0.065948
-0.034698
-0.014191
0.009216
-0.013702
-0.045929
-0.077667
-0.099152
-0.098663
-0.096710
-0.093781
-0.073273
-0.053741
-0.062042
-0.058624
-0.054230
-0.041046
-0.036163
-0.028351
-0.038116
-0.036652
-0.028351
-0.038116
-0.035675
-0.038116
-0.039581
-0.027374
-0.012238
-0.017120
0.002380
0.008728
0.015076
0.001892
0.018982
0.012634
0.023376
0.021912
0.026306
0.023865
0.018494
0.014587
0.026306
0.035583
0.051697
0.057556
0.050232
0.043884
0.043884
0.049255
0.045837
0.043396
0.049255
0.063904
-0.002960
-0.031769
-0.036163
-0.035187
-0.034210
-0.061554
-0.077667
0.024353
0.020935
-0.120148
0.074646
0.398865
0.329041
-0.056671
-0.110870
0.085876
0.664001
1.001892
-0.197296
-0.997589
-0.250031
0.250916
0.357361
0.331970
0.248474
0.148865
0.056580
-0.037140
-0.114288
-0.148468
-0.178741
-0.212921
-0.200714
-0.191925
-0.183624
-0.166534
-0.150421
-0.126495
-0.116241
-0.093781
-0.062042
-0.043488
-0.028839
-0.018585
-0.011261
-0.001984
0.003357
0.013611
0.006775
0.006775
0.007751
0.020447
0.017517
0.019958
0.012634
0.025330
0.028748
0.036560
0.028259
0.039490
0.031189
0.052673
0.062439
0.075134
0.050232
0.042419
0.018005
0.028748
0.051697
0.056580
0.072693
0.062439
0.046326
0.039490
0.020447
0.005310
0.009705
0.003357
0.002380
-0.010773
0.007751
-0.017120
-0.031281
-0.026398
-0.030792
-0.021027
-0.027863
-0.030792
-0.031281
-0.041534
-0.034210
-0.015167
-0.033234
-0.035675
-0.038116
-0.040558
-0.041534
-0.017120
-0.011261
-0.012726
-0.028351
-0.038116
-0.050812
-0.043976
-0.034210
-0.018097
-0.006866
-0.019562
-0.024445
-0.022980
-0.009796
0.001404
0.007751
0.022400
0.013611
0.010681
0.022400
0.041931
0.029236
0.029236
-0.007843
-0.004913
-0.026886
-0.034210
-0.032745
-0.031281
-0.012238
0.018005
-0.000519
-0.035675
-0.073761
-0.079132
-0.080597
-0.084503
-0.088409
-0.066925
-0.041534
-0.036163
-0.035187
-0.032745
-0.048859
-0.025421
-0.022003
-0.003937
0.004822
0.006287
0.021423
0.014587
0.020447
0.042908
0.056091
0.039490
0.014587
0.004822
-0.002472
0.010193
0.013611
0.026794
0.029724
0.031189
0.013123
0.009216
0.003357
0.001404
-0.005890
0.011169
0.013611
0.010193
0.010193
0.027771
0.024841
0.039978
0.044861
0.055115
0.046326
0.037537
0.029724
0.022888
0.030212
0.028748
0.031677
0.058533
0.057556
0.043396
0.019958
-0.006378
-0.073273
0.009705
0.214783
0.457947
0.500916
0.231384
-0.058624
0.060974
0.189392
0.266052
-0.352570
-0.453644
0.189880
0.353455
0.271423
0.153748
0.073181
-0.006378
-0.085968
-0.134796
-0.160187
-0.169952
-0.166046
-0.171417
-0.150909
-0.136749
-0.133331
-0.114777
-0.106476
-0.080109
-0.061066
-0.045929
-0.039581
-0.028351
-0.006866
0.000427
0.010193
0.015076
0.033630
0.022400
0.031189
0.018005
0.039001
0.029236
0.026794
0.040466
0.025330
0.033142
0.037048
0.042419
0.033630
0.036072
0.045349
0.022400
0.029724
0.020935
0.020447
0.025330
0.022400
0.011658
0.018982
0.009216
0.013123
0.013123
0.016052
0.011169
0.018982
0.009705
0.016541
0.005798
0.002869
0.007263
-0.000519
-0.011261
0.000427
-0.025909
-0.027863
0.014099
0.011658
-0.014679
-0.027374
-0.035187
-0.020050
-0.004425
-0.010773
0.002869
0.003357
-0.027863
-0.034210
-0.053253
-0.053253
-0.078644
-0.046906
-0.034698
-0.021027
-0.018585
-0.027863
-0.051788
-0.067413
-0.071320
-0.081085
-0.062531
-0.057159
-0.067413
-0.079132
-0.078156
-0.097687
-0.097198
-0.097687
-0.088898
-0.086945
-0.068390
-0.055206
-0.026398
-0.041534
-0.051300
-0.053741
-0.044464
-0.038116
-0.011749
0.001892
-0.002472
-0.014191
-0.022003
-0.022980
-0.003937
-0.011261
-0.028839
-0.023468
0.000916
-0.008331
-0.014679
-0.014191
-0.032257
-0.045929
-0.026886
-0.019562
-0.008820
-0.015167
-0.005402
-0.025421
-0.025421
-0.018097
-0.030304
-0.016632
-0.019073
-0.009796
-0.010773
-0.015656
-0.025421
-0.008820
0.024841
0.024841
0.000916
-0.022491
-0.044952
-0.049835
-0.028839
-0.015167
-0.010284
-0.007843
0.008728
0.008728
0.014099
0.016541
0.030212
0.033630
0.042908
0.042908
0.029724
0.047791
0.039490
0.048279
0.041931
0.062439
0.041931
0.051208
0.038513
0.044861
0.033630
0.031677
0.038025
0.021423
0.004822
-0.002472
-0.001984
0.001404
-0.012726
-0.003937
0.010681
0.038025
0.056091
0.153259
0.236755
0.318298
0.397888
-0.031769
-0.997589
-0.997589
-0.207062
0.713806
0.789978
0.333435
0.020447
-0.156281
-0.225128
-0.224640
-0.187042
-0.150909
-0.110382
-0.047394
0.016052
0.053162
0.098083
0.111755
0.135193
0.121521
0.085388
0.070740
0.055603
0.061462
0.055603
0.054626
0.060974
0.056091
0.060974
0.046326
0.038025
0.044861
0.041443
0.023376
0.013611
0.015076
0.011169
0.013123
0.013123
0.019470
0.029236
0.021912
0.019958
0.016052
0.017517
0.011169
0.016052
0.013611
0.014099
0.020447
0.010681
0.015076
0.002380
0.016541
0.014099
0.019958
0.010193
0.028259
0.034607
0.051697
0.089294
0.143494
0.144958
0.139099
0.043396
0.003845
-0.021027
-0.071808
-0.075714
-0.033722
-0.037628
-0.039581
0.010193
0.014099
-0.006866
-0.063019
-0.077179
-0.079132
-0.089874
-0.150421
-0.189972
-0.183136
-0.161163
-0.159210
-0.109406
-0.074738
-0.044464
-0.021515
-0.021515
-0.019073
-0.016144
-0.025909
-0.035187
-0.039093
-0.042511
-0.041534
-0.028351
-0.028839
-0.021515
-0.011749
-0.001984
-0.001495
0.004822
0.001404
-0.002960
-0.020538
-0.029816
-0.026886
-0.017609
-0.007355
0.005798
0.007263
0.023865
0.011658
0.009216
0.004333
-0.000031
-0.007355
-0.007843
0.003845
-0.003937
-0.007355
-0.018097
-0.043488
-0.036163
-0.042023
-0.034210
-0.017609
-0.026886
-0.035187
-0.027863
0.002869
0.007751
-0.012238
-0.031281
-0.033722
-0.026398
-0.008820
-0.014191
0.007751
0.028259
0.029724
0.030212
0.036560
0.037537
0.022400
0.017029
0.017029
0.017517
0.028259
0.015076
0.004822
-0.010773
-0.013214
-0.009308
-0.019073
-0.024933
-0.014679
-0.010284
-0.019073
-0.015656
-0.015656
-0.006378
0.000427
0.008240
0.007751
0.007263
0.010193
0.007263
-0.009308
-0.004913
0.012634
0.017029
0.013611
0.005310
0.024353
0.025330
0.017517
0.001892
0.011658
0.001404
-0.004425
0.001892
-0.012726
-0.002960
-0.011261
-0.010284
-0.006378
-0.008331
-0.017609
0.004822
-0.009308
-0.009308
0.000916
-0.006378
0.004333
0.015076
-0.003448
0.002869
0.011169
0.011169
0.022888
0.028259
0.037048
0.039001
0.037537
0.036560
0.037537
0.042419
0.044373
0.051208
0.047302
0.040466
0.049744
0.056091
0.051208
0.044861
0.037537
0.028748
0.023865
0.031677
0.045349
0.043396
0.035095
-0.010284
-0.037628
-0.031281
-0.009308
0.000427
-0.006378
-0.023956
-0.053741
-0.050812
-0.022980
0.041443
-0.034210
0.015076
0.181580
0.015564
-0.241730
-0.254425
-0.053741
0.154724
0.091248
-0.005890
-0.012238
-0.017609
-0.000031
-0.004913
-0.014191
-0.003448
0.055603
0.059998
0.046326
0.030212
-0.000519
-0.006378
0.010193
0.009705
0.018982
0.031677
0.026794
0.030212
0.034119
0.022888
0.006775
-0.000031
-0.001495
-0.012238
-0.022491
-0.030304
-0.035187
-0.031769
-0.029816
-0.033722
-0.018585
-0.028839
-0.030792
-0.021027
-0.003448
-0.009796
0.002380
-0.001495
0.004333
0.013123
0.014587
0.007263
-0.007843
-0.020538
-0.047882
-0.062531
-0.065460
-0.034698
0.004822
0.033142
0.039490
0.039978
0.032654
0.030212
0.017029
0.002380
0.010681
0.019958
0.049255
0.083435
0.100037
0.122986
0.131775
0.101990
0.069275
0.066833
0.073181
0.074158
0.079041
0.068787
0.073669
0.062927
0.054138
0.038025
0.022400
0.012634
0.008240
0.013611
-0.004913
0.000427
-0.009796
-0.008331
-0.018097
-0.015656
-0.009796
-0.007355
-0.011749
-0.012238
-0.004913
-0.001007
-0.007355
0.000427
0.000916
0.007751
0.006775
-0.001984
0.012146
0.014587
0.012146
-0.001984
0.013611
0.007263
0.001404
-0.002960
-0.005890
-0.003937
-0.012726
-0.002960
-0.011749
-0.022003
-0.023956
-0.022003
-0.040070
-0.031281
-0.041046
-0.039093
-0.048370
-0.035675
-0.038605
-0.044464
-0.039093
-0.030304
-0.025909
-0.017120
-0.025909
-0.022003
-0.018097
-0.020538
-0.010284
-0.005402
-0.001495
-0.001007
0.004333
0.016052
0.020447
0.028748
0.035583
0.035095
0.004333
0.004333
0.010681
-0.016144
-0.022980
0.005310
0.021423
0.005310
-0.013702
-0.010284
-0.000519
-0.019073
-0.018585
-0.005402
-0.016144
-0.052277
-0.081085
-0.108429
-0.063507
-0.010773
0.028748
0.040955
0.006287
-0.006866
-0.021515
-0.031281
-0.031281
-0.024445
-0.013214
-0.008820
-0.005890
-0.001495
0.000427
0.006775
-0.003937
0.003845
-0.008331
-0.008820
-0.011261
-0.006378
-0.014679
-0.017609
-0.035187
-0.034698
-0.028351
-0.019073
-0.005890
0.011658
-0.003448
-0.001495
0.011658
0.020935
0.033142
0.004822
-0.006378
-0.003937
-0.001495
-0.001007
-0.006866
-0.017120
-0.021515
-0.022003
-0.000031
0.030701
0.044373
0.058533
0.055603
0.033630
0.020935
-0.012726
0.011169
0.029724
0.041931
0.074158
0.077576
0.047791
0.007263
0.009705
0.018005
0.453064
0.215759
0.054626
0.070740
0.138123
0.021912
0.151306
0.451599
0.143494
-0.029327
-0.245148
-0.072784
0.205505
0.226013
0.178650
0.112244
0.025818
-0.039581
-0.068390
-0.084015
-0.093781
-0.085480
-0.095245
-0.094269
-0.093781
-0.100616
-0.095245
-0.097687
-0.088409
-0.088409
-0.084991
-0.080109
-0.077667
-0.072784
-0.053741
-0.050812
-0.058136
-0.042023
-0.033722
-0.030304
-0.026886
-0.026886
-0.014679
-0.021027
-0.017120
-0.013702
-0.016632
-0.005890
0.005310
0.016052
0.012146
0.014099
0.013123
0.006775
-0.007843
-0.015656
-0.002472
0.006287
0.021912
0.023865
0.020935
0.006775
0.011169
-0.000519
-0.010773
-0.007355
-0.011749
-0.001984
0.004822
0.009705
0.002869
0.016052
0.025330
0.026306
-0.011749
0.001404
0.006775
-0.006378
-0.006378
-0.007355
-0.015167
-0.003448
-0.003937
-0.001007
0.001892
-0.001984
-0.032745
-0.053253
-0.021515
0.007263
0.005310
0.002380
-0.003937
-0.024933
-0.033722
-0.033722
-0.032257
-0.015656
-0.014191
-0.022980
-0.035675
-0.035187
-0.042999
-0.039581
-0.040070
-0.058624
-0.066925
-0.059601
-0.046906
-0.049835
-0.038605
-0.054230
-0.046906
-0.047882
-0.055695
-0.052277
-0.030304
-0.026398
0.000427
0.003845
0.024353
0.025330
0.029724
0.022888
0.022400
0.025330
0.028748
0.029236
0.036072
0.047302
0.036560
0.022888
0.006287
0.007751
0.002380
0.016541
0.038513
0.054138
0.074646
0.100525
0.118103
0.112732
0.113708
0.072205
0.031677
0.009216
0.010681
0.021423
0.049744
0.061462
0.067810
0.071716
0.065857
0.034607
0.013611
-0.015656
-0.023468
-0.042999
-0.063995
-0.075714
-0.093292
-0.094269
-0.078644
-0.066437
-0.068390
-0.062042
-0.049347
-0.038116
-0.035187
-0.034698
-0.042511
-0.032745
-0.019073
-0.014191
-0.038605
-0.029327
-0.022491
-0.009308
0.000427
0.015564
0.019470
0.027771
0.029724
0.012146
-0.001984
0.006775
0.020935
0.008240
0.000427
0.005798
0.003845
-0.018585
-0.020538
0.000427
-0.002960
0.014587
0.007263
0.004333
-0.022003
-0.021027
-0.022491
-0.027374
-0.040070
-0.067902
-0.070831
-0.066437
-0.054718
-0.030304
-0.014679
0.195251
0.185974
0.002380
-0.152374
-0.072296
-0.008331
0.134705
0.201599
-0.000519
-0.177765
-0.131378
0.089294
0.131775
0.108337
0.054138
-0.003937
-0.031281
-0.024933
-0.014191
-0.020050
-0.024933
-0.020538
-0.033722
-0.029327
-0.023468
-0.023956
-0.028839
-0.017120
0.002869
0.028748
0.043884
0.026794
-0.000031
-0.010773
0.001892
0.020447
0.021423
0.028259
0.024353
0.032166
0.045837
0.034119
0.023865
0.027283
0.007263
0.019958
0.020447
0.027283
0.011658
-0.002472
-0.009308
-0.005402
-0.018097
-0.020538
0.015564
0.044861
0.057068
-0.000519
-0.051788
-0.086945
-0.055695
0.009216
0.030701
-0.008331
-0.030304
-0.040558
-0.050323
-0.059601
-0.083038
-0.071808
-0.048859
-0.047394
-0.061066
-0.083038
-0.106476
-0.092804
-0.091339
-0.077667
-0.067413
-0.045929
-0.041046
-0.028351
-0.025909
-0.062042
-0.057159
-0.058136
-0.032745
-0.015167
0.003357
0.006775
0.025330
0.032166
0.020447
0.036560
0.042419
0.046814
0.028259
0.028748
0.001892
-0.012726
-0.001007
0.013123
-0.006378
-0.019073
0.003357
0.013611
0.044373
0.068298
0.070740
0.058044
0.034607
0.004822
-0.001007
0.001404
0.007263
0.019470
0.039490
0.054626
0.065369
0.051208
0.055603
0.035583
0.022888
0.032654
0.008728
-0.005890
-0.003937
-0.009796
-0.023956
-0.035187
-0.014191
-0.012726
-0.002960
0.002869
0.003357
-0.006866
-0.008820
-0.005890
-0.000519
0.003357
0.002869
-0.002960
-0.018097
-0.015656
-0.014191
-0.012726
-0.000519
-0.016144
-0.013702
-0.010773
-0.017609
-0.013702
-0.019562
-0.013214
-0.022003
-0.019562
-0.026398
-0.019562
-0.011749
-0.005402
-0.011749
-0.024445
-0.013702
-0.011749
-0.012726
-0.007355
0.001404
0.005310
0.012146
0.006775
0.008240
0.002380
0.005310
0.003357
-0.000519
-0.001007
0.005310
0.015076
0.021423
0.020447
0.015564
0.008240
0.016052
0.007751
0.007751
0.009705
0.002869
0.003845
0.016541
0.018005
0.012634
0.012634
0.015076
-0.019562
-0.024933
-0.016632
0.016052
-0.030792
-0.045929
0.436951
0.508728
0.029236
-0.334015
-0.113800
0.154236
0.285095
0.208435
-0.077179
-0.092804
-0.100616
0.069763
0.091248
0.059021
0.027771
-0.003448
-0.042023
-0.066437
-0.096222
-0.116241
-0.121613
-0.124542
-0.111847
-0.084015
-0.069855
-0.056183
-0.051300
-0.072784
-0.064972
-0.030792
-0.007355
-0.008820
-0.005402
-0.025421
-0.028351
-0.031281
-0.022491
-0.014679
0.007263
0.018982
-0.008331
-0.034210
-0.038605
-0.051300
-0.069366
-0.054718
-0.032745
-0.000519
0.019470
0.011169
-0.013214
-0.032257
-0.047394
-0.034698
-0.015167
-0.004913
0.005310
0.009216
0.018494
0.022400
0.019958
0.011169
0.012146
0.007263
0.007263
0.004822
0.004822
0.003357
-0.008820
-0.003448
0.005310
0.012146
0.028259
0.029236
0.042419
0.055603
0.034119
0.016541
-0.001007
-0.009796
-0.002472
0.010681
0.039001
0.045349
0.031189
0.020447
0.030701
0.002380
-0.005890
-0.008331
-0.008331
-0.022491
-0.023956
-0.024445
-0.022003
-0.017609
-0.030304
-0.022491
-0.023956
-0.023956
-0.023468
-0.016144
-0.019073
-0.011749
-0.022491
-0.003937
-0.012238
-0.008820
-0.004425
0.000427
-0.001007
-0.006378
-0.004913
0.002380
-0.000519
0.000916
-0.006866
0.001404
0.003845
-0.001007
-0.001984
-0.004913
-0.001007
-0.005890
-0.002472
-0.015167
-0.010773
-0.002472
0.005798
-0.006378
0.005798
0.001404
0.020447
0.022888
0.041443
0.050232
0.057068
0.069275
0.053162
0.029724
0.016052
0.026306
0.018982
0.046326
0.068787
0.080505
0.049744
0.025818
-0.021515
-0.038116
-0.027374
-0.016144
-0.010284
-0.016632
-0.024445
-0.041534
-0.033722
-0.043488
-0.039093
-0.040070
-0.049347
-0.043488
-0.029327
-0.018097
-0.009308
0.008240
0.003357
0.018494
0.045349
0.062439
0.023865
0.009216
0.002380
0.035095
0.071716
0.079529
0.005798
-0.032257
0.063904
0.198669
0.084412
-0.008331
-0.043976
-0.025909
0.163025
0.184021
0.271912
0.175720
0.067322
0.023376
-0.201202
-0.006866
-0.383820
0.048279
0.309998
0.182068
0.057556
-0.034698
-0.079620
-0.104523
-0.115265
-0.116730
-0.110382
-0.113312
-0.109894
-0.113312
-0.111359
-0.110870
-0.100128
-0.086456
-0.094757
-0.081573
-0.076691
-0.068390
-0.066437
-0.059601
-0.074249
-0.065948
-0.066437
-0.061554
-0.058624
-0.054718
-0.039581
-0.034698
-0.034698
-0.022003
-0.030304
-0.023468
-0.023468
-0.021027
-0.022491
-0.007843
-0.003448
-0.023956
-0.020538
-0.019073
-0.012726
-0.007843
-0.005890
-0.022003
-0.024933
-0.017120
-0.015167
-0.013702
-0.019073
-0.014679
-0.025909
-0.019073
-0.013214
-0.021515
-0.021027
-0.018585
-0.014191
-0.011749
-0.014191
-0.015656
-0.020050
-0.015656
-0.015167
-0.012238
-0.018585
-0.021515
-0.038605
-0.066925
-0.096222
-0.122101
-0.114288
-0.088898
-0.074738
-0.068390
-0.070831
-0.062042
-0.010284
-0.040070
-0.025909
0.003845
0.039001
0.065369
0.067322
0.067322
0.080017
0.094666
0.091248
0.083923
0.087830
0.106384
0.121033
0.144958
0.128845
0.124451
0.098572
0.071228
0.037537
0.013611
0.004822
0.012146
-0.008820
-0.006378
-0.015167
-0.020538
-0.028351
-0.012726
-0.009796
-0.000519
0.018494
0.023865
0.027771
0.033142
0.071716
0.111755
0.131775
0.103455
0.076111
0.013611
-0.046417
-0.027374
0.025818
0.047791
0.045349
0.027283
0.003845
0.015564
0.004822
-0.002960
-0.031769
-0.023956
-0.017609
-0.031769
-0.042999
-0.040558
-0.047394
-0.021515
-0.002960
0.012146
0.032654
0.032654
0.040955
0.039490
0.044373
0.041443
0.032166
0.034119
0.029724
0.044861
0.036560
0.045349
0.021423
0.025818
0.024841
0.028748
0.018005
0.044373
0.047791
0.026794
0.020935
0.014587
-0.006866
-0.037140
0.022888
0.103943
0.004822
0.037048
-0.007355
0.026306
0.108337
0.019958
0.068298
0.109314
0.067810
0.096619
0.267517
0.389099
0.351013
-0.001007
-0.632843
-0.748077
-0.103058
0.373474
0.445740
0.254822
0.113708
-0.031769
-0.122589
-0.168976
-0.193878
-0.180695
-0.147003
-0.114777
-0.068390
-0.039093
-0.019073
-0.018585
-0.009796
-0.013702
-0.008820
-0.016632
-0.022980
-0.017609
-0.023956
-0.025421
-0.014191
-0.015167
-0.006866
0.006287
0.011658
0.020935
0.038513
0.042419
-0.013702
-0.128937
-0.180695
-0.131378
-0.031769
0.009216
0.023865
0.000427
-0.035675
-0.060089
-0.097687
-0.092316
-0.097687
-0.087921
-0.087433
-0.074738
-0.056671
-0.033722
-0.021027
-0.022003
-0.030792
-0.014679
-0.015167
-0.010773
0.010681
0.002380
-0.004425
-0.004425
0.003357
-0.005890
0.003357
0.008240
-0.007355
0.010193
0.007751
0.006775
0.003845
0.010193
0.005798
-0.006378
0.001404
0.002380
0.002380
0.012146
0.008728
0.012634
0.018494
0.031189
0.038025
0.060486
0.065369
0.067810
0.062439
0.053650
0.058044
0.089294
0.089783
0.063904
0.013611
0.001404
-0.001984
0.049744
0.109314
0.119568
0.112244
0.074158
0.022888
-0.018097
-0.038116
-0.052277
-0.071808
-0.026886
0.102966
0.215759
0.284607
0.218201
0.049255
-0.082062
-0.125519
-0.104523
-0.038116
0.008728
0.034119
0.053162
0.050720
0.021912
0.008240
-0.030304
-0.064972
-0.084991
-0.098175
-0.104034
-0.100616
-0.091339
-0.089386
-0.063995
-0.055206
-0.050812
-0.026886
-0.025421
-0.006378
0.007751
0.014587
0.018005
0.030701
0.027283
0.033142
0.020447
0.034607
0.036072
0.033142
0.032166
0.031189
0.028748
0.028748
0.029724
0.029236
0.035583
0.006775
-0.046417
-0.020538
0.065857
0.145447
0.128845
0.021912
-0.056183
-0.066925
0.056580
0.026794
0.071228
0.059509
0.072205
0.083435
0.174255
0.271912
0.343689
0.161560
-0.552765
-0.809113
-0.218781
0.213806
0.317322
0.193787
0.111267
0.016052
-0.099640
-0.159698
-0.201202
-0.174835
-0.166046
-0.119659
-0.085480
-0.059601
-0.036163
-0.027374
-0.020050
-0.006378
0.001404
-0.004425
-0.009308
-0.005890
-0.019562
-0.006378
-0.023956
-0.021515
-0.024933
-0.011261
-0.013702
-0.029327
-0.013214
-0.025909
-0.018097
-0.016144
-0.010773
-0.014191
-0.021515
-0.006866
-0.020538
-0.013702
-0.006866
-0.012726
0.007751
0.002380
0.006287
0.008240
0.014099
0.016052
0.032166
0.037048
0.048279
0.065857
0.059998
0.036072
0.018982
-0.001495
-0.051788
-0.118195
-0.116241
-0.019562
0.022400
-0.041534
-0.058624
-0.047882
-0.042511
-0.066925
-0.074738
-0.087433
-0.085480
-0.057159
-0.040070
-0.023956
-0.002960
0.027771
0.042908
0.046326
0.060974
0.066833
0.057556
0.060974
0.071716
0.074646
0.086365
0.099548
0.100037
0.078064
0.059998
0.044861
0.029724
0.040466
0.062439
0.077087
0.084900
0.104919
0.096130
0.080017
0.077576
0.072205
0.081970
0.084412
0.084900
0.098083
0.098083
0.074158
0.048767
0.049744
0.037537
-0.000031
0.000916
-0.005890
-0.013702
-0.011261
-0.002960
-0.027863
-0.060577
-0.084503
-0.100128
-0.118195
-0.111847
-0.098175
-0.082062
-0.067413
-0.069855
-0.074738
-0.062042
-0.045441
-0.050812
-0.047882
-0.048859
-0.040558
-0.035187
-0.038605
-0.038116
-0.027863
-0.029816
-0.023468
-0.012238
-0.009308
-0.002960
-0.002960
-0.001495
0.003357
0.001404
-0.009796
0.000427
-0.006866
-0.002472
0.001892
-0.014191
-0.010773
-0.004913
-0.012726
-0.017120
-0.022980
-0.013702
-0.018585
-0.024933
-0.022980
-0.015167
-0.018097
-0.022980
-0.007355
-0.005402
-0.026886
-0.008820
-0.011261
-0.009308
-0.009308
-0.014191
-0.000031
-0.003448
0.003357
0.002380
0.007751
0.001404
0.009216
0.009216
-0.002472
0.001404
0.006775
0.002380
-0.005402
-0.008820
-0.010284
0.000427
0.002380
-0.017609
-0.005890
0.031677
0.018494
-0.025421
-0.008820
0.055115
0.113708
0.132263
0.100037
0.039001
0.023865
0.072205
0.098083
-0.006866
0.146912
0.487244
0.095642
-0.232452
-0.140656
0.242615
0.313416
0.065369
-0.045929
0.183044
0.162048
-0.005890
-0.075226
-0.024445
0.087341
0.122009
0.102966
0.072693
0.043884
0.007263
0.006775
0.013123
0.009216
0.033142
0.054138
-0.003937
-0.054718
-0.062531
-0.058136
-0.048370
-0.069855
-0.060577
-0.064484
-0.058136
-0.068878
-0.103058
-0.139679
-0.141144
-0.143585
-0.115753
-0.112335
-0.095734
-0.096222
-0.075226
-0.070831
-0.060577
-0.057648
-0.058624
-0.041046
-0.019073
-0.005890
0.017517
0.009216
-0.021515
-0.025421
-0.030304
-0.025421
-0.009308
-0.000031
-0.004425
-0.004913
-0.014679
-0.009308
-0.021027
-0.023956
-0.034210
-0.023956
-0.021027
-0.028351
-0.023468
-0.014679
0.000916
0.034119
0.058533
0.103455
0.125427
0.103455
0.111267
0.073669
0.051697
0.041443
0.055603
0.085388
0.137634
0.143494
0.122009
0.093689
0.064880
0.033630
0.006287
-0.008331
-0.016632
-0.025909
-0.018585
-0.031769
-0.026398
-0.041046
-0.048859
-0.061554
-0.052765
-0.047882
-0.053253
-0.049347
-0.050812
-0.037628
-0.034698
-0.023468
-0.034698
-0.022980
-0.033234
-0.007355
-0.017609
-0.017120
-0.004425
-0.020050
-0.006866
0.003845
-0.005890
0.005310
-0.004425
0.006775
0.003357
0.002380
-0.001495
0.015076
0.017029
0.003845
0.015076
0.008728
0.008728
0.006775
0.008728
-0.003448
0.002380
0.003845
-0.000519
0.004822
0.006775
-0.001007
-0.003937
-0.005402
0.004822
-0.003937
-0.002960
-0.005402
-0.008331
-0.012726
-0.022491
-0.026886
-0.012726
0.006775
0.053650
0.063904
0.042908
-0.004425
-0.019073
-0.017120
-0.020050
0.000916
0.025330
0.075134
0.064880
0.036560
0.036560
0.033142
0.037048
0.053162
0.076599
0.086365
0.105408
0.106873
0.083923
0.076111
0.053650
0.028748
-0.003937
0.000916
0.009216
0.024841
0.016541
0.002869
-0.003448
-0.034698
-0.058624
-0.053741
-0.043488
-0.034210
-0.028839
-0.050323
-0.073761
-0.089386
-0.091827
-0.074249
-0.060089
-0.034210
-0.010773
0.005310
0.014587
0.017517
0.009705
0.005798
0.003357
-0.002960
0.002380
0.010681
-0.007843
-0.032745
-0.044464
-0.042511
-0.038116
-0.027374
-0.021515
-0.064972
-0.102081
-0.152374
-0.263702
0.080505
0.529236
-0.104523
-0.289581
-0.056671
-0.055695
-0.089874
0.004333
0.061951
0.096130
0.184509
0.337341
0.157654
-0.266632
0.074158
0.249451
0.297791
0.165466
0.052185
0.069275
0.092224
0.091736
0.094666
0.082458
0.073181
0.056091
0.046814
0.036560
0.025818
0.014587
-0.011749
-0.039581
-0.037140
-0.049347
-0.055206
-0.050323
-0.041046
-0.043976
-0.023468
-0.018585
-0.021027
-0.027374
-0.027863
-0.010284
-0.000031
0.001404
-0.002960
0.001892
0.009216
0.007263
0.006287
0.007263
0.003845
-0.000519
-0.002960
0.012146
0.002869
-0.001495
0.011169
0.001892
-0.003937
0.001892
-0.007843
0.007263
-0.008820
-0.004913
-0.004425
-0.001984
-0.006866
-0.011261
0.001892
-0.018585
-0.003448
-0.012726
-0.013702
-0.022491
-0.016632
-0.021027
0.011169
0.026306
0.026306
0.016541
-0.015656
-0.040558
-0.032745
0.000427
-0.003448
-0.026398
-0.006378
0.006775
-0.014191
-0.030792
-0.025909
-0.004425
0.004333
0.014587
0.011658
-0.010773
-0.022003
-0.021027
-0.020538
-0.004913
0.007263
0.031677
0.024841
0.043884
0.039978
0.049744
0.029236
0.018005
0.008728
0.004822
0.010681
0.020935
0.007751
0.018982
0.003357
0.006287
0.001404
0.006775
-0.010773
-0.007843
-0.018585
-0.029327
-0.027863
-0.042023
-0.042999
-0.037628
-0.036652
-0.034210
-0.030304
-0.015656
-0.014191
-0.027863
-0.044952
-0.048370
-0.040558
-0.039093
-0.027374
-0.011261
-0.022980
-0.013702
-0.013702
0.001404
-0.010284
-0.005402
0.004333
0.011658
0.017029
0.027283
0.016052
0.019470
0.017517
0.014587
0.016541
0.024841
0.010681
0.022400
0.015076
0.018005
0.005310
0.011658
0.005798
0.003357
0.010681
0.006775
0.015076
0.023865
0.055115
0.067810
0.070740
0.050720
0.036072
0.016541
0.026306
0.028259
0.029236
0.045837
0.046326
0.046814
0.043396
0.039001
0.023376
0.015076
0.007263
-0.003937
-0.016144
-0.017609
-0.036163
-0.029327
-0.034698
-0.035675
-0.030304
-0.035675
-0.032745
-0.021515
-0.022003
-0.017609
-0.013214
-0.009796
-0.020050
-0.004425
-0.001495
-0.005890
0.008728
0.004333
0.000427
0.004333
0.021912
0.017029
0.023376
0.018982
0.027771
0.018982
0.026306
0.033142
0.024353
0.017029
0.007751
-0.027374
-0.034210
0.007751
0.315369
0.729431
0.251404
-0.179718
-0.001495
0.620056
0.503357
-0.289581
-0.474640
-0.119171
0.188904
0.302673
0.279724
0.212341
0.103455
0.017517
-0.041534
-0.081085
-0.108917
-0.138702
-0.149445
-0.140167
-0.124542
-0.122589
-0.097198
-0.074249
-0.037628
-0.038605
-0.018585
-0.030304
-0.003448
0.005798
0.032166
0.062927
0.067322
0.035583
-0.022980
-0.058624
-0.052765
-0.033234
-0.010773
-0.003448
-0.003448
-0.018585
-0.058136
-0.079132
-0.104523
-0.106964
-0.117218
-0.120636
-0.108917
-0.081085
-0.084015
-0.075226
-0.062042
-0.066437
-0.046417
-0.042999
-0.042023
-0.048859
-0.027863
-0.031769
-0.039093
-0.017609
-0.004425
0.006775
-0.000519
0.003357
0.003357
0.004333
0.020935
0.007263
-0.004425
-0.002960
-0.019562
-0.026398
-0.013214
-0.008331
0.008728
0.014587
-0.005890
0.007751
0.008240
0.010193
0.000916
0.004333
0.001404
0.018982
-0.003448
-0.009796
-0.020538
-0.009308
-0.021027
-0.040558
-0.034698
-0.039093
-0.040070
-0.047882
-0.045441
-0.028839
-0.021027
-0.009308
-0.026398
-0.018585
-0.020050
-0.019073
-0.018585
-0.012238
0.005310
0.018494
0.022400
0.021912
0.017029
0.038025
0.026794
0.011658
0.014587
0.018005
0.014587
0.018494
0.010681
0.005798
0.014099
0.000427
0.000916
0.000427
0.003357
0.020447
-0.006378
-0.002472
0.005798
0.000916
-0.007355
-0.003448
0.012634
0.017029
0.020935
0.032166
0.028748
0.033630
0.031189
0.036560
0.031189
0.010681
0.018982
0.025818
0.022400
0.007263
0.018005
0.018005
0.017517
0.011658
0.004333
0.015076
0.010193
-0.001495
0.012146
0.005798
0.011658
0.012146
0.014587
0.013123
0.009216
0.017517
0.025330
0.028748
0.008728
0.025818
0.019470
0.013123
0.016541
0.030701
0.032166
0.039490
0.040955
0.030212
0.014099
-0.011749
-0.025421
0.006775
0.019470
0.060486
0.136658
0.097595
-0.000031
-0.022003
-0.041046
0.004333
0.024353
0.039001
0.047791
0.050232
0.034607
0.055603
0.079529
0.115662
0.145935
0.239685
0.359802
0.467712
0.148376
-0.272003
-0.439972
-0.253937
0.198181
0.588318
0.390076
0.073181
-0.077667
-0.106476
-0.104034
-0.074738
-0.078156
-0.084015
-0.106476
-0.116730
-0.122589
-0.119171
-0.129425
-0.119171
-0.112335
-0.097198
-0.093781
-0.078644
-0.067413
-0.068390
-0.054718
-0.047882
-0.051300
-0.051788
-0.042999
-0.049835
-0.023956
-0.016144
0.009216
0.005310
-0.000519
-0.021515
-0.018097
-0.021027
-0.013214
-0.008331
0.006775
0.021423
0.020935
0.017517
0.007263
-0.023468
-0.017120
-0.013702
-0.004913
0.018494
0.028259
0.033630
0.017517
0.001892
-0.033234
-0.051788
-0.059113
-0.052277
-0.051300
-0.045929
-0.039581
-0.027374
-0.021515
-0.026398
-0.020538
-0.017609
-0.017609
-0.016632
-0.002960
-0.013702
0.001404
0.011169
0.018494
0.014587
0.021912
0.023376
0.050232
0.047791
0.052673
0.065857
0.068787
0.077576
0.081970
0.085388
0.074646
0.071228
0.066345
0.064880
0.083923
0.084900
0.091736
0.101990
0.080994
0.074646
0.059509
0.052185
0.064880
0.050720
0.046326
0.029724
0.033630
0.025818
0.031677
0.018982
0.020447
0.020935
0.007263
0.003357
-0.005890
-0.003448
0.001404
-0.007355
-0.021027
-0.009796
-0.004425
-0.012726
-0.020538
-0.012726
-0.011261
-0.021515
-0.031769
-0.031281
-0.042511
-0.036652
0.000916
0.074646
0.062439
0.045349
0.004333
-0.024445
-0.019073
0.007263
0.017517
0.036072
0.022400
0.013611
-0.006866
-0.006378
-0.011749
-0.024445
-0.028351
-0.029816
-0.019073
0.004333
0.014099
-0.029327
-0.056671
-0.082550
-0.077179
-0.061066
-0.037140
-0.016144
-0.010773
-0.006866
-0.008820
0.007751
-0.001495
-0.000519
0.010681
0.026794
0.045349
0.053650
0.079529
0.070251
0.026794
-0.009796
0.008240
0.046814
0.039490
0.027771
0.007751
0.010681
0.011169
-0.009796
-0.023468
-0.056671
-0.062042
-0.054718
-0.039093
-0.042023
-0.053253
-0.067902
-0.058624
-0.065948
-0.067413
-0.086456
-0.091827
-0.110870
-0.105988
-0.091827
-0.065460
0.000427
0.006775
-0.013702
-0.029816
-0.039093
-0.023468
-0.002472
0.056091
0.168396
0.279724
0.129333
-0.281281
-0.466827
-0.711945
0.125916
0.472595
0.318298
0.005310
0.064880
0.186951
0.114197
0.003357
-0.079132
-0.254425
-0.142120
-0.014191
0.049255
0.093201
0.111755
0.122986
0.112732
0.090759
0.080505
0.042908
0.028748
0.019958
0.006775
0.021423
0.006287
0.001892
0.003357
-0.000031
-0.009796
0.006287
0.005798
0.007751
0.018982
0.018005
0.005310
0.009216
-0.005890
-0.004913
-0.009796
-0.006378
0.017029
0.024353
0.025818
0.026306
0.027283
0.025818
0.018982
0.022888
0.039001
0.056091
0.057068
0.057556
0.060974
0.053650
0.052185
0.040466
0.059021
0.053162
0.047791
0.069275
0.062927
0.044861
0.046814
0.044861
0.037048
0.029724
0.027283
0.019470
0.014587
0.016052
0.014099
0.016052
0.014587
0.011169
0.010193
0.009705
0.015564
0.010193
0.004333
0.001404
-0.002472
0.008240
-0.012726
-0.019073
-0.016632
-0.020050
-0.016632
-0.015167
-0.007355
0.000427
0.011169
0.015564
-0.001007
-0.015167
-0.019073
-0.030304
-0.022003
-0.013702
-0.015656
-0.011261
-0.017609
-0.030792
-0.041534
-0.033234
-0.040558
-0.031281
-0.029816
-0.036163
-0.045929
-0.048859
-0.047882
-0.045929
-0.062531
-0.052277
-0.033234
-0.037140
-0.008820
0.004822
0.008728
0.020935
0.017517
-0.001495
0.020447
0.036560
0.044861
0.044861
0.046814
0.039001
0.037048
0.039978
0.058044
0.048279
0.044861
0.043396
0.037537
0.039490
0.037537
0.023376
0.010193
-0.016144
-0.015167
-0.013214
-0.011749
-0.013214
-0.012726
-0.019562
-0.041046
-0.070831
-0.090363
-0.079620
-0.023956
0.003845
0.023376
-0.009308
-0.074249
-0.047882
-0.023468
-0.028839
-0.026886
-0.001495
-0.001007
0.014587
0.020935
0.012634
0.005310
-0.003448
-0.013702
0.015076
0.051208
0.059998
0.039978
0.011658
0.000427
-0.002960
-0.010773
-0.010284
-0.004425
0.002380
-0.003448
-0.005402
-0.012238
-0.011261
-0.004913
-0.012726
-0.024933
-0.011261
-0.002472
-0.005890
-0.024933
-0.017120
-0.015167
-0.022003
-0.020538
-0.007843
0.000427
0.020935
0.035095
0.024353
-0.039093
-0.077667
-0.127960
-0.159698
-0.068878
0.133240
0.191833
0.111755
0.221130
0.188416
-0.113312
-0.162628
-0.215851
-0.018097
0.109314
0.156677
0.141541
0.121033
0.102478
0.091248
0.065369
0.070740
0.065857
0.056580
0.042908
0.041443
0.032166
0.035095
0.031189
0.034607
0.035583
0.050232
0.039001
0.046326
0.031189
0.027771
0.021912
0.018982
0.013611
-0.000519
0.001892
0.014099
0.011169
-0.002472
0.000427
0.004333
0.010193
0.010193
0.005798
0.004822
0.005310
0.005798
0.017029
0.022400
0.021423
0.014099
0.012146
0.017517
0.000916
0.005310
0.007751
0.009705
0.011658
0.006287
0.007263
0.013611
0.012146
0.010193
0.011658
-0.004913
-0.002960
-0.014191
-0.025421
-0.016632
0.002380
0.008240
0.021912
0.016052
0.020935
-0.000519
-0.021027
-0.031769
-0.041046
-0.039581
-0.043488
-0.029816
-0.007355
-0.001007
-0.012726
0.008240
-0.011261
-0.033722
-0.029327
-0.035187
-0.025421
-0.023956
-0.016144
-0.010284
-0.004913
-0.002472
0.012146
0.012146
0.019470
0.014099
0.016052
0.009216
0.006775
0.007263
-0.003448
0.010193
0.008728
0.007751
0.002380
-0.015167
-0.006378
-0.001984
-0.024445
-0.024445
-0.033234
-0.020050
0.005798
0.018982
0.043884
0.080505
0.079529
0.032654
-0.056183
-0.169464
-0.162140
-0.018097
0.117615
0.114197
0.084900
0.041443
0.020935
0.003845
0.005798
-0.019562
-0.022491
-0.009796
-0.005402
-0.012726
-0.006378
-0.006866
-0.014679
-0.005890
-0.015167
-0.015167
-0.003448
-0.005402
-0.011261
-0.003937
-0.007843
-0.009308
-0.018585
-0.016632
-0.013214
-0.007355
-0.009308
0.001404
0.016052
0.030701
0.018494
0.028259
0.028259
0.010193
0.015564
0.011658
0.006775
0.007263
0.017517
0.021423
0.025818
0.033630
0.019958
0.020935
0.007263
-0.013702
-0.021027
-0.018097
-0.026886
-0.049347
-0.040070
-0.033722
-0.022491
-0.011261
-0.010284
-0.007355
-0.013702
-0.013214
-0.013214
-0.020050
-0.013214
-0.011261
-0.005402
-0.003448
0.000427
-0.017120
-0.024933
-0.019562
-0.085968
-0.071320
0.064880
0.232849
0.582947
0.294861
-0.002960
0.330017
0.804626
-0.014679
-0.613312
-0.501495
0.076599
0.378845
0.399841
0.310974
0.196716
0.101990
0.019958
-0.046906
-0.083038
-0.115265
-0.137726
-0.147491
-0.139191
-0.137726
-0.106476
-0.099152
-0.073273
-0.041534
-0.033722
-0.015167
0.006775
-0.009796
-0.020050
-0.027374
-0.014679
-0.015656
-0.009796
0.001892
-0.001984
0.012146
0.004822
-0.006866
-0.008331
-0.004913
0.001892
-0.001495
-0.013214
-0.023956
-0.040558
-0.028351
-0.038116
-0.024445
-0.017120
-0.019073
-0.016632
-0.003937
-0.010773
-0.008820
0.002869
-0.003937
-0.001984
0.011658
0.025818
0.031677
0.027771
0.031677
0.021912
0.018982
0.013611
0.023376
0.024841
0.029724
0.034119
0.046814
0.043396
0.039490
0.037048
0.037537
0.024841
0.023865
0.020447
0.024353
0.017029
0.026794
0.039490
0.063416
0.049744
0.029724
0.008240
-0.024445
-0.072784
-0.105499
-0.073273
0.039001
0.083435
0.066345
0.031189
-0.004913
-0.050323
-0.043976
-0.040558
-0.039093
-0.034210
-0.045929
-0.029327
-0.030792
-0.020050
-0.035675
-0.025909
-0.026886
-0.031769
-0.051300
-0.058136
-0.059601
-0.045929
-0.036652
-0.024933
-0.035187
-0.047882
-0.066925
-0.089874
-0.075226
-0.061066
-0.052277
-0.038116
-0.031281
-0.023956
-0.027374
-0.035187
-0.022980
-0.024933
-0.014679
-0.028351
-0.004425
0.001404
0.010193
-0.006866
0.008728
0.007751
0.016541
0.029236
0.030212
0.029236
0.022400
0.002380
-0.004913
0.003357
-0.000519
0.005310
0.000916
-0.000519
-0.002960
-0.015656
-0.029327
-0.027374
-0.044952
-0.033722
-0.040558
-0.049347
-0.047394
-0.034210
-0.038116
-0.037140
-0.041534
-0.034210
-0.027863
-0.021027
-0.014191
-0.014679
-0.022980
-0.023468
-0.005890
-0.004913
-0.014679
-0.011261
0.002380
-0.003448
-0.011261
0.001892
-0.002472
-0.003448
-0.001984
0.001892
0.000427
-0.002960
-0.000519
0.007263
0.015076
0.020935
0.027771
0.051208
0.052673
0.048767
0.074646
0.161072
0.366150
0.568298
0.290466
-0.542023
-0.715363
0.098572
0.614685
0.425720
0.246521
0.110291
0.014587
0.005310
0.005798
-0.001984
-0.012726
-0.001007
-0.006378
-0.022003
-0.021027
-0.009796
-0.014679
-0.015167
-0.031281
-0.026886
-0.029816
-0.043976
-0.054718
-0.035675
-0.037628
-0.037628
-0.019073
-0.028351
-0.018585
-0.020050
-0.010284
-0.001495
0.022400
0.019958
0.039001
0.023865
0.027283
0.035095
0.037048
0.024841
0.036560
0.035095
0.042419
0.057556
0.043884
0.031677
0.025818
0.020447
0.018005
0.013611
0.016052
0.007751
0.021423
-0.008820
-0.052765
-0.075226
-0.080109
-0.096222
-0.067413
-0.014191
0.009705
0.005310
-0.022980
-0.036163
-0.062042
-0.062531
-0.044464
-0.035675
-0.035675
-0.025421
-0.032257
-0.027374
-0.007355
-0.016144
-0.018585
-0.028351
-0.031281
-0.029816
-0.023956
-0.022980
-0.005402
-0.012238
-0.009796
-0.022491
-0.029816
-0.024933
-0.045929
-0.035187
-0.018585
0.003357
0.020935
0.011169
0.004333
0.010193
0.008728
0.012634
0.024841
0.046326
0.055603
0.066345
0.079041
0.064880
0.049255
0.006287
-0.019562
-0.007355
-0.013214
0.009216
0.012634
0.016052
0.003845
0.003357
-0.018097
-0.025421
-0.032257
-0.049835
-0.052277
-0.073273
-0.066437
-0.052765
-0.044464
-0.031769
-0.011749
-0.023956
-0.009796
-0.013214
-0.010284
-0.009796
-0.009796
-0.006378
0.008728
0.026306
0.032654
0.042419
0.036072
0.039490
0.035095
0.031189
0.038025
0.020447
0.018982
0.024353
0.035583
0.045837
0.043884
0.043884
0.039978
0.031189
0.023376
0.030212
0.029724
0.016541
0.021423
0.017517
0.023865
0.014587
0.017029
0.007263
0.006775
0.016541
0.013611
0.009705
0.013123
0.002869
0.009216
0.015076
0.022888
0.011658
0.028748
0.027771
0.032654
0.038025
0.042908
0.039978
0.020935
0.029724
0.015564
0.022888
0.057068
0.087830
0.074646
0.054138
0.022400
0.008240
-0.001984
0.036072
0.029724
0.093689
0.145935
0.414978
0.465271
-0.014679
-0.598663
-0.251007
0.264099
0.387146
0.455994
0.080505
-0.315948
-0.221710
-0.042999
0.010193
-0.002472
-0.018585
-0.033234
-0.063019
-0.101105
-0.098175
-0.104034
-0.137238
-0.165558
-0.191437
-0.178253
-0.165558
-0.127472
-0.081573
-0.048370
-0.027863
-0.017120
-0.043976
-0.065460
-0.049347
-0.038605
-0.026886
-0.034210
-0.024445
-0.013214
-0.036652
-0.024445
-0.037140
-0.029327
-0.018097
-0.011749
-0.011261
-0.033722
-0.053741
-0.069366
-0.063019
-0.062531
-0.075714
-0.072296
-0.066437
-0.063507
-0.060577
-0.112335
-0.131378
-0.120148
-0.110382
-0.077179
-0.069855
-0.066925
-0.069855
-0.083527
-0.076691
-0.100128
-0.093292
-0.062531
-0.057648
-0.038116
-0.025421
-0.030304
-0.033234
-0.024933
-0.009308
-0.018097
0.001404
-0.004913
0.002380
-0.018585
-0.015167
-0.019073
-0.001007
-0.021027
-0.004913
-0.006866
-0.014679
-0.020538
-0.026886
-0.012726
-0.014679
-0.025421
-0.026398
-0.015656
-0.010284
-0.017609
-0.045929
-0.024933
-0.000031
0.019958
0.008240
0.012146
0.015564
0.011658
-0.001984
-0.008331
-0.005890
0.011658
0.020447
0.012634
0.013123
0.018005
0.028748
0.018494
0.018982
0.010681
0.011169
0.044861
0.055115
0.062439
0.092224
0.086365
0.084900
0.073669
0.055603
0.056580
0.062927
0.070740
0.090271
0.088318
0.098083
0.084900
0.077576
0.062927
0.061462
0.063416
0.047302
0.036072
0.025330
0.029236
0.007263
-0.005402
-0.014679
-0.012726
0.003357
0.003357
0.017029
0.006775
0.008728
0.000916
-0.000519
-0.000519
-0.000519
-0.015656
-0.014679
-0.008331
-0.011261
-0.011261
-0.002960
-0.004425
-0.010773
-0.005890
-0.010773
-0.006866
-0.004425
-0.012726
-0.010773
-0.020538
-0.013702
-0.013214
-0.003937
-0.016632
-0.016632
-0.013214
-0.005890
-0.012726
-0.002472
-0.006866
0.001892
-0.001495
0.001892
0.005310
0.003357
-0.001495
0.011169
0.009216
0.005310
0.002380
0.011169
0.007751
0.024841
0.013611
0.020935
0.023376
0.029724
0.019470
0.023376
0.021423
0.021912
0.022888
0.019958
0.001404
-0.001007
-0.003937
-0.017609
-0.004913
0.011658
0.030701
0.032166
-0.006866
0.002869
0.073181
0.006775
-0.068878
-0.101593
-0.038605
0.130798
0.284119
0.560486
0.351013
-0.121613
-0.387726
0.049744
0.223572
-0.132843
-0.224640
-0.191925
0.059509
0.189880
0.180603
0.088806
-0.023956
-0.105499
-0.167999
-0.170929
-0.177277
-0.146515
-0.123566
-0.104034
-0.065460
-0.045929
-0.022980
-0.000519
0.015564
0.029236
0.036560
0.033630
0.034119
0.053650
0.055603
0.057068
0.057556
0.049744
0.039001
0.027283
0.002380
0.000427
0.024841
0.055115
0.048767
0.054626
0.040955
0.032166
0.020935
-0.001495
0.005310
0.008728
0.020447
0.015076
0.010681
0.000916
-0.007355
-0.004425
0.010681
0.019470
0.026794
0.047302
0.061462
0.052673
0.047791
0.037048
0.013123
-0.000031
-0.028839
-0.006866
0.029236
0.048279
0.042908
0.046326
0.032654
0.023376
0.002380
-0.003937
-0.008331
-0.008820
-0.012238
-0.015656
-0.015656
-0.012726
-0.006378
0.001404
-0.002960
-0.006866
-0.002960
-0.001007
0.009216
-0.001007
0.006287
0.017517
0.004822
0.018005
0.016052
0.005310
0.014099
0.018494
0.014587
0.018005
0.015076
0.008240
0.009216
0.007751
0.015564
0.015564
0.015564
0.017517
0.004333
0.014587
0.010681
0.016541
0.014099
0.001892
0.006287
0.008728
0.023865
0.014587
0.015564
0.007263
0.025818
0.019958
0.033630
0.037537
0.051697
0.058044
0.069275
0.072693
0.067322
0.058533
0.037048
0.005798
-0.003448
0.002869
-0.001007
-0.008820
-0.008331
-0.013702
-0.031281
-0.032745
-0.042023
-0.054718
-0.071320
-0.059601
-0.075714
-0.078644
-0.089874
-0.108917
-0.126984
-0.121124
-0.112823
-0.108429
-0.099152
-0.107452
-0.089386
-0.083527
-0.072784
-0.053741
-0.042999
-0.066437
-0.089874
-0.116241
-0.101593
-0.085968
-0.063995
-0.054718
-0.036163
-0.018585
-0.016632
-0.006378
0.002380
0.007263
0.002869
0.010193
0.004333
0.011658
0.002380
0.000427
0.019958
0.057556
0.102966
0.133240
0.127380
0.090759
0.039001
0.001404
-0.014191
0.013123
0.026306
0.019470
0.013123
-0.000519
0.011169
-0.000031
0.003357
0.035095
0.006775
-0.023468
-0.026886
-0.028839
-0.038605
-0.028839
-0.008331
-0.014679
-0.023468
0.019958
0.043396
0.030701
0.014099
0.014587
0.029236
0.050720
0.032654
0.054626
0.098083
0.092712
0.049744
0.073669
0.042419
-0.016632
-0.048370
-0.002960
0.142029
0.229431
0.170837
0.149353
-0.247101
0.001892
0.349060
0.207458
-0.029816
-0.106476
0.066833
-0.029816
0.013123
0.090759
0.112732
0.101990
0.044373
0.029236
0.023865
0.003357
-0.010284
-0.002472
-0.003937
-0.005402
-0.008820
-0.008820
0.000916
-0.004913
0.015076
0.012146
0.030701
0.024353
0.035583
0.038513
0.046814
0.057556
0.040955
0.053162
0.030701
0.024353
0.015076
-0.004425
-0.013702
-0.020050
-0.016632
-0.018585
-0.021027
-0.027374
-0.037140
-0.041046
-0.051788
-0.067902
-0.064972
-0.073273
-0.079132
-0.081573
-0.067902
-0.064484
-0.064972
-0.059601
-0.039581
-0.040558
-0.030792
-0.024445
-0.022980
-0.008331
-0.006378
-0.001007
0.002380
0.012634
0.008240
0.006287
0.013611
0.018005
0.015076
0.018005
0.021423
0.024353
0.017517
0.009705
0.024353
0.026794
0.027283
0.032166
0.030701
0.036560
0.031677
0.043884
0.019470
-0.020538
-0.064972
-0.063995
-0.030792
0.004333
0.014099
-0.027374
-0.032257
-0.027863
-0.038116
-0.058624
-0.067413
-0.080109
-0.081085
-0.062042
-0.080597
-0.065948
-0.042999
-0.019073
-0.009796
-0.020050
-0.026398
-0.018585
-0.001495
0.004333
-0.000031
0.000916
0.014587
0.037537
0.039978
0.027283
0.022888
0.030212
0.029724
0.030212
0.025330
0.045349
0.039978
0.033142
0.021912
0.018982
0.031677
0.035095
0.049255
0.042908
0.022888
0.013123
0.010681
0.027771
0.065369
0.069763
0.064880
0.054626
0.066833
0.071716
0.042419
0.030701
0.018005
0.040955
0.096619
0.135193
0.139099
0.134216
0.097595
0.018982
-0.005890
-0.002472
0.031189
0.049255
0.080505
0.074646
0.062439
0.055115
0.041931
0.018494
0.017029
0.008240
0.003357
-0.009796
0.000916
-0.006378
0.000427
-0.003448
0.004333
-0.004913
-0.012238
-0.022003
-0.014191
-0.014679
-0.029816
-0.036652
-0.034698
-0.036652
-0.040070
-0.042511
-0.051300
-0.044464
-0.052277
-0.052277
-0.049347
-0.046417
-0.053741
-0.049835
-0.037628
-0.031769
-0.037140
-0.025909
-0.031281
-0.028351
-0.030304
-0.026886
-0.029816
-0.030792
-0.029816
-0.018585
-0.014679
-0.015656
-0.020538
-0.015167
-0.017609
-0.014191
-0.004913
-0.018585
-0.022491
-0.012238
-0.016632
-0.007355
-0.018585
-0.010284
-0.007843
-0.012238
-0.006866
-0.002472
-0.007843
0.002380
-0.004913
-0.007355
-0.005402
-0.014679
-0.006378
-0.001495
-0.006378
-0.016144
-0.001495
0.010681
0.032166
0.026306
0.021423
-0.000519
0.015564
0.120056
0.432068
0.697693
-0.078644
-0.997589
-0.824738
0.404724
0.374451
0.314392
0.258728
0.128357
0.057068
-0.058136
-0.082550
-0.081085
-0.049835
-0.062042
-0.024445
0.012634
0.029724
0.032654
0.025818
0.027283
0.030701
0.024353
0.020447
0.019470
0.004333
0.002869
0.008240
-0.006866
-0.021027
-0.016632
-0.007843
0.007263
0.019470
0.017517
0.030701
0.029236
0.041443
0.049255
0.043396
0.037537
0.036560
0.039001
0.036072
0.048767
0.056580
0.052673
0.057068
0.043884
0.046326
0.044373
0.035583
0.039490
0.024841
0.023865
0.022888
0.006287
0.001892
0.013123
0.013123
0.023376
0.024353
0.035583
0.056580
0.068298
0.069763
0.057068
0.051697
0.061951
0.036560
0.037537
0.048279
0.055115
0.063904
0.079529
0.076111
0.066833
0.076599
0.073181
0.070251
0.043884
0.004333
-0.019562
-0.044952
-0.035675
-0.027374
-0.022003
-0.011261
-0.018097
-0.029327
-0.032745
-0.044952
-0.041046
-0.054230
-0.051788
-0.053741
-0.056671
-0.047394
-0.041534
-0.035675
-0.026398
-0.031281
-0.031281
-0.019073
-0.020050
-0.013214
-0.008820
-0.005890
-0.003937
-0.002472
-0.006378
-0.004425
0.000916
-0.006866
-0.001007
0.000427
0.006287
0.010193
0.000916
-0.005402
-0.027863
-0.071808
-0.076202
-0.065948
-0.054230
-0.016144
-0.006378
-0.008820
-0.026886
-0.042511
-0.058136
-0.067902
-0.052277
-0.060577
-0.054230
-0.046906
-0.041046
-0.029327
-0.022003
-0.006378
-0.001984
0.001892
0.008240
0.001404
0.005310
0.032654
0.039001
0.047791
0.059509
0.039978
0.028259
0.016052
0.008728
0.007263
0.002380
0.012146
0.016541
0.003357
-0.001007
-0.007355
-0.042999
-0.036163
-0.052277
-0.056183
-0.045929
-0.070831
-0.071320
-0.093292
-0.105988
-0.111359
-0.074738
-0.032745
-0.027863
-0.008331
-0.002960
-0.017609
-0.037628
-0.032745
0.005310
0.018494
0.022400
0.048767
0.052673
0.039978
0.024353
0.018005
0.018982
0.018005
0.018982
0.022888
0.013123
-0.000031
-0.009796
-0.022980
-0.030792
-0.029327
-0.040558
-0.039581
-0.032745
-0.053253
-0.050812
-0.064484
-0.131866
-0.141632
0.175720
0.431580
0.078064
-0.215851
-0.153839
-0.112823
-0.045929
-0.108429
0.108826
0.205017
0.235291
0.232361
-0.200714
-0.446808
-0.200714
0.173767
0.467712
0.280212
0.017517
-0.106964
-0.040070
0.048767
0.122498
0.164001
0.178650
0.200134
0.198181
0.160583
0.125916
0.089294
0.091248
0.097107
0.108826
0.136169
0.108826
0.082458
0.049744
0.031189
-0.001495
-0.027863
-0.042511
-0.062531
-0.074738
-0.075226
-0.082550
-0.084015
-0.072296
-0.073761
-0.073761
-0.065948
-0.080597
-0.063019
-0.055206
-0.054230
-0.049347
-0.042511
-0.043488
-0.028351
-0.033234
-0.034698
-0.020050
-0.031769
-0.022980
-0.021027
-0.037140
-0.022980
-0.013702
-0.017609
-0.020538
-0.036652
-0.019562
0.014587
0.014099
0.028748
0.057556
0.051208
-0.002472
-0.001007
0.003845
0.016541
0.019470
0.023376
0.046814
0.039978
0.037048
0.039978
0.023865
0.012634
-0.003937
-0.013214
-0.006866
-0.022491
-0.015167
0.006287
0.008728
0.005310
-0.006866
-0.022491
-0.027374
-0.033234
-0.030304
-0.022003
-0.019073
-0.011261
0.009216
0.011169
0.017517
0.034119
0.047791
0.073669
0.108337
0.136169
0.161072
0.132751
0.076111
0.029236
0.011658
0.013611
0.041443
0.089783
0.092224
0.080994
0.080505
0.018494
-0.034210
-0.073761
-0.061554
-0.051788
-0.042999
-0.054230
-0.067413
-0.083038
-0.086456
-0.087921
-0.079132
-0.089386
-0.086945
-0.067902
-0.063507
-0.042511
-0.040558
-0.036652
-0.018585
-0.034698
-0.023468
-0.026886
-0.031281
-0.029327
-0.026398
-0.025421
-0.031769
-0.031281
-0.042999
-0.041046
-0.030792
-0.021027
-0.026398
-0.018585
-0.001495
0.010681
-0.041046
-0.207062
-0.281281
-0.208527
-0.035675
0.062439
0.027283
-0.042511
-0.089386
-0.124542
-0.123566
-0.118683
-0.093781
-0.085968
-0.083527
-0.074738
-0.049835
-0.055695
-0.041046
-0.035187
-0.021027
-0.008331
-0.013702
-0.010284
-0.024445
-0.021515
0.007751
0.029724
0.023376
-0.007355
-0.031769
-0.032745
-0.037628
-0.025421
-0.022003
-0.021515
-0.039581
-0.034698
-0.041046
-0.020050
-0.009308
0.001404
0.018982
0.021423
0.009705
0.019470
0.048767
0.072205
0.075134
0.061462
0.064392
0.035583
0.039001
0.059021
0.070740
0.085388
0.098083
0.104431
0.105896
0.097107
0.074646
0.081970
0.071716
-0.006378
-0.065460
0.182556
0.305603
0.122986
-0.155304
0.193298
-0.305206
-0.400909
0.053650
0.208923
0.199646
0.110291
0.026794
-0.028351
-0.049835
-0.055206
-0.049347
-0.042023
-0.026398
-0.023956
-0.001007
0.008240
0.019470
0.026306
0.019470
0.016052
0.022400
0.016541
0.032654
0.028748
0.024841
0.032166
0.033142
0.015564
0.005310
0.019470
0.003357
0.007751
0.001892
0.005798
0.006287
0.021912
0.023865
0.016052
0.021423
0.015564
0.016541
0.018982
0.018005
0.020935
0.055603
0.063904
0.064880
0.034607
-0.002960
0.032166
0.048279
0.070251
0.059998
0.059021
0.036072
0.008728
0.015564
0.016052
0.029236
0.029236
0.027283
0.007751
-0.002472
-0.007843
-0.006378
-0.019073
-0.029327
-0.037628
-0.045441
-0.033234
-0.036652
-0.022003
-0.042999
-0.035675
-0.037140
-0.037140
-0.032745
0.001892
0.012146
0.019958
-0.025909
-0.061554
-0.069366
-0.062531
-0.051788
-0.024445
-0.017609
-0.018097
-0.021515
-0.015167
-0.022980
-0.032257
-0.042023
-0.046417
-0.042023
-0.047882
-0.052765
-0.045441
-0.038605
-0.023956
-0.017609
-0.013214
0.020447
0.026794
0.010681
0.017517
0.013123
-0.004913
-0.003937
-0.021027
-0.011749
0.001892
0.015564
0.003357
0.009216
0.009216
0.003845
-0.005890
-0.010284
-0.029327
-0.025421
-0.037140
-0.048859
-0.049347
-0.048370
-0.075714
-0.072784
-0.063019
-0.050812
-0.027374
-0.026886
0.010193
0.046814
0.092224
0.114685
0.107849
0.071716
0.032654
0.013611
0.026306
0.059509
0.087341
0.113708
0.143982
0.159607
0.154236
0.116638
0.077576
0.042419
0.038513
0.021423
0.013123
0.004822
0.003357
-0.002472
-0.013214
-0.018097
-0.023956
-0.025421
-0.029327
-0.018585
-0.029816
-0.022003
-0.020050
-0.014191
-0.006866
-0.021515
-0.003937
-0.008820
-0.002960
0.002380
-0.006866
0.000916
0.001892
-0.001984
0.003357
0.015076
0.012146
0.015076
0.010681
-0.005890
0.004333
-0.012726
-0.024933
-0.051788
-0.029327
-0.033234
-0.038116
0.013123
0.054626
0.339294
0.498962
0.206970
-0.243195
-0.264191
0.035095
0.369080
0.740173
0.766052
-0.151398
-0.600128
-0.191925
0.161072
0.256775
0.232361
0.155701
0.082947
0.000916
-0.062042
-0.119659
-0.170441
-0.185577
-0.188019
-0.179718
-0.193878
-0.171417
-0.150909
-0.142120
-0.133820
-0.114777
-0.106964
-0.101593
-0.085968
-0.069366
-0.063019
-0.054718
-0.056183
-0.040070
-0.040558
-0.019073
-0.005890
-0.011749
-0.019562
-0.002960
-0.021027
-0.019073
-0.013702
0.000427
0.008240
0.028748
0.040955
0.045837
0.049744
0.058044
0.052673
0.036560
0.030701
0.021423
0.010681
0.015564
0.019958
0.006775
0.013611
0.012146
0.012634
0.008240
-0.019562
-0.018097
-0.027374
-0.036652
-0.029327
-0.042023
-0.054230
-0.048859
-0.060577
-0.056183
-0.065460
-0.059601
-0.043488
-0.035675
-0.029816
-0.024445
-0.008820
-0.012726
-0.012726
-0.009796
-0.015656
-0.012238
-0.018585
0.002869
0.026794
0.032166
0.060974
0.040466
-0.008820
-0.077179
-0.093292
-0.024445
0.071716
0.105408
0.112732
0.066345
0.002380
-0.031769
-0.020538
0.023376
0.033630
0.033142
0.017517
0.014099
0.010193
0.020935
-0.003937
0.014099
0.011169
0.017517
0.014099
0.012634
0.003845
0.002380
0.004333
-0.002472
0.005310
0.006287
0.004333
0.001404
-0.007843
-0.013702
0.004822
0.005310
0.010681
0.007751
0.021423
0.014099
0.017029
0.028748
0.022400
0.027771
0.043884
0.061462
0.054138
0.043396
0.027771
0.015564
0.002869
0.005798
-0.003937
-0.001984
0.003357
0.004822
0.008728
0.003357
-0.002472
-0.006866
-0.004913
-0.006866
-0.026886
-0.025909
-0.033722
-0.029816
-0.022003
0.003357
0.042419
0.054138
0.027283
-0.025909
-0.041534
-0.015656
0.005798
0.027771
0.020447
0.037048
0.071716
0.017029
-0.028839
-0.056183
0.047302
0.043884
0.215759
0.516541
0.363708
0.079041
-0.005402
0.001404
-0.541534
-0.732452
0.134216
0.528259
0.393494
0.190857
0.032654
-0.081085
-0.148468
-0.199738
-0.189484
-0.154327
-0.160675
-0.130402
-0.112823
-0.108429
-0.109406
-0.088409
-0.063019
-0.050323
-0.065460
-0.057159
-0.034210
-0.018585
-0.000519
0.008240
0.013123
0.017029
0.003357
0.014587
0.035095
0.025330
-0.009796
-0.017609
-0.000031
0.005310
0.013611
0.009216
0.013123
0.009705
0.006775
-0.012726
-0.020050
-0.005890
-0.001007
0.010681
0.010193
0.008728
-0.001984
-0.022003
-0.022980
-0.023956
-0.016144
-0.022003
-0.021027
-0.017120
0.001892
0.011169
0.045349
0.075623
0.093689
0.071228
0.045837
0.032654
0.037048
0.072205
0.088806
0.120544
0.098083
0.041443
0.006287
-0.017609
-0.009796
0.001892
0.010681
-0.001007
-0.021515
-0.022491
-0.025909
-0.055206
-0.084015
-0.112335
-0.120148
-0.122589
-0.122101
-0.094269
-0.100128
-0.072296
-0.059601
-0.020538
-0.029327
-0.021027
-0.003937
0.011169
0.021912
0.019958
0.039490
0.035095
0.044373
0.039978
0.034607
0.045349
0.041931
0.032654
0.038513
0.035095
0.036560
0.026794
0.042419
0.031189
0.031677
0.033142
0.035095
0.029724
0.029236
0.051697
0.035095
0.042419
0.028748
0.030701
0.048767
0.051208
0.063416
0.088806
0.096619
0.061462
0.068298
0.037048
0.014099
0.008240
0.020447
0.013123
0.005310
0.001892
-0.014679
-0.037628
-0.023468
-0.039581
-0.030304
0.008240
0.025818
0.012146
-0.032257
-0.076202
-0.099152
-0.135773
-0.101105
-0.045441
-0.006866
0.004333
0.000916
-0.000031
-0.002472
0.001404
-0.007355
-0.014191
-0.005890
-0.018585
-0.008820
-0.017609
-0.014679
-0.009796
-0.005890
-0.013702
-0.001984
0.001404
-0.011261
0.006775
0.001404
-0.004425
-0.015167
-0.004425
-0.002472
-0.006378
0.002380
-0.005402
-0.001984
-0.006866
0.002380
-0.001495
-0.021027
-0.044464
-0.004425
0.145447
0.034119
0.024841
-0.052765
0.025818
0.159607
0.285583
0.270447
0.217712
-0.058624
-0.387238
-0.267609
-0.046417
0.132751
0.148865
0.076599
0.015564
-0.000519
-0.031769
-0.090363
-0.148468
-0.192413
-0.225128
-0.203156
-0.186554
-0.148468
-0.106964
-0.060577
-0.026398
-0.005890
-0.007843
-0.032257
-0.049347
-0.048370
-0.026398
0.013123
0.047791
0.043884
0.054138
0.055603
0.044861
0.070740
0.059998
0.043884
0.032166
-0.003937
-0.043976
-0.077667
-0.074249
-0.079620
-0.103058
-0.079620
-0.098175
-0.091827
-0.081085
-0.064972
-0.071808
-0.102570
-0.110870
-0.101593
-0.060577
-0.002960
0.043884
0.081970
0.126404
0.156189
0.190369
0.236267
0.225037
0.174744
0.130798
0.083435
0.059998
0.073669
0.125427
0.133728
0.125916
0.101501
0.074158
0.033630
-0.012726
-0.043976
-0.069366
-0.108429
-0.115753
-0.113312
-0.115265
-0.120148
-0.108429
-0.089874
-0.084991
-0.079620
-0.061554
-0.044952
-0.029327
-0.020538
-0.024445
-0.011261
-0.007355
-0.018585
-0.005402
0.002869
0.018005
0.014587
0.012146
0.021423
0.021423
0.024353
0.016541
0.020935
0.025330
0.031677
0.032654
0.053650
0.047302
0.050232
0.046326
0.034119
0.034119
0.029724
0.025818
0.043884
0.060486
0.080505
0.089294
0.081970
0.080994
-0.023468
-0.055206
-0.009796
0.023376
0.029236
0.021912
0.034119
0.048279
0.038513
0.017029
-0.007355
-0.001495
-0.016632
-0.040070
-0.041046
-0.027374
-0.024933
-0.010773
-0.003448
0.039001
0.025330
-0.011261
-0.036163
-0.056671
-0.045441
-0.015656
-0.008331
-0.012238
-0.009796
0.003357
-0.008820
-0.013214
-0.002960
-0.001495
-0.005890
-0.017609
-0.011261
-0.002960
-0.009308
-0.004425
-0.009308
-0.010284
-0.010284
-0.010773
-0.010284
-0.033722
-0.035675
-0.033234
-0.019073
-0.030792
-0.017609
-0.017609
-0.014679
-0.017609
-0.017120
-0.014191
-0.004425
-0.004425
0.009216
0.062439
0.064392
0.045349
0.016541
-0.032745
-0.018097
-0.002960
-0.029327
-0.004913
0.064392
0.083923
0.193298
0.316833
0.399353
-0.171417
-0.646515
-0.194366
0.155701
0.223572
0.211365
0.147400
0.020935
-0.189972
-0.189972
-0.139679
-0.105499
-0.060577
-0.019562
0.013611
0.001892
-0.043976
-0.090851
-0.100616
-0.101593
-0.099152
-0.085480
-0.073273
-0.063019
-0.041534
-0.026886
-0.018097
0.002869
0.016541
0.040466
0.076111
0.091736
0.101013
0.084900
0.065369
0.045349
0.015076
0.020935
0.029236
0.053162
0.057068
0.063904
0.053162
0.043396
0.025818
0.018494
0.011169
0.002869
-0.013214
-0.017609
-0.029327
-0.028839
-0.035675
-0.023468
-0.022003
-0.018585
-0.014679
-0.008331
-0.011749
-0.013214
-0.001495
0.014099
0.025330
0.029236
0.038513
0.030701
0.031677
0.040466
0.031677
0.024353
0.028259
0.039001
0.030701
0.035095
0.040466
0.046326
0.021423
-0.055206
-0.057159
-0.052277
-0.035187
-0.001984
0.006775
-0.008820
-0.008820
-0.011261
-0.032745
-0.031281
-0.022003
-0.033722
-0.031769
-0.039093
-0.008820
-0.009308
-0.011261
-0.008331
-0.004913
-0.003937
0.006287
0.002869
-0.007355
0.000427
0.005310
0.012146
0.004333
-0.004913
-0.012726
-0.021515
-0.009796
0.000916
-0.002472
0.003357
-0.014679
-0.016632
-0.030304
-0.045929
-0.061066
-0.083038
-0.110382
-0.137726
-0.119659
-0.075714
-0.006378
0.021912
0.020447
0.003845
-0.037628
-0.067413
-0.083038
-0.064972
-0.038116
-0.002960
0.028259
0.040466
0.058533
0.066345
0.067322
0.072205
0.069275
0.066833
0.064880
0.050232
0.038513
0.043396
0.042908
0.037048
0.039490
0.039001
0.045837
0.040466
0.032654
0.024353
0.015076
0.006287
0.005310
0.006287
0.008240
0.011169
0.024841
0.044861
0.030701
0.012634
0.008728
-0.016144
-0.022003
-0.052765
-0.056671
-0.041046
-0.035187
-0.031769
-0.096222
-0.201202
-0.048859
0.652771
0.547302
-0.059601
-0.302765
-0.201691
-0.085480
-0.133820
-0.137238
0.118103
0.248474
0.204041
0.108826
0.012146
-0.092804
-0.004913
0.013123
-0.017120
-0.042023
-0.067413
-0.055695
-0.034698
-0.022980
0.010681
0.025330
0.004822
0.002380
-0.003448
-0.004913
-0.001007
-0.006378
-0.002960
-0.003937
-0.007355
-0.007355
0.014099
0.005310
0.003845
-0.006378
-0.011261
-0.009308
0.002380
0.001892
0.008240
0.013611
0.015076
-0.000519
-0.019562
0.017029
0.037537
0.046326
0.049255
0.050232
0.041931
0.027771
0.031677
0.023865
0.028259
0.019470
0.031189
0.025818
0.046326
0.059998
0.059998
0.042419
0.014587
0.004333
0.000916
-0.002472
0.011169
0.013123
0.014587
0.016541
0.004822
-0.012238
-0.021515
-0.017609
-0.015167
-0.022491
-0.014191
-0.018585
-0.032745
-0.023468
-0.024933
-0.031769
-0.042511
-0.021515
-0.020538
-0.022980
-0.011749
-0.017120
-0.019073
-0.027374
-0.012238
0.000427
-0.003448
0.013123
0.018005
0.006775
0.002380
0.010681
0.014587
0.030212
0.040466
0.033630
0.020447
-0.009796
-0.020538
-0.022003
-0.039581
-0.025909
-0.003448
-0.006378
-0.010284
-0.005402
-0.005402
-0.009796
-0.028351
-0.044952
-0.055206
-0.048859
-0.048370
-0.042023
-0.018097
-0.014679
-0.006866
-0.007355
-0.002960
-0.012238
0.000427
-0.007355
-0.001984
0.002869
-0.004425
0.007263
0.003845
0.010193
-0.001984
0.003357
0.004822
-0.001007
0.005310
-0.001984
0.006287
-0.000519
0.005310
0.013123
0.006287
0.028748
0.018494
0.012634
-0.003448
-0.016144
-0.007843
0.026306
0.000916
0.015564
0.042419
0.022400
-0.000519
-0.076202
-0.105499
0.226990
0.601501
0.332458
-0.116730
-0.264679
-0.077667
0.083435
0.052673
-0.089874
-0.112823
0.153259
0.361755
0.257751
0.014099
-0.055695
-0.143097
-0.112335
-0.052765
-0.031281
-0.034698
-0.048859
-0.050812
-0.051300
-0.076202
-0.080597
-0.062531
-0.036163
-0.041046
-0.025909
-0.037628
-0.046906
-0.053741
-0.041046
-0.046906
-0.028351
-0.009796
-0.004425
0.007263
0.003357
-0.002960
0.002869
0.007263
0.018005
0.030212
0.031677
0.050232
0.041443
0.052185
0.038025
0.039978
0.037537
0.042419
0.033142
0.027771
0.026794
0.034119
0.042908
0.034607
0.022400
0.014099
0.017517
0.008240
0.006287
0.003357
0.004822
0.018494
0.006287
0.003845
-0.002960
-0.003937
-0.009308
-0.000519
-0.010773
-0.011749
-0.018097
-0.024445
-0.023956
-0.031769
-0.032745
-0.035675
-0.044464
-0.040070
-0.037628
-0.041534
-0.049347
-0.045441
-0.052277
-0.051300
-0.045441
-0.044464
-0.042999
-0.044464
-0.038116
-0.040558
-0.043976
-0.041046
-0.013214
-0.018097
-0.000519
0.003845
0.013123
0.014587
0.006287
-0.009796
0.003357
0.027283
0.050720
0.026306
0.023376
0.004333
-0.012238
-0.002472
-0.005402
-0.005890
-0.017609
0.005310
0.007751
0.015076
-0.002472
-0.016632
-0.047882
-0.047882
-0.052277
-0.049835
-0.050323
-0.046417
-0.043976
-0.038605
-0.020050
-0.010284
-0.009796
-0.012726
-0.003448
-0.015656
-0.025909
-0.021027
-0.004913
0.003357
0.002380
0.013123
0.008240
0.020935
0.009216
0.015076
0.027771
0.034119
0.044373
0.048279
0.038025
0.032654
0.041931
0.056580
0.051208
0.037537
0.019470
0.011169
-0.012726
0.009705
0.011169
0.007751
0.001404
0.007263
-0.003448
-0.002960
-0.000519
-0.005402
-0.005402
-0.004425
-0.001007
0.006775
-0.013214
-0.002960
-0.041046
-0.038116
0.002380
-0.001984
-0.020050
-0.030304
-0.071320
-0.131378
-0.096222
0.044861
0.098083
0.045837
-0.012726
-0.028351
-0.041046
-0.036652
-0.050812
-0.073273
-0.117706
-0.119171
-0.071808
-0.008331
0.013611
0.008728
-0.022491
-0.058624
0.007263
0.115662
0.107361
0.110291
0.044373
-0.043488
-0.172394
-0.141144
-0.063995
0.220154
0.110779
0.110779
0.037537
0.205505
0.039490
-0.088409
-0.063995
-0.076202
-0.035187
0.008728
0.041443
0.022888
-0.011749
-0.022491
-0.041534
-0.040558
-0.043976
-0.047394
-0.031281
-0.019073
-0.010284
0.002380
0.014587
0.016541
0.018494
0.031189
0.036072
0.038513
0.033630
0.033142
0.045349
0.036560
0.022400
0.030701
0.015076
0.024353
0.015564
0.007751
0.007263
-0.003448
-0.001984
0.002380
0.000427
0.001404
0.004822
-0.009796
-0.005890
-0.009796
0.000427
-0.010773
-0.013702
-0.001007
0.005798
-0.006378
-0.000031
0.008240
0.007263
-0.000519
0.008728
0.005798
-0.006378
-0.012238
-0.007843
-0.008820
0.004333
0.002380
0.004333
-0.003937
-0.017120
-0.024445
-0.027374
-0.018097
-0.014191
-0.008820
-0.021027
-0.022980
-0.013702
-0.014679
-0.002960
0.009216
0.027283
0.038025
0.038025
0.054626
0.057068
0.057068
0.041443
0.030212
0.023376
0.034119
0.055115
0.073181
0.080505
0.065857
0.048279
0.014099
-0.016144
-0.028351
-0.026886
-0.008820
0.003357
-0.003937
-0.017609
-0.032257
-0.030792
-0.062042
-0.057159
-0.059601
-0.043488
-0.035675
-0.015656
0.003845
0.011169
-0.004425
-0.022491
-0.007843
0.002869
0.040466
0.045837
0.037048
0.031677
0.026794
0.030212
0.022888
0.014099
0.014099
0.014099
0.018982
0.027771
0.024353
0.009705
0.012634
-0.014191
-0.022003
-0.021027
-0.006866
-0.008820
-0.009796
-0.001984
-0.008331
0.004822
-0.000031
-0.004425
-0.012726
-0.010284
-0.027863
-0.027863
-0.013214
-0.009796
-0.001007
-0.001495
-0.007355
-0.003937
-0.010773
-0.007843
-0.016144
-0.032745
-0.025909
-0.022003
-0.016632
-0.017120
-0.014679
-0.024933
-0.029816
-0.040070
-0.066437
-0.088898
-0.076691
-0.044464
-0.039093
-0.008820
-0.014191
-0.037628
-0.043488
-0.057648
-0.057159
-0.045441
-0.030304
-0.031281
-0.041046
-0.059113
-0.057648
-0.023468
-0.002472
0.012634
0.014587
0.009216
-0.007355
-0.002472
-0.012726
-0.006378
0.005798
-0.010773
-0.016144
-0.005402
0.006287
0.015564
0.016052
0.010681
0.019958
0.024353
0.020447
0.022888
0.022888
0.029236
0.023865
0.027771
0.053650
0.075623
0.073669
0.083923
0.047791
0.028259
0.046814
0.063416
0.123474
0.184998
0.143494
0.390564
0.562927
0.021423
-0.576202
-0.162628
0.303650
0.386658
0.231384
0.208923
0.082947
-0.072784
-0.023956
0.023376
0.024841
0.031677
0.008240
-0.022003
-0.055695
-0.078644
-0.078644
-0.089874
-0.092804
-0.065460
-0.057648
-0.058136
-0.057159
-0.051788
-0.053741
-0.060089
-0.041046
-0.024445
-0.024933
-0.034210
-0.036652
-0.023956
-0.011261
0.005310
-0.003937
-0.003937
-0.002472
0.018005
0.013611
-0.000519
0.007263
0.010193
0.009216
0.011658
0.015564
0.023376
0.002869
0.014587
-0.002472
-0.008331
-0.014191
0.006775
0.043884
0.078064
0.071716
0.051208
0.040955
0.019470
-0.001984
0.003357
0.010193
0.027283
0.044861
0.035583
0.007263
-0.001495
-0.006866
0.001892
0.012146
-0.010773
-0.024445
-0.026398
-0.036163
-0.036652
-0.040070
-0.050812
-0.037140
-0.032745
-0.042999
-0.018097
-0.022980
-0.033234
-0.030304
-0.015167
-0.019562
-0.020538
-0.014191
-0.006866
-0.009308
-0.005402
-0.005402
-0.010773
-0.002960
-0.008331
-0.002472
0.009705
0.007751
0.008240
0.018005
0.011169
0.008728
0.009216
0.012146
0.010193
0.014099
0.015076
0.018982
0.016541
0.021912
0.007263
0.016052
0.021423
0.018982
0.020447
0.020447
0.019958
0.015564
0.018494
0.016541
0.008728
0.003357
-0.005890
-0.009796
-0.005402
-0.001007
0.004822
0.014587
0.027283
0.037048
0.051697
0.052673
0.062439
0.055603
0.038025
0.024353
0.017517
0.022400
0.043396
0.084412
0.106384
0.102478
0.044861
-0.036652
-0.094757
-0.055206
0.051208
0.098572
0.013123
-0.070343
-0.111847
-0.130402
-0.095245
-0.080597
-0.064972
-0.066925
-0.081573
-0.098663
-0.072784
-0.059113
-0.058136
-0.045441
-0.045929
-0.032745
-0.021515
-0.038116
-0.027863
-0.022980
-0.025421
-0.005402
0.020447
0.019958
0.020447
-0.031281
-0.070831
-0.063995
0.232361
0.550232
0.221619
0.075134
-0.042511
-0.025909
0.058533
-0.072784
-0.163605
-0.006866
0.220642
0.372009
0.258240
0.057068
-0.025421
-0.130890
-0.020538
0.009705
-0.015656
-0.031281
-0.048859
-0.047394
-0.042999
-0.021027
0.006775
0.031189
0.027771
0.032166
0.011658
0.004822
-0.002472
0.008240
0.018982
0.002869
0.023376
0.035583
0.027283
0.031677
0.015076
0.006287
-0.000031
-0.014679
-0.036652
-0.043976
-0.034698
-0.032257
-0.043976
-0.026886
-0.040070
-0.028839
-0.024933
-0.017120
-0.020050
-0.009796
-0.008331
0.000427
-0.007355
0.006287
-0.002472
-0.002472
-0.001495
0.008240
0.011169
0.012634
0.031677
0.015564
0.005798
0.000427
0.016052
-0.007355
-0.005890
-0.000519
-0.001007
0.002380
0.001892
-0.009796
-0.011261
-0.009308
-0.016144
-0.027374
-0.035675
-0.026398
-0.037628
-0.032257
-0.042023
-0.044952
-0.062042
-0.049835
-0.046417
-0.021027
-0.008820
0.016052
0.012634
0.003845
-0.011261
-0.021515
-0.024933
-0.014191
0.006775
0.020935
0.038025
0.039001
0.040466
0.047302
0.059509
0.070251
0.058044
0.058533
0.053162
0.045837
0.029724
0.021912
0.023376
0.018494
0.025818
0.026794
0.041931
0.034119
0.026306
0.039490
0.023865
0.027771
0.028748
0.014587
0.007263
-0.009308
0.000916
-0.044952
-0.085968
-0.111359
-0.082062
0.021423
0.053650
0.031677
0.034607
0.041443
-0.015656
-0.040070
-0.039581
-0.049347
-0.038116
-0.013214
0.008240
0.032654
0.036560
0.033142
0.035095
0.029236
0.034119
0.021912
0.008728
0.006775
0.020935
0.021912
0.037537
0.118591
0.131775
0.103455
0.071716
-0.042999
-0.017609
-0.017120
0.019470
0.097107
0.153259
0.118591
0.137146
0.085388
0.041931
0.075134
0.082458
0.101013
0.255310
0.258728
0.051697
-0.246124
-0.358429
-0.145050
0.188904
0.287048
0.229431
0.037537
-0.032745
-0.105988
-0.109894
-0.116730
-0.087921
-0.057159
-0.042023
-0.045929
-0.052277
-0.052277
-0.063019
-0.061554
-0.068390
-0.065460
-0.062531
-0.047882
-0.018097
-0.029327
-0.012726
-0.023468
-0.021027
-0.009796
-0.004913
-0.002472
0.004333
0.007751
0.007263
0.001404
0.005310
0.009216
0.010681
0.013611
0.001404
-0.003937
-0.005402
-0.001007
-0.003448
-0.020050
-0.009796
-0.016632
-0.015167
-0.019562
-0.048370
-0.042511
-0.050323
-0.060577
-0.071320
-0.073273
-0.068390
-0.058136
-0.052765
-0.050812
-0.059113
-0.062531
-0.057159
-0.069855
-0.051788
-0.076202
-0.062042
-0.066437
-0.060089
-0.046906
-0.048859
-0.035675
-0.018097
-0.026398
-0.015656
-0.005890
0.001404
0.004822
-0.008331
0.006775
0.011169
0.034119
0.039001
0.048767
0.044861
0.054626
0.057068
0.080505
0.087341
0.084412
0.086853
0.090271
0.065857
0.060486
0.077576
0.071716
0.092712
0.108337
0.103943
0.089783
0.071228
0.062439
0.058044
0.065857
0.064880
0.056091
0.044373
0.001892
-0.034210
-0.068390
-0.053253
-0.013702
0.013123
0.026306
-0.005402
-0.044464
-0.050812
-0.061554
-0.080109
-0.070831
-0.069855
-0.067902
-0.056671
-0.046906
-0.045441
-0.057159
-0.051788
-0.036652
-0.021515
-0.009796
-0.002960
-0.005890
-0.028839
-0.026886
-0.024445
-0.013702
-0.010284
-0.005890
0.005798
-0.016144
-0.019073
-0.009308
-0.007355
-0.009308
-0.006378
-0.001495
-0.015656
-0.011749
-0.016632
-0.007843
-0.010773
0.000916
-0.001984
0.004333
0.001404
-0.004425
-0.010284
-0.000519
-0.004425
-0.007355
-0.003937
0.002869
-0.007843
-0.002960
0.000916
-0.022003
-0.020538
-0.020050
-0.030792
-0.033234
-0.021027
-0.001984
0.006775
0.024841
0.041931
0.045349
0.080505
0.098083
0.080994
0.051208
0.028748
0.036560
0.045349
0.039001
0.069763
0.077087
0.084900
0.085876
0.069275
0.051697
0.036560
0.024353
0.018494
0.010193
-0.021027
-0.011749
-0.018585
-0.025421
-0.020050
-0.021027
-0.021027
-0.028351
-0.022980
-0.016144
-0.008820
-0.024933
-0.008331
-0.002960
-0.008820
-0.006866
-0.012726
0.006287
0.010193
0.014099
0.010681
0.016541
0.012634
0.021912
0.011169
0.006775
0.053162
0.084900
0.122009
0.195251
0.393005
0.523376
-0.529327
-0.997589
-0.997589
0.397888
1.001892
0.959900
-0.028839
-0.354523
-0.330597
-0.232941
-0.145538
-0.080109
-0.033234
0.006287
0.048767
0.104919
0.137634
0.123962
0.120056
0.109802
0.106384
0.083923
0.060974
0.041931
-0.023956
-0.069855
-0.045929
-0.012726
0.013611
0.016541
0.004333
-0.017609
-0.003937
-0.019562
-0.032257
-0.034210
-0.043488
-0.045929
-0.074249
-0.079620
-0.048370
-0.011261
0.023376
0.004822
0.013611
-0.022491
-0.034210
-0.033722
-0.044464
-0.032257
-0.008820
-0.002472
-0.010773
-0.002960
0.001892
0.001892
0.001404
0.009705
0.004822
-0.003448
-0.001984
0.001404
0.001892
-0.010284
0.003357
0.000916
-0.005402
-0.000031
0.003845
0.006775
0.007263
-0.007355
0.003357
0.008728
-0.007355
0.007263
-0.001984
-0.005890
0.004333
0.000427
0.004822
0.000916
-0.003937
-0.018585
-0.004425
-0.004425
-0.004425
-0.016144
-0.008331
-0.014679
-0.008820
-0.005402
-0.015167
-0.017120
-0.008820
-0.015656
-0.010773
-0.009796
-0.022491
-0.005402
-0.006866
-0.004425
-0.015656
-0.005890
-0.000519
-0.001495
0.007751
0.003845
0.002380
-0.003937
-0.000031
-0.007355
0.002869
-0.009308
0.002869
0.014099
0.011169
0.025818
0.033630
0.029236
0.027771
-0.007355
-0.004913
0.004822
0.002869
0.007751
0.009705
0.011658
-0.001007
-0.022491
-0.008820
0.008728
0.021423
0.019958
0.005310
0.003357
-0.015656
-0.023956
-0.017120
-0.016632
-0.020538
-0.013702
-0.000519
0.014587
0.020935
0.017029
0.031677
0.050720
0.056091
0.059998
0.050720
0.051208
0.050720
0.042419
0.049744
0.052185
0.060486
0.059509
0.071716
0.068787
0.051697
0.054626
0.048279
0.023865
0.018494
0.037537
0.016541
0.005310
-0.001984
-0.007355
0.015076
0.067322
0.072693
0.068298
0.050720
0.008240
-0.001495
-0.027863
-0.016632
-0.012726
-0.010284
0.010193
0.021423
0.004333
-0.018585
-0.037628
-0.052277
-0.048370
-0.076202
-0.101105
-0.100128
-0.093292
-0.088409
-0.084503
-0.083038
-0.091339
-0.099640
-0.101593
-0.094269
-0.070343
-0.051300
-0.039581
-0.027374
-0.032257
-0.033234
-0.030792
-0.010773
0.015564
0.047791
0.116638
0.241150
0.410583
0.258240
-0.532257
-0.997589
-0.926300
0.476013
1.001892
0.702576
-0.006866
-0.219757
-0.236847
-0.158234
-0.054230
-0.004913
0.044373
0.071228
0.070740
0.105408
0.114685
0.106873
0.081482
0.045837
0.029236
0.007751
0.004822
-0.010284
-0.008820
-0.009796
-0.008331
-0.008820
-0.013702
-0.007355
-0.007355
-0.015656
-0.006866
0.005798
-0.008331
0.000916
0.005310
0.006287
0.012634
0.013123
0.011169
0.020447
0.013123
0.023376
0.022888
0.020935
0.019958
0.027283
0.034119
0.020447
0.025330
0.027771
0.025818
0.031189
0.024353
0.023865
0.024353
0.022888
0.018494
0.022400
0.020935
0.021423
0.022888
0.021912
0.013611
0.036560
0.036072
0.024841
0.012634
0.006775
-0.001984
0.005798
-0.006378
-0.002960
0.001404
-0.013702
-0.021515
-0.020538
-0.019073
-0.009796
0.013611
0.038513
0.057556
0.066833
0.067322
0.060486
0.041443
0.022400
0.013611
0.017029
0.057068
0.094666
0.092712
0.065369
0.041443
0.029724
0.028748
0.025818
0.050232
0.029236
0.040955
0.010681
0.014099
-0.001984
-0.022980
0.005310
0.040955
0.032166
0.002380
0.001404
0.023865
0.034119
0.061951
0.060486
0.039978
0.002869
-0.042999
-0.070343
-0.060089
-0.070343
-0.059601
-0.062042
-0.075714
-0.105988
-0.122101
-0.126984
-0.138702
-0.151886
-0.150421
-0.149933
-0.140167
-0.142120
-0.136261
-0.114288
-0.095734
-0.075714
-0.063019
-0.045929
-0.045929
-0.031769
-0.008331
-0.002960
-0.007355
0.014099
0.012634
0.010193
0.006287
0.014587
0.003357
-0.006378
0.001404
-0.003448
-0.001007
-0.001007
-0.007355
-0.014679
-0.004913
-0.008820
-0.017120
-0.013214
-0.015167
-0.028351
-0.016144
-0.016632
-0.022003
-0.010773
-0.016632
-0.027374
-0.026398
-0.025421
-0.017609
-0.024445
-0.031281
-0.019073
-0.021027
-0.023468
-0.024445
-0.024933
-0.023468
-0.017609
-0.011261
-0.022003
-0.021515
-0.008820
-0.021027
-0.016144
-0.011749
-0.011749
-0.019073
-0.006378
-0.014679
-0.004425
-0.010773
0.001892
-0.001007
-0.001007
0.003357
0.006287
0.004822
0.015564
0.026306
0.048279
0.073669
0.097595
0.112732
0.134216
-0.029816
-0.405792
-0.929718
-0.624054
0.194275
0.050232
0.200134
0.348083
0.049744
-0.194855
-0.249054
-0.168976
-0.213898
-0.176300
-0.072296
-0.001495
0.052185
0.105896
0.151306
0.157166
0.150818
0.145447
0.129333
0.109802
0.089294
0.078552
0.162537
0.179138
0.125916
0.059998
0.059021
0.063416
0.065857
0.043884
0.051208
0.076111
0.128357
0.149841
0.161560
0.163025
0.128845
0.091736
0.084900
0.086853
0.068298
0.082947
0.100525
0.111267
0.119568
0.128845
0.118103
0.083923
0.067322
0.050720
0.035583
0.034119
0.036560
0.075134
0.089294
0.081482
0.082458
0.051208
0.083923
0.080017
0.081482
0.094666
0.074158
0.059509
0.027771
0.025330
0.018982
0.020935
0.020447
0.005310
-0.007355
-0.019073
-0.063995
-0.076202
-0.094757
-0.123077
-0.126007
-0.131378
-0.116730
-0.141632
-0.153351
-0.136749
-0.152374
-0.134308
-0.129913
-0.133820
-0.140656
-0.128448
-0.116730
-0.119171
-0.108429
-0.090363
-0.063995
-0.053741
-0.042023
-0.031769
-0.025421
-0.051300
-0.046417
-0.002960
0.011658
0.020447
0.019958
0.019958
0.004333
0.007263
0.005798
0.000427
0.004333
0.001404
0.008728
0.016052
0.009216
0.020935
0.015076
0.015564
0.014587
0.017517
0.014587
0.012146
0.015564
0.013611
0.011658
0.013123
0.024353
0.005798
0.013611
0.014587
0.014587
0.017517
0.007263
0.008240
0.011658
0.019958
0.018494
0.008728
0.018005
0.012634
-0.000031
0.016052
0.019470
0.018494
0.008728
0.007263
0.004822
0.011658
0.007751
0.017029
0.013123
0.006775
0.012634
0.011169
0.009705
-0.006378
0.006775
0.011169
0.001404
0.009705
0.013123
0.003357
0.004333
0.005310
0.010681
-0.006866
0.003845
0.007751
0.000427
0.004333
0.001892
0.002869
0.003357
-0.008331
-0.001495
0.011169
-0.003448
-0.009796
0.000916
-0.000519
-0.018097
-0.014191
-0.009796
-0.012726
-0.025909
-0.031769
-0.046417
-0.055695
-0.022491
0.051697
0.073181
0.089783
0.099060
0.030212
-0.008820
0.065369
0.160095
0.192810
0.169861
0.140564
0.098083
0.032166
0.017029
0.058533
0.060974
0.045837
0.023865
0.020935
0.010681
0.003357
-0.038116
-0.079132
-0.103058
-0.127960
-0.138702
-0.159210
-0.165558
-0.150909
-0.108429
-0.059601
0.010681
0.074646
-0.059113
-0.118195
-0.089386
0.011658
-0.167511
-0.016144
0.213318
0.284607
0.168396
0.233337
0.114197
-0.450714
-0.563995
0.058533
0.339294
0.226990
0.127869
0.063416
0.042419
0.022888
-0.007355
-0.038116
-0.042999
-0.037140
-0.012726
0.014587
0.043396
0.058044
0.071716
0.058533
0.045837
0.043396
0.038025
0.019470
0.010193
0.014587
0.004822
0.027283
0.020935
0.017029
0.021912
0.015564
0.011169
0.012634
0.015564
0.014587
0.026794
0.030212
0.027283
0.029724
0.030701
0.017029
0.023376
0.023865
0.007263
0.018005
0.011658
0.021423
0.019470
0.019958
0.014587
0.015564
0.008728
0.015564
0.020935
-0.004913
0.009216
0.008728
0.011169
0.009216
0.016541
0.011169
0.002869
0.005798
0.014099
0.000427
-0.012726
-0.012726
-0.014191
-0.023468
-0.012726
0.001892
-0.007355
0.000916
-0.002472
-0.008331
-0.010284
-0.013702
-0.014679
-0.010773
-0.012238
-0.001007
-0.001007
-0.006866
0.000427
0.004333
0.003357
-0.001007
0.001404
-0.001495
0.011169
0.005310
0.000916
-0.000031
0.002869
0.008240
-0.000519
-0.007843
0.012146
0.002380
0.000916
0.003357
0.000427
0.001892
0.009705
-0.000519
-0.005402
-0.006378
-0.005402
-0.000031
0.013611
0.035095
0.046814
-0.005890
-0.029816
-0.026398
-0.040070
-0.032745
-0.018585
-0.007355
0.005310
0.009216
-0.013702
-0.038605
-0.068390
-0.072296
-0.063507
-0.048370
-0.033234
-0.001007
0.018005
0.064392
0.116150
0.151794
0.170349
0.143005
0.111755
0.071716
0.030701
0.033630
0.032654
0.061462
0.108337
0.143982
0.150818
0.140564
0.088318
0.049255
0.017029
-0.016632
-0.039581
-0.062042
-0.072784
-0.077667
-0.081085
-0.067413
-0.067413
-0.060577
-0.051788
-0.047882
-0.034210
-0.044464
-0.039093
-0.021515
-0.016632
-0.012726
-0.008331
-0.001495
0.013123
0.007263
-0.002472
0.008728
-0.012726
-0.001007
-0.000519
0.002869
0.009705
0.016052
0.013611
0.007751
0.006287
0.002869
-0.001495
0.006775
0.005310
-0.001007
-0.001495
-0.006378
-0.003448
-0.005890
-0.001007
-0.002472
-0.016632
-0.005890
-0.004913
-0.006866
-0.003937
-0.013214
-0.015656
-0.013214
-0.012238
-0.019562
-0.016144
-0.026398
-0.016632
-0.019562
-0.019562
-0.019562
-0.017609
-0.014191
-0.011261
-0.025909
-0.014191
-0.010284
-0.017609
-0.012238
-0.010773
-0.005890
-0.014191
-0.007355
-0.012726
-0.012726
-0.012726
-0.013214
-0.000519
-0.005890
-0.009796
-0.010773
-0.002960
-0.014679
0.002380
0.003845
0.003845
0.003845
0.022400
0.033630
0.060486
0.098083
0.267517
0.354431
-0.397003
-0.997589
-0.750519
0.032166
0.500427
0.272888
0.735291
0.945740
-0.086945
-0.492706
-0.469269
-0.247589
-0.048370
0.078064
0.156189
0.194275
0.227478
0.247498
0.222595
0.190857
0.165466
0.128845
0.076111
0.029724
0.023376
0.001892
-0.018097
-0.007355
-0.002472
-0.021515
-0.026886
-0.006866
-0.033722
-0.036652
-0.033722
-0.039093
-0.038605
-0.019073
-0.020050
-0.021515
-0.032257
-0.033234
-0.020050
-0.024933
-0.035675
-0.025909
-0.021027
-0.027863
-0.033234
-0.026886
-0.024445
-0.019073
-0.021515
-0.039093
-0.020050
0.002380
0.027771
0.030212
0.062927
0.027283
0.017517
0.019958
0.017517
0.023865
0.039978
0.079041
0.104919
0.124939
0.062439
0.014099
0.002869
0.003357
0.019470
0.031677
0.026794
0.031189
0.015076
0.015564
-0.011749
-0.010284
-0.030792
-0.030792
-0.047394
-0.039093
-0.039581
-0.045441
-0.043488
-0.032745
-0.031281
-0.031769
-0.042511
-0.033722
-0.035187
-0.038116
-0.035675
-0.037628
-0.030792
-0.028351
-0.015167
-0.031281
-0.027863
-0.028839
-0.030792
-0.040070
-0.040070
-0.041046
-0.044464
-0.035675
-0.050812
-0.047882
-0.043488
-0.049835
-0.038116
-0.039093
-0.057159
-0.057159
-0.055695
-0.053741
-0.049835
-0.044952
-0.042023
-0.054718
-0.029816
-0.041046
-0.037628
-0.034698
-0.038116
-0.028351
-0.028839
-0.024445
-0.023468
-0.009308
-0.025421
-0.011261
-0.019073
-0.015167
-0.011749
-0.000031
-0.001007
0.003357
0.021423
0.012634
0.009705
0.011658
0.017029
0.009705
0.023376
0.020935
0.016541
0.015076
0.018494
0.012146
0.028748
0.014099
0.011169
0.014587
0.018494
0.012146
0.016541
0.017029
0.018005
0.007263
0.014587
0.020447
0.016541
0.016052
0.011169
0.008240
-0.002472
0.000916
-0.014191
-0.004913
-0.004425
-0.014191
-0.013702
-0.020050
-0.012238
-0.007843
-0.007843
0.007263
0.007751
0.009705
0.005310
-0.000519
0.022888
0.066833
0.060486
0.066345
0.056580
0.042419
0.076111
0.063904
0.019958
0.026794
0.002869
0.025330
0.066833
0.050720
0.026794
0.002869
-0.011749
-0.013214
-0.024933
-0.015167
-0.017120
-0.032745
-0.031281
-0.032257
-0.050323
-0.042511
-0.041534
-0.024933
-0.007843
0.016052
0.042908
0.045837
0.043396
0.026794
0.036072
0.032654
0.022400
0.016052
0.040955
0.054138
0.068298
0.086365
0.005798
0.016541
0.210388
0.275330
0.057068
-0.424835
0.038025
0.085876
0.137634
0.351501
-0.007355
-0.309113
-0.185089
0.170349
0.163513
0.112732
0.073181
0.042419
0.039490
0.046326
0.052185
0.064880
0.093201
0.086853
0.059021
0.071228
0.074158
0.084900
0.090271
0.089294
0.081482
0.073181
0.066833
0.053162
0.024353
0.017029
-0.007843
-0.006378
-0.016632
-0.025909
-0.029816
-0.029327
-0.033234
-0.041046
-0.030304
-0.023468
-0.026398
-0.025909
-0.019562
-0.006866
-0.002472
-0.003937
-0.006866
0.000916
0.005310
0.007263
0.008728
0.004822
0.005310
0.001892
-0.001495
0.010681
0.003845
0.004333
0.012634
0.005798
-0.003448
0.004822
-0.006378
0.006775
0.008240
0.004822
0.003845
-0.004425
0.010193
-0.003448
0.001892
-0.001984
0.004822
-0.003448
-0.014679
-0.002960
-0.000031
-0.002472
-0.000519
-0.000519
-0.001007
0.003357
-0.004913
0.002380
0.000916
0.001404
-0.002960
-0.005890
-0.001984
-0.008820
-0.003448
0.002380
0.000916
-0.001495
-0.008331
-0.001495
0.001892
-0.000031
-0.003937
-0.014191
-0.002472
-0.017609
-0.000519
-0.009308
-0.000519
-0.010773
-0.011749
-0.001984
-0.002960
-0.012726
-0.009796
-0.004913
-0.013214
-0.003937
-0.002472
-0.003937
-0.001007
-0.001007
-0.001984
-0.001007
0.002380
0.011169
0.014099
0.014587
0.009705
-0.004425
-0.016144
-0.009308
0.006775
0.021423
0.024353
0.015564
-0.011261
-0.037628
-0.057648
-0.050812
-0.029816
-0.021027
-0.007843
-0.001495
0.007751
0.022400
0.022400
0.029724
-0.037628
-0.074738
-0.069855
-0.072296
-0.050812
0.001404
0.018005
0.012146
0.019958
-0.013702
-0.026398
-0.016144
-0.032745
-0.041534
-0.040070
-0.052765
-0.070831
-0.078644
-0.048859
-0.024933
-0.023468
-0.009308
-0.011749
-0.017120
-0.030792
-0.030792
-0.040070
-0.013214
-0.011261
-0.002472
0.005798
0.025818
0.031677
0.036560
0.026306
0.032166
0.030212
0.027283
0.016541
0.036560
0.035583
0.034119
0.030212
0.042908
0.056091
0.040466
0.033630
0.033630
0.010193
-0.001007
0.022400
0.005798
0.003845
0.007751
0.023865
-0.034210
-0.057159
-0.085968
-0.099152
0.135193
0.312927
0.065369
-0.033234
0.122986
0.182068
0.152771
-0.010284
-0.355988
-0.234894
0.086365
0.442322
0.321228
0.110779
-0.016632
0.003845
0.028259
0.032166
-0.015656
-0.029327
-0.020538
-0.013702
-0.020538
-0.021515
-0.022003
-0.036163
-0.043488
-0.032257
-0.040070
-0.046906
-0.036163
-0.028839
-0.040070
-0.041046
-0.032257
-0.039581
-0.025421
-0.009796
-0.015167
-0.006866
-0.003937
-0.004913
0.000427
0.010193
0.017517
0.012634
0.015564
0.012146
0.021912
0.015076
0.018982
0.010681
0.018982
0.025818
0.014099
0.015076
0.015076
0.017029
0.016541
0.022888
0.008728
0.011169
0.005798
0.018005
0.009216
0.007263
0.005310
0.006287
0.003357
0.004822
0.001892
0.003357
0.003357
0.004333
-0.008820
0.004822
0.006775
0.010193
0.010193
0.013123
-0.000031
0.000427
0.006775
0.010681
0.029236
0.050232
0.070740
0.056580
0.048767
0.041931
0.023376
0.021423
0.014587
-0.021027
-0.014679
-0.016632
-0.007843
0.007263
-0.004425
0.002380
-0.016632
-0.050812
-0.086456
-0.107452
-0.098175
-0.018097
0.000427
-0.002472
-0.003937
-0.007355
-0.033722
-0.033234
-0.035187
-0.021027
-0.024445
-0.018585
0.013611
0.026306
0.046326
0.035095
0.010681
-0.008331
-0.001007
-0.021027
-0.049347
-0.027863
-0.039093
-0.063995
-0.062042
-0.056671
-0.059601
-0.065460
-0.063995
-0.035187
-0.029816
-0.023956
-0.028839
-0.021515
-0.011261
0.005798
0.033142
0.042908
0.035095
0.029236
0.037048
0.026794
0.034607
0.045837
0.061462
0.064392
0.059509
0.064392
0.043396
0.039001
0.032654
0.016541
0.024841
0.007263
0.004822
-0.010773
-0.005402
-0.007843
-0.000519
0.002869
-0.012726
-0.005402
-0.001495
-0.002472
-0.006378
-0.019073
-0.030792
-0.015167
-0.018097
-0.021027
-0.014679
-0.031769
-0.057159
-0.030304
-0.098175
-0.138702
0.397400
0.676697
0.092712
-0.079132
-0.125031
-0.222687
-0.311554
-0.063995
0.162537
0.353943
0.324646
0.192810
0.022888
-0.084015
-0.064972
-0.035187
-0.040558
-0.056183
-0.064972
-0.058624
-0.048370
-0.063019
-0.053741
-0.049835
-0.055695
-0.071808
-0.074249
-0.071320
-0.073761
-0.071808
-0.065948
-0.065948
-0.061554
-0.052277
-0.041534
-0.031281
-0.035187
-0.035187
-0.023468
-0.022980
-0.025909
-0.016632
-0.013214
-0.018585
-0.005890
-0.012238
-0.003448
-0.005402
-0.003937
-0.001495
-0.002472
-0.005402
-0.010773
-0.004425
-0.010284
-0.022491
-0.018097
-0.014191
-0.027374
-0.016632
-0.021515
-0.022003
-0.019562
-0.015167
-0.010284
0.000427
-0.011261
-0.000031
0.019958
0.041931
0.055115
0.039001
-0.041534
-0.081573
-0.061554
-0.020538
0.027283
0.022400
-0.011749
-0.025909
-0.032257
0.003357
0.044861
0.016541
-0.019562
-0.050323
-0.023468
-0.022491
-0.035675
-0.044464
-0.044464
-0.023468
-0.047882
-0.047394
-0.035187
-0.031769
-0.025421
-0.035187
-0.055695
-0.065460
-0.065460
-0.046417
-0.050812
-0.052277
-0.054718
-0.041534
-0.024445
-0.005402
0.019470
0.038025
0.036560
0.055603
0.037048
0.050720
0.037048
0.041443
0.059509
0.059021
0.081482
0.080505
0.055115
0.018982
-0.013702
-0.017120
-0.024933
-0.032745
-0.035187
-0.039093
-0.062042
-0.075226
-0.087433
-0.079620
-0.073273
-0.060577
-0.033722
0.006775
0.046814
0.091736
0.100525
0.072693
0.046814
0.035095
0.013123
0.016052
0.025818
0.073669
0.093689
0.101990
0.093689
0.116150
0.063416
-0.005890
-0.023956
-0.022980
-0.033234
-0.042999
-0.063507
-0.066437
-0.068390
-0.098663
-0.115753
-0.039581
0.033630
0.023376
-0.128448
-0.107452
0.085876
0.161560
0.214294
0.190857
0.100525
-0.018097
-0.021515
-0.071808
-0.036652
0.085876
0.134705
0.137146
0.218201
0.227478
0.146423
-0.005890
-0.158722
-0.168488
-0.047394
0.001892
-0.004425
-0.025421
-0.029816
-0.029816
-0.066437
-0.068390
-0.070343
-0.064484
-0.058624
-0.052765
-0.045441
-0.041534
-0.039093
-0.042023
-0.037628
-0.032745
-0.029816
-0.028351
-0.025909
-0.015656
-0.010284
-0.006378
0.001892
0.003357
0.007263
0.011169
0.010193
0.019470
0.014587
0.024841
0.018494
0.031677
0.036560
0.029236
0.022888
0.018005
0.037537
0.025818
0.022400
0.022400
0.026306
0.022400
0.016052
0.025330
0.017517
0.016052
0.003357
0.007751
0.007263
0.005798
0.001892
0.013123
0.009705
0.026794
0.056580
0.049255
0.051208
0.057068
0.054138
0.061462
0.054626
0.036560
0.020447
0.021912
0.051208
0.062927
0.059998
0.026794
-0.033722
-0.072784
-0.062531
-0.047882
0.000427
0.027283
-0.010284
-0.069855
-0.113800
-0.129425
-0.094269
-0.065460
-0.085968
-0.087433
-0.069366
-0.052277
-0.046906
-0.005890
0.029236
0.083923
0.112244
0.123474
0.081970
0.016541
-0.039581
-0.035675
-0.004913
0.040955
0.062439
0.050720
0.059998
0.038025
0.029724
-0.000031
-0.007843
-0.045929
-0.051788
-0.062531
-0.062531
-0.070343
-0.072784
-0.055695
-0.039581
-0.029327
-0.023468
-0.021027
-0.009308
-0.002472
0.003845
0.022400
0.027283
0.034119
0.050232
0.043884
0.043396
0.054138
0.049744
0.048767
0.046326
0.044861
0.018005
0.034607
0.049255
0.026794
0.033142
0.040466
0.056580
0.072205
0.036560
0.010681
0.042419
-0.038605
-0.120636
0.300232
0.553162
0.460388
0.036560
-0.286163
-0.470734
-0.189972
0.077087
0.190857
0.245056
0.141052
0.120544
0.086853
-0.025909
-0.055206
-0.072784
-0.144073
-0.147491
-0.091827
-0.078156
-0.043976
-0.040070
-0.047882
-0.036163
-0.040558
-0.030304
-0.021515
-0.028839
-0.024933
-0.031281
-0.027863
-0.028839
-0.023956
-0.017609
-0.001007
-0.004913
-0.005890
-0.001007
0.000427
-0.001007
-0.002472
0.003845
-0.001495
0.006775
-0.006866
-0.011261
-0.002960
-0.007355
-0.010284
-0.006866
-0.003448
-0.006866
-0.006378
0.004822
-0.004913
0.002380
-0.002472
-0.001984
0.001404
0.002869
0.001404
0.001892
0.011169
0.011169
0.014099
0.023865
0.027283
0.039978
0.050720
0.076111
0.090759
0.097595
0.091736
0.088318
0.075134
0.072205
-0.017609
-0.055695
-0.075226
-0.040558
0.007751
0.013123
0.027283
0.018494
-0.039581
-0.071808
-0.105011
-0.109406
-0.128937
-0.126007
-0.111847
-0.083038
-0.056671
-0.029327
0.001404
-0.010284
0.014099
0.037048
0.022400
0.033142
0.031677
0.075134
0.080505
0.059021
0.052673
0.050720
0.064392
0.077576
0.062927
0.024353
-0.028351
-0.048370
-0.038116
-0.026398
-0.046417
-0.045929
-0.067902
-0.086945
-0.092316
-0.089874
-0.069855
-0.057159
-0.053741
-0.074738
-0.069366
-0.062042
-0.050323
-0.039581
-0.022003
0.002380
0.011169
0.027283
0.028259
0.025818
0.030701
0.039001
0.030701
0.034607
0.023376
0.017029
0.018005
0.003845
0.004822
-0.000519
0.010193
0.030212
0.043396
0.041931
0.032166
0.015564
0.013611
0.004822
0.016052
0.025818
0.042908
0.049744
0.083923
0.068298
0.080505
0.085388
0.045349
0.028259
0.009705
0.020935
-0.020538
-0.011749
-0.033234
0.013123
0.285583
0.795837
0.256287
-0.345245
-0.309113
-0.056183
0.145447
-0.045441
-0.063995
0.144470
0.412048
0.356873
0.178162
-0.061066
-0.078156
-0.008331
-0.005890
0.000427
0.004822
-0.012726
-0.031281
-0.033722
0.003357
0.001892
-0.000031
-0.014679
-0.028839
-0.051300
-0.048859
-0.060089
-0.062531
-0.051300
-0.038605
-0.027863
-0.009308
0.000916
0.007263
0.017029
0.031677
0.028259
0.039001
0.032654
0.028748
0.030701
0.037537
0.029236
0.021912
0.023865
0.024841
0.034119
0.028259
0.026794
0.001892
-0.032745
-0.029327
-0.018585
-0.018585
-0.012238
-0.022003
-0.067413
-0.065948
-0.050812
-0.050323
-0.091827
-0.111847
-0.068390
-0.044464
-0.039581
-0.027374
-0.029816
-0.037628
-0.054230
-0.050812
-0.054718
-0.045441
-0.047882
-0.038605
-0.062042
-0.060089
-0.025421
-0.017609
-0.004913
-0.014679
-0.010773
-0.021027
-0.015656
-0.033234
-0.040558
-0.035675
-0.038605
-0.028839
-0.025421
-0.020538
-0.016632
-0.013214
0.009216
0.021423
0.018005
0.006775
0.005798
0.007751
0.001404
0.006775
0.006287
0.015076
0.022888
0.009705
0.016052
0.022888
0.045349
0.035583
0.028748
0.011169
0.014099
-0.003448
-0.004913
0.025818
0.029724
0.033630
0.037537
0.024353
0.020447
0.020447
0.006287
0.008728
0.005798
-0.010284
-0.017609
-0.009796
-0.009308
0.001892
0.023376
0.000916
-0.022980
-0.036652
-0.024445
0.000916
0.020935
0.031677
0.028748
0.040955
0.023865
0.019470
0.032654
0.048767
0.054626
0.063904
0.076599
0.086365
0.074158
0.076599
0.067810
0.048279
0.048767
0.053162
0.047302
0.033142
0.016541
0.004822
-0.065460
-0.163116
0.051697
0.437927
0.425720
0.287537
-0.034698
-0.083527
-0.165558
-0.403839
-0.242706
0.116150
0.397400
0.368591
0.188904
0.073669
0.015564
-0.002960
0.023865
0.007751
-0.012238
-0.001007
0.001892
-0.034698
-0.022491
-0.005402
-0.007843
0.007263
0.014099
0.016052
-0.001495
-0.013702
-0.045441
-0.050323
-0.055695
-0.070831
-0.056183
-0.055206
-0.038116
-0.034210
-0.032257
-0.023468
-0.012238
-0.016144
0.000427
0.007751
0.017029
0.036072
0.035095
0.033142
0.048279
0.036560
0.015076
0.022400
0.051208
0.058044
0.057556
0.043884
0.028748
0.022400
0.003845
-0.002472
-0.010284
-0.049347
-0.037628
0.016541
0.022888
-0.006378
-0.022003
-0.025421
-0.061066
-0.073761
-0.054230
-0.051300
-0.034698
-0.034698
-0.034698
-0.018097
-0.027374
-0.037140
-0.024933
-0.023468
-0.017609
-0.028351
-0.028839
-0.023468
-0.015167
-0.014679
-0.026398
-0.016144
-0.006866
-0.014191
-0.026398
-0.018585
-0.012726
0.005310
0.006287
0.003357
0.009216
0.006775
0.016541
0.010193
-0.009796
-0.003448
0.001404
0.026306
0.006287
0.012634
0.014099
0.023376
0.018005
0.016052
0.002869
0.017517
0.007751
0.024353
0.021912
0.027771
0.028259
0.034607
0.035583
0.041931
0.034607
0.039978
0.041931
0.021912
0.007263
0.007751
-0.002472
0.000427
-0.006866
0.002869
0.018494
0.008240
-0.013702
-0.011749
-0.022003
-0.029327
-0.055206
-0.062531
-0.055695
-0.038116
-0.037140
-0.065460
-0.077667
-0.086456
-0.069366
-0.040070
0.133240
0.268005
0.302673
0.255798
0.137146
0.091736
-0.045929
-0.240265
-0.167999
0.100037
0.282654
0.397400
0.387146
0.177673
0.039978
0.102966
0.011169
0.040955
0.057556
0.002869
-0.054230
-0.054718
-0.068390
-0.046906
0.026794
0.019958
-0.016632
-0.053253
-0.076202
-0.059601
-0.068878
-0.103546
-0.118683
-0.093781
-0.090363
-0.087433
-0.090851
-0.092316
-0.084015
-0.081573
-0.084015
-0.073273
-0.066925
-0.052765
-0.048370
-0.045929
-0.043976
-0.022980
-0.022491
-0.017609
-0.001495
0.001404
0.018982
0.021912
0.022400
0.018982
0.040955
0.041931
0.040955
0.047302
0.044861
0.039001
0.018982
-0.026398
-0.052277
-0.077667
-0.052277
-0.034210
0.008240
0.025330
0.034119
0.034119
0.012634
-0.014679
-0.021515
-0.028351
-0.030304
0.007751
0.018982
0.040955
0.054626
0.042419
0.044373
0.058044
0.053162
0.058533
0.065857
0.055603
0.069275
0.070251
0.054626
0.031189
0.018494
0.002869
0.015564
-0.012238
-0.013702
0.031677
0.056580
0.032166
-0.000519
-0.037140
-0.039093
-0.051788
-0.056671
-0.024933
-0.057159
-0.105988
-0.110382
-0.100616
-0.084991
-0.126984
-0.174347
-0.169464
-0.135773
-0.121613
-0.153351
-0.163605
-0.173859
-0.160675
-0.152374
-0.145538
-0.134796
-0.117218
-0.091827
-0.078644
-0.073761
-0.043976
-0.036163
-0.017609
-0.002960
-0.001007
0.004822
0.005310
0.005310
0.017517
0.022400
0.024353
0.028748
0.038513
0.035583
0.026306
0.009705
0.016052
0.006287
0.006775
0.020447
0.011658
0.021912
0.030212
0.032654
0.027283
0.020447
0.020447
0.030701
0.073181
0.077087
0.098083
0.087830
0.101990
0.116150
0.139587
0.177185
0.191345
0.177673
0.210388
0.198669
0.212830
0.208923
0.182068
0.152771
0.161560
0.200623
0.221130
0.212830
0.124451
0.122009
0.030701
0.002869
0.053650
0.172791
0.291931
0.101013
-0.147980
-0.114777
-0.152374
-0.037628
-0.014679
0.006287
-0.007355
0.130310
0.041443
-0.159698
-0.230988
-0.231476
-0.152374
-0.079620
-0.045929
-0.051788
-0.076202
-0.083527
-0.092804
-0.109406
-0.115753
-0.114777
-0.098663
-0.080597
-0.078156
-0.063019
-0.050323
-0.042023
-0.014191
-0.006866
-0.010773
0.000916
0.007751
0.011658
0.023865
0.018494
0.025818
0.038025
0.023865
0.006287
0.007751
0.011658
-0.001984
-0.004425
-0.002960
-0.007843
-0.010773
-0.006866
-0.009796
-0.000519
-0.007355
0.003357
0.002869
-0.014679
-0.016144
-0.018585
-0.009796
-0.015656
-0.001495
0.004822
0.010193
0.019470
0.024841
0.034607
0.030701
0.017517
0.014099
0.004333
-0.060089
-0.118195
-0.178741
-0.201202
-0.166046
-0.127960
-0.063507
-0.003937
0.012146
-0.014679
-0.079132
-0.130402
-0.135773
-0.131378
-0.115753
-0.071808
-0.037628
-0.014679
0.000427
0.015076
0.005798
0.025330
0.054138
0.073181
0.060486
0.055603
0.039490
0.040466
0.028259
0.026794
0.022400
0.010193
0.010681
0.015564
0.015076
0.017517
0.010193
-0.002472
0.007751
0.004822
0.010681
0.009705
0.018982
0.007263
0.005310
0.008728
0.006287
-0.009796
-0.015167
-0.005890
0.009216
0.006287
0.003357
0.002380
-0.046906
-0.090851
-0.106476
-0.114288
-0.120148
-0.094269
-0.028839
-0.042511
-0.077179
-0.095734
-0.086945
-0.095245
-0.084991
-0.065948
-0.050812
-0.052765
-0.044952
-0.036163
-0.032257
-0.012238
-0.005402
0.014587
0.029724
0.046326
0.052673
0.046326
0.056580
0.038513
0.032166
0.031677
0.019470
0.009216
-0.007843
-0.005890
-0.016144
-0.026398
-0.038605
-0.045441
-0.063995
-0.071808
-0.055695
-0.035187
-0.010284
0.027283
0.029724
0.029724
0.044861
0.028748
0.069763
0.091248
0.126404
0.113220
0.058044
0.035583
0.024841
0.027283
0.055115
0.092712
0.118103
0.120056
0.100525
0.070251
0.026306
-0.012238
-0.039581
-0.044464
-0.053741
-0.058624
-0.061066
-0.043976
-0.047882
-0.041534
-0.038116
-0.040558
-0.038116
-0.023468
-0.017609
0.016541
0.014099
-0.022003
-0.033722
-0.042511
-0.080597
0.047791
0.103943
0.071716
0.028259
-0.020050
-0.114777
0.142517
0.362244
0.110779
-0.169952
-0.268097
0.072693
0.356384
0.233337
0.328552
0.097595
-0.251495
-0.261261
-0.046417
0.017517
0.045837
0.063904
0.044373
0.006775
-0.017120
-0.059113
-0.076691
-0.089386
-0.099152
-0.092804
-0.084503
-0.063019
-0.051300
-0.043488
-0.022980
-0.006866
0.014587
0.007263
-0.000031
0.008240
0.010193
0.010681
0.006775
-0.001007
0.004333
0.017517
0.027771
0.028259
0.035583
0.034119
0.022400
0.023376
0.017029
0.023376
0.026794
0.016541
0.016052
0.011658
0.025818
0.016052
0.015076
0.011169
0.007751
0.012146
0.007263
0.008240
-0.004913
0.014099
0.010681
-0.000031
-0.011261
-0.007355
-0.002472
0.011169
-0.007355
-0.018097
-0.009796
-0.016144
0.000916
0.015564
0.010193
0.012146
0.023376
0.008728
0.005798
0.010681
0.006775
-0.021515
-0.017609
-0.008820
-0.022980
-0.028351
-0.038116
-0.050323
-0.024933
0.005310
0.002380
0.001892
-0.015656
-0.055206
-0.087433
-0.078644
-0.045929
-0.030792
-0.018097
0.009216
0.004822
0.003845
0.004822
0.005310
0.016541
0.018494
0.017029
0.024841
0.021423
0.024353
0.018494
0.021423
0.027283
0.023376
0.016541
0.019958
0.015076
0.013611
0.004333
0.006287
0.011169
0.012634
0.016541
0.007751
0.033630
0.015564
0.028748
0.056091
0.044861
0.065369
0.051697
0.061951
0.071716
0.063904
0.045349
0.051697
0.057556
0.078552
0.095154
0.112244
0.103943
0.093201
0.068787
0.049255
0.020935
-0.004425
-0.003937
-0.001007
0.001404
-0.005402
-0.001007
-0.013702
-0.012726
-0.040070
-0.038605
-0.039581
-0.058136
-0.044952
-0.051300
-0.046906
-0.037628
-0.031769
-0.036652
-0.036163
-0.038605
-0.027863
-0.040558
-0.032257
-0.044464
-0.028839
-0.029327
-0.022003
-0.028839
-0.022003
-0.018097
-0.026398
-0.022980
-0.038605
-0.030304
0.005310
0.012634
-0.006866
0.003357
0.007263
0.003357
0.006287
0.025818
0.023865
0.024841
0.050720
0.066345
0.054626
0.049744
0.022888
0.014587
0.017029
0.029236
0.024841
0.034119
0.018982
0.016541
0.020447
0.011658
0.004822
0.002380
-0.012238
-0.026398
-0.033722
-0.037140
-0.039581
-0.009796
0.001404
0.012146
0.005798
0.001892
-0.005402
-0.006866
-0.009796
0.012146
0.016541
0.022888
0.030212
0.023376
0.029236
0.027283
0.005310
0.017517
0.017029
0.010681
0.023865
0.037048
0.004333
-0.010773
-0.017120
-0.001007
-0.006866
-0.001984
0.035583
-0.036652
-0.022491
0.108826
0.180115
0.045837
0.487244
0.154724
-0.307648
-0.107941
-0.008820
0.096619
0.180603
0.094177
0.100037
0.117615
0.067810
0.033630
0.002380
-0.029327
-0.051300
-0.069366
-0.068390
-0.073273
-0.084991
-0.092804
-0.092804
-0.077667
-0.077667
-0.058624
-0.039093
-0.022003
-0.006378
0.027771
0.014099
0.007263
0.020935
0.025330
0.047302
0.043884
0.060974
0.066833
0.072205
0.082458
0.076599
0.084900
0.063416
0.044861
0.054138
0.047302
0.035583
0.028748
0.032166
0.019958
0.035583
0.020447
0.026306
0.030212
0.039001
0.057556
0.061462
0.044373
0.028748
0.008728
0.006775
0.008728
0.012146
-0.003448
-0.010773
-0.014679
-0.006866
-0.024933
-0.019073
-0.015656
-0.025909
-0.039093
-0.044952
-0.037628
-0.046906
-0.044464
-0.071320
-0.076202
-0.077667
-0.081573
-0.053741
-0.045929
-0.021027
-0.022980
-0.028351
-0.007355
-0.021515
-0.035675
-0.048859
-0.034698
-0.015167
-0.015656
-0.007843
-0.009796
-0.017120
-0.022491
-0.021515
-0.022980
-0.029816
-0.017609
-0.012726
-0.009796
-0.017120
-0.015167
-0.010284
-0.005890
-0.001984
0.011169
0.026794
0.018982
0.030701
0.014099
-0.005402
-0.017609
-0.003937
-0.002472
0.018005
0.030701
0.025818
0.038513
0.028259
0.017517
0.004822
0.004822
0.001404
-0.003937
0.001892
-0.005402
-0.000031
-0.003937
-0.004425
-0.002472
0.004822
-0.007355
-0.007843
-0.005890
-0.000031
-0.006866
0.001892
-0.013214
-0.012726
-0.024933
-0.016144
-0.014679
-0.018585
-0.015656
-0.020538
-0.015167
-0.022980
-0.026398
-0.032257
-0.011749
-0.028351
-0.013702
-0.028351
-0.022491
-0.020538
-0.019562
-0.021027
-0.018585
-0.026398
-0.021027
-0.018585
-0.016632
-0.007355
-0.002472
-0.001007
-0.000519
-0.014191
0.003357
-0.003937
-0.001495
0.002380
0.018005
0.003845
0.014099
0.018005
0.023865
0.035095
0.053650
0.065369
0.061462
0.063904
0.042419
0.055115
0.058044
0.055115
0.076599
0.066345
0.071716
0.085876
0.076599
0.080994
0.067810
0.072205
0.065369
0.053162
0.054626
0.035095
0.041931
-0.000031
0.035095
0.007751
-0.028351
-0.066925
-0.019073
-0.060089
-0.128448
0.349060
-0.019562
-0.451202
-0.430206
-0.226105
-0.047882
0.032654
0.132263
0.153259
0.083435
-0.219757
-0.540070
-0.395538
-0.152374
0.115173
0.111267
-0.015656
-0.098175
-0.104523
-0.088898
-0.060089
-0.040070
-0.039581
-0.025421
-0.015656
-0.010773
0.012634
0.057068
0.078552
0.084412
0.044861
0.012634
0.012634
-0.044952
-0.054230
-0.039581
0.008728
0.047302
0.057556
0.044861
0.024841
-0.001007
-0.021027
-0.031281
-0.038116
-0.070831
-0.043488
-0.046417
-0.029327
-0.037140
-0.031281
-0.027374
-0.016632
-0.011261
-0.000519
-0.004913
0.003357
0.007751
0.035583
0.037048
0.027283
0.031677
0.032166
0.018982
0.023376
0.028748
0.031677
0.019958
0.010681
0.013123
0.015564
0.026794
0.015076
0.007263
-0.001007
0.003357
-0.000031
0.003845
0.003845
-0.004913
0.000916
-0.005402
-0.004425
-0.007843
-0.011749
-0.015167
-0.004913
-0.006866
-0.004913
-0.009308
-0.014679
-0.008331
-0.016144
-0.004425
-0.009308
-0.011749
-0.010773
-0.025909
-0.012726
-0.017609
-0.018585
-0.020050
-0.014191
-0.015167
-0.023956
-0.028351
-0.007843
-0.022003
-0.012726
-0.015656
-0.014191
-0.015656
-0.024445
-0.019073
-0.015656
-0.015656
-0.002472
-0.011261
-0.009308
-0.008820
-0.004913
-0.001007
-0.002960
-0.009796
0.000427
-0.009796
-0.001007
-0.003448
-0.003448
0.003845
-0.002960
-0.000519
-0.005402
-0.008331
0.001404
-0.001007
-0.001007
-0.018097
-0.003448
-0.006378
-0.028351
-0.015656
-0.017609
-0.015167
-0.018585
-0.017609
0.001892
-0.015656
-0.027863
-0.023956
-0.022491
-0.035187
-0.048859
-0.060089
-0.077667
-0.087921
-0.093292
-0.108917
-0.111359
-0.105499
-0.091827
-0.064972
-0.063507
-0.046417
-0.015656
-0.008820
-0.011749
-0.022980
-0.011749
-0.018585
0.001404
0.009216
0.053650
0.080505
0.093201
0.096619
0.133728
0.164001
0.144470
0.122498
0.082458
0.005798
0.000916
0.029724
0.070251
0.088318
0.067322
0.046326
0.027283
0.020447
-0.038605
-0.085480
-0.139191
-0.138702
-0.027374
0.036072
0.007263
0.006775
0.015564
0.072205
-0.070831
-0.128448
-0.158234
-0.071808
0.039001
0.088318
0.003357
-0.085480
-0.077667
0.039978
0.190857
0.362244
0.173279
-0.474640
-0.458527
0.099548
0.380798
0.277771
0.068787
-0.028839
-0.084503
-0.043488
-0.017120
0.006287
0.003357
0.008728
-0.005890
-0.019073
-0.029816
-0.026398
-0.028839
-0.049835
-0.043976
-0.039581
-0.035675
-0.028351
-0.022491
-0.016144
-0.015656
-0.014679
-0.012238
0.006287
0.006775
-0.002960
0.005798
0.003357
0.024353
0.009705
0.015564
0.013123
0.007751
0.012146
0.010193
0.004822
0.019470
0.004822
0.010681
0.012146
0.005798
0.002380
-0.001984
0.014099
0.001404
0.004333
0.012146
0.010681
0.006287
0.006287
0.009216
0.005310
0.007263
0.027283
0.017517
0.025330
0.025330
0.027283
0.034119
0.021912
0.024841
0.014587
0.026306
0.023376
0.022400
0.020447
0.013611
0.016541
0.008240
0.010681
0.008728
0.002380
-0.004913
-0.009308
-0.017609
-0.021027
-0.004425
-0.013214
-0.001984
-0.010773
-0.013702
-0.006866
-0.017609
-0.002472
-0.003937
-0.001495
-0.007355
-0.004425
0.009216
0.013611
0.008240
0.017517
0.011169
0.004822
0.007263
0.018982
0.008240
0.008728
0.013611
0.010193
0.009705
0.016052
0.024353
0.035095
0.036072
0.003845
-0.017120
-0.012238
-0.006866
0.021912
0.020447
0.003357
-0.020538
-0.070343
-0.108429
-0.123566
-0.088409
-0.022491
0.022400
-0.019073
-0.036652
-0.032257
-0.018585
-0.022980
-0.027863
-0.041534
-0.029327
-0.056183
-0.039093
-0.024933
-0.003448
-0.003937
0.008240
0.032654
0.050232
0.014099
-0.006378
-0.020050
-0.027374
-0.026398
-0.027863
-0.004913
-0.008820
-0.025909
-0.045929
-0.055206
-0.053253
-0.050812
-0.039093
-0.025421
-0.031281
-0.035675
-0.029816
-0.022003
-0.031281
-0.034210
-0.040070
-0.033722
-0.032745
-0.038605
-0.031769
-0.026398
-0.025421
-0.029327
-0.028351
-0.016144
-0.027374
-0.011261
-0.012238
-0.013702
0.003357
0.016052
0.011658
0.023376
-0.001007
0.004333
-0.002472
0.002380
0.020935
0.030212
0.032654
0.055115
0.009216
-0.063995
0.019958
0.334412
0.261658
-0.297882
-0.228058
-0.002472
0.174744
0.174255
0.144470
0.058044
0.033142
0.016541
0.032166
0.031189
0.024841
0.036072
0.024841
0.033142
0.035583
0.039001
0.041931
0.040955
0.037537
0.040955
0.046326
0.030212
0.025330
0.016541
0.010193
0.012146
0.009705
0.001404
0.013123
0.016052
0.008240
0.008240
0.008728
0.007263
0.003357
0.000427
0.003357
0.003845
-0.003937
0.005798
0.010681
0.015076
0.007263
0.016541
0.025330
0.019958
0.030701
0.018494
0.021912
0.037537
0.032166
0.037048
0.047791
0.046326
0.038025
0.017517
-0.005402
0.010681
0.013611
0.023865
0.026794
0.018494
-0.001007
-0.014191
-0.018097
-0.019073
-0.027374
-0.028839
-0.021027
-0.017609
-0.025421
-0.016144
-0.012238
-0.024933
-0.039581
-0.035675
-0.034698
-0.024445
-0.024933
-0.036163
-0.039093
-0.046417
-0.042511
-0.052277
-0.065460
-0.070831
-0.059601
-0.049835
-0.054718
-0.060089
-0.072784
-0.086945
-0.070831
-0.079620
-0.082550
-0.087433
-0.088409
-0.058624
-0.054718
-0.061554
-0.070831
-0.070831
-0.069855
-0.069855
-0.030304
0.026306
0.102966
0.150330
0.149353
0.110779
0.075623
0.034119
-0.013214
-0.022491
0.005310
0.068298
0.097595
0.091248
0.094177
0.069275
0.051208
0.035583
-0.014679
-0.042999
-0.071320
-0.077179
-0.091827
-0.089386
-0.087433
-0.090851
-0.077667
-0.082062
-0.082550
-0.076691
-0.068390
-0.072296
-0.062531
-0.042023
-0.032745
-0.034698
-0.026398
-0.021027
-0.007843
-0.001007
-0.004913
-0.006378
-0.000031
-0.001495
0.001892
0.007263
-0.001984
0.007751
0.004822
0.003357
-0.001495
-0.003448
0.001404
-0.007355
0.006775
0.000427
0.004822
-0.000031
-0.001495
0.003845
0.001892
0.012634
-0.002960
0.003845
-0.010284
-0.010284
-0.009308
-0.006866
0.001892
-0.006866
0.015076
0.002869
0.008728
0.005310
-0.001984
-0.007355
-0.032257
-0.027374
-0.016144
-0.025909
-0.033722
-0.041534
-0.006378
-0.034698
0.221619
0.489685
0.227478
-0.154816
-0.102570
-0.045929
-0.171906
-0.159210
0.232849
0.352478
0.349548
0.011658
-0.045441
-0.054718
-0.022491
0.028748
0.041931
0.012634
-0.010773
-0.046417
-0.039093
-0.054230
-0.044464
-0.023468
-0.026886
-0.024445
-0.043488
-0.046417
-0.060577
-0.048370
-0.036652
-0.039093
-0.039093
-0.010773
-0.012726
-0.004425
-0.008820
-0.030792
-0.041046
-0.047882
-0.028839
-0.038605
-0.039093
-0.020050
-0.027374
-0.021515
-0.024933
-0.025909
-0.036652
-0.026398
-0.044952
-0.020538
-0.016632
-0.022003
-0.035675
-0.031281
-0.023468
-0.022491
-0.014191
-0.008331
-0.007843
-0.009796
-0.012238
-0.000519
0.013123
0.039001
0.037048
0.019470
0.005310
-0.014191
-0.005402
-0.000031
0.022888
0.019470
0.023376
0.021912
0.032654
0.013123
0.010681
-0.000031
0.005310
-0.010773
-0.019073
-0.011749
-0.011261
0.002380
0.004333
0.009216
0.003845
0.017517
0.015564
0.016541
0.013123
0.007751
0.013611
0.006287
0.020935
0.018494
0.011169
-0.005402
0.003845
0.011169
0.023865
0.018494
0.024841
0.051208
0.079041
0.110779
0.106384
0.082458
0.054626
0.009705
-0.012238
0.007751
0.006287
0.019470
0.037048
0.049255
0.062927
0.057556
0.038025
0.011658
-0.001495
-0.002472
-0.023468
-0.025909
-0.024933
-0.024445
-0.025909
-0.022003
-0.013702
-0.007843
-0.010773
-0.008331
-0.001495
-0.002960
0.001404
-0.011261
-0.001495
-0.001007
-0.002960
-0.006378
-0.007843
-0.013702
-0.012238
-0.006866
-0.003937
-0.015167
-0.011749
-0.020538
-0.028351
-0.034210
-0.040558
-0.043976
-0.041046
-0.037140
-0.010773
-0.012238
-0.023956
-0.004425
-0.005890
-0.003937
-0.015656
0.009705
0.008240
0.011169
0.019958
0.032654
0.042908
0.038025
0.031189
0.024353
0.022400
0.036072
0.049744
0.063904
0.060486
0.043396
0.048767
0.041443
0.013611
-0.027374
-0.022491
-0.035675
-0.013214
0.001404
-0.000519
-0.023956
-0.029816
-0.019073
-0.035675
-0.076202
-0.105011
-0.088898
-0.078156
-0.004913
0.242126
0.074158
-0.050812
-0.113800
-0.068878
-0.038116
-0.024445
0.056091
0.241638
0.376404
0.269470
-0.067902
-0.321808
-0.087433
0.113708
0.152283
0.342712
0.276794
0.070740
-0.114777
-0.061066
-0.008331
0.037048
0.051697
0.046326
0.010681
-0.002960
-0.019073
-0.005402
-0.001495
-0.009796
-0.024933
-0.023468
-0.022980
-0.032745
-0.027374
-0.021027
-0.013702
-0.016632
-0.012238
-0.009308
0.002869
-0.003937
-0.001007
0.005310
0.002869
-0.002472
0.005310
0.007263
0.000916
0.003357
0.000916
-0.005402
-0.002960
-0.006866
0.003845
0.001404
-0.005402
0.006287
0.002380
0.005798
0.008728
0.011169
0.006775
0.006287
-0.004913
0.002380
-0.004913
-0.022491
-0.014679
-0.018097
0.004822
-0.006378
0.006775
0.015564
-0.000519
0.002380
0.015076
-0.005890
-0.022980
-0.032257
-0.023468
0.012634
0.018005
0.027771
0.019958
0.016541
0.014099
0.004822
0.016052
0.016541
-0.002472
0.003357
0.008240
0.001892
0.003845
0.019958
0.015564
0.008728
0.007263
-0.010773
-0.009308
-0.001495
-0.013214
-0.015656
-0.004913
-0.002472
-0.012726
-0.009308
-0.006866
-0.005890
-0.012238
0.007263
0.004822
0.003845
0.017517
0.011169
0.007263
-0.001007
-0.013214
-0.020050
-0.042999
-0.033722
-0.039093
-0.027863
-0.011261
0.005798
0.002869
0.004822
-0.008331
-0.011749
-0.032745
-0.009308
0.010681
-0.012238
-0.014191
-0.012238
-0.034698
-0.024445
0.008240
0.016052
0.026306
0.005310
0.003845
0.001404
0.017029
0.017029
-0.001495
-0.035187
-0.052277
-0.057159
-0.031769
-0.024933
-0.013214
-0.022980
-0.024445
-0.025421
-0.037628
-0.033722
-0.036652
-0.027863
-0.026886
-0.022491
0.000916
-0.022003
-0.008820
-0.016632
0.002380
-0.002472
0.003357
0.010681
0.016052
0.015076
0.008728
0.012146
0.004822
0.003357
0.011169
0.006775
0.015076
0.017029
0.006775
0.011169
0.012634
-0.002960
0.005310
-0.003448
-0.001007
0.008240
0.006287
-0.006378
-0.001007
-0.007843
-0.019562
-0.025421
-0.022980
-0.023468
-0.023468
-0.020050
-0.022003
-0.040558
-0.034210
-0.037628
-0.040558
-0.029327
-0.041046
-0.040558
-0.037140
-0.024445
-0.020050
0.001404
0.047791
-0.004913
0.036560
-0.010284
-0.061066
-0.088409
0.096619
0.299744
0.271423
0.288025
-0.013214
-0.243195
-0.671417
-0.108917
0.394470
0.268982
0.098572
0.049744
-0.040070
-0.117706
-0.120636
-0.102081
-0.074738
-0.084503
-0.073761
-0.083527
-0.076202
-0.065460
-0.070831
-0.055695
-0.039581
-0.035187
-0.009796
-0.002472
0.019958
0.036072
0.049744
0.045349
0.038025
0.039490
0.025330
0.039490
0.036072
0.045349
0.031677
0.040466
0.045349
0.024841
0.038025
0.025330
0.028748
0.009705
0.002869
-0.021515
-0.037140
-0.052277
-0.056671
-0.029816
-0.006378
0.018005
0.023865
0.019470
0.033142
0.051697
0.023865
0.005310
-0.009796
-0.009796
0.016541
0.035095
0.069763
0.082947
0.096619
0.048279
-0.011261
-0.012726
-0.001007
0.003357
-0.001495
-0.007843
-0.020538
-0.026398
-0.034698
-0.039581
-0.026886
-0.033234
-0.017120
-0.002472
0.016052
0.013611
-0.028839
-0.063019
-0.034698
-0.016144
0.000427
-0.007843
-0.019073
-0.003448
-0.025909
-0.036163
-0.024933
-0.053741
-0.046417
-0.039093
-0.041534
-0.041534
-0.048859
-0.044464
-0.060089
-0.033234
-0.001984
0.000427
-0.029816
-0.058624
-0.055695
-0.029327
0.003845
-0.011749
-0.032745
-0.027863
-0.028839
-0.011261
-0.010284
-0.043976
-0.041046
-0.060577
-0.033722
-0.033234
-0.043488
-0.047882
-0.048370
-0.059113
-0.046906
-0.052277
-0.059601
-0.041046
-0.030304
-0.031281
-0.019073
-0.016632
-0.003937
-0.001007
-0.001007
0.000427
0.007263
0.010193
0.009216
0.017517
0.024353
0.014099
0.029236
0.020935
0.023376
0.016052
0.028748
0.022888
0.019470
0.023865
0.014099
0.019958
0.013611
0.020935
0.022400
0.019958
0.011169
0.018982
0.013611
0.015076
0.022400
0.010193
0.006775
0.010681
0.015076
0.009705
0.006287
0.014099
0.005310
0.011658
0.012634
0.002869
0.004333
-0.001495
0.000916
0.001892
0.010193
0.008240
0.001404
0.001892
0.003357
0.001404
0.000916
0.001404
0.007263
-0.001007
-0.005402
0.009705
-0.008820
0.004822
0.000427
-0.007355
-0.004913
-0.004425
0.004333
0.002380
0.011658
0.004333
0.005310
0.000427
-0.014191
0.026306
0.134705
0.139099
0.119080
0.069763
-0.030304
-0.017609
0.045349
0.261658
0.262634
0.305603
0.433044
0.181091
-0.108429
-0.428253
-0.389191
0.097107
0.439392
0.255798
0.117126
-0.006378
-0.081573
-0.152374
-0.163116
-0.170441
-0.138214
-0.090363
-0.074249
-0.068390
-0.083038
-0.087433
-0.097687
-0.063019
-0.044952
-0.005402
0.011658
0.022400
0.023865
0.016052
0.018982
-0.030304
-0.046906
-0.054230
-0.001984
0.046814
0.011169
-0.060089
-0.115265
-0.121124
-0.126984
-0.109406
-0.056183
-0.062531
-0.071808
-0.084015
-0.087921
-0.063995
-0.066437
-0.087921
-0.104523
-0.074249
-0.062531
-0.047394
-0.021027
-0.021027
-0.003937
-0.000519
0.012634
0.023865
0.012634
0.002869
0.006287
-0.005890
0.003845
-0.001984
-0.002472
0.015076
0.011169
0.023865
0.027771
0.026306
0.019470
0.020447
0.025330
0.026306
0.030701
0.033142
0.025330
0.032166
0.031677
0.027283
0.026306
0.024841
0.015564
0.022888
0.014099
0.026794
0.016541
0.010681
0.009705
0.010681
0.011658
0.000427
0.008240
0.017517
0.000916
-0.003937
0.002380
0.003357
0.001892
-0.001007
0.008240
0.003357
0.007751
0.012634
0.009705
0.014099
0.004822
0.012146
0.014099
0.001404
0.006775
0.008728
0.017029
0.006287
0.005798
0.005798
0.001404
0.003357
-0.005402
-0.004913
-0.002472
0.011169
0.006287
0.008240
0.009216
0.005310
0.008728
-0.007843
0.005310
0.008240
0.006775
0.006775
0.009216
0.011658
0.005310
0.017029
0.014587
0.013611
0.018494
0.013611
0.018982
0.016052
0.015076
0.008728
0.010681
0.010681
0.008728
0.009705
0.003357
0.025330
0.007263
0.012146
0.003357
0.005798
0.006287
0.013611
0.005798
0.001892
0.017517
0.009216
0.020447
-0.000031
0.006775
-0.000519
-0.003448
-0.002472
0.017517
0.005310
-0.005890
0.000916
0.012146
0.018005
0.027283
0.050720
0.080017
0.109802
0.118591
0.082458
-0.001984
-0.051300
-0.083038
-0.048859
0.004333
0.035583
0.050720
0.058533
0.046814
0.018005
0.002380
-0.016632
-0.043976
-0.042999
-0.041534
-0.029327
-0.016144
-0.008331
0.010681
0.016541
0.072205
0.123474
0.103455
0.064392
0.032166
0.042419
0.073669
0.108826
0.132751
0.113708
0.056091
0.012634
-0.031281
-0.062042
-0.043976
0.035583
0.061462
-0.005890
-0.002960
0.091248
0.058533
-0.084503
-0.192413
-0.167023
-0.161652
-0.186554
0.173279
0.128357
-0.054718
0.006287
0.242126
0.153259
0.036560
-0.141632
-0.210480
-0.087921
0.043884
0.113708
0.123474
0.090759
0.065369
0.040466
0.012634
-0.008331
-0.014679
-0.028351
-0.020538
-0.015656
-0.020050
-0.007843
-0.014191
-0.010284
-0.006866
0.010681
0.000916
-0.000519
0.005798
0.012634
0.007751
-0.001495
0.010681
-0.002960
0.003845
0.000427
-0.002960
0.002380
0.000427
0.008240
0.002380
0.004333
0.001892
-0.000031
0.002380
0.002869
-0.003448
-0.000519
0.002380
-0.003448
0.008728
0.001404
0.004333
-0.003448
0.008240
0.007263
-0.001984
0.009705
0.004822
0.000916
0.008728
0.002869
0.004333
0.010681
-0.001984
0.001404
0.000916
0.006287
0.003845
0.004822
0.007263
0.009705
0.003357
-0.003448
0.009216
0.004333
0.004822
0.006287
0.009705
0.000916
0.002869
0.009216
-0.001007
0.011658
0.000916
0.000916
0.010193
0.011658
0.003357
0.005310
-0.001984
-0.003448
0.008240
0.001892
0.003357
0.006775
0.011169
0.000916
0.005310
0.001404
-0.003448
-0.001984
0.002380
0.001892
0.001892
0.003357
-0.001007
-0.001007
0.002380
0.003845
0.004333
0.001892
0.002869
0.003357
0.005310
0.005798
0.002380
-0.000519
-0.001984
0.017029
0.009216
0.001404
0.010193
-0.000031
0.010193
0.000916
0.006287
0.000916
0.007263
0.013611
0.012634
0.006287
0.011169
0.000916
0.015076
0.018494
0.012634
0.010193
0.022400
0.026794
0.013611
0.014587
0.017517
0.007751
0.005798
0.007751
0.017517
0.009705
0.009705
0.001892
0.012634
0.017029
0.021912
0.036072
0.039001
0.048279
0.064880
0.082458
0.046326
-0.028839
-0.177277
-0.271515
-0.227081
-0.132355
-0.022003
0.020447
-0.029327
-0.080597
-0.131378
-0.168976
-0.190460
-0.158722
-0.112335
-0.089874
-0.067902
-0.034698
-0.037140
-0.057159
-0.037628
-0.006866
0.030212
0.048279
0.079529
0.098572
0.108337
0.114685
0.096130
0.083435
0.073181
0.076111
0.054626
0.047791
0.024841
0.050232
0.085388
0.065857
0.043396
0.068787
0.102478
0.042908
-0.179718
-0.028351
0.211853
0.113220
-0.005890
0.137634
0.208923
-0.048370
-0.312531
-0.199738
0.164490
0.188904
0.090271
0.002380
-0.021515
-0.023956
-0.045441
-0.047394
-0.053741
-0.043976
-0.022980
-0.026398
-0.018585
-0.011749
-0.006378
-0.007843
-0.000031
0.000916
-0.001495
-0.003448
0.003845
0.003845
0.004333
0.002869
0.018494
0.013611
0.011658
0.016052
0.018494
0.019470
0.016541
0.005310
0.017517
0.018005
0.006775
0.007751
0.011169
0.011169
0.008728
0.012146
0.008240
0.008728
0.012634
0.001404
0.009705
-0.003937
0.010193
0.010193
0.006287
0.004333
0.015076
0.007263
0.004822
0.011169
0.018005
0.016052
0.018494
0.001892
0.017517
0.015076
0.009216
0.015564
0.012634
0.016052
0.008728
0.013611
0.018494
0.012634
0.012634
0.012146
0.016541
0.013123
0.015564
0.013611
0.014099
0.015076
0.015076
0.026306
0.018494
0.016541
0.017029
0.024353
0.015076
0.018494
0.021423
0.014587
0.023376
0.017029
0.014587
0.012634
0.013611
0.019958
0.011658
0.011658
0.018982
0.017517
0.027283
0.015076
0.022400
0.006775
-0.004913
-0.010284
-0.019073
-0.020050
-0.009796
-0.015167
-0.019562
-0.011749
-0.016632
-0.028351
-0.017120
-0.010773
-0.023468
-0.023956
-0.025909
-0.016144
-0.022003
-0.019562
0.002380
-0.002960
0.001404
-0.017120
-0.010284
0.039978
0.058533
0.059021
0.050720
0.011169
0.010193
-0.022003
-0.017120
0.008728
0.027771
0.047302
0.070251
0.084900
0.117615
0.145935
0.168884
0.148376
0.092712
0.030701
0.017517
-0.041046
-0.061554
-0.020538
-0.019073
0.010193
0.009216
0.003357
-0.013702
-0.042999
-0.073761
-0.094269
-0.110382
-0.112335
-0.135773
-0.135284
-0.142609
-0.159210
-0.057159
-0.020050
0.010681
-0.066437
-0.049835
-0.044464
0.043396
0.116150
0.084900
0.057556
0.170837
0.139099
0.209412
0.353943
0.306091
0.158630
-0.190948
-0.309113
-0.187042
0.053162
0.268494
0.294861
0.145447
0.011169
0.005310
-0.063507
-0.151398
-0.097198
-0.067902
-0.084015
-0.077179
-0.081085
-0.097687
-0.077667
-0.063019
-0.063995
-0.060089
-0.046417
-0.037628
-0.038605
-0.030792
-0.028839
-0.019073
-0.018097
-0.009308
-0.011261
-0.007355
-0.009796
-0.002960
-0.000519
-0.000031
-0.007355
-0.008331
0.004333
-0.001984
0.006775
0.004333
-0.000031
-0.004425
-0.005890
-0.006378
-0.010773
-0.016632
-0.020050
-0.008820
-0.016632
-0.016144
-0.012726
-0.013214
-0.018097
-0.024445
-0.020050
-0.019073
-0.024933
-0.020538
-0.019562
-0.024933
-0.012238
-0.022003
-0.007843
-0.004425
-0.015656
-0.005402
-0.000519
-0.001495
-0.000031
0.000916
-0.001495
-0.001007
0.002380
0.005310
0.002869
0.003357
-0.002960
0.006287
0.019958
0.011658
0.005310
0.002380
-0.003448
-0.003937
-0.003937
-0.016144
-0.023468
-0.020050
-0.018097
-0.027374
-0.010773
-0.010284
-0.021515
-0.026398
-0.028351
-0.030304
-0.031769
-0.033722
-0.031769
-0.036163
-0.039581
-0.037628
-0.033234
-0.022003
-0.021515
-0.018097
-0.005402
-0.012726
-0.009796
-0.006378
-0.007843
-0.018585
-0.033234
-0.032745
-0.013214
-0.004913
0.000916
-0.005890
-0.020050
-0.009796
-0.005890
-0.019562
-0.003448
0.018005
0.010193
-0.019073
0.000916
0.016052
0.035095
0.038025
0.044861
0.056580
0.052185
0.022888
0.021423
0.026306
0.031677
0.004333
-0.018585
-0.011749
-0.005890
-0.008331
0.007263
0.001404
-0.013214
-0.013702
-0.001007
0.012634
0.038025
0.050720
0.067810
0.079041
0.078064
0.068787
0.085388
0.077087
0.073181
0.072693
0.109802
0.141541
0.150818
0.087830
0.039978
-0.013702
-0.040070
-0.006866
-0.009308
-0.042023
-0.022491
-0.039581
-0.041534
-0.146027
-0.075226
0.162048
0.196228
0.170837
0.070251
-0.058136
-0.203156
-0.302765
-0.291534
-0.077667
0.134705
0.233826
0.220154
0.120544
-0.006378
-0.022491
-0.002472
0.008728
-0.044952
-0.093781
-0.164093
-0.114777
-0.071808
-0.007843
0.017517
0.031677
0.016541
0.004822
-0.014191
-0.013702
-0.013702
-0.012726
-0.010284
-0.010284
-0.003937
0.000427
-0.004913
-0.013214
-0.002472
-0.010284
-0.001007
-0.009308
-0.006866
-0.008331
-0.003448
-0.002960
0.000427
-0.000519
0.003357
-0.002472
0.010681
0.011658
0.008728
0.001892
0.010193
0.004822
0.008728
0.008728
0.005798
0.015076
0.010193
0.018005
0.017517
0.013611
0.010193
0.015564
0.023865
0.017517
0.013123
0.018494
0.015076
0.015564
0.019470
0.025330
0.019470
0.024353
0.016052
0.021912
0.015564
0.016541
0.008240
0.019958
0.016052
0.018005
0.022400
0.018982
0.014587
0.028259
0.038025
0.040466
0.047791
0.054138
0.056580
0.052673
0.048767
0.029724
0.022400
0.020935
0.020447
0.011658
0.012146
-0.032257
-0.025421
-0.020050
-0.003448
-0.015167
-0.029816
-0.046906
-0.073273
-0.087433
-0.084015
-0.077667
-0.052765
-0.037628
-0.060089
-0.105011
-0.106476
-0.077667
-0.051300
-0.017609
-0.020538
-0.008820
0.021423
0.012146
-0.024933
-0.020050
-0.034698
-0.038116
-0.029327
-0.014191
0.004822
0.031677
0.061462
0.108826
0.168884
0.223572
0.231873
0.211853
0.162048
0.090759
0.057068
0.049744
0.081482
0.121033
0.127380
0.147400
0.147400
0.090759
0.037537
0.000916
-0.013214
-0.054230
-0.059601
-0.061066
-0.088409
-0.132355
-0.167511
-0.164581
-0.149933
-0.136749
0.010681
0.122986
0.011169
-0.148468
-0.224640
-0.163605
-0.070831
0.035095
0.080017
0.090271
0.059021
0.010193
-0.002960
0.002380
0.008728
0.005798
0.032166
0.034119
0.045349
-0.009308
-0.070831
-0.043976
0.017029
0.160095
0.137634
-0.002472
-0.096222
-0.021515
0.081482
0.101013
0.017517
0.001404
0.003357
0.019958
-0.029816
-0.059113
-0.039581
-0.022980
-0.010284
-0.026398
-0.028351
-0.033722
-0.049835
-0.045441
-0.057648
-0.054230
-0.055206
-0.050323
-0.042511
-0.031769
-0.022980
-0.013702
0.000427
-0.002960
0.011169
0.008240
0.015564
0.018494
0.019958
0.024353
0.035095
0.026794
0.018005
0.028748
0.030701
0.027283
0.020935
0.021912
0.023865
0.020447
0.030212
0.022400
0.021912
0.032166
0.015564
0.018005
0.022400
0.022400
0.018005
0.024353
0.032166
0.021423
0.033142
0.022400
0.027771
0.029724
0.034119
0.030701
0.039490
0.049744
0.057556
0.067810
0.041443
0.029236
0.010193
0.005798
0.012146
0.019958
0.021423
0.012634
0.013611
0.028259
0.025818
0.018005
-0.001495
-0.012238
-0.014191
-0.032745
-0.039581
-0.069855
-0.057159
-0.033234
-0.026886
-0.029327
-0.035675
-0.058136
-0.070831
-0.089874
-0.106476
-0.105988
-0.101593
-0.102570
-0.084991
-0.057159
-0.054718
-0.065948
-0.081573
-0.095734
-0.099640
-0.094269
-0.101105
-0.111847
-0.084991
-0.048370
0.033630
0.112244
0.111755
0.084412
0.091736
0.114197
0.145447
0.186951
0.152283
0.088318
0.055603
0.060486
0.101990
0.141541
0.166931
0.165955
0.125916
0.081970
0.059021
0.024841
-0.019562
-0.067902
-0.100616
-0.122101
-0.083038
-0.001984
-0.005890
-0.090851
-0.158722
-0.241730
-0.231476
-0.059113
0.306091
0.128357
0.055603
-0.025909
-0.023468
0.049255
0.132263
0.190857
0.184509
0.095154
-0.008820
-0.093781
-0.105011
-0.042023
0.180603
0.184509
0.092224
0.026794
-0.019073
-0.060577
-0.080597
-0.082550
-0.106476
-0.103546
-0.093292
-0.088409
-0.054230
-0.047882
-0.046906
-0.051788
-0.058136
-0.031769
-0.022003
-0.005402
0.011169
0.028259
0.039978
0.023376
0.024841
0.017029
0.017517
0.018982
0.015564
0.035583
0.020447
0.036560
0.035095
0.040955
0.054138
0.045349
0.067322
0.057068
0.061462
0.050720
0.050720
0.051697
0.048279
0.039490
0.038513
0.056091
0.039978
0.031677
0.022400
0.012634
0.017517
0.018005
0.003845
0.003845
0.003845
-0.001984
-0.011261
-0.018585
-0.017609
-0.012726
-0.018585
0.001892
-0.011261
-0.006378
-0.006866
0.000427
0.006775
0.018494
0.017029
0.007751
0.002869
0.008728
0.017517
0.013611
0.005798
0.011169
0.017029
0.020935
0.013611
0.010681
0.024841
0.012634
0.005310
0.004333
-0.004913
0.004822
0.005310
0.010193
0.014587
0.003845
-0.000519
0.008728
0.005310
-0.001495
-0.020538
-0.018097
-0.050323
-0.073273
-0.076202
-0.047394
0.005310
0.038513
0.020447
-0.004913
-0.025909
-0.015167
-0.015656
-0.021515
-0.029327
-0.063507
-0.089874
-0.110870
-0.095734
-0.087433
-0.088409
-0.060577
-0.026886
-0.016632
-0.007355
0.007751
0.017517
0.047791
0.086853
0.101501
0.101013
0.084900
0.054138
0.035583
0.021423
0.031677
0.019470
0.020447
0.042419
0.079041
0.097107
0.087341
0.049744
0.002380
-0.039093
-0.067902
-0.095734
-0.104034
-0.121613
-0.104034
-0.099640
-0.093781
-0.062042
-0.049347
-0.046417
-0.018585
0.011169
0.027771
0.034119
0.003357
0.013123
0.067322
0.023865
0.025330
0.016052
-0.033234
-0.058624
0.006287
0.208435
0.230408
0.191833
0.345154
0.281189
-0.282257
-0.367706
-0.320343
0.107361
0.279724
0.393005
0.255310
0.121521
0.041931
-0.047882
-0.120148
-0.072784
-0.042999
-0.018585
0.011169
0.019958
0.019470
0.002869
-0.002472
0.001892
0.009216
-0.001495
-0.040558
-0.052277
-0.046906
-0.026398
-0.032745
-0.043488
-0.028351
-0.015656
-0.011261
-0.007843
-0.059113
-0.063995
-0.038605
-0.007355
0.008728
0.021912
-0.001495
-0.058624
-0.064484
-0.060089
-0.052765
-0.038116
-0.023956
0.003357
0.009216
0.007751
0.011169
0.000916
-0.002472
-0.003937
-0.007843
-0.010284
-0.022491
-0.011261
-0.008820
-0.008820
-0.012238
0.000427
0.002869
-0.000519
0.014587
0.013611
0.006287
0.005310
0.013611
0.012146
0.016541
0.019958
0.012146
0.020447
0.027771
0.034119
0.025818
0.030701
0.014587
0.029724
0.023865
0.019958
0.005798
0.008240
0.014099
0.017517
0.010193
0.004333
0.002380
-0.002960
0.006775
-0.013702
-0.001007
-0.000519
-0.008331
-0.005402
-0.000031
-0.006378
0.005310
-0.001984
0.006287
-0.004425
-0.001007
-0.003937
-0.010773
0.001892
0.000427
0.006287
0.016541
-0.000519
0.007263
0.030701
0.040955
0.039978
0.041443
0.044861
0.025330
0.004333
0.000916
0.007263
0.009216
0.008728
0.041443
0.107361
0.155212
0.184998
0.124451
-0.000519
-0.159210
-0.146027
-0.055206
0.078064
0.142029
0.076111
-0.027374
-0.060577
-0.061066
-0.002472
0.059998
0.078064
0.072693
0.039490
0.018005
-0.032257
-0.057159
-0.066437
-0.074738
-0.064484
-0.021515
-0.012238
0.000916
-0.002960
-0.010284
-0.042023
-0.042023
-0.068390
-0.071320
-0.076691
-0.092316
-0.097198
-0.076202
-0.074249
-0.087921
-0.104034
-0.025909
-0.014191
-0.015656
-0.037628
-0.012238
0.018982
-0.044952
-0.074738
-0.111359
0.235779
0.364685
0.324646
0.176697
-0.026886
-0.031281
0.027771
0.081482
0.118103
0.142517
0.152283
0.139587
0.134216
0.146912
0.170349
0.130310
0.070251
0.075134
-0.016632
-0.076691
-0.140167
-0.045441
0.065369
0.043884
-0.018097
-0.063995
-0.081573
-0.112335
-0.122101
-0.108429
-0.084015
-0.065948
-0.040070
-0.039581
-0.058624
-0.064484
-0.061066
-0.064484
-0.052765
-0.053741
-0.028351
0.000916
-0.004913
0.021423
0.016052
0.011169
0.012634
0.031189
0.033142
0.030701
0.028259
0.028259
0.024353
0.026306
0.015564
0.015564
0.009216
0.004822
0.008240
0.004333
0.000916
-0.004425
0.009705
-0.003937
-0.000519
0.004822
0.007263
0.008728
0.005798
-0.002472
-0.002472
0.016052
0.005798
0.012146
0.000427
0.002869
0.000916
-0.005402
-0.003937
0.004822
0.015564
0.001892
0.010681
0.016052
0.018005
0.007263
0.004333
-0.002960
-0.008331
0.003845
0.001892
0.008240
0.010681
0.003845
0.012634
0.008728
0.008240
0.004333
0.007751
0.018982
0.015076
0.012146
0.025818
0.021423
0.037537
0.028748
0.019958
0.018494
0.036072
0.029236
0.039978
0.041443
0.042908
0.044861
0.044373
0.035583
0.039978
0.042419
0.051697
0.032166
0.023865
0.035583
0.030212
0.016541
0.005310
0.006287
-0.009796
-0.004425
-0.005890
0.016541
0.006287
-0.004913
-0.007843
-0.000519
-0.007843
-0.031769
-0.106476
-0.099152
0.040466
0.182068
0.251892
0.160583
0.031189
-0.079620
-0.107452
-0.083527
-0.054718
-0.020538
0.016541
0.018005
0.014587
-0.000519
-0.007355
-0.001495
-0.043488
-0.091339
-0.144073
-0.134796
-0.113800
-0.107452
-0.081573
-0.083527
-0.072296
-0.073273
-0.064972
-0.055695
-0.034210
-0.023468
-0.010773
-0.000519
0.021423
0.031189
0.005310
-0.001495
0.000916
0.020447
0.018982
0.039978
0.033630
0.015076
0.003357
0.057556
0.039978
0.040466
0.025330
-0.128448
0.206970
0.180115
0.007751
0.027771
0.011169
-0.001007
0.121521
0.247498
0.160095
-0.134796
0.074646
0.058533
-0.069366
-0.055695
0.084900
0.080994
0.063416
0.032166
0.015564
-0.012238
-0.023468
-0.047882
-0.057159
-0.069855
-0.051300
-0.048859
-0.039093
-0.041534
-0.029816
-0.013702
-0.011749
0.003357
-0.002472
0.003845
0.007751
0.018005
0.015564
0.017517
0.022400
0.016541
0.016052
0.014587
0.016052
0.009216
0.017517
0.016052
-0.002472
-0.004913
-0.004425
0.010193
0.002869
-0.004425
0.006287
0.013123
0.014587
0.011658
0.010681
0.015076
0.018982
0.008728
0.017517
0.017029
0.018494
0.023376
0.021912
0.028259
0.026794
0.032654
0.030212
0.029236
0.024841
0.018494
0.006775
0.025818
0.022400
0.007263
0.001892
0.005310
0.010193
0.010193
-0.005890
0.000427
-0.009308
-0.012238
-0.003937
0.003357
-0.001495
-0.002960
0.003845
0.002869
0.008728
-0.001495
-0.001984
-0.007355
-0.001495
0.017517
0.008728
0.018982
0.019958
0.022888
0.030212
0.017517
0.003357
0.009216
0.023865
0.034119
0.022888
0.027771
0.033630
0.047302
0.057068
0.053650
0.058044
0.040955
0.036072
0.018982
0.023865
0.038025
0.038025
0.006775
0.007263
0.029236
0.017029
0.025818
0.010681
-0.004425
-0.011749
-0.042999
-0.035675
-0.055206
-0.046906
-0.022980
-0.015656
-0.007355
-0.005402
-0.017120
-0.007355
0.010193
0.006287
-0.012238
-0.041046
-0.083527
-0.143585
-0.126495
-0.021515
0.104431
0.107849
0.037048
-0.020538
-0.048370
-0.071320
-0.072296
-0.070343
-0.054230
-0.031769
-0.033234
-0.017609
-0.025909
-0.022003
-0.014191
-0.016632
-0.009796
-0.016144
-0.015167
-0.015167
-0.024445
-0.014679
-0.017120
-0.017120
-0.003937
-0.006866
-0.009308
-0.013214
-0.017609
-0.010773
0.003357
-0.012726
-0.007843
-0.003937
-0.062042
-0.167023
-0.146027
0.345642
0.338806
0.154236
0.179138
0.191345
0.032166
-0.185577
-0.268585
-0.103546
0.171814
0.365173
0.221130
0.006775
0.116150
0.112244
0.006775
0.018982
-0.060089
-0.118195
-0.116730
-0.078644
-0.054718
-0.049835
-0.045929
-0.046417
-0.055206
-0.055206
-0.047394
-0.057159
-0.041046
-0.053253
-0.033722
-0.031769
-0.036163
-0.024933
-0.012238
-0.001984
-0.004425
0.008240
-0.000031
0.014587
0.015076
0.008728
0.027771
0.024353
0.021912
0.017517
0.024841
0.018982
0.017029
0.019470
0.013611
0.012634
0.012146
0.007263
0.005798
0.007263
0.001404
-0.003448
0.002380
0.003845
0.000427
-0.003448
0.012146
0.014587
0.014587
0.037537
0.039978
0.045837
0.063904
0.082458
0.091248
0.088318
0.088806
0.057068
0.057556
0.032654
0.020447
0.015076
0.004822
0.017517
0.029236
0.029724
0.028259
0.027283
-0.013214
-0.043488
-0.075714
-0.097198
-0.124542
-0.151886
-0.173859
-0.176300
-0.171906
-0.143585
-0.099152
-0.049347
-0.021515
-0.023468
0.004822
0.045349
0.034607
-0.003937
-0.018097
0.001404
0.023376
0.042908
0.065369
0.073669
0.081482
0.102966
0.111755
0.127869
0.104919
0.087830
0.071228
0.042908
0.025330
0.018494
0.011169
-0.003937
-0.033234
-0.037140
-0.045441
-0.023468
-0.009308
-0.028839
-0.030304
-0.021027
-0.045929
-0.029327
-0.013702
0.008728
0.019958
-0.001007
-0.045441
-0.030304
-0.004425
0.018494
0.045349
0.008728
0.011169
-0.007355
0.002869
0.016052
0.031189
0.039001
0.038025
0.040466
0.036560
0.026794
0.019958
0.008728
0.010193
0.016541
0.012146
0.031189
0.023865
0.006775
-0.002472
-0.010773
-0.007355
-0.009796
-0.025909
-0.040558
-0.048859
-0.045441
0.029236
0.196716
0.311462
0.274841
-0.037628
-0.151398
-0.084991
-0.005890
0.053162
-0.024445
-0.019073
0.053162
0.141052
0.254333
0.228943
0.109802
-0.008820
-0.001007
-0.088409
-0.011261
0.073669
0.077576
0.014099
0.036560
0.046326
0.054138
0.073181
0.062439
0.013611
-0.010773
-0.031281
-0.020050
-0.017120
0.000916
-0.001984
-0.023468
-0.031281
-0.042511
-0.037628
-0.044464
-0.020538
-0.004913
0.008240
0.021423
0.030701
0.039001
0.037048
0.047302
0.030701
0.020447
0.021423
0.020447
0.014587
0.015076
0.014099
0.015564
0.021912
0.020935
0.015076
-0.015656
-0.028351
-0.028351
-0.024933
-0.037140
-0.049347
-0.061066
-0.063019
-0.063995
-0.042999
-0.020050
-0.011749
-0.016144
-0.025421
-0.017609
-0.010284
-0.005890
-0.000031
0.000427
-0.010773
-0.015167
-0.008331
-0.010284
-0.005402
0.009216
0.013123
-0.006378
0.005310
-0.006378
0.008240
-0.001007
0.014099
0.010681
0.019470
0.015076
0.006287
-0.003448
-0.040070
-0.062531
-0.085968
-0.104034
-0.105499
-0.085968
-0.068390
-0.030304
-0.038605
-0.042511
-0.030792
-0.036652
-0.030304
-0.056183
-0.085968
-0.094757
-0.092316
-0.050812
-0.009796
0.044861
0.055603
0.071716
0.073181
0.083923
0.092712
0.081970
0.077087
0.080017
0.071228
0.074158
0.063904
0.063904
0.074158
0.069275
0.065369
0.058533
0.074646
0.061951
0.048767
0.034607
0.015076
0.010681
0.005310
-0.022491
-0.020050
-0.036652
-0.046417
-0.039581
-0.041534
-0.032745
-0.033722
-0.054230
-0.055695
-0.047882
-0.056671
-0.038605
-0.042511
-0.046417
-0.022003
-0.025421
-0.010284
-0.027374
-0.010773
-0.018097
-0.026398
-0.021027
-0.023468
-0.017609
-0.008820
-0.012726
-0.013214
-0.039581
-0.051788
-0.064484
0.053162
0.351990
0.488220
0.102478
-0.113800
-0.181183
-0.286652
-0.061554
0.150818
0.306091
0.289001
0.253845
0.261658
0.214783
0.151306
0.068298
-0.044464
-0.071808
-0.004913
0.035095
0.097107
0.104919
0.066833
0.049255
0.018982
-0.001495
-0.022980
-0.060577
-0.102081
-0.123566
-0.121613
-0.115265
-0.101593
-0.093781
-0.087921
-0.093781
-0.094757
-0.092804
-0.091827
-0.074738
-0.056671
-0.030792
-0.022003
-0.003448
0.005798
0.004822
-0.002960
-0.037140
-0.052277
-0.036652
-0.003448
0.012146
0.025818
0.025818
0.006775
0.002869
-0.009796
-0.033234
-0.047882
-0.053741
-0.058136
-0.029327
0.002380
0.005310
-0.012726
-0.044464
-0.040558
-0.021515
-0.025421
-0.008820
-0.011261
-0.008331
-0.013702
-0.002960
0.017029
0.010681
0.018982
0.011658
0.010193
0.006775
-0.007355
-0.022003
-0.036163
-0.044952
-0.047882
-0.051788
-0.052277
-0.052765
-0.029816
-0.041046
-0.017609
-0.028839
-0.032257
-0.036163
-0.034698
-0.032745
-0.014679
-0.003448
-0.004913
-0.013214
-0.004425
0.013611
0.021912
0.028748
0.034119
0.039490
0.042419
0.025818
0.036072
0.033630
0.050232
0.025330
0.015564
-0.000031
0.012634
0.016541
0.021912
0.027771
0.020447
0.006287
0.014099
0.028259
0.064392
0.068787
0.056580
0.050232
0.056091
0.057068
0.047302
0.034119
0.038513
0.043884
0.045837
0.050232
0.059021
0.059509
0.057068
0.061951
0.051208
0.056091
0.044861
0.043884
0.044373
0.050720
0.056580
0.047791
0.054626
0.027283
0.026306
0.031677
0.012146
0.002869
-0.006378
-0.005890
-0.005890
-0.001984
-0.014191
-0.014191
-0.020538
-0.032257
-0.035187
-0.035187
-0.047394
-0.058136
-0.049835
-0.057159
-0.053253
-0.039581
-0.049835
-0.052277
-0.041534
-0.042023
-0.026398
-0.033234
-0.039093
-0.031769
-0.023956
-0.020050
-0.022980
-0.033234
-0.039093
-0.029327
-0.036652
-0.043976
-0.032745
-0.030304
0.012634
-0.009796
-0.020050
0.012146
0.000916
0.012146
0.064880
0.137634
0.182068
0.092712
-0.160187
-0.176300
-0.219269
-0.094269
0.207947
0.054626
-0.079132
0.322693
0.396912
0.019470
-0.031281
-0.073761
-0.063995
-0.068878
-0.006866
0.006287
0.035095
0.078064
0.078552
0.078552
0.069763
0.054138
0.036072
0.021423
0.010681
-0.021027
-0.022003
-0.033234
-0.035675
-0.033722
-0.025909
0.001404
-0.004425
-0.021027
-0.019073
-0.013702
-0.010284
-0.012238
-0.005402
0.007751
0.008240
0.018005
0.005798
-0.006378
-0.018097
-0.047394
-0.052765
-0.050812
-0.040558
-0.049835
-0.064972
-0.081573
-0.084503
-0.105499
-0.083038
-0.063019
-0.036163
-0.042023
-0.048370
-0.031281
-0.036652
-0.022491
-0.007355
0.002869
0.003357
0.035583
0.043884
0.069763
0.077576
0.093201
0.102478
0.118103
0.119568
0.097107
0.068787
0.054626
0.045349
0.041931
0.038025
0.034607
0.035583
0.035095
0.030212
0.025330
0.018494
0.006775
0.008240
0.003357
0.005310
-0.004425
-0.001984
0.007751
0.017517
0.016052
0.032654
0.028259
0.029236
0.020447
0.029724
0.019470
0.024841
0.026794
0.018982
0.016541
0.011658
0.012634
0.019958
0.007751
0.005798
0.006287
0.002380
-0.000031
-0.014679
-0.005402
-0.008331
-0.001984
-0.026398
-0.049347
-0.064484
-0.062531
-0.029327
0.002380
0.014587
-0.025421
-0.053253
-0.096222
-0.097198
-0.065460
-0.046417
-0.084503
-0.073761
-0.053741
-0.058136
-0.085968
-0.069366
-0.063507
-0.063995
-0.071320
-0.064484
-0.066437
-0.056183
-0.030304
-0.037140
-0.039093
-0.029327
-0.036163
-0.044952
-0.043976
-0.035675
-0.038116
-0.037628
-0.036652
-0.028839
-0.037140
-0.032745
-0.039093
-0.040558
-0.040558
-0.042999
-0.038116
-0.044952
-0.041534
-0.040070
-0.048859
-0.048370
-0.045441
-0.040558
-0.040558
-0.038605
-0.030792
-0.022003
-0.037140
-0.024933
-0.019562
-0.020050
-0.026886
-0.025421
-0.017120
0.001404
0.012146
0.041931
0.075134
0.125916
0.130310
-0.017120
-0.125519
-0.102570
-0.003937
0.080017
0.060486
-0.003937
-0.038116
-0.036652
-0.004425
0.246033
0.362732
0.170349
-0.074738
-0.099640
-0.067413
-0.031281
-0.027863
-0.022003
0.022888
0.061462
0.055603
0.061462
0.051697
0.039001
0.015076
-0.024933
-0.046417
-0.056671
-0.047394
-0.052765
-0.040070
-0.024933
-0.027374
-0.002960
-0.008331
0.000916
0.002869
0.015076
0.023376
0.022400
0.016541
0.013123
-0.006866
-0.008820
-0.019073
-0.022003
0.000427
0.011169
0.020447
0.032166
0.031189
0.019958
0.016052
0.024841
0.016541
0.028748
0.022888
0.031677
0.041931
0.048767
0.054138
0.075134
0.101013
0.087341
0.081970
0.076599
0.073669
0.059998
0.047791
0.029724
0.031189
0.044373
0.035095
0.044861
0.030701
0.034119
0.028748
0.027771
0.024841
0.027771
0.017029
0.009216
0.009705
0.012146
0.009216
0.014587
0.003357
0.006775
0.018005
-0.006378
-0.015167
-0.006866
-0.004913
-0.003448
-0.011749
-0.008331
-0.019073
-0.019073
-0.028839
-0.030792
-0.028839
-0.041534
-0.023468
-0.035675
-0.015167
-0.022003
-0.013702
-0.027374
-0.017609
-0.021027
-0.023956
-0.016144
-0.029816
-0.018097
-0.020050
-0.025421
-0.018097
-0.024445
-0.023468
-0.023468
-0.017120
-0.030792
-0.033722
-0.042511
-0.042023
-0.040070
-0.052765
-0.080597
-0.081573
-0.040070
0.020935
0.016541
-0.012238
-0.044464
-0.070343
-0.047394
-0.010284
-0.017609
-0.031769
-0.046906
-0.026398
-0.019562
-0.016144
-0.023468
-0.043488
-0.038116
-0.038116
-0.026886
-0.034698
-0.037628
-0.035675
-0.037628
-0.035187
-0.045441
-0.028839
-0.020050
-0.032745
-0.026886
-0.021515
-0.001007
-0.009308
0.000427
0.009705
0.016541
0.022888
0.029724
0.039001
0.030212
0.035583
0.029724
0.041443
0.047791
0.036560
0.039001
0.026794
-0.001007
-0.022003
-0.027374
-0.031281
-0.008331
0.004822
0.035095
0.048767
0.039978
0.031189
-0.001984
-0.021027
-0.017120
-0.010284
0.009705
0.004333
0.050232
0.059509
0.087830
0.083923
0.071716
0.063904
0.077087
0.093201
0.100037
0.080994
0.071228
0.092224
0.101990
0.140564
0.226501
0.316833
0.132263
-0.090363
-0.612335
-0.422882
0.453552
0.205505
0.110291
0.029236
-0.036163
-0.065460
-0.098175
-0.119171
-0.134308
-0.126495
-0.113800
-0.113800
-0.119171
-0.116241
-0.105988
-0.096222
-0.070831
-0.071808
-0.063019
-0.074249
-0.093781
-0.070831
-0.055206
-0.073273
-0.068878
-0.048859
-0.023468
-0.006378
-0.001007
-0.006866
-0.014191
-0.003937
0.029724
0.043396
0.031189
0.058044
0.059509
0.060974
0.060486
0.068787
0.062927
0.045349
0.025818
0.015564
-0.002472
0.011658
0.003357
-0.003448
0.003845
-0.010284
-0.009308
-0.022491
-0.029816
-0.051300
-0.048370
-0.037140
-0.037140
-0.039093
-0.044952
-0.032257
-0.022980
-0.032257
-0.026886
-0.018585
-0.013214
-0.005402
-0.018097
-0.020050
-0.012726
-0.020538
-0.023956
-0.010773
-0.014679
-0.016632
-0.004913
-0.003937
-0.012238
-0.018097
-0.012726
-0.023468
-0.008331
-0.010773
-0.010773
-0.005402
-0.007843
-0.000519
0.000427
0.001404
-0.006378
-0.001495
0.000427
0.003845
-0.000031
-0.006378
-0.009796
-0.005402
-0.017609
-0.011749
-0.014191
-0.027863
-0.037140
-0.022003
-0.023468
-0.026886
-0.027374
-0.033234
-0.023956
-0.024933
-0.011261
-0.029327
-0.038116
-0.062531
-0.051300
-0.039093
-0.000519
-0.012238
-0.019073
-0.044952
-0.058136
-0.044464
-0.020050
-0.003937
-0.049835
-0.097687
-0.123566
-0.138214
-0.148468
-0.110382
-0.086456
-0.088409
-0.114288
-0.149445
-0.142609
-0.133331
-0.142609
-0.140656
-0.132843
-0.112335
-0.109406
-0.078644
-0.086945
-0.084991
-0.065948
-0.046906
-0.022003
-0.014191
0.006775
0.018982
0.024353
0.045837
0.049255
0.051208
0.044861
0.041443
0.042419
0.054138
0.058044
0.053650
0.043884
0.043396
0.030701
0.014099
-0.000519
0.001892
0.002869
-0.011261
-0.041046
-0.042511
-0.053741
-0.053253
-0.060577
-0.048859
-0.040070
-0.045441
-0.043976
-0.024445
-0.023956
-0.015167
-0.004425
-0.008331
0.001892
-0.000031
0.037537
0.037537
0.060974
0.056091
0.068298
0.071228
0.077576
0.091248
0.084900
0.116150
0.155701
0.243103
0.307556
0.013611
-0.383331
-0.495148
-0.136749
0.078064
0.158142
0.177673
0.135681
0.067322
-0.046906
-0.122101
-0.100128
-0.047882
-0.012726
-0.034210
-0.018097
0.005310
0.025330
0.070740
0.060486
0.081482
0.092712
0.086853
0.074646
0.074158
0.054138
0.045349
0.029724
0.020935
0.019958
-0.006378
0.002380
-0.005402
-0.000031
-0.021515
-0.022491
-0.019073
-0.015656
-0.018585
-0.019562
-0.006866
-0.014679
-0.011261
-0.005890
-0.014191
-0.012726
0.000916
0.002869
-0.009308
-0.001007
0.009705
0.023376
0.049255
0.057556
0.074646
0.070251
0.061951
0.041443
0.042419
0.043884
0.059509
0.092712
0.095642
0.127869
0.155701
0.151306
0.102478
0.074158
0.087341
0.100037
0.077087
0.019470
-0.022003
-0.015167
0.023376
0.038513
0.046814
0.018982
0.008240
-0.002960
-0.018585
-0.018097
-0.034210
-0.043488
-0.041046
-0.054230
-0.052277
-0.042511
-0.033722
-0.042511
-0.033234
-0.022980
-0.016144
-0.015167
-0.015167
-0.026886
-0.040070
-0.029327
-0.033722
-0.037628
-0.046417
-0.040070
-0.048859
-0.046906
-0.051788
-0.047394
-0.043976
-0.019562
-0.019562
-0.012238
-0.005890
-0.013214
-0.006378
-0.007843
-0.004425
-0.007355
-0.017609
-0.022491
-0.012726
-0.004913
0.012146
0.006775
0.012634
0.019958
0.008728
0.003357
-0.000519
0.005798
0.001892
-0.001495
-0.001495
0.008728
0.004822
0.013611
0.008728
0.013123
0.008240
0.018982
0.028748
0.024841
0.005798
-0.090851
-0.158722
-0.091339
-0.010773
0.002869
-0.006866
-0.060577
-0.053253
-0.043488
-0.071320
-0.071808
-0.069855
-0.053253
-0.074738
-0.075226
-0.055206
-0.044464
-0.035675
-0.025909
-0.014679
-0.002960
-0.007355
-0.001984
0.006287
0.011169
0.009705
0.011658
0.013611
0.020935
0.019958
0.018005
0.027283
0.022888
0.029236
0.024353
0.029724
0.030212
0.029724
0.030701
0.035095
0.034607
0.040955
0.037537
0.047791
0.032654
0.039978
0.039978
0.042908
0.031189
0.056091
0.054138
0.059998
0.033142
0.055115
0.078064
0.167908
0.222107
0.144470
-0.083527
-0.270538
-0.356476
-0.022491
0.254333
0.229431
0.127869
0.058044
0.015564
-0.021515
-0.031281
-0.029816
-0.020050
-0.002472
0.007263
0.018982
0.043396
0.055603
0.056580
0.067322
0.074646
0.075623
0.063416
0.071716
0.060974
0.060974
0.036560
0.038513
0.039490
0.029724
0.021423
0.015564
0.021423
0.006287
-0.001007
-0.003937
-0.003937
-0.019562
-0.008820
-0.014191
-0.022491
-0.019073
0.005798
0.010681
0.034607
0.042419
0.052185
0.054626
0.062927
0.074158
0.110291
0.116638
0.111267
0.077087
0.048279
0.039001
0.024353
0.021423
0.028259
0.048279
0.037048
0.045349
0.028259
-0.003937
-0.021515
-0.039093
-0.052277
-0.058624
-0.073273
-0.095245
-0.097198
-0.098175
-0.087921
-0.075714
-0.059601
-0.049835
-0.051300
-0.048859
-0.039581
-0.052277
-0.049347
-0.047394
-0.030304
-0.024445
-0.012726
-0.009796
-0.017120
-0.022003
-0.024933
-0.022491
-0.024933
-0.001007
-0.002472
-0.001007
0.014099
0.020447
0.015564
0.029724
0.034119
0.048279
0.037048
0.039978
0.030701
0.034119
0.028748
0.019958
0.023376
0.015564
0.003357
0.008728
0.000916
0.012634
0.011658
0.005798
-0.015656
-0.018097
-0.017120
-0.002472
-0.002960
-0.008331
-0.030304
-0.033722
-0.040558
-0.073761
-0.090363
-0.071320
-0.043976
-0.011261
0.003845
0.025818
0.015076
0.006287
-0.029816
-0.043976
-0.040070
-0.014191
-0.002960
0.015076
0.010193
0.019470
0.023376
0.015564
0.016052
0.016541
0.015076
0.024841
0.018982
0.014587
0.010193
0.013123
0.000916
0.006775
0.028259
0.009216
0.024841
0.013611
0.009705
0.006287
0.022400
0.020935
0.011658
0.024353
0.024841
0.023376
0.028259
0.025330
0.028748
0.025330
0.034607
0.022400
0.035583
0.034119
0.034607
0.017029
0.033630
0.027771
0.029724
0.020447
0.005798
-0.001007
0.015076
0.013611
0.008240
0.022400
0.013123
-0.004913
-0.020050
-0.023468
-0.003448
0.000427
0.017517
0.144958
0.136658
0.261169
0.196716
-0.020538
-0.240753
-0.171906
-0.114288
0.145935
0.335876
0.213806
-0.014191
-0.045441
0.009705
0.041443
0.053650
0.044861
0.027771
0.019958
-0.000519
-0.003448
0.008728
0.007751
0.012146
0.011169
0.001892
0.004333
0.010193
0.009216
0.012146
0.006287
0.011658
0.006287
-0.001495
-0.008331
-0.006378
0.001404
-0.007355
-0.009308
-0.028839
-0.023956
-0.032745
-0.033234
-0.033234
-0.001984
-0.009308
-0.008820
-0.018097
-0.008331
-0.002960
-0.008820
-0.001495
-0.005890
-0.007355
-0.009796
-0.016632
-0.021027
-0.016144
-0.001984
0.024841
0.040955
0.046814
0.039978
0.037537
0.021912
0.024841
0.003357
0.005310
0.014587
0.013123
0.017517
0.027283
0.026306
0.019470
0.016052
-0.001495
0.007263
-0.010284
-0.013214
-0.027374
-0.012238
-0.018097
-0.014191
-0.006866
-0.009308
-0.008820
-0.043976
-0.053741
-0.047882
-0.023468
-0.005402
0.020935
0.000916
-0.022491
-0.022003
-0.020538
-0.027863
-0.019562
-0.018585
-0.014679
-0.024933
-0.022980
-0.015656
-0.012238
-0.005402
0.002869
0.003845
0.001892
0.005310
0.009705
0.004822
0.006287
0.008728
-0.003937
0.004333
0.004822
-0.003448
-0.004913
-0.009796
-0.023956
-0.006866
-0.006378
-0.003448
-0.000519
-0.002960
-0.015656
-0.007355
-0.006378
-0.007843
-0.017609
-0.015656
-0.016144
-0.013702
-0.015167
-0.015167
-0.014679
-0.004425
-0.003448
-0.001495
-0.002472
0.020447
0.013611
0.007263
0.007263
-0.023956
-0.033234
-0.046417
-0.022980
0.002380
0.012146
0.010193
-0.002960
-0.018097
-0.022003
-0.039581
-0.046906
-0.043976
-0.040070
-0.048859
-0.037628
-0.038116
-0.043488
-0.055206
-0.050323
-0.069855
-0.062531
-0.069366
-0.068878
-0.044464
-0.042999
-0.029327
-0.019073
-0.010773
0.010193
-0.020050
-0.018097
-0.020050
-0.017120
-0.016632
0.009216
0.028748
0.029724
0.037537
0.039978
0.027771
0.034607
0.042419
0.035583
0.035583
0.031189
0.025818
0.016541
0.000916
-0.005890
0.016052
0.021912
0.034119
0.019470
0.008240
-0.010284
-0.010773
-0.006866
0.000427
-0.033722
-0.037628
-0.044952
-0.027374
-0.018097
-0.038605
-0.039093
0.009705
0.076599
0.151306
0.113220
-0.014679
-0.079132
-0.028351
0.139099
0.262146
0.197205
0.188416
0.056580
0.079041
-0.002960
-0.098663
-0.240753
-0.134796
0.208923
0.459412
0.240173
0.030212
-0.068878
-0.146515
-0.145538
-0.113312
-0.078156
-0.052765
-0.043488
-0.045441
-0.047394
-0.045441
-0.045929
-0.035675
-0.034698
-0.024933
-0.008331
-0.037628
-0.054230
-0.041534
-0.017120
0.012146
-0.014191
-0.023468
-0.042999
-0.073273
-0.084991
-0.073761
-0.054718
-0.037628
-0.019073
-0.034698
-0.049347
-0.065948
-0.062531
-0.063507
-0.063019
-0.035675
-0.037628
-0.028839
-0.020538
-0.021515
-0.018585
-0.016632
-0.012726
-0.012726
-0.000519
0.002380
0.006775
0.019958
0.017517
0.027283
0.027771
0.023376
0.025330
0.019958
0.021912
0.023865
0.001404
0.009705
0.001404
0.014099
0.008240
0.007751
0.003357
0.004822
0.004822
-0.006866
0.011658
0.001892
-0.003937
0.003845
-0.005890
-0.001495
0.008240
0.002869
-0.000519
-0.006378
-0.003448
0.002869
0.014099
-0.002960
-0.004425
0.000427
-0.001007
0.002869
0.010193
0.013611
0.007751
0.005310
0.010681
0.003845
0.008728
-0.002472
-0.001495
0.001892
0.006287
-0.011261
0.002380
-0.000519
-0.006378
-0.004913
-0.008331
-0.025909
-0.029816
-0.012238
-0.008820
-0.009308
0.013611
0.033630
0.075134
0.039978
0.018982
-0.005890
-0.023956
-0.036652
-0.012726
0.008240
0.016052
0.022400
0.029236
0.045349
0.008728
-0.008820
-0.031281
-0.058136
-0.058136
-0.040558
-0.039093
-0.039093
-0.032257
-0.038116
-0.037628
-0.023956
-0.021027
-0.014679
-0.020050
-0.003937
0.016541
0.022888
0.019958
0.013611
-0.013214
-0.058624
-0.063019
-0.029327
0.014587
0.059021
0.050232
-0.001007
-0.032257
-0.057159
-0.076202
-0.064972
-0.035675
-0.002960
0.024353
0.043884
0.018982
-0.005890
-0.011749
0.002380
-0.010773
-0.013702
-0.021027
0.013123
0.022400
0.051208
0.051697
0.061951
0.056580
0.045837
0.031677
0.028748
0.000916
-0.000519
0.014099
0.015076
0.019958
0.024841
0.025330
0.024353
0.041931
0.047302
0.032654
0.033142
0.029236
0.030212
0.040466
0.034607
0.040466
0.040955
0.042419
0.041443
0.048279
0.044373
0.054626
0.078064
0.077087
0.095154
0.012634
-0.024445
0.017029
-0.003937
-0.061066
0.069275
0.194275
0.262634
0.189392
0.289978
0.162048
-0.055695
-0.327667
-0.564972
-0.227570
0.144470
0.351501
0.311462
0.122009
-0.025421
-0.110382
-0.177765
-0.215851
-0.189972
-0.146027
-0.105011
-0.093292
-0.057648
-0.034698
-0.030304
-0.048859
-0.045929
-0.041534
-0.044952
-0.038116
-0.019562
-0.006866
-0.007355
0.006775
0.009216
0.011658
0.011169
0.015564
0.013123
0.021423
0.025818
0.023865
0.012146
0.002380
0.011658
0.014099
0.012146
0.013123
0.008728
0.010681
0.009216
0.006287
0.005310
0.005310
0.006287
0.007263
0.003845
0.003357
0.000916
0.001892
-0.005890
0.009216
0.003845
0.006287
-0.004425
0.005798
0.006775
0.000916
-0.008820
-0.003937
-0.006378
0.004333
0.001404
0.019470
0.022888
0.024841
0.019958
-0.015656
-0.016144
-0.020050
-0.048370
-0.055695
-0.057648
-0.044952
-0.027863
-0.029816
-0.042023
-0.055206
-0.054718
-0.043488
-0.071808
-0.118195
-0.154816
-0.089874
0.051697
0.127380
0.143982
0.086365
-0.006866
-0.044952
-0.014679
0.006775
-0.035675
-0.020050
0.017517
0.028748
0.032166
0.012146
0.020447
0.007263
-0.012726
-0.011749
-0.042999
-0.068878
-0.114288
-0.118195
-0.106964
-0.105499
-0.064972
-0.050323
-0.032745
-0.011261
-0.005890
0.003357
0.031677
0.028748
0.032654
0.034607
0.032166
0.035095
0.050720
0.059509
0.066345
0.064392
0.073669
0.076599
0.074646
0.062439
0.047791
0.060974
0.053650
0.036560
0.037048
0.037537
0.039490
0.033142
0.030701
0.037537
0.032166
0.024841
0.018982
0.031677
0.029724
0.047302
0.029236
0.044861
0.038513
0.039490
0.048767
0.037048
0.041931
0.049744
0.053162
0.043884
0.037537
0.043396
0.041443
0.039978
0.049744
0.028259
0.036560
0.028748
0.028259
0.017029
0.011169
0.009705
0.010193
0.008240
-0.005402
-0.010773
-0.017120
-0.009308
-0.020538
-0.017609
0.000916
-0.020050
-0.038116
-0.002960
-0.017609
-0.027863
-0.045929
-0.028351
0.138611
0.048279
-0.031769
-0.029327
-0.034698
-0.047394
-0.002472
-0.040070
0.101501
0.328064
0.116638
-0.061066
-0.053741
0.109802
0.225037
0.363708
0.277771
-0.289093
-0.694855
-0.043976
0.353455
0.250427
0.108337
-0.017609
-0.074738
-0.072784
-0.099152
-0.113800
-0.124054
-0.118195
-0.121613
-0.105988
-0.113312
-0.075714
-0.072296
-0.080597
-0.061066
-0.079132
-0.068390
-0.090363
-0.084503
-0.045441
-0.023956
-0.014191
-0.010773
-0.013702
-0.012726
-0.002960
0.007263
0.012146
0.018005
0.021423
0.017517
0.012634
0.020447
0.034607
0.035095
0.042419
0.038025
0.046326
0.049255
0.045837
0.039490
0.021912
0.010681
0.005798
0.006287
-0.014191
-0.015167
-0.006378
0.010681
-0.013214
-0.042999
-0.042999
-0.040558
-0.030792
-0.032745
0.010193
0.053162
0.100037
0.099060
0.086853
0.044861
0.031677
0.036072
0.055603
0.065857
0.069763
0.069275
0.085388
0.065857
0.063904
0.046814
0.024841
0.012634
-0.000031
-0.013702
-0.028839
-0.046417
-0.051300
-0.055206
-0.053741
-0.051788
-0.039581
-0.052277
-0.049835
-0.044464
-0.037628
-0.026398
-0.021027
-0.014191
-0.018097
0.015564
0.006287
0.012146
0.006775
0.014099
0.015564
0.002380
0.014099
0.016541
0.022888
0.012634
0.011658
0.008728
0.019470
0.006287
0.021912
0.018982
0.017517
0.020935
0.019470
0.019958
0.022400
0.025818
0.022888
0.016541
0.018494
0.019958
0.021423
0.029236
0.023865
0.033630
0.021423
0.027283
0.022888
0.021912
0.021912
0.020935
0.009705
0.009705
0.000916
0.002869
0.006775
0.006775
0.000916
0.003845
-0.010773
-0.002960
-0.007843
-0.014679
-0.004425
-0.011749
0.002380
-0.004913
-0.010773
-0.004913
-0.010773
-0.006866
-0.013214
-0.008331
-0.011261
-0.004425
-0.007355
-0.018097
-0.005890
-0.005402
-0.017120
-0.012238
-0.004425
-0.006378
-0.005890
-0.014191
-0.018097
-0.010773
-0.016632
-0.005890
-0.011261
-0.010284
-0.016632
-0.013702
-0.005890
-0.001007
0.000916
-0.000519
0.007751
0.002869
0.001892
0.019470
0.014099
0.013123
0.017517
0.024841
0.015076
-0.024933
-0.031769
-0.018097
0.004333
-0.003448
0.006775
-0.001007
0.022400
0.027771
0.001892
-0.013702
-0.037628
-0.023956
-0.059113
-0.054230
0.011658
0.072693
0.064392
-0.005890
-0.027863
0.055115
0.191345
0.060974
0.142029
0.208435
0.182556
0.118103
-0.022980
-0.026398
0.272400
0.100525
-0.117218
-0.182648
0.009705
0.064880
0.063904
0.040955
0.017517
-0.041534
-0.090363
-0.122589
-0.140656
-0.105499
-0.071320
-0.052765
-0.032257
-0.014191
-0.025421
-0.001984
0.056091
0.090759
0.085876
0.068787
0.041443
0.037537
-0.000519
0.015076
0.040466
0.047791
0.043396
0.023376
-0.008820
-0.023468
-0.045929
-0.059601
-0.063507
-0.071808
-0.063019
-0.054718
-0.051788
-0.047882
-0.051788
-0.038116
-0.042023
-0.032257
-0.013214
0.004333
0.012146
0.023376
0.021423
0.035095
0.025330
0.019958
0.020935
0.016052
0.008240
0.004333
0.011169
0.012634
0.011169
0.012634
0.018494
0.019470
0.018005
0.020447
0.014587
0.005798
0.015564
0.003357
0.019958
0.010193
0.005798
0.016052
0.006775
0.006775
0.015076
0.005310
0.011169
-0.001007
0.007751
-0.013214
-0.005402
-0.001007
-0.001495
-0.005402
-0.007355
-0.001984
-0.005402
-0.008820
0.000916
-0.002472
0.001892
-0.011749
-0.009308
-0.000031
-0.006378
-0.006378
-0.004913
0.001404
-0.008820
0.001892
-0.002472
0.005310
0.005798
-0.004913
-0.004913
0.006775
-0.001495
0.004822
0.005798
0.011169
0.006287
0.007263
0.015076
0.001404
0.016541
0.018494
0.006287
0.015564
0.019470
0.007751
-0.001007
0.004822
0.010193
-0.001495
0.004822
-0.007355
-0.006378
-0.009308
-0.014679
-0.018585
-0.017120
-0.025909
-0.023956
-0.032257
-0.025421
-0.031281
-0.017120
-0.015656
-0.016632
-0.011749
-0.020050
-0.031769
-0.025909
-0.016632
-0.015656
-0.016144
-0.026886
-0.014679
-0.030304
-0.044464
-0.048859
-0.038605
-0.039581
-0.037140
-0.040070
-0.037628
-0.048370
-0.057159
-0.049347
-0.025421
-0.034698
-0.042999
-0.043976
-0.040558
-0.045929
-0.027863
-0.008820
-0.001007
0.008240
0.012146
0.014587
0.002869
0.003357
-0.000031
-0.012726
-0.015656
0.006775
0.009705
0.018982
0.037537
0.045349
0.052673
0.060486
0.031677
0.028748
0.011169
0.037537
0.044373
0.037537
0.012146
0.014099
0.055115
0.094177
0.141541
0.140076
0.179138
0.199646
0.183044
0.091248
0.030212
-0.007355
-0.005402
0.016052
0.065857
0.088806
0.104919
0.083435
0.050720
0.018494
0.016541
0.028259
-0.011749
-0.041046
-0.063507
-0.061066
-0.067413
-0.060577
-0.054230
-0.044464
-0.036652
-0.015167
0.016052
0.019958
0.021912
0.009216
0.012146
0.017029
0.039978
0.073669
0.094666
0.072205
0.054626
0.022400
-0.019073
0.025818
0.067810
0.140076
0.197693
0.216248
0.289001
0.351501
0.288025
-0.368195
-0.997589
-0.388214
0.422791
0.516052
0.340759
0.147888
-0.018585
-0.085968
-0.140167
-0.143097
-0.149933
-0.135773
-0.079132
-0.040558
-0.005890
0.019470
0.018982
0.020935
0.033630
0.032166
0.021912
0.004333
0.012634
-0.001984
0.000916
-0.008331
-0.006378
-0.019562
-0.011749
-0.012726
-0.003937
-0.006378
-0.003448
0.008240
-0.011749
0.000427
-0.003937
-0.003448
-0.004913
-0.003448
0.009705
0.004333
0.003357
0.004822
0.000916
0.009216
0.006287
0.013123
0.004822
0.013611
0.010681
0.014099
0.008728
0.008240
0.005798
0.021423
0.024353
0.001892
0.000916
0.004333
-0.015656
-0.004425
-0.001007
-0.004425
-0.019562
-0.022980
-0.011261
-0.015656
-0.024445
-0.031281
-0.063019
-0.071808
-0.042023
-0.018097
-0.010773
-0.018097
-0.021515
-0.033234
-0.028839
-0.027863
-0.026886
-0.015656
-0.010284
-0.009796
-0.016632
-0.007843
-0.016144
-0.006866
-0.006866
0.012146
0.006287
0.000427
0.016052
0.011169
0.014099
0.011169
0.002380
0.002380
0.010193
0.011658
0.032166
0.037537
0.034607
0.046326
0.041443
0.045837
0.043884
0.046814
0.064880
0.063416
0.053162
0.052185
0.057556
0.034607
0.030212
0.041443
0.041443
0.038025
0.034607
0.022888
0.004822
0.011169
0.015076
0.008240
0.017029
0.020447
0.019958
0.024353
0.014587
-0.002960
0.015564
0.007751
0.001404
0.025818
0.005798
0.010193
0.007751
0.010193
0.031189
0.059509
0.044373
0.032654
0.010193
-0.009308
-0.020538
-0.026398
-0.022003
-0.024933
-0.029816
-0.039093
-0.054718
-0.047394
-0.057159
-0.032745
-0.018097
0.014099
0.053162
0.026306
0.029236
0.050232
0.067322
0.059998
0.057068
0.022400
0.029236
0.042419
0.059998
0.079529
0.089783
0.093689
0.067810
0.052185
0.048767
0.036560
0.030212
-0.001007
-0.037628
-0.027374
-0.034210
-0.030304
-0.034698
-0.042511
-0.035187
-0.035675
-0.039581
-0.015656
-0.013702
-0.016144
-0.005402
-0.000031
0.004333
0.006775
-0.001495
0.004822
0.012634
0.008240
0.010193
-0.000519
0.001892
-0.004425
0.000427
-0.002960
-0.003448
-0.005890
-0.005890
-0.003448
0.004333
0.008240
0.004822
0.004822
0.012146
0.019958
0.045837
0.112732
0.228943
0.432556
0.185486
-0.473175
-0.818878
-0.372589
0.057068
0.289001
0.370544
0.243591
0.100525
-0.151398
-0.176300
-0.194855
-0.170929
-0.129425
-0.081085
-0.043488
0.009705
0.016052
0.026794
0.015076
0.006775
-0.015656
-0.033722
-0.090851
-0.086456
0.008728
0.096619
0.100525
0.051697
0.008240
-0.041046
-0.044952
-0.033722
-0.016144
-0.005890
0.006775
0.022888
0.034119
0.027771
0.032654
0.027771
0.019470
0.011169
0.025330
0.022400
0.043884
0.047302
0.033142
0.009216
-0.001984
0.002380
0.008240
0.000916
0.013123
0.019470
0.015076
0.030701
0.021423
0.013611
0.002869
0.025818
0.018982
0.011658
0.019958
0.019470
0.016052
0.028748
0.025818
0.035583
0.026794
0.019958
0.014587
0.017029
0.009216
0.013123
0.017517
-0.005890
-0.014679
-0.009308
-0.020538
-0.013702
-0.013702
-0.013702
-0.012726
-0.028351
-0.040558
-0.034698
-0.020538
-0.009796
-0.018585
-0.035675
-0.051788
-0.040070
-0.028839
-0.005402
0.010681
0.012146
0.002869
-0.005402
0.006775
-0.013214
-0.013214
-0.024933
-0.034210
-0.017609
-0.014679
0.011658
0.025818
0.020447
-0.002960
-0.006378
-0.021515
-0.017609
0.010193
0.017029
0.031189
0.025330
0.031189
0.030701
0.025330
0.031677
0.023865
0.046326
0.050232
0.042419
0.038513
0.032166
0.039001
0.026306
0.027771
0.023865
0.004822
0.006775
0.002380
-0.002960
-0.010773
-0.007355
-0.011261
-0.014191
-0.011261
-0.013702
-0.019562
-0.014679
-0.013702
-0.013214
0.001404
-0.014191
-0.011749
-0.009796
0.005310
0.002380
0.003357
0.004822
-0.002960
0.003357
-0.001984
-0.001984
-0.001495
0.001892
-0.002960
-0.010284
-0.001984
-0.012726
-0.017609
0.003845
-0.001984
-0.016144
-0.009308
-0.003448
-0.015656
-0.014191
-0.011261
-0.006866
-0.009796
0.000916
0.002380
-0.001007
0.009705
0.004822
0.009216
0.011658
0.024353
0.021423
0.001892
0.010681
0.025818
0.018494
0.024353
0.051697
0.046814
0.040955
0.018494
0.019958
0.018005
0.027283
0.029236
0.036072
0.037048
0.029724
0.057556
0.094177
0.107849
-0.004425
-0.289581
-0.843781
-0.614777
0.390564
0.589783
0.238220
-0.048859
-0.135284
-0.226593
-0.278839
-0.211456
-0.077667
0.021423
-0.011261
-0.013702
0.010681
0.034607
0.039490
0.050720
0.075623
0.080505
0.088806
0.075134
0.075134
0.058533
0.042419
0.042419
0.038513
0.036072
0.022888
0.024841
0.032654
0.024353
0.036560
0.034119
0.029236
0.011658
0.004822
-0.012238
-0.005890
0.000916
-0.001007
0.019958
-0.003937
0.015564
0.005310
-0.003448
-0.002472
-0.005890
-0.002472
-0.005890
-0.006378
-0.000519
-0.006378
0.006775
0.001404
0.003845
-0.002960
-0.008331
-0.018585
-0.017120
-0.010773
-0.009308
0.000427
-0.002960
0.027771
0.061462
0.097595
0.129333
0.146912
0.140076
0.123962
0.105408
0.080017
0.090759
0.103943
0.093201
0.093201
0.095642
0.111755
0.130310
0.101013
0.074646
0.061951
0.039490
0.014099
0.000916
-0.015656
-0.031281
-0.035187
-0.048859
-0.059113
-0.058136
-0.043976
-0.038116
-0.032745
-0.038605
-0.015656
-0.019073
-0.015167
-0.008331
-0.000031
0.000427
-0.002472
0.015076
0.033142
0.042419
0.040955
0.055115
0.056091
0.014099
-0.007843
0.017029
0.026306
0.039978
0.039001
0.048767
0.040466
0.037048
0.032166
0.036072
0.029724
0.021912
0.008240
0.009216
0.012634
0.004822
0.013123
0.009216
0.005798
-0.001007
-0.004913
-0.001007
-0.006866
-0.007355
-0.013702
-0.018585
-0.015167
-0.003448
0.030212
0.029724
0.018982
0.001892
0.014099
0.007751
0.032654
0.042908
0.013611
0.024841
0.039490
0.035583
0.049255
0.052185
0.048279
0.047302
0.040466
0.030212
0.029236
0.017029
0.020447
0.018494
0.019470
0.006287
0.004822
0.003845
-0.016632
-0.007355
-0.009796
-0.021027
-0.011749
-0.014191
-0.008820
-0.025421
-0.017120
-0.021515
-0.008331
-0.022003
-0.016632
-0.029816
-0.008820
-0.019073
-0.001007
-0.003937
-0.001007
-0.012238
-0.017120
-0.028351
-0.022980
-0.022003
-0.014679
-0.000519
0.018005
0.029236
-0.001495
-0.001007
-0.022980
-0.026398
-0.067413
-0.069366
-0.064484
-0.041046
-0.013214
-0.022491
-0.039581
-0.049835
-0.078156
-0.079132
-0.074738
-0.062531
-0.053253
-0.049835
-0.034698
-0.055206
-0.055695
-0.060089
-0.052277
-0.039581
-0.024933
0.009216
0.024841
0.022400
0.028259
0.028748
0.011658
-0.011261
-0.023956
-0.045929
-0.071808
-0.076202
-0.102081
-0.028351
0.116638
0.293396
0.211853
0.063416
0.115173
0.017029
-0.399445
-0.997589
-0.421417
0.174255
0.249451
0.160095
0.147888
0.039001
-0.106964
-0.168976
-0.166534
-0.113312
-0.061554
-0.017120
0.015564
0.058533
0.056091
0.075134
0.086853
0.122986
0.152283
0.183044
0.214294
0.210388
0.189880
0.171326
0.139587
0.109314
0.104431
0.089783
0.086853
0.088806
0.085388
0.090759
0.098572
0.089294
0.080505
0.084412
0.074646
0.052185
0.019958
0.012146
0.023865
0.040955
0.039490
0.052185
0.040955
0.037048
0.029236
-0.000519
-0.026886
-0.008820
-0.010284
-0.007355
-0.005402
-0.007843
-0.011749
-0.013214
-0.011261
-0.011261
-0.017609
-0.014679
-0.008820
-0.008820
-0.019073
-0.007355
-0.016632
-0.011261
-0.012238
-0.018097
-0.009796
-0.016632
-0.008331
-0.002960
-0.001007
-0.001007
-0.002960
-0.003448
0.002380
-0.006378
-0.000031
0.000427
-0.002960
0.004822
0.004333
-0.001007
-0.006378
-0.013214
-0.023956
-0.035675
-0.026398
-0.027863
-0.035187
-0.028839
-0.012726
-0.010284
-0.005402
-0.000519
-0.022003
-0.025421
-0.023956
-0.033722
-0.010773
-0.010773
-0.008820
0.003357
0.014099
0.009216
0.018005
0.011658
0.011658
0.019470
0.003845
0.008240
0.008728
0.015564
-0.001495
0.002380
0.007263
0.007751
-0.003448
-0.001495
-0.008331
-0.024933
-0.017120
-0.011749
-0.016632
-0.014191
-0.019562
-0.006378
-0.008331
-0.022980
-0.013702
-0.014191
-0.017120
-0.019562
-0.021027
-0.008820
-0.020050
-0.010284
-0.002472
-0.009796
-0.006866
0.003357
-0.006866
-0.011261
-0.008820
0.010193
0.002380
0.004333
0.006287
0.003845
0.004333
0.003357
-0.001984
0.005310
0.011169
0.007751
0.003845
-0.001495
0.001404
-0.015656
-0.015167
-0.019073
-0.018585
-0.009308
-0.019562
-0.011749
-0.021515
-0.018585
0.004333
0.014099
0.024841
0.043396
0.062927
0.091736
0.116638
0.147400
0.113220
0.033630
-0.076202
-0.148468
-0.097198
-0.024445
-0.025909
-0.044952
-0.043488
-0.018585
0.041443
0.099548
0.102478
0.043396
-0.059113
-0.108917
-0.126984
-0.090851
-0.063507
-0.027863
-0.005402
0.031677
0.039490
0.081482
0.065857
0.061951
0.079041
0.047791
-0.002472
-0.049835
-0.086456
-0.060089
0.155212
0.091248
0.040955
-0.010773
-0.001007
-0.108917
-0.272003
0.229919
0.132263
-0.041046
0.001404
0.294373
0.235779
-0.023468
-0.048859
-0.084503
-0.174347
-0.075714
0.056091
0.073181
0.068298
0.013611
-0.056671
-0.068390
-0.082062
-0.078156
-0.078644
-0.074249
-0.056183
-0.053253
-0.039581
-0.023956
-0.017120
-0.004913
0.003845
0.010681
0.015564
0.015564
0.021423
0.026306
0.033142
0.025330
0.024353
0.026794
0.019470
0.019470
0.012146
0.018494
0.022400
0.008728
0.003357
0.001404
0.004333
0.005798
0.009216
0.005310
-0.003448
0.009705
0.010681
0.003845
0.002380
-0.001007
0.013611
0.008240
-0.002472
-0.002472
0.005798
-0.002960
0.006287
-0.007843
0.003357
0.003845
0.001892
0.001404
-0.001007
-0.006866
-0.003937
-0.009796
0.007263
-0.003937
0.002380
-0.007843
-0.005402
-0.007843
0.000427
0.006287
-0.002472
-0.000519
-0.000031
-0.003937
-0.000031
0.015564
0.009705
0.002380
0.000916
0.011169
0.007751
0.008728
0.008240
0.012634
0.012146
0.009705
0.014099
0.016541
0.009216
0.016052
0.023376
0.015564
0.018005
0.012146
0.013123
0.009705
0.019470
0.022400
0.018005
0.020447
0.020935
0.033630
0.030701
0.024353
0.031189
0.015076
0.026794
0.012146
0.024841
0.015564
0.019470
0.018982
-0.003448
0.005310
0.008240
0.000916
0.001404
0.000427
-0.005402
-0.001007
-0.013214
-0.019073
-0.008331
-0.011261
-0.019562
-0.015656
-0.004913
-0.010284
0.013611
0.036560
0.059998
0.095642
0.135193
0.146423
0.107361
0.034607
-0.037628
-0.074249
-0.095734
-0.073761
-0.022491
0.004822
0.028748
0.026306
0.021912
0.022400
-0.021515
-0.067413
-0.114777
-0.137238
-0.118195
-0.107452
-0.095245
0.018982
0.043396
0.080505
0.037048
-0.084991
0.114685
0.259216
0.127869
0.015076
0.024841
0.056580
0.113220
0.157166
0.149353
0.123474
0.096619
0.093689
0.165955
0.259216
0.276306
0.095154
-0.193390
-0.220734
-0.111359
-0.036163
-0.070831
0.075134
0.121033
0.057556
0.003845
-0.040070
-0.085480
-0.127960
-0.146515
-0.159698
-0.139679
-0.133331
-0.098175
-0.065460
-0.033722
-0.031281
-0.042511
-0.053253
-0.026886
-0.025421
-0.017120
-0.025909
-0.027863
-0.014191
0.000427
-0.011261
0.012634
0.016052
0.017029
0.026794
0.025818
0.024353
0.032166
0.027283
0.025818
0.025818
0.021423
0.027771
0.018494
0.023376
0.018982
0.021423
0.026794
0.010681
0.008240
0.017517
0.013611
0.023865
0.018005
-0.003448
0.010681
0.015076
0.011658
0.016052
0.006775
-0.003448
0.000427
0.005798
-0.000519
0.006775
0.004333
-0.001007
0.010193
0.005798
0.004333
0.003357
-0.003937
0.013123
0.005310
-0.008820
0.005310
0.001404
0.005310
0.002380
0.003845
0.006775
-0.002472
0.009705
0.002869
0.002380
0.006287
0.005310
0.001404
0.005798
-0.001495
0.003845
-0.006378
0.006775
0.007751
0.005798
-0.003937
0.012634
0.005798
0.007751
0.013123
0.007263
0.019958
0.019470
0.011658
0.026306
0.022400
0.036560
0.028259
0.034607
0.028259
0.022888
0.023865
0.029724
0.014587
0.025818
0.022888
0.022400
0.029236
0.022400
0.029724
0.030212
0.022400
0.005798
-0.006866
-0.032745
-0.045441
-0.056671
-0.057648
-0.057159
-0.061066
-0.077179
-0.084015
-0.107452
-0.123077
-0.133331
-0.140167
-0.145050
-0.154327
-0.167511
-0.128937
-0.035187
0.056580
-0.031769
-0.055695
-0.030792
0.060486
0.021423
-0.007355
-0.001984
0.094666
0.199158
0.303162
0.348572
0.286072
0.191833
0.127869
0.086853
0.109314
0.128845
0.136169
0.131287
0.136169
0.110291
0.074158
0.036072
0.001404
-0.028351
-0.059113
-0.068390
-0.082550
-0.101105
-0.092316
-0.093781
-0.097687
-0.092804
-0.071320
-0.070831
-0.071320
-0.069366
-0.055206
-0.046906
-0.016144
0.054626
0.019470
0.007751
0.018494
-0.027863
-0.056671
0.009216
-0.020538
-0.004913
0.057068
0.036072
-0.103058
-0.086456
0.460388
0.462341
0.037048
-0.024933
0.076111
0.164001
0.513123
0.593689
0.078064
-0.644073
-0.368683
0.054626
0.221619
0.226501
0.155212
0.081970
0.010681
-0.058136
-0.132355
-0.211456
-0.240753
-0.250519
-0.259796
-0.243195
-0.216339
-0.178741
-0.157745
-0.137726
-0.112823
-0.088898
-0.072296
-0.056183
-0.059601
-0.046906
-0.030304
-0.021515
-0.018097
-0.001495
-0.001007
-0.003448
-0.000031
0.008240
0.007751
0.007751
0.015076
0.004333
0.013123
0.013611
0.018005
0.016052
0.016052
0.013611
0.021423
0.011169
0.017517
0.019958
0.005798
0.010681
0.020447
0.012146
0.020935
0.019958
0.011658
0.009705
0.014587
0.015564
0.002869
0.015076
0.011658
0.013123
0.019958
0.027771
0.016541
0.022400
0.026306
0.038513
0.035095
0.029724
0.040955
0.014587
-0.020538
-0.030792
0.002380
0.018005
0.019470
-0.002960
-0.004913
-0.008820
-0.013702
-0.026398
-0.031769
-0.036652
-0.045441
-0.062531
-0.049347
-0.041534
-0.044464
-0.039581
-0.036652
-0.030792
-0.026398
-0.030304
-0.027374
-0.023468
-0.020538
-0.015656
-0.005402
0.004822
-0.003448
-0.002472
0.002869
0.012146
-0.017120
0.000916
0.005798
0.013123
0.004333
0.015076
-0.008331
-0.018585
-0.001495
0.021423
0.035095
0.018494
0.017029
-0.001007
-0.001007
-0.005890
0.005310
0.003357
0.025330
0.023376
0.019958
0.014099
0.018982
0.037048
0.069275
0.094177
0.117615
0.134216
0.157166
0.185486
0.220642
0.227478
0.211365
0.141541
0.080017
0.043884
0.030701
0.043884
0.063904
0.075134
0.076599
0.068298
0.047302
0.006287
-0.037140
-0.084503
-0.116730
-0.132355
-0.152863
-0.145538
-0.151398
-0.138702
-0.122589
-0.102570
-0.098663
-0.075226
-0.071320
-0.055695
-0.044464
-0.032257
-0.031769
-0.028351
-0.015656
-0.010773
-0.017120
-0.012726
-0.008820
-0.002960
-0.003448
-0.005402
-0.003937
-0.002960
-0.004913
-0.001495
-0.001007
-0.007843
-0.009308
0.002869
0.000916
-0.002960
-0.003448
-0.007843
0.002380
-0.001495
-0.001984
0.000916
0.017517
0.003845
0.003357
0.027771
0.039001
0.043884
0.080994
0.147888
0.286072
0.264587
-0.167023
-0.655304
-0.717804
-0.233917
0.986267
0.855896
0.021912
-0.200226
-0.200226
-0.103546
-0.025421
0.013611
0.007263
-0.024445
-0.023468
0.028748
0.052185
0.069763
0.059998
0.034119
0.010193
0.001892
0.002380
-0.045929
-0.064484
-0.073273
-0.081573
-0.077179
-0.022980
-0.013702
-0.015656
-0.025909
-0.104523
-0.102570
-0.096222
-0.065460
-0.049347
-0.023468
-0.007355
-0.004425
0.010681
-0.002960
-0.025421
-0.031769
0.009705
0.010681
0.007263
0.024353
0.010681
0.013611
0.018494
0.017517
0.036072
0.026794
0.023865
0.019958
0.002869
-0.001495
-0.000031
-0.005890
0.001892
-0.003448
0.000427
0.009705
-0.001984
-0.001007
-0.016144
-0.004913
-0.009796
-0.017120
-0.002960
0.000916
0.002380
0.002380
0.005798
0.015564
0.036560
0.037048
0.036072
0.045837
0.039978
0.039001
0.048279
0.072205
0.088318
0.095642
0.099548
0.110779
0.117126
0.124451
0.122009
0.120544
0.120544
0.065857
0.035095
0.038513
0.037048
0.048279
0.072205
0.065857
0.079041
0.082458
0.077087
0.033630
-0.000519
-0.019562
-0.019562
-0.008820
-0.012726
-0.008331
-0.014679
-0.006866
-0.017120
-0.012238
-0.002472
-0.018097
-0.012726
-0.021515
-0.021515
-0.039093
-0.033722
-0.038116
-0.026886
-0.044952
-0.053253
-0.031769
-0.036652
-0.037140
-0.041046
-0.040558
-0.039581
-0.025421
-0.024933
-0.017609
-0.028351
-0.019562
-0.016632
-0.010284
-0.022980
-0.021515
-0.016632
-0.010284
-0.017609
-0.025909
-0.022980
-0.011749
-0.021027
-0.030304
-0.020538
-0.022491
-0.033722
-0.031281
-0.026398
-0.027374
-0.040070
-0.034210
-0.035187
-0.032745
-0.025421
-0.022980
-0.024445
-0.033234
-0.020538
-0.024445
-0.011261
-0.016632
-0.008331
-0.002960
0.002380
-0.008820
0.017029
0.014587
0.013611
0.021912
0.010681
0.026794
0.010193
0.019958
0.018982
0.010193
0.027283
0.032654
0.029236
0.030212
0.035583
0.029724
0.044373
0.037048
0.044861
0.042419
0.018982
0.012146
0.041931
0.065369
0.082947
0.080017
0.068787
0.043396
0.007751
-0.027374
-0.070343
-0.094757
-0.069855
-0.016632
0.002869
-0.022003
-0.029816
-0.036652
-0.071320
-0.063019
-0.073273
-0.096222
-0.093781
-0.024445
-0.027374
-0.005402
0.122498
0.174255
0.130798
-0.351593
-0.482941
-0.090851
0.462341
0.427673
0.046326
-0.235382
-0.233429
0.151306
0.148865
0.078064
0.018982
0.006775
0.014099
0.032166
0.060486
0.083923
0.089294
0.114197
0.093201
0.081970
0.070251
0.068298
0.075134
0.085388
0.081970
0.051208
0.021912
0.024353
0.005798
0.005798
0.008240
-0.014679
-0.014191
-0.006378
-0.012726
-0.031281
-0.050323
-0.047394
-0.045929
-0.042999
-0.034210
-0.017609
-0.009796
0.004822
0.014099
0.036072
0.037537
0.035583
0.028748
0.033630
0.049744
0.043884
0.038513
0.028259
0.034607
0.035095
0.020935
0.032166
0.044861
0.027283
0.012634
-0.006378
0.016052
0.025818
0.007751
-0.008331
-0.001495
-0.006866
-0.009796
-0.015167
-0.016144
-0.009308
-0.010773
-0.011749
-0.014679
-0.013702
-0.018097
-0.020050
-0.016632
-0.016632
-0.018585
-0.017609
-0.019073
-0.012726
-0.019562
-0.016144
-0.009796
-0.013214
-0.017609
-0.010284
-0.010773
-0.006866
-0.007355
-0.007355
-0.008331
-0.013702
-0.012726
-0.006866
-0.014191
-0.018585
-0.020538
-0.021027
-0.004913
-0.007843
-0.012726
-0.011749
-0.007355
-0.014679
-0.031769
-0.042023
-0.039581
-0.038605
-0.051300
-0.048370
-0.040558
-0.056183
-0.051788
-0.056671
-0.067413
-0.075226
-0.075714
-0.063507
-0.063995
-0.064972
-0.071808
-0.057159
-0.023956
-0.031769
-0.025909
0.006287
0.008240
-0.007355
0.000427
0.010193
-0.029327
-0.119171
-0.164581
-0.167999
-0.123566
-0.071808
-0.070343
-0.032257
-0.014679
-0.023468
-0.020050
-0.070831
-0.081085
-0.109894
-0.099152
-0.084503
-0.067413
-0.035187
-0.005890
0.022888
0.041443
0.048279
0.069275
0.074646
0.075623
0.068787
0.072693
0.056580
0.047791
0.051208
0.066833
0.068787
0.070740
0.102478
0.092224
0.093201
0.083923
0.082947
0.075134
0.070740
0.060486
0.059998
0.075134
0.065857
0.074646
0.081482
0.078064
0.069763
0.059998
0.041931
0.018494
0.010193
-0.012238
-0.009796
-0.022491
-0.016144
-0.025909
-0.019073
-0.029327
-0.023956
-0.023956
-0.030792
-0.022980
0.021423
0.053650
-0.018585
-0.040070
-0.030304
-0.003448
-0.015167
-0.023956
-0.041534
-0.008820
-0.007843
0.211365
0.084900
-0.072296
0.060974
0.277283
0.110779
-0.028351
-0.004425
0.010681
0.100037
-0.107452
0.051208
0.474060
0.411072
-0.052277
-0.205597
-0.232452
-0.109894
0.021912
0.032654
0.021423
-0.009796
-0.058624
-0.096222
-0.110870
-0.121613
-0.108429
-0.096710
-0.085968
-0.083527
-0.061554
-0.044952
-0.022980
-0.012238
0.003845
0.019470
0.028259
0.035583
0.055115
0.064880
0.063904
0.068787
0.081970
0.087830
0.087341
0.077087
0.064392
0.050232
0.047791
0.045349
0.047302
0.035095
0.041443
0.017517
0.016052
0.009705
-0.003448
-0.006378
0.001404
-0.005890
-0.011261
-0.000519
-0.000519
0.001892
0.005798
0.005798
-0.000031
-0.007843
-0.005890
-0.006866
-0.012238
-0.009796
-0.022003
-0.037140
-0.024445
-0.012238
-0.011261
-0.010773
-0.011261
-0.025421
-0.039093
-0.028351
-0.040558
-0.035187
-0.037628
-0.030304
-0.007843
0.000427
0.003357
-0.022003
-0.031281
-0.001984
0.037048
0.045349
0.056580
0.056091
0.025330
0.025818
0.028259
0.013611
-0.007843
-0.038116
-0.019562
0.004333
0.017517
0.029724
0.038513
0.038513
0.017029
-0.029327
-0.050323
-0.043488
-0.032257
-0.020538
-0.024445
-0.037628
-0.037628
-0.032257
-0.009796
-0.008331
-0.014679
-0.017120
-0.014191
-0.020050
-0.016632
-0.007843
-0.012238
-0.009796
-0.009796
-0.012726
-0.006378
-0.001007
0.001404
0.029236
0.025330
0.019958
0.039001
0.036072
0.033142
0.018982
0.014587
0.022888
0.020447
0.016052
0.011658
0.001892
0.003845
-0.008820
-0.010284
-0.007843
-0.002472
-0.004913
-0.014679
-0.022003
-0.020050
-0.033234
-0.036163
-0.023956
-0.032745
-0.029327
-0.032745
-0.022491
-0.019073
-0.021027
-0.020538
-0.007355
-0.011749
-0.001984
-0.003937
-0.003448
0.009705
-0.009796
0.004822
0.024353
0.027283
0.016541
0.023865
0.016541
0.015564
0.030701
0.040955
0.042419
0.064880
0.064880
0.071716
0.077576
0.073669
0.073669
0.058533
0.060486
0.042908
0.061462
0.047302
0.046326
0.043396
0.032654
0.027771
0.014099
0.000916
-0.002960
-0.013214
-0.026398
-0.036652
-0.019073
-0.023468
-0.025909
-0.021515
0.004333
-0.012726
-0.030792
-0.028839
-0.029816
-0.033722
0.030701
0.169861
0.308044
0.320740
-0.480011
-0.844757
-0.035187
0.436462
0.484314
0.262146
-0.020538
-0.106476
-0.091827
-0.059113
-0.047394
-0.025421
-0.007843
0.008240
0.012634
0.018494
0.015076
0.008728
0.011169
-0.014191
-0.019562
-0.025909
-0.023468
-0.015167
-0.001007
-0.000031
0.015564
0.018982
0.030212
0.027771
0.030212
-0.006866
-0.012238
0.004333
0.025818
0.047302
0.038025
0.024841
0.019470
0.001404
0.003357
0.006287
-0.005402
-0.004425
-0.007355
-0.010284
-0.007843
-0.018097
-0.022003
-0.013214
-0.014679
-0.002472
-0.007355
-0.010773
-0.011749
-0.006378
0.001404
-0.018097
-0.009796
-0.003448
-0.016144
-0.008820
-0.003448
-0.001984
-0.005890
-0.009796
0.001892
-0.001007
-0.004913
-0.002960
0.003845
0.005798
0.006775
0.010681
0.015076
0.013123
0.020447
0.019958
0.008728
0.026794
0.015076
0.012146
0.019958
0.017029
0.020447
0.007263
0.012634
0.006287
0.012634
0.006775
0.001404
0.003357
0.006287
0.001404
-0.001984
0.002380
-0.001984
-0.001495
-0.005890
-0.006866
-0.001984
-0.010284
-0.003937
-0.009796
-0.013214
-0.004913
-0.010284
-0.002472
-0.010773
-0.005890
-0.004425
-0.009308
-0.013702
-0.007355
-0.010773
-0.015656
-0.027863
-0.030792
-0.038116
-0.031769
-0.014679
0.003357
0.016541
0.034607
0.028748
0.032166
0.019470
0.007751
0.013611
0.015564
0.017029
0.025818
0.027771
0.040955
0.032654
0.043884
0.035095
0.050232
0.081482
0.107849
0.113708
0.059509
-0.008331
-0.061066
-0.042511
0.019470
0.060486
0.049255
-0.001984
-0.006866
0.048279
0.014099
-0.010284
-0.017609
-0.006378
0.011169
0.036560
-0.004425
-0.010773
-0.019073
-0.008820
-0.001495
-0.001984
0.009216
-0.008331
-0.008820
-0.001007
-0.002960
0.002869
-0.008820
0.002380
-0.011261
-0.021027
-0.011261
-0.011749
-0.014191
-0.027374
-0.020538
-0.040070
-0.003937
-0.006866
-0.012726
0.004333
0.034607
0.063904
0.009705
-0.083527
-0.076691
-0.100616
0.208435
0.885681
0.504333
-0.155792
-0.361359
-0.277374
-0.145050
0.002869
0.297791
0.403259
0.215271
-0.020050
-0.104034
-0.078156
-0.075714
-0.068390
-0.058136
-0.068390
-0.077667
-0.084503
-0.086945
-0.092804
-0.081085
-0.061554
-0.064484
-0.042511
-0.034698
-0.028351
-0.012726
0.004333
0.010193
0.010681
0.018982
0.018494
0.023376
0.017517
0.023376
0.013611
0.008728
0.019958
0.014099
0.003357
-0.002472
0.000916
-0.007843
-0.002472
-0.009796
-0.002472
-0.004913
-0.008820
-0.026886
-0.026886
-0.015656
-0.020538
-0.020050
-0.016632
-0.023468
-0.020050
-0.031769
-0.020538
-0.015656
-0.022980
-0.010773
-0.024445
-0.015656
-0.020050
-0.026398
-0.017120
-0.022491
-0.021515
-0.023468
-0.023468
-0.021027
-0.024933
-0.020538
-0.020538
-0.025421
-0.018585
-0.029816
-0.034698
-0.034210
-0.026886
-0.025909
-0.022980
-0.032257
-0.025421
-0.022980
-0.029327
-0.025421
-0.023468
-0.028351
-0.020538
-0.012726
-0.012726
-0.010773
0.000427
0.004822
0.012146
0.008728
0.015076
0.012634
-0.002472
-0.015167
-0.022003
-0.028839
-0.031769
-0.020050
-0.010773
-0.001984
-0.007355
-0.008331
-0.012726
-0.013702
-0.036652
-0.026886
-0.029327
-0.023468
-0.014679
0.004822
-0.002472
0.005310
-0.001007
0.002380
0.001892
0.004822
0.002869
0.003845
0.009216
0.004333
-0.001984
-0.008331
-0.032745
-0.060577
-0.078644
-0.070831
-0.008820
0.010681
0.043884
0.087830
0.043884
-0.016144
-0.103058
-0.144073
-0.071320
-0.001007
0.038513
0.078552
0.043884
-0.027374
-0.030304
0.057068
0.086365
0.059021
-0.029327
-0.043488
0.012634
0.102478
0.052673
-0.002960
-0.013214
0.011169
0.008240
-0.023468
0.098083
0.177185
0.101990
0.066833
-0.031769
-0.140656
0.090759
0.428162
0.461853
0.166443
-0.071320
-0.256378
-0.230499
-0.013214
0.125427
0.163025
0.145447
0.094177
0.084412
0.141541
0.109314
0.025330
-0.111847
-0.109894
-0.082550
-0.081573
-0.052765
0.002869
0.034119
0.025330
-0.007355
-0.032745
-0.036163
-0.041046
-0.064484
-0.036652
-0.039093
-0.058136
-0.051300
-0.063019
-0.067413
-0.061554
-0.064972
-0.063019
-0.053253
-0.052765
-0.040558
-0.034698
-0.019073
-0.022491
-0.015656
-0.008331
-0.012238
-0.008820
0.002380
0.009705
0.000916
0.010193
0.017029
0.007263
0.007751
0.017029
0.019470
0.009705
0.012146
0.013123
0.009216
0.022400
0.019958
0.017029
0.021423
0.012634
0.014099
0.017029
0.018005
0.017029
0.019958
0.011658
0.007751
0.009705
0.013123
0.012634
0.014099
0.011169
0.006775
0.010681
0.008728
0.005310
0.007263
0.005798
-0.003448
0.003845
0.006775
0.005798
-0.000031
0.006287
-0.001007
0.007263
0.003357
-0.001495
0.002380
0.009216
-0.000519
0.001892
0.000916
0.000427
0.003357
0.002380
0.006287
-0.002472
0.001404
0.007751
-0.000031
0.007263
0.012634
0.010193
-0.000519
0.003357
0.011169
0.014587
0.006287
0.013611
0.008240
0.008240
0.014587
0.007751
0.009216
0.002380
0.008240
0.001404
-0.009308
-0.028351
-0.039581
-0.033234
-0.035675
0.013611
0.029724
0.048767
0.062927
0.093201
0.107849
0.145935
0.179138
0.200134
0.218201
0.186462
0.076599
-0.025421
-0.026886
0.044861
0.117126
0.148865
0.134216
0.122498
0.052185
-0.023468
-0.076691
-0.109406
-0.119659
-0.123566
-0.164093
-0.185089
-0.181671
-0.147491
-0.109894
-0.085480
-0.066925
-0.055695
-0.050812
-0.056183
-0.030792
-0.015167
0.007751
0.031677
0.067810
0.075623
0.068298
0.073669
0.055115
0.070740
0.078064
0.056091
0.050232
0.025330
0.014099
0.009216
-0.001984
-0.010284
-0.011749
-0.012238
-0.001495
-0.011749
-0.013214
-0.001007
-0.009796
-0.036163
-0.026886
-0.007843
-0.027374
-0.013702
-0.001495
-0.007843
-0.049835
-0.060577
-0.126007
0.397400
0.247986
0.019470
-0.049835
0.086853
0.130310
0.162048
0.262634
0.203064
0.038025
0.044373
-0.238312
-0.136749
0.196716
0.215271
0.168884
0.097107
0.034607
-0.029816
-0.062042
-0.085480
-0.090851
-0.108429
-0.096222
-0.098663
-0.090363
-0.081085
-0.065948
-0.067902
-0.054718
-0.047882
-0.033234
-0.036163
-0.024933
-0.017120
-0.005890
-0.011749
0.001404
0.008728
0.001404
0.009705
-0.004425
0.004333
0.010193
0.009705
0.010681
0.012634
-0.000031
0.001892
0.006287
0.005798
0.013123
0.002380
0.000427
0.001892
0.006287
0.011658
0.010681
0.018005
0.010681
0.006775
0.008240
0.001892
0.008240
0.000427
0.002869
0.007263
0.008240
0.010193
0.006775
-0.001495
0.000916
0.005310
0.001892
-0.003448
-0.011261
-0.006866
-0.017120
-0.031769
-0.042511
-0.022003
-0.002960
0.004333
0.052185
0.072693
0.074646
0.078552
0.051208
-0.012238
-0.048370
-0.035675
-0.009308
0.028259
0.060974
0.077087
0.067810
0.047302
0.011169
-0.006378
-0.012726
-0.014679
-0.031769
-0.025909
0.014099
0.039978
0.092712
0.177185
0.228943
0.214783
0.109802
0.043884
-0.021027
-0.040070
-0.005402
0.050232
0.083435
0.113220
0.117126
0.092712
0.057556
-0.017609
-0.065948
-0.079132
-0.089386
-0.081573
-0.102081
-0.118195
-0.121613
-0.115753
-0.101593
-0.089874
-0.081085
-0.065948
-0.041046
-0.034210
-0.021515
-0.017120
-0.000519
0.007751
0.010681
0.016052
0.009216
0.015564
0.015564
0.007751
0.010193
0.016541
0.009705
0.010193
0.004822
0.001404
0.000916
0.001404
-0.002960
-0.008331
-0.008331
-0.005402
-0.005402
0.000427
-0.004425
0.008240
-0.007843
-0.003937
-0.009796
-0.007843
-0.001007
0.000427
-0.001984
-0.000519
-0.002960
0.006287
0.002380
0.006775
-0.003448
0.001892
-0.002960
0.005798
0.010193
0.007263
-0.002472
0.002380
0.012146
-0.006866
0.002380
0.002380
-0.003937
0.000916
0.004333
0.006775
0.001404
0.010193
-0.004425
0.001404
-0.001984
0.003845
0.009216
0.001404
0.006775
0.006775
0.009216
0.006287
0.011658
0.015076
0.000916
0.013123
0.006775
0.005798
0.022888
0.002380
0.007751
0.008240
0.012146
0.008240
0.001892
0.002869
0.020935
0.039490
-0.001007
-0.088409
0.215759
0.332947
0.286560
0.017029
0.132751
-0.396027
-0.079132
0.028748
0.139587
0.181580
0.133728
0.072205
0.005310
-0.054718
-0.075714
-0.079132
-0.059601
-0.039093
-0.052765
-0.046906
-0.067902
-0.041046
-0.022491
-0.009308
-0.005890
-0.008331
-0.014191
-0.005402
0.007751
0.005798
0.018982
0.020935
0.015564
-0.006378
-0.002472
-0.009308
0.002380
0.001404
-0.015656
-0.001007
0.015564
0.033630
0.031677
0.041931
0.028259
0.008728
0.000916
-0.005890
-0.003448
-0.009308
-0.026398
-0.023468
-0.038116
-0.036652
-0.038116
-0.031281
-0.022980
-0.009308
0.005798
0.049255
0.034119
-0.011749
-0.045441
-0.037628
-0.045929
-0.033722
-0.011261
0.044373
0.057556
0.070740
0.080017
0.067810
0.026794
-0.010284
-0.003937
0.018982
0.032654
0.006775
0.036560
0.032166
0.037537
0.010193
-0.006378
-0.027863
-0.027863
-0.017609
-0.017609
-0.018585
-0.001495
-0.001007
-0.005402
0.001892
-0.007355
-0.008331
-0.020538
-0.024933
-0.026886
-0.023956
-0.025909
-0.024445
-0.031281
-0.023468
-0.032257
-0.035675
-0.028839
-0.029327
-0.027863
-0.033722
-0.026398
-0.024933
-0.030792
-0.015656
-0.016632
-0.016632
-0.017609
-0.013214
-0.010284
-0.012726
-0.004425
-0.006866
-0.003448
-0.009308
-0.001007
-0.003448
0.008240
-0.004425
0.012146
-0.004425
0.009216
-0.001495
0.016541
0.015076
0.006287
0.010193
0.011658
0.019470
0.019470
0.034607
0.038025
0.033630
0.037048
0.052673
0.039490
0.032654
0.024841
0.019958
0.006287
0.013123
0.007751
0.025330
0.030701
0.047791
0.067322
0.050720
0.039978
0.008728
-0.009796
-0.011749
-0.008820
0.000916
0.009705
-0.004913
0.006775
-0.001495
0.009705
0.003357
0.011658
0.002869
0.012146
0.019958
0.004822
0.003357
-0.002960
-0.004913
0.003357
-0.000519
0.008728
0.001892
0.015564
0.015076
0.010193
0.007263
0.003357
0.001892
0.001892
-0.003448
0.022400
0.017029
0.003357
-0.010773
-0.016632
-0.006866
-0.008820
-0.033722
-0.066437
-0.047394
-0.022003
-0.015656
-0.026886
-0.026398
-0.028839
-0.036163
-0.062042
-0.047882
-0.033722
-0.043976
-0.047882
-0.045441
-0.025421
-0.009796
-0.012726
-0.001984
-0.010773
-0.009796
-0.003937
0.022400
0.043396
0.038513
0.038513
0.028748
0.005310
-0.091827
-0.090363
-0.155304
0.105408
0.636658
0.622986
0.039001
-0.219757
-0.168488
-0.161652
-0.126007
0.077576
0.169373
0.190857
0.199158
0.179626
0.116150
0.058533
-0.011749
-0.051788
-0.062531
-0.081085
-0.101105
-0.081573
-0.039093
-0.029327
-0.021027
-0.001495
0.021912
0.003845
-0.005402
-0.036163
-0.055695
-0.023468
-0.009796
0.007751
0.015076
0.030701
0.042419
0.059021
0.042908
0.042419
0.057556
0.047302
0.059021
0.035583
0.033630
0.013611
0.014099
0.010681
0.023376
0.022888
0.008240
-0.010284
-0.008820
-0.016632
-0.030792
-0.040558
-0.063019
-0.064484
-0.042999
-0.032257
-0.020538
-0.020050
-0.025421
-0.016632
-0.012238
-0.011261
-0.002472
-0.007355
-0.010284
-0.003937
-0.001984
0.007263
0.026306
0.031189
0.018982
0.031677
0.027771
0.030701
0.039490
0.028748
0.018005
0.033630
0.026306
0.022888
0.022400
0.018982
0.015564
0.011658
0.012146
0.000916
0.005798
-0.000519
0.006775
0.000916
-0.006866
-0.006866
-0.003448
-0.008820
-0.007843
-0.006866
-0.015167
-0.007355
-0.015167
-0.012238
-0.013214
-0.016632
-0.003937
-0.010773
-0.007843
-0.015167
-0.016632
-0.032745
-0.025909
-0.037628
-0.027374
-0.015656
-0.006378
-0.013214
-0.033722
-0.041534
-0.033234
-0.033234
-0.023956
-0.026886
-0.027374
-0.039581
-0.042511
-0.043976
-0.047394
-0.028351
-0.021515
-0.018097
-0.030304
-0.043976
-0.025421
-0.015167
-0.024445
-0.006866
0.000427
0.012634
0.007751
-0.003448
-0.017609
-0.016632
-0.015656
0.004822
0.003845
0.007263
-0.006866
-0.007843
-0.010284
-0.008331
-0.017120
-0.021027
-0.009308
-0.008331
-0.009308
-0.007843
-0.000519
-0.013214
-0.014679
-0.021027
-0.015167
-0.014191
-0.010773
-0.001495
-0.017120
-0.002472
0.007751
0.000916
0.011169
0.024841
0.042419
0.049744
0.069763
0.089294
0.081482
0.067322
0.029724
0.014587
-0.009796
-0.021515
-0.022980
-0.004425
0.029724
0.077087
0.100525
0.093689
0.071228
0.023865
-0.023956
-0.042511
-0.039581
-0.027374
0.001404
0.044373
0.057556
0.093689
0.088806
0.060974
0.039490
0.006775
-0.012726
-0.038116
0.011169
0.128845
0.191345
0.143982
0.153748
-0.047394
-0.084991
0.097107
0.184021
0.143005
0.295837
0.278259
-0.126984
-0.336945
-0.081085
0.414978
0.241150
-0.084503
-0.028351
-0.008820
0.017517
0.018982
-0.024933
-0.056671
-0.063019
-0.087433
-0.086945
-0.088409
-0.100128
-0.094269
-0.087433
-0.086456
-0.087921
-0.090363
-0.070831
-0.053741
-0.047882
-0.037140
-0.024933
-0.014191
-0.027374
-0.013702
-0.003937
0.001892
-0.011261
-0.008331
0.002869
0.010681
0.013123
0.004333
-0.001984
0.008728
0.014587
0.003845
0.006287
0.015076
0.003357
0.024841
0.019958
0.022400
0.012634
0.012146
0.018005
0.011169
0.013123
0.025818
0.021423
0.018494
0.011658
-0.001007
-0.033234
-0.029327
-0.008820
-0.002472
0.001892
0.003845
-0.033234
-0.031281
-0.015656
-0.015167
-0.021515
-0.028839
-0.028351
-0.041046
-0.028351
-0.030304
-0.023468
-0.025421
-0.011261
-0.016144
-0.009308
-0.010773
-0.014679
-0.010773
-0.014191
-0.011261
-0.007843
-0.017120
-0.009796
-0.026398
-0.023956
-0.011749
-0.002472
0.002380
-0.012726
-0.040558
-0.053253
-0.035675
-0.048859
-0.057159
-0.062042
-0.040070
-0.014679
-0.027863
-0.039581
-0.026398
-0.035675
-0.054718
-0.057648
-0.055695
-0.043976
-0.050812
-0.015167
-0.008331
-0.020538
-0.038116
-0.058136
-0.054230
-0.049835
-0.035675
-0.024445
-0.020538
-0.003448
-0.007843
-0.019562
0.004333
0.002869
0.006287
0.000916
-0.015656
-0.030304
-0.023468
-0.007355
0.026794
0.034119
0.051208
0.045349
0.046326
0.048767
0.038513
0.053162
0.044373
0.042908
0.032654
0.040955
0.055603
0.058533
0.043884
0.019958
-0.019073
-0.026398
-0.030792
-0.006866
0.001892
0.023865
0.008728
0.018494
-0.004913
-0.008820
-0.007843
-0.003448
-0.001007
0.022400
0.025330
0.001404
0.009705
-0.012238
-0.010284
0.012146
0.025818
0.039490
0.043884
0.026794
0.023376
0.004822
0.001892
0.001404
-0.012726
-0.025421
-0.035675
-0.016144
-0.009796
-0.007843
-0.009308
-0.008820
-0.010773
-0.008331
-0.009796
-0.013214
-0.008820
-0.000031
0.004822
0.009216
0.015076
0.011169
0.010193
0.015076
-0.000031
0.001892
0.004333
0.006775
0.009216
0.006775
-0.009796
0.001892
-0.004425
-0.001007
-0.011749
-0.012726
-0.012726
-0.017120
-0.017120
-0.011749
-0.014679
-0.019073
-0.021515
-0.013702
0.003357
0.042419
0.116150
0.233337
0.180115
-0.166046
-0.831085
-0.498566
0.174744
0.338806
0.143494
0.000427
-0.096222
-0.070343
-0.006866
0.099060
0.173767
0.067810
0.042908
0.106384
-0.101105
-0.023468
0.045349
0.075134
0.093201
0.154724
0.163025
0.157654
0.152771
0.100037
0.054626
0.011169
-0.007843
-0.038605
-0.048859
-0.058136
-0.049835
-0.050812
-0.040070
-0.035187
-0.036652
-0.029816
-0.023468
-0.023956
-0.006866
-0.001984
0.003845
0.011658
0.005310
0.001892
0.008240
0.010193
0.014587
0.017029
0.007263
0.004333
0.004333
0.001892
-0.001007
0.003357
0.005310
0.013123
0.026306
0.027771
0.021912
0.005310
-0.003937
0.002380
0.024353
0.028748
0.040466
0.020447
-0.001984
-0.002960
-0.001007
-0.010773
0.004333
0.008728
-0.000519
-0.017120
-0.012726
-0.027374
-0.039093
-0.033722
-0.036652
-0.024445
-0.017120
-0.012726
-0.015656
-0.006866
-0.031281
-0.034698
0.005310
0.032654
0.033142
0.047302
0.042419
0.043396
0.041443
0.031189
0.042908
0.049744
0.060486
0.063904
0.048767
0.048279
0.039490
0.056091
0.051697
0.042419
0.021912
0.005310
-0.001984
-0.018585
-0.043488
-0.059113
-0.084015
-0.065948
-0.027374
0.030701
0.059021
0.095642
0.093201
0.024841
-0.042023
-0.061554
-0.051788
-0.028839
-0.005890
0.018494
0.047302
0.057068
0.061462
0.049744
0.044373
0.028259
0.021912
-0.000519
-0.005402
-0.003937
-0.006866
-0.023468
-0.023956
-0.024933
-0.017609
-0.024933
-0.021515
-0.027863
-0.026886
-0.025421
-0.014191
-0.023468
-0.027374
-0.017609
-0.022980
-0.023468
-0.027863
-0.006866
-0.013702
-0.033234
-0.016144
-0.016632
-0.006866
-0.017609
-0.018097
-0.015656
-0.015656
-0.016632
-0.007843
-0.005890
-0.011261
-0.019073
-0.012726
-0.009796
-0.010773
-0.004425
-0.014679
-0.009796
-0.016144
-0.008820
-0.012726
-0.010773
-0.017609
-0.019073
-0.013702
-0.017120
-0.022491
-0.036652
-0.026398
-0.013702
0.030212
0.071228
0.065857
0.011658
-0.037140
-0.068878
-0.053741
-0.043976
-0.020050
-0.014679
0.035095
0.037537
0.019470
0.045349
0.014099
-0.027374
-0.019073
-0.036652
-0.016632
0.029724
0.045837
0.080017
0.073181
0.042908
0.029236
0.019958
0.008728
0.018494
0.033142
0.029724
0.039978
0.030212
0.012634
0.000427
-0.008820
-0.019562
-0.018097
-0.031769
-0.056183
-0.055206
-0.053253
-0.036652
-0.033234
-0.060089
-0.043488
-0.034698
-0.049835
-0.055695
-0.022980
-0.032257
-0.021027
0.011169
0.018494
-0.000031
-0.011261
-0.080597
0.281677
0.326599
0.069275
0.024841
0.009216
0.058533
0.072205
0.390564
0.790466
-0.096710
-0.601105
-0.256378
0.274841
0.309021
0.215759
0.114197
0.050232
-0.013214
-0.057648
-0.065948
-0.081573
-0.080109
-0.077667
-0.090363
-0.078156
-0.084503
-0.082062
-0.070831
-0.041046
-0.038116
-0.013214
-0.004913
0.010193
0.011658
0.029236
0.029724
0.017029
0.028748
0.012146
0.032166
0.037537
0.036560
0.034607
0.033142
0.022888
0.025818
0.038025
0.040955
0.031189
0.016052
0.003845
-0.008820
-0.004425
0.007751
-0.001984
-0.012238
-0.003448
-0.013702
-0.008331
-0.007843
0.000427
-0.015656
-0.003448
-0.009796
-0.003937
-0.007355
-0.017120
-0.013702
-0.009308
-0.004425
-0.006866
0.004822
-0.001007
-0.012726
-0.004913
-0.008820
-0.014679
-0.002960
-0.026886
-0.024445
-0.019073
-0.016632
-0.027374
-0.015656
-0.013214
-0.001495
0.006775
-0.007355
-0.002472
0.010193
0.011658
0.003357
0.005310
0.005310
0.008240
0.019958
0.011169
0.013123
0.007263
0.017517
0.026306
0.010681
0.016052
0.008240
0.008728
0.007263
0.003357
-0.005402
-0.004425
-0.014191
-0.005890
-0.005402
0.008728
0.033630
0.054138
0.031189
0.013611
-0.024933
-0.000519
0.022400
0.034607
0.030212
0.035583
0.036072
0.028748
0.015076
0.019470
-0.003448
-0.029816
-0.031769
-0.018585
-0.004425
-0.002960
0.011658
-0.004425
0.000427
-0.002472
0.050720
0.055115
-0.006866
-0.079132
-0.162140
-0.146515
-0.095245
-0.040070
-0.022491
-0.044464
-0.054230
-0.054718
-0.080109
-0.056183
-0.061554
-0.080597
-0.082062
-0.086456
-0.097198
-0.078156
-0.066437
-0.038605
-0.019562
-0.013214
-0.004913
0.020935
0.027771
0.038513
0.040955
0.040955
0.038025
0.041443
0.042908
0.035583
0.023865
0.031189
0.023865
0.021423
0.029236
0.020935
0.036072
0.033142
0.018005
0.008728
0.016052
0.002380
-0.010773
0.008240
0.010681
0.006287
-0.002472
0.005310
-0.001495
0.007751
0.015076
0.011658
-0.010773
0.000916
0.016052
0.020447
0.058044
0.085876
0.040466
0.054626
0.053650
0.124451
0.117615
0.089783
0.042908
0.218201
0.218689
0.217712
0.096130
0.182556
0.389587
0.352966
-0.311066
-0.596222
0.076111
0.460876
0.327087
0.118591
0.052673
-0.048370
-0.144073
-0.170929
-0.143585
-0.110870
-0.077667
-0.074738
-0.087921
-0.087433
-0.089874
-0.095734
-0.099152
-0.095734
-0.090363
-0.067413
-0.066437
-0.044464
-0.050812
-0.029816
-0.011261
-0.007843
0.002869
0.011169
0.009216
0.013611
0.015564
0.008240
0.019958
0.010193
0.025818
0.036072
0.038025
0.030212
0.028748
0.023376
0.028748
0.024353
0.030212
0.030212
0.031189
0.014587
0.031189
0.040466
0.039978
0.042419
0.042908
0.050720
0.032166
0.033142
0.040466
0.052673
0.042908
0.018494
0.016541
0.020935
-0.004425
0.003845
0.001404
0.001892
-0.006866
-0.001984
-0.007355
-0.025421
-0.020050
-0.030304
-0.031281
-0.039581
-0.031769
-0.015656
-0.015656
-0.006866
-0.015167
0.010193
0.004822
0.004333
0.026794
0.037048
0.031189
0.035583
0.007751
-0.024933
-0.046906
-0.034210
-0.033722
-0.035675
-0.025421
-0.020050
-0.019562
-0.036163
-0.065460
-0.099152
-0.112335
-0.087433
-0.067413
-0.063019
-0.068878
-0.084015
-0.075714
-0.056183
-0.045441
-0.026886
-0.011261
0.022888
0.074158
0.119080
0.141052
0.137146
0.120056
0.087341
0.039978
-0.027863
-0.054718
-0.019073
0.005798
0.024841
0.050720
0.040466
0.015564
-0.033722
-0.091827
-0.114288
-0.125031
-0.139191
-0.147491
-0.168488
-0.147491
-0.121124
-0.113800
-0.110382
-0.114288
-0.115265
-0.103546
-0.078644
-0.050323
-0.022491
0.010193
0.013123
-0.009308
-0.030792
-0.032745
-0.025421
-0.016144
-0.012726
-0.020050
-0.029816
-0.019073
0.001404
0.026794
0.068787
0.075134
0.063904
0.051208
0.039490
0.035095
0.033142
0.048279
0.060974
0.073669
0.076111
0.067322
0.077576
0.079041
0.060486
0.067322
0.050720
0.048279
0.027283
0.029724
0.012146
0.007751
0.009705
0.001892
0.004822
-0.000519
-0.007843
0.001404
-0.011261
-0.004425
-0.001495
0.006287
0.009705
0.000427
0.017517
0.028748
0.023865
0.026306
0.036560
0.037048
0.041443
0.045349
0.021912
-0.019073
-0.037140
0.075134
0.190857
0.069275
-0.001984
-0.016632
0.038513
0.143982
0.275330
0.317810
0.234802
-0.009308
-0.198273
-0.546906
-0.236847
0.298767
0.329041
0.158630
0.044373
-0.033722
-0.101105
-0.123077
-0.106476
-0.093292
-0.084503
-0.079132
-0.064484
-0.047394
-0.041046
-0.022491
0.009705
0.030701
0.064392
0.055115
0.033142
-0.028351
-0.061066
-0.061066
-0.054718
-0.032745
-0.034210
-0.022003
-0.021027
-0.052277
-0.060577
-0.094269
-0.125519
-0.159698
-0.173859
-0.137726
-0.142120
-0.115753
-0.080109
-0.080597
-0.084991
-0.113800
-0.097687
-0.042511
0.006775
0.025330
0.023865
0.013611
0.003357
0.005798
0.020447
0.035095
0.036560
0.041443
0.051208
0.048767
0.049255
0.030701
0.031677
0.013123
-0.002960
-0.000519
-0.002472
0.006775
0.004822
0.005310
-0.009308
-0.017609
-0.018585
-0.020538
-0.022491
-0.023468
-0.003448
0.018494
0.042419
0.059509
0.059998
0.061951
0.039490
0.032166
0.045349
0.037048
0.080994
0.136169
0.205017
0.196716
0.132263
0.064392
0.017029
0.022400
0.057068
0.090759
0.113220
0.110779
0.085388
0.049255
0.040955
0.025818
0.004333
-0.020050
-0.030304
-0.020538
-0.015656
-0.022003
-0.016632
-0.015167
-0.017609
-0.023956
-0.025909
-0.027863
-0.026398
-0.030792
-0.022980
-0.023468
-0.023468
-0.009796
-0.020050
-0.013214
-0.017120
-0.013702
-0.015656
-0.017120
-0.022980
-0.013702
-0.013214
-0.020538
0.000427
-0.009796
-0.021515
-0.012726
-0.008820
-0.003937
-0.014191
-0.003937
-0.001984
-0.010773
-0.013214
-0.018585
-0.007355
-0.007355
-0.004913
0.000916
-0.000519
-0.001007
-0.001495
-0.008331
0.009705
-0.000519
0.006775
0.005798
0.001892
-0.009308
-0.003448
-0.006378
-0.002472
0.001892
-0.002472
-0.002960
-0.015656
0.002380
-0.006378
-0.001495
-0.015167
-0.012238
-0.007843
-0.012726
-0.014191
-0.009796
-0.012238
-0.010773
0.003845
-0.002472
-0.001984
-0.007355
0.003845
-0.005402
0.018982
0.020935
0.015076
0.010681
-0.002472
-0.007355
-0.014679
-0.029327
-0.027374
-0.014191
-0.016632
-0.038116
-0.048370
-0.058624
-0.049835
-0.048859
-0.038605
-0.034698
-0.108917
-0.126495
-0.122589
-0.059601
-0.018097
0.028748
0.009216
-0.014191
-0.040070
-0.057159
-0.043976
-0.015656
0.180115
0.430115
0.201599
-0.219757
0.002380
0.171326
-0.241241
-0.124054
0.005798
0.036560
0.054138
0.081970
0.071716
0.027283
-0.029816
-0.086456
-0.115265
-0.124054
-0.115753
-0.103058
-0.058136
-0.027863
-0.015167
0.010681
0.043884
0.062439
0.070251
0.066345
0.076599
0.078064
0.076599
0.070740
0.085876
0.075134
0.089783
0.100037
0.115173
0.117126
0.104919
0.102966
0.084900
0.075134
0.072205
0.046326
0.028748
0.018005
0.024841
0.025330
0.036072
0.026794
0.039978
0.021423
0.003357
0.001404
-0.007843
-0.007355
-0.022003
-0.019562
-0.020538
-0.021027
-0.020050
-0.017120
-0.010773
-0.023468
-0.019562
-0.015167
-0.010773
-0.008331
-0.009796
-0.016632
-0.000031
-0.004425
-0.001007
-0.010773
0.004333
0.009705
0.002869
0.013611
0.012634
0.005798
0.011169
0.005798
0.015076
0.005310
0.020935
0.003357
0.002869
0.002869
0.017517
0.007263
0.006775
0.012146
0.007751
0.001404
0.006287
0.001404
0.000916
-0.002960
0.000427
0.000427
-0.001007
0.000916
-0.000519
-0.006866
-0.008331
-0.005890
0.001404
-0.003937
-0.003937
-0.001984
-0.002960
-0.003937
0.001892
-0.003448
0.003357
0.000427
0.001892
0.008240
-0.003937
0.000916
0.001892
0.002380
0.004822
0.012146
-0.001984
-0.003448
-0.002472
-0.009308
-0.007355
-0.005402
-0.008331
-0.018585
-0.012238
-0.019073
-0.021027
-0.022980
-0.021027
-0.022003
-0.019562
-0.029816
-0.025421
-0.023468
-0.013702
-0.016144
0.005798
0.024353
0.054626
0.039001
-0.001007
-0.029327
-0.159698
-0.200226
-0.060089
0.122986
0.209412
0.203064
0.100037
-0.015656
-0.092804
-0.094269
-0.084503
-0.086945
-0.068878
-0.030792
-0.018585
0.004822
-0.005402
-0.020050
-0.030304
-0.043976
-0.056671
-0.063507
-0.076691
-0.063507
-0.059601
-0.057648
-0.051788
-0.046417
-0.029327
-0.025909
-0.029816
-0.022003
-0.020538
-0.027374
-0.042511
-0.055695
-0.054230
-0.038605
-0.039581
-0.025909
0.010193
0.025818
0.038025
0.049744
0.028748
0.021423
0.001404
0.028748
0.039978
0.059021
0.057068
0.070251
0.077576
0.091248
0.088806
0.085876
0.079041
0.063416
0.068787
0.047302
0.030701
0.020935
0.012634
-0.014679
-0.053741
-0.109406
-0.235382
-0.207062
0.663025
-0.014191
-0.167511
-0.135773
-0.026886
-0.020538
0.053650
0.087341
0.161072
0.081970
-0.110870
-0.122101
0.024841
0.078064
0.074158
0.072693
0.049744
0.019958
0.002380
-0.027863
-0.048370
-0.033234
-0.027863
-0.024933
-0.019073
-0.007843
-0.014679
-0.020050
-0.010773
-0.009796
0.000427
-0.012238
0.000427
0.000427
-0.006378
-0.002472
0.015564
0.017029
0.012146
0.015564
0.018005
0.014099
0.031189
0.030701
0.028748
0.027283
0.036072
0.037048
0.041443
0.046814
0.049744
0.055603
0.059021
0.054626
0.047791
0.056580
0.054626
0.052673
0.057068
0.033142
0.048767
0.036072
0.033630
0.046814
0.040955
0.036560
0.026794
0.033142
0.046326
0.066833
0.093689
0.099060
0.053162
0.026794
0.026306
-0.013702
-0.025909
-0.014191
0.019470
0.027771
0.045349
0.032654
0.035095
0.016052
0.019470
0.011169
0.015076
-0.002472
-0.001984
-0.002960
-0.012238
-0.049835
-0.064972
-0.051300
-0.034210
-0.022980
-0.021515
-0.016144
-0.019073
-0.013702
-0.027863
-0.042999
-0.039581
-0.046417
-0.070343
-0.093781
-0.115753
-0.124054
-0.096222
-0.072784
-0.047394
-0.034210
-0.037140
-0.058624
-0.072296
-0.072784
-0.070343
-0.075714
-0.073273
-0.048859
-0.044464
-0.039093
-0.042511
-0.036163
-0.022491
-0.031769
-0.019562
-0.013214
-0.013214
-0.008331
0.000427
-0.010284
-0.004913
0.008728
0.002380
-0.006866
-0.005890
-0.001495
0.003357
0.007263
0.007751
0.002869
0.010193
0.031677
0.045349
0.065369
0.064880
0.082947
0.062439
0.053162
0.038025
0.003845
-0.006866
-0.007843
0.010681
0.017029
0.021912
0.008240
-0.011261
-0.029816
-0.038116
-0.044464
-0.070831
-0.065948
-0.085968
-0.120148
-0.136749
-0.088409
-0.000031
0.013123
0.018005
-0.003937
0.004333
-0.012726
-0.001984
0.016052
0.011169
0.057556
0.067810
0.072693
0.089294
0.079529
0.071228
0.063416
0.061462
0.049744
0.052185
0.041443
0.018494
0.008240
0.006287
-0.001495
-0.006866
-0.009308
-0.022003
-0.025909
-0.032745
-0.037628
-0.038116
-0.010284
0.069763
0.040466
0.011169
-0.012726
-0.021515
-0.049835
-0.017609
0.013611
0.032654
0.068298
0.080994
0.043396
0.031189
0.058533
0.033142
0.012146
0.060974
0.073669
0.184021
0.109802
0.018005
0.025818
0.035095
0.037537
0.137146
0.128845
-0.134308
-0.011261
0.119080
0.123474
-0.007355
0.092712
0.121033
0.199646
0.049255
-0.034698
-0.090851
-0.089874
-0.014191
0.039978
0.039001
0.048767
0.030701
-0.002472
-0.018585
-0.026398
-0.045929
-0.045441
-0.043488
-0.036652
-0.031769
-0.033234
-0.035675
-0.036163
-0.019562
-0.030792
-0.042023
-0.052765
-0.042023
-0.027863
-0.017120
-0.014191
-0.034210
-0.054718
-0.082550
-0.086456
-0.034210
0.037537
0.103455
0.115173
0.096619
0.065857
0.037537
-0.008820
-0.053253
-0.060089
-0.063995
-0.040558
-0.009308
0.017029
0.027283
0.020935
0.005798
-0.030304
-0.051788
-0.100128
-0.105011
-0.124542
-0.115753
-0.111847
-0.115753
-0.099152
-0.091827
-0.077179
-0.058624
-0.060089
-0.047394
-0.025909
-0.029327
-0.015656
-0.007843
0.009216
0.029724
0.017517
0.020447
0.013123
0.028748
0.022888
0.017517
0.014099
0.035095
0.021423
0.013123
0.017029
0.015564
0.013611
0.009705
0.004822
0.005798
0.005310
0.017517
0.017517
0.030701
0.032166
0.037537
0.034607
0.030701
0.023376
0.017517
0.005798
0.007263
0.036560
0.066345
0.060974
0.051697
0.040955
0.034607
0.016052
0.010681
0.008240
0.009216
0.013123
0.006775
0.018005
0.005310
0.012146
0.020447
0.009705
0.002869
-0.001495
0.001404
-0.026398
-0.043488
-0.033234
-0.016632
0.011169
0.028259
-0.003448
-0.018585
-0.036652
-0.021027
0.011658
0.021423
0.003357
0.005310
0.014587
0.018982
0.009216
0.009216
0.010193
0.023865
0.022888
0.029724
0.035095
0.045837
0.042908
0.047791
0.047302
0.061951
0.055115
0.050232
0.057556
0.027771
0.000427
0.003357
0.016541
0.017029
0.032654
0.028748
0.028748
0.014099
0.005310
0.002380
-0.010284
-0.017120
-0.010284
-0.017609
-0.012726
-0.014679
-0.029816
-0.003448
-0.016632
-0.001007
-0.008331
-0.010284
-0.015167
-0.013214
-0.001984
-0.001984
0.008728
-0.008820
-0.018585
0.013611
-0.010773
-0.016144
-0.023468
-0.005890
-0.031281
-0.038116
-0.056671
0.021423
0.132263
0.104919
0.051208
0.063904
-0.019073
0.083435
0.213806
0.092712
-0.214874
-0.248077
0.192810
0.311951
0.181580
0.077087
0.015564
-0.072784
-0.146515
-0.147003
-0.139191
-0.135284
-0.100128
-0.056183
-0.044464
-0.051300
-0.090851
-0.124054
-0.152863
-0.164093
-0.163605
-0.138702
-0.114288
-0.082550
-0.071808
-0.042023
-0.022003
-0.012726
-0.001007
0.013611
0.007263
0.009705
0.021423
-0.001984
0.006775
0.005310
0.014587
0.020935
0.037048
0.032654
0.039001
0.034607
0.031677
0.040955
0.046326
0.031189
0.038025
0.050232
0.038025
0.044861
0.041443
0.044861
0.063904
0.050720
0.047791
0.052673
0.034607
0.018494
0.013611
0.000916
-0.000031
0.001404
0.001892
-0.004425
-0.008331
-0.003448
0.003845
-0.003448
-0.006866
-0.006866
0.003357
0.003357
0.019958
0.031189
0.037537
0.039490
0.043396
0.055115
0.046326
0.046326
0.051208
0.059509
0.074158
0.076599
0.054626
0.029724
0.041931
0.049255
0.042908
0.039978
0.041931
0.018005
0.003845
-0.002472
-0.023468
-0.031281
-0.035675
-0.021515
0.006287
0.014099
-0.013702
-0.006378
-0.011749
-0.022003
-0.033234
-0.046906
-0.048859
-0.006866
0.031677
0.039978
0.023376
0.006287
0.009705
0.004822
0.006287
0.008240
0.001404
0.002869
0.000916
-0.005402
-0.012238
0.000427
-0.018585
-0.012726
-0.023956
-0.008331
-0.004425
-0.011749
-0.013214
-0.020050
-0.034698
-0.031281
-0.026886
-0.018585
-0.030304
-0.020050
-0.019073
-0.029327
-0.024445
-0.017120
-0.023956
-0.018585
-0.015167
-0.006378
0.002380
0.008728
0.025818
0.032654
0.044861
0.063416
0.024841
-0.031281
-0.054718
-0.061554
-0.029816
-0.003937
0.023376
0.028748
0.030701
0.024353
-0.000519
-0.031769
-0.052765
-0.037140
-0.016632
-0.014191
-0.013702
-0.014679
-0.007355
-0.011749
-0.038116
-0.037140
-0.054230
-0.050323
-0.052277
-0.028351
0.007751
0.017029
0.030212
0.028259
0.020447
-0.002472
-0.026886
-0.019562
-0.003448
0.007751
0.011169
0.050232
0.049744
0.020935
0.003357
0.033142
0.067322
0.182068
0.102966
0.075134
-0.033234
-0.180206
0.041931
0.241638
0.206970
0.109802
0.218201
0.485291
0.362732
-0.667023
-0.407257
0.055603
0.160095
0.137634
0.119080
0.084900
0.031189
0.001892
-0.030304
-0.053741
-0.075714
-0.098175
-0.087433
-0.067413
-0.074249
-0.069855
-0.045929
-0.035187
-0.025421
0.000427
0.011658
0.021423
0.034119
0.027283
0.023376
0.037048
0.025330
0.028259
0.031677
0.033630
0.027283
0.024841
0.023376
0.012146
0.009216
0.006775
0.015564
0.012146
-0.001495
-0.017120
-0.007843
0.000427
-0.014191
-0.003448
0.000916
-0.000031
0.001404
0.010193
0.011658
0.026306
0.020447
0.020935
0.011658
0.004333
0.008240
0.007263
-0.001007
0.000916
0.010681
0.007263
0.008728
-0.000031
0.002869
-0.000031
-0.004425
-0.010284
-0.007843
-0.011261
-0.009308
-0.002960
-0.017609
-0.025909
-0.028351
-0.012726
-0.018097
-0.010284
-0.016632
-0.005402
-0.014679
-0.000031
0.005310
0.008240
-0.000031
0.004822
-0.000519
-0.001984
-0.013214
-0.006866
-0.023956
-0.036163
-0.014679
0.003357
-0.001984
-0.000519
0.005310
0.009216
0.003845
-0.015656
-0.038605
-0.027374
-0.014679
0.012634
0.035583
0.024841
0.014587
0.020447
0.017517
0.022400
0.036560
0.021423
0.027283
0.017517
0.036560
0.028748
0.025330
0.033630
0.025330
0.035583
0.025330
0.019470
0.012146
-0.001007
-0.008331
-0.006866
-0.019073
-0.020538
-0.033234
-0.022980
-0.038116
-0.027863
0.001404
0.036072
0.065857
0.005310
-0.112823
-0.169952
-0.150909
-0.077667
-0.038116
-0.012726
-0.011749
-0.009308
-0.026398
-0.040558
-0.071320
-0.072296
-0.070831
-0.071320
-0.058624
-0.048859
-0.036163
-0.028839
-0.019562
-0.012238
-0.014679
-0.009308
-0.002960
0.002380
0.002380
0.007263
0.016052
0.017029
0.014099
0.027771
0.028748
0.036072
0.027283
0.017517
0.012146
0.023865
0.026306
0.027771
0.029724
0.025818
0.024353
0.019958
0.026306
0.032166
0.055603
0.030701
0.058533
0.056580
0.088318
0.083923
0.010193
-0.024933
0.050720
0.217712
0.254333
0.249451
0.360779
0.211365
-0.052277
-0.542999
-0.404327
0.194275
0.433044
0.293884
0.166931
0.078064
-0.013214
-0.131866
-0.167999
-0.180695
-0.118195
-0.062531
-0.042999
-0.037628
-0.052765
-0.063995
-0.065948
-0.073273
-0.068878
-0.044952
-0.028839
-0.022491
-0.011261
-0.001007
0.003357
0.011658
0.007263
0.010193
0.018005
0.031677
0.021423
0.029236
0.009216
0.011169
0.008240
-0.002960
-0.004913
0.003845
0.001404
-0.011261
-0.013214
-0.012238
-0.008820
0.010681
0.019958
0.013611
-0.007843
-0.001984
-0.014191
-0.012238
0.009705
0.007263
0.031189
0.028748
0.028259
0.024841
0.042419
0.024841
0.015564
0.036560
0.024353
0.017517
0.017029
0.031677
0.021423
0.026306
0.022400
0.022400
0.028748
0.027283
0.023376
0.022888
0.039001
0.032654
0.047302
0.046814
0.045349
0.052673
0.050720
0.042419
0.037048
0.032166
0.029236
0.002869
-0.026398
-0.029327
-0.020538
-0.000519
0.013123
-0.003448
-0.030304
-0.058624
-0.077179
-0.077179
-0.086945
-0.087433
-0.066437
-0.071320
-0.076691
-0.058136
-0.042511
-0.040070
-0.034698
-0.020538
-0.005890
-0.001007
0.002869
-0.012726
-0.033722
-0.037140
-0.014679
0.009705
0.026306
0.042419
0.055115
0.039001
0.022400
-0.012238
-0.017609
-0.017609
-0.019073
-0.018585
0.008728
0.009216
-0.003448
-0.037140
-0.097687
-0.154327
-0.158722
-0.105988
-0.017120
0.054626
0.018494
-0.042511
-0.074738
-0.093781
-0.086456
-0.065948
-0.057159
-0.049347
-0.016632
-0.004425
0.006287
0.022888
0.030212
0.034119
0.054626
0.048767
0.059998
0.065857
0.064392
0.065369
0.064880
0.056580
0.036072
0.037048
0.026306
0.034119
0.043396
0.048767
0.050232
0.033630
0.018982
0.012634
-0.001007
-0.007843
-0.002960
-0.010284
-0.029816
-0.087921
-0.185089
0.455017
0.799255
0.244568
-0.245636
-0.424835
-0.293976
-0.039581
0.095642
0.162537
0.154236
0.112732
0.184021
0.170837
0.092712
-0.001984
0.021912
-0.072784
-0.198761
-0.119659
0.015564
0.083435
0.078064
-0.034210
-0.088409
-0.066925
-0.035675
-0.016632
-0.013214
-0.008331
-0.029327
-0.033722
-0.047394
-0.041534
-0.055206
-0.061066
-0.055695
-0.068878
-0.076691
-0.070831
-0.062531
-0.057159
-0.043488
-0.024445
-0.029327
-0.014191
0.004822
0.005310
0.007263
0.016052
0.001404
-0.010284
0.008728
0.005310
0.017029
0.023376
0.023376
0.030701
0.037048
0.041443
0.043396
0.035583
0.034607
0.020935
0.010681
-0.001007
0.003845
-0.015167
-0.024445
-0.018585
-0.010773
0.000427
0.022400
0.024353
0.025330
0.007751
-0.006378
-0.013214
-0.008331
0.001404
0.023376
0.030212
0.066345
0.061462
0.057068
0.086853
0.077576
0.089783
0.102966
0.114197
0.101501
0.069763
0.059509
0.044861
0.048767
0.053650
0.060486
0.062927
0.060486
0.051697
0.043396
0.032654
0.014587
0.010681
0.004822
0.007751
-0.002960
0.001404
-0.015656
-0.034698
-0.032745
-0.034210
-0.047882
-0.063995
-0.086456
-0.058624
-0.027374
-0.015656
0.014099
0.048279
0.007751
-0.023956
-0.056671
-0.063019
-0.048859
-0.054718
-0.042023
-0.032745
-0.003448
-0.002472
0.003845
-0.002960
-0.011261
-0.008820
-0.021027
-0.029327
-0.025909
-0.028351
-0.022980
-0.036163
-0.038605
-0.015167
-0.024445
-0.007843
-0.015167
-0.015656
-0.021027
-0.014191
-0.004425
0.003845
0.004822
0.005798
0.001404
-0.001495
0.002380
-0.010284
-0.006378
-0.006378
-0.013702
-0.023956
-0.046417
-0.164093
0.066833
0.585388
0.684998
0.042908
-0.404327
-0.375519
-0.164093
0.044373
0.172791
0.173279
0.301208
0.337830
0.184509
-0.068390
-0.146515
0.008240
0.130798
0.023865
-0.110870
-0.041046
0.010193
-0.004425
-0.040070
-0.026398
-0.022980
-0.032257
-0.034698
-0.042023
-0.058136
-0.063995
-0.063019
-0.073273
-0.071808
-0.066925
-0.057648
-0.058624
-0.058624
-0.057648
-0.050812
-0.048859
-0.032745
-0.019562
-0.001007
-0.017609
-0.003448
-0.006866
-0.006378
-0.002472
0.034607
0.035095
0.024841
0.024841
0.025330
0.033630
0.041931
0.053650
0.047302
0.063904
0.084900
0.081482
0.058533
0.031677
0.026306
0.050720
0.057556
0.058533
0.051697
0.049255
0.039001
0.040466
0.056091
0.068298
0.086365
0.083435
0.052673
0.024841
-0.001007
-0.031769
-0.022980
-0.012238
0.009216
0.012634
0.035583
0.035095
0.015076
-0.015167
-0.014679
-0.016632
-0.047882
-0.062042
-0.073761
-0.080597
-0.050812
-0.046906
-0.044952
-0.066925
-0.093781
-0.094757
-0.063019
-0.033234
0.019470
0.039490
0.065857
0.039978
-0.007843
-0.046417
-0.082062
-0.073273
-0.037628
0.008240
0.036560
0.050232
0.053650
0.055603
0.029724
0.025818
0.028259
0.011658
0.002380
-0.002472
0.001892
0.002380
0.003357
-0.003448
-0.004425
0.001404
-0.003448
0.007263
0.000916
0.001892
0.009705
0.015564
0.008240
0.021912
0.014587
0.016052
0.014099
0.014099
0.011658
0.010681
0.009705
-0.002472
0.022888
0.023376
0.020935
0.005798
0.010681
0.010193
0.007751
-0.014191
0.008240
-0.000031
-0.012238
-0.005402
-0.018585
-0.014191
-0.027374
-0.012726
-0.006866
-0.132355
-0.233917
0.107361
0.614197
0.167908
-0.034698
-0.056671
0.018005
-0.097198
-0.025421
0.085388
0.196716
0.170837
0.035095
0.040955
0.213318
0.243103
0.041443
-0.087921
-0.137238
0.010681
0.046326
0.037537
-0.010284
-0.029816
-0.051300
-0.061066
-0.054230
-0.053741
-0.062531
-0.043488
-0.042023
-0.050323
-0.034210
-0.027863
-0.025909
-0.015167
-0.007355
-0.016632
-0.007355
0.000427
-0.001495
0.015564
0.018494
0.018494
0.023865
0.017029
0.022888
0.027283
0.039001
0.030701
0.023865
0.030701
0.021912
0.023865
0.024841
0.025330
0.019470
0.027283
0.023376
0.017029
0.018494
0.018982
0.016052
0.012634
0.011169
0.009216
0.000427
0.006287
0.010681
0.008240
0.009705
0.007263
0.017517
0.020447
0.019958
0.046814
0.050720
0.061462
0.081970
0.075623
0.018005
-0.028839
-0.062042
-0.067902
-0.009308
0.012634
0.002380
-0.009308
-0.034698
-0.075226
-0.106964
-0.126007
-0.161163
-0.203156
-0.147491
-0.051788
0.050720
0.095642
0.027283
-0.068878
-0.196320
-0.273956
-0.186066
-0.084015
0.031677
0.092224
0.053650
-0.010284
-0.049835
-0.057159
-0.048370
0.002869
0.056091
0.089294
0.041443
-0.014679
-0.014191
-0.008820
0.010193
0.030701
0.070740
0.074646
0.056091
0.065369
0.065857
0.085388
0.081482
0.081970
0.081970
0.063904
0.065369
0.053162
0.044861
0.039978
0.029236
0.037048
0.020447
0.015076
0.011169
0.010681
0.007751
0.007263
0.011169
0.001404
0.008240
0.008728
0.007263
0.011658
0.010193
0.017029
-0.031769
-0.029327
0.051697
0.113220
0.024353
0.011658
-0.059601
-0.023468
0.115173
0.078552
0.103455
0.093689
0.076599
0.099548
0.077087
0.147888
0.184998
0.171326
0.102966
-0.071320
-0.211456
-0.159210
-0.041534
0.002380
0.035583
0.117615
0.095154
-0.072784
-0.099640
-0.104034
-0.139679
-0.132843
-0.136261
-0.140167
-0.094757
-0.075714
-0.066437
-0.040558
-0.024445
-0.014191
-0.012726
-0.009308
-0.015167
-0.007355
-0.019562
-0.015656
-0.025421
-0.021515
-0.020050
-0.028351
-0.022980
-0.025909
-0.016144
-0.007355
-0.010773
-0.004913
-0.001495
0.001404
0.009216
0.004822
0.011658
0.014099
0.006287
0.008240
0.011658
0.007751
0.024841
0.016541
0.015076
0.007263
0.011169
0.023865
0.018494
0.018005
0.017029
0.031189
0.026306
0.021912
0.016541
0.027283
0.018982
0.014587
0.020447
0.014099
0.018494
0.024841
0.006775
0.018494
0.019470
0.009705
0.004333
0.017029
0.005310
-0.010773
0.005798
0.008240
-0.007355
0.007751
0.016052
-0.001495
0.009705
-0.005402
-0.001495
-0.006378
-0.005890
0.011169
0.007263
-0.000519
-0.008331
-0.007355
-0.000031
0.000427
0.003845
-0.002960
0.004822
0.001892
0.004333
0.008240
0.010193
0.021423
0.037048
0.041931
0.073181
0.067810
0.042908
0.029724
0.039490
0.044373
0.037048
0.035095
0.060974
-0.033234
-0.046906
-0.039581
-0.005890
0.009216
-0.011261
-0.005402
-0.000031
0.015076
0.006287
-0.003937
-0.022491
-0.074249
-0.125031
-0.102570
-0.068878
-0.059113
-0.051300
-0.063995
-0.065460
-0.047394
-0.054718
-0.070831
-0.071808
-0.079620
-0.022980
-0.004913
-0.058136
-0.078156
-0.066437
-0.037140
-0.001495
0.013611
0.035095
0.064880
0.052673
0.042419
0.024353
0.041443
0.091736
0.096130
0.074646
0.059021
0.079529
0.039001
0.013123
0.079041
0.178162
0.052185
0.021912
0.028748
0.003357
-0.096710
0.091736
0.327576
0.163513
-0.170441
-0.356476
-0.045929
0.104919
0.136658
0.051208
0.106384
0.128357
0.095154
0.063416
-0.038605
-0.084991
-0.074249
-0.028839
-0.019562
-0.005890
0.005798
-0.006866
-0.002472
-0.009796
-0.021515
-0.032257
-0.034210
-0.037628
-0.056183
-0.048859
-0.056671
-0.041046
-0.039581
-0.038116
-0.021515
-0.016144
-0.014191
-0.006866
0.001404
-0.000519
0.005798
0.019470
0.010681
0.010681
0.012634
0.013123
0.016052
0.015564
0.026794
0.018982
0.025330
0.016541
0.022400
0.015076
0.015076
0.021423
0.007751
0.024353
0.009216
0.008728
0.022888
0.017517
0.001404
0.015076
0.012146
0.007751
0.014587
0.009705
0.003357
-0.000519
0.006287
0.005310
0.002380
-0.002472
-0.001984
-0.006866
-0.003937
-0.010773
-0.006378
-0.004913
-0.009796
-0.005402
-0.009308
-0.002960
-0.002960
-0.003937
-0.006866
0.002869
0.007751
0.023376
0.028748
0.021912
0.042908
0.016541
0.006287
0.007751
0.002380
0.001892
-0.000519
0.010681
0.004333
0.002380
0.000427
0.001892
-0.007355
-0.014191
-0.011261
-0.015167
-0.023956
-0.039581
-0.019073
-0.013702
0.023376
0.025330
0.034119
0.033142
0.029724
0.037048
0.038513
0.004333
-0.065460
-0.019562
0.049744
0.087830
0.064392
0.064880
0.021423
-0.035675
-0.088409
-0.080109
-0.064484
0.014587
0.059509
0.038025
-0.026886
-0.089874
-0.101105
-0.094757
-0.080109
-0.055206
-0.030304
-0.001984
0.020447
0.052673
0.063904
0.070740
0.051208
0.073181
0.092224
0.078552
0.046814
0.034119
0.050232
0.043884
0.051208
0.078064
0.074158
0.068298
0.053162
0.042908
0.019470
-0.006866
-0.023468
-0.055206
-0.047394
-0.056671
-0.062042
-0.064484
-0.064484
-0.048859
-0.042511
-0.038116
-0.041534
-0.025421
-0.022003
-0.025909
-0.015656
-0.022491
0.007263
0.007751
0.013123
-0.000031
-0.008820
-0.046906
-0.045929
-0.047394
0.003357
-0.034210
0.155701
0.551208
0.377869
-0.280792
-0.300812
0.065369
0.295349
0.095154
0.059998
0.059021
-0.128937
0.101013
0.139587
0.110291
0.080017
0.041931
0.003845
-0.028351
-0.054230
-0.056183
-0.053741
-0.060577
-0.045929
-0.049835
-0.047882
-0.041046
-0.035187
-0.030304
-0.032745
-0.015656
-0.015656
-0.005890
-0.006866
-0.002472
0.003845
0.009705
0.007263
0.021423
0.016052
0.024841
0.032166
0.029724
0.034607
0.031677
0.035095
0.032654
0.018494
0.019470
0.012634
0.013123
0.007263
0.014099
0.013123
0.003357
0.016541
0.012146
0.006775
0.010193
0.003357
0.000427
0.006287
0.002380
-0.005890
0.005310
0.005310
-0.001984
0.003845
0.000916
-0.003448
0.006775
0.016052
0.001404
0.019958
0.021423
0.029236
0.040466
0.039490
-0.000519
0.008240
0.019470
0.022400
0.029236
0.036560
0.036560
0.009216
0.004333
0.004822
0.022400
0.019470
0.038513
0.039490
0.020447
-0.016632
-0.066437
-0.117218
-0.101593
-0.026886
0.040955
0.053650
0.024841
-0.037628
-0.069366
-0.082062
-0.071320
-0.062531
-0.042511
-0.029327
0.008240
0.040466
0.010193
-0.001007
-0.024445
-0.025909
-0.040070
-0.032257
-0.016144
0.000916
0.027283
0.041931
0.050232
0.031189
0.021912
0.018494
0.040955
0.050232
0.060974
0.080994
0.085388
0.060974
0.025330
-0.008331
0.007751
0.015076
0.046814
0.050232
0.039490
0.036560
0.017029
0.014099
-0.014679
-0.028839
-0.035675
-0.043488
-0.037628
-0.039581
-0.038605
-0.031769
-0.027863
-0.036163
-0.038116
-0.020050
-0.032257
-0.017609
-0.013214
-0.011749
0.004333
-0.004913
-0.003448
-0.001984
0.003845
0.001404
0.009216
-0.000031
0.001892
-0.001007
0.003845
-0.008820
0.005310
-0.012726
-0.018097
-0.038116
-0.118195
-0.109894
0.398865
0.325134
-0.001007
-0.096222
-0.080597
0.133240
0.084412
0.089294
0.226013
-0.017120
-0.136261
-0.068390
0.093689
0.267029
0.298767
0.021912
-0.036163
0.028259
0.071228
0.037537
-0.011261
-0.017120
-0.003448
0.003357
-0.001984
-0.028839
-0.034210
-0.021515
-0.009308
-0.016632
-0.030304
-0.030304
-0.030792
-0.041046
-0.033234
-0.018097
-0.022491
-0.013214
-0.030792
-0.053253
-0.040558
-0.023468
-0.000031
0.007751
0.026306
0.039978
0.021912
-0.025909
-0.059113
-0.038605
0.012634
0.032166
0.021423
0.007263
0.012634
0.017517
0.016052
-0.004913
-0.027374
-0.023956
-0.019562
-0.009796
-0.015167
-0.002472
-0.000031
0.017517
0.009216
0.004333
0.003357
0.000916
0.002380
-0.017120
-0.025421
-0.030304
-0.045929
-0.057159
-0.057159
-0.024445
-0.035187
-0.049347
-0.053741
-0.065948
-0.087433
-0.064484
-0.037140
-0.028351
-0.026886
-0.046906
-0.041534
-0.036652
-0.022491
-0.013214
-0.002960
-0.003448
0.007263
0.019470
0.023865
0.023865
0.028748
0.024353
0.039978
0.022400
0.025330
0.016052
0.028259
0.031189
0.031189
0.014587
0.007751
0.008240
0.006287
0.019470
0.025330
0.034607
0.055115
0.052185
0.041931
0.036560
0.059998
0.059998
0.057556
0.047302
0.066833
0.054138
0.074158
0.085388
0.085876
0.089294
0.067810
0.028748
0.006775
0.010681
0.014587
0.001892
0.013123
-0.013702
-0.024445
-0.033234
-0.043976
-0.048859
-0.057648
-0.064972
-0.077179
-0.074249
-0.077179
-0.062042
-0.050812
-0.044464
-0.085480
-0.069855
-0.053741
-0.039581
-0.030304
-0.022491
-0.022003
-0.015656
-0.011261
-0.016632
-0.001984
-0.001007
-0.000031
-0.023468
-0.020538
-0.022003
-0.013702
-0.016144
-0.001495
-0.006378
-0.025909
0.008728
0.187927
0.206482
0.097595
0.155212
0.124939
0.085388
0.433533
0.302185
0.057068
-0.363800
-0.627472
-0.018585
0.274353
0.245056
0.258728
0.215271
0.154724
0.051697
-0.095734
-0.315948
-0.387726
-0.206573
-0.078644
-0.114288
-0.125031
-0.099152
-0.063019
-0.050812
-0.037140
-0.037628
-0.051788
-0.061066
-0.033722
-0.023468
-0.014191
-0.001984
-0.000519
-0.013702
0.003357
0.012146
0.024353
0.041931
0.049255
0.047791
0.055115
0.054626
0.052185
0.044373
0.054138
0.042419
0.037048
0.024353
0.034607
0.031677
0.023865
0.021912
0.023376
0.021423
-0.000519
-0.017120
-0.036163
-0.033722
-0.022491
-0.016632
-0.016632
-0.006866
-0.010284
0.000916
0.032654
0.073181
0.077087
0.084900
0.058044
0.040466
0.010681
-0.028351
-0.034210
-0.050323
-0.012726
0.015564
0.026306
0.026306
0.016541
-0.013702
-0.043488
-0.084991
-0.110382
-0.110870
-0.100616
-0.106964
-0.113800
-0.119659
-0.129425
-0.102570
-0.075714
-0.051788
-0.015167
-0.021027
-0.022491
-0.031769
-0.037628
-0.019073
-0.001007
0.013611
0.019958
0.033142
0.037537
0.037537
0.021912
0.007751
0.006287
0.007263
0.010681
0.023865
0.009216
0.008240
0.002380
0.002869
0.004333
0.009216
0.006287
0.008240
0.004333
0.006775
-0.001007
-0.009796
0.008728
0.006775
-0.002472
0.003357
0.011658
0.006775
0.015564
0.013123
0.013611
0.022400
0.021912
0.022888
0.030212
0.034607
0.008728
0.014587
0.015564
0.033142
0.021912
0.032654
0.050232
0.052185
0.046326
0.021423
0.008728
0.006287
0.012634
0.019470
0.015564
0.025330
0.016052
0.026306
0.020447
0.004822
0.007751
0.025818
0.037537
0.035583
0.021912
-0.010284
-0.022491
0.002380
0.018005
-0.005402
-0.027863
-0.020538
-0.011749
0.001404
0.003357
0.021423
0.026306
0.018982
0.017029
-0.009308
-0.036652
-0.023956
-0.017120
-0.006378
0.009705
0.024841
0.021423
0.018494
0.013611
0.014587
0.023865
0.013611
0.039490
0.022400
0.012634
0.012634
-0.002960
-0.016144
-0.007843
0.014099
-0.010284
0.023865
0.009216
-0.083038
-0.073761
0.070740
0.119080
-0.027863
0.425720
0.065369
-0.122101
-0.051788
0.179626
0.247009
0.012146
0.207947
0.262634
-0.118683
-0.137238
0.007263
0.075623
0.093689
0.089783
0.053162
0.016052
-0.010773
-0.036652
-0.082550
-0.088898
-0.085968
-0.080109
-0.082550
-0.100128
-0.100128
-0.101105
-0.085480
-0.035187
-0.019073
-0.008820
0.001892
-0.018097
-0.014191
-0.016144
-0.023956
-0.012238
0.018494
0.079529
0.106384
0.115173
0.078552
0.023376
-0.046906
-0.060089
-0.061066
-0.020538
0.012146
0.042908
0.044373
0.028748
-0.004913
-0.021515
-0.039093
-0.054230
-0.081573
-0.079132
-0.059601
-0.061554
-0.045929
-0.043976
-0.029327
-0.003448
-0.005890
-0.000519
0.016541
0.026794
0.023865
0.027771
0.019470
0.039490
0.052673
0.051697
0.056091
0.058533
0.039978
0.026794
0.028259
0.027771
0.018982
0.021423
0.015076
0.006287
-0.001495
0.001404
-0.002472
-0.010284
0.010681
0.008240
0.000427
-0.005890
-0.006378
-0.001007
-0.003937
-0.005402
-0.009796
-0.004913
0.013123
0.039978
0.025818
0.017517
0.012146
0.003357
0.002869
0.023376
0.032166
0.028259
0.012634
0.006775
-0.001495
-0.007355
-0.004913
0.012634
0.039001
0.049744
0.052673
0.022400
0.018494
0.018982
0.014587
0.013611
0.011658
0.020935
0.017029
0.031677
0.035095
0.030212
0.033142
0.028259
0.029236
0.026794
0.011658
0.007751
0.010681
0.009705
0.006775
-0.001495
0.002380
-0.006378
-0.007355
-0.011261
-0.007355
-0.010284
-0.016632
-0.012726
-0.014679
-0.015167
-0.013214
-0.013702
-0.014679
-0.015167
-0.022003
-0.016144
-0.010773
-0.014191
-0.021027
-0.013702
-0.006866
-0.014679
-0.014679
-0.015167
-0.010773
-0.006378
-0.001984
-0.008331
-0.004425
0.002869
-0.000031
0.004822
0.000916
0.002380
0.017517
0.005798
0.009705
0.015076
0.010193
0.009216
-0.000519
0.013611
0.018982
0.006775
0.010193
0.018494
0.014587
0.021423
0.057556
0.130798
0.279724
0.352966
-0.159210
-0.763702
-0.686066
-0.032745
0.312927
0.247498
0.802185
0.545837
-0.114288
-0.327179
-0.335480
-0.289581
-0.278351
-0.152863
0.034607
0.150818
0.134216
0.079041
0.046814
0.047302
0.000916
-0.051788
-0.072296
-0.051788
-0.039093
-0.040070
-0.040558
-0.035187
-0.009308
0.016541
0.038025
0.038513
0.049255
0.060486
0.076599
0.082458
0.078552
0.080994
0.071228
0.072693
0.063416
0.053650
0.052185
0.056091
0.060974
0.064880
0.074158
0.067322
0.058044
0.055603
0.044861
0.029236
0.015564
0.002869
-0.006378
0.010193
0.007751
-0.000519
-0.000519
-0.004913
-0.004425
-0.006866
-0.012726
-0.004425
-0.007355
-0.002472
0.013123
0.011658
0.005798
0.008728
0.017517
0.013123
0.010193
0.030212
0.021912
0.031189
0.032166
0.035583
0.034607
0.033630
0.034607
0.026794
0.032166
0.024841
0.039978
0.038513
0.034607
0.026794
0.026306
0.017029
0.022888
0.023376
0.009216
0.014587
-0.002472
0.000427
-0.005402
0.006287
-0.010284
-0.010284
-0.011261
-0.015656
-0.031769
-0.025421
-0.022003
-0.028839
-0.041534
-0.025421
-0.034210
-0.036163
-0.028351
-0.032745
-0.028351
-0.030304
-0.032257
-0.032745
-0.021027
-0.025909
-0.020050
-0.016144
-0.031281
-0.031281
-0.031281
-0.030304
-0.030304
-0.038116
-0.044952
-0.038605
-0.035187
-0.042511
-0.044464
-0.057159
-0.044464
-0.044952
-0.040558
-0.053253
-0.046417
-0.042511
-0.046906
-0.036652
-0.038116
-0.034698
-0.035675
-0.035675
-0.040558
-0.029816
-0.025909
-0.029816
-0.018097
-0.022003
-0.012238
-0.019073
-0.011749
-0.014191
-0.008331
-0.008331
0.001404
-0.009308
-0.009796
0.005310
0.022888
0.013123
0.016052
0.011658
0.014587
0.023376
0.022400
0.020935
-0.001495
-0.016144
-0.011749
-0.028839
-0.041534
-0.044464
-0.030792
-0.045441
-0.056671
-0.043488
-0.049835
-0.030304
-0.026886
-0.007355
-0.014679
-0.009796
-0.005402
0.000427
0.023376
0.031189
0.012634
-0.001007
-0.008331
-0.004913
0.003357
0.020935
0.050720
0.072205
0.045349
0.014587
-0.011749
-0.042023
-0.062531
-0.077667
-0.080109
-0.083527
-0.076202
-0.073761
-0.074249
-0.085968
-0.077667
-0.037140
0.029724
0.113708
0.132263
0.081482
0.018005
-0.060089
-0.081573
-0.070343
0.046814
0.237732
0.241638
0.218201
0.082947
-0.155792
0.008240
0.315369
0.326599
0.123962
0.194275
0.126404
-0.091827
-0.270538
0.090759
0.116150
-0.039581
0.085876
0.076599
0.035095
-0.000031
-0.031769
-0.039093
-0.063019
-0.069855
-0.071808
-0.051300
-0.047882
-0.051788
-0.055695
-0.042999
-0.042023
-0.036163
-0.027374
-0.028839
-0.013702
-0.010284
-0.009308
-0.005890
-0.007355
0.000916
0.005310
0.017029
0.014099
0.033630
0.057068
0.052673
0.046814
0.061462
0.031677
0.036560
0.031189
0.009216
0.010193
0.009216
0.016052
0.028259
0.018005
0.018005
0.014587
0.016052
-0.006866
-0.009308
-0.027374
-0.023956
-0.040070
-0.029816
-0.028351
-0.025909
-0.025909
-0.018097
-0.012726
0.004822
-0.004913
-0.006378
0.009216
0.016052
0.002380
0.015076
0.016052
0.019958
0.006775
0.004333
0.018005
0.013123
0.022888
0.023865
0.028748
0.034119
0.029724
0.030212
0.026794
0.020935
0.023376
0.020447
0.026306
0.031189
0.022888
0.029236
0.020447
-0.000519
0.011658
-0.000031
0.011658
-0.008331
-0.004913
-0.010773
-0.013702
-0.023468
-0.023956
-0.013214
-0.018097
-0.018585
-0.022491
-0.025421
-0.031769
-0.047882
-0.074738
-0.077179
-0.085968
-0.072296
-0.034210
-0.039093
-0.019073
-0.030792
-0.056183
-0.064484
-0.071320
-0.044464
-0.021027
-0.011749
0.011658
0.006287
-0.023468
-0.005402
-0.010773
-0.020538
-0.008331
0.025818
0.060486
0.083923
0.043396
-0.008820
-0.035187
-0.030304
-0.018097
0.014099
0.014099
0.016052
0.002869
-0.008820
-0.008820
-0.021027
-0.027374
-0.031281
-0.047882
-0.052765
-0.059113
-0.051300
-0.064484
-0.064484
-0.074738
-0.055695
-0.042023
-0.036163
-0.018097
-0.021027
-0.015167
0.013611
0.022400
0.043396
0.063904
0.073181
0.058044
0.039978
0.036072
0.060974
0.073669
0.086365
0.114685
0.122498
0.118591
0.101501
0.090271
0.085876
0.050232
0.052185
0.039001
0.027283
0.022888
0.017029
0.021912
0.024841
0.008240
0.007751
0.004822
0.008240
-0.006866
-0.017609
-0.015167
-0.013214
-0.022980
-0.016144
-0.024445
-0.025909
-0.022003
-0.027374
-0.036652
-0.029816
-0.043976
-0.042023
-0.026398
-0.044464
-0.039581
-0.050323
-0.078156
-0.106476
-0.119171
-0.068390
0.387146
0.640564
0.123962
-0.239777
-0.124054
-0.001984
0.021423
0.267029
0.299255
-0.080109
-0.569366
-0.171417
0.312439
0.415955
0.270447
0.080505
-0.020050
-0.088409
-0.107452
-0.093781
-0.078156
-0.058136
-0.031281
-0.009796
0.012146
0.026306
0.033142
0.040466
0.042419
0.040955
0.052673
0.030212
0.036560
0.027283
0.016052
0.021423
0.023865
0.013123
0.016541
0.004822
0.005310
0.017029
0.010193
0.002869
-0.005402
0.004822
-0.013214
-0.019562
-0.024933
-0.022491
-0.054718
-0.072296
-0.076691
-0.082062
-0.075714
-0.068390
-0.042023
-0.039093
-0.071808
-0.091827
-0.077667
-0.077667
-0.070343
-0.052765
-0.033722
-0.021027
-0.014679
0.016541
0.019958
0.008728
0.006775
0.017029
0.035583
0.055603
0.063904
0.059998
0.052673
0.040466
0.037048
0.028259
0.011169
0.007751
0.019958
0.031189
0.021912
0.036072
0.024841
0.009705
-0.001007
-0.003448
-0.010773
0.001404
-0.006866
-0.000519
0.010193
0.033630
0.037048
0.034119
0.020447
0.021912
0.015564
0.025818
0.015564
0.023376
0.031189
0.039490
0.044373
0.039001
0.048279
0.050720
0.047302
0.014099
0.020935
0.032166
0.013123
0.014099
0.018494
0.022400
0.007751
-0.000519
-0.000519
-0.003937
0.005310
-0.002960
-0.004913
-0.010773
-0.010773
-0.034210
-0.021027
-0.026886
-0.033722
-0.020050
-0.017120
-0.020050
-0.019073
-0.033234
-0.024445
-0.022003
-0.019073
-0.001007
-0.010284
-0.004425
-0.014679
-0.007843
-0.003448
-0.010773
-0.000519
0.002380
-0.006378
-0.012726
-0.003448
-0.014191
-0.007843
-0.003937
-0.007355
-0.012238
-0.014679
0.013123
0.015076
0.018982
0.014099
0.024353
0.003357
0.008728
0.003357
0.018982
0.003845
0.018982
0.026306
0.023376
0.007751
0.011658
0.008240
-0.004425
0.002869
0.002869
-0.004913
-0.010773
0.002869
-0.008820
-0.005402
-0.012726
-0.017120
-0.025421
-0.010284
-0.024933
-0.030304
-0.023468
-0.019562
-0.011749
-0.011749
-0.016632
-0.016632
-0.029327
-0.019073
-0.015656
-0.025909
-0.029816
-0.050812
-0.054718
-0.059601
-0.063019
-0.032257
-0.001984
-0.001007
0.029724
0.043396
-0.006866
-0.010284
0.014587
0.066833
0.159607
0.256287
0.199158
-0.237335
-0.422394
0.126892
0.566833
0.158630
-0.581085
-0.125031
0.267517
0.236755
0.103943
-0.003937
-0.061554
-0.044952
-0.044464
-0.061066
-0.072296
-0.050323
-0.045929
-0.016632
-0.001007
0.008728
-0.023956
-0.031769
-0.052277
-0.053253
-0.053253
-0.053253
-0.038605
-0.037140
-0.050812
-0.057648
-0.069366
-0.071808
-0.076691
-0.078156
-0.078644
-0.059113
-0.065948
-0.042999
-0.033722
-0.030304
-0.022491
-0.011261
-0.009796
-0.002960
-0.005890
0.004822
0.003357
-0.000031
-0.012726
-0.010773
-0.023956
-0.031281
-0.022491
-0.009796
-0.006866
-0.014191
-0.013702
-0.021515
-0.015167
-0.019073
-0.032745
-0.046906
-0.065460
-0.060089
-0.076691
-0.079620
-0.055206
-0.013702
-0.005402
-0.012726
-0.015656
0.000916
0.019470
0.032654
0.057068
0.026794
0.026794
-0.001495
0.000916
0.008240
0.034119
0.059998
0.075134
0.073181
0.063416
0.050720
0.034607
0.016052
0.007751
0.000427
-0.019073
-0.013702
-0.033722
-0.026886
-0.025909
-0.017609
-0.021515
-0.024445
-0.021027
-0.010773
-0.019562
-0.007843
-0.010284
-0.003937
0.001892
0.009705
0.004822
0.024353
0.018494
0.021912
0.012634
0.020447
0.017029
0.019958
0.035095
0.030701
0.035095
0.045349
0.047302
0.039978
0.031677
0.010193
0.018005
0.007263
0.006287
-0.001007
0.001404
0.013611
0.023376
0.031677
0.032166
0.023865
0.006775
0.005798
-0.013214
-0.011749
-0.025909
-0.012726
-0.004425
0.016541
0.028259
0.026306
0.024841
0.001404
0.012634
0.011658
0.037048
0.028748
0.030701
0.025818
0.030212
0.023865
0.039490
0.034607
0.047791
0.042419
0.040955
0.054138
0.040466
0.042908
0.040466
0.038025
0.042908
0.059021
0.061951
0.056580
0.042419
0.033142
0.026306
0.028259
0.013611
0.022400
0.022400
0.017517
0.018494
0.021912
0.009705
-0.004913
-0.036652
-0.021515
0.152283
0.179626
0.035583
-0.036652
-0.040558
0.075134
0.038025
0.101013
0.118591
0.115173
0.193787
0.343201
0.411560
0.138611
-0.304230
-0.636749
-0.326202
0.178162
0.412537
0.243103
0.124451
-0.037140
-0.183136
-0.255890
-0.226105
-0.186554
-0.138702
-0.128448
-0.109406
-0.113800
-0.120148
-0.132355
-0.131866
-0.115265
-0.105988
-0.118195
-0.132843
-0.119659
-0.094757
-0.041046
-0.013702
-0.017609
-0.016632
-0.022980
-0.031769
-0.035675
-0.033234
-0.025909
-0.005890
0.016052
0.021912
0.028259
0.028259
0.033630
0.038513
0.041443
0.031189
0.038025
0.035095
0.018005
0.026794
0.013611
0.016541
0.012146
-0.005890
-0.007355
-0.002472
-0.013702
-0.019562
-0.012238
-0.012726
-0.014679
-0.004913
-0.012726
-0.017609
-0.011261
-0.011261
-0.008331
-0.000519
-0.007355
-0.001007
0.004333
0.001892
0.007263
0.009705
0.008728
-0.000519
0.007751
-0.006866
-0.017120
-0.039093
-0.044952
-0.058136
-0.041046
-0.024933
0.028748
0.065369
0.066345
0.064880
0.049255
0.026306
-0.008820
-0.000519
0.026794
0.062439
0.089783
0.121033
0.147888
0.164490
0.144470
0.080994
0.055603
0.037537
0.072693
0.076111
0.077087
0.068787
0.052673
0.046326
0.023865
0.002869
-0.010773
-0.011261
-0.021027
-0.020538
-0.029816
-0.037628
-0.051300
-0.092804
-0.085968
-0.074249
-0.082550
-0.045929
-0.030792
-0.008331
-0.007355
-0.028839
-0.034210
-0.003937
-0.025421
-0.027863
-0.026398
-0.033234
-0.016632
0.024841
0.043396
0.047302
0.038025
0.043396
0.049255
0.050232
0.051208
0.031189
0.026306
0.023376
0.031677
0.037537
0.039490
0.039490
0.051697
0.055115
0.049255
0.043396
0.039978
0.029724
0.036072
0.026794
0.019470
0.029724
0.034607
0.034607
0.035095
0.030212
0.013611
0.023376
0.021423
0.009216
0.001892
0.007751
0.000916
-0.001007
0.000427
-0.013214
-0.055206
-0.062531
0.076599
0.145935
0.005310
-0.032745
-0.075714
-0.009308
0.020447
0.041931
0.124451
0.222107
0.295349
0.076599
-0.156281
-0.534698
-0.402374
0.104431
0.307068
0.197205
0.143005
0.017517
-0.111847
-0.166046
-0.179718
-0.178253
-0.158234
-0.118195
-0.072784
-0.062531
-0.064484
-0.063995
-0.052765
-0.060577
-0.082062
-0.061554
-0.072296
-0.068878
-0.061554
-0.058136
-0.045441
-0.048370
-0.038116
-0.042023
-0.028351
-0.023956
-0.017609
-0.023956
-0.032745
-0.014679
-0.020538
-0.004425
-0.002472
-0.013214
-0.019562
-0.040070
-0.045929
-0.097687
-0.091827
-0.052277
-0.050323
-0.053741
-0.048370
-0.027863
-0.013214
-0.047394
-0.069855
-0.091827
-0.067902
-0.046906
-0.055695
-0.046417
-0.008331
0.008728
-0.000519
-0.022980
-0.019073
-0.000519
-0.006378
0.007751
0.024353
0.037048
0.031677
0.034607
0.009705
-0.003448
-0.029816
-0.016632
0.000916
0.020447
0.070251
0.075623
0.048767
0.022888
0.024353
0.034119
0.060486
0.064880
0.083435
0.079529
0.064392
0.060486
0.078064
0.087341
0.081482
0.093201
0.106384
0.074646
0.071716
0.061951
0.047791
0.024841
0.026306
0.011169
-0.018585
-0.037140
-0.056183
-0.053253
-0.078644
-0.129425
-0.147491
-0.119659
-0.078644
-0.038116
-0.007843
0.003845
-0.041046
-0.073273
-0.090851
-0.099152
-0.088409
-0.041534
0.005310
0.032654
0.032166
0.042419
0.029724
0.036072
0.058044
0.047791
0.056091
0.042419
0.039978
0.027283
0.014099
0.008240
0.004333
0.000916
-0.015167
-0.004913
-0.008820
-0.013214
-0.023956
-0.013214
-0.019073
-0.018585
-0.011261
-0.009796
-0.011749
-0.011749
-0.020050
-0.016144
-0.020538
-0.005890
-0.009308
-0.001007
-0.011261
-0.004425
0.001892
-0.018097
-0.015656
-0.009796
0.006287
-0.001984
-0.007355
-0.008331
0.010193
-0.001007
-0.001984
-0.022980
-0.042999
-0.065460
0.036072
0.089294
-0.002960
0.001404
-0.014679
-0.001007
0.033630
0.016541
-0.048370
-0.047394
0.084412
0.301697
0.120056
-0.149445
-0.286652
0.092712
0.174744
-0.005890
0.049744
0.078064
0.023865
0.000916
-0.032745
-0.029327
-0.032257
-0.032257
-0.035675
-0.026398
-0.031281
-0.032257
-0.028351
-0.035187
-0.042023
-0.017609
-0.028839
-0.037140
-0.036163
-0.032257
-0.032745
-0.022980
-0.001495
0.024353
0.041443
0.054138
0.020447
-0.004913
-0.004913
-0.005890
0.012146
0.042419
0.082947
0.076599
0.040466
-0.001495
-0.017609
-0.015167
-0.007843
-0.002472
0.010193
0.005798
-0.000519
0.002380
0.000427
-0.003937
-0.012726
-0.025909
-0.037628
-0.059601
-0.081573
-0.084015
-0.058624
-0.048370
-0.033722
-0.010773
-0.015656
-0.028351
-0.037628
-0.052277
-0.043976
-0.059601
-0.064972
-0.057159
-0.026398
0.055115
0.116150
0.140564
0.164978
0.122498
0.041443
-0.046417
-0.075714
-0.041046
0.008240
0.029724
0.058044
0.060486
0.045837
0.008728
-0.024933
-0.047882
-0.047882
-0.050812
-0.068390
-0.049835
-0.045441
-0.031769
-0.033722
-0.036163
-0.046417
-0.021515
0.007263
0.010193
0.017517
0.025330
0.037537
0.025330
0.035095
0.020447
0.029236
0.023376
0.020447
0.022888
0.007751
0.003845
0.004333
-0.005890
-0.004913
-0.008331
-0.011261
-0.009308
-0.005402
-0.013214
-0.010284
-0.003937
0.006775
0.003357
0.014587
0.010681
0.006287
-0.000519
-0.002960
-0.004425
-0.000519
-0.009796
0.013123
0.004822
0.001404
-0.002472
0.010193
-0.002960
-0.013702
-0.003937
-0.020538
-0.016632
-0.012238
-0.019073
-0.013702
-0.013702
-0.015167
-0.017609
-0.010284
-0.006866
-0.001007
-0.005890
-0.010773
-0.006866
-0.014679
-0.001495
-0.002472
-0.003937
-0.000031
0.005310
-0.007355
-0.013214
-0.029327
-0.058136
0.026306
0.080505
0.034607
0.016541
-0.034210
-0.001984
-0.137726
-0.078644
0.238220
0.134705
0.078064
0.105408
0.147400
0.076599
-0.185577
-0.178253
0.012634
0.156677
0.202576
0.040466
-0.013214
-0.022980
-0.001495
0.003845
-0.004425
-0.024933
-0.051300
-0.067902
-0.042023
-0.039581
-0.047394
-0.060577
-0.066925
-0.063507
-0.065460
-0.051300
-0.033722
0.002380
0.012146
0.001404
-0.061066
-0.111359
-0.078644
-0.027374
0.038513
0.038025
0.040955
0.025330
-0.001984
-0.025909
-0.060089
-0.056671
-0.049347
-0.007843
0.008728
0.020447
0.006775
0.006775
-0.003937
-0.030792
-0.039093
-0.036163
-0.022491
-0.004425
0.000916
0.010193
0.016541
0.029724
0.028748
0.035095
0.022888
0.010193
0.012634
0.051208
0.093201
0.098572
0.059998
0.012634
-0.010284
0.000916
0.020447
0.020447
0.043884
0.032654
0.029724
0.035095
0.022400
0.037048
0.046814
0.047302
0.021912
-0.003448
-0.016144
-0.006378
-0.001007
0.010681
0.014587
0.017517
0.025818
0.020447
0.021423
0.021423
0.018005
0.008240
0.003845
-0.013702
-0.022980
-0.019562
-0.032745
-0.025909
-0.037140
-0.032257
-0.018097
-0.024445
-0.019562
-0.018097
-0.022980
-0.016144
-0.005402
-0.007355
-0.001007
-0.002960
-0.003937
0.005798
0.008728
0.000916
-0.002472
0.008728
-0.006866
0.000427
-0.005402
-0.007843
-0.008331
-0.008331
-0.003937
-0.008331
-0.011261
-0.017120
-0.006378
0.000427
-0.013214
-0.014191
-0.023468
-0.015656
-0.015656
-0.009796
-0.011749
-0.009308
-0.011749
-0.005402
-0.011261
-0.005402
-0.003937
-0.007843
0.007263
-0.003448
0.006775
0.000427
0.005798
0.005798
0.012634
0.018005
0.015564
0.027771
0.019958
0.015076
0.015564
0.026306
0.024353
0.017517
0.016541
0.016052
0.019958
0.017029
0.023376
0.021912
0.012634
0.017517
0.009705
0.011658
0.007751
0.014587
0.005310
0.010681
0.004333
0.010193
-0.005402
-0.002472
0.001404
-0.003448
-0.005402
-0.002960
-0.008820
-0.015167
-0.005402
-0.001495
-0.006378
-0.006866
-0.001495
-0.026398
-0.028839
-0.042999
-0.053253
-0.055695
-0.043976
-0.038605
-0.036652
-0.040070
-0.035675
-0.046906
-0.045441
-0.023956
-0.027374
-0.015656
-0.029327
-0.063019
-0.071320
-0.088409
-0.108429
-0.138214
-0.084503
0.045349
0.090759
0.063416
0.006287
-0.021027
0.002869
0.222107
0.185974
0.035583
-0.126495
0.007751
0.114197
0.502869
-0.109406
-0.289581
0.039001
0.465759
0.386658
0.227478
0.053162
-0.032745
-0.036163
-0.041046
-0.023956
-0.011749
-0.001495
-0.009796
-0.022980
-0.037140
-0.064972
-0.077179
-0.096222
-0.112335
-0.119659
-0.128937
-0.114288
-0.093781
-0.094757
-0.073761
-0.065948
-0.069855
-0.043488
-0.022491
0.009216
0.051208
0.061951
0.041931
0.009216
0.001404
0.006287
0.028748
0.053650
0.071228
0.072205
0.064880
0.058533
0.057556
0.055603
0.048279
0.044861
0.030701
0.023865
0.023865
0.007751
0.014099
0.014587
0.004822
0.009705
0.004822
0.002380
0.003845
0.007263
0.002380
0.000427
0.011658
-0.002472
-0.001007
-0.006866
-0.001984
-0.009796
-0.013702
-0.010773
-0.016632
-0.015656
-0.011261
-0.012238
-0.020050
-0.025421
-0.022980
-0.017120
-0.021027
-0.009308
-0.020050
-0.022980
-0.026886
-0.026886
-0.017609
-0.019073
-0.015656
-0.016632
-0.018585
-0.022003
-0.020050
-0.018585
-0.023468
-0.014191
-0.019073
-0.018585
-0.013702
-0.015656
-0.018585
-0.010284
-0.007355
-0.004913
-0.002960
0.006287
0.003357
0.007751
0.001892
-0.001984
0.005310
-0.000031
0.006775
-0.005890
0.004333
-0.013214
-0.012726
-0.009796
-0.010773
-0.019073
-0.020538
-0.025421
-0.022980
-0.012726
-0.023468
-0.022980
-0.025909
-0.011749
-0.015167
-0.018097
-0.019562
-0.008331
-0.007843
-0.008820
-0.004913
0.008728
0.029724
0.023376
0.019470
0.016541
0.018005
0.025818
0.026306
0.025330
0.029236
0.031677
0.028748
0.022400
0.019470
0.029724
0.021912
0.021423
0.031189
0.030701
0.039001
0.029236
0.023376
0.023865
0.005310
-0.009796
-0.001007
-0.010773
-0.016144
-0.021027
0.004333
0.009216
0.002380
0.012634
-0.003937
-0.008331
-0.024933
-0.016632
-0.006866
0.009705
0.007263
0.036072
0.044373
0.051697
0.057556
0.042419
0.043884
0.069275
0.083435
0.072693
0.022400
0.006287
-0.033234
-0.046417
-0.032745
-0.017120
-0.017120
-0.035675
-0.037628
-0.057159
-0.072296
-0.102081
-0.126495
-0.150421
-0.156769
-0.144073
-0.120148
-0.082062
-0.068390
-0.017120
0.033630
0.076111
0.072693
0.059509
0.020447
-0.017609
-0.008820
0.013123
0.026794
0.112732
0.197693
0.201599
0.005310
-0.164093
-0.039581
0.179626
0.085876
-0.063507
-0.174347
-0.180206
-0.168488
0.205505
0.419861
-0.076691
-0.182159
-0.108429
-0.079620
-0.056671
0.011658
-0.010773
0.014099
0.026306
0.033630
0.016052
0.018982
0.025818
0.032654
0.038025
0.026306
0.015564
-0.004913
-0.018097
-0.033722
-0.023468
-0.031769
-0.018585
-0.020538
-0.017120
-0.011749
-0.000031
-0.003937
0.006287
-0.015656
-0.020538
-0.022003
-0.017609
-0.004425
-0.001007
0.001404
0.006287
0.010681
0.009705
0.001892
0.006287
0.003845
0.007263
0.011658
0.009705
0.004822
0.002869
0.021423
0.013123
0.018005
0.022888
0.018494
0.016541
0.008240
0.015076
0.014587
0.017517
0.007263
0.009216
0.009216
0.020935
0.030701
0.026794
0.021423
0.023865
-0.014191
-0.012726
-0.016632
-0.012238
-0.011261
0.015564
0.022888
0.024353
0.039490
0.012634
-0.008331
-0.029327
-0.022980
-0.014679
0.010193
0.009216
0.017029
0.016052
0.011658
0.000916
0.004333
-0.013214
-0.005402
-0.007355
-0.007355
-0.001495
0.008240
0.004333
-0.002472
-0.001984
0.002380
0.002869
-0.011261
-0.008331
-0.018585
-0.009796
-0.022980
-0.003937
0.004822
0.015564
0.022400
0.031677
0.026306
0.033630
0.025818
0.031677
0.037048
0.035095
-0.028839
-0.076691
-0.081573
-0.084503
-0.015167
0.060974
0.045349
0.009705
-0.018585
-0.054718
-0.062531
-0.065948
-0.070831
-0.084015
-0.083038
-0.065948
-0.056671
-0.036652
-0.010773
0.004822
0.075134
0.103943
0.118591
0.093201
0.071716
0.030701
0.011658
0.024353
0.042419
0.059021
0.063904
0.072693
0.067810
0.068298
0.059509
0.033630
-0.000031
-0.010284
-0.025421
-0.029327
-0.052765
-0.057648
-0.053741
-0.045441
-0.054230
-0.046906
-0.039093
-0.045441
-0.035675
-0.029816
-0.024933
-0.017609
-0.003448
-0.009308
-0.007843
-0.004913
0.008728
0.013611
0.007751
0.008728
0.007751
0.028748
0.015564
0.022400
0.018494
0.011169
0.029724
-0.002472
0.007751
0.011658
-0.000031
0.002869
-0.001984
0.000916
0.002380
0.001892
-0.005890
-0.013702
-0.002960
-0.014679
-0.019562
-0.008331
-0.004913
-0.001984
-0.003937
-0.017120
-0.011261
-0.003448
0.001892
0.000427
-0.016144
-0.034698
-0.011749
-0.008820
0.030212
0.357361
0.419373
-0.124054
-0.152374
0.142517
0.035583
-0.176300
-0.016144
0.047791
-0.074738
-0.077179
0.000916
0.088806
0.077576
0.033142
-0.041046
-0.086945
-0.108429
-0.129913
-0.122101
-0.104034
-0.077667
-0.049835
0.000916
0.031677
0.027771
0.033142
0.028748
0.020935
0.016052
0.035095
0.035583
0.039001
0.045837
0.034119
0.036072
0.020935
0.020447
0.021423
0.015564
0.008240
0.008728
0.010681
0.009705
-0.001007
0.008728
0.015076
0.002380
0.005310
-0.001984
-0.006378
0.010681
0.018982
0.004822
0.006775
0.021912
0.019958
0.000427
0.001404
-0.000519
-0.001984
0.009216
0.003845
0.005798
-0.000031
-0.000031
0.001404
0.003845
-0.001007
0.004822
-0.008820
-0.010284
-0.015656
-0.011261
-0.008820
-0.004425
0.000916
0.006775
0.008240
-0.000519
0.013123
0.015564
0.011169
0.032654
0.033630
0.031189
0.045349
0.065369
0.061951
0.086853
0.071716
0.029724
-0.003448
0.017517
0.030701
-0.022491
-0.068878
-0.056671
0.016052
0.090759
0.055603
-0.016144
-0.042999
-0.069855
-0.105988
-0.116241
-0.096222
-0.071808
-0.056671
-0.062042
-0.066437
-0.076202
-0.055206
-0.027863
-0.030304
-0.026398
-0.021027
-0.031281
-0.024933
-0.017120
0.004822
0.015076
0.021912
0.013123
0.009216
0.021912
0.018982
0.016541
0.014099
0.018982
0.021423
0.022888
0.018005
0.018494
0.018982
0.003845
0.006287
0.006775
0.000427
0.001404
0.007751
-0.003448
-0.004425
-0.000519
-0.003937
-0.001495
-0.004425
-0.004913
-0.001007
0.003357
0.000427
-0.001007
0.001404
0.000916
0.000916
-0.002472
0.008728
-0.001007
0.008728
0.008240
0.006287
-0.001984
-0.003937
0.006287
-0.010773
-0.004913
-0.011749
-0.017609
-0.003448
-0.001007
-0.013214
-0.010773
-0.018585
-0.010284
-0.013214
-0.024445
-0.010773
-0.010284
-0.012238
-0.001495
-0.003937
-0.002472
-0.007355
0.005310
0.015564
0.004333
0.013123
0.011169
0.017029
0.022400
0.035583
0.019470
0.030212
0.029724
0.037537
0.022888
0.033142
0.046326
0.034607
0.023376
0.031189
0.024841
0.015564
0.014587
0.002380
0.004822
-0.001495
0.017517
-0.005402
-0.004425
-0.011261
-0.020050
-0.027374
-0.033234
-0.034210
-0.038605
-0.034698
-0.039093
-0.038605
-0.034698
-0.027863
-0.006866
-0.009796
0.002869
0.011169
0.016052
0.016541
0.047302
0.078064
0.087830
0.100525
0.090271
0.071228
0.077087
0.102966
0.124451
0.126892
0.111755
0.109802
0.121033
0.095642
0.098083
0.100525
0.076599
0.055115
0.065369
0.043396
0.033142
0.043396
0.021423
-0.029327
-0.027374
-0.014191
-0.006866
-0.001007
-0.009796
-0.003937
-0.000519
0.013611
0.010193
0.037537
0.019470
0.082947
0.013123
-0.067902
0.123962
0.161560
0.169373
0.262146
-0.097687
-0.505402
-0.209991
0.033142
0.075623
0.094666
0.030701
-0.012726
-0.079620
-0.132355
-0.127960
-0.148956
-0.152374
-0.145538
-0.135773
-0.119171
-0.068390
-0.036163
-0.012238
-0.012726
-0.014679
-0.002472
0.021912
0.044861
0.059021
0.061462
0.068298
0.083923
0.081970
0.089783
0.079529
0.073669
0.069275
0.064880
0.061951
0.061462
0.053162
0.058533
0.043396
0.042908
0.041443
0.028748
0.030212
0.022400
0.017029
0.011658
0.014587
0.009216
0.007263
0.003845
0.010193
0.005798
0.002380
0.010193
0.005798
-0.004425
0.002869
0.002869
0.001404
-0.004425
0.005310
-0.004425
0.006287
0.009216
0.005798
0.008728
-0.011749
-0.009796
-0.021027
-0.030304
-0.031769
-0.052277
-0.085968
-0.122589
-0.160675
-0.164093
-0.143585
-0.112335
-0.073273
-0.079620
-0.106476
-0.124542
-0.134308
-0.143585
-0.137726
-0.116241
-0.088898
-0.082062
-0.059113
-0.048859
-0.045929
-0.032257
-0.019562
-0.005402
0.002869
0.022888
0.019958
0.023865
0.034607
0.020935
0.017029
0.013611
0.008728
0.002380
-0.001495
-0.000519
0.001404
0.001892
-0.002960
0.004822
-0.011749
-0.006378
-0.004425
-0.021027
-0.029327
-0.033722
-0.038605
-0.047394
-0.042023
-0.010773
-0.009308
-0.000519
-0.010284
-0.008331
-0.012238
0.002380
0.014099
0.006775
0.024841
0.021912
0.031677
0.037537
0.039978
0.052673
0.056580
0.062439
0.049255
0.066833
0.049744
0.044373
0.022400
0.002380
-0.020538
-0.004913
0.002380
-0.024933
-0.001007
-0.021027
0.009705
0.005798
-0.006866
-0.054230
-0.050812
-0.053253
-0.050323
-0.024933
-0.001007
0.000916
0.023865
0.024353
0.029724
0.042908
0.057068
0.093689
0.102966
0.108826
0.096130
0.094177
0.073669
0.063416
0.078552
0.157166
0.206482
0.177673
0.111755
0.012634
-0.009796
-0.008331
0.027771
0.053650
0.045837
0.009216
-0.007355
-0.041534
-0.062531
-0.075714
-0.098663
-0.095245
-0.102570
-0.105499
-0.091339
-0.087433
-0.089874
-0.072784
-0.067902
-0.062042
-0.055695
-0.050812
-0.047882
-0.035675
-0.029816
-0.023468
0.002869
-0.002472
0.006287
0.010681
0.021912
0.005798
0.012146
-0.016144
0.072205
0.169861
0.070251
0.026794
-0.036163
-0.036163
0.007263
0.112244
0.269470
0.424255
0.469666
0.028259
-0.637726
-0.542511
0.254822
0.346619
0.108826
0.068787
-0.067413
-0.158234
-0.156281
-0.101105
-0.081573
-0.075714
-0.099640
-0.120636
-0.131866
-0.143097
-0.128448
-0.130890
-0.097687
-0.084015
-0.049835
-0.027863
-0.016144
-0.003448
0.015564
0.018005
0.037048
0.042419
0.048279
0.049255
0.064880
0.060486
0.067322
0.067810
0.061462
0.074646
0.077576
0.065857
0.058533
0.058533
0.049255
0.043396
0.031189
0.001892
-0.019073
-0.007843
-0.011261
-0.005402
-0.001007
-0.014191
-0.028351
-0.043976
-0.048859
-0.057159
-0.066437
-0.055695
-0.062042
-0.055206
-0.056671
-0.045929
-0.036652
-0.036652
-0.040558
-0.019073
-0.006378
0.002380
0.010193
0.021423
0.024353
0.037537
0.050232
0.059998
0.053650
0.038025
0.060974
0.065857
0.068298
0.066345
0.072693
0.086365
0.080505
0.078064
0.072693
0.035583
0.018005
0.025818
0.032654
0.040466
0.031189
0.019470
0.007751
-0.001007
-0.015167
-0.022491
-0.016632
-0.016144
-0.031769
-0.033722
-0.037628
-0.048859
-0.048370
-0.054718
-0.103058
-0.092804
-0.037140
0.009705
0.028748
0.003845
-0.016632
-0.019073
0.034119
0.081970
0.083923
0.066345
0.068787
0.059021
0.064880
0.046326
0.059021
0.086365
0.117615
0.136658
0.132751
0.125427
0.097595
0.071228
0.063904
0.042419
0.033630
0.022400
0.016052
0.011169
0.004333
0.012634
-0.002960
-0.001984
-0.015656
-0.020538
-0.043488
-0.041046
-0.051300
-0.037628
-0.042999
-0.042023
-0.043488
-0.038116
-0.040558
-0.041046
-0.044464
-0.058624
-0.052765
-0.042511
-0.051788
-0.029816
-0.030304
-0.026398
-0.023468
-0.020050
-0.006866
-0.016144
-0.017609
-0.012238
-0.005402
0.002869
-0.004425
-0.028351
-0.023468
-0.022980
-0.007843
-0.006378
-0.003448
0.012146
0.028259
0.008728
0.008240
-0.010284
-0.006378
0.005798
0.006287
0.004333
0.007751
-0.000519
0.005798
0.006775
-0.002960
0.004822
0.017517
0.003357
-0.005890
-0.006378
-0.015167
-0.014679
-0.014191
-0.009308
-0.019073
-0.003937
-0.010773
-0.006378
-0.008331
-0.008820
-0.005890
-0.008820
-0.003448
0.002380
0.021912
0.020935
0.001404
-0.015656
-0.035675
-0.020050
-0.013214
-0.007355
0.049255
-0.001984
-0.011749
0.072205
0.148376
0.153748
0.478455
0.779724
0.156677
-0.410187
-0.877960
-0.334503
0.235291
0.241638
0.157654
0.068298
-0.012238
-0.060089
-0.081085
-0.089386
-0.114288
-0.162140
-0.210480
-0.236847
-0.213898
-0.173859
-0.127472
-0.055695
-0.001007
0.045349
0.050232
0.050720
0.042419
0.033630
0.031677
0.043396
0.070251
0.077087
0.082458
0.097107
0.094666
0.090271
0.073181
0.027771
-0.002960
-0.012238
-0.009796
0.002869
0.001892
0.010681
0.011658
0.017029
0.012146
0.004333
0.018005
0.004822
-0.009308
-0.015656
-0.003937
0.010681
0.015564
0.018005
0.015564
0.009216
0.006287
-0.004913
-0.012238
-0.040558
-0.048370
-0.050323
-0.021515
0.018982
0.033142
0.012146
-0.075714
-0.147980
-0.138702
-0.077667
-0.037628
-0.019073
-0.036163
-0.065948
-0.055206
-0.042999
-0.073273
-0.069855
-0.066925
-0.049347
-0.030792
-0.015167
-0.015167
-0.009308
-0.008820
-0.003448
0.013611
0.005310
0.011169
0.014587
0.011169
0.019470
0.018982
0.038513
0.040955
0.040466
0.031677
0.018982
0.005798
0.014587
0.015076
0.013123
0.014587
0.018982
0.011169
0.007263
0.020447
0.009216
0.013611
0.007751
-0.005402
-0.000031
0.006287
0.001892
0.000427
0.003357
-0.001984
-0.010773
-0.001007
-0.003937
-0.005402
0.004822
0.003845
-0.006378
-0.004425
0.000916
-0.002472
0.002380
-0.006378
-0.002472
0.004822
-0.001984
-0.005402
-0.001495
-0.002960
-0.004913
-0.002472
-0.007843
0.000427
0.000916
-0.003937
-0.004425
0.000916
0.001892
0.004333
0.002380
0.000916
-0.002960
0.000916
0.007751
-0.002960
0.001404
0.003845
-0.000031
0.001404
0.003845
0.004333
0.008240
0.001404
-0.003448
0.015564
0.000427
0.000916
0.007751
0.017517
0.008728
