# Supplementary material for: Kolmogorov Complexity of Coronary Sinus Atrial Electrograms Before Ablation Predicts Termination of Atrial Fibrillation After Pulmonary Vein Isolation
Source: Entropy (Basel). 2019 Oct 4;21(10):970. doi: 10.3390/e21100970 (PMC7514301; doi:10.3390/e21100970)
Supplement: Supplementary file 1 [file entropy-21-00970-s001.zip › suppMat/DataS1/PVI only/07 30 SEC BASELINE.txt]

-0.009979
0.004639
0.025635
0.030029
0.050537
0.048096
0.054932
0.068115
0.091553
0.107178
0.137939
0.175537
0.136963
0.119873
0.087646
0.060791
0.022217
0.031494
0.079834
0.093994
0.097412
0.078369
0.058350
0.026611
0.007568
0.002686
-0.026581
-0.017303
-0.024628
-0.036346
-0.016815
-0.022186
-0.041229
-0.030487
-0.022186
-0.030975
-0.025116
-0.029022
-0.018280
-0.026093
-0.023163
-0.020721
-0.034882
-0.014374
-0.012909
-0.026581
-0.019745
-0.016327
-0.011444
-0.006561
-0.006073
-0.017303
-0.016815
-0.012421
0.003174
-0.020233
-0.008026
-0.018768
-0.021698
-0.010956
-0.033417
-0.012421
-0.006073
-0.014862
-0.006561
-0.017303
-0.016815
-0.020721
-0.023163
-0.029022
-0.027069
-0.032928
-0.043182
-0.040253
-0.050018
-0.057343
-0.047577
-0.058319
-0.062714
-0.057831
-0.065643
-0.055878
-0.046112
-0.065643
-0.065155
-0.068085
-0.061737
-0.059296
-0.064667
-0.060272
-0.044647
-0.037323
-0.028046
-0.009979
0.008545
0.022705
0.019287
0.050049
0.079346
0.077393
0.073975
0.076416
0.052979
0.027100
0.048584
0.065674
0.074463
-0.028046
-0.264862
-0.301971
0.122803
0.526123
0.680420
0.420654
-0.009979
-0.126190
0.003174
0.133057
0.232666
0.260010
0.267822
0.255127
0.266846
0.284912
0.295654
0.288330
0.279541
0.258057
0.230713
0.190674
0.152588
0.119873
0.081299
0.071533
0.053955
0.035400
0.020264
0.026611
0.026611
0.040283
0.031982
0.037354
0.032959
0.025635
0.023682
0.026611
0.027100
0.029541
0.030518
0.031494
0.029053
0.028076
0.032471
0.030518
0.035889
0.024170
0.021729
0.026611
0.017822
0.016357
0.015381
0.018799
0.012939
0.003662
-0.002655
-0.009003
0.000732
-0.007050
-0.010956
-0.009491
-0.023163
-0.006073
-0.023163
-0.025604
-0.028534
-0.028046
-0.020233
-0.027069
-0.024628
-0.038788
-0.035370
-0.035858
-0.044159
-0.045135
-0.046600
-0.043671
-0.042694
-0.046112
-0.050507
-0.034882
-0.031464
-0.038788
-0.043182
-0.047089
-0.041718
-0.049042
-0.041718
-0.055389
-0.051971
-0.058807
-0.045135
-0.040253
-0.042206
-0.033905
-0.048065
-0.039276
-0.056366
-0.053436
-0.044159
-0.038300
-0.048553
-0.044159
-0.042206
-0.029999
-0.030487
-0.039276
-0.023163
-0.025116
-0.024139
-0.019257
-0.017792
-0.009491
-0.000702
-0.007538
-0.001678
0.006592
0.002686
0.007080
0.001221
0.021240
0.019775
0.019287
0.018311
0.021240
0.023193
0.032959
0.034424
0.028564
0.022217
0.027588
0.042725
0.039307
0.042725
0.033936
0.035889
0.040771
0.032471
0.031982
0.033447
0.046143
0.031494
0.020264
0.028564
0.026123
0.025146
0.011475
0.014404
-0.003632
-0.030975
-0.086639
-0.189178
-0.319061
-0.282440
0.142822
0.930908
1.012451
0.982666
0.421143
-0.019257
-0.422089
-0.462128
-0.126678
0.343018
0.630127
0.636963
0.558838
0.431396
0.301025
0.181396
0.076416
0.005127
-0.063690
-0.112030
-0.146698
-0.169647
-0.169159
-0.178436
-0.169647
-0.169159
-0.147675
-0.134979
-0.140350
-0.099823
-0.087616
-0.076874
-0.061737
-0.052460
-0.039276
-0.032928
-0.014862
-0.010468
0.008057
0.014404
0.026123
0.034912
0.041748
0.040771
0.050537
0.058350
0.070068
0.058350
0.052979
0.053955
0.052002
0.049072
0.036377
0.027588
0.018799
0.026611
0.006104
0.002197
0.007080
-0.009979
-0.010956
-0.028046
-0.042206
-0.054413
-0.048065
-0.059296
-0.054413
-0.058807
-0.073944
-0.058319
-0.064178
-0.047089
-0.042206
-0.044159
-0.050995
-0.050995
-0.046112
-0.035370
-0.039764
-0.019257
-0.032440
-0.033905
-0.024628
-0.020233
-0.023651
-0.030487
-0.019745
-0.019745
-0.018768
-0.023163
-0.004120
-0.005585
-0.009491
-0.011932
-0.010468
-0.003143
-0.006561
-0.004120
-0.001190
0.008057
0.007080
0.005127
0.002686
0.003174
0.013916
0.000244
0.007080
0.004150
-0.008514
0.001221
-0.006073
0.003662
-0.002167
-0.003632
-0.005096
0.004150
-0.009979
-0.002167
0.000244
-0.010468
-0.016327
-0.019257
-0.009491
-0.011932
-0.005096
-0.002655
-0.003143
-0.013397
-0.007050
-0.011444
-0.006561
-0.003143
-0.003632
-0.003143
-0.009979
-0.027069
-0.012909
-0.007050
-0.015839
-0.028046
-0.016327
-0.015839
-0.016327
-0.028046
-0.023163
-0.023651
-0.036346
-0.048065
-0.052948
-0.074921
-0.113007
-0.167694
-0.202850
-0.113983
0.072510
0.230713
0.293701
0.362061
0.485107
0.414307
0.158447
-0.050507
-0.249725
-0.357635
-0.184784
0.033936
0.264893
0.413818
0.375244
0.192627
0.042725
-0.097870
-0.176971
-0.212128
-0.233124
-0.229706
-0.222382
-0.195526
-0.189178
-0.182831
-0.166718
-0.133514
-0.105194
-0.079803
-0.065643
-0.032928
-0.025604
-0.010956
-0.003143
0.004639
0.022217
0.031006
0.047119
0.052490
0.055420
0.078857
0.097412
0.107178
0.109619
0.100342
0.115479
0.106689
0.119873
0.112061
0.113525
0.119385
0.120361
0.127686
0.138916
0.151611
0.140869
0.135010
0.112061
0.117432
0.118896
0.111084
0.100342
0.102295
0.088623
0.084717
0.072998
0.068115
0.071533
0.066650
0.051025
0.049072
0.020264
0.019287
0.022705
0.006592
0.003174
-0.002167
-0.009491
-0.012421
-0.024139
-0.029022
-0.029999
-0.024628
-0.018768
-0.034882
-0.039276
-0.031464
-0.032440
-0.031464
-0.036835
-0.033417
-0.031464
-0.034882
-0.032928
-0.039276
-0.025604
-0.035858
-0.029510
-0.035370
-0.021210
-0.030487
-0.021210
-0.017792
-0.018768
-0.024139
-0.022186
-0.023651
-0.011932
-0.018280
-0.014374
-0.003632
-0.014374
-0.008514
-0.009003
-0.000214
-0.000702
-0.005585
-0.011444
-0.003143
-0.007538
-0.003143
-0.001190
0.010498
0.005127
-0.004608
0.002686
0.008057
0.008057
0.001709
0.003174
0.016846
0.009521
0.013916
0.002197
-0.015839
-0.047089
-0.082245
-0.147186
-0.194550
-0.204315
-0.159393
-0.098846
-0.113495
-0.154999
-0.196991
-0.276581
-0.353241
-0.401581
-0.402557
-0.263397
0.056396
0.139893
0.111084
0.146240
0.197021
0.271729
0.353760
0.394775
0.343506
0.255127
0.155029
0.162842
0.230713
0.415283
0.530518
0.592529
0.512451
0.300537
0.133057
-0.070526
-0.237030
-0.149628
-0.013885
-0.026093
-0.113007
-0.206268
-0.263885
-0.295135
-0.314178
-0.303436
-0.288300
-0.258026
-0.230194
-0.205780
-0.173065
-0.158905
-0.131073
-0.110565
-0.107147
-0.095428
-0.074921
-0.064667
-0.045135
-0.031952
-0.011932
-0.002655
-0.007050
0.002197
0.033936
0.044678
0.055908
0.075928
0.115479
0.112061
0.126221
0.129639
0.137451
0.134033
0.127686
0.123291
0.106201
0.100342
0.091553
0.131592
0.133057
0.110596
0.093018
0.077393
0.067627
0.042725
0.059814
0.048584
0.046631
0.058350
0.055908
0.053467
0.057861
0.070068
0.064209
0.072998
0.069092
0.062744
0.060791
0.060303
0.058350
0.051025
0.038330
0.029053
0.029541
0.019287
0.025635
0.021729
0.002686
-0.002167
-0.009979
-0.001190
-0.023163
-0.014862
-0.026581
-0.034393
-0.029999
-0.025116
-0.020721
-0.020233
-0.022675
-0.025604
-0.027069
-0.022186
-0.018280
-0.024628
-0.014862
-0.005096
-0.000702
-0.011932
-0.008514
-0.009979
-0.011444
0.003662
-0.003632
0.003662
-0.005585
-0.008026
-0.002655
0.004150
0.001709
0.000244
0.006592
0.007568
-0.003143
0.000244
0.007080
0.015869
0.007080
-0.006073
-0.018280
-0.014862
-0.024139
-0.027557
-0.048065
-0.075897
-0.093964
-0.079803
-0.018280
0.105713
0.172607
0.067139
-0.007538
-0.020233
0.047607
0.113525
0.322510
0.536377
0.715576
0.702393
0.545166
0.325928
0.155029
-0.018280
-0.111542
-0.096405
-0.001190
0.147217
0.334717
0.417236
0.344971
0.150146
-0.063690
-0.209198
-0.283905
-0.343964
-0.333221
-0.301971
-0.254120
-0.211639
-0.151093
-0.096405
-0.044159
-0.010956
0.003662
0.026123
0.052490
0.046631
0.059326
0.066162
0.059814
0.056885
0.048096
0.045166
0.035400
0.011475
0.011963
0.004639
-0.003143
-0.001678
-0.008026
-0.000214
-0.007538
-0.006073
-0.011444
-0.013885
-0.012421
-0.003632
-0.007538
-0.000214
0.012939
-0.000702
0.012939
0.007568
0.021240
0.008057
0.012451
0.011963
0.018799
0.010498
0.010010
0.015869
0.005127
-0.005096
0.010498
0.021240
0.005127
-0.005585
-0.004608
0.013916
0.009521
-0.001678
0.004150
0.006104
0.010986
0.001221
0.006592
0.010986
0.014404
0.017822
0.014404
0.010986
0.009521
-0.000214
-0.001190
-0.009979
-0.006073
-0.008514
-0.003632
-0.016815
-0.009003
-0.011932
-0.024628
-0.022186
-0.043182
-0.035858
-0.033905
-0.030487
-0.032440
-0.032928
-0.040741
-0.031464
-0.027557
-0.035370
-0.027557
-0.037323
-0.023163
-0.033417
-0.035370
-0.022675
-0.017792
-0.022675
-0.018768
-0.032440
-0.026093
-0.028534
-0.011932
-0.021698
-0.025116
-0.014862
-0.012421
-0.029510
-0.029022
-0.031464
-0.023651
-0.041229
-0.069061
-0.090057
-0.122284
-0.163788
-0.124725
-0.079315
0.005615
0.002686
-0.069550
-0.061249
0.093506
0.215088
0.224854
0.253662
0.381592
0.543213
0.564209
0.424561
0.408936
0.399170
0.393799
0.456787
0.537354
0.591553
0.510010
0.429443
0.374268
0.360596
0.298096
0.223877
0.111572
-0.023651
-0.151093
-0.199921
-0.254120
-0.287811
-0.310760
-0.317596
-0.313202
-0.317108
-0.305389
-0.309296
-0.293182
-0.282440
-0.260468
-0.262421
-0.233612
-0.208710
-0.203827
-0.171600
-0.155975
-0.132050
-0.115936
-0.104706
-0.091522
-0.072968
-0.070038
-0.064178
-0.038300
-0.031464
-0.044647
-0.037811
-0.028534
-0.027069
-0.015839
-0.000702
0.007080
-0.001678
0.005127
0.010986
0.029541
0.033936
0.029053
0.027588
0.044678
0.052002
0.069580
0.086670
0.114014
0.116943
0.100830
0.097412
0.092529
0.092529
0.103271
0.114502
0.132568
0.130615
0.117432
0.109619
0.088623
0.073975
0.063232
0.067139
0.059814
0.062256
0.051025
0.038818
0.019287
0.005615
0.002686
-0.002655
-0.002167
-0.009491
-0.016327
-0.019745
-0.006561
-0.019257
-0.035858
-0.029999
-0.015839
-0.030487
-0.039276
-0.032440
-0.036835
-0.036346
-0.028534
-0.024139
-0.029999
-0.042206
-0.045624
-0.042206
-0.047089
-0.041718
-0.050018
-0.043182
-0.053925
-0.059784
-0.074921
-0.061249
-0.071503
-0.087616
-0.092010
-0.108124
-0.116913
-0.130096
-0.152557
-0.161835
-0.183807
-0.215057
-0.231659
-0.189667
-0.055878
0.033447
-0.042694
-0.058319
0.003174
0.106201
0.139893
0.118408
0.181885
0.341553
0.505615
0.566650
0.439209
0.225830
0.209229
0.290771
0.328857
0.335693
0.263428
0.308838
0.350830
0.312256
0.241943
0.136475
0.035889
-0.067596
-0.138397
-0.176483
-0.164764
-0.165741
-0.173065
-0.188690
-0.188202
-0.171112
-0.159393
-0.148651
-0.141327
-0.145233
-0.118378
-0.096405
-0.087616
-0.073944
-0.063690
-0.054901
-0.047577
-0.057831
-0.039276
-0.020233
-0.025604
-0.025604
-0.023651
-0.023651
-0.009491
-0.008026
-0.010956
-0.005585
-0.010956
-0.005585
0.001221
-0.009003
0.012451
0.004150
0.011963
-0.003143
0.009033
0.010498
0.004639
0.013428
0.001221
0.008545
-0.001190
-0.001190
-0.006561
-0.014862
-0.004608
0.005615
-0.013885
-0.022186
-0.024628
-0.011444
-0.015839
-0.016815
-0.026581
-0.026093
-0.033417
-0.026581
-0.022675
-0.029022
-0.007538
-0.015350
-0.017792
-0.029999
-0.010956
-0.012909
-0.007050
-0.011932
-0.004608
-0.004120
-0.003632
0.004639
-0.005585
0.003174
0.010498
0.010010
0.009033
0.003174
0.004150
0.007568
0.019287
0.010498
0.011475
0.024170
0.029541
0.021240
0.018799
0.029053
0.040771
0.039795
0.045166
0.041260
0.045654
0.047607
0.061768
0.043701
0.040283
0.048584
0.029541
0.020752
-0.002655
-0.017792
-0.048065
-0.086151
-0.104706
-0.130585
-0.140350
-0.127655
-0.101776
-0.101288
-0.194061
-0.276581
-0.209198
-0.010956
0.147217
0.220459
0.136475
0.065186
0.033447
0.002197
0.004639
0.036377
0.098877
0.178955
0.235596
0.239502
0.236084
0.180908
0.096436
0.035889
0.015381
0.002197
-0.049042
-0.117401
-0.158905
-0.161346
-0.155975
-0.153534
-0.159882
-0.208710
-0.219940
-0.212616
-0.188690
-0.176483
-0.159882
-0.135956
-0.091522
-0.079315
-0.070038
-0.065643
-0.029999
-0.013885
0.021729
0.012451
0.025635
0.041260
0.055420
0.044678
0.063721
0.068115
0.076416
0.080811
0.073975
0.072021
0.086182
0.078369
0.078369
0.082764
0.073975
0.080322
0.085205
0.069092
0.073486
0.070557
0.073486
0.064209
0.053955
0.066650
0.073486
0.069580
0.069092
0.067139
0.062744
0.064697
0.057861
0.056885
0.059814
0.053955
0.064697
0.058350
0.049561
0.056396
0.051514
0.050537
0.053467
0.057861
0.038818
0.040771
0.050049
0.047607
0.045654
0.046631
0.043213
0.035889
0.033936
0.040283
0.047119
0.041748
0.029053
0.032471
0.031982
0.039307
0.038330
0.033447
0.024170
0.027588
0.021729
0.034424
0.034912
0.035400
0.025635
0.031982
0.020264
0.030518
0.027100
0.020264
0.030029
0.026123
0.024170
0.019287
0.016846
0.026123
0.015381
0.017334
0.028076
0.009033
0.017334
0.022705
0.019287
0.031494
0.024170
0.017334
0.017334
0.014404
0.025635
0.007568
0.031494
0.016846
-0.009491
-0.021698
-0.041229
-0.084198
-0.127167
-0.169159
-0.234100
-0.294647
-0.302460
0.055908
0.974854
1.012451
0.856689
-0.072479
-0.556854
-0.477264
-0.276581
0.086670
0.381592
0.515381
0.524170
0.472412
0.369385
0.267334
0.166748
0.072998
0.014404
-0.050018
-0.077362
-0.108124
-0.113495
-0.104218
-0.112030
-0.118378
-0.100311
-0.088593
-0.083710
-0.072968
-0.060272
-0.045135
-0.041229
-0.045135
-0.030487
-0.018280
-0.009979
0.000732
-0.003632
0.002197
0.010498
0.010498
0.012451
0.005615
0.021240
0.019775
0.018311
0.023682
0.010986
0.026123
0.024658
0.027100
0.012939
0.017822
0.021240
0.031494
0.016357
0.015381
0.020752
0.020752
0.018799
0.013916
0.020264
0.018311
0.024170
0.013916
0.000732
0.021240
0.004639
0.013428
0.018311
0.013428
0.002686
0.019775
0.005615
0.010010
0.007080
0.010010
0.010986
0.009033
-0.004120
0.000244
0.013916
0.005127
0.006104
0.006104
0.006104
0.011475
0.003174
0.001221
0.000244
0.012939
0.006592
-0.001678
0.001709
0.004639
0.006104
0.010010
-0.004608
0.004150
0.001709
0.008545
0.009521
0.005615
0.009521
0.006592
0.000732
0.013428
0.015381
0.007080
0.012939
0.005127
0.003174
0.008057
0.014404
0.002197
0.006592
0.004639
0.002686
0.002686
-0.004608
0.007568
0.006592
-0.002655
-0.000214
-0.001190
-0.012421
-0.003143
0.000244
-0.002167
-0.004608
-0.008026
-0.007050
-0.009979
-0.002655
-0.008514
-0.007050
-0.009003
-0.013397
-0.016327
-0.006561
-0.001190
-0.008514
-0.019257
-0.011932
-0.007538
-0.006561
-0.011444
-0.022675
-0.011932
-0.015839
-0.034882
-0.019745
-0.018768
-0.010468
-0.026581
-0.021210
-0.018280
-0.022186
-0.022675
-0.028534
-0.013397
-0.034882
-0.047089
-0.064178
-0.079315
-0.115936
-0.175018
-0.270721
-0.450409
-0.641815
-0.576874
0.474365
1.012451
1.012451
1.012451
-0.852264
-0.987030
-0.987030
-0.150116
0.118408
0.695557
0.989990
0.906006
0.661865
0.394775
0.156494
-0.033417
-0.183807
-0.280975
-0.328339
-0.354706
-0.345428
-0.322968
-0.282440
-0.232147
-0.189178
-0.164276
-0.132538
-0.092987
-0.063690
-0.059784
-0.034393
-0.028046
-0.035370
-0.024139
-0.024139
-0.032928
-0.036835
-0.029022
-0.023651
-0.048065
-0.056366
-0.058319
-0.061737
-0.070526
-0.070038
-0.082733
-0.078827
-0.073456
-0.075409
-0.085175
-0.084198
-0.091034
-0.083221
-0.086639
-0.081268
-0.082245
-0.072479
-0.057343
-0.060760
-0.062225
-0.052460
-0.054413
-0.050995
-0.037811
-0.033905
-0.027069
-0.029510
-0.032440
-0.029022
-0.008514
-0.017792
-0.009979
-0.015350
-0.007050
-0.002167
0.001709
-0.011932
0.002197
0.005615
0.003662
-0.007538
-0.003632
0.006592
0.006104
0.008057
-0.000214
0.004639
0.000244
-0.000702
0.006104
0.004150
0.000732
0.007080
0.010010
0.002686
0.001709
-0.001190
0.014893
0.004639
0.005127
0.005127
0.004639
0.010010
0.017822
0.005127
0.004639
0.013916
0.003174
0.008545
0.006592
0.011475
0.015381
0.010986
0.011963
0.001709
0.006104
0.016357
0.025146
0.011475
0.020264
0.009521
0.015381
0.020264
0.018311
0.018311
0.025146
0.015869
0.006592
0.015869
0.019775
0.016357
0.015869
0.009521
0.010498
0.013428
0.009033
0.002197
0.017334
0.017334
0.016846
-0.002167
0.007080
0.016846
0.023682
0.022217
0.008057
0.018311
0.029541
0.031982
0.035889
0.026611
0.031006
0.034424
0.030518
0.026611
0.030029
0.037842
0.039307
0.038330
0.027100
0.016846
0.019287
0.012939
-0.001190
-0.021210
-0.051483
-0.104706
-0.217010
-0.375702
-0.534882
-0.596893
-0.233612
0.940674
1.012451
1.012451
1.012451
0.317139
-0.516327
-0.807831
-0.736053
0.056396
0.722412
1.012451
1.012451
0.754150
0.450928
0.163330
-0.073456
-0.239471
-0.342987
-0.397186
-0.413300
-0.408417
-0.366913
-0.318573
-0.245331
-0.178925
-0.137421
-0.105682
-0.056366
-0.011932
0.036377
0.042236
0.053955
0.065186
0.072021
0.074951
0.074463
0.074463
0.072021
0.061768
0.043213
0.049072
0.031006
0.019775
0.010986
0.004150
-0.001678
-0.016327
-0.022675
-0.028534
-0.047577
-0.050507
-0.045624
-0.050018
-0.064667
-0.080780
-0.077362
-0.074432
-0.089569
-0.097870
-0.092499
-0.089569
-0.085663
-0.089081
-0.092499
-0.080292
-0.083221
-0.081268
-0.091522
-0.086151
-0.074432
-0.077362
-0.083221
-0.070038
-0.076385
-0.074921
-0.066620
-0.057343
-0.056854
-0.050018
-0.047089
-0.038788
-0.036835
-0.046112
-0.032928
-0.032440
-0.022186
-0.029022
-0.009979
-0.010956
-0.008026
-0.009003
0.004639
-0.005096
0.010498
-0.002167
0.010986
-0.002167
0.018799
0.007568
0.015381
0.006592
0.011475
0.019287
0.021240
-0.002655
-0.001678
0.002197
0.005127
0.002197
0.008057
0.007080
0.007080
-0.007050
-0.004120
-0.013885
-0.002167
0.002197
-0.015350
-0.022675
-0.015350
-0.013397
-0.017792
-0.025116
-0.020721
-0.013885
-0.013397
-0.017303
-0.031464
-0.020721
-0.022186
-0.024139
-0.023651
-0.038300
-0.039276
-0.060760
-0.076385
-0.109100
-0.138397
-0.224823
-0.288788
-0.287811
-0.088104
0.236572
0.430420
0.359619
0.215576
0.225342
0.400146
0.647217
0.711182
0.676514
0.490479
0.359619
0.375732
0.450928
0.577881
0.642334
0.618408
0.621338
0.595947
0.499268
0.381104
0.249268
0.135498
0.015869
-0.067596
-0.110077
-0.096405
-0.116913
-0.110565
-0.145721
-0.179901
-0.152069
-0.115448
-0.161835
-0.252655
-0.256561
-0.181366
-0.121307
-0.098358
-0.133026
-0.132538
-0.143768
-0.159393
-0.215546
-0.256561
-0.281952
-0.287811
-0.300018
-0.306854
-0.281952
-0.281952
-0.275116
-0.278534
-0.278046
-0.269257
-0.260956
-0.243378
-0.223358
-0.207245
-0.192108
-0.162811
-0.155975
-0.147675
-0.137909
-0.121307
-0.126678
-0.107147
-0.071014
-0.065155
-0.045135
-0.034882
-0.033417
-0.024139
-0.030975
-0.030487
-0.000214
-0.004120
-0.009979
-0.011444
0.003174
0.000732
-0.003143
-0.004608
0.005127
0.009033
0.016357
0.009033
0.018311
0.021240
0.037354
0.030029
0.026611
0.036865
0.036377
0.045654
0.045166
0.049072
0.043213
0.056885
0.059326
0.058350
0.049072
0.066162
0.070557
0.067627
0.043213
0.052979
0.059814
0.070068
0.058838
0.060303
0.053955
0.058350
0.043213
0.042725
0.055908
0.049561
0.050049
0.036865
0.034912
0.030029
0.026123
0.035400
0.042725
0.038818
0.034424
0.020264
0.029541
0.016846
0.017822
0.027100
0.017822
0.009033
-0.000214
-0.009979
-0.044159
-0.067108
-0.102264
-0.126190
-0.201874
-0.299530
-0.309784
0.103760
0.658447
0.692627
0.549072
0.687256
0.775146
0.651123
0.446045
0.224365
0.235107
0.306396
0.453369
0.661377
0.789795
0.811768
0.668701
0.553467
0.466064
0.345459
0.209229
0.067139
-0.064667
-0.154510
-0.208710
-0.223846
-0.244843
-0.242889
-0.257050
-0.254120
-0.253143
-0.255096
-0.243378
-0.208710
-0.174530
-0.145233
-0.145721
-0.130585
-0.122772
-0.117401
-0.105194
-0.101776
-0.089569
-0.088593
-0.085175
-0.082245
-0.067596
-0.069550
-0.063202
-0.057831
-0.056854
-0.053925
-0.038300
-0.029510
-0.031952
-0.021210
-0.020233
-0.013885
-0.012909
-0.020721
-0.001678
0.008545
0.008545
0.019287
0.013916
0.032959
0.030518
0.027588
0.032959
0.020752
0.014893
0.000732
0.010986
0.015869
0.018311
0.010498
0.000732
-0.004608
0.001221
-0.000702
-0.015839
-0.008514
-0.020233
-0.018280
-0.015350
-0.017303
-0.002167
-0.005096
-0.006561
-0.012421
-0.008514
-0.002167
-0.007538
0.005615
0.002686
-0.006073
-0.002167
0.008545
0.001709
0.004150
-0.000214
0.002686
-0.001190
-0.004608
-0.007538
-0.005585
-0.010468
-0.004608
-0.000702
-0.013397
-0.008026
-0.008026
-0.008026
-0.012421
-0.023163
-0.021698
-0.017303
-0.018280
-0.018280
-0.029022
-0.028046
-0.018768
-0.037323
-0.036346
-0.033417
-0.034882
-0.031464
-0.026093
-0.043182
-0.029999
-0.032928
-0.031464
-0.044647
-0.029999
-0.049530
-0.075409
-0.103241
-0.129120
-0.189178
-0.264862
-0.318573
-0.265839
-0.126190
0.029541
0.158447
0.255127
0.415283
0.469971
0.312256
-0.033417
-0.285370
-0.351776
-0.264862
-0.129120
0.038818
0.209717
0.301514
0.303467
0.206787
0.076416
-0.055878
-0.134003
-0.200409
-0.260468
-0.261932
-0.257050
-0.217499
-0.195038
-0.168182
-0.149628
-0.099335
-0.081268
-0.042694
-0.018280
0.002197
0.019775
0.030029
0.058838
0.069580
0.068604
0.093506
0.098877
0.087646
0.090576
0.098877
0.114990
0.105225
0.105713
0.093994
0.101807
0.095947
0.085205
0.082764
0.073975
0.074463
0.071045
0.062744
0.057861
0.055908
0.061279
0.061279
0.062744
0.054932
0.053955
0.052002
0.045166
0.038330
0.038330
0.050049
0.041260
0.035889
0.035889
0.036865
0.033936
0.031006
0.027588
0.019775
0.024170
0.019775
0.023682
0.022705
0.024170
0.025146
0.020752
0.027100
0.035400
0.026123
0.019775
0.020264
0.022217
0.010498
0.029541
0.033447
0.031982
0.026123
0.017822
0.022217
0.016846
0.017822
0.010986
0.017822
-0.001678
0.009521
0.008545
0.002686
-0.000702
0.003174
-0.000214
-0.001678
0.011475
-0.004608
0.001221
0.015381
0.020264
0.005615
0.022217
0.023193
0.028076
0.025635
0.035889
0.028076
0.027100
0.014893
0.011475
0.001221
0.014404
-0.009003
-0.011444
-0.012909
-0.021210
-0.037323
-0.040741
-0.046112
-0.077362
-0.103241
-0.113007
-0.122284
-0.127655
-0.106171
-0.089081
-0.079803
-0.100800
-0.128143
-0.143280
-0.134491
-0.108124
-0.058807
-0.042694
-0.031464
-0.020233
0.005127
0.059814
0.088135
0.070068
0.067139
0.083740
0.084229
0.010986
-0.100800
-0.150116
-0.134491
-0.075897
-0.085663
-0.134003
-0.099823
-0.097382
-0.147186
-0.199921
-0.238495
-0.260956
-0.280487
-0.309296
-0.284882
-0.248749
-0.169647
-0.109589
-0.076385
-0.087616
-0.098358
-0.051483
0.036865
0.049561
0.065186
0.103271
0.122803
0.156006
0.182373
0.185791
0.194580
0.198975
0.206787
0.211182
0.213623
0.211182
0.202393
0.183838
0.185791
0.188232
0.180908
0.179443
0.169189
0.147705
0.135986
0.139404
0.134033
0.118896
0.106689
0.100342
0.088135
0.090088
0.053955
0.050049
0.062256
0.055908
0.043213
0.035400
0.013916
0.021729
0.025635
0.019775
0.010498
0.001221
0.007568
0.004639
0.021729
0.031006
0.028076
0.032471
0.031494
0.021729
0.016357
0.025146
0.027588
0.024170
0.017334
0.019287
0.025146
0.036865
0.035889
0.025146
0.024170
0.017334
0.011963
-0.002655
0.011963
0.000244
-0.005096
-0.014374
-0.005096
-0.009003
-0.014374
-0.002167
-0.012421
-0.007050
-0.020233
-0.013885
-0.012909
-0.009491
-0.017303
-0.014374
-0.010956
-0.013885
-0.026093
-0.018768
-0.016815
-0.016815
-0.012909
-0.007050
-0.005585
-0.014374
-0.024139
-0.017303
-0.001190
-0.014862
-0.019257
-0.029999
-0.041718
-0.074921
-0.129608
-0.209686
-0.340546
-0.489960
-0.553925
-0.301971
0.694092
1.012451
1.012451
1.012451
0.072998
-0.959686
-0.987030
-0.639374
0.174561
0.608643
0.804443
0.884521
0.754639
0.527100
0.281982
0.067139
-0.082245
-0.176971
-0.281464
-0.310760
-0.319061
-0.311249
-0.271210
-0.237518
-0.190155
-0.155975
-0.129120
-0.117889
-0.074432
-0.057343
-0.012421
0.000732
0.006592
0.027588
0.021240
0.026611
0.024658
0.030029
0.024170
0.030518
0.030518
0.030518
0.025635
0.033447
0.034912
0.037842
0.025146
0.040283
0.046631
0.052490
0.044678
0.041260
0.046631
0.038330
0.041748
0.041260
0.036865
0.034912
0.031982
0.013916
0.022705
0.010498
-0.006561
0.008057
-0.001678
-0.014374
-0.015350
-0.016815
-0.025116
-0.030487
-0.048065
-0.037323
-0.051971
-0.053436
-0.052460
-0.052460
-0.066620
-0.064667
-0.056854
-0.053925
-0.067108
-0.054413
-0.051971
-0.058319
-0.043182
-0.030487
-0.030975
-0.023651
0.005615
0.002197
0.009033
0.027588
0.038818
0.051025
0.050537
0.048096
0.053955
0.062256
0.088623
0.105713
0.087646
0.052002
0.014893
0.019287
0.011963
0.031006
0.050049
0.040771
0.010498
0.018311
-0.007050
-0.025116
-0.017303
-0.032440
-0.023163
-0.022186
-0.037811
-0.032928
-0.027069
-0.023651
-0.018768
-0.013397
-0.023163
-0.018280
-0.017303
-0.015350
-0.009491
-0.002655
-0.003632
-0.005585
-0.012421
-0.017303
-0.008514
-0.010956
-0.003143
-0.007538
-0.008026
-0.018280
-0.009979
-0.001678
-0.003632
-0.027069
-0.011932
-0.008026
-0.008026
-0.040253
-0.015350
-0.011444
-0.022186
-0.028046
-0.014862
-0.009003
-0.001190
0.006104
0.010986
0.006104
-0.019257
-0.045135
-0.081757
-0.101288
-0.116425
-0.134003
-0.139374
-0.058807
0.052979
0.185791
0.414307
0.718994
0.928467
0.504639
-0.159393
-0.616425
-0.874725
-0.387421
0.297607
0.680420
0.693604
0.498779
0.288330
0.139404
0.036865
-0.052460
-0.079803
-0.088104
-0.081268
-0.064667
-0.045135
-0.008026
0.023193
0.042236
0.055908
0.069092
0.071533
0.084717
0.094482
0.088135
0.091553
0.097412
0.097412
0.111572
0.101318
0.101318
0.103760
0.095459
0.091064
0.097900
0.096436
0.095947
0.089111
0.073486
0.058350
0.061279
0.059814
0.056885
0.044189
0.051025
0.039795
0.030029
0.010986
0.018799
0.029053
0.007080
-0.005585
-0.006561
-0.009979
-0.031464
-0.027557
-0.022675
-0.026093
-0.041229
-0.027557
-0.034882
-0.045135
-0.047577
-0.028046
-0.032928
-0.050507
-0.050507
-0.043182
-0.042206
-0.049042
-0.059296
-0.049042
-0.040253
-0.045135
-0.063690
-0.045135
-0.050507
-0.047089
-0.044647
-0.055389
-0.036346
-0.034393
-0.027557
-0.049530
-0.043671
-0.042206
-0.051483
-0.035370
-0.044647
-0.030975
-0.038788
-0.031952
-0.031952
-0.034393
-0.035858
-0.030975
-0.021210
-0.036346
-0.023651
-0.033905
-0.023651
-0.028534
-0.031464
-0.021210
-0.028046
-0.025116
-0.032440
-0.021210
-0.039764
-0.021698
-0.038788
-0.027069
-0.028046
-0.030487
-0.041229
-0.033417
-0.023651
-0.025604
-0.027069
-0.023163
-0.036835
-0.039764
-0.027557
-0.025604
-0.025116
-0.034882
-0.039276
-0.034882
-0.035370
-0.056366
-0.073456
-0.079803
-0.096405
-0.124725
-0.147675
-0.145233
-0.137421
-0.117401
-0.091522
-0.065643
-0.021698
-0.065155
0.026123
0.221924
0.352783
0.424561
0.325928
0.114502
0.002686
0.031982
0.014893
0.122314
0.263428
0.345947
0.349854
0.291748
0.244385
0.177002
0.103271
0.041748
0.000732
-0.024628
-0.060272
-0.076874
-0.090546
-0.085175
-0.066620
-0.063202
-0.063202
-0.054901
-0.034882
-0.017303
-0.003632
0.018799
0.037842
0.049561
0.065186
0.073486
0.077881
0.074951
0.077393
0.094971
0.087158
0.096436
0.104736
0.099365
0.102783
0.102295
0.103271
0.105713
0.099365
0.104736
0.095459
0.081787
0.097412
0.112061
0.082275
0.075928
0.078857
0.082764
0.068115
0.070068
0.059814
0.065186
0.058350
0.043213
0.048584
0.047119
0.036377
0.028564
0.028076
0.018799
0.020264
0.011475
-0.001190
0.004639
0.002686
-0.003143
-0.011444
-0.011932
-0.015839
-0.015350
-0.012421
-0.009979
-0.019257
-0.020721
-0.019745
-0.024139
-0.025604
-0.021698
-0.007538
-0.008026
-0.013397
-0.018280
-0.014862
0.004639
-0.007538
-0.007050
-0.020721
-0.020233
-0.026581
-0.029999
-0.031464
-0.029510
-0.039764
-0.040741
-0.042694
-0.056854
-0.061737
-0.069550
-0.064667
-0.071503
-0.089081
-0.090057
-0.090546
-0.084198
-0.105682
-0.094452
-0.097382
-0.101288
-0.097382
-0.101288
-0.108124
-0.099335
-0.106171
-0.096893
-0.106171
-0.093475
-0.113495
-0.104706
-0.117401
-0.113495
-0.109589
-0.115448
-0.115936
-0.108612
-0.120331
-0.116913
-0.114960
-0.120819
-0.105194
-0.111053
-0.100311
-0.092499
-0.094940
-0.111542
-0.114471
-0.092010
-0.103729
-0.082733
-0.085175
-0.074432
-0.083710
-0.087616
-0.090546
-0.085175
-0.096893
-0.104218
-0.113495
-0.154510
-0.218475
-0.280975
-0.387909
-0.440643
-0.332245
0.307861
1.012451
1.012451
0.827393
-0.665741
-0.987030
-0.958221
-0.166718
0.437256
0.742432
0.790283
0.668701
0.494873
0.310791
0.170166
0.051514
-0.032440
-0.068573
-0.104218
-0.126190
-0.130096
-0.118866
-0.101288
-0.071991
-0.048553
-0.031952
-0.029022
0.007080
0.012451
0.031494
0.045166
0.060303
0.072021
0.081299
0.074463
0.087646
0.099854
0.092529
0.103271
0.105713
0.109619
0.105713
0.108154
0.113525
0.094482
0.100830
0.109131
0.094971
0.077393
0.082764
0.082275
0.077393
0.069580
0.061279
0.072510
0.062256
0.064697
0.052002
0.057861
0.052979
0.042236
0.037842
0.036865
0.032959
0.039307
0.034912
0.026123
0.024170
0.034912
0.026611
0.015381
0.017334
0.012451
0.022217
0.011963
0.017334
0.009033
0.028076
0.005127
0.006592
0.008057
-0.000702
0.000244
0.006592
0.009521
0.007080
0.007568
-0.002655
0.001709
0.009033
0.010986
0.000244
-0.002167
-0.001678
-0.003143
0.002197
0.000732
0.003662
-0.010468
-0.007050
-0.003143
-0.002655
-0.004608
-0.005096
0.000244
-0.002655
-0.012909
-0.006561
0.004150
0.003174
-0.003632
0.000244
-0.007050
0.008057
-0.007538
-0.005096
0.010986
-0.000214
0.007568
-0.000702
-0.004608
-0.004120
-0.001678
0.001709
-0.011444
-0.003143
-0.011932
-0.013885
0.006592
0.002197
0.006592
-0.001678
-0.013885
-0.032440
-0.029510
-0.038300
-0.057343
-0.074432
-0.087616
-0.086151
-0.082733
-0.089081
-0.090546
-0.106171
-0.113983
-0.101776
-0.098358
-0.113495
-0.097870
-0.094452
-0.079315
-0.051971
-0.089081
-0.152069
-0.221405
-0.283905
-0.024628
0.391357
0.416748
0.153564
0.046143
0.109619
0.157959
0.105713
0.094971
0.136963
0.161377
0.207275
0.247803
0.238037
0.231689
0.207275
0.183838
0.166748
0.129639
0.096924
0.078369
0.062744
0.026123
0.017822
0.014404
0.004150
0.008057
0.001709
-0.006073
-0.004120
0.010498
0.004639
-0.002655
0.010010
0.000732
0.000732
0.009521
0.003662
0.013916
0.008545
0.009521
0.009033
0.006592
0.003662
0.014893
0.008545
0.004150
0.006592
0.004150
-0.004608
-0.012909
-0.010468
0.003174
0.014404
0.007080
0.007080
-0.004608
-0.004608
-0.003143
-0.009003
-0.002655
-0.002167
0.008057
-0.004608
-0.009979
-0.002655
0.007568
0.000732
0.003174
0.003662
-0.013885
0.000244
-0.006073
-0.000214
-0.010468
-0.005096
-0.005096
0.006104
-0.008514
-0.012421
-0.000702
0.007568
-0.008514
-0.008514
-0.011932
-0.003632
-0.000214
-0.015839
0.005127
0.003662
-0.008514
0.000732
0.001709
-0.009003
-0.006073
0.000244
-0.000702
-0.006561
-0.000702
0.006104
-0.004120
0.002686
-0.006561
-0.010956
-0.002167
-0.001678
-0.002167
-0.009003
-0.005585
-0.006561
-0.007538
-0.021210
-0.003632
-0.009979
-0.023163
-0.021698
-0.013397
-0.013397
-0.016815
-0.028534
-0.011932
-0.020233
-0.012421
-0.016327
-0.019745
-0.014374
-0.006073
-0.002167
-0.003143
-0.001678
-0.003632
0.002197
0.005615
0.012451
0.021240
0.025146
0.021240
0.023193
0.035889
0.029053
0.016357
0.028564
0.040283
0.039795
0.049072
0.058350
0.056396
0.049561
0.048096
0.054932
0.057373
0.048584
0.057373
0.061768
0.069580
0.065186
0.062744
0.058350
0.066162
0.055420
0.071045
0.047119
0.026123
0.010010
-0.026093
-0.162323
-0.281464
0.742920
1.012451
0.612549
-0.367401
-0.721405
-0.413300
-0.008514
0.290771
0.417725
0.315674
0.158936
0.059326
0.052979
0.050049
0.000732
-0.031464
-0.058319
-0.076874
-0.077362
-0.095917
-0.104218
-0.105682
-0.113495
-0.111542
-0.102264
-0.101776
-0.093475
-0.083221
-0.081268
-0.079803
-0.072479
-0.054901
-0.054901
-0.042694
-0.031464
-0.040741
-0.015839
-0.016327
-0.015350
-0.014374
-0.004120
-0.002655
-0.005585
-0.005585
0.008545
0.012451
-0.000702
0.001221
0.008545
0.005127
-0.002655
0.001709
-0.005096
0.007080
0.007568
-0.001190
-0.002167
-0.009491
-0.003143
-0.001190
-0.005585
0.003662
-0.005585
-0.003632
-0.005585
-0.004120
-0.010468
-0.005096
-0.016327
-0.002655
-0.008026
-0.018768
-0.005096
-0.004608
-0.012421
-0.009491
-0.015839
-0.006073
-0.003143
-0.015350
-0.008514
-0.009491
-0.016327
-0.009979
-0.012421
-0.011444
-0.016327
-0.016327
-0.016327
-0.015350
-0.013397
-0.002655
-0.003632
-0.026093
-0.005096
-0.015350
-0.016327
-0.018280
-0.008026
-0.005585
-0.006073
-0.020233
-0.014374
-0.005585
-0.002655
-0.003632
-0.002655
-0.006561
-0.009003
0.004639
-0.001190
-0.013397
-0.008026
0.002197
0.010010
-0.000214
-0.004608
0.005127
0.000732
0.011963
0.002686
0.008057
0.004150
0.009033
0.023682
0.020264
0.008545
0.014893
0.029053
0.016357
0.024170
0.020264
0.031494
0.031494
0.025635
0.028564
0.032471
0.028076
0.030029
0.034424
0.034912
0.043213
0.036865
0.029053
0.040771
0.051025
0.037842
0.040283
0.032471
0.043701
0.047119
0.033447
0.045654
0.042725
0.044189
0.037842
0.047119
0.058350
0.069580
0.076904
0.089111
0.081787
0.072510
0.079346
0.092041
0.096924
0.092529
0.094971
0.114502
0.117432
0.132568
0.135010
0.169189
0.200928
0.202393
0.205322
0.212646
0.213135
0.236572
0.318115
-0.076874
-0.666229
-0.602264
-0.357147
0.008057
0.868896
1.012451
1.012451
0.345947
-0.270721
-0.555389
-0.515350
-0.245331
0.028564
0.229248
0.334717
0.392334
0.327881
0.249268
0.162842
0.083252
0.014893
-0.062714
-0.116425
-0.124725
-0.138397
-0.159393
-0.152069
-0.145721
-0.132050
-0.106659
-0.105194
-0.087128
-0.062714
-0.058319
-0.052948
-0.045624
-0.037323
-0.024628
-0.017303
-0.016815
-0.013885
-0.015350
0.004150
-0.001678
-0.000702
0.007568
0.003174
-0.007050
0.009521
-0.001678
-0.006561
0.015869
0.005127
0.010986
-0.009003
0.000732
0.001221
-0.006561
-0.002655
-0.011444
-0.003143
-0.005585
-0.010956
-0.005585
-0.013397
-0.009491
-0.022675
-0.019257
-0.014862
-0.018280
-0.021210
-0.021210
-0.027069
-0.010956
-0.021698
-0.020233
-0.015350
-0.019745
-0.015350
-0.019745
-0.021210
-0.013397
-0.008026
-0.003632
-0.017792
-0.010956
-0.020721
-0.003632
-0.012421
-0.016327
-0.003143
-0.005096
0.003174
-0.018280
-0.008026
-0.000702
0.005127
0.001709
-0.004608
-0.003143
-0.002167
-0.003632
-0.006073
0.002197
-0.000702
0.005615
0.002197
0.002197
0.002197
-0.006561
0.006104
0.000244
-0.012909
-0.006561
0.001709
0.000732
-0.004120
0.002197
-0.006073
-0.002167
-0.024628
-0.020721
-0.013885
-0.012909
-0.015839
-0.023163
-0.042694
-0.056854
-0.057343
-0.061249
-0.052460
-0.045135
-0.036835
-0.037323
-0.049042
-0.044647
-0.051971
-0.050507
-0.053436
-0.051483
-0.053925
-0.047577
-0.029022
-0.030975
-0.034393
-0.019257
-0.021698
-0.010468
-0.005096
-0.018768
-0.008514
0.007568
-0.009003
-0.003632
-0.001678
0.006104
-0.004608
-0.011444
-0.008514
-0.004120
-0.026581
-0.041229
-0.047089
-0.062225
-0.062714
-0.059784
-0.023651
0.007568
0.044678
0.079346
0.080811
0.013916
0.005615
-0.042206
-0.217987
-0.520721
-0.576874
-0.444550
-0.450409
-0.118378
-0.106171
-0.013397
0.312256
0.603271
0.650146
0.263428
0.226318
0.122314
-0.271210
-0.236053
0.048096
0.326416
0.534424
0.644775
0.683838
0.633545
0.552002
0.444092
0.337158
0.227783
0.139893
0.058838
0.013916
-0.038788
-0.071991
-0.085175
-0.106659
-0.118866
-0.131561
-0.115448
-0.115936
-0.111053
-0.101288
-0.101776
-0.088593
-0.074921
-0.054901
-0.057831
-0.048065
-0.038788
-0.030975
-0.026581
-0.023163
-0.019745
-0.020721
-0.014374
-0.012909
-0.012909
-0.003143
-0.013397
-0.002655
-0.003143
-0.003632
-0.009979
-0.001190
-0.018280
-0.009003
-0.000702
-0.010468
-0.013397
-0.016327
-0.012909
-0.013397
-0.019745
-0.029999
-0.030975
-0.022186
-0.013397
-0.017792
-0.038300
-0.025116
-0.030975
-0.025116
-0.034882
-0.025116
-0.026093
-0.025116
-0.027069
-0.024628
-0.031464
-0.026093
-0.018768
-0.016327
-0.012421
-0.030487
-0.020233
-0.011444
-0.019257
-0.012421
-0.015350
-0.008514
0.001221
-0.015350
-0.004120
-0.005096
-0.006561
-0.002655
0.004639
0.002686
0.003662
-0.000214
0.007568
0.016357
0.016846
0.011475
0.007568
0.012939
0.023682
0.023682
0.021729
0.026611
0.024170
0.023193
0.022705
0.018799
0.023193
0.037842
0.030029
0.025635
0.027588
0.010498
0.019287
0.033447
0.022705
0.019775
0.012451
0.026123
0.017822
0.016357
0.006104
0.017822
0.018311
-0.005096
-0.001678
0.007568
0.001709
-0.006561
-0.008514
-0.003143
-0.014862
-0.009491
-0.004120
-0.003632
-0.005585
-0.005585
0.010010
-0.005585
0.000732
0.003174
0.010010
0.014404
0.007568
0.011475
0.014893
0.015869
0.011475
0.022705
0.052490
0.074463
0.074951
0.086182
0.085205
0.074463
0.062744
0.065186
0.070068
0.074951
0.080322
0.087158
0.096436
0.086670
0.093506
0.078857
0.087158
0.086670
0.091553
0.064697
0.037354
0.006104
-0.045135
-0.030975
0.251221
0.844482
0.995361
-0.002167
-0.824432
-0.304413
0.041748
0.204346
0.364014
0.349365
0.236084
0.157959
0.131592
0.086182
0.058350
0.030518
-0.001190
-0.015839
-0.036835
-0.024139
-0.057831
-0.074432
-0.046600
-0.018280
-0.008026
-0.034393
-0.036346
-0.043671
-0.057831
-0.061249
-0.052460
-0.045624
-0.043671
-0.037811
-0.035858
-0.037323
-0.033417
-0.011444
-0.023651
-0.015839
-0.005585
-0.005096
0.005615
0.001221
0.008545
0.010986
0.017822
0.006104
0.021240
0.023193
0.029541
0.024170
0.023682
0.028076
0.037354
0.034424
0.039795
0.032959
0.022705
0.031006
0.034912
0.031982
0.021729
0.034912
0.037354
0.032959
0.036865
0.027588
0.035889
0.034424
0.036865
0.023193
0.032959
0.031006
0.022217
0.021240
0.034912
0.029541
0.023193
0.004150
0.018311
0.018799
0.015869
0.011475
0.002197
0.017334
0.018311
0.009521
0.009033
0.006104
-0.006561
0.005615
0.006104
-0.005096
-0.000214
0.006104
-0.003632
0.000732
-0.012909
-0.003143
-0.003143
-0.004608
-0.017303
-0.010468
-0.012421
-0.006073
-0.017303
-0.018280
-0.020721
-0.016815
-0.032440
-0.038788
-0.025116
-0.025604
-0.038788
-0.029510
-0.048065
-0.049530
-0.045624
-0.054901
-0.050507
-0.066620
-0.064178
-0.070038
-0.070038
-0.070526
-0.067108
-0.067596
-0.075409
-0.078827
-0.081268
-0.083710
-0.069550
-0.056366
-0.070526
-0.063202
-0.065155
-0.050507
-0.058319
-0.048065
-0.043671
-0.034393
-0.046112
-0.034882
-0.024139
-0.015839
-0.019257
-0.008514
-0.011932
-0.021698
-0.010468
-0.007538
-0.010956
-0.018280
-0.008514
-0.003632
-0.003143
-0.003632
-0.022186
-0.013397
-0.003143
-0.009979
-0.005096
-0.002655
0.004150
0.011475
0.024170
0.017822
0.021240
0.025146
0.024170
0.020264
0.027100
0.028564
0.036377
0.035889
0.001709
-0.038300
-0.074432
-0.133026
-0.175507
-0.078827
0.107178
0.362061
0.910889
1.012451
1.012451
0.055908
-0.966034
-0.986542
-0.317108
0.352295
0.643311
0.660889
0.561768
0.417236
0.254150
0.109131
-0.027069
-0.106171
-0.162323
-0.202362
-0.227264
-0.245819
-0.218475
-0.196991
-0.165253
-0.153046
-0.128632
-0.103729
-0.096893
-0.063690
-0.057831
-0.049530
-0.034393
-0.024139
-0.015839
-0.006561
-0.004120
0.007568
0.002686
0.003662
0.007080
0.022705
0.026123
0.017334
0.019775
0.026611
0.019775
0.020752
0.015381
0.024658
0.020752
0.024170
0.019775
0.020264
0.020752
0.013428
0.018799
0.014404
0.025146
0.019775
0.013916
0.011475
0.004150
0.009521
0.020752
0.011963
0.007568
0.002197
0.001221
0.007568
0.013916
0.005127
0.006104
0.009033
0.005615
-0.005096
-0.004608
0.012451
0.009521
-0.005096
-0.007050
0.002686
0.010010
-0.000214
-0.000214
0.008545
0.011475
0.010986
0.004150
-0.000702
0.006592
0.019775
0.009033
0.002686
0.009521
0.012939
0.019287
0.019775
0.021240
0.019775
0.027100
0.018799
0.023682
0.022217
0.025635
0.025635
0.031006
0.026123
0.022705
0.026611
0.027100
0.021729
0.025635
0.021240
0.037354
0.024170
0.031982
0.026123
0.030029
0.041748
0.019287
0.020264
0.042236
0.039307
0.036377
0.046143
0.041260
0.046143
0.055420
0.051025
0.037354
0.040283
0.039795
0.047607
0.028076
0.017822
0.034912
0.036377
0.022705
0.020264
0.010986
0.013428
0.006592
0.006104
0.001709
0.008057
-0.001190
-0.012421
-0.011932
-0.019257
0.001221
0.003174
-0.000214
0.014404
0.010986
0.017334
0.022217
0.007568
0.013428
0.009033
0.016846
0.008057
0.004150
-0.008514
-0.016815
-0.032928
-0.100800
-0.214569
-0.352264
-0.326385
0.150146
0.787354
1.012451
0.635986
-0.080292
-0.488983
-0.397186
-0.129120
0.147217
0.302002
0.367920
0.380127
0.327393
0.255127
0.192627
0.132568
0.085693
0.030029
0.006104
-0.026093
-0.045135
-0.066620
-0.071991
-0.089569
-0.088593
-0.090057
-0.104706
-0.076874
-0.089081
-0.081757
-0.081757
-0.085663
-0.076874
-0.068085
-0.063690
-0.054901
-0.055878
-0.059296
-0.065643
-0.038300
-0.047577
-0.033905
-0.041229
-0.042206
-0.037811
-0.037323
-0.038300
-0.020721
-0.016815
-0.022186
-0.029510
-0.031952
-0.022186
-0.023651
-0.009003
-0.017303
-0.025116
-0.026581
-0.012421
-0.010956
-0.022186
-0.016815
-0.009491
-0.011444
-0.009003
-0.020233
-0.012909
0.000244
-0.021210
-0.009491
-0.009003
-0.008026
-0.010956
-0.002167
-0.018280
-0.008514
0.004639
0.002686
-0.018768
0.001709
0.007568
0.003174
0.009033
0.001221
0.002686
0.000732
-0.001678
0.011963
0.004150
0.004639
-0.005585
0.005615
0.001221
0.015381
0.008057
0.017822
0.001709
0.008545
-0.000702
0.014893
0.012939
0.012451
0.010498
0.009033
0.010498
0.007080
0.023193
0.023193
0.020264
0.008545
0.003174
0.021729
0.027588
0.022705
0.020752
0.012451
0.023682
0.020264
0.029541
0.026611
0.025635
0.030029
0.021240
0.026123
0.020752
0.024170
0.044189
0.035889
0.032471
0.041748
0.033936
0.040771
0.038330
0.023682
0.035400
0.023682
0.020264
0.027588
0.024658
0.011963
0.000244
0.013428
-0.006561
-0.000214
-0.019257
-0.015350
-0.017792
-0.026581
-0.012909
-0.014862
-0.038788
-0.051483
-0.035858
-0.018768
-0.029510
-0.053925
-0.078827
-0.127167
-0.113983
-0.022675
0.111084
0.283447
0.398682
0.423584
0.432373
0.366455
0.243896
0.021240
-0.382538
-0.157440
0.254150
0.341064
0.286865
0.312256
0.277588
0.206787
0.092529
-0.009491
-0.058319
-0.120331
-0.155487
-0.162811
-0.158905
-0.159393
-0.161835
-0.146698
-0.134979
-0.119354
-0.097382
-0.095428
-0.098358
-0.083221
-0.057343
-0.055878
-0.036346
-0.040741
-0.040741
-0.027557
-0.018768
-0.009003
-0.009003
-0.004120
0.004150
0.009521
-0.002655
-0.000702
0.007568
0.007568
0.011963
0.005615
0.004639
0.001221
0.012939
0.019775
0.002197
0.008057
0.000732
-0.007538
0.000732
0.001221
-0.005585
-0.002655
0.003174
-0.018768
-0.016327
-0.010956
-0.014374
-0.008514
-0.015350
-0.022675
-0.017792
-0.019257
-0.018768
-0.029999
-0.022186
-0.029510
-0.027069
-0.024628
-0.024139
-0.021210
-0.011932
-0.018768
-0.033417
-0.012909
-0.018768
-0.024139
-0.021698
-0.031464
-0.015350
-0.017303
-0.012909
-0.019257
-0.028046
-0.008026
-0.019257
-0.021210
-0.019257
-0.021210
-0.009979
0.001221
-0.015839
-0.018280
-0.004608
-0.004608
-0.016815
-0.012909
-0.006561
-0.002655
0.001221
0.008057
-0.001678
0.002686
0.009521
0.009521
0.013428
0.004150
0.018799
0.009521
0.017334
0.012451
0.018311
0.015381
0.019287
0.018799
0.011963
0.018311
0.024170
0.023682
0.020752
0.025635
0.025146
0.029053
0.027588
0.037842
0.030518
0.040283
0.031006
0.020752
0.026123
0.029541
0.032959
0.024170
0.030029
0.030518
0.016357
0.010010
0.010498
0.000732
-0.009491
-0.012421
-0.013397
-0.026093
-0.021210
-0.015839
-0.008514
-0.029022
-0.032928
-0.026581
-0.034393
-0.045624
-0.037323
-0.034882
-0.024139
-0.014374
-0.022186
-0.004608
-0.001678
-0.007050
-0.013397
-0.008026
-0.002167
-0.007538
0.005615
-0.012909
-0.056854
-0.119354
-0.208710
-0.322968
-0.142303
0.437744
1.012451
1.012451
1.012451
0.810303
-0.422577
-0.987030
-0.987030
-0.072968
0.708252
0.964600
0.832275
0.483154
0.150146
-0.049530
-0.157928
-0.222870
-0.248749
-0.239960
-0.236542
-0.212616
-0.186249
-0.138397
-0.111542
-0.097870
-0.059784
-0.035858
-0.029510
-0.003632
-0.001678
0.010498
0.012939
0.026611
0.036865
0.022217
0.041260
0.038330
0.047607
0.055908
0.046631
0.056885
0.052002
0.057861
0.056396
0.043213
0.049561
0.056396
0.052490
0.036377
0.037842
0.042236
0.039307
0.029541
0.035889
0.036865
0.024658
0.014893
0.026611
0.018311
0.009033
0.011963
0.008545
0.013428
0.002197
0.003174
0.011475
0.006104
0.003174
0.008057
0.004150
-0.000702
0.000244
-0.004608
-0.003143
-0.006073
0.005615
-0.006561
-0.005096
-0.004120
0.002686
-0.003143
-0.007050
-0.005096
-0.008514
-0.003143
-0.002167
-0.000214
-0.002655
-0.002167
-0.004120
0.007568
-0.005096
0.002197
0.001221
0.003174
0.001709
0.010498
0.008545
0.001709
0.005127
0.002197
0.007080
0.009033
-0.000702
-0.002167
0.006592
0.013428
0.008057
0.008545
0.012939
-0.002655
0.013916
0.003174
0.003662
0.018311
0.003662
0.009521
0.008057
0.010498
0.016357
0.018799
0.005127
0.007568
0.011963
0.004639
0.014404
0.013916
0.013428
0.002197
0.002197
0.008545
0.011963
0.022705
0.012451
0.013428
0.017822
0.009521
0.011475
0.015869
0.013428
0.015381
0.018311
0.012939
0.020264
0.017334
0.021240
0.024170
0.023193
0.022705
0.010010
0.018799
0.013428
0.003662
-0.000702
0.010010
0.013428
0.019775
0.016357
0.015381
0.019775
0.022705
0.023682
0.023682
0.005127
-0.007050
-0.006073
-0.014862
-0.029510
-0.027069
-0.045624
-0.088593
-0.163788
-0.292206
-0.447968
-0.222382
0.517822
1.012451
1.012451
0.906494
-0.209686
-0.716522
-0.916229
-0.675507
-0.092010
0.443115
0.664307
0.627197
0.444580
0.226318
0.028564
-0.115448
-0.207733
-0.248749
-0.268280
-0.259003
-0.260468
-0.241913
-0.209198
-0.182343
-0.149628
-0.121796
-0.106171
-0.073456
-0.052948
-0.032928
-0.014374
0.001709
0.012939
0.007080
0.004639
0.014893
0.019287
0.021729
0.027588
0.021240
0.028076
0.009521
0.012451
0.022705
0.018799
0.027100
0.021729
0.016846
0.016357
0.013916
0.008057
0.026611
0.015381
0.005127
0.024170
0.013916
0.010010
0.005127
0.020752
0.017334
0.007568
0.002686
0.004150
0.011475
0.016357
-0.003632
0.003174
0.003174
0.007568
0.002686
0.006104
-0.002167
0.000732
-0.008026
-0.003632
-0.000702
-0.011444
0.005127
-0.010468
-0.010956
-0.003632
-0.012421
-0.005585
-0.002655
-0.009491
-0.009979
-0.009003
-0.010956
-0.013397
-0.007050
-0.003143
-0.004120
-0.004608
-0.009979
-0.009003
-0.005096
-0.011932
0.004639
-0.003143
-0.003632
-0.000702
0.004150
-0.002167
0.000732
0.000732
0.002686
0.009033
-0.002167
0.006592
0.012939
0.012939
0.014404
0.019287
0.015869
0.007080
0.015381
0.017822
0.022705
0.030029
0.026611
0.020752
0.034912
0.041748
0.042725
0.044678
0.043213
0.042236
0.042725
0.023682
0.038818
0.041748
0.041260
0.032471
0.036377
0.040283
0.039307
0.039307
0.033447
0.026611
0.022217
0.023193
0.028076
0.016846
0.025146
0.022705
0.016357
0.020752
0.002686
0.004150
0.020264
0.018799
0.006592
0.014404
0.019775
0.021729
0.013428
0.017334
0.018311
0.028564
0.019775
0.021240
0.023682
0.009033
0.010498
-0.018768
-0.067108
-0.151093
-0.246307
-0.139862
0.306396
0.679932
0.627197
0.378662
0.105713
-0.088593
-0.267792
-0.309784
-0.135468
0.179443
0.332275
0.328857
0.260986
0.169678
0.089111
0.020752
-0.023163
-0.050018
-0.089569
-0.117889
-0.106659
-0.109100
-0.113983
-0.110077
-0.092010
-0.075897
-0.075897
-0.073944
-0.054413
-0.053925
-0.046600
-0.041229
-0.041229
-0.037323
-0.019257
-0.025116
-0.023163
-0.018280
-0.019745
-0.016327
-0.020721
-0.012421
-0.020233
-0.017792
-0.008514
-0.020721
-0.018768
-0.014862
-0.005585
-0.011932
-0.007050
-0.013885
-0.021698
-0.008026
0.001709
-0.011932
-0.005585
-0.011932
-0.005096
-0.019257
-0.004608
-0.000702
-0.007538
-0.008026
-0.008514
-0.008514
-0.003632
-0.005585
-0.005585
0.001709
-0.008514
-0.006561
-0.002167
-0.010956
-0.002167
-0.001678
-0.000214
-0.004608
-0.010956
-0.016327
0.001709
-0.006073
-0.003143
-0.005096
-0.009491
0.002686
-0.010956
-0.014862
-0.007050
-0.003632
0.001709
-0.010468
-0.011444
-0.007050
-0.001190
-0.002167
0.004639
-0.012909
-0.003143
-0.011444
-0.001190
0.002686
-0.001678
0.003174
0.001709
0.008545
0.010010
0.017822
0.020264
0.035889
0.020752
0.019287
0.026611
0.034424
0.036865
0.026123
0.036377
0.034912
0.026123
0.028564
0.039795
0.032959
0.026123
0.026123
0.010010
0.015381
0.013428
0.003662
-0.005585
-0.004608
-0.018768
-0.022675
-0.016327
-0.017792
-0.019257
-0.026093
-0.020233
-0.031464
-0.030975
-0.056854
-0.054901
-0.060760
-0.079315
-0.092499
-0.116913
-0.130096
-0.154022
-0.189178
-0.190643
-0.189667
-0.167206
-0.126678
-0.080292
-0.062225
-0.006073
0.084717
0.204834
0.287842
0.247314
0.177002
0.135010
0.192627
0.345459
0.537842
0.500244
0.137451
0.085205
0.364990
0.393311
0.291748
0.139893
-0.032928
-0.144745
-0.154022
-0.131073
-0.105194
-0.152069
-0.228729
-0.289276
-0.322968
-0.325897
-0.309296
-0.289764
-0.256561
-0.206757
-0.168671
-0.127167
-0.081268
-0.056366
-0.015839
0.003174
0.029541
0.045654
0.069092
0.077393
0.079346
0.089111
0.094482
0.089600
0.098389
0.097900
0.087158
0.085693
0.082275
0.072510
0.064697
0.052490
0.073486
0.054932
0.056885
0.034912
0.029541
0.030518
0.030518
0.024658
0.016846
0.017334
0.013916
-0.004120
-0.003143
0.006592
0.007080
-0.015839
-0.018768
-0.014374
-0.011444
-0.018280
-0.023163
-0.021210
-0.028046
-0.028534
-0.022186
-0.034393
-0.034393
-0.031952
-0.018280
-0.024628
-0.032440
-0.035370
-0.024628
-0.031952
-0.033417
-0.035858
-0.034882
-0.036346
-0.025116
-0.013885
-0.007050
-0.001190
0.000244
-0.009979
-0.007538
-0.010468
0.001709
0.013428
0.009033
0.026611
0.020264
0.021240
0.025635
0.027588
0.028076
0.043213
0.030029
0.037354
0.044678
0.033936
0.033936
0.044189
0.040771
0.031982
0.039795
0.050049
0.046631
0.023682
0.041260
0.045166
0.029053
0.023193
0.040283
0.046631
0.050537
0.034424
0.031006
0.033447
0.042236
0.039795
0.032471
0.028076
0.020752
0.030518
0.018799
0.022705
0.031006
0.032471
0.029053
0.024170
0.016357
0.011475
0.019287
0.012451
0.020264
0.007568
0.008545
0.019775
0.012939
0.000732
-0.003632
0.003174
0.007080
0.002197
-0.021210
-0.048553
-0.063690
-0.168182
-0.281952
-0.118866
0.429932
1.012451
1.012451
0.979248
-0.160858
-0.713104
-0.557343
-0.041229
0.221436
0.298584
0.300049
0.395752
0.506592
0.426514
0.275635
0.084229
-0.104706
-0.239471
-0.314667
-0.330780
-0.314178
-0.286835
-0.228241
-0.189667
-0.179413
-0.161346
-0.139374
-0.108124
-0.073456
-0.043671
-0.027557
0.006104
0.016357
0.015869
0.013916
0.023193
0.029053
0.045166
0.044189
0.039795
0.044189
0.036377
0.037842
0.061768
0.061768
0.081299
0.077393
0.070557
0.063232
0.038330
0.042236
0.043213
0.056885
0.063721
0.052490
0.047607
0.037354
0.028076
0.009521
0.010498
0.012939
0.009033
0.013916
0.009521
0.014404
0.014893
0.004639
0.014893
0.012451
0.006592
0.014404
0.026123
0.005615
0.016357
0.019775
0.008057
0.014893
0.017822
0.013428
0.017822
0.016846
0.008545
0.016357
0.019775
0.011963
0.007080
0.002686
0.014404
-0.000214
-0.007538
0.005127
0.005615
-0.003632
-0.015839
-0.016327
-0.007538
-0.017792
-0.018768
-0.028046
-0.034393
-0.032440
-0.032440
-0.051971
-0.055389
-0.047577
-0.043182
-0.036346
-0.035370
-0.036346
-0.036835
-0.026093
-0.039764
-0.035858
-0.018280
-0.025604
-0.008514
0.011963
0.011475
0.023193
0.026123
0.015869
0.037354
0.048584
0.052002
0.052979
0.045166
0.051514
0.047607
0.053955
0.057373
0.053955
0.051025
0.064697
0.052979
0.038330
0.034912
0.040283
0.034424
0.030518
0.014404
0.031982
0.033447
0.028564
0.003662
0.007568
0.017822
0.035400
0.042236
0.032471
0.014893
0.012451
0.023682
0.023682
-0.013885
-0.120331
-0.200409
-0.177460
-0.160858
-0.299042
-0.706268
-0.832245
-0.722870
-0.537811
-0.166229
0.145264
0.245850
0.386963
0.221436
-0.269257
-0.414276
-0.379120
-0.174042
0.061279
0.266846
0.419189
0.518799
0.584717
0.613525
0.605713
0.585205
0.552490
0.510498
0.448975
0.403076
0.353271
0.294189
0.243408
0.223877
0.200439
0.166748
0.139893
0.135010
0.106201
0.096924
0.078369
0.061279
0.055908
0.048584
0.040771
0.040283
0.035889
0.037842
0.034912
0.034424
0.054443
0.037842
0.035400
0.005615
-0.000214
0.003662
0.012939
0.007568
-0.002167
-0.013397
-0.002655
-0.017303
-0.029999
-0.022675
-0.030487
-0.028046
-0.035858
-0.039764
-0.029999
-0.046600
-0.049042
-0.044159
-0.055878
-0.041718
-0.050018
-0.040741
-0.048553
-0.039276
-0.031464
-0.047577
-0.040253
-0.039764
-0.050507
-0.036835
-0.033905
-0.049530
-0.049042
-0.036835
-0.032928
-0.046112
-0.040253
-0.042694
-0.039764
-0.041229
-0.036835
-0.042206
-0.033417
-0.031464
-0.035370
-0.040741
-0.031952
-0.025604
-0.031464
-0.021698
-0.029999
-0.029022
-0.018280
-0.017792
-0.010468
-0.014862
-0.024628
-0.015839
-0.014862
-0.015350
-0.016327
-0.007050
-0.009979
-0.013885
-0.024139
-0.010956
-0.011444
-0.013885
-0.009003
-0.006561
0.005615
0.006104
0.008057
0.016846
0.007568
0.008545
0.007080
-0.005585
0.002197
0.013916
-0.001678
0.011963
0.009521
0.011963
0.013916
-0.003143
-0.020721
-0.050995
-0.104218
-0.148163
-0.197968
-0.168671
-0.018280
0.087158
0.007080
-0.122284
-0.114471
0.004150
0.118408
0.108154
-0.073456
-0.213104
-0.310272
-0.166718
0.118408
0.332764
0.221436
0.041748
-0.020721
0.004150
0.043213
0.068604
0.064209
0.067627
0.045654
0.052490
0.042725
0.038330
0.035889
0.036865
0.039307
0.035889
0.047119
0.031006
0.029053
0.041748
0.039795
0.034912
0.023682
0.034424
0.023193
0.020264
0.010498
0.024170
0.023682
0.006592
0.008545
0.021240
0.006104
0.003174
0.012451
0.009033
0.004639
0.011475
0.006104
0.000244
0.014893
0.012451
0.013428
-0.000214
0.001221
0.019287
0.016846
0.001709
0.008057
0.007080
0.011963
0.013916
0.003662
0.007568
0.016357
0.019287
0.014893
0.020264
0.007568
0.012939
0.016846
0.017334
0.008057
0.021240
0.018311
0.020264
0.017334
0.015381
0.015869
0.019287
0.025635
0.025635
0.013916
0.018311
0.020752
0.018311
0.019287
0.038330
0.064209
0.055908
0.032959
0.024170
0.031006
0.031982
0.026123
0.024658
0.038330
0.044678
0.031494
0.050049
0.033447
0.042236
0.038330
0.021240
0.017822
0.031494
0.021729
0.028076
0.037842
0.040283
0.046631
0.041260
0.035400
0.034912
0.028564
0.027100
0.029053
0.040771
0.028076
0.029541
0.031982
0.019287
0.017334
0.012451
0.006592
-0.011444
-0.029999
-0.048065
-0.058319
-0.089081
-0.124237
-0.144745
-0.160858
-0.201385
-0.256073
-0.256561
-0.185760
-0.115936
-0.061249
-0.022675
0.048096
0.152100
0.251709
0.235596
0.131104
-0.012421
-0.125702
-0.067108
0.125732
0.263428
0.269287
0.183350
0.176025
0.262939
0.251221
0.214600
0.167236
0.080811
0.011963
-0.024139
-0.048065
-0.054413
-0.071503
-0.104706
-0.087616
-0.053436
-0.048065
-0.047089
-0.047089
-0.042694
-0.030975
-0.023651
-0.017792
-0.020233
-0.007050
-0.011444
-0.004120
-0.001190
0.003662
-0.001678
0.009033
0.001221
0.005615
-0.000214
0.006592
0.006104
-0.004608
0.003174
0.006104
-0.006073
-0.006073
-0.014374
-0.021698
-0.021210
-0.046600
-0.040253
-0.041718
-0.038300
-0.049042
-0.061249
-0.074432
-0.074921
-0.062714
-0.072479
-0.075409
-0.080292
-0.073944
-0.082245
-0.084686
-0.077850
-0.088104
-0.080292
-0.082733
-0.079315
-0.083221
-0.072968
-0.066132
-0.062714
-0.067596
-0.066132
-0.048553
-0.057343
-0.057343
-0.045135
-0.037323
-0.027557
-0.042206
-0.029510
-0.040253
-0.022186
-0.019745
-0.013885
-0.010956
-0.014862
-0.013885
-0.009979
-0.001190
0.001709
-0.011932
-0.002167
0.002197
-0.002655
-0.002655
0.003174
0.002686
0.007568
-0.005585
0.013428
0.010010
0.011963
0.006104
0.013428
0.017822
0.027588
0.031982
0.027100
0.046143
0.065186
0.046143
0.039795
0.030029
0.021240
0.031982
0.041260
0.030518
0.009033
-0.029999
-0.128632
-0.238983
-0.315155
-0.077850
0.799072
1.012451
1.012451
0.721436
0.084717
-0.194550
-0.185272
-0.131561
-0.150604
0.134521
0.396240
0.556885
0.547119
0.446045
0.245361
0.040771
-0.170135
-0.306366
-0.394257
-0.439667
-0.438202
-0.443573
-0.410370
-0.378143
-0.318573
-0.263397
-0.209198
-0.173065
-0.117889
-0.088593
-0.047577
-0.037811
-0.002167
0.010498
0.016846
0.036377
0.041260
0.051025
0.051025
0.059814
0.058350
0.046631
0.039795
0.058838
0.064209
0.057373
0.045166
0.044678
0.049072
0.052979
0.046143
0.033447
0.043701
0.044678
0.031494
0.020264
0.027100
0.022217
0.024658
0.030518
0.021729
0.012939
0.019775
0.016357
0.016846
0.012451
0.018311
0.008057
-0.000214
0.005127
0.004150
0.013428
0.011475
0.010986
-0.007538
0.011475
0.005615
0.015869
0.007080
0.008545
0.018311
0.014404
0.000732
0.020264
0.027588
0.023193
0.013428
0.010986
0.024658
0.016357
0.025146
0.023193
0.021240
0.022217
0.025146
0.026611
0.019775
0.026123
0.027588
0.030518
0.022217
0.021729
0.021240
0.029053
0.045166
0.042236
0.036865
0.027588
0.037842
0.038818
0.043701
0.042725
0.050537
0.058350
0.055908
0.050049
0.043213
0.063721
0.056885
0.048096
0.055908
0.049072
0.030029
0.010498
0.031494
0.032471
0.021729
0.028076
0.028076
0.007080
0.005615
-0.009979
-0.015839
-0.038788
-0.055878
-0.056854
-0.075409
-0.109100
-0.124237
-0.100311
-0.045624
-0.064667
-0.209198
-0.383026
-0.473846
-0.351288
0.262451
1.012451
1.012451
1.012451
0.934326
0.463135
0.145264
-0.027069
0.012451
0.287842
0.623779
0.838135
0.940186
0.932861
0.838623
0.653564
0.425049
0.221436
0.046631
-0.084686
-0.172089
-0.247284
-0.258514
-0.255585
-0.281464
-0.342987
-0.327850
-0.267792
-0.236542
-0.240936
-0.256073
-0.255096
-0.226288
-0.186737
-0.170624
-0.157440
-0.164764
-0.159393
-0.175507
-0.162323
-0.169647
-0.169647
-0.173065
-0.168182
-0.164276
-0.158905
-0.149628
-0.152069
-0.148651
-0.133026
-0.128143
-0.124725
-0.124237
-0.123749
-0.112518
-0.097382
-0.107147
-0.102264
-0.073944
-0.082245
-0.085663
-0.077362
-0.070038
-0.054901
-0.058319
-0.056366
-0.064178
-0.053925
-0.059296
-0.055878
-0.048553
-0.040741
-0.037323
-0.034882
-0.037811
-0.037811
-0.034393
-0.035370
-0.023163
-0.025604
-0.019257
-0.013885
-0.030975
-0.019745
-0.015839
-0.018280
-0.009491
-0.012909
-0.013397
-0.021210
-0.018280
-0.015839
-0.016815
-0.014374
-0.024139
-0.014862
-0.019257
-0.020233
-0.016815
-0.014374
-0.019745
-0.023163
-0.018768
-0.024139
-0.031464
-0.024628
-0.018280
-0.046600
-0.033417
-0.033905
-0.031464
-0.032440
-0.024628
-0.035370
-0.025116
-0.036346
-0.053436
-0.039276
-0.043182
-0.049530
-0.068085
-0.070038
-0.083710
-0.090057
-0.100800
-0.153046
-0.205292
0.031494
0.405029
0.556396
0.310791
-0.032440
-0.249725
-0.206757
0.087646
0.478760
0.724854
0.664307
0.494385
0.166260
-0.057343
0.097900
-0.027557
-0.077850
0.229248
0.367432
0.294189
0.181885
0.077881
-0.048553
-0.136444
-0.174042
-0.182831
-0.170135
-0.171112
-0.160370
-0.114471
-0.077362
-0.046112
-0.017792
-0.015839
-0.016327
-0.004608
0.039795
0.019287
0.019775
0.041260
0.046631
0.047607
0.053467
0.030029
0.022217
-0.005585
-0.007538
0.005615
-0.010468
-0.016327
-0.042694
-0.067108
-0.076385
-0.050507
-0.058807
-0.052948
-0.082733
-0.085175
-0.075409
-0.077362
-0.079315
-0.078339
-0.067596
-0.063690
-0.077362
-0.077850
-0.080780
-0.074432
-0.065155
-0.071991
-0.079803
-0.065643
-0.056854
-0.067108
-0.066132
-0.056854
-0.063202
-0.045624
-0.043182
-0.050018
-0.043182
-0.041718
-0.026581
-0.005096
-0.007538
-0.001678
-0.000214
0.008057
-0.004120
-0.012909
0.012451
0.017334
0.012451
0.014404
0.035400
0.022705
0.019775
0.013916
0.027100
0.031006
0.003174
0.017334
0.026123
0.011963
0.018799
0.020264
0.012451
0.012939
0.019775
0.019775
0.023193
0.014893
0.023682
0.010010
0.019287
0.016357
0.019775
0.023682
0.025146
0.012939
0.013428
0.016357
0.026611
0.023193
0.024170
0.030029
0.022705
0.020752
0.016357
0.013916
0.009033
-0.007050
-0.033417
-0.074921
-0.133514
-0.207733
-0.227264
-0.194061
-0.057831
0.181396
0.395264
0.485596
0.458740
0.383057
0.389404
0.535400
0.595947
0.604248
0.592041
0.602295
0.675049
0.696045
0.714600
0.751709
0.763916
0.750732
0.693115
0.622803
0.520264
0.408936
0.284912
0.164307
0.068115
0.004150
-0.055389
-0.102753
-0.153046
-0.167694
-0.208221
-0.216034
-0.217499
-0.204315
-0.210663
-0.207733
-0.204803
-0.196014
-0.192108
-0.156464
-0.102264
-0.064667
-0.098358
-0.159882
-0.249237
-0.283417
-0.252167
-0.233612
-0.203827
-0.207733
-0.249237
-0.266815
-0.294159
-0.328339
-0.353729
-0.368866
-0.390350
-0.412811
-0.423553
-0.451385
-0.480194
-0.480194
-0.455780
-0.455292
-0.487030
-0.562714
-0.553436
-0.552460
-0.511444
-0.359100
-0.296112
-0.340057
-0.376190
-0.426483
-0.433319
-0.409393
-0.380096
-0.316620
-0.252655
-0.221893
-0.189667
-0.171600
-0.158417
-0.130585
-0.112518
-0.088104
-0.075897
-0.049530
-0.018280
0.010498
0.025146
0.050049
0.066162
0.087646
0.101807
0.125244
0.127686
0.130615
0.152588
0.153076
0.176025
0.181885
0.190674
0.199951
0.220459
0.223389
0.215088
0.226318
0.218018
0.199463
0.204346
0.209717
0.203369
0.203369
0.188721
0.190186
0.194092
0.192627
0.180420
0.178955
0.178955
0.173096
0.165283
0.171143
0.158936
0.160889
0.158936
0.155518
0.145264
0.149170
0.150635
0.144775
0.134033
0.124756
0.126709
0.133545
0.124268
0.114990
0.101318
0.111572
0.115967
0.085693
0.090576
0.087646
0.086670
0.076904
0.067627
0.039795
0.022217
-0.033417
-0.092499
-0.182343
-0.315643
-0.428925
-0.174530
0.764893
1.012451
1.012451
1.012451
0.508545
-0.019257
-0.203827
-0.195038
0.018311
0.315674
0.598389
0.752197
0.744385
0.639404
0.502686
0.377686
0.226318
0.013428
-0.181854
-0.337616
-0.427460
-0.461639
-0.461151
-0.425507
-0.372772
-0.304413
-0.250702
-0.206268
-0.160370
-0.115448
-0.086639
-0.065643
-0.034882
-0.030975
-0.012909
-0.006561
-0.015350
-0.009979
-0.008026
-0.011444
-0.011932
-0.005585
0.003662
0.014404
0.025146
0.021240
0.023682
0.014404
0.016846
0.007568
0.014404
0.015381
0.024658
0.033936
0.029053
0.028076
0.033936
0.034912
0.020264
0.022705
0.003662
0.024170
0.009521
0.014404
0.013428
-0.006561
-0.002167
-0.000214
0.003174
-0.002655
-0.005096
-0.003143
-0.016327
-0.017303
-0.024139
-0.013397
-0.018768
-0.019257
-0.030487
-0.022675
-0.021210
-0.025604
-0.027069
-0.024139
-0.013885
-0.021210
-0.028046
-0.021698
-0.014374
-0.006073
-0.012909
-0.009003
-0.005585
0.004639
0.001709
0.007568
0.009033
0.016846
0.015869
0.026123
0.012451
0.023682
0.015381
0.025146
0.035889
0.025635
0.021729
0.031006
0.010010
0.021729
0.013916
0.008545
0.015381
0.014893
0.004639
-0.000702
0.002686
-0.002167
-0.007538
0.001709
-0.006073
-0.015350
-0.022186
-0.019257
-0.021698
-0.018280
-0.027557
-0.028046
-0.027069
-0.029022
-0.024628
-0.015350
-0.028534
-0.016815
-0.026581
-0.017792
-0.000702
-0.017303
-0.011932
-0.018768
-0.022675
-0.008026
-0.024628
-0.026581
-0.040741
-0.059784
-0.119843
-0.161346
-0.209686
-0.297089
-0.328339
-0.221893
0.082275
0.349365
0.559814
0.669678
0.422607
-0.194550
-0.592010
-0.557343
-0.255585
0.099365
0.272217
0.324463
0.321533
0.227295
0.154541
0.082275
0.010986
-0.041229
-0.079315
-0.091034
-0.105194
-0.119354
-0.116425
-0.084198
-0.069550
-0.060272
-0.046600
-0.030487
-0.018768
-0.000214
0.007080
0.013916
0.030029
0.034424
0.041260
0.044678
0.045654
0.058350
0.037354
0.042725
0.052490
0.047607
0.048584
0.047607
0.057373
0.049072
0.041748
0.036377
0.030518
0.032959
0.024170
0.034424
0.021729
0.021240
0.027588
0.040771
0.023682
0.015381
0.016846
0.016357
0.022217
0.022705
0.024170
0.040283
0.025146
0.029541
0.014404
0.024658
0.046631
0.030029
0.035400
0.031494
0.032471
0.026611
0.029541
0.023193
0.041260
0.025146
0.028076
0.027588
0.021240
0.021729
0.023682
0.038330
0.022705
0.024170
0.025146
0.027100
0.013428
0.016357
0.027588
0.026123
0.022217
0.010986
0.013428
0.014404
0.009033
0.014404
0.011963
0.004639
0.002197
0.002197
0.008057
0.004639
-0.003143
0.003662
0.003174
0.001221
-0.008514
-0.009491
0.001221
-0.000214
-0.009003
-0.012421
-0.013885
-0.009491
-0.007538
-0.010956
-0.015839
-0.014374
-0.020233
-0.021210
-0.024628
-0.023651
-0.033905
-0.027557
-0.040253
-0.055878
-0.056854
-0.072479
-0.052460
-0.052460
-0.068085
-0.053925
-0.054901
-0.075897
-0.066132
-0.068573
-0.086151
-0.095917
-0.107147
-0.121796
-0.130585
-0.115448
-0.103729
-0.071014
0.030029
0.137451
0.247314
0.283447
0.264893
0.269775
0.229248
0.191650
0.215088
0.199951
0.086670
0.033936
0.109619
0.219482
0.282959
0.265381
0.194092
0.071045
-0.012909
-0.081757
-0.085175
-0.095917
-0.128143
-0.149139
-0.193573
-0.198456
-0.206757
-0.200897
-0.184784
-0.152557
-0.133514
-0.101288
-0.081757
-0.064667
-0.050018
-0.046112
-0.034393
-0.012421
-0.013885
-0.029999
-0.019257
-0.019257
-0.016815
-0.027069
-0.019257
-0.024628
-0.011444
-0.014862
-0.030975
-0.028534
-0.023163
-0.024628
-0.012909
-0.028046
-0.014862
-0.017303
-0.014862
-0.013397
-0.000702
0.004639
-0.000702
0.016846
0.009033
0.029541
0.015381
0.022217
0.013916
0.007080
0.012939
0.020264
0.038818
0.040771
0.039795
0.043701
0.048096
0.031982
0.040771
0.038330
0.041748
0.040283
0.040283
0.042236
0.039795
0.032471
0.040771
0.039307
0.032471
0.034424
0.025146
0.018799
0.027588
0.024658
0.010010
0.010498
0.007080
-0.005096
-0.004608
0.001709
-0.016815
-0.024628
-0.031464
-0.037811
-0.039276
-0.039764
-0.038300
-0.038300
-0.038300
-0.053436
-0.070038
-0.064178
-0.061737
-0.066620
-0.065155
-0.083221
-0.087128
-0.102753
-0.109100
-0.095917
-0.060760
-0.010956
-0.019745
-0.036346
-0.081757
-0.116425
-0.076874
0.028076
0.057861
0.053955
0.061279
0.079834
0.100830
0.147217
0.181396
0.210205
0.228760
0.232666
0.256592
0.283447
0.286377
0.314209
0.299561
0.296631
0.296631
0.312256
0.312256
0.305908
0.294189
0.267822
0.238037
0.210693
0.197998
0.163818
0.129150
0.114990
0.093018
0.149658
0.121826
0.089111
0.086182
0.140869
0.151611
0.090576
0.029053
-0.009003
0.006592
-0.029510
-0.332245
-0.509491
-0.497284
-0.634979
-0.525116
-0.470917
-0.559296
-0.651581
-0.788300
-0.860077
-0.877655
-0.788300
-0.717499
-0.735565
-0.820526
-0.826385
-0.804413
-0.736542
-0.614471
-0.500702
-0.383026
-0.279999
-0.185272
-0.098358
-0.016815
0.032471
0.086670
0.120850
0.145752
0.174561
0.213135
0.222900
0.239990
0.246826
0.264404
0.254639
0.260498
0.268799
0.260010
0.259521
0.254150
0.251709
0.232666
0.233643
0.221924
0.219971
0.210205
0.200928
0.192627
0.193115
0.174561
0.170166
0.161865
0.166748
0.149658
0.156006
0.140869
0.143799
0.125732
0.111572
0.087646
0.097412
0.115479
0.125732
0.138916
0.155029
0.147217
0.111572
0.077881
0.084717
0.096924
0.114014
0.106689
0.121826
0.104736
0.117432
0.108154
0.110107
0.105713
0.095947
0.097412
0.097412
0.093018
0.104736
0.091553
0.076904
0.068115
0.064697
0.072998
0.067627
0.058838
0.065674
0.054932
0.043213
0.043213
0.020752
0.021240
-0.004608
-0.014862
-0.056854
-0.103729
-0.118866
-0.045624
0.101318
0.238037
0.242920
0.148682
0.074951
0.066650
0.157471
0.287354
0.281006
0.211670
0.233643
0.271240
0.301025
0.318604
0.341064
0.358643
0.373291
0.429932
0.455322
0.418213
0.351807
0.308350
0.284424
0.260986
0.255615
0.269287
0.265381
0.269287
0.232666
0.201904
0.195068
0.171631
0.172607
0.163330
0.157959
0.146240
0.127197
0.124756
0.086670
0.062256
0.033936
0.014404
0.001221
0.003662
0.031006
0.083740
-0.014374
-0.499237
-0.785370
-0.494354
-0.181366
-0.225800
-0.319061
-0.409882
-0.572968
-0.758026
-0.940155
-0.982635
-0.884003
-0.707245
-0.585663
-0.530975
-0.573944
-0.645721
-0.678925
-0.649139
-0.584686
-0.491425
-0.401093
-0.302948
-0.203339
-0.134003
-0.056366
0.010498
0.044678
0.093018
0.118896
0.156006
0.173096
0.191650
0.201904
0.217041
0.225342
0.222412
0.215088
0.208252
0.212646
0.211670
0.204346
0.195068
0.173584
0.177490
0.171143
0.162842
0.148193
0.156006
0.151123
0.139893
0.136475
0.123779
0.120850
0.126221
0.129639
0.110107
0.110107
0.111084
0.112061
0.108643
0.108643
0.099854
0.093018
0.092529
0.092041
0.074463
0.079346
0.076904
0.064209
0.051514
0.068115
0.067139
0.071045
0.052490
0.048584
0.050049
0.038330
0.030029
0.053955
0.058838
0.062744
0.061279
0.072998
0.061768
0.056885
0.046143
0.034424
0.049072
0.038818
0.050049
0.057373
0.062744
0.047607
0.043213
0.027100
0.019775
0.003662
0.002686
0.001221
0.010498
0.012451
0.012939
0.027588
0.034912
0.022217
0.018799
0.023193
0.017822
0.022217
0.029053
0.030518
0.043213
0.057861
0.056396
0.054443
0.052490
0.069092
0.054443
0.052002
0.045166
0.057373
0.054932
0.041260
0.023682
0.004150
-0.015839
-0.047089
-0.112030
-0.178436
-0.154999
-0.124237
-0.027557
0.084229
0.348389
0.675537
0.951904
0.972412
0.738037
0.428467
0.071045
-0.108124
-0.080780
0.127686
0.380127
0.621338
0.657471
0.665283
0.522217
0.341064
0.142822
-0.018280
-0.148163
-0.228241
-0.295135
-0.320526
-0.337128
-0.339569
-0.332245
-0.311249
-0.278534
-0.259003
-0.221405
-0.192596
-0.163788
-0.153534
-0.134003
-0.117889
-0.104218
-0.092010
-0.082733
-0.063690
-0.041718
-0.036346
-0.044647
-0.043182
-0.032440
-0.035858
-0.011932
-0.014862
-0.015350
0.002686
0.000732
-0.002655
0.000244
0.016846
0.032959
0.039307
0.041748
0.039795
0.059326
0.048584
0.033936
0.061768
0.078857
0.080811
0.089111
0.073975
0.032471
0.004639
0.024658
0.046631
0.060303
0.067139
0.064697
0.047119
0.039307
0.041260
0.031494
0.022705
0.001709
0.005615
0.008545
-0.003143
0.001221
-0.012909
-0.006561
-0.020233
-0.018280
-0.022186
-0.038300
-0.040253
-0.049530
-0.063202
-0.074432
-0.083221
-0.078339
-0.087128
-0.096893
-0.110077
-0.095428
-0.083710
-0.080292
-0.092987
-0.103241
-0.090546
-0.082733
-0.088593
-0.068573
-0.065643
-0.049042
-0.039764
-0.021698
-0.026581
-0.027069
-0.038300
-0.042206
-0.038300
-0.031464
-0.016327
-0.010956
-0.000214
0.001709
0.007568
0.009033
-0.003143
-0.001190
-0.008514
0.005127
0.006592
0.002197
0.003662
0.010498
0.008057
0.008545
0.012939
0.016357
0.025635
0.016357
0.019775
0.019775
0.010498
0.034424
0.035889
0.022217
0.015381
0.017334
0.001221
0.017334
0.001221
0.002686
-0.004608
-0.022186
-0.023651
-0.045624
-0.075409
-0.114960
-0.144745
-0.050018
0.066162
0.237549
0.416748
0.718506
1.012451
1.012451
0.450439
-0.987030
-0.987030
-0.975800
0.214600
0.943115
1.012451
0.740967
0.336670
0.023193
-0.197479
-0.281464
-0.309784
-0.303436
-0.261932
-0.204803
-0.149139
-0.108612
-0.052460
-0.027069
0.013916
0.019775
0.032959
0.071533
0.070557
0.057373
0.057861
0.052979
0.041748
0.031006
0.020752
0.007080
-0.002655
-0.010468
-0.005585
-0.012909
-0.010956
-0.006073
-0.021210
-0.021698
-0.022675
-0.025116
-0.011932
-0.006561
-0.004608
-0.007538
-0.013397
-0.003632
-0.004120
-0.004120
-0.003632
0.002197
0.005615
-0.007050
0.007568
0.011475
0.000732
0.011475
0.009033
0.017334
0.005127
0.007568
0.022705
0.017822
0.017822
0.000732
0.016357
0.017334
0.015381
0.016357
0.011475
0.012939
0.026123
0.014893
0.016357
0.016846
0.018799
0.024658
0.028076
0.015869
0.017334
0.031982
0.020752
0.030518
0.023193
0.033936
0.027588
0.031494
0.025635
0.018799
0.035400
0.034424
0.019287
0.022705
0.022705
0.027100
0.024170
0.021240
0.022217
0.018311
0.009521
-0.001190
0.010986
0.010498
-0.003632
-0.004120
-0.001190
-0.002655
-0.009979
-0.010468
-0.011932
-0.001678
-0.022675
-0.031464
-0.018280
-0.015350
-0.028534
-0.024139
-0.021698
-0.014862
-0.022675
-0.025116
-0.021210
-0.003143
-0.028046
-0.020233
-0.022186
-0.017792
-0.017303
-0.009491
-0.019745
-0.017792
-0.024628
-0.026581
-0.032928
-0.034882
-0.035370
-0.028534
-0.039764
-0.030975
-0.048553
-0.084686
-0.120819
-0.174530
-0.183807
-0.116913
-0.052948
-0.054413
-0.012421
0.123779
0.221924
0.401611
0.787354
0.836670
0.552979
0.177979
-0.265350
-0.307343
-0.038300
0.294189
0.501709
0.565186
0.508057
0.417236
0.293213
0.145752
0.008057
-0.048553
-0.102753
-0.157928
-0.178436
-0.188202
-0.209686
-0.191620
-0.166718
-0.143768
-0.135468
-0.108612
-0.093475
-0.071503
-0.067108
-0.059784
-0.041718
-0.024139
-0.032928
-0.009491
-0.018280
-0.008026
-0.014374
-0.039764
-0.027069
-0.023163
-0.035858
-0.032928
-0.044159
-0.039764
-0.034393
-0.024628
-0.027069
-0.036835
-0.036346
-0.029510
-0.024628
-0.026581
-0.021210
-0.011932
-0.015839
-0.022186
-0.019745
-0.004120
-0.008026
-0.005096
-0.009491
-0.009491
0.000732
-0.005585
-0.004608
-0.001678
-0.009003
-0.009003
-0.008514
-0.014374
-0.009979
-0.003632
-0.016327
-0.006561
-0.014862
-0.023651
-0.025116
-0.012909
-0.020721
-0.029022
-0.023651
-0.023651
-0.031464
-0.028046
-0.028046
-0.024139
-0.020233
-0.032928
-0.033905
-0.024628
-0.027069
-0.022186
-0.031952
-0.027557
-0.030975
-0.023651
-0.022675
-0.029022
-0.015350
-0.016327
-0.023163
-0.016327
-0.014374
-0.020233
-0.013885
-0.021698
-0.009979
-0.014862
-0.011932
-0.010956
-0.016327
-0.007050
-0.004608
-0.008026
-0.009003
-0.015839
-0.005096
-0.005585
-0.005096
-0.007050
-0.000214
-0.008026
0.008057
-0.009979
-0.015350
-0.012909
-0.014862
-0.009979
-0.025604
-0.010956
-0.013397
-0.019745
-0.030975
-0.049042
-0.087616
-0.123260
-0.136444
-0.148163
-0.165741
-0.170135
-0.138397
0.056396
0.456787
0.761475
0.826416
0.633545
0.265381
-0.138397
-0.161346
-0.014374
0.265381
0.433838
0.540771
0.541260
0.537842
0.493408
0.366943
0.197510
0.126221
0.076904
-0.020233
-0.070038
-0.109589
-0.120819
-0.138885
-0.135468
-0.112030
-0.113983
-0.095917
-0.062225
-0.064667
-0.049042
-0.030487
-0.026093
-0.008026
0.002686
0.011963
0.024658
0.025635
0.019775
0.039795
0.036865
0.032471
0.032471
0.039795
0.040283
0.043701
0.050537
0.049561
0.039795
0.048096
0.037354
0.045166
0.048096
0.054443
0.060303
0.054443
0.054932
0.051025
0.047607
0.024170
0.035400
0.033447
0.036377
0.047119
0.031494
0.035889
0.019775
-0.005585
-0.080780
-0.175507
-0.246307
-0.206757
-0.121796
-0.099335
-0.119843
-0.152069
-0.169159
-0.210175
-0.239471
-0.242889
-0.238983
-0.243866
-0.238983
-0.214081
-0.186249
-0.174042
-0.143280
-0.141815
-0.112518
-0.090546
-0.076385
-0.060272
-0.059296
-0.049530
-0.030487
-0.022675
-0.009491
-0.015839
0.005127
-0.003632
-0.005096
0.005615
0.015869
0.019287
0.015381
0.008545
0.008057
0.009521
0.012451
0.027100
0.006104
0.013916
0.011963
0.011475
0.005615
0.007080
0.006104
0.001221
-0.005096
-0.007050
-0.006561
-0.001678
-0.006561
-0.011932
-0.019745
-0.015350
-0.027069
-0.024628
-0.018768
-0.015350
-0.027557
-0.035370
-0.045624
-0.048553
-0.042694
-0.053925
-0.060760
-0.065643
-0.110077
-0.188690
-0.265839
-0.236542
0.008545
0.551025
1.012451
1.012451
1.012451
0.297119
-0.378632
-0.327362
-0.209686
0.053467
0.630615
0.778076
0.797119
0.685791
0.496826
0.280518
0.145752
0.046143
-0.020721
-0.112518
-0.162811
-0.220917
-0.243378
-0.258514
-0.263397
-0.247772
-0.221893
-0.218475
-0.194550
-0.172089
-0.161346
-0.146210
-0.114960
-0.106659
-0.093475
-0.086151
-0.089569
-0.080292
-0.074432
-0.047089
-0.050995
-0.055878
-0.062714
-0.036346
-0.053436
-0.049042
-0.038788
-0.034882
-0.041718
-0.053925
-0.046600
-0.050018
-0.037811
-0.043671
-0.026093
-0.031464
-0.025116
-0.021210
-0.013397
-0.005585
-0.012909
-0.014374
0.008545
0.019287
0.030518
0.040283
0.071533
0.078857
0.075439
0.085205
0.082275
0.050049
0.052490
0.069580
0.084717
0.089600
0.102295
0.096924
0.125244
0.119873
0.107178
0.090088
0.076904
0.056396
0.053955
0.064209
0.085205
0.088623
0.088623
0.059814
0.026611
0.036865
0.050537
0.069092
0.055908
0.037354
-0.003632
-0.018280
-0.020233
-0.010956
-0.024139
-0.039276
-0.062225
-0.058807
-0.062225
-0.071014
-0.072968
-0.096893
-0.118866
-0.115448
-0.117889
-0.113983
-0.130585
-0.128632
-0.135956
-0.127655
-0.126678
-0.114960
-0.129608
-0.108124
-0.112030
-0.103241
-0.110565
-0.094940
-0.086151
-0.087128
-0.067596
-0.066132
-0.068085
-0.045135
-0.051483
-0.051971
-0.054901
-0.035858
-0.042206
-0.048065
-0.043671
-0.048553
-0.031464
-0.050995
-0.058319
-0.076385
-0.095428
-0.126678
-0.140350
-0.157440
-0.144745
-0.056854
0.035889
0.112061
0.188721
0.266846
0.343018
0.419678
0.579346
1.012451
1.012451
0.580811
-0.699921
-0.633514
-0.188690
0.240967
0.725342
0.933838
0.773682
0.473877
0.249268
0.055420
-0.108612
-0.218475
-0.278534
-0.305878
-0.308807
-0.293671
-0.270721
-0.247284
-0.225311
-0.195038
-0.164764
-0.151581
-0.125702
-0.106659
-0.085175
-0.076385
-0.066620
-0.044159
-0.048065
-0.037811
-0.020721
-0.011444
-0.010468
-0.015350
-0.011932
0.004150
0.013428
0.006592
0.013428
0.023682
0.028564
0.040283
0.041260
0.034912
0.043701
0.052490
0.050049
0.057861
0.062256
0.064697
0.071045
0.069580
0.067627
0.078369
0.079346
0.093506
0.088135
0.074951
0.093506
0.100830
0.106201
0.103760
0.083252
0.084717
0.070068
0.076904
0.097900
0.105713
0.093994
0.087158
0.080811
0.077393
0.082275
0.079834
0.073975
0.057861
0.066650
0.045166
0.041260
0.048096
0.042725
0.050537
0.052002
0.033936
0.031006
0.040771
0.030518
0.036865
0.025146
0.029541
0.026611
0.032471
0.018799
-0.001190
-0.002167
-0.012421
-0.033905
-0.048065
-0.043182
-0.033905
-0.043671
-0.053925
-0.071991
-0.071991
-0.079803
-0.096893
-0.105194
-0.108124
-0.088593
-0.108612
-0.121307
-0.113007
-0.111542
-0.097870
-0.099823
-0.090057
-0.090057
-0.088104
-0.088593
-0.080780
-0.089081
-0.071991
-0.076385
-0.064178
-0.056366
-0.052460
-0.072968
-0.084686
-0.122284
-0.134003
-0.155975
-0.160858
-0.155975
-0.111053
-0.124725
-0.151093
-0.184784
-0.230682
-0.280975
-0.399628
-0.448944
-0.466522
-0.441620
-0.392792
-0.429413
-0.504608
-0.478729
-0.282928
0.154053
0.485596
0.557861
0.239990
-0.196991
-0.230682
-0.026581
0.185791
0.377686
0.512939
0.611572
0.666748
0.680908
0.657471
0.638428
0.597412
0.539795
0.490479
0.440186
0.383545
0.337158
0.281982
0.242920
0.205322
0.180908
0.156982
0.128174
0.100342
0.085205
0.066162
0.058350
0.028564
0.028564
0.021729
0.008057
0.010498
0.002197
-0.010468
0.002197
-0.008026
-0.014374
-0.019745
-0.015350
-0.020233
-0.017303
-0.034393
-0.029510
-0.014862
-0.026093
-0.024628
-0.026093
-0.024628
-0.028046
-0.032440
-0.025116
-0.024628
-0.024139
-0.032928
-0.021698
-0.018768
-0.026093
-0.017303
-0.026093
-0.032928
-0.019257
-0.013885
-0.013397
-0.029999
-0.030487
-0.020721
-0.014862
-0.025604
-0.021210
-0.017303
-0.016327
-0.020721
-0.017303
-0.016815
-0.009003
0.003174
-0.026581
-0.004120
-0.007538
-0.014374
-0.011932
0.000732
0.003662
0.012939
0.007568
0.020264
0.026123
0.019775
0.024658
0.022217
0.024658
0.025635
0.031494
0.033936
0.039307
0.031982
0.042725
0.052490
0.045166
0.046143
0.051514
0.045654
0.048584
0.028564
0.019775
0.021729
0.028564
0.027100
0.017334
0.006592
0.004639
0.002197
0.009033
0.005615
-0.003143
-0.002167
0.000244
-0.022186
-0.020233
-0.029999
-0.031464
-0.029510
-0.046600
-0.035858
-0.050507
-0.038300
-0.047577
-0.050995
-0.059296
-0.054901
-0.056854
-0.065643
-0.097382
-0.126678
-0.183319
-0.226288
-0.261444
-0.227753
-0.167694
-0.164276
-0.215546
-0.082245
0.410400
0.746826
0.413818
-0.036835
-0.301971
-0.328827
-0.151093
0.021729
0.179443
0.290771
0.368896
0.343994
0.277100
0.202393
0.129150
0.053467
-0.026093
-0.068573
-0.074921
-0.068085
-0.062714
-0.074432
-0.099823
-0.092010
-0.103241
-0.106659
-0.114960
-0.099823
-0.096405
-0.089081
-0.073944
-0.066132
-0.043182
-0.037811
-0.030975
-0.016815
-0.012421
-0.004120
0.002686
0.003662
0.010498
0.013428
0.012451
0.020752
0.010986
0.018311
0.018311
0.016357
0.016357
0.012939
0.012451
0.014893
0.013916
0.008057
0.007080
0.016846
0.005127
0.010010
0.006592
0.006592
0.017334
0.017334
-0.002167
0.005127
0.011963
0.012451
0.014893
0.004150
0.005615
0.018311
0.006104
0.004639
0.013916
0.014893
0.012939
0.014404
0.010010
0.014893
0.009033
0.017822
0.025146
0.019287
0.010010
0.020264
0.022217
0.016357
0.017334
0.017334
0.019287
0.026123
0.022705
0.020752
0.014893
0.024170
0.024658
0.018311
0.017334
0.016846
0.017822
0.016357
0.024170
0.016846
0.012939
0.022705
0.024658
0.020264
0.032959
0.028564
0.019287
0.019775
0.023193
0.023682
0.029541
0.026611
0.020264
0.026123
0.035889
0.024658
0.026611
0.021240
0.037354
0.035400
0.018799
0.021240
0.031982
0.029541
0.029053
0.030518
0.023193
0.033936
0.031006
0.040283
0.035400
0.035400
0.036865
0.025635
0.000244
0.001709
0.001221
-0.037323
-0.078339
-0.104218
-0.160370
-0.190155
-0.097870
0.087646
0.288818
0.455322
0.705322
0.777100
0.693115
0.553467
0.184814
-0.021210
-0.111542
0.167725
0.392822
0.586182
0.635498
0.463135
0.212158
0.098389
-0.011932
-0.144257
-0.268768
-0.336639
-0.383514
-0.410370
-0.433319
-0.438690
-0.423553
-0.412323
-0.398651
-0.363007
-0.342987
-0.307343
-0.300995
-0.274628
-0.260468
-0.237030
-0.225311
-0.217499
-0.178436
-0.166718
-0.152069
-0.151093
-0.134003
-0.140350
-0.127655
-0.103241
-0.092010
-0.071503
-0.068573
-0.063690
-0.056366
-0.053925
-0.040253
-0.025604
0.002686
0.013428
0.027100
0.014893
-0.028534
-0.028534
0.009033
0.032959
0.033447
0.026123
0.019775
0.020264
0.034912
0.040771
0.023682
0.034912
0.042236
0.038330
0.052490
0.043213
0.048096
0.061279
0.056885
0.054932
0.046143
0.060791
0.063721
0.054443
0.050049
0.050049
0.055908
0.051025
0.053955
0.048096
0.049561
0.047607
0.040771
0.036377
0.037842
0.044189
0.030518
0.033447
0.033447
0.036377
0.023193
0.038818
0.030518
0.028076
0.035400
0.039795
0.040771
0.021240
0.035889
0.039795
0.032959
0.022217
0.025635
0.029541
0.031494
0.025635
0.023682
0.037354
0.036865
0.029053
0.016357
0.023193
0.019775
0.030518
0.015381
0.016357
0.018311
0.010986
0.018799
0.014893
0.019775
0.018311
0.037842
0.023193
0.019287
0.039307
0.037842
0.036377
0.041260
0.048096
0.052002
0.053467
0.060303
0.050049
0.058350
0.053955
0.063232
0.050537
0.063721
0.052979
0.045654
0.025146
0.011475
-0.010956
-0.027069
-0.029999
-0.022186
0.004639
0.033936
0.072998
0.046143
0.040771
0.154053
0.357666
0.639404
0.891357
1.012451
0.726318
0.264893
-0.107635
0.037354
0.229736
0.379639
0.528564
0.695557
0.666748
0.506104
0.334229
0.246826
0.120850
0.008057
-0.089081
-0.162323
-0.198456
-0.224823
-0.232147
-0.231659
-0.222382
-0.207245
-0.177460
-0.152069
-0.134003
-0.143280
-0.139374
-0.120819
-0.092010
-0.075897
-0.061737
-0.039276
-0.011932
-0.011444
-0.025604
-0.041229
-0.048065
-0.025604
-0.034393
-0.046600
-0.054901
-0.058807
-0.078827
-0.087616
-0.101288
-0.092499
-0.104218
-0.101776
-0.086639
-0.085175
-0.098358
-0.098846
-0.119354
-0.129120
-0.128632
-0.136444
-0.129608
-0.116913
-0.114471
-0.108612
-0.105682
-0.095917
-0.078827
-0.077362
-0.078339
-0.074921
-0.071991
-0.050507
-0.057343
-0.047577
-0.038300
-0.039764
-0.048553
-0.038300
-0.027557
-0.033905
-0.035370
-0.021698
-0.027069
-0.023163
-0.025604
-0.022186
-0.017792
-0.007050
-0.012909
-0.020721
-0.026093
-0.004608
-0.012421
-0.004120
-0.001190
-0.005585
-0.015839
0.001221
-0.016327
0.005615
-0.000214
-0.007538
-0.007050
-0.014862
-0.010468
0.008057
-0.001678
-0.007538
-0.007538
-0.004120
0.005615
-0.001678
-0.007050
0.009033
0.000244
-0.001190
-0.008026
-0.010468
0.004150
0.004639
0.007080
-0.004608
0.004639
-0.005096
0.011963
0.013428
-0.005585
0.009521
0.008545
-0.003632
0.010010
0.008545
0.009521
0.011963
0.015381
-0.002655
0.010010
0.012451
0.015381
0.015869
0.017334
0.011963
0.017822
0.004639
0.012451
0.028564
0.037842
0.039795
0.042236
0.016846
-0.020721
-0.082733
-0.177460
-0.272186
-0.194550
0.290283
1.012451
1.012451
1.012451
0.383057
-0.478729
-0.719940
-0.305389
0.268311
0.647217
0.762939
0.723389
0.622314
0.473389
0.329346
0.180420
0.067139
-0.014374
-0.090057
-0.146698
-0.192108
-0.213593
-0.228241
-0.215057
-0.204803
-0.195526
-0.193573
-0.173065
-0.159393
-0.134979
-0.129608
-0.108612
-0.100800
-0.080292
-0.069550
-0.066132
-0.056854
-0.040741
-0.024139
-0.021698
-0.035370
-0.017792
-0.018280
-0.009979
-0.014374
0.003174
-0.000702
-0.019257
-0.013885
-0.004608
-0.009491
-0.009491
-0.001678
-0.012909
-0.014374
-0.009979
-0.015839
-0.014862
-0.021210
-0.029022
-0.023651
-0.021698
-0.025604
-0.038300
-0.037323
-0.030487
-0.045624
-0.045135
-0.049530
-0.045135
-0.042206
-0.052460
-0.055878
-0.050995
-0.057343
-0.041718
-0.058807
-0.057831
-0.044647
-0.052460
-0.045135
-0.051483
-0.048553
-0.039764
-0.045135
-0.041229
-0.042694
-0.040741
-0.039764
-0.044159
-0.034882
-0.029999
-0.029999
-0.026093
-0.036346
-0.031464
-0.028534
-0.029999
-0.027069
-0.030975
-0.018280
-0.015839
-0.019745
-0.024139
-0.017303
-0.022186
-0.018280
-0.017303
-0.020233
-0.015350
-0.012421
-0.012909
-0.021698
-0.020721
-0.013885
-0.009491
-0.018768
-0.023651
-0.013885
-0.005585
-0.013397
-0.005585
-0.015350
-0.010468
-0.004120
-0.015839
-0.009003
-0.015350
-0.013397
-0.002655
0.010498
-0.009003
-0.012421
-0.007050
0.004639
-0.011444
-0.016327
0.003174
0.004150
-0.000702
-0.010956
-0.018768
-0.003143
-0.014374
-0.006561
-0.004608
-0.011444
-0.007050
-0.003143
-0.006073
0.000244
0.000244
-0.003143
0.001709
-0.002167
-0.000702
-0.000214
0.005127
0.009521
0.008545
0.008057
0.002686
-0.010956
-0.029022
-0.053436
-0.068085
-0.098358
-0.144745
-0.182831
-0.122772
0.151123
0.870361
1.012451
1.012451
0.516846
-0.096405
-0.519745
-0.450409
-0.055878
0.382568
0.642334
0.677490
0.572510
0.364502
0.251221
0.139893
0.006104
-0.107635
-0.211639
-0.256073
-0.267792
-0.284393
-0.278534
-0.282928
-0.264862
-0.245819
-0.209198
-0.175995
-0.155487
-0.123749
-0.100311
-0.065155
-0.032928
0.001221
0.027100
0.036377
0.039795
0.058838
0.073486
0.073975
0.096436
0.105225
0.106689
0.096924
0.100830
0.103760
0.101318
0.096924
0.093018
0.080322
0.071533
0.074463
0.050537
0.055420
0.043213
0.027588
0.018311
0.018311
0.014404
0.014404
0.015869
-0.004608
-0.001190
-0.006561
-0.000214
-0.010956
-0.012421
0.004639
0.001709
-0.009491
-0.015839
-0.017303
0.003662
-0.002167
-0.015350
-0.015350
-0.012421
-0.012421
-0.001678
-0.014374
-0.012909
-0.009491
-0.017792
-0.016327
-0.016815
-0.016815
-0.021210
-0.013397
-0.017792
-0.029999
-0.020721
-0.012909
-0.025604
-0.018280
-0.021210
-0.027069
-0.019257
-0.027069
-0.031464
-0.021698
-0.034882
-0.043182
-0.045135
-0.048553
-0.037811
-0.041718
-0.044647
-0.047089
-0.050507
-0.057831
-0.072968
-0.069061
-0.068085
-0.069061
-0.084198
-0.084198
-0.098846
-0.094940
-0.085663
-0.087128
-0.092987
-0.096405
-0.104218
-0.110565
-0.110565
-0.118378
-0.110077
-0.101776
-0.097870
-0.120331
-0.104706
-0.083710
-0.067108
-0.078339
-0.073456
-0.078827
-0.113983
-0.128632
-0.123260
-0.099823
-0.069061
-0.055878
-0.042206
-0.071991
-0.091034
-0.078339
-0.049042
0.030518
0.051025
0.069580
0.093018
0.115967
0.124756
0.085205
0.105713
0.154053
0.197510
0.257080
0.306396
0.322998
0.313721
0.303467
0.308838
0.313232
0.279541
0.176514
0.043213
-0.168671
-0.356659
-0.306366
-0.074921
0.016846
0.058838
-0.162323
-0.295135
-0.266815
-0.111053
-0.151581
-0.384979
-0.446991
-0.421112
-0.320526
-0.213593
-0.111053
-0.052460
0.005127
0.023682
0.063721
0.093506
0.120361
0.135010
0.166260
0.158447
0.164795
0.169678
0.155518
0.179443
0.186768
0.197510
0.206787
0.204834
0.171143
0.172607
0.144775
0.147705
0.143799
0.143311
0.145264
0.146729
0.147217
0.125732
0.129639
0.130615
0.127197
0.125244
0.103760
0.093506
0.097900
0.108643
0.122803
0.097412
0.088135
0.097412
0.092529
0.092529
0.087646
0.088623
0.078857
0.075439
0.069580
0.062744
0.051514
0.051025
0.048096
0.046631
0.047607
0.043213
0.031982
0.037842
0.028076
0.022705
0.020264
0.011963
0.008545
0.010986
0.015869
0.011963
0.002686
0.009033
0.007080
0.005615
0.010498
0.011475
0.008057
0.005615
0.017334
0.016357
0.005615
0.006592
0.022705
0.016357
0.013916
0.002686
0.018799
0.009033
0.012451
0.003662
0.024170
0.012939
0.012451
0.006104
0.006592
0.010010
0.011963
0.002197
-0.006561
-0.016327
-0.004120
-0.009979
-0.035858
-0.039276
-0.060272
-0.068573
-0.089569
-0.102753
-0.151581
-0.197968
-0.281464
-0.374237
-0.392792
-0.237030
0.034912
0.191162
0.174072
0.156494
0.164307
0.162842
0.165771
0.193604
0.234131
0.286377
0.359619
0.484131
0.531494
0.556885
0.474854
0.446045
0.362061
0.344482
0.413330
0.432373
0.392334
0.280518
0.149170
0.049072
-0.026581
-0.092010
-0.166718
-0.216522
-0.202850
-0.189178
-0.214081
-0.279999
-0.261932
-0.228241
-0.207733
-0.192596
-0.200409
-0.205780
-0.201385
-0.199921
-0.167206
-0.154510
-0.127655
-0.093475
-0.079315
-0.062714
-0.030975
-0.001190
0.012451
0.038330
0.057373
0.060303
0.069580
0.085693
0.093506
0.105225
0.099365
0.112549
0.105713
0.100342
0.079346
0.076904
0.075439
0.072510
0.060303
0.057861
0.060303
0.055420
0.051025
0.023682
0.010010
0.000244
0.001221
-0.005096
-0.003143
-0.017792
-0.017303
-0.021698
-0.016815
-0.039764
-0.024628
-0.028534
-0.024628
-0.036346
-0.031464
-0.025604
-0.013885
-0.014862
-0.015350
-0.031464
-0.019745
-0.010956
-0.006073
-0.017792
-0.007050
-0.003632
-0.011932
-0.015350
-0.013397
-0.000702
0.001221
0.004150
-0.002655
-0.008026
0.010010
-0.009979
0.000244
-0.004120
-0.000702
-0.000214
-0.004608
-0.008026
-0.004608
-0.003632
0.002197
-0.003632
-0.008026
-0.008514
-0.010468
-0.001678
-0.005585
-0.005585
-0.008514
-0.024628
-0.027557
-0.030975
-0.034882
-0.043671
-0.048065
-0.079803
-0.082245
-0.084686
-0.091522
-0.096405
-0.067108
-0.029510
0.012939
0.017334
-0.040253
-0.139374
-0.168671
-0.132538
-0.090057
-0.090546
-0.090546
-0.027557
0.172607
0.219482
0.168213
0.142822
0.053467
0.056885
0.028076
0.068604
0.144287
0.198486
0.233643
0.210693
0.211670
0.204346
0.197510
0.205811
0.169189
0.164795
0.162842
0.132568
0.120850
0.110596
0.093506
0.091064
0.097900
0.088135
0.078857
0.075439
0.061279
0.047607
0.044189
0.050537
0.053955
0.055420
0.056396
0.041260
0.035889
0.030518
0.006104
-0.000214
-0.002167
0.009521
0.006104
-0.002167
-0.003143
-0.022675
-0.031952
-0.038300
-0.032928
-0.029999
-0.035858
-0.037323
-0.041718
-0.034882
-0.014374
-0.023163
-0.024139
-0.019745
-0.014862
-0.012909
0.007080
-0.006561
-0.007050
0.000732
0.010986
-0.001190
0.002686
-0.002655
0.003662
0.008545
0.002686
-0.002167
0.002686
0.009521
-0.000214
-0.005096
0.010498
-0.001190
-0.003632
-0.005096
-0.008026
0.001221
0.001221
-0.007050
-0.006073
-0.001678
-0.007538
0.010986
-0.003143
-0.014374
-0.019257
-0.005585
-0.017792
-0.011444
-0.000214
-0.013885
-0.014862
-0.018280
-0.029022
-0.026581
-0.029999
-0.034393
-0.040253
-0.047089
-0.047577
-0.057831
-0.057343
-0.054413
-0.059296
-0.067596
-0.071991
-0.084686
-0.093475
-0.084686
-0.092010
-0.090546
-0.079803
-0.074921
-0.086639
-0.076874
-0.061737
-0.059296
-0.071014
-0.154999
-0.284393
-0.419647
-0.434784
-0.345917
-0.309296
-0.322968
-0.351288
-0.363495
-0.378143
-0.419647
-0.423553
-0.384003
-0.327850
-0.269745
-0.213593
-0.155975
-0.091034
-0.126678
-0.175507
-0.115936
0.042236
0.203857
0.339600
0.424561
0.470947
0.391357
0.343994
0.321533
0.304932
0.315674
0.334717
0.354248
0.381104
0.450928
0.430420
0.286377
0.226807
0.242432
0.213623
0.202393
0.204346
0.199463
0.213623
0.198975
0.157959
0.122314
0.116455
0.127197
0.137939
0.140381
0.138916
0.134033
0.112061
0.104248
0.075439
0.066650
0.051514
0.042725
0.033447
0.029541
0.011963
0.007568
0.012451
0.002686
-0.000214
-0.022675
-0.026581
-0.019257
-0.028534
-0.025116
-0.026093
-0.020721
-0.023163
-0.026581
-0.023163
-0.029510
-0.046112
-0.045624
-0.067108
-0.066132
-0.053925
-0.056854
-0.045624
-0.032928
-0.031952
-0.034882
-0.037811
-0.034393
-0.045135
-0.041718
-0.041229
-0.048065
-0.050507
-0.055389
-0.054413
-0.039276
-0.029510
-0.012909
0.010010
0.025146
0.000244
-0.015350
-0.031952
-0.034393
-0.031464
-0.037323
-0.020233
-0.017303
-0.012421
-0.020721
-0.019745
-0.016327
-0.036346
-0.034393
-0.022186
-0.031952
-0.028046
-0.032440
-0.044159
-0.030487
-0.034393
-0.032440
-0.025116
-0.023651
-0.028534
-0.050995
-0.115448
-0.136932
-0.100800
0.018311
0.214111
0.281006
0.221436
0.095459
-0.066132
-0.023651
0.227783
0.574951
0.764404
0.663818
0.563232
0.561279
0.589111
0.612549
0.471436
0.236084
0.215576
0.297119
0.441162
0.578857
0.497803
0.340576
0.214600
0.132080
0.042725
-0.056854
-0.147675
-0.207245
-0.257538
-0.297089
-0.309784
-0.286835
-0.271698
-0.263397
-0.249725
-0.233612
-0.231659
-0.212128
-0.193573
-0.190643
-0.172577
-0.155487
-0.136444
-0.128632
-0.132538
-0.121307
-0.111542
-0.107147
-0.097870
-0.109100
-0.108124
-0.086151
-0.072968
-0.061249
-0.044159
-0.046112
-0.063202
-0.059784
-0.070526
-0.055389
-0.052948
-0.045135
-0.037811
-0.030975
-0.033905
-0.006073
0.002686
0.007080
-0.006073
-0.010468
-0.020233
-0.024628
-0.041229
-0.033417
-0.025604
-0.018280
-0.027557
-0.009003
0.001221
-0.022186
-0.033905
-0.038300
-0.044647
-0.041229
-0.030975
-0.035858
-0.039276
-0.038788
-0.030487
-0.025604
-0.022675
-0.025116
-0.036835
-0.048553
-0.059296
-0.062714
-0.060272
-0.064667
-0.058319
-0.036835
-0.022186
-0.008026
-0.026093
-0.031952
-0.040253
-0.037811
-0.047089
-0.031952
-0.029510
-0.015839
-0.009491
-0.007050
0.008057
0.011475
0.016357
0.010986
0.022217
0.032959
0.015869
0.020264
0.016846
0.005127
0.013428
0.006592
0.006592
0.013916
-0.003143
0.000244
0.001709
0.007080
0.006104
0.006104
0.017822
0.009521
0.003662
0.016357
0.019287
0.034424
0.036377
0.028076
0.035889
0.046631
0.048096
0.048096
0.064697
0.069092
0.075928
0.069580
0.061279
0.066162
0.066650
0.068604
0.063721
0.072998
0.075439
0.075439
0.104736
0.088135
-0.031464
-0.203827
-0.260956
-0.206268
-0.159393
-0.075409
-0.049530
-0.116425
-0.213104
-0.410858
-0.740448
-0.987030
-0.825409
-0.202850
0.336670
0.908447
0.839111
-0.074432
-0.628143
-0.699921
-0.446503
-0.104706
0.151123
0.316162
0.400635
0.426514
0.423096
0.391357
0.358154
0.311768
0.274658
0.246338
0.209229
0.172119
0.153076
0.140869
0.124756
0.119873
0.127686
0.120850
0.108643
0.095459
0.116943
0.127197
0.137451
0.143311
0.150635
0.131592
0.084229
0.070557
0.057861
0.079834
0.093018
0.093994
0.080322
0.067139
0.051025
0.031982
0.036865
0.016357
0.013916
0.016357
0.008057
0.005127
0.005127
0.005127
0.013916
0.005127
0.010986
0.010986
0.002686
0.007080
0.011963
0.000244
0.017822
0.033447
0.039307
0.057373
0.051514
0.047607
0.050049
0.054932
0.052002
0.069580
0.064209
0.076904
0.087646
0.109131
0.109619
0.093506
0.074463
0.069580
0.078857
0.095459
0.092529
0.092529
0.062256
0.056396
0.063232
0.051514
0.038330
0.031494
0.032959
0.027100
0.015381
0.011963
0.014404
0.006104
0.006104
-0.004608
-0.014862
-0.015839
-0.012421
-0.020233
-0.013397
-0.026581
-0.028534
-0.015350
-0.028534
-0.028046
-0.022675
-0.021210
-0.028534
-0.037323
-0.029022
-0.025604
-0.029022
-0.025604
-0.030975
-0.026581
-0.012909
-0.032440
-0.033905
-0.021210
-0.014862
-0.011932
-0.019745
-0.035370
-0.024139
-0.018280
-0.013885
-0.020721
-0.015839
-0.015350
-0.014374
-0.012909
-0.013397
-0.017303
-0.012909
-0.018768
-0.013885
-0.021210
-0.009491
-0.009491
-0.002167
-0.009491
-0.017303
-0.003143
0.004150
0.000732
-0.012909
0.006592
-0.005585
-0.011932
-0.007538
-0.004120
-0.007050
0.009521
0.003174
0.019775
0.066650
0.127197
0.182373
0.180420
0.040771
-0.484589
-0.987030
-0.987030
-0.987030
0.278076
1.012451
1.012451
0.598877
-0.443573
-0.748260
-0.735077
-0.648163
-0.295624
0.056885
0.310791
0.432861
0.489502
0.500732
0.469482
0.413330
0.339111
0.268311
0.224854
0.167725
0.118896
0.084717
0.039307
0.042236
0.012939
-0.006561
-0.002167
-0.014374
-0.003143
-0.020233
-0.022675
-0.019257
-0.020721
-0.016327
-0.017303
-0.009491
-0.012909
-0.016815
0.002197
0.006104
0.010010
0.007568
0.005615
0.020752
0.009033
0.018799
0.031494
0.023193
0.024658
0.020264
0.028076
0.028076
0.029541
0.026611
0.039795
0.042236
0.045166
0.034912
0.037354
0.037354
0.033936
0.028076
0.017334
0.022705
0.021240
0.013428
0.016357
0.015869
0.017822
0.011475
0.020264
0.024170
0.032959
0.044678
0.043701
0.058350
0.059814
0.060791
0.051514
0.051514
0.047607
0.066650
0.083740
0.081787
0.075928
0.081787
0.077393
0.061768
0.047119
0.041260
0.037354
0.042236
0.031006
0.032959
0.030029
0.007080
0.000732
0.010010
-0.012421
-0.007538
-0.012421
-0.025116
-0.021698
-0.027069
-0.031464
-0.027557
-0.022186
-0.022675
-0.026581
-0.024628
-0.024628
-0.028046
-0.025116
-0.020721
-0.024628
-0.021698
-0.016815
-0.029022
-0.029999
-0.013885
-0.017792
-0.013397
-0.012909
-0.011444
-0.020721
-0.028046
-0.010468
-0.009003
-0.008026
-0.028046
-0.018768
-0.019745
-0.014374
-0.024139
-0.026581
-0.027069
-0.050995
-0.064178
-0.059296
-0.085663
-0.083221
-0.088593
-0.072968
-0.099335
-0.085175
-0.065155
-0.039276
-0.052948
-0.086151
-0.149139
-0.195526
-0.204315
-0.073944
0.064697
0.060303
0.063721
0.117432
0.115967
-0.068573
-0.246307
-0.201385
0.031494
0.189697
0.143799
0.036377
0.025146
0.037842
0.016357
0.025146
0.032959
0.034424
0.033447
0.020752
0.009033
0.009521
0.013916
0.014893
0.012939
0.037354
0.044189
0.036865
0.055420
0.055908
0.051025
0.063721
0.067627
0.062256
0.068115
0.064209
0.076416
0.073975
0.081787
0.082275
0.080811
0.076904
0.085205
0.080811
0.068604
0.068604
0.069580
0.077393
0.063232
0.060303
0.055420
0.041748
0.040771
0.038818
0.052490
0.046143
0.027100
0.029053
0.030518
0.016357
0.006592
0.004639
0.017334
0.014404
0.001709
0.009033
0.002197
0.000244
0.002197
-0.005096
-0.003143
-0.009979
-0.015839
-0.020721
-0.010468
-0.019257
-0.021210
-0.017792
-0.018280
-0.013885
-0.008514
-0.011932
-0.004608
-0.002655
0.003662
0.007568
0.013428
0.011475
0.016846
0.008057
0.019287
0.022217
0.038330
0.038818
0.039307
0.036377
0.024170
0.035400
0.041748
0.022217
0.018799
0.027100
0.011963
0.008545
0.008545
0.001709
-0.011932
0.000732
-0.010956
-0.018280
-0.021698
-0.016815
-0.022675
-0.023651
-0.034882
-0.030487
-0.040741
-0.041229
-0.046112
-0.049530
-0.063202
-0.070038
-0.100800
-0.114471
-0.118378
-0.126678
-0.105682
-0.098846
-0.095917
-0.103241
-0.126190
-0.140839
-0.167694
-0.195038
-0.194550
-0.185760
-0.160370
-0.140350
-0.110565
-0.113495
-0.114960
-0.125214
-0.148651
-0.154022
-0.151093
-0.132050
-0.096405
-0.048065
0.023193
0.061768
0.022705
-0.022675
-0.079315
-0.188202
-0.217987
-0.188202
-0.127167
-0.154022
-0.199432
-0.050507
0.038330
0.111084
0.100830
-0.032440
-0.133026
-0.158417
-0.113007
-0.054413
-0.017792
0.019287
0.038818
0.088623
0.119385
0.138916
0.169678
0.162354
0.159912
0.137451
0.136963
0.109131
0.110107
0.133545
0.131104
0.136963
0.162354
0.140869
0.114502
0.100342
0.098389
0.092041
0.077393
0.071533
0.080811
0.072998
0.064697
0.062744
0.049072
0.044189
0.040771
0.036377
0.021729
0.018799
0.006104
0.002686
0.008057
-0.012421
0.000732
0.006104
-0.014862
-0.016327
-0.015350
-0.016327
0.001221
0.000732
-0.011444
-0.004120
-0.000702
0.027588
0.029053
0.022705
0.029541
0.046631
0.046631
0.041260
0.045654
0.056396
0.060303
0.072998
0.077881
0.067627
0.066162
0.083252
0.087158
0.088135
0.095947
0.098877
0.102783
0.101807
0.090576
0.113525
0.121826
0.125732
0.117432
0.115479
0.126709
0.120361
0.124756
0.133057
0.127686
0.129150
0.128662
0.141357
0.129639
0.133057
0.116455
0.102295
0.106689
0.099854
0.101318
0.106689
0.086670
0.077393
0.075928
0.051514
0.052979
0.052490
0.052979
0.049072
0.038330
0.024658
0.011475
0.011963
0.010986
0.011963
-0.005096
-0.023651
-0.011932
-0.092010
-0.174530
-0.181366
-0.042206
0.180908
0.332275
0.386963
0.270752
0.168701
0.059326
0.063232
0.125732
0.217041
0.310303
0.328857
0.329346
0.342041
0.350830
0.357178
0.330811
0.304443
0.282959
0.228760
0.187256
0.131104
0.065674
0.006592
-0.074921
-0.131073
-0.147675
-0.173065
-0.260468
-0.239471
-0.160370
-0.195038
-0.364960
-0.526581
-0.642303
-0.696014
-0.569550
-0.414276
-0.425507
-0.459198
-0.501678
-0.535858
-0.547089
-0.515839
-0.494843
-0.444061
-0.408417
-0.359589
-0.325897
-0.288788
-0.245331
-0.188202
-0.134979
-0.105194
-0.061737
-0.007050
0.034912
0.067627
0.096436
0.119873
0.134033
0.149170
0.146729
0.172607
0.159424
0.171631
0.171631
0.167725
0.175537
0.173584
0.164307
0.154541
0.153564
0.147217
0.136963
0.134521
0.134521
0.126221
0.118408
0.110596
0.111572
0.124756
0.102783
0.096924
0.098877
0.101318
0.104248
0.093018
0.089111
0.076416
0.090088
0.082275
0.082275
0.076904
0.076904
0.079834
0.080322
0.063721
0.059326
0.063721
0.077881
0.053955
0.058838
0.057861
0.053955
0.061768
0.058838
0.052490
0.053955
0.042725
0.051025
0.057373
0.053955
0.070557
0.073975
0.086670
0.079834
0.083740
0.068115
0.078857
0.084717
0.076416
0.084717
0.091553
0.096924
0.069580
0.059326
0.047119
0.031494
0.011475
-0.008026
-0.001190
0.019775
0.017334
0.005615
0.008545
-0.009003
-0.024139
-0.031952
-0.050507
-0.037323
-0.030487
-0.015839
-0.006073
-0.006073
0.004639
0.014893
0.014893
0.014404
0.010498
0.021729
0.029053
0.026611
0.013428
-0.000702
-0.028534
-0.052948
-0.116913
-0.217010
-0.275116
-0.292206
-0.043182
0.528076
0.815674
0.709717
0.471436
0.199463
-0.067108
-0.290741
-0.328827
-0.080292
0.184326
0.364014
0.445557
0.417236
0.338623
0.237061
0.128174
0.029541
-0.037323
-0.113495
-0.154022
-0.167694
-0.173553
-0.172577
-0.148651
-0.132050
-0.113983
-0.099335
-0.083221
-0.072968
-0.042694
-0.034393
-0.024628
-0.009979
-0.004608
0.017822
0.016846
0.020264
0.027588
0.038330
0.031982
0.046631
0.053467
0.054932
0.046631
0.055908
0.055908
0.046631
0.052979
0.055420
0.053467
0.048096
0.036377
0.045166
0.035400
0.028564
0.041748
0.032471
0.018799
0.020264
0.017822
0.005127
-0.000702
0.002197
0.008545
-0.003632
-0.011932
-0.002655
-0.016815
-0.018280
-0.013885
-0.007538
-0.013397
-0.009979
-0.016815
-0.015350
-0.009491
-0.008514
-0.012909
-0.018280
-0.015839
-0.009003
-0.013397
-0.002655
-0.003143
-0.009979
-0.009003
-0.018280
-0.017303
-0.007538
0.003174
0.000732
0.000244
-0.006561
-0.005096
0.005615
0.001221
0.006592
0.008057
0.009521
0.013428
0.006592
0.012451
0.006592
0.021729
0.023682
0.017334
0.003662
0.021729
0.023193
0.021729
0.012451
0.010986
0.011963
0.005615
0.004639
0.012451
0.006592
0.020264
0.005615
0.019775
0.013428
0.028076
0.022705
0.027100
0.005615
0.014404
0.015381
0.008545
-0.006561
0.010010
0.018799
0.016357
0.018799
0.012939
0.017822
0.011475
0.007568
-0.004120
0.004639
-0.011932
-0.007538
-0.002655
-0.018280
-0.020233
-0.045624
-0.081268
-0.127655
-0.144257
-0.140350
-0.131073
-0.114471
-0.070038
0.005615
0.014893
0.003662
0.108154
0.244385
0.288818
0.192139
0.063721
-0.015839
-0.059296
-0.084198
-0.119843
-0.078827
0.075439
0.161377
0.143311
0.106201
0.044189
-0.032928
-0.102753
-0.144257
-0.186249
-0.240448
-0.250702
-0.247284
-0.235077
-0.193085
-0.151581
-0.117401
-0.093475
-0.078339
-0.038300
-0.020233
-0.009003
0.005615
0.011963
0.034424
0.053955
0.050049
0.063232
0.072021
0.073975
0.086670
0.072510
0.085693
0.083740
0.063232
0.065186
0.062256
0.073486
0.068115
0.055420
0.055420
0.040283
0.037354
0.038818
0.027100
0.022217
0.013916
0.010498
-0.003143
-0.005096
-0.016327
-0.010468
-0.020233
-0.020721
-0.019257
-0.013397
-0.012421
-0.005585
-0.015839
-0.024628
-0.027069
-0.033905
-0.031952
-0.026093
-0.010468
-0.005585
-0.018280
-0.002655
-0.019257
-0.011932
-0.017792
-0.017792
-0.013885
-0.019257
-0.019745
-0.007050
0.006104
-0.005585
-0.013885
0.000732
-0.009003
-0.008026
-0.014374
-0.007538
0.001709
0.006104
0.001221
0.005615
-0.003143
0.008545
0.007080
0.004639
0.008545
0.009033
0.017822
0.005127
0.003174
0.003662
0.007080
0.003662
0.000244
0.006592
0.003174
-0.001678
0.007080
-0.003143
0.010986
0.000244
0.003662
0.004150
0.010498
0.015381
0.019287
0.020752
0.028564
0.017822
0.032471
0.018311
0.023682
0.032959
0.027100
0.026611
0.021240
0.015869
0.025635
0.026611
0.025146
0.014893
0.011963
0.023193
0.024658
0.019287
0.012939
0.024658
0.007080
0.008057
0.009033
0.005127
0.015869
0.008545
0.015381
0.015381
0.011475
0.016846
0.029053
0.008545
0.009033
0.026611
0.024658
0.016846
0.016846
0.027100
0.025635
0.024170
0.024170
0.014893
0.015381
0.013428
0.009521
0.022217
0.009033
0.013428
0.030029
0.025146
0.034912
0.034424
0.030518
0.020264
0.027588
0.056396
0.061279
0.093994
0.131104
0.120361
0.002686
-0.081757
-0.361542
-0.987030
-0.987030
0.415771
0.923096
0.418701
0.073486
-0.143768
-0.223846
-0.264374
-0.240448
-0.166229
-0.079315
0.025635
0.131104
0.192627
0.250244
0.281982
0.301514
0.294189
0.290771
0.271729
0.262451
0.246826
0.226807
0.200928
0.161865
0.152588
0.149170
0.125732
0.107178
0.094971
0.094482
0.067139
0.067139
0.057861
0.066162
0.044189
0.032959
0.023193
0.032959
0.029541
0.031006
0.014893
0.014404
0.016846
0.012451
0.007568
0.020264
0.013916
0.004639
0.010498
-0.001190
0.005127
0.004150
0.010010
0.001709
0.002686
0.001709
0.011963
-0.004120
0.016357
0.011475
0.010498
0.003662
-0.002655
0.000244
0.012451
0.001221
0.002686
-0.002655
0.001709
-0.001190
-0.001190
0.007568
-0.002655
0.004150
-0.001678
-0.006561
-0.008026
-0.004608
-0.003143
0.000732
-0.005585
-0.007050
0.000244
-0.000214
-0.005585
0.000244
-0.004608
0.004150
-0.005096
0.007568
-0.001190
0.004639
0.010010
0.006592
-0.000702
0.007568
0.011475
0.017822
0.012939
0.021729
0.011963
0.018799
-0.000214
0.008545
0.005127
0.015381
0.013916
0.013916
0.007080
0.005615
0.015381
0.010986
0.000732
0.005127
0.002686
-0.004120
-0.000214
0.005615
-0.007050
0.002197
-0.006561
0.001709
-0.009491
-0.011932
-0.002655
-0.001190
-0.012421
-0.010468
-0.001678
-0.009003
-0.005096
-0.014374
0.004150
-0.003143
-0.008026
-0.011444
-0.006073
0.000732
-0.008514
-0.000702
-0.000214
-0.005096
-0.007050
-0.001190
0.003174
0.000732
0.003174
0.003174
-0.018768
-0.036835
-0.048553
-0.078339
-0.108124
-0.155975
-0.215057
-0.295624
-0.278534
-0.024628
0.370850
0.724365
0.895264
0.961182
0.765381
0.286865
-0.243866
-0.543182
-0.403046
0.070557
0.423096
0.699951
0.756592
0.659424
0.510986
0.304443
0.083252
-0.045624
-0.137909
-0.215546
-0.236542
-0.224823
-0.221405
-0.208221
-0.197479
-0.172577
-0.155975
-0.144257
-0.130096
-0.108612
-0.084198
-0.085663
-0.071503
-0.062714
-0.065643
-0.045624
-0.050507
-0.034393
-0.007538
0.002686
0.013428
0.012939
-0.010956
-0.022186
-0.016327
-0.007538
0.009521
0.015381
0.006104
0.002686
0.010010
0.008545
0.002686
-0.000214
-0.019257
-0.015839
-0.035858
-0.024628
-0.015350
-0.027069
-0.032440
-0.014862
-0.012421
-0.024628
-0.031952
-0.036346
-0.016327
-0.022675
-0.032440
-0.035370
-0.034882
-0.014862
-0.035370
-0.038300
-0.032928
-0.029022
-0.043182
-0.034393
-0.038300
-0.041718
-0.034393
-0.020233
-0.040741
-0.039276
-0.026093
-0.042694
-0.040741
-0.034882
-0.028046
-0.030975
-0.036346
-0.032928
-0.041229
-0.044159
-0.033417
-0.040253
-0.040253
-0.049042
-0.031464
-0.025116
-0.050995
-0.034393
-0.044647
-0.052948
-0.062714
-0.063202
-0.060760
-0.050507
-0.066620
-0.075897
-0.065155
-0.079315
-0.076874
-0.086151
-0.089081
-0.093475
-0.095917
-0.098846
-0.102264
-0.090057
-0.100800
-0.091034
-0.091034
-0.100311
-0.096405
-0.094940
-0.092987
-0.095917
-0.105682
-0.109589
-0.097870
-0.077850
-0.085175
-0.079803
-0.063690
-0.064667
-0.071014
-0.078339
-0.093964
-0.093964
-0.114471
-0.145233
-0.171600
-0.165741
-0.101776
-0.073456
-0.059296
-0.066620
-0.021698
0.109619
0.304932
0.421631
0.401123
0.371338
0.347412
0.355713
0.392334
0.429443
0.387939
0.291260
0.251709
0.299072
0.387939
0.404053
0.221924
-0.184784
-0.094452
0.138428
0.154053
0.035400
-0.279510
-0.455780
-0.575897
-0.584686
-0.539276
-0.445526
-0.429413
-0.403534
-0.345917
-0.261932
-0.228241
-0.210663
-0.201874
-0.162323
-0.111542
-0.052460
0.001221
0.039795
0.097412
0.125244
0.158447
0.176514
0.202881
0.211670
0.185303
0.144775
0.121826
0.109619
0.136963
0.132080
0.143311
0.177490
0.132568
0.092041
0.063232
0.054932
0.044189
0.038330
0.038818
0.036865
0.036865
0.058350
0.067139
0.081299
0.095947
0.096436
0.106689
0.131104
0.137939
0.148193
0.155518
0.164307
0.169189
0.159912
0.177490
0.179932
0.170166
0.163818
0.156494
0.151123
0.156982
0.153076
0.137939
0.134521
0.132080
0.114014
0.103271
0.095459
0.086670
0.090576
0.065674
0.060303
0.052002
0.050537
0.043213
0.034424
0.028076
0.026123
0.022705
0.014893
0.003174
0.004150
0.021729
0.007568
0.008545
0.010010
-0.002655
0.009033
0.005615
0.014893
0.002197
0.011963
0.004639
0.001709
0.009521
0.015869
0.016846
0.011963
0.010986
0.012939
0.012451
0.014893
0.013428
0.026611
0.018311
0.008545
0.009521
0.017334
0.014893
0.010498
0.025146
0.013428
0.014893
0.008545
0.007080
0.020264
0.010498
0.021729
0.006592
0.015869
0.012451
0.003662
0.012451
0.014404
0.018799
0.016846
0.029053
0.045654
0.049561
0.040771
0.015381
0.003174
-0.008026
-0.023651
-0.108124
-0.243378
-0.237030
0.061768
0.578857
1.012451
1.012451
1.012451
0.403564
-0.428925
-0.736053
-0.482635
0.026611
0.565674
0.815186
0.804932
0.669189
0.474854
0.284424
0.102295
-0.048065
-0.144745
-0.182831
-0.224823
-0.227264
-0.217010
-0.218475
-0.190155
-0.166718
-0.136444
-0.124725
-0.098846
-0.076385
-0.054413
-0.041229
-0.027069
-0.003632
-0.002167
0.012451
0.026611
0.031982
0.029541
0.034912
0.032471
0.026123
0.027588
0.026123
0.028564
0.019775
0.031006
0.018799
0.014404
0.005127
0.008545
0.008545
-0.008514
-0.008514
-0.010956
-0.021698
-0.023163
-0.026581
-0.020721
-0.026581
-0.043671
-0.038300
-0.041718
-0.056854
-0.054413
-0.051971
-0.050995
-0.061249
-0.066132
-0.063202
-0.062225
-0.066132
-0.070038
-0.069061
-0.062714
-0.073944
-0.075897
-0.072479
-0.072479
-0.061249
-0.069061
-0.069550
-0.061249
-0.059296
-0.058807
-0.057831
-0.051971
-0.048553
-0.054901
-0.048065
-0.043182
-0.045135
-0.029999
-0.032440
-0.029999
-0.033905
-0.027069
-0.025604
-0.015350
-0.015350
-0.020233
-0.012421
-0.021698
-0.010468
-0.006561
-0.002655
-0.000702
0.002686
0.005615
0.000244
-0.004608
-0.008514
-0.002167
0.000732
-0.000214
-0.011444
-0.015350
-0.007050
-0.013397
-0.002655
-0.014862
-0.011444
-0.017303
-0.016327
-0.017792
-0.016815
-0.021698
-0.024139
-0.008514
-0.018280
-0.029022
-0.026581
-0.022675
-0.024628
-0.027069
-0.033905
-0.029999
-0.016327
-0.014862
-0.029022
-0.021210
-0.009979
-0.012421
-0.013397
-0.006073
0.008545
-0.011932
-0.033905
-0.043671
-0.093475
-0.147675
-0.223358
-0.266815
-0.085175
0.339600
0.717529
0.737549
0.370850
-0.288300
-0.589569
-0.399139
-0.093964
0.179932
0.344482
0.364502
0.298584
0.213623
0.119385
0.057861
0.023193
-0.008026
-0.025604
-0.050507
-0.036835
-0.037811
-0.040253
-0.037811
-0.025604
-0.031952
-0.030975
-0.043182
-0.034882
-0.024628
-0.029022
-0.024139
-0.022675
-0.010468
-0.002655
-0.000214
-0.004608
0.006104
0.006592
0.018799
0.015381
0.011475
0.011963
0.023193
0.027100
0.028564
0.012451
0.026123
0.011963
0.019775
0.018799
0.012939
0.025146
0.013916
0.016357
0.009033
0.016846
0.021729
0.011963
0.008545
0.019287
0.007568
0.008057
0.012451
0.014404
0.020264
0.018799
0.006104
0.003174
0.003174
0.011963
0.000732
0.012939
0.011963
0.008545
-0.008026
0.002197
-0.001678
-0.005585
-0.000214
0.004639
0.003174
-0.016815
0.004639
-0.005096
-0.003632
-0.012421
-0.001678
-0.002655
-0.005585
-0.000214
0.004150
-0.009003
0.005615
-0.008514
-0.002167
0.001709
0.010010
0.022705
0.008545
0.014404
0.012451
0.020264
0.010986
0.025635
0.024658
0.022705
0.029053
0.022217
0.017822
0.013428
0.032471
0.035400
0.018311
0.006592
0.011963
0.014893
0.007568
0.006592
0.000732
-0.001678
0.003662
-0.009003
-0.012909
-0.013397
-0.007538
-0.013885
-0.029510
-0.026581
-0.026093
-0.023651
-0.041229
-0.038300
-0.037811
-0.038788
-0.053925
-0.050018
-0.059296
-0.054413
-0.071991
-0.068573
-0.078827
-0.100800
-0.107635
-0.128143
-0.163300
-0.190155
-0.200409
-0.195526
-0.138885
-0.010468
0.171631
0.475342
0.691162
0.688232
0.636963
0.452881
0.104736
-0.297089
-0.169159
0.186279
0.504639
0.708252
0.648682
0.612061
0.532959
0.390869
0.291748
0.185303
0.074951
0.019287
-0.013885
-0.045624
-0.043182
-0.040741
-0.035370
-0.033905
-0.042694
-0.047577
-0.025604
-0.014862
-0.001190
0.001221
-0.002655
0.001221
-0.009491
-0.031464
-0.023163
-0.032928
-0.012909
-0.033905
-0.031952
-0.038300
-0.041718
-0.044647
-0.049042
-0.055389
-0.060760
-0.054901
-0.060272
-0.062225
-0.062714
-0.064178
-0.057831
-0.063202
-0.066620
-0.066132
-0.060272
-0.058807
-0.058319
-0.052948
-0.058319
-0.056854
-0.062225
-0.064667
-0.061737
-0.056854
-0.051971
-0.057343
-0.062225
-0.054413
-0.056366
-0.065155
-0.071991
-0.060760
-0.047577
-0.068573
-0.071991
-0.061737
-0.063690
-0.065643
-0.059296
-0.067596
-0.083221
-0.070038
-0.071014
-0.065643
-0.075897
-0.082733
-0.067108
-0.071991
-0.079803
-0.066620
-0.063690
-0.063202
-0.067108
-0.073456
-0.062225
-0.061737
-0.072968
-0.082733
-0.072479
-0.069550
-0.071503
-0.066620
-0.064178
-0.067108
-0.065155
-0.082245
-0.110077
-0.131561
-0.157928
-0.154510
-0.113495
-0.019745
0.018799
0.041748
0.022705
-0.072479
-0.042206
0.014893
-0.009979
-0.010956
-0.043671
0.011963
0.126221
0.225342
0.222412
0.212158
0.188232
0.146729
0.114990
0.118408
0.134521
0.137939
0.162354
0.177979
0.177979
0.168213
0.174072
0.153076
0.140869
0.129150
0.121338
0.114014
0.106201
0.093018
0.091553
0.087646
0.077393
0.060791
0.059814
0.077393
0.090576
0.103760
0.011963
-0.308807
-0.512421
-0.401581
-0.341522
-0.481659
-0.599823
-0.388397
-0.195526
-0.284393
-0.525116
-0.662811
-0.683807
-0.706757
-0.664764
-0.532928
-0.418182
-0.382050
-0.385468
-0.338593
-0.255585
-0.179413
-0.105194
-0.055389
0.015869
0.084717
0.147705
0.169189
0.195557
0.214600
0.243408
0.251221
0.268799
0.275635
0.281982
0.279053
0.266846
0.271240
0.276123
0.254150
0.238037
0.234619
0.220947
0.214111
0.197021
0.197998
0.168701
0.156982
0.165283
0.144775
0.134521
0.120850
0.123779
0.104248
0.099854
0.087646
0.079834
0.074951
0.085205
0.073486
0.069580
0.054443
0.057373
0.052490
0.054443
0.055420
0.066162
0.059326
0.054932
0.062744
0.079834
0.084229
0.063721
0.068604
0.050537
0.051514
0.045654
0.075928
0.090088
0.081299
0.077393
0.040283
-0.012909
0.009033
0.032471
0.043213
0.047119
0.039307
0.028076
0.020264
0.008057
0.008057
0.001709
0.009033
0.019287
0.009033
-0.000214
0.018799
0.022705
0.019775
0.023193
0.010498
0.004639
0.004639
-0.032440
-0.034393
-0.040253
-0.046600
-0.046600
-0.040253
-0.047089
-0.071991
-0.094940
-0.143280
-0.184296
-0.193085
-0.180878
-0.163788
-0.138397
-0.090057
0.009033
0.126221
0.179932
0.156494
0.053955
0.014893
0.041748
0.130127
0.210205
0.274170
0.341553
0.355713
0.344482
0.277588
0.274170
0.271240
0.260986
0.216064
0.177002
0.145264
0.114014
0.073486
0.062256
0.068604
0.079834
0.077393
0.072510
0.067139
0.060303
0.048584
0.030518
0.031982
0.064209
0.122314
0.148682
0.217529
0.377197
0.495361
0.574951
0.593994
0.424561
-0.495819
-0.987030
-0.940155
-0.286346
0.314209
0.625732
0.440186
0.122314
-0.166718
-0.378632
-0.497284
-0.554901
-0.532440
-0.458221
-0.378143
-0.285858
-0.203827
-0.142792
-0.091522
-0.044647
-0.020721
-0.007050
0.029053
0.038818
0.049072
0.043213
0.044678
0.045166
0.053955
0.058350
0.054932
0.043701
0.049072
0.048096
0.050537
0.057861
0.057373
0.062256
0.049561
0.052979
0.045654
0.045654
0.059326
0.064209
0.073486
0.072021
0.071045
0.072510
0.064697
0.072021
0.082764
0.091553
0.092041
0.086670
0.089111
0.098389
0.094482
0.090576
0.090576
0.077393
0.089111
0.092041
0.075439
0.073975
0.073486
0.061768
0.054932
0.051025
0.039795
0.042236
0.028564
0.033447
0.025635
0.014404
0.008057
-0.003143
0.008545
0.007568
0.017334
0.011963
0.014404
0.007080
-0.002655
0.007568
0.016357
-0.000214
0.009521
0.020752
0.024658
0.015381
0.032471
0.035400
0.030029
0.030518
0.030029
0.023682
0.042236
0.039795
0.036865
0.045166
0.032959
0.036377
0.036377
0.020752
0.032471
0.025146
0.026611
0.026123
0.017334
0.022705
0.017334
0.015381
0.010986
0.006592
-0.007538
0.010010
-0.000702
-0.012909
-0.016327
-0.009491
-0.020233
-0.040741
-0.097382
-0.185760
-0.283905
-0.213593
0.179443
0.650635
0.547607
0.113525
-0.095917
-0.188202
0.048584
0.327881
0.488037
0.540283
0.450439
0.331787
0.263916
0.183838
0.138428
0.220459
0.302002
0.315674
0.253174
0.190186
0.107666
0.014893
-0.028534
-0.066620
-0.095917
-0.128143
-0.168182
-0.188690
-0.208221
-0.208710
-0.199432
-0.189667
-0.187714
-0.162811
-0.149628
-0.129120
-0.120331
-0.121796
-0.092010
-0.077850
-0.074432
-0.062714
-0.055878
-0.039276
-0.025604
-0.027069
-0.014862
-0.009979
-0.007538
0.001221
0.004150
0.002686
0.007568
0.017822
0.017822
0.012451
0.010986
0.015869
0.008545
0.007080
0.012451
0.006592
0.017822
0.011475
0.003174
0.004639
0.007080
-0.001190
0.001221
0.008057
-0.007538
0.001221
-0.006073
-0.016815
-0.006073
-0.006073
-0.009491
-0.013885
-0.000702
-0.014374
-0.008026
0.001709
-0.006073
-0.014374
-0.013397
0.012451
-0.003632
-0.003143
0.008057
0.013428
0.006104
0.005127
0.005615
0.008057
0.016357
0.007080
0.023193
0.028076
0.029541
0.028564
0.027588
0.032959
0.047607
0.039307
0.035889
0.038330
0.039307
0.044189
0.025635
0.011475
-0.015839
-0.020233
-0.017792
-0.026581
-0.032928
-0.048065
-0.091034
-0.102264
-0.115936
-0.120819
-0.131561
-0.139862
-0.125702
-0.131073
-0.131073
-0.141815
-0.164276
-0.167694
-0.131561
-0.123749
-0.130585
-0.141815
-0.127167
-0.113495
-0.110077
-0.113495
-0.122284
-0.103241
-0.084198
-0.081268
-0.065643
-0.056366
-0.060760
-0.120819
-0.230194
-0.327362
-0.237518
-0.050018
0.156006
0.340088
0.119873
-0.054901
-0.048065
0.076416
0.136475
0.105225
0.092529
0.056396
0.091553
0.147705
0.200439
0.220947
0.215576
0.209717
0.254639
0.269287
0.184326
0.135498
0.114502
0.090088
0.088623
0.097412
0.097412
0.087158
0.098877
0.102295
0.093506
0.087646
0.083740
0.076416
0.074951
0.067139
0.054443
0.052002
0.039307
0.039307
0.028076
0.018311
0.019287
0.023682
0.008545
-0.000702
-0.003143
0.003174
0.010498
0.001709
0.008545
0.002686
0.008545
0.002197
-0.004120
-0.006561
0.001221
0.001709
0.005127
0.003174
-0.004608
-0.002167
0.009033
0.002197
-0.007050
-0.007538
-0.005585
-0.009491
-0.013885
-0.010468
-0.005585
-0.007050
-0.014862
-0.012909
-0.015350
-0.026581
-0.009003
-0.004120
-0.000702
-0.004120
-0.002167
-0.003632
0.007568
-0.000702
0.006592
0.012451
0.008545
0.016357
0.034912
0.017334
0.020752
0.031006
0.020264
0.025146
0.022705
0.014893
0.002686
0.004150
0.016846
0.011963
-0.004608
-0.008026
0.002197
-0.008514
-0.012909
-0.023651
-0.023163
-0.021698
-0.024139
-0.027557
-0.011444
-0.018768
-0.021210
-0.005096
-0.019745
-0.008026
0.000244
-0.004120
0.000244
0.005615
0.014404
0.017822
0.024658
0.023682
0.029053
0.027588
0.030029
0.025146
0.028076
0.015869
-0.002655
-0.011444
-0.011444
-0.013397
0.089111
0.247803
0.349365
0.299072
0.180420
0.046143
-0.113495
-0.174042
-0.202362
-0.265839
-0.083221
0.133057
0.325439
0.420654
0.241455
-0.004120
-0.089569
-0.161346
-0.239960
-0.295135
-0.197968
-0.102264
-0.028046
-0.029022
-0.080780
-0.147186
-0.153046
-0.138885
-0.116913
-0.111053
-0.130585
-0.125214
-0.123260
-0.121307
-0.126190
-0.118866
-0.111542
-0.089081
-0.070526
-0.075897
-0.042694
-0.018768
-0.001678
0.009033
0.028564
0.031494
0.043701
0.038818
0.060303
0.057861
0.061768
0.064697
0.060791
0.057861
0.069092
0.058350
0.060791
0.060791
0.056885
0.063721
0.071533
0.068604
0.073486
0.084229
0.094482
0.078369
0.089600
0.089111
0.086670
0.081299
0.085693
0.064209
0.071533
0.063721
0.056396
0.064209
0.069580
0.076416
0.066162
0.051025
0.034424
0.042236
0.018311
0.012451
0.018311
0.000732
0.006592
0.013428
0.004150
0.003662
-0.002167
0.000244
0.004639
-0.001190
0.001221
-0.004608
0.001709
-0.003632
-0.021698
-0.013885
-0.007538
-0.023651
-0.027557
-0.028046
-0.031952
-0.040253
-0.044159
-0.038300
-0.041229
-0.047089
-0.050018
-0.045624
-0.038788
-0.037811
-0.045135
-0.024628
-0.029999
-0.029999
-0.024139
-0.010956
-0.007050
-0.011444
-0.004120
-0.011444
-0.014374
-0.012421
-0.010468
0.004150
0.014893
0.004150
0.005127
0.000732
0.000732
0.015869
0.004150
0.009033
0.030029
0.008545
0.007080
0.010986
0.013916
0.025146
0.036377
0.049561
0.039795
0.024170
0.015869
0.004150
-0.015839
0.000732
0.009033
0.003174
0.004150
0.014404
-0.013397
-0.047089
-0.028046
0.004639
0.006104
0.007080
0.022217
0.013428
0.001221
-0.016327
-0.016815
-0.005096
0.021240
0.039795
0.031006
-0.070526
-0.253632
-0.422577
-0.533905
-0.572479
-0.396210
-0.047577
0.144775
0.108154
-0.022675
-0.141815
0.063232
0.237061
0.081299
0.035400
-0.039276
0.270752
0.622314
0.475342
0.372803
0.396240
0.514404
0.630615
0.668701
0.658447
0.614014
0.561768
0.469482
0.397217
0.315186
0.244385
0.186279
0.134033
0.099854
0.042236
0.028076
-0.003632
-0.012421
-0.043182
-0.045624
-0.045135
-0.050995
-0.050995
-0.063690
-0.063690
-0.069550
-0.058807
-0.066620
-0.066132
-0.068085
-0.064178
-0.059296
-0.056366
-0.048553
-0.046112
-0.031952
-0.045624
-0.037811
-0.023163
-0.025604
-0.033905
-0.021698
-0.029022
-0.029999
-0.018768
-0.021698
-0.024139
-0.021210
-0.023163
-0.028046
-0.021210
-0.013885
-0.007538
-0.011932
-0.006073
-0.003632
-0.013885
-0.007538
0.009033
0.014893
0.004150
0.022705
0.029541
0.042725
0.033936
0.043213
0.043701
0.029053
0.017334
0.014893
0.017334
0.042236
0.035889
0.025146
0.020752
0.017822
0.008545
0.002686
-0.000214
0.001221
-0.008026
-0.012909
-0.023651
-0.021698
-0.023163
-0.027069
-0.030975
-0.034393
-0.040741
-0.021210
-0.032440
-0.032440
-0.021698
-0.025604
-0.017792
-0.029022
-0.031952
-0.032928
-0.022186
-0.019257
-0.020233
-0.033905
-0.035858
-0.032928
-0.031952
-0.037811
-0.033417
-0.024628
-0.036835
-0.038788
-0.028534
-0.042694
-0.018280
-0.023163
-0.040253
-0.043182
-0.051483
-0.045135
-0.043671
-0.050507
-0.043182
-0.051483
-0.042206
-0.047577
-0.046112
-0.036346
-0.037811
-0.039764
-0.042206
-0.020721
-0.011444
-0.046112
-0.098358
-0.121796
-0.137421
-0.138397
-0.121307
-0.126190
-0.154510
-0.178925
-0.216034
-0.321014
-0.327850
-0.229218
-0.092987
-0.013397
-0.057343
-0.140350
-0.012421
0.230713
0.275635
0.223389
0.072021
0.037842
0.203369
0.303955
0.304443
0.386963
0.437744
0.411377
0.422119
0.419678
0.384033
0.332275
0.299072
0.260498
0.212158
0.157959
0.102783
0.074463
0.051514
0.021729
0.001709
-0.013397
-0.019745
-0.031464
-0.033417
-0.029022
-0.026093
-0.031464
-0.047089
-0.037811
-0.038300
-0.030487
-0.034882
-0.040253
-0.036346
-0.048553
-0.039764
-0.048065
-0.054413
-0.060272
-0.057343
-0.059784
-0.056854
-0.070526
-0.078339
-0.070038
-0.067108
-0.070526
-0.072479
-0.072479
-0.064667
-0.064667
-0.065643
-0.051483
-0.034393
-0.043671
-0.047577
-0.043671
-0.047089
-0.025116
-0.030487
-0.027557
-0.021698
-0.025604
-0.016327
-0.015839
-0.015839
-0.020721
-0.013397
-0.014374
-0.013885
-0.007050
-0.014374
-0.006561
0.008545
-0.008026
-0.012421
-0.000702
0.009521
0.007568
0.003662
0.004639
0.015381
0.014404
0.029053
0.019287
0.026611
0.033447
0.021729
0.027100
0.027588
0.034424
0.028564
0.033447
0.043213
0.033936
0.029053
0.042725
0.042236
0.041260
0.024658
0.022217
0.026123
0.027100
0.024658
0.031982
0.028564
0.033936
0.035400
0.023193
0.019287
0.021729
0.015869
0.030518
0.025146
0.024170
0.016357
0.011963
0.012939
0.024170
0.018311
0.008545
0.016846
0.010498
0.002686
0.011963
0.010986
0.010986
0.013428
0.017822
0.005615
0.002686
0.005615
0.018311
0.003662
-0.003632
-0.002655
-0.002167
-0.004120
-0.007538
-0.010956
-0.012421
-0.000702
-0.018280
-0.025604
-0.055878
-0.069061
-0.095917
-0.109589
-0.136444
-0.156464
-0.122284
0.022217
0.348389
0.755127
0.884521
0.616943
0.154541
-0.306854
-0.374725
-0.148651
0.182861
0.422607
0.506104
0.443115
0.357178
0.252197
0.122803
0.005615
-0.051483
-0.082245
-0.130096
-0.154999
-0.190643
-0.196503
-0.222382
-0.237518
-0.217010
-0.209686
-0.187225
-0.175507
-0.150116
-0.135956
-0.107147
-0.089081
-0.073456
-0.053925
-0.043671
-0.028534
-0.028534
-0.013397
-0.008514
-0.002167
-0.001190
0.007080
-0.000214
0.012451
0.004639
0.001709
0.010010
0.010010
0.000732
0.007080
0.002197
-0.009003
-0.016327
-0.005585
-0.004120
0.000244
-0.019745
-0.016815
-0.000702
-0.011444
-0.010468
-0.018768
-0.008514
-0.015350
-0.006561
-0.007538
-0.004120
-0.006561
0.003174
0.001221
-0.000702
0.007568
-0.000702
0.005615
0.018311
0.023193
0.022217
0.024170
0.017822
0.030518
0.027100
0.025635
0.020752
0.027100
0.026123
0.022705
0.027588
0.020264
0.031006
0.028564
0.021240
0.018311
0.027588
0.024658
0.013916
0.010010
0.003174
0.013428
0.007080
0.014404
0.004639
-0.006073
0.000244
0.007080
0.008057
0.004639
-0.010956
-0.006073
-0.012421
-0.009979
-0.017792
-0.007050
0.004150
-0.007538
-0.012421
-0.014374
-0.005585
-0.004120
-0.011444
-0.006073
-0.005585
-0.007538
-0.009491
-0.009979
0.001221
0.005615
-0.002655
-0.009491
-0.004120
-0.019745
-0.008514
-0.000702
-0.005585
-0.012909
-0.006073
-0.022186
-0.027557
-0.035858
-0.054413
-0.066132
-0.080780
-0.105682
-0.141327
-0.175018
-0.240936
-0.300018
-0.334686
-0.291229
-0.045624
0.377686
0.941162
1.012451
0.999756
0.567627
0.118408
-0.283417
-0.275116
0.114502
0.503174
0.825439
0.980225
0.874268
0.606201
0.518799
0.420654
0.289307
0.167236
0.060791
-0.025604
-0.113007
-0.154510
-0.175995
-0.185760
-0.209198
-0.207245
-0.206757
-0.193085
-0.186737
-0.175995
-0.155487
-0.127167
-0.128632
-0.111542
-0.105194
-0.069550
-0.061737
-0.050507
-0.047577
-0.038788
-0.027069
-0.026093
-0.027069
-0.018280
-0.016815
-0.019745
-0.008514
-0.006073
0.005615
0.000244
0.005615
0.011963
0.004639
0.005127
0.017822
0.027588
0.028076
0.022705
0.038818
0.036865
0.043701
0.039795
0.048584
0.053955
0.066162
0.052002
0.024170
0.001221
0.013428
0.013916
0.012451
-0.006561
-0.025604
-0.033417
-0.036835
-0.038300
-0.055878
-0.075897
-0.095428
-0.109589
-0.130096
-0.134491
-0.138885
-0.135468
-0.153046
-0.154022
-0.152557
-0.156464
-0.161835
-0.160858
-0.149628
-0.145233
-0.149139
-0.147675
-0.137909
-0.142303
-0.123260
-0.127167
-0.113007
-0.109100
-0.100311
-0.099335
-0.079803
-0.092010
-0.093475
-0.070038
-0.076385
-0.068573
-0.051971
-0.046600
-0.049042
-0.057831
-0.050018
-0.047577
-0.043182
-0.054413
-0.040741
-0.044647
-0.041718
-0.028534
-0.034882
-0.041718
-0.030487
-0.020233
-0.025116
-0.036346
-0.026581
-0.014374
-0.025116
-0.019257
-0.020721
-0.014862
-0.015350
-0.012909
-0.010468
-0.014374
-0.010468
-0.007538
-0.016327
-0.010956
-0.010468
-0.005096
0.001709
-0.002167
-0.003143
-0.007050
-0.001190
-0.002167
0.002686
0.009033
0.009033
0.002686
-0.000214
-0.000214
0.002686
0.002197
0.013428
0.010498
-0.000214
0.005127
-0.002655
-0.014862
-0.007538
-0.034882
-0.064178
-0.081268
-0.115448
-0.150116
-0.259491
-0.446991
-0.665741
-0.744354
-0.173065
1.012451
1.012451
1.012451
1.012451
-0.821503
-0.987030
-0.987030
-0.267303
0.882568
1.012451
1.012451
1.012451
0.814209
0.489990
0.225830
0.036377
-0.089569
-0.168671
-0.221405
-0.245819
-0.236053
-0.218964
-0.203339
-0.174530
-0.152557
-0.124725
-0.097382
-0.071014
-0.045135
-0.024139
-0.009491
0.008057
0.007568
0.013916
0.030518
0.043701
0.044678
0.045654
0.029541
0.025635
0.050537
0.041260
0.039307
0.038818
0.036377
0.023193
0.024658
0.013428
0.023682
0.022705
0.009521
0.004639
0.004639
0.008545
-0.000214
-0.005585
-0.002167
0.000732
-0.016327
-0.009979
-0.009979
-0.003632
-0.006073
0.010498
0.011963
-0.004608
-0.002167
0.007080
0.015869
0.012939
0.007568
0.021240
0.023682
0.028564
0.044189
0.051025
0.067139
0.080322
0.061768
0.064697
0.073975
0.074463
0.067627
0.069092
0.062744
0.062256
0.053955
0.045166
0.050049
0.041748
0.038330
0.025146
-0.008514
-0.058319
-0.072968
-0.087616
-0.105682
-0.134979
-0.152557
-0.157440
-0.164276
-0.178436
-0.188202
-0.210175
-0.207733
-0.214569
-0.235565
-0.224823
-0.213104
-0.208710
-0.208710
-0.196014
-0.165741
-0.140839
-0.113983
-0.107635
-0.099823
-0.091034
-0.082245
-0.071014
-0.045135
-0.025604
-0.002167
-0.001190
0.020264
-0.013885
-0.027069
0.017822
0.041260
0.034912
0.027588
0.031982
0.019287
0.025146
0.024658
0.016357
0.031006
0.034424
0.012451
0.026611
0.025146
0.020752
0.020752
0.003174
0.016846
0.014893
0.002686
0.000732
0.004639
-0.002655
-0.006561
-0.013885
-0.026581
-0.035858
-0.039764
-0.058319
-0.066620
-0.091034
-0.116913
-0.166229
-0.221893
-0.300995
-0.375214
-0.413300
-0.308807
0.213135
1.012451
1.012451
1.012451
1.012451
0.172119
-0.987030
-0.987030
-0.597870
0.658447
1.012451
1.012451
1.012451
0.777100
0.494385
0.273682
0.071045
-0.065643
-0.170624
-0.242889
-0.269257
-0.261444
-0.261932
-0.237518
-0.219452
-0.207245
-0.169159
-0.163788
-0.143280
-0.120331
-0.090546
-0.074432
-0.056366
-0.061737
-0.048065
-0.034882
-0.022186
-0.024628
-0.016327
-0.014862
-0.005585
-0.013397
-0.001678
-0.001678
0.010010
0.007080
0.005615
0.001709
0.025146
0.018311
0.020752
0.014404
0.021240
0.014404
0.013916
0.013916
0.023193
0.012451
0.017334
0.031006
0.022217
0.007568
0.013916
0.011963
0.009033
0.007568
0.008057
0.008057
0.005615
-0.002167
-0.002167
0.007080
-0.006073
-0.009003
-0.004608
0.004639
0.010010
0.006592
-0.001190
-0.003143
-0.001678
-0.006561
0.002197
-0.010956
0.001221
-0.002655
0.010986
-0.000702
0.016846
0.007080
0.021729
0.014893
0.000732
0.015381
0.033936
0.027100
0.036377
0.031982
0.052002
0.052490
0.041748
0.054932
0.053467
0.044678
0.037842
0.037354
0.051025
0.066650
0.059814
0.058350
0.047119
0.045654
0.038330
0.014404
-0.029022
-0.056854
-0.074432
-0.104706
-0.155975
-0.216034
-0.203827
-0.197479
-0.217010
-0.263885
-0.267303
-0.262421
-0.264862
-0.284882
-0.291229
-0.302460
-0.300507
-0.288788
-0.285858
-0.273163
-0.244354
-0.206268
-0.179413
-0.156464
-0.140350
-0.128632
-0.133026
-0.125702
-0.124237
-0.136932
-0.160370
-0.160858
-0.150604
-0.092499
0.001709
0.077881
0.103271
0.125244
0.229736
0.385498
0.449463
0.403564
0.489990
0.448975
0.291260
0.238525
0.299072
0.471436
0.585693
0.626709
0.634033
0.601807
0.563721
0.478760
0.373291
0.305420
0.253174
0.214600
0.154541
0.122314
0.095947
0.087646
0.060303
0.031006
0.030518
0.019775
0.001221
0.003662
0.000244
-0.007538
-0.002167
-0.010468
-0.003143
-0.015839
-0.024139
-0.014862
-0.028046
-0.025116
-0.028534
-0.037811
-0.037811
-0.019257
-0.030975
-0.042206
-0.031464
-0.035858
-0.042694
-0.043671
-0.035858
-0.043671
-0.032440
-0.040253
-0.050018
-0.038300
-0.028534
-0.040253
-0.040741
-0.035370
-0.034393
-0.036346
-0.028046
-0.040741
-0.034882
-0.023651
-0.023651
-0.038300
-0.050507
-0.031952
-0.020233
-0.028534
-0.037323
-0.032440
-0.032928
-0.033905
-0.039764
-0.039764
-0.031952
-0.040253
-0.043671
-0.032440
-0.031464
-0.032928
-0.032440
-0.030487
-0.034393
-0.035858
-0.040741
-0.026093
-0.027557
-0.023651
-0.026093
-0.027557
-0.029022
-0.030975
-0.020233
-0.021210
-0.006073
-0.012909
-0.019257
-0.018280
-0.009979
-0.015350
-0.014374
-0.021210
-0.008514
-0.007050
-0.020721
-0.016327
-0.002167
0.002686
-0.012421
-0.007050
-0.004120
-0.008514
-0.001190
-0.006561
-0.018280
0.003174
-0.010468
-0.009003
0.002686
-0.004120
0.013428
0.000244
-0.005096
0.007080
0.020264
0.041260
0.046631
0.047119
0.056885
0.050049
0.060303
0.047119
0.052979
0.041260
0.039795
0.025635
0.009033
-0.056854
-0.119843
-0.159393
-0.182831
-0.088593
0.182861
0.488037
0.705811
0.782471
0.667236
0.040771
-0.673553
-0.650604
-0.157928
0.247314
0.429443
0.464600
0.403564
0.314209
0.202393
0.110107
0.030518
-0.031952
-0.067108
-0.088593
-0.110077
-0.114471
-0.098846
-0.090546
-0.078339
-0.074921
-0.059784
-0.046112
-0.029510
-0.019745
-0.019745
-0.004608
-0.001678
-0.004120
-0.000214
-0.004608
-0.003632
-0.004608
0.008545
-0.003143
-0.007538
-0.004120
-0.008514
-0.014862
-0.017303
-0.017792
-0.004608
-0.025604
-0.016815
-0.024628
-0.024628
-0.026581
-0.033905
-0.044159
-0.050995
-0.039764
-0.049530
-0.054901
-0.063202
-0.056366
-0.056366
-0.078339
-0.072479
-0.066620
-0.073944
-0.078339
-0.088593
-0.084686
-0.093964
-0.082733
-0.092010
-0.108612
-0.096893
-0.102264
-0.103729
-0.100311
-0.098846
-0.093964
-0.092010
-0.092499
-0.094452
-0.097382
-0.074432
-0.076874
-0.064667
-0.063202
-0.066132
-0.047089
-0.026581
-0.033905
-0.025604
-0.013397
0.010498
0.022217
0.076904
0.075928
0.059326
0.041260
0.007080
-0.020233
-0.042694
-0.009491
0.041260
0.070557
0.049561
0.036865
-0.002167
-0.015839
-0.034393
-0.039764
-0.037323
-0.036835
-0.045624
-0.047089
-0.057831
-0.051971
-0.064178
-0.061249
-0.037323
-0.034393
-0.021210
-0.026581
-0.021210
-0.013397
-0.014862
-0.012421
-0.011932
-0.002167
0.013428
0.020752
0.022217
0.036377
0.050537
0.046143
0.046143
0.061279
0.064209
0.081787
0.075439
0.086670
0.088135
0.077393
0.082764
0.091064
0.067627
0.059814
0.064697
0.048096
0.046143
0.012451
-0.039764
-0.110565
-0.238007
-0.336639
-0.248260
0.052002
0.484131
1.012451
1.012451
0.756104
0.287842
-0.135468
-0.377655
-0.303436
0.076416
0.389893
0.413818
0.597900
0.644287
0.556396
0.388916
0.221924
0.091553
-0.009003
-0.086151
-0.126678
-0.167694
-0.171600
-0.160858
-0.149628
-0.136444
-0.125702
-0.100311
-0.085175
-0.069550
-0.050018
-0.031952
-0.025116
-0.018280
-0.004120
-0.006561
0.002197
0.007568
0.009033
0.003174
0.005127
0.004639
-0.002167
-0.001678
-0.013397
-0.018280
-0.017792
-0.003632
-0.015839
-0.019257
-0.020233
-0.012909
-0.023163
-0.029510
-0.021698
-0.018280
-0.012909
-0.014374
-0.018768
-0.005096
-0.003632
-0.004608
-0.004608
-0.002655
-0.002167
0.005127
-0.006561
0.005615
0.010498
0.011475
0.000244
0.000732
0.005127
0.006592
-0.002655
0.000732
0.007568
-0.005585
-0.004608
-0.002167
-0.004608
-0.001678
-0.006561
-0.013397
-0.000702
-0.009003
-0.010468
-0.002655
-0.015839
-0.008026
-0.015350
-0.009003
-0.016815
-0.012909
-0.009003
-0.017303
-0.016327
-0.011932
-0.016815
-0.024139
-0.027069
-0.013885
-0.008026
-0.026581
-0.021210
-0.026093
-0.037323
-0.029510
-0.025604
-0.021698
-0.017303
-0.031952
-0.022186
-0.026093
-0.026093
-0.032928
-0.024139
-0.020233
-0.019745
0.002197
0.000244
0.005615
0.006592
0.017334
0.013916
-0.000702
0.015869
0.025635
0.031006
0.022217
0.034424
0.027588
0.039795
0.040771
0.032959
0.039795
0.030029
0.025146
0.030518
0.028564
0.023193
0.021729
0.015381
0.022705
0.009033
-0.002167
0.023682
0.012939
0.013916
0.011475
0.005615
0.006592
0.004150
0.005127
0.006592
0.022705
0.005127
-0.006073
0.002197
0.000244
-0.019257
-0.018768
-0.030975
-0.053925
-0.078339
-0.123260
-0.196014
-0.347870
-0.562714
-0.669647
0.210205
1.012451
1.012451
0.782471
-0.514862
-0.987030
-0.908417
-0.295624
0.278564
0.576416
0.643799
0.564697
0.448486
0.305420
0.174072
0.069092
-0.004608
-0.064667
-0.094452
-0.128143
-0.139374
-0.145233
-0.125214
-0.124725
-0.123749
-0.092499
-0.087616
-0.075409
-0.059296
-0.056854
-0.046600
-0.038300
-0.022675
-0.020721
-0.010468
-0.012421
-0.001190
0.016357
-0.004608
0.005127
0.015869
0.008057
0.013428
0.008545
0.008057
0.022217
0.016846
0.003662
-0.001678
0.017822
0.008057
0.003174
0.009033
0.013916
-0.001190
-0.005096
0.001221
-0.000702
0.001709
-0.008026
-0.009979
-0.000702
-0.001190
-0.002167
-0.001190
-0.003143
-0.009003
-0.010956
-0.003143
-0.002655
-0.013397
-0.012421
-0.006561
0.007568
-0.005585
-0.023163
-0.003143
0.003662
-0.007050
-0.009003
-0.012421
-0.000214
-0.011932
-0.012909
-0.011444
-0.001190
-0.006073
-0.023651
-0.014374
-0.018768
-0.012909
-0.010468
-0.006073
-0.020721
-0.017792
-0.019257
-0.008026
-0.006561
-0.004608
0.006592
0.003662
0.004639
0.005615
0.009521
0.016846
0.022705
0.006104
0.010498
0.021729
0.027100
0.035400
0.035400
0.045166
0.043213
0.031494
0.045654
0.040283
0.042236
0.040771
0.031982
0.036377
0.037354
0.043213
0.052979
0.045654
0.042725
0.044678
0.039307
0.043701
0.040283
0.037842
0.048096
0.032959
0.035889
0.031982
0.025146
0.036865
0.029541
0.027100
0.022217
0.028076
0.016357
0.022217
0.011963
-0.000702
0.004150
-0.006073
-0.000702
-0.005096
-0.002167
-0.006073
-0.014862
-0.026581
-0.011932
-0.037811
-0.055878
-0.047577
-0.064667
-0.092010
-0.113983
-0.158417
-0.227753
-0.356171
-0.460663
-0.452850
-0.074432
0.700928
1.012451
1.012451
0.696045
-0.321503
-0.917206
-0.639374
-0.199432
0.236084
0.560791
0.673096
0.629150
0.490479
0.336182
0.196045
0.085693
-0.002167
-0.054901
-0.111542
-0.143280
-0.145233
-0.171112
-0.166718
-0.159393
-0.153046
-0.134491
-0.121307
-0.110565
-0.102264
-0.088593
-0.080292
-0.079803
-0.068573
-0.064667
-0.054901
-0.050018
-0.048553
-0.043182
-0.037811
-0.042206
-0.049530
-0.039276
-0.016327
-0.012421
-0.024628
-0.027557
-0.018768
-0.021210
-0.010468
-0.014862
-0.005096
-0.001678
-0.013397
-0.008026
-0.016815
-0.009979
-0.006561
-0.018768
-0.030487
-0.030975
-0.022675
-0.026581
-0.025116
-0.029999
-0.021698
-0.019257
-0.030975
-0.025604
-0.043671
-0.020721
-0.029999
-0.026093
-0.032928
-0.030975
-0.013885
-0.011932
-0.015350
0.000732
0.004639
0.008057
0.005127
0.006592
0.016846
0.016357
0.012939
0.018799
0.024658
0.037354
0.025146
0.032471
0.029053
0.030518
0.039307
0.036865
0.029053
0.032471
0.031982
0.032471
0.039307
0.034424
0.027100
0.027100
0.031982
0.026123
0.024658
0.018311
0.031494
0.032959
0.016846
0.018799
0.026611
0.019287
0.018799
0.009033
0.013428
0.015381
0.012939
0.015381
0.014404
0.011963
0.010010
0.010010
0.002686
-0.000702
-0.005096
-0.015350
-0.026093
-0.052948
-0.081268
-0.096893
-0.134979
-0.192108
-0.221405
-0.065155
0.144287
0.159912
0.043213
-0.010468
0.004150
0.080811
0.162354
0.224854
0.303955
0.364502
0.351318
0.302002
0.236572
0.239990
0.332764
0.419678
0.475342
0.547119
0.570557
0.523682
0.458252
0.391846
0.277588
0.105713
-0.019745
-0.033417
-0.013885
-0.025604
-0.078339
-0.171600
-0.310272
-0.432831
-0.437225
-0.313202
-0.337128
-0.380585
-0.397675
-0.425995
-0.475311
-0.501678
-0.525604
-0.511444
-0.467987
-0.396210
-0.322968
-0.279510
-0.257050
-0.213593
-0.161346
-0.136932
-0.123749
-0.085175
-0.086151
-0.075897
-0.071991
-0.071503
-0.081268
-0.062714
-0.061737
-0.054901
-0.033905
-0.038300
-0.046112
-0.042694
-0.009979
-0.027069
-0.029999
-0.013885
-0.006073
-0.002167
0.008057
0.006592
0.024170
0.032471
0.029053
0.032471
0.049561
0.051025
0.049561
0.054443
0.062256
0.053955
0.067139
0.059814
0.082275
0.072998
0.065674
0.089600
0.088623
0.081787
0.099854
0.107178
0.108643
0.101807
0.110596
0.115479
0.113037
0.113037
0.102783
0.107666
0.104248
0.109131
0.104736
0.096924
0.107666
0.096924
0.078369
0.069580
0.065186
0.067139
0.044189
0.048584
0.037842
0.035889
0.020264
0.022705
0.020752
0.019287
0.010010
0.013428
0.014404
0.001221
0.001709
0.007568
0.011963
-0.007538
-0.007538
-0.005585
-0.000214
-0.015350
-0.037811
-0.055878
-0.097382
-0.142792
-0.194061
-0.237030
-0.298553
-0.359100
-0.287811
0.027588
0.532471
0.808350
0.783936
0.551514
0.318604
0.239014
0.420654
0.554443
0.746826
0.890381
0.948975
0.959229
0.931396
0.887939
0.842529
0.774170
0.674072
0.568115
0.487061
0.403076
0.317139
0.239990
0.168701
0.118408
0.047607
-0.023163
-0.071014
-0.101288
-0.127167
-0.153534
-0.148163
-0.134979
-0.134979
-0.148651
-0.159882
-0.153534
-0.159393
-0.175507
-0.249237
-0.378143
-0.524139
-0.588593
-0.552948
-0.465546
-0.481659
-0.592010
-0.630096
-0.574921
-0.613495
-0.671600
-0.703339
-0.829315
-0.839081
-0.717499
-0.664764
-0.642792
-0.664276
-0.635468
-0.578339
-0.510468
-0.460175
-0.384491
-0.317596
-0.252655
-0.202362
-0.164764
-0.119354
-0.082733
-0.043182
-0.000214
0.023682
0.034912
0.051025
0.073975
0.093994
0.104248
0.093018
0.087646
0.091064
0.072021
0.072510
0.056885
0.083740
0.084717
0.060303
0.045166
0.052979
0.057861
0.058350
0.060303
0.058838
0.057861
0.062744
0.073486
0.094482
0.097900
0.107178
0.109619
0.113037
0.123291
0.137451
0.154053
0.166260
0.154541
0.136475
0.127197
0.129639
0.105225
0.108643
0.138428
0.154053
0.142822
0.129150
0.116943
0.108643
0.101807
0.093018
0.077881
0.089600
0.095947
0.091553
0.095947
0.092041
0.103271
0.103271
0.091553
0.093018
0.084717
0.086182
0.093506
0.076416
0.071533
0.080322
0.064697
0.066162
0.061768
0.067627
0.063721
0.049072
0.061279
0.062744
0.051514
0.059326
0.060303
0.057373
0.043213
0.038330
0.036377
0.002686
-0.034882
-0.091034
-0.170624
-0.305389
-0.405975
-0.321014
0.350342
1.012451
1.012451
1.012451
0.770752
0.313721
-0.016327
0.135986
0.406982
0.577881
0.753662
0.882568
0.932373
0.882568
0.803467
0.684814
0.554443
0.467041
0.346924
0.225342
0.112061
0.017334
-0.060272
-0.101288
-0.151093
-0.154510
-0.168182
-0.172089
-0.163300
-0.167206
-0.170135
-0.155975
-0.112518
-0.070038
-0.058319
-0.042694
-0.069061
-0.159393
-0.141327
-0.099823
-0.063202
-0.072968
-0.088593
-0.098846
-0.099823
-0.111542
-0.097870
-0.095428
-0.077850
-0.088593
-0.102264
-0.114960
-0.116425
-0.120819
-0.115448
-0.113007
-0.106659
-0.109589
-0.110565
-0.106171
-0.099823
-0.103729
-0.107635
-0.110565
-0.114960
-0.089569
-0.097382
-0.098358
-0.085175
-0.084686
-0.088104
-0.080780
-0.074432
-0.067596
-0.061249
-0.052948
-0.053925
-0.054901
-0.056366
-0.042694
-0.033905
-0.043182
-0.042694
-0.025604
-0.028534
-0.032928
-0.025116
-0.027069
-0.022675
-0.029022
-0.031952
-0.010956
-0.015350
-0.017303
-0.016815
-0.018768
-0.024139
-0.020233
-0.017303
-0.011444
-0.017303
-0.002655
-0.014862
-0.022675
-0.007538
-0.002655
0.005615
0.009033
0.006104
0.000244
0.004150
0.031982
0.019287
0.026123
0.024170
0.032959
0.035400
0.020752
0.036377
0.041260
0.037354
0.031006
0.020264
0.032959
0.026611
0.027588
0.005615
0.007568
0.007568
0.004150
-0.008514
-0.013885
-0.019257
-0.008514
-0.026581
-0.026581
-0.030975
-0.036835
-0.029022
-0.048065
-0.039276
-0.037811
-0.045135
-0.045135
-0.040741
-0.039764
-0.047089
-0.042206
-0.050018
-0.070038
-0.057343
-0.062225
-0.074921
-0.123749
-0.159882
-0.206268
-0.262909
-0.360565
-0.466034
-0.474335
-0.081268
0.776611
1.012451
1.012451
0.006592
-0.711151
-0.777069
-0.538300
-0.264862
0.062256
0.350830
0.471436
0.411865
0.298584
0.167725
0.031982
-0.080780
-0.153046
-0.195038
-0.229218
-0.219940
-0.226776
-0.198944
-0.172577
-0.134979
-0.116425
-0.085663
-0.043182
-0.026093
-0.009979
0.012939
0.034912
0.045654
0.058838
0.065674
0.090576
0.104248
0.092041
0.112061
0.106201
0.108154
0.112061
0.102295
0.099854
0.109619
0.106689
0.112549
0.108643
0.089600
0.075439
0.081299
0.063721
0.070068
0.054443
0.061768
0.045654
0.031982
0.033936
0.036377
0.030029
0.022705
0.020264
0.004150
-0.002167
-0.000214
-0.000214
0.004150
-0.005585
-0.010468
-0.008026
-0.009491
-0.013885
-0.003632
-0.022186
-0.010956
-0.024628
-0.010468
-0.010468
-0.014862
-0.014862
-0.016815
-0.020721
-0.021210
-0.025116
-0.019745
-0.023651
-0.026093
-0.001678
-0.025604
-0.031464
-0.014862
-0.018280
-0.012421
-0.012421
-0.012421
-0.004120
-0.013397
-0.020721
0.000732
-0.003143
0.007568
-0.006561
-0.011444
0.001709
0.000244
0.015869
0.015381
0.010986
0.012939
0.011963
0.002686
0.024658
0.021240
0.028076
0.023682
0.023193
0.031006
0.023193
0.018799
0.032471
0.028564
0.022217
0.021240
0.028564
0.017822
0.021729
0.021240
0.022217
0.023193
0.014404
0.010986
0.015869
0.019775
0.015869
0.012451
0.005127
0.003662
-0.000702
0.013916
0.007080
0.001221
0.002686
0.006592
0.009521
0.007080
0.002686
0.007080
0.002686
0.007080
-0.004608
0.014404
0.006592
0.002197
-0.005096
-0.000214
-0.001678
0.003174
-0.006561
-0.012909
-0.010956
-0.009491
-0.019745
-0.034393
-0.043671
-0.079315
-0.112518
-0.160858
-0.224823
-0.317596
-0.439178
-0.504608
-0.192596
0.679932
1.012451
0.892334
0.507568
0.015869
-0.693085
-0.811249
-0.445526
0.107178
0.437744
0.558350
0.510986
0.389893
0.245850
0.138428
0.026611
-0.103729
-0.161835
-0.186249
-0.206268
-0.212616
-0.221405
-0.201385
-0.184784
-0.156464
-0.158905
-0.157440
-0.139862
-0.125702
-0.111542
-0.101288
-0.087616
-0.074432
-0.063202
-0.045624
-0.041229
-0.031464
0.000732
0.000732
0.005615
0.010986
0.022705
0.036865
0.028076
0.029541
0.050537
0.080322
0.102295
0.085693
0.063721
0.049072
0.036865
0.052979
0.072998
0.072021
0.063721
0.053467
0.040283
0.045166
0.038818
0.030029
0.020264
0.017822
0.002686
0.012451
0.006592
0.005615
0.011475
0.007080
-0.003632
0.010986
0.000732
-0.001190
0.000732
0.010986
-0.004120
-0.005096
0.005615
0.012451
0.015381
-0.000214
-0.000702
0.011475
0.014893
0.011963
0.015869
0.012939
0.018799
0.020264
0.018799
0.014404
0.017334
0.010498
0.023682
0.030518
0.014893
0.013916
0.025635
0.022217
0.014893
0.027100
0.022217
0.026611
0.012451
0.016357
0.017334
0.019775
0.022217
0.010986
0.011475
0.009521
0.012451
0.015869
0.009033
-0.001190
0.000732
-0.006561
0.001221
-0.012909
-0.014862
0.000732
-0.019745
-0.010468
-0.016327
-0.012909
-0.006561
-0.006561
-0.006561
-0.005585
-0.019257
-0.018768
0.004150
-0.012421
0.012451
0.021729
0.000244
0.005127
0.024658
0.024658
0.035889
0.031006
0.051514
0.055908
0.050049
0.048096
0.056885
0.051025
0.055420
0.063721
0.053467
0.061279
0.060791
0.064697
0.069580
0.065186
0.058350
0.059326
0.050537
0.042725
0.038818
0.034912
0.034912
0.035889
0.021729
0.017822
0.020752
0.018799
0.013428
0.002197
-0.015839
-0.019745
-0.042694
-0.215057
-0.413300
-0.207245
0.479248
0.560791
0.275635
0.150635
0.120361
-0.081268
-0.219940
-0.071991
0.071045
0.149170
0.205811
0.240967
0.221436
0.213135
0.182861
0.140381
0.112549
0.071045
0.059326
0.039307
0.007568
-0.000214
0.009033
0.012939
0.022705
0.021240
0.028076
0.044678
0.037842
0.026123
0.028076
0.056885
0.056396
0.052490
0.041260
0.057373
0.059326
0.059814
0.057373
0.061279
0.051025
0.046143
0.031006
0.032471
0.028564
0.027588
0.022705
0.018311
0.003174
0.004639
0.017822
0.013428
-0.004608
-0.005585
-0.001678
-0.017303
-0.010468
-0.020233
-0.012909
-0.008026
-0.028534
-0.034882
-0.038788
-0.024628
-0.022675
-0.033417
-0.038300
-0.039764
-0.034393
-0.045135
-0.048065
-0.042206
-0.043182
-0.047577
-0.048065
-0.042694
-0.045135
-0.037323
-0.044647
-0.040741
-0.042206
-0.043182
-0.039276
-0.035370
-0.037323
-0.040253
-0.035370
-0.038788
-0.044159
-0.029510
-0.027557
-0.027557
-0.031952
-0.023163
-0.021698
-0.022186
-0.021210
-0.013397
-0.015350
-0.014862
-0.016815
-0.022675
-0.006073
-0.011932
-0.010468
-0.009003
-0.008026
-0.001678
-0.010468
-0.004120
-0.006561
-0.003632
-0.004120
-0.001190
0.003174
-0.001678
-0.010956
-0.004608
-0.003143
0.001709
-0.004608
-0.002167
0.004150
0.001709
-0.002167
-0.004120
0.009521
0.009033
0.001709
0.000244
-0.000702
0.008057
0.006104
-0.005585
0.009033
-0.001190
0.008057
0.021729
0.027588
0.029053
0.034424
0.041748
0.044189
0.034912
0.041748
0.030518
0.051025
0.051025
0.054932
0.057373
0.052979
0.052979
0.041260
-0.025604
-0.169159
-0.302948
-0.362518
-0.258514
-0.077850
-0.031464
-0.074432
-0.198944
-0.323944
-0.326874
-0.072479
0.258545
0.395264
0.285889
0.166260
0.050049
-0.118866
-0.064178
0.135010
0.265869
0.382080
0.458740
0.486572
0.468994
0.414307
0.350830
0.288330
0.236084
0.181885
0.141846
0.104248
0.072021
0.036865
0.018799
0.003174
-0.006073
-0.024139
-0.031464
-0.041229
-0.038300
-0.050018
-0.041229
-0.048065
-0.043671
-0.050507
-0.047089
-0.047577
-0.046600
-0.039276
-0.049042
-0.048065
-0.043182
-0.039764
-0.043671
-0.040253
-0.029510
-0.021210
-0.026093
-0.042206
-0.021210
-0.015839
-0.023163
-0.031464
-0.033417
-0.018280
-0.022186
-0.027069
-0.035370
-0.017792
-0.018768
-0.025604
-0.021698
-0.023651
-0.021210
-0.027557
-0.021210
-0.009003
-0.012421
-0.025116
-0.026581
-0.023163
-0.021698
-0.019745
-0.027557
-0.017303
-0.023163
-0.020721
-0.019257
-0.023651
-0.026581
-0.012421
-0.019257
-0.012909
-0.020233
-0.029999
-0.020233
-0.005585
-0.014374
-0.018280
-0.009003
-0.009979
-0.023651
-0.015839
-0.013397
-0.004120
-0.001678
-0.015350
-0.021210
-0.011444
-0.013885
-0.002167
-0.002167
-0.006073
-0.019745
-0.018768
0.000244
-0.008026
-0.009003
-0.006561
-0.009491
-0.003632
-0.004608
-0.009491
-0.011932
0.003174
-0.002167
-0.009491
-0.008514
0.006592
0.009521
-0.002655
-0.005096
0.005127
0.000244
-0.016815
-0.011444
0.001221
-0.000214
-0.009491
-0.009491
-0.008026
-0.007050
0.001221
-0.000214
-0.002167
-0.002167
-0.005096
0.007080
0.019287
0.023193
0.020752
0.035400
0.030518
0.031494
0.029541
0.044189
0.034912
0.035400
0.050537
0.040771
0.046631
0.054932
0.042236
0.055420
0.055908
0.047607
0.038330
0.037354
0.033447
0.050537
0.037842
0.031006
0.031982
0.030518
0.025635
0.030029
0.022705
0.027588
0.011475
0.007080
-0.002167
-0.052948
-0.134003
-0.242401
-0.588593
-0.987030
-0.229218
0.880615
0.818604
0.269287
0.012451
-0.070526
-0.165741
-0.304413
-0.128632
0.140381
0.326416
0.408936
0.411865
0.447510
0.474365
0.460205
0.415283
0.366943
0.303467
0.243408
0.207275
0.158447
0.114502
0.078369
0.055420
0.042725
0.015381
0.011475
0.011475
0.013916
0.008057
-0.000214
0.003174
0.016846
0.012451
0.014404
0.012451
0.024658
0.017822
0.016846
0.019287
0.022705
0.026611
0.032471
0.021729
0.017822
0.011963
0.022217
0.019287
0.015381
0.000732
0.010010
0.006592
-0.009003
0.003662
0.004150
-0.003632
-0.021698
-0.022186
-0.011932
-0.024139
-0.017303
-0.035370
-0.028046
-0.036835
-0.034882
-0.042206
-0.051483
-0.044159
-0.032440
-0.040253
-0.059296
-0.048553
-0.049530
-0.045624
-0.052948
-0.055389
-0.048553
-0.049042
-0.054413
-0.057831
-0.038300
-0.033417
-0.045135
-0.041718
-0.040253
-0.040253
-0.043671
-0.029999
-0.025116
-0.029510
-0.020721
-0.023651
-0.024139
-0.024139
-0.029999
-0.024628
-0.011932
-0.020233
-0.016815
-0.029022
-0.017303
-0.013885
-0.009491
-0.021210
-0.009491
-0.019257
-0.027069
-0.014862
-0.013397
-0.017303
-0.021210
-0.017792
-0.010468
-0.011444
-0.018768
-0.008514
-0.014862
-0.011444
-0.008026
-0.011932
-0.014862
-0.009491
-0.006073
-0.012421
-0.007538
-0.006561
-0.012909
-0.003143
-0.003143
-0.009003
-0.011932
-0.010956
-0.010468
-0.011444
-0.004120
-0.003632
0.010010
0.013428
0.009521
0.001221
-0.002167
0.002686
0.001221
-0.007538
-0.003632
-0.007538
-0.003632
0.007568
0.001221
-0.003632
-0.007050
-0.007050
-0.013885
-0.012421
-0.020233
-0.008514
-0.011932
-0.017303
-0.033417
-0.029999
-0.025604
-0.041229
-0.062714
-0.087616
-0.121307
-0.159882
-0.215057
-0.259979
-0.294159
-0.296112
-0.304901
-0.251190
-0.137909
0.074463
0.404541
0.747803
0.952881
0.767822
0.252686
-0.211639
-0.316620
-0.492401
-0.398651
0.132080
0.718506
0.901611
0.771729
0.559814
0.305908
0.063232
-0.092499
-0.141327
-0.142792
-0.162323
-0.145233
-0.113983
-0.113983
-0.107147
-0.105682
-0.077362
-0.057831
-0.039764
-0.014374
0.025635
0.055908
0.071533
0.064697
0.069092
0.073486
0.071045
0.049561
0.049072
0.051025
0.041260
0.048584
0.051025
0.047607
0.043701
0.041260
0.050537
0.033936
0.037842
0.038818
0.037842
0.045654
0.036377
0.033936
0.038330
0.033936
0.038330
0.025635
0.020752
0.010986
0.019287
0.014893
0.014893
0.009033
0.000244
-0.004120
0.006104
-0.000214
-0.009003
0.001221
-0.009979
-0.007538
-0.014862
-0.003632
-0.014374
-0.015839
-0.017303
-0.017303
-0.009979
-0.011932
-0.031952
-0.006073
-0.012421
-0.021210
-0.026093
-0.028046
-0.017303
-0.021698
-0.022675
-0.018280
-0.019257
-0.026581
-0.018768
-0.010468
-0.002655
-0.014862
-0.009003
-0.017792
-0.018280
-0.022186
-0.014862
-0.017303
-0.020721
-0.011932
-0.010956
0.005615
-0.007050
-0.000702
-0.000214
-0.012421
-0.015839
-0.011444
-0.006073
0.001221
0.008057
0.002686
0.004639
0.006592
0.008545
0.015381
0.020752
0.019287
0.035889
0.016357
0.029541
0.019287
0.023682
0.029541
0.029541
0.026123
0.031006
0.017822
0.023193
0.030518
0.028564
0.015381
0.010498
0.014404
0.012451
0.004639
-0.003632
-0.000702
-0.015350
-0.028046
-0.024628
-0.022186
-0.025116
-0.026093
-0.060760
-0.074432
-0.087616
-0.104706
-0.121796
-0.136444
-0.146210
-0.196503
-0.285858
-0.352753
-0.329803
-0.160370
0.235596
0.742432
1.012451
1.012451
0.886475
0.258057
-0.578827
-0.768280
-0.529022
0.096436
0.694580
0.929443
0.944580
0.717041
0.385986
0.212158
0.082275
-0.010956
-0.107147
-0.161346
-0.175995
-0.166718
-0.145233
-0.130585
-0.106659
-0.097870
-0.080780
-0.047577
-0.041718
-0.000702
0.026123
0.036377
0.048584
0.035400
0.028076
0.027588
0.019775
0.012939
0.004150
0.010986
0.002197
-0.010956
-0.009979
-0.009979
-0.015350
-0.010956
-0.027069
-0.022675
-0.028534
-0.017303
-0.030487
-0.036346
-0.041229
-0.019745
-0.026581
-0.028046
-0.028046
-0.023163
-0.028534
-0.027069
-0.024628
-0.019257
-0.034393
-0.038300
-0.029999
-0.033417
-0.034882
-0.025116
-0.021698
-0.028046
-0.044647
-0.033417
-0.033905
-0.031952
-0.033905
-0.042206
-0.041229
-0.031952
-0.033417
-0.039276
-0.041229
-0.029022
-0.021210
-0.035858
-0.048065
-0.026093
-0.022186
-0.014374
-0.022186
-0.023651
-0.015839
0.016846
0.028564
-0.015839
0.046143
-0.013397
-0.026581
-0.002167
0.009521
0.004639
0.014404
-0.010956
0.033936
0.005127
0.034912
0.016846
-0.012909
-0.008026
-0.018280
-0.029999
-0.003143
-0.015839
-0.029510
-0.020233
-0.029510
-0.053925
-0.037323
-0.028046
-0.026581
-0.030487
-0.043182
-0.044647
-0.035370
-0.043182
-0.046600
-0.058807
-0.061737
-0.054901
-0.057831
-0.071991
-0.076874
-0.077850
-0.086639
-0.087128
-0.087128
-0.083221
-0.064667
-0.047089
-0.045624
-0.039764
-0.033905
-0.020233
-0.005585
0.008545
0.001709
0.008545
0.007080
0.007080
0.008545
0.036865
0.069092
0.052490
-0.028534
-0.134491
-0.204315
-0.278534
-0.295135
-0.156464
0.325928
0.918213
1.012451
0.991943
0.416748
-0.109589
-0.705780
-0.422577
0.328857
0.622314
0.665771
0.637451
0.524658
0.364990
0.214111
0.027100
-0.054413
-0.069550
-0.077850
-0.105682
-0.129120
-0.134491
-0.126190
-0.122772
-0.121796
-0.091034
-0.068573
-0.063202
-0.049530
-0.041229
-0.047577
-0.049042
-0.048553
-0.041229
-0.039764
-0.028046
-0.021210
-0.013885
-0.019257
-0.018768
-0.023163
-0.014862
-0.000702
-0.003632
-0.005585
0.005127
0.003174
0.010986
0.002686
0.007568
0.016846
0.022705
0.018799
0.013916
0.015381
0.021240
0.024658
0.006592
0.007080
0.011963
0.004639
0.007080
0.003662
0.010498
-0.002655
-0.009003
0.001221
0.001221
-0.009003
-0.011444
-0.011444
-0.005096
-0.023651
-0.010956
-0.017792
-0.018280
-0.028046
-0.018768
-0.024628
-0.023651
-0.026581
-0.031464
-0.025604
-0.024139
-0.025604
-0.018280
-0.023163
-0.016815
-0.012421
-0.020233
-0.015839
-0.013397
-0.016815
-0.022675
-0.013397
-0.008514
-0.014374
-0.016327
-0.012421
-0.004120
-0.012909
-0.014374
-0.008026
-0.014862
-0.017303
-0.016815
-0.005096
-0.009491
-0.020233
-0.014374
-0.003143
-0.011932
-0.020233
-0.011444
0.005127
0.012939
0.021729
0.011475
0.008545
-0.001190
-0.006073
-0.006073
-0.005096
-0.010468
-0.015350
-0.009491
-0.017303
-0.034393
-0.033905
-0.037811
-0.037323
-0.037323
-0.040741
-0.050018
-0.071503
-0.071014
-0.075897
-0.085663
-0.073456
-0.071503
-0.074921
-0.078339
-0.068573
-0.073944
-0.074432
-0.051971
-0.033905
-0.024139
-0.043671
-0.040741
-0.037811
-0.037811
-0.016327
-0.011444
0.011963
0.045654
0.053467
0.034424
-0.010468
0.016846
0.096436
0.079834
0.029053
-0.021698
-0.008514
0.071533
0.125244
0.246826
0.713623
1.012451
1.012451
1.012451
0.244385
-0.987030
-0.987030
-0.379608
0.609131
0.999268
0.982666
0.763916
0.423096
0.130127
-0.116425
-0.315155
-0.422089
-0.501190
-0.538300
-0.554901
-0.491913
-0.430878
-0.402069
-0.388397
-0.370819
-0.359100
-0.317596
-0.291229
-0.260468
-0.216522
-0.197479
-0.169159
-0.150604
-0.141327
-0.111542
-0.099335
-0.101288
-0.080292
-0.054901
-0.050018
-0.031952
-0.026581
-0.013397
0.003662
0.011963
0.015869
0.024170
0.027100
0.054443
0.041260
0.042725
0.048584
0.066650
0.069092
0.075928
0.075928
0.073975
0.075439
0.075439
0.084717
0.091064
0.090576
0.093506
0.094971
0.080322
0.087158
0.107666
0.096924
0.088623
0.095459
0.103760
0.098389
0.090576
0.093506
0.097412
0.088623
0.072510
0.079834
0.078369
0.080322
0.073486
0.075439
0.064697
0.054443
0.053955
0.052002
0.051025
0.053955
0.055908
0.041260
0.047607
0.033936
0.031494
0.044678
0.048096
0.036377
0.037842
0.036865
0.034912
0.034424
0.034424
0.045166
0.061279
0.054443
0.058350
0.071533
0.074463
0.073486
0.064697
0.073486
0.081787
0.076416
0.067139
0.068604
0.067627
0.070557
0.057861
0.057861
0.060303
0.055908
0.049072
0.046631
0.040771
0.029541
0.031982
0.016357
0.015869
0.010498
0.009521
0.002197
-0.003632
0.001221
0.000732
0.010010
0.001709
-0.006561
0.001221
0.008057
0.007080
0.017334
0.004150
0.009033
0.010498
0.014404
0.014404
0.016357
0.022217
0.018311
0.028076
0.010498
0.022705
0.024658
0.022705
0.035889
0.027588
0.022217
0.027100
0.018799
0.014404
0.013428
0.028076
0.014893
0.018799
0.011963
0.020264
0.018799
0.015869
0.020752
0.019287
0.015381
-0.002167
0.004639
0.007568
-0.001190
0.001709
-0.024628
-0.025604
-0.033905
-0.054413
-0.073944
-0.104706
-0.135956
-0.203827
-0.269257
-0.291718
-0.058319
0.658936
1.012451
1.012451
0.102295
-0.690155
-0.832733
-0.363007
0.119873
0.369873
0.425049
0.388916
0.322998
0.234619
0.121338
0.026611
-0.037811
-0.096405
-0.146210
-0.178925
-0.178925
-0.176971
-0.173553
-0.171112
-0.146698
-0.135468
-0.131073
-0.105194
-0.095428
-0.086151
-0.073456
-0.068573
-0.038300
-0.017303
-0.021210
-0.014862
0.000244
0.006104
0.019775
0.021729
0.035400
0.030518
0.035400
0.022705
0.039795
0.045654
0.027588
0.027100
0.047607
0.041748
0.034424
0.027100
0.034424
0.039795
0.030029
0.019287
0.033447
0.034912
0.015381
0.028076
0.024170
0.014893
0.021240
0.017822
0.021240
0.012939
0.015869
0.024658
0.025635
0.024170
0.031006
0.020752
0.034912
0.023193
0.020752
0.022217
0.027588
0.037354
0.033936
0.021729
0.031006
0.036377
0.026611
0.027100
0.019775
0.023193
0.014893
0.013916
0.019775
0.022705
0.012451
0.008545
0.012451
-0.000702
0.009521
0.002197
0.008545
0.004639
0.002686
0.010498
0.010498
0.015381
-0.005585
0.007080
0.014893
0.005615
0.004639
0.019287
0.028076
0.017822
0.010010
0.009521
0.008545
0.017334
0.020264
0.002686
0.017822
0.010986
0.010498
0.005615
0.007568
0.006592
0.014404
0.012939
-0.001678
0.012939
0.004639
0.007568
-0.000214
-0.009003
-0.007050
0.001709
-0.003143
-0.015350
-0.019745
-0.020721
-0.025116
-0.034882
-0.039276
-0.034393
-0.033905
-0.032440
-0.055878
-0.060272
-0.051971
-0.067108
-0.079803
-0.074432
-0.077362
-0.074921
-0.081757
-0.079803
-0.075897
-0.067108
-0.054901
-0.055878
-0.037323
-0.028046
-0.028046
-0.009979
-0.028046
-0.046600
-0.073456
-0.095917
-0.117889
-0.114960
0.092041
0.411865
0.339600
-0.008026
-0.120819
-0.051483
0.164307
0.484131
0.628662
0.243408
0.111084
0.192627
0.290771
0.292725
0.291748
0.281494
0.311279
0.323975
0.291748
0.176025
0.026611
0.048584
0.141357
0.109619
-0.000214
-0.094940
-0.125214
-0.105682
-0.107635
-0.109100
-0.143768
-0.165253
-0.162811
-0.147186
-0.147186
-0.135956
-0.103729
-0.080780
-0.065155
-0.047577
-0.038300
-0.010956
-0.007050
0.003174
0.002197
0.016357
0.024658
0.035889
0.036377
0.028564
0.034424
0.024658
0.030518
0.033447
0.029541
0.024658
0.020752
0.014893
0.013428
0.016357
0.018799
0.013428
0.009033
0.000732
0.008057
0.014404
0.008057
-0.004608
0.009033
0.012939
-0.000214
-0.002655
0.005127
0.010010
0.010498
0.007568
0.011475
0.006592
0.013428
0.008545
0.002197
0.013916
0.010986
0.006592
0.005615
0.013916
0.009521
0.015381
0.004639
0.004639
0.007568
0.006104
0.003174
0.001709
0.015381
0.005615
0.000732
-0.003632
0.003662
-0.000702
0.007568
0.020752
0.008545
-0.009979
-0.011444
0.011963
0.004639
-0.003143
-0.006073
-0.009979
-0.004608
-0.013885
-0.014862
-0.020721
-0.037323
-0.040741
-0.039764
-0.055389
-0.064667
-0.068573
-0.088104
-0.111542
-0.109100
-0.136932
-0.133514
-0.138885
-0.136444
-0.137909
-0.140350
-0.136444
-0.131073
-0.140350
-0.151093
-0.129120
-0.142792
-0.126190
-0.126190
-0.107147
-0.089569
-0.079315
-0.076385
-0.041718
-0.047089
-0.037323
-0.031464
-0.016815
-0.026093
-0.028534
-0.040741
-0.067596
-0.110077
-0.126190
-0.086639
0.049561
0.203369
0.346924
0.291748
0.037354
-0.087616
-0.079803
0.039795
0.113525
0.077881
-0.003632
-0.001678
0.054932
0.173096
0.290283
0.252686
0.159912
0.061768
-0.001678
-0.036835
-0.041718
-0.052948
-0.013885
0.036865
0.047607
0.039307
0.025146
0.031982
0.039307
0.031494
0.028076
0.015381
0.012451
0.002686
0.016846
0.032471
0.056396
0.036865
0.017334
-0.010468
0.007568
0.015869
0.026123
0.029541
0.031006
0.022705
0.012451
0.003174
0.007568
-0.003143
-0.011444
-0.007538
0.000244
0.002197
0.004639
-0.005585
-0.006073
-0.005585
-0.005096
-0.009491
0.002686
0.001221
0.005127
-0.012421
-0.008514
-0.010956
-0.006561
0.006104
0.007568
-0.004120
-0.003143
-0.000702
0.010498
0.012451
0.001221
0.003174
0.012451
0.011475
0.004639
0.002686
0.014404
0.011963
0.009033
0.011963
0.016846
0.009521
0.012451
0.031494
0.027100
0.019287
0.015381
0.025635
0.013428
0.031494
0.036377
0.043701
0.026123
0.033936
0.024658
0.034912
0.038818
0.037842
0.039795
0.042725
0.032959
0.031982
0.026611
0.027100
0.034912
0.021240
0.011963
0.017822
0.027100
0.000732
-0.012909
-0.005096
0.001709
0.004150
-0.012421
-0.013397
-0.028534
-0.069550
-0.090057
-0.103241
-0.132538
-0.173065
-0.244354
-0.315643
-0.377167
-0.333710
-0.113495
0.327881
0.834229
1.012451
0.863525
0.597412
0.336182
0.163330
0.161865
0.277100
0.458252
0.689209
0.776611
0.826416
0.846436
0.787842
0.665771
0.556396
0.408447
0.282959
0.161865
0.035400
-0.074921
-0.150116
-0.186249
-0.219940
-0.287323
-0.336151
-0.299530
-0.244354
-0.249237
-0.263885
-0.232147
-0.238007
-0.354706
-0.404022
-0.409393
-0.347870
-0.309784
-0.305878
-0.285370
-0.309784
-0.349335
-0.450897
-0.367889
-0.297577
-0.288300
-0.341522
-0.405487
-0.428436
-0.482147
-0.547577
-0.514862
-0.434296
-0.389862
-0.355194
-0.341522
-0.355194
-0.380585
-0.408417
-0.403534
-0.361053
-0.326385
-0.284393
-0.242401
-0.193573
-0.159393
-0.140350
-0.104218
-0.059296
-0.012909
-0.000214
0.047607
0.071533
0.094971
0.124268
0.125244
0.158936
0.176025
0.171631
0.190186
0.201904
0.218506
0.213623
0.217529
0.206787
0.202393
0.204834
0.214600
0.215088
0.192139
0.202881
0.187744
0.188721
0.178467
0.187256
0.176514
0.177490
0.168213
0.156006
0.170166
0.160400
0.167725
0.166748
0.165771
0.165283
0.149658
0.147705
0.145264
0.148682
0.152588
0.143799
0.141357
0.136963
0.138916
0.118408
0.122803
0.118408
0.115479
0.124756
0.122803
0.118408
0.093994
0.107666
0.093018
0.088135
0.094482
0.081787
0.080811
0.091553
0.076904
0.066162
0.080811
0.060791
0.053467
0.032471
0.010010
-0.025604
-0.045135
0.068115
0.215088
0.396729
0.631104
0.789307
0.623779
0.443604
0.456787
0.420166
0.374268
0.483154
0.591064
0.664307
0.700439
0.711670
0.695068
0.615967
0.510010
0.417725
0.301514
0.222900
0.159424
0.102783
0.048584
-0.011932
-0.069550
-0.144745
-0.189667
-0.231659
-0.243866
-0.253632
-0.268280
-0.274139
-0.248260
-0.243866
-0.226288
-0.221405
-0.209686
-0.207245
-0.183319
-0.169159
-0.172089
-0.161835
-0.154999
-0.132050
-0.136932
-0.129120
-0.118866
-0.108124
-0.088593
-0.075897
-0.065643
-0.057831
-0.045624
-0.051483
-0.053925
-0.051971
-0.050995
-0.042206
-0.050018
-0.047089
-0.038300
-0.014862
-0.024139
-0.021698
-0.037811
-0.061737
-0.088104
-0.079803
-0.079315
-0.111053
-0.119354
-0.136932
-0.167206
-0.156952
-0.152069
-0.149628
-0.182831
-0.212616
-0.245819
-0.278046
-0.265839
-0.262421
-0.261932
-0.268768
-0.267792
-0.253632
-0.253143
-0.233124
-0.215546
-0.215546
-0.217987
-0.210175
-0.203827
-0.192596
-0.183319
-0.173553
-0.141327
-0.111053
-0.111053
-0.085663
-0.063202
-0.053436
-0.043182
-0.031952
-0.029999
-0.021210
-0.007538
-0.001190
0.006592
0.012939
0.010010
0.001709
0.001221
-0.003143
-0.007538
-0.022675
-0.029022
-0.045135
-0.033417
-0.042206
-0.034882
-0.006073
0.032959
0.067627
0.023682
-0.032440
-0.050507
0.006104
0.116455
0.206299
0.300049
0.308838
0.227783
0.172607
0.185303
0.240967
0.303955
0.367432
0.400635
0.401611
0.367432
0.356201
0.329834
0.318115
0.301025
0.272705
0.247314
0.232666
0.194092
0.156494
0.121338
0.087158
0.052002
0.019287
-0.013885
-0.035370
-0.063202
-0.084686
-0.090546
-0.073456
-0.041229
-0.027557
-0.051971
-0.066132
-0.096405
-0.106659
-0.095917
-0.079803
-0.064178
-0.053436
-0.032928
0.010010
0.017822
0.030518
0.040771
0.028076
0.018799
0.018799
0.015381
0.019287
0.020752
0.024658
0.019775
0.019287
0.016357
0.019775
0.004150
0.001221
0.010010
0.003662
-0.013397
-0.017792
-0.006073
-0.000702
-0.019257
-0.009491
-0.016327
-0.023651
-0.009979
-0.021210
-0.021210
-0.009979
-0.014862
-0.009491
-0.010468
-0.017303
-0.026581
-0.010956
-0.005585
-0.008514
-0.014374
-0.015839
-0.012909
-0.015350
-0.015839
-0.017303
-0.004608
-0.003632
-0.011444
-0.025116
-0.011932
-0.013885
-0.016815
-0.018280
-0.026581
-0.014862
-0.022186
-0.025116
-0.012909
-0.015350
-0.024628
-0.030975
-0.029999
-0.027557
-0.024628
-0.036346
-0.026581
-0.034393
-0.036346
-0.010468
0.016357
0.010986
-0.169159
-0.296600
-0.200409
-0.127167
-0.080292
-0.039276
-0.069061
-0.059296
-0.057831
-0.092499
-0.156464
-0.125702
0.031006
0.171143
0.168701
0.112061
0.265869
0.352783
0.198486
0.144287
0.162842
0.232666
0.319580
0.347412
0.366455
0.364502
0.328369
0.284424
0.251709
0.223389
0.177490
0.128174
0.073975
0.045166
0.006104
-0.041229
-0.062225
-0.084686
-0.084198
-0.105194
-0.135468
-0.141815
-0.146698
-0.161346
-0.179901
-0.172577
-0.174042
-0.169159
-0.161835
-0.174530
-0.180389
-0.167694
-0.162811
-0.150604
-0.152557
-0.166718
-0.167694
-0.120331
-0.082733
-0.069061
-0.046600
-0.013885
0.037354
0.062256
0.071533
0.025635
0.010986
0.039307
0.064697
0.108643
0.141357
0.148193
0.149170
0.166260
0.166260
0.147705
0.131592
0.125732
0.126221
0.096436
0.091553
0.091064
0.079346
0.070068
0.063232
0.055420
0.046631
0.037842
0.035889
0.020752
0.019775
0.019775
0.019287
0.017334
0.008057
-0.003143
0.004639
-0.009491
-0.017303
-0.016327
-0.019745
-0.015839
-0.009979
-0.019257
-0.010468
-0.008026
-0.016815
-0.028534
-0.034393
-0.022186
-0.017792
-0.026581
-0.039276
-0.025604
-0.030975
-0.032440
-0.029510
-0.026093
-0.024628
-0.026581
-0.023651
-0.006561
-0.019745
-0.023163
-0.029022
-0.031464
-0.032440
-0.037811
-0.013397
-0.007538
-0.042206
-0.080292
-0.068573
-0.039276
-0.038788
-0.039276
-0.026581
-0.030975
-0.029022
-0.053436
-0.082245
-0.067108
-0.041229
-0.049042
-0.051971
-0.066132
-0.091034
-0.067108
-0.018768
-0.019745
-0.023651
-0.066620
-0.079803
-0.057343
-0.066132
-0.091522
-0.082733
-0.047089
-0.045624
-0.043671
-0.059296
-0.043671
-0.042206
-0.065643
-0.077362
-0.079803
-0.076874
-0.032928
0.034912
0.055420
0.059814
0.047119
0.047607
0.072021
0.075439
0.126709
0.148682
0.064209
0.107178
0.176514
0.228760
0.239014
0.203369
0.225342
0.285400
0.397217
0.441162
0.475342
0.471924
0.333740
0.228271
0.199463
0.242920
0.278564
0.290283
0.310303
0.311768
0.281494
0.222412
0.165771
0.120361
0.086670
0.036377
-0.011932
-0.032928
-0.050507
-0.076874
-0.098358
-0.113007
-0.116913
-0.114471
-0.127167
-0.117401
-0.103241
-0.115936
-0.104218
-0.093964
-0.099335
-0.076385
-0.064667
-0.052460
-0.059784
-0.047577
-0.046112
-0.024139
-0.027069
-0.030487
-0.021698
-0.013885
-0.010956
-0.007538
0.002197
-0.002167
0.008057
0.005127
-0.002655
0.004150
-0.002655
0.017334
0.005615
-0.000214
0.015381
0.003662
0.009521
0.018311
0.012451
0.015381
0.016357
0.004150
0.011963
0.010498
0.002686
0.013428
0.007568
-0.005096
0.001221
0.001709
0.008545
-0.001190
0.001221
0.004639
0.001221
-0.014374
0.002686
0.010010
0.012451
0.024170
0.014893
0.031494
0.030518
0.044678
0.056396
0.058350
0.068604
0.059326
0.063232
0.065186
0.050537
0.061768
0.061279
0.048584
0.036377
0.027100
0.042725
0.036865
0.001221
-0.033905
-0.047089
-0.058319
-0.034393
-0.036346
-0.055389
-0.064667
-0.053436
-0.074921
-0.070526
-0.053925
-0.045624
-0.113495
-0.124725
-0.082733
-0.088104
-0.047577
-0.031952
-0.026581
-0.009979
-0.048065
-0.079315
-0.105682
-0.080780
-0.049042
-0.024139
-0.023651
-0.029999
-0.029999
-0.024628
-0.001190
0.030518
0.015869
0.021240
0.055420
0.077393
0.073975
0.095459
0.084229
0.081299
0.066650
0.074951
0.124268
0.146240
0.174072
0.187744
0.189209
0.150635
0.123779
0.098389
0.110107
0.103271
0.118896
0.109619
0.105225
0.115479
0.158447
0.158936
0.094482
0.135010
0.236084
0.175537
0.095459
0.113037
0.113037
0.096924
0.072510
0.081299
0.091064
0.106689
0.085693
0.085693
0.081787
0.058838
0.038818
0.011475
-0.025116
-0.017792
-0.021698
-0.025604
-0.049042
-0.056366
-0.050507
-0.059296
-0.073456
-0.068085
-0.067596
-0.074432
-0.084198
-0.086639
-0.081757
-0.087616
-0.096893
-0.092987
-0.095917
-0.114960
-0.119843
-0.118866
-0.123260
-0.132538
-0.137909
-0.136932
-0.146698
-0.148651
-0.158905
-0.172089
-0.160858
-0.176971
-0.180878
-0.159882
-0.169647
-0.175018
-0.175995
-0.175018
-0.177460
-0.174042
-0.151581
-0.159882
-0.163788
-0.169647
-0.159882
-0.169647
-0.171600
-0.173553
-0.171112
-0.147675
-0.171600
-0.220428
-0.214569
-0.176483
-0.159393
-0.127167
-0.109589
-0.078339
0.035889
0.095459
0.090576
0.023682
-0.025116
-0.027557
0.019287
0.074463
0.123779
0.159912
0.172607
0.187744
0.195068
0.184326
0.169189
0.154053
0.130127
0.127686
0.115967
0.090088
0.093018
0.073486
0.058350
0.070557
0.063721
0.057373
0.065674
0.094971
0.131104
0.184326
0.155518
-0.125702
-0.626678
-0.561737
-0.077850
0.243408
0.174561
0.028564
-0.073944
-0.116425
-0.162811
-0.189667
-0.185760
-0.156952
-0.170624
-0.183319
-0.190155
-0.094940
-0.046112
0.073486
0.137939
0.220459
0.304932
0.274170
0.201904
0.234131
0.286865
0.266357
0.233154
0.252686
0.304443
0.347412
0.358643
0.359619
0.352295
0.325439
0.289307
0.261475
0.216064
0.198975
0.149658
0.116455
0.097412
0.072998
0.042725
0.028564
0.009521
-0.002167
-0.019257
-0.031464
-0.043182
-0.055878
-0.069550
-0.077362
-0.075897
-0.076385
-0.053925
0.020264
0.076416
0.102783
0.035889
-0.021698
-0.045624
-0.054413
-0.025116
0.022217
0.048096
0.058838
0.066162
0.060791
0.057861
0.058350
0.039307
0.041748
0.032471
0.019775
0.013916
0.007080
0.000244
0.016357
0.000732
-0.003632
0.009521
0.003662
0.000244
0.002686
-0.003143
-0.001678
0.007080
0.002197
-0.007050
-0.004120
-0.018768
-0.010468
0.006592
-0.005585
-0.011932
-0.015839
-0.002655
-0.007538
-0.012909
-0.010468
0.000732
-0.000702
-0.011932
-0.002167
-0.001190
0.007080
0.011475
0.010010
0.011963
0.013916
0.017334
0.015381
0.021729
0.015381
0.029053
0.021729
0.025146
0.024170
0.021729
0.023682
0.020264
0.001709
0.017822
0.009521
0.006592
0.011475
0.008057
0.004639
0.007080
0.003662
-0.000702
-0.006073
0.002686
0.001709
-0.012421
-0.009003
-0.009003
-0.006073
-0.007538
-0.009491
-0.012909
-0.013397
-0.013397
-0.016815
-0.008514
-0.015350
-0.009003
-0.016815
-0.012909
-0.009979
-0.014374
-0.005585
-0.013885
-0.022186
-0.012909
-0.003632
-0.009491
-0.013397
-0.011444
-0.013885
-0.007538
-0.012909
-0.003143
-0.005096
0.004150
-0.007538
-0.009003
-0.007538
0.004150
0.002197
-0.004120
0.010010
0.005615
0.010986
-0.007050
0.001221
0.007568
0.001709
-0.003632
0.001221
0.006104
0.004639
-0.004120
0.001709
-0.006561
-0.010468
-0.007050
-0.003632
-0.019745
-0.019257
-0.030487
-0.043182
-0.040253
-0.046600
-0.059296
-0.051971
-0.047089
-0.070038
-0.191620
-0.333710
0.354248
1.012451
1.012451
-0.028046
-0.874725
-0.959686
-0.382050
0.311768
0.563232
0.580811
0.468506
0.295166
0.137939
0.035400
-0.011444
-0.033417
-0.054901
-0.113007
-0.176971
-0.203827
-0.220428
-0.219940
-0.178436
-0.156464
-0.135468
-0.113983
-0.074432
-0.052948
-0.037811
-0.032440
-0.002655
0.008545
0.009033
0.013428
0.027100
0.025635
0.020752
0.031982
0.045166
0.031982
0.026611
0.026123
0.023193
0.034424
0.024170
0.035889
0.025146
0.031982
0.015869
0.017822
0.030518
0.031006
0.017334
0.016846
0.008057
0.010986
0.020752
0.007080
0.006592
0.010986
0.013916
0.010010
0.011475
0.012451
0.002197
-0.000214
0.008057
0.013428
0.002686
-0.002655
0.014893
0.015381
-0.001678
0.018311
0.013916
0.006104
0.000244
0.004150
0.012451
0.015381
0.005615
-0.007538
-0.002167
-0.006561
-0.007538
0.002686
0.010986
0.007080
0.006104
-0.002655
-0.002167
0.008057
-0.003143
0.004639
0.002686
-0.001190
0.005615
0.009033
0.004639
0.010986
0.004639
0.008545
0.003662
-0.003143
-0.004608
-0.003632
-0.002167
-0.001678
-0.017303
-0.014862
0.003662
0.006104
-0.014862
0.000244
-0.013885
0.000244
0.006104
0.008057
0.010498
0.014893
0.001709
0.012451
0.005615
0.003174
0.003662
0.007568
0.008545
0.002197
0.011963
-0.003143
0.004150
-0.004608
-0.018768
-0.024628
-0.033905
-0.037811
-0.027069
-0.031464
-0.024139
-0.005096
-0.005096
-0.006561
0.001709
0.006104
0.022217
0.020264
0.023193
0.039795
0.050537
0.067627
0.078369
0.085205
0.082764
0.083740
0.094971
0.091553
0.098877
0.098877
0.091064
0.090576
0.062744
0.067627
0.065674
0.052490
0.036865
0.023193
0.013916
0.000732
0.012939
0.007568
0.013428
-0.007050
-0.035370
-0.111542
-0.164764
-0.173065
-0.132538
-0.076874
-0.044647
-0.063690
-0.106659
-0.123260
-0.145233
-0.138397
-0.141815
-0.147675
-0.128143
-0.134491
-0.144745
-0.133026
-0.127655
-0.083710
-0.042206
-0.034882
-0.109589
-0.142792
-0.071014
-0.027557
-0.050995
-0.095917
-0.083221
-0.012909
-0.057831
-0.118378
-0.085663
-0.067108
-0.136932
-0.123749
-0.098846
-0.008514
0.153564
0.112549
-0.018280
-0.085175
-0.055878
0.066650
0.142334
0.174561
0.168213
0.116455
0.189697
0.356689
0.477295
0.457764
0.341064
0.295654
0.288330
0.309326
0.317139
0.344971
0.376709
0.381592
0.377686
0.342041
0.297119
0.268311
0.231201
0.198486
0.165283
0.128662
0.094482
0.088135
0.060791
0.036865
0.028564
0.014893
0.003174
-0.009979
-0.020233
-0.011932
-0.028534
-0.039276
-0.038300
-0.047089
-0.068573
-0.063202
-0.064178
-0.064178
-0.061249
-0.078339
-0.081268
-0.086151
-0.102753
-0.104218
-0.097870
-0.103241
-0.124725
-0.136444
-0.157440
-0.144257
-0.146210
-0.157440
-0.157928
-0.133026
-0.107635
-0.090546
-0.104706
-0.104706
-0.104706
-0.102264
-0.120331
-0.111053
-0.082733
-0.069550
-0.054901
-0.047089
-0.027069
-0.018768
0.009521
0.032471
0.044189
0.070557
0.074951
0.071533
0.072510
0.060303
0.065674
0.065186
0.063232
0.064209
0.082275
0.107178
0.113525
0.101318
0.089600
0.098877
0.080322
0.067139
0.056396
0.058838
0.047607
0.044678
0.026611
0.021729
0.011963
0.001709
-0.020233
-0.042206
-0.038788
-0.032440
-0.009003
0.007080
0.034912
0.034912
0.007080
-0.034882
-0.060760
-0.067108
-0.077850
-0.046600
-0.008026
0.016846
0.037842
0.041748
0.027588
0.003662
-0.034393
-0.080780
-0.100800
-0.095428
-0.063202
-0.020233
-0.013885
-0.023651
-0.029022
-0.050018
-0.062225
-0.071991
-0.079803
-0.072479
-0.075409
-0.060760
-0.041718
-0.037323
-0.019745
-0.007538
-0.011932
-0.003632
0.009033
0.006592
0.021729
0.022705
0.017334
0.029053
0.021729
0.026611
0.025146
0.023193
0.028076
0.030518
0.037842
0.023193
0.030518
0.021240
0.017822
-0.003632
0.007080
0.010498
0.010010
0.018799
0.026123
0.032959
0.033936
0.026123
0.031006
0.029053
0.029541
0.046143
0.058838
0.059814
0.077393
0.118896
0.173096
0.197510
-0.088593
-0.812225
-0.987030
-0.577362
0.351318
0.725342
0.362061
-0.124237
-0.278046
-0.207245
-0.054413
-0.011444
-0.052948
0.007080
0.113037
0.111084
0.174072
0.260498
0.312256
0.378174
0.409912
0.384033
0.382568
0.357666
0.358154
0.358154
0.343994
0.304443
0.299561
0.326904
0.446045
0.447998
0.210693
0.090576
0.085693
0.119385
0.164795
0.179443
0.198486
0.183350
0.167236
0.136963
0.100342
0.056885
0.021240
0.004150
-0.031952
-0.056366
-0.083710
-0.114960
-0.125214
-0.120819
-0.124237
-0.125214
-0.113007
-0.104706
-0.112518
-0.115936
-0.112518
-0.122284
-0.121307
-0.104706
-0.113495
-0.102753
-0.111053
-0.093475
-0.095917
-0.080292
-0.077362
-0.060760
-0.061249
-0.053925
-0.071503
-0.058319
-0.049530
-0.050018
-0.053436
-0.046112
-0.049530
-0.037811
-0.022675
-0.005096
-0.006073
-0.015350
-0.037323
-0.037811
-0.035858
-0.032440
-0.023163
-0.035370
-0.030975
-0.040253
-0.044159
-0.048553
-0.070526
-0.094940
-0.104706
-0.097870
-0.062714
-0.047089
-0.045624
-0.040253
-0.076385
-0.113495
-0.197968
-0.217499
-0.195526
-0.130096
-0.137421
-0.183807
-0.209686
-0.218475
-0.217499
-0.227264
-0.211151
-0.237518
-0.246796
-0.255096
-0.293671
-0.309296
-0.307343
-0.291718
-0.238983
-0.230194
-0.221405
-0.153046
-0.061737
0.104736
0.110107
0.051025
-0.014862
-0.029022
0.013428
0.082275
0.143799
0.192139
0.218994
0.242920
0.243408
0.234131
0.227783
0.208252
0.203857
0.179932
0.156494
0.137939
0.136475
0.125732
0.117920
0.091064
0.085693
0.076416
0.070068
0.071045
0.078369
0.071045
0.060791
0.062256
0.050049
0.046631
0.053467
0.050537
0.070068
0.058838
0.045166
0.053467
0.059326
0.065674
0.080811
0.093506
0.120361
0.184326
0.215576
-0.134491
-0.987030
-0.987030
-0.392792
0.511475
0.707764
0.349365
0.029541
-0.096405
-0.091034
-0.139374
-0.120331
-0.104706
0.006592
0.147705
0.301025
0.413818
0.391846
0.436768
0.465576
0.457764
0.464111
0.520752
0.513916
0.456299
0.484131
0.444092
0.311768
0.199463
0.186279
0.167236
0.148682
0.130615
0.101318
0.039307
-0.006561
-0.038788
-0.078339
-0.106171
-0.131073
-0.135468
-0.141815
-0.146698
-0.149628
-0.160370
-0.163788
-0.139862
-0.142792
-0.125702
-0.096405
-0.074921
-0.068573
-0.041718
-0.034393
-0.013885
-0.008514
0.002197
0.024658
0.029541
0.012939
0.021240
0.022705
0.000732
-0.026581
-0.028534
-0.005585
-0.005096
-0.022675
-0.052948
-0.042694
-0.040741
-0.045135
-0.032928
-0.050507
-0.043182
-0.042694
-0.033905
-0.039764
-0.048553
-0.053436
-0.064667
-0.053925
-0.032440
-0.052948
-0.061737
-0.048065
-0.037323
-0.034882
-0.033905
-0.058319
-0.053436
-0.049530
-0.038300
-0.032440
-0.021698
-0.033417
-0.028046
-0.012909
-0.014862
-0.003143
-0.001190
0.007568
0.018799
0.018311
0.023193
0.023193
0.033447
0.037354
0.037354
0.034912
0.029541
0.030518
0.040283
0.033936
0.026611
0.034424
0.031982
0.039795
0.018311
0.026611
0.039307
0.019775
0.023682
0.015869
0.027588
0.019775
0.030029
0.023682
0.014893
0.030029
0.024170
0.015381
0.010986
0.012451
0.022705
0.029053
0.021240
0.017334
0.017334
0.005615
0.023193
0.001709
0.005615
0.000244
-0.013397
-0.017303
-0.039276
-0.037811
-0.026093
-0.019257
-0.040741
-0.025604
-0.038788
-0.041718
-0.047577
-0.043182
-0.043182
-0.029022
-0.027557
-0.012421
0.010010
0.024658
0.029541
0.049561
0.057373
0.051025
0.044678
0.073975
0.075928
0.069580
0.075439
0.122803
0.088623
-0.003632
0.096436
0.190674
0.086670
0.046631
0.084229
0.124268
0.180420
0.147705
0.052002
-0.009979
-0.049530
0.042236
0.075439
0.051514
0.101807
0.139404
0.131104
0.074463
0.032471
0.013428
0.005615
0.021729
0.020264
0.031494
0.016357
0.018799
0.027588
0.004639
0.002197
-0.009003
-0.012909
-0.010468
-0.017303
-0.019745
-0.008026
-0.014374
-0.022675
-0.029999
-0.012909
-0.015350
-0.021210
-0.033905
-0.028534
-0.022675
-0.023163
-0.029022
-0.023163
-0.021698
-0.015350
-0.013885
-0.021210
-0.024139
-0.018768
-0.014374
-0.013397
-0.012421
-0.013885
-0.013885
-0.021210
-0.016327
-0.013885
-0.009491
-0.007050
-0.001190
-0.009003
0.007080
0.002197
0.013428
0.013916
0.014893
0.012451
0.005127
0.000732
0.006104
0.010498
0.016846
0.010986
0.001221
0.006592
0.016357
0.004150
-0.006073
-0.007538
-0.011932
-0.011444
-0.017792
-0.010956
-0.026581
-0.019257
-0.022186
-0.020233
-0.029022
-0.018768
-0.029022
-0.007050
-0.021210
-0.027557
-0.010956
-0.013397
-0.010956
-0.008026
-0.006561
0.005127
-0.001190
-0.006073
-0.003632
0.009033
0.004150
0.015869
0.004639
0.001709
0.019287
0.008057
0.010498
0.014893
0.004639
0.010498
0.011475
0.004639
0.016846
0.016846
0.012939
0.006104
0.010010
0.005127
0.012451
0.012451
0.023682
0.006592
0.012451
0.005615
0.004639
0.010010
0.017822
0.017334
0.016846
-0.009491
-0.003143
0.026611
0.057861
0.080811
0.077393
0.048584
0.010498
-0.009003
0.065186
0.135010
0.114990
0.060303
0.054932
0.054932
0.069092
0.056396
0.041748
0.057861
0.093994
0.127197
0.101318
0.052490
0.013428
0.019287
0.053955
0.069580
0.052002
0.071533
0.127686
0.201416
0.218018
0.211182
0.160400
0.142334
0.118896
0.077393
0.140869
0.156982
0.220947
0.233154
0.234131
0.207275
0.169678
0.111572
0.037842
-0.029022
0.006104
0.055908
0.010498
-0.148651
-0.144745
-0.092010
-0.111053
-0.159393
-0.193573
-0.171112
-0.168671
-0.175018
-0.210663
-0.228241
-0.234589
-0.230194
-0.219940
-0.210663
-0.206268
-0.185760
-0.179413
-0.157440
-0.148163
-0.123749
-0.103729
-0.110077
-0.102264
-0.086151
-0.066620
-0.081757
-0.071014
-0.061737
-0.061249
-0.054413
-0.051483
-0.035858
-0.035858
-0.041718
-0.047577
-0.046112
-0.042694
-0.021210
-0.016327
-0.017303
-0.013397
-0.008026
0.006104
0.004150
-0.005096
-0.012909
0.010498
0.013916
0.005615
0.016846
0.010498
0.027588
0.016357
0.017822
0.020752
0.020264
0.019775
0.020752
0.020264
0.016846
0.022217
0.017822
0.015869
0.016846
0.015381
0.008057
0.001221
0.011475
0.016357
0.011963
0.022217
0.021240
0.030518
0.012451
0.031982
0.034424
0.026611
0.027588
0.045654
0.041748
0.041748
0.022217
0.016357
0.009521
-0.006561
0.009033
0.012451
0.019287
0.019287
0.041260
0.045654
0.060303
0.084717
0.102783
0.118408
0.173584
0.256592
0.268799
0.341553
0.473877
0.545166
0.479248
0.258057
0.072510
0.135986
0.267822
0.324463
0.352783
0.408447
0.329346
0.277100
0.208740
0.006592
-0.144745
-0.157440
-0.135956
-0.158905
-0.193573
-0.224335
-0.248260
-0.276581
-0.299530
-0.302460
-0.299042
-0.298065
-0.281952
-0.261444
-0.237518
-0.219452
-0.191132
-0.175995
-0.150604
-0.123749
-0.102753
-0.089569
-0.083221
-0.083221
-0.051971
-0.030487
-0.035858
-0.029999
-0.013885
-0.015839
-0.011932
-0.004608
0.000732
0.004639
0.014404
-0.005096
-0.005096
0.003174
0.015869
0.033936
0.024170
0.033936
0.024658
0.020264
0.000732
-0.022675
-0.048065
-0.071503
-0.094452
-0.175995
-0.240936
-0.242401
-0.047577
0.264404
0.498291
0.379639
0.139404
0.102295
0.110596
0.197021
0.304932
0.437744
0.423096
0.426514
0.486084
0.552002
0.582764
0.587158
0.584229
0.561768
0.522217
0.485107
0.441162
0.388428
0.342041
0.295166
0.230713
0.193115
0.144287
0.110596
0.083252
0.048096
0.031982
0.004639
-0.013885
-0.039276
-0.071014
-0.085175
-0.081268
-0.078827
-0.093475
-0.109100
-0.113983
-0.113495
-0.110077
-0.110077
-0.118866
-0.105682
-0.107147
-0.108612
-0.113495
-0.108124
-0.101776
-0.108124
-0.102753
-0.113007
-0.102264
-0.099335
-0.102264
-0.101776
-0.106659
-0.110565
-0.113983
-0.092010
-0.102264
-0.089569
-0.099335
-0.103241
-0.121796
-0.115936
-0.117401
-0.116913
-0.110565
-0.107635
-0.094940
-0.097870
-0.099823
-0.101776
-0.102753
-0.100800
-0.101288
-0.090546
-0.097870
-0.086151
-0.095917
-0.087128
-0.091034
-0.091034
-0.071503
-0.080292
-0.089569
-0.086151
-0.088593
-0.089569
-0.082733
-0.088593
-0.086639
-0.090057
-0.089081
-0.093964
-0.086151
-0.094452
-0.088593
-0.084686
-0.097382
-0.082245
-0.090057
-0.079315
-0.085175
-0.092499
-0.093475
-0.082245
-0.084686
-0.080780
-0.072479
-0.069061
-0.066132
-0.052460
-0.030487
0.020752
0.130127
0.267822
0.274658
-0.650604
-0.987030
-0.987030
-0.620819
-0.391327
-0.140839
0.384033
0.556396
0.209717
-0.128143
-0.425995
-0.584198
-0.612030
-0.479706
-0.287811
-0.077850
0.080811
0.245850
0.374756
0.486572
0.493896
0.473389
0.433838
0.398193
0.333252
0.297607
0.278564
0.242432
0.234619
0.234619
0.258057
0.244873
0.244385
0.237061
0.219971
0.211670
0.208740
0.199951
0.194580
0.178955
0.165771
0.158447
0.153564
0.144775
0.136963
0.120850
0.120850
0.111572
0.108154
0.088135
0.073486
0.086670
0.076416
0.057861
0.048096
0.045166
0.038818
0.046143
0.031006
0.028076
0.016357
0.018311
0.018799
0.013428
0.003662
0.007568
0.007080
0.005127
-0.005096
0.002686
0.012939
0.012939
0.006592
-0.001678
-0.004608
0.006592
0.010010
0.002686
0.003662
0.004150
0.005615
-0.006073
-0.009003
-0.006073
0.008057
-0.002655
-0.006561
-0.016327
-0.012909
-0.023163
-0.031464
-0.033905
-0.039764
-0.035370
-0.039276
-0.050018
-0.040253
-0.049530
-0.040741
-0.051483
-0.054901
-0.062225
-0.057831
-0.059784
-0.054901
-0.060272
-0.056366
-0.050018
-0.049042
-0.064178
-0.049530
-0.050995
-0.043671
-0.036346
-0.031952
-0.034393
-0.023651
-0.025604
-0.020233
-0.012909
-0.011444
-0.000702
0.006592
-0.003143
0.006104
0.016846
0.010986
0.017334
0.008545
0.009033
0.011475
0.034424
0.027588
0.026123
0.025146
0.035400
0.039307
0.016357
0.027588
0.057861
0.043213
0.024170
0.028564
0.046143
0.050537
0.044678
0.047607
0.040771
0.045166
0.045166
0.052490
0.047607
0.048096
0.050049
0.028076
0.002197
-0.031464
-0.062714
-0.083710
-0.035858
0.036865
0.139893
0.305420
0.490479
0.487061
0.246826
0.116455
0.243408
0.323975
0.432861
0.611572
0.559326
0.347412
0.169189
0.137451
0.054932
0.137451
0.217529
0.244873
0.186768
0.102783
-0.026581
-0.129608
-0.231171
-0.310760
-0.363495
-0.387421
-0.392303
-0.380585
-0.353729
-0.319061
-0.274628
-0.246307
-0.217499
-0.167694
-0.139374
-0.085175
-0.048065
-0.046112
-0.029999
0.002197
0.022217
0.042725
0.068115
0.082275
0.094482
0.092529
0.086670
0.070068
0.076904
0.089600
0.101318
0.114014
0.119873
0.111084
0.114990
0.111572
0.097412
0.098389
0.088623
0.096436
0.092041
0.092529
0.092041
0.091064
0.094482
0.092529
0.071045
0.070068
0.071045
0.068115
0.061279
0.049561
0.050537
0.049072
0.041748
0.042725
0.032959
0.030518
0.035400
0.016846
0.031494
0.022217
0.019287
0.019287
0.010498
0.009521
0.014404
0.007568
0.000732
0.008545
0.016846
0.023682
0.006592
-0.000214
0.017822
-0.000214
0.017334
0.018799
0.015381
0.002686
0.017822
0.009033
0.017334
0.021240
0.014893
0.017822
0.003662
-0.003632
-0.000702
0.006592
0.004639
-0.003143
-0.024139
-0.013885
-0.014374
-0.022675
-0.027557
-0.017303
-0.030487
-0.026093
-0.041718
-0.033905
-0.046112
-0.040741
-0.045624
-0.046600
-0.049530
-0.040741
-0.038788
-0.043182
-0.050507
-0.048065
-0.044647
-0.056854
-0.040253
-0.061249
-0.046112
-0.045624
-0.050507
-0.061249
-0.057343
-0.046600
-0.057831
-0.059296
-0.067108
-0.050507
-0.054413
-0.080292
-0.069550
-0.075897
-0.070526
-0.065643
-0.082733
-0.088104
-0.103241
-0.119843
-0.155975
-0.143768
-0.073944
-0.085663
-0.222870
-0.285858
-0.192596
0.019287
0.209717
0.284912
0.105713
-0.143280
-0.248260
-0.134003
-0.041229
0.027588
0.114502
0.138428
0.126709
0.132080
0.131592
0.121826
0.108154
0.096436
0.065186
0.067139
0.063721
0.064209
0.038330
0.050049
0.045166
0.035400
0.045166
0.037354
0.039307
0.040283
0.029541
0.031494
0.026611
0.031494
0.032959
0.031982
0.030029
0.033447
0.036377
0.066650
0.065186
0.061279
0.056885
0.049561
0.046143
0.043701
0.032471
0.052979
0.046143
0.068115
0.061279
0.060303
0.059814
0.055420
0.045654
0.037842
0.034912
0.019287
0.007080
0.020264
0.024170
0.014893
0.023193
0.008545
-0.002655
-0.003632
-0.003143
0.005127
0.004150
-0.009003
0.003174
-0.000702
-0.001678
-0.005585
-0.002167
0.007080
-0.004120
-0.005096
-0.002655
0.005127
-0.003632
0.006592
0.005127
0.000244
0.007080
0.000244
0.003174
-0.009491
-0.006561
-0.004120
-0.002167
-0.002167
-0.013397
-0.013397
0.001221
-0.008514
-0.011444
-0.001190
-0.001678
-0.001190
0.001709
-0.003143
-0.011444
-0.009491
0.001221
-0.012421
-0.010468
-0.003632
-0.001678
-0.013397
-0.010956
-0.006073
0.000732
-0.001678
-0.011444
0.002197
-0.009003
-0.009491
-0.007050
-0.003143
-0.004120
-0.004120
-0.008026
-0.004120
-0.019257
0.001221
-0.002167
-0.009003
-0.017303
-0.010468
-0.021698
-0.021210
-0.030975
-0.015839
-0.013885
-0.017303
-0.037323
-0.028046
-0.035370
-0.015350
-0.021698
-0.031952
-0.022675
-0.031464
-0.026093
-0.022186
-0.028046
-0.019257
-0.018768
-0.020233
-0.023163
-0.022675
-0.016815
-0.016815
-0.020233
-0.023651
-0.018768
-0.005585
-0.010468
-0.010956
-0.012909
-0.010468
-0.007050
-0.005585
-0.022186
-0.009979
-0.006073
-0.008514
-0.009491
-0.003632
-0.004608
-0.001678
0.001221
-0.001678
0.007568
0.008057
0.006104
0.000732
0.018311
0.039795
0.044189
0.055420
0.055908
0.063232
0.056885
0.038818
-0.020233
-0.144257
-0.346405
-0.722870
-0.987030
-0.987030
-0.446991
0.836670
1.012451
0.544189
-0.024139
-0.525604
-0.716522
-0.699921
-0.467010
-0.169647
0.072510
0.231689
0.327393
0.368896
0.344482
0.322510
0.277100
0.237549
0.190186
0.154541
0.141357
0.125244
0.111084
0.088623
0.094971
0.087646
0.073486
0.074463
0.073975
0.076904
0.060303
0.058350
0.048584
0.050537
0.048096
0.042236
0.037842
0.024170
0.025635
0.025146
0.005615
0.003174
0.010010
-0.003143
-0.007538
-0.005585
-0.008026
0.000732
-0.014862
-0.004608
-0.011932
-0.012909
-0.011444
-0.004120
-0.010468
-0.011444
-0.009491
-0.004120
0.002686
-0.012909
-0.012421
-0.001678
0.001709
-0.000702
-0.004608
0.013428
0.001709
0.012939
0.006104
0.007568
0.016357
0.000244
0.015869
0.025146
0.023193
0.026123
0.028564
0.027100
0.019775
0.036377
0.036865
0.039307
0.043213
0.038330
0.048096
0.036865
0.042236
0.042236
0.042725
0.055420
0.049561
0.053955
0.048584
0.056396
0.061768
0.054932
0.045654
0.058350
0.070068
0.054932
0.051025
0.063721
0.068604
0.069092
0.059814
0.049072
0.052979
0.061768
0.052002
0.052979
0.042725
0.053955
0.039795
0.038818
0.044189
0.034912
0.029541
0.040283
0.031494
0.051025
0.045654
0.047607
0.045654
0.048096
0.028564
0.048096
0.049561
0.044189
0.033447
0.044678
0.056396
0.056396
0.060303
0.068604
0.086182
0.072021
0.063232
0.053955
0.063232
0.061279
0.066650
0.067627
0.060303
0.066650
0.059326
0.053467
0.045166
0.038818
0.055908
0.047607
0.023682
0.023193
0.024170
0.010010
0.014893
0.003662
0.001221
-0.003632
-0.009979
-0.007050
-0.015350
-0.010956
-0.012909
-0.018768
-0.023163
-0.024628
-0.028046
-0.015839
-0.024628
-0.029999
-0.017303
-0.021698
-0.048065
-0.035370
-0.041229
-0.045624
-0.035370
-0.043671
-0.042206
-0.038788
-0.019257
0.033447
0.080322
0.122803
0.100342
-0.436249
-0.783905
-0.454803
-0.111053
0.200439
0.244873
0.300537
0.525146
0.174072
-0.136932
-0.138885
-0.089081
-0.047089
0.050049
0.148193
0.243408
0.300537
0.321533
0.330811
0.313721
0.306396
0.291748
0.252197
0.215576
0.197998
0.180908
0.162842
0.135498
0.131104
0.114990
0.114990
0.085693
0.078857
0.081787
0.069092
0.057373
0.060303
0.026123
0.027588
0.028076
0.020752
0.005615
0.003174
-0.011932
-0.019745
-0.024139
-0.043182
-0.040253
-0.038300
-0.050018
-0.059784
-0.074921
-0.068573
-0.075897
-0.071014
-0.079803
-0.072479
-0.087128
-0.087616
-0.087616
-0.090057
-0.081757
-0.079315
-0.083710
-0.071014
-0.079803
-0.085663
-0.064667
-0.060272
-0.063690
-0.073456
-0.058807
-0.063202
-0.057343
-0.052460
-0.055389
-0.029999
-0.042694
-0.045624
-0.049042
-0.022675
-0.028046
-0.031464
-0.034393
-0.028046
-0.018768
-0.023651
-0.019745
-0.009003
-0.013397
-0.021698
-0.015350
-0.013397
-0.011444
-0.010468
-0.008514
-0.008514
-0.006561
-0.010468
-0.008026
-0.000214
-0.005585
-0.008026
-0.004608
-0.001190
0.005615
-0.002655
0.003662
0.010498
0.007568
-0.000702
0.007080
0.012939
0.007568
0.004639
0.012451
0.014893
0.010986
0.001709
0.005615
0.001709
0.001709
0.008057
0.001221
0.000732
-0.004608
-0.011444
-0.003632
-0.012421
-0.018768
-0.023163
-0.019745
-0.023651
-0.038788
-0.028534
-0.045624
-0.039764
-0.042206
-0.049042
-0.039764
-0.052948
-0.041718
-0.046112
-0.045135
-0.041229
-0.053925
-0.051971
-0.049042
-0.038788
-0.035370
-0.039276
-0.037811
-0.039764
-0.033417
-0.030975
-0.029999
-0.026093
-0.010468
-0.009979
-0.024628
0.001709
0.008057
0.012939
0.024658
0.028564
0.033936
0.033936
0.057373
0.080322
0.080811
0.069092
0.087158
0.087158
0.079346
0.087646
0.102783
0.112061
0.101807
0.093506
0.083252
0.064697
0.045654
0.030029
0.046631
0.067139
0.111572
0.140869
0.143799
-0.112030
-0.425018
-0.205780
0.639404
0.839600
0.470459
-0.028046
-0.257050
-0.255096
-0.082245
0.180420
0.357666
0.372803
0.309814
0.240967
0.189209
0.158447
0.110596
0.076904
0.100342
0.106689
0.102295
0.098389
0.083740
0.076904
0.071533
0.053467
0.050049
0.053467
0.055908
0.051025
0.049072
0.043701
0.042725
0.054932
0.042725
0.044678
0.043701
0.051514
0.058350
0.055420
0.050049
0.046143
0.052002
0.048096
0.050537
0.052979
0.053467
0.055420
0.053467
0.035400
0.040283
0.050049
0.046631
0.049072
0.044678
0.043213
0.036377
0.041748
0.044678
0.041748
0.050049
0.041748
0.050537
0.036377
0.036377
0.033936
0.032959
0.024658
0.023682
0.018311
0.031006
0.018799
0.029053
0.015381
0.004639
0.008545
0.006104
0.007568
-0.004608
-0.000214
0.005127
0.000732
-0.013885
-0.008514
-0.005585
-0.016327
-0.012909
-0.006561
-0.022186
-0.025604
-0.018768
-0.021698
-0.027557
-0.016815
-0.021698
-0.018280
-0.029999
-0.027557
-0.018280
-0.032440
-0.041229
-0.032928
-0.031952
-0.021698
-0.024628
-0.024139
-0.015350
-0.021698
-0.029022
-0.016815
-0.013397
-0.018280
-0.013885
-0.018280
-0.009491
-0.022186
-0.010956
-0.019257
0.000732
-0.002655
0.003174
0.002686
-0.004608
-0.002655
-0.002167
0.003174
-0.005585
-0.009979
-0.023163
-0.018768
-0.020721
-0.003143
-0.017303
-0.014374
-0.019745
-0.026581
-0.029510
-0.026581
-0.029510
-0.027069
-0.029022
-0.034882
-0.034882
-0.026581
-0.033905
-0.036346
-0.015839
-0.030975
-0.029022
-0.027069
-0.022675
-0.018768
-0.023163
-0.029510
-0.017792
-0.031464
-0.016815
-0.011444
-0.017792
-0.016815
-0.007050
-0.011444
-0.005096
-0.014862
-0.004608
-0.002167
0.001709
-0.005585
-0.004120
0.008545
0.010010
0.015381
0.014893
0.009521
0.010986
0.017822
0.021240
0.026611
0.037842
0.032959
0.034912
0.020752
0.030518
0.025146
0.041748
0.061279
0.065186
-0.001190
-0.063202
-0.167206
-0.319061
-0.527557
-0.663788
-0.214081
0.559814
0.631104
0.381104
0.240967
0.045166
-0.386444
-0.533905
-0.317108
-0.029510
0.160889
0.263916
0.281982
0.289795
0.260498
0.219482
0.202881
0.174072
0.141846
0.118408
0.094971
0.085205
0.073486
0.066650
0.061768
0.058350
0.054932
0.053955
0.061768
0.045166
0.056396
0.038330
0.034424
0.054443
0.035889
0.047607
0.042236
0.034912
0.038330
0.033936
0.027588
0.041260
0.034424
0.026123
0.028564
0.026123
0.035400
0.022705
0.027100
0.019287
0.012451
0.008057
0.013428
0.012939
0.014404
0.010010
0.011475
0.008545
0.004639
0.001221
0.010010
0.002197
-0.005585
-0.000702
-0.004608
-0.009491
-0.013885
-0.004120
-0.008514
-0.012909
-0.006561
-0.015839
-0.004608
-0.007538
-0.012421
-0.016815
-0.015839
-0.003632
-0.005585
-0.006073
-0.012421
-0.012421
-0.021210
-0.016815
-0.009003
-0.005585
-0.006561
-0.013397
-0.009979
-0.015350
-0.011444
-0.009003
-0.001678
-0.008514
-0.009979
-0.008514
-0.009491
-0.004608
-0.009979
0.001709
0.010986
-0.006073
-0.009003
-0.005096
-0.004608
-0.006073
-0.003632
-0.002655
-0.009491
-0.003632
-0.001190
-0.009979
-0.012909
-0.014862
-0.012909
-0.018280
-0.014374
-0.018280
-0.020721
-0.032928
-0.029999
-0.030487
-0.033417
-0.011932
-0.016815
-0.014862
-0.020233
-0.016327
-0.013397
-0.017303
-0.006073
0.003174
0.006104
0.005127
-0.000214
0.016357
0.021729
0.023193
0.027100
0.034912
0.032471
0.031494
0.044678
0.041748
0.046143
0.046631
0.053955
0.043213
0.042236
0.055908
0.050537
0.061768
0.065674
0.065674
0.056885
0.056396
0.064697
0.051025
0.066650
0.068604
0.067139
0.062744
0.061279
0.068115
0.083740
0.068115
-0.037323
-0.187714
-0.251678
-0.280975
-0.346893
-0.457245
-0.439667
-0.110077
0.174561
0.154541
0.043701
0.170654
0.421143
-0.031952
-0.481171
-0.393280
-0.187225
0.031494
0.198975
0.323486
0.367432
0.362549
0.339111
0.294678
0.260498
0.218994
0.172119
0.133057
0.107666
0.093018
0.067627
0.050049
0.036377
0.015869
0.018311
0.013916
0.003174
-0.002655
0.010498
0.007568
-0.005096
0.001709
0.005127
0.007080
0.002197
0.001709
0.013428
0.003662
0.006592
0.002197
0.007080
0.008545
0.011475
-0.000214
0.005615
0.006104
0.004639
0.003662
0.002686
-0.000702
0.003662
0.004639
-0.010956
-0.001190
0.000732
-0.002655
0.001709
-0.011932
-0.009491
-0.009491
-0.014862
-0.004608
-0.009003
-0.013397
-0.006073
-0.007050
-0.016815
-0.014374
-0.003632
-0.009491
-0.020233
-0.016815
-0.018280
-0.010468
-0.026581
-0.003143
-0.018280
-0.016815
-0.012909
-0.015839
-0.005096
-0.017792
-0.018280
-0.009491
-0.016815
-0.007050
-0.021698
-0.008026
0.001221
-0.010956
-0.009491
-0.007050
-0.006073
-0.010468
-0.003632
-0.014862
-0.002167
-0.003632
-0.008514
-0.005096
0.004639
-0.000702
0.007080
0.001709
-0.000214
0.005615
-0.005096
0.011963
0.002197
0.014893
0.005615
0.002197
0.006592
0.006592
0.010010
0.009521
0.013428
0.004150
-0.001190
0.004150
0.002197
0.017822
0.003174
-0.003143
0.001709
-0.005585
-0.015839
-0.003632
0.002197
-0.009491
0.001221
-0.006073
-0.007538
-0.006561
-0.007538
0.002197
0.001709
0.003174
0.006104
0.014893
0.001709
-0.008026
0.010986
-0.004120
-0.009979
-0.014374
-0.018280
-0.021210
-0.021210
-0.020233
0.008057
0.042236
0.068604
0.022217
-0.122284
-0.148651
-0.045624
0.125732
0.126709
-0.147186
-0.266815
-0.157928
-0.076874
0.227783
0.254150
0.165283
0.024658
-0.066132
-0.057343
-0.044159
0.000732
0.063721
0.125244
0.171143
0.161377
0.118896
0.080322
0.067627
0.068604
0.084717
0.080322
0.061279
0.053467
0.042725
0.022705
0.010010
-0.011444
-0.028534
-0.026581
-0.031464
-0.039764
-0.048553
-0.043182
-0.045624
-0.052460
-0.049530
-0.030487
-0.032928
-0.030487
-0.015350
-0.011444
0.006592
0.017822
0.028076
0.039795
0.041748
0.047607
0.050537
0.038818
0.037354
0.053955
0.079834
0.081787
0.064697
0.038818
0.025146
0.004639
0.000244
0.020752
0.025635
0.019775
0.010010
-0.001678
-0.039764
-0.031464
-0.038300
-0.032440
-0.030975
-0.018768
-0.035370
-0.019257
-0.016327
-0.019257
-0.013397
-0.017303
-0.010468
-0.002655
0.002686
0.013428
0.010010
0.008545
0.014893
0.024658
0.029053
0.015381
0.018311
0.038330
0.033936
0.032471
0.034424
0.040771
0.045166
0.031982
0.037354
0.042725
0.058838
0.048096
0.047607
0.048096
0.049072
0.044189
0.036865
0.040283
0.042725
0.025635
0.043213
0.044678
0.030029
0.028076
0.025146
0.020752
0.012939
0.008545
0.003662
0.011475
-0.001678
-0.009979
-0.009979
0.000244
-0.007050
-0.007538
-0.012421
-0.008026
-0.002167
-0.012909
-0.005096
0.001221
0.001709
-0.002655
-0.005585
-0.029022
-0.013397
-0.022675
-0.039276
-0.090546
-0.132538
-0.062714
0.104248
0.252686
0.296631
0.107178
-0.022675
-0.023651
0.098389
0.179443
0.334229
0.485107
0.607178
0.623291
0.572021
0.467041
0.414307
0.370850
0.298096
0.301514
0.354736
0.395264
0.285889
-0.003143
-0.199921
-0.352753
-0.151581
-0.060760
-0.113983
-0.237518
-0.361542
-0.494354
-0.594940
-0.627167
-0.620331
-0.595428
-0.548065
-0.493866
-0.425507
-0.340546
-0.255585
-0.213593
-0.152069
-0.089081
-0.048065
-0.034393
0.006592
0.048096
0.087646
0.106201
0.123291
0.137451
0.136963
0.118896
0.131104
0.121826
0.101318
0.100342
0.097412
0.091553
0.086182
0.076904
0.073975
0.061768
0.042236
0.036377
0.022217
0.024658
0.013428
-0.009003
-0.000214
0.005127
0.001221
-0.014374
-0.010468
-0.001678
-0.002167
0.001709
0.000244
-0.001678
0.015869
-0.002655
0.010498
0.009033
0.013428
0.017334
0.010498
0.025146
0.012939
0.011963
0.009033
0.030029
0.032471
0.027100
0.020264
0.031494
0.023682
0.022705
0.023193
0.016357
0.003662
0.015381
0.008545
0.010498
0.003662
-0.004608
0.001709
-0.000214
0.006592
0.007080
-0.019257
-0.010468
-0.011932
-0.010468
-0.021210
-0.005585
-0.001678
-0.006561
-0.007538
-0.010956
-0.007050
-0.005096
-0.011444
-0.010468
-0.005096
-0.000702
-0.004608
-0.003632
-0.009979
-0.019257
-0.013885
-0.013885
-0.022675
-0.026093
-0.016815
-0.025116
-0.018768
-0.019257
-0.039276
-0.043671
-0.054901
-0.055389
-0.055878
-0.045135
0.007080
0.038818
0.041748
-0.026581
-0.116913
-0.181854
-0.198456
-0.126678
0.025635
0.122803
0.152588
0.114990
0.115967
0.121338
0.186768
0.287354
0.339600
0.274658
0.283936
0.362549
0.471924
0.537354
0.354248
0.261475
0.226807
0.212158
0.266357
0.284912
0.284912
0.279053
0.236084
0.168701
0.078369
-0.009003
-0.067108
-0.107147
-0.129608
-0.150604
-0.161346
-0.165253
-0.147186
-0.135956
-0.120331
-0.114960
-0.099335
-0.077362
-0.061737
-0.047577
-0.053436
-0.040253
-0.040253
-0.030487
-0.006561
-0.011932
0.002686
0.013428
0.032471
0.040283
0.047607
0.047607
0.036377
0.039795
0.041748
0.050049
0.043701
0.048584
0.077393
0.087646
0.088623
0.082764
0.083740
0.071533
0.062256
0.042236
0.054443
0.034424
0.033447
0.037842
0.035889
0.033936
0.017334
0.021729
0.019287
0.004639
0.002686
-0.003632
-0.009003
-0.008514
-0.022186
-0.025604
-0.016815
-0.023651
-0.028046
-0.036346
-0.027069
-0.026581
-0.027557
-0.025604
-0.027069
-0.020233
-0.019257
-0.029510
-0.024139
-0.011932
-0.024628
-0.018768
-0.022186
-0.015350
-0.008514
-0.016327
-0.023163
-0.022186
-0.013885
-0.016815
-0.003632
-0.020721
-0.018768
-0.010956
-0.012421
-0.017792
-0.015350
-0.013397
-0.024628
-0.027069
-0.030487
-0.032928
-0.013885
-0.030487
-0.026581
-0.026093
-0.028046
-0.028534
-0.029999
-0.024628
-0.032440
-0.021210
-0.021210
-0.031952
-0.026581
-0.019745
-0.009979
-0.006073
-0.006561
-0.010956
-0.018280
-0.002655
0.002197
0.008545
0.008057
-0.002167
0.003174
0.009521
-0.002167
-0.011932
0.001221
-0.014374
-0.040741
-0.069061
-0.096405
-0.142303
-0.244354
-0.371796
-0.474823
-0.608612
-0.928925
-0.217499
1.012451
0.814209
-0.150604
-0.502167
-0.543671
-0.413300
-0.236542
-0.035858
0.037842
0.075439
0.127686
0.177490
0.194580
0.196533
0.192627
0.177490
0.158936
0.142334
0.110107
0.097900
0.093994
0.087158
0.057373
0.051025
0.047119
0.046143
0.041748
0.045654
0.053955
0.055908
0.058350
0.060791
0.076416
0.073486
0.082275
0.093018
0.088135
0.075928
0.080811
0.083740
0.080322
0.085205
0.076416
0.079834
0.093018
0.079834
0.088135
0.099365
0.091064
0.093018
0.079346
0.081299
0.071533
0.070557
0.072510
0.071533
0.072510
0.087646
0.079346
0.064697
0.050049
0.064697
0.050049
0.034424
0.033447
0.031006
0.033447
0.014893
0.017334
0.011963
0.009033
0.000244
0.002686
0.000244
-0.019745
-0.015350
-0.015350
-0.016327
-0.029022
-0.023651
-0.022675
-0.032440
-0.023651
-0.039276
-0.033905
-0.042694
-0.035858
-0.031952
-0.038300
-0.032440
-0.040253
-0.043671
-0.032440
-0.034393
-0.042694
-0.043182
-0.034882
-0.027069
-0.029510
-0.026581
-0.031464
-0.028534
-0.022675
-0.027557
-0.028046
-0.036346
-0.031952
-0.019257
-0.026093
-0.039276
-0.028046
-0.016327
-0.020233
-0.033905
-0.023163
-0.020721
-0.024139
-0.028046
-0.032928
-0.016815
-0.025116
-0.018768
-0.029510
-0.008026
-0.022186
-0.012909
-0.018768
-0.011444
-0.017792
-0.018768
-0.019745
-0.021698
-0.023163
-0.020233
-0.026581
-0.023651
-0.025116
-0.032928
-0.024628
-0.017303
-0.012421
-0.016815
-0.009003
-0.015350
-0.015350
-0.014862
-0.008514
-0.020233
-0.021698
-0.023651
-0.004608
0.003662
0.024170
0.013428
0.008545
0.004150
-0.000214
0.000244
0.008545
0.018311
0.023682
0.012939
0.009521
0.010010
0.017334
0.020264
0.022217
0.022217
0.011475
0.018799
0.021729
0.025146
0.016846
0.014893
0.021240
0.031006
0.044189
0.039795
0.041260
0.013428
-0.044647
-0.083221
0.019287
0.017334
0.449463
0.836182
0.516846
0.010986
-0.120819
-0.114960
-0.175507
-0.025116
0.082764
0.185791
0.180420
0.133545
0.070068
-0.008514
-0.080292
-0.114960
-0.172089
-0.216034
-0.240448
-0.251190
-0.250214
-0.247772
-0.201385
-0.175018
-0.145233
-0.125214
-0.098846
-0.046600
-0.013885
0.038330
0.060303
0.090088
0.092041
0.094971
0.121338
0.175049
0.188232
0.193604
0.222900
0.229248
0.209229
0.194580
0.158447
0.134033
0.137451
0.135498
0.140869
0.144775
0.121338
0.114502
0.075439
0.059814
0.049072
0.034424
0.019287
0.034424
0.013916
0.013916
0.012451
0.004639
0.006592
0.011475
-0.006561
0.009521
0.010498
0.001709
0.004639
-0.002655
0.010010
0.000244
0.008057
-0.001190
-0.002655
-0.001190
-0.001678
0.010498
-0.000214
0.006592
0.006104
-0.001678
-0.000214
0.011963
0.010498
0.012939
0.012451
0.001709
-0.005096
0.009521
0.005615
0.006104
-0.003143
0.004150
0.014404
-0.002655
-0.007538
-0.006073
0.011963
-0.000214
-0.005585
0.006592
0.009521
0.000244
-0.009003
0.004639
0.007080
-0.000702
0.003174
0.004150
0.010498
0.009033
0.009521
0.017822
0.007568
0.009033
0.023682
0.010986
0.017334
0.019775
0.028564
0.027100
0.012939
0.016846
0.021729
0.028076
0.034424
0.019287
0.022217
0.040283
0.019287
0.029053
0.028076
0.028564
0.040771
0.035400
0.031982
0.045166
0.044678
0.026123
0.037354
0.042725
0.033447
0.047119
0.036377
0.048096
0.031006
0.035400
0.041260
0.039307
0.027588
0.027588
0.027100
0.033936
0.026123
0.028564
0.035889
0.023682
0.014893
0.006592
0.014893
0.011963
0.008545
0.018311
0.019287
0.033936
0.006592
0.006104
0.006104
0.013916
0.017334
0.026123
0.024170
0.022705
0.009521
0.014893
0.013916
-0.000702
-0.010468
-0.009003
-0.021210
-0.025604
-0.024139
-0.027557
-0.193573
-0.565643
-0.464569
0.274658
0.673096
0.526611
0.160400
-0.162811
-0.376678
-0.375702
-0.165741
0.036377
0.153564
0.174072
0.177002
0.154053
0.119873
0.093994
0.073486
0.049072
0.030029
0.024658
0.010986
0.016357
0.005615
0.002197
0.009033
0.010986
0.016846
0.011475
0.005127
0.010498
0.022217
0.025635
0.012939
0.020752
0.021240
0.025635
0.014404
0.028076
0.022217
0.033447
0.022705
0.024170
0.014404
0.028564
0.031982
0.020264
0.021729
0.024170
0.022217
0.018799
0.018311
0.013916
0.015381
0.010010
0.016846
0.009521
0.007080
-0.002655
-0.000702
-0.006561
-0.006073
-0.013885
-0.017303
-0.005096
-0.012909
-0.020233
-0.016327
-0.022675
-0.031952
-0.031464
-0.025116
-0.019257
-0.027557
-0.031952
-0.034393
-0.029022
-0.034393
-0.038788
-0.022675
-0.031952
-0.039764
-0.032440
-0.033417
-0.019745
-0.023651
-0.025604
-0.020233
-0.028046
-0.034882
-0.022675
-0.019745
-0.016327
-0.019257
-0.019745
-0.009979
-0.018768
-0.015350
-0.020721
0.007568
-0.013885
-0.013397
-0.010956
-0.005096
-0.010956
-0.003143
-0.004120
-0.000702
-0.003632
-0.004120
-0.013885
0.007568
-0.002167
0.005615
0.010986
-0.003143
0.004639
-0.001190
0.010986
0.018799
0.005127
-0.000702
0.005127
0.013428
0.006104
0.013916
0.007080
0.016846
0.011963
0.005127
0.005127
0.013916
0.019775
0.009521
0.003662
0.015869
0.008545
0.012939
0.013428
0.015869
0.011475
0.007568
0.017334
0.007568
0.019775
0.018311
0.024170
0.013428
0.021729
0.020264
0.039307
0.023682
0.038330
0.036377
0.040283
0.039795
0.037354
0.047119
0.045166
0.050049
0.052979
0.048096
0.051025
0.048096
0.055420
0.060791
0.053467
0.045654
0.050049
0.053467
0.039307
0.034424
0.035400
0.042725
0.029541
0.020752
0.027588
0.024658
0.013428
0.014893
0.026123
0.016357
0.020264
0.027588
0.019775
0.021240
0.022705
0.014404
0.017822
-0.019257
-0.050507
-0.164764
-0.417206
-0.405487
0.555420
1.012451
1.012451
0.542725
-0.468475
-0.872284
-0.642303
-0.053925
0.364014
0.579834
0.606689
0.520752
0.364990
0.222900
0.099365
-0.026581
-0.089569
-0.111542
-0.134003
-0.143280
-0.134979
-0.134491
-0.127655
-0.115936
-0.103241
-0.101288
-0.111053
-0.104218
-0.106171
-0.096405
-0.094452
-0.092987
-0.088104
-0.078339
-0.097382
-0.076385
-0.082245
-0.070526
-0.071014
-0.083221
-0.077362
-0.080292
-0.070526
-0.062714
-0.078339
-0.080780
-0.079315
-0.077362
-0.059784
-0.102753
-0.082245
-0.076874
-0.079315
-0.081268
-0.080780
-0.071991
-0.078827
-0.092499
-0.082733
-0.087128
-0.071014
-0.064667
-0.050507
-0.041229
-0.032928
-0.039276
-0.044647
-0.014862
-0.000702
0.010010
0.027100
0.019287
0.057373
0.094971
0.077881
0.080322
0.040771
0.030518
-0.006561
-0.002655
0.041748
0.069580
0.080322
0.074463
0.051025
0.031006
0.001709
-0.006073
-0.008026
-0.012421
-0.017303
-0.006561
-0.011444
-0.002655
-0.011932
-0.005585
0.009521
0.005615
0.004639
0.004639
0.010986
0.029541
0.021240
0.013916
0.024170
0.027100
0.022705
0.021729
0.031494
0.034424
0.033936
0.026123
0.022705
0.020264
0.021729
0.028076
0.034424
0.020752
0.028076
0.020264
0.022705
0.014404
0.020752
0.019775
0.030518
0.016846
0.009033
0.025146
0.021729
0.030029
0.014404
0.019287
0.014404
0.019775
0.013428
0.016846
0.015869
0.011963
0.018799
0.015869
0.010010
0.014893
0.013428
0.006104
0.012451
0.025146
0.018799
0.027588
0.031982
0.037842
0.039307
0.039795
0.043701
0.040771
0.031006
0.043701
0.054443
0.052002
0.045654
0.044189
0.047607
0.044678
0.038818
0.045166
0.047119
0.034424
0.027588
0.031006
0.036865
0.036865
0.034424
0.035400
0.021240
0.025146
0.024170
0.006592
-0.025116
-0.081268
-0.211639
-0.321503
-0.132538
0.445068
0.843018
0.964111
0.692139
0.215088
-0.344940
-0.655487
-0.404999
-0.032928
0.361572
0.480713
0.475830
0.385498
0.256592
0.128662
0.029541
-0.049042
-0.090057
-0.108612
-0.125214
-0.121796
-0.117401
-0.104706
-0.080780
-0.081268
-0.067108
-0.050018
-0.038300
-0.027069
-0.016815
-0.002655
-0.009003
-0.004120
-0.004608
0.003662
0.005615
-0.000214
-0.002655
-0.005585
-0.006561
-0.008026
-0.006561
-0.010468
-0.004608
-0.008514
-0.022186
-0.028046
-0.020721
-0.017303
-0.017792
-0.029510
-0.023651
-0.032440
-0.021698
-0.033417
-0.021698
-0.023651
-0.026581
-0.030487
-0.019745
-0.027557
-0.031952
-0.028534
-0.018768
-0.029999
-0.024628
-0.021698
-0.015839
-0.020721
-0.028046
-0.014374
-0.019257
-0.017792
-0.025116
-0.022186
-0.014862
-0.010956
-0.018280
-0.014862
-0.017303
-0.016327
-0.008026
-0.023163
-0.008026
-0.006073
-0.013885
-0.015839
-0.010468
-0.000702
-0.008026
-0.015839
-0.008514
-0.012909
-0.001190
-0.008026
-0.011932
-0.014374
-0.010956
-0.012421
-0.008514
-0.010468
-0.009979
0.003662
-0.004120
-0.018768
-0.014374
0.006592
-0.000214
-0.009003
-0.003632
-0.007050
-0.002167
-0.008026
-0.016327
0.004150
0.003662
-0.000702
0.009033
-0.007538
0.009033
0.000244
0.001709
0.012451
0.008057
0.005615
0.009033
0.007568
0.018311
0.013428
0.007568
0.011963
0.012451
0.013428
0.005615
0.015869
0.014404
0.012451
0.010986
0.022705
0.015869
0.007568
0.021729
0.028076
0.014893
0.015381
0.020264
0.026123
0.036865
0.028564
0.022705
0.032471
0.032471
0.038330
0.039307
0.038330
0.044189
0.045654
0.039795
0.041260
0.033447
0.052002
0.048096
0.050049
0.038330
0.041260
0.032471
0.039795
0.035400
0.037842
0.032959
0.045166
0.041260
0.052002
0.037354
0.055420
0.064209
0.049561
0.041748
0.049561
0.042236
0.042725
0.044678
0.038330
-0.000702
-0.035370
-0.143280
-0.326874
-0.330780
0.412842
1.012451
1.012451
0.670166
-0.483612
-0.916718
-0.606659
-0.090546
0.339111
0.532959
0.536865
0.431396
0.313721
0.193115
0.089111
-0.026581
-0.095428
-0.143280
-0.166718
-0.179901
-0.185272
-0.197968
-0.170135
-0.164276
-0.152069
-0.134979
-0.114471
-0.100800
-0.093964
-0.084686
-0.069061
-0.061249
-0.050507
-0.041718
-0.031464
-0.047089
-0.049530
-0.030975
-0.015350
-0.020233
-0.032440
-0.033417
-0.027557
-0.022675
-0.015839
-0.012909
-0.013397
-0.017792
-0.022186
-0.020721
-0.029999
-0.015839
-0.025116
-0.022675
-0.029022
-0.023651
-0.031952
-0.031952
-0.019745
-0.025116
-0.029510
-0.026093
-0.027069
-0.031952
-0.030975
-0.041229
-0.034882
-0.037811
-0.033417
-0.027069
-0.027557
-0.038788
-0.032440
-0.024628
-0.023651
-0.028046
-0.038300
-0.036346
-0.019745
-0.031952
-0.024139
-0.031464
-0.019257
-0.029510
-0.020233
-0.030975
-0.021698
-0.022186
-0.018768
-0.020233
-0.019745
-0.020721
-0.013885
-0.005585
-0.025604
-0.021210
-0.011932
-0.010468
-0.011932
-0.001678
-0.005096
-0.002655
-0.006561
0.000732
-0.011444
0.002686
0.010010
-0.003143
0.002686
0.000732
0.010986
0.002197
0.006104
-0.001190
0.011963
0.010010
0.001709
0.001709
0.010498
0.017822
0.017822
0.004639
0.005127
0.011475
0.019775
0.020752
0.020752
0.019775
0.023193
0.024170
0.013428
0.018311
0.019287
0.025146
0.028076
0.024658
0.025146
0.025146
0.023193
0.023193
0.022705
0.015869
0.032959
0.021240
0.005127
0.015869
0.006592
-0.001190
0.008545
0.009033
0.012939
0.021729
0.023193
0.014404
0.013428
0.012451
0.001709
0.005615
0.022217
0.039307
0.023193
0.046143
0.032959
0.042725
0.046143
0.052490
0.051514
0.046143
0.054443
0.060303
0.071045
0.050537
0.067139
0.056885
0.051514
0.061279
0.059814
0.041748
0.009521
-0.056366
-0.136444
-0.197479
0.003174
0.652100
1.012451
1.012451
0.875244
-0.012909
-0.502655
-0.581268
-0.325409
0.210693
0.550049
0.682861
0.630615
0.459229
0.242432
0.092041
-0.021210
-0.107635
-0.170624
-0.212616
-0.241425
-0.256561
-0.233124
-0.214081
-0.200409
-0.184784
-0.165253
-0.148651
-0.107635
-0.094940
-0.080292
-0.052460
-0.042694
-0.021210
-0.010468
0.004150
-0.001678
0.016846
0.025635
0.023193
0.022705
0.012939
0.028564
0.025635
0.015381
0.025635
0.019775
0.019287
0.019775
0.008057
0.012451
0.010986
0.006104
0.002197
-0.006561
0.000732
-0.009003
-0.011932
-0.019745
-0.015350
-0.015350
-0.023651
-0.016815
-0.030975
-0.024628
-0.022675
-0.030975
-0.031952
-0.034882
-0.033905
-0.032928
-0.030975
-0.034393
-0.040253
-0.042206
-0.035858
-0.040741
-0.046112
-0.044159
-0.029510
-0.041718
-0.040253
-0.041718
-0.030487
-0.041718
-0.045624
-0.034882
-0.029999
-0.034882
-0.037811
-0.031464
-0.036835
-0.026581
-0.037323
-0.028046
-0.031952
-0.024628
-0.013397
-0.018280
-0.035858
-0.023651
-0.017303
-0.010468
-0.014862
-0.018768
-0.010468
-0.015839
-0.006073
-0.011444
-0.012909
-0.004120
-0.004608
0.005127
-0.012909
-0.009979
0.011475
0.002197
-0.003143
0.003174
-0.009491
0.005127
0.000244
0.002197
0.010498
0.001709
0.005127
0.002686
0.006592
0.004150
0.011963
0.016846
0.006592
0.005127
0.004150
0.010010
0.011475
0.000732
0.016357
0.013916
0.012451
0.003174
-0.004120
0.011475
0.009033
0.012939
0.006104
0.007080
0.002686
0.009033
0.017334
0.006104
0.024170
0.020264
0.019775
0.030518
0.031982
0.049561
0.049561
0.066650
0.061279
0.051025
0.044678
0.049561
0.052002
0.052002
0.046631
0.046631
0.044189
0.046631
0.037354
0.038330
0.023193
0.016846
-0.004120
0.001709
-0.019257
-0.030487
-0.056366
-0.107635
-0.160858
-0.225800
-0.146210
0.066162
0.410400
0.758057
1.008545
0.849365
0.299561
-0.029022
-0.235565
-0.356171
-0.092010
0.266357
0.509521
0.574463
0.531982
0.404053
0.284424
0.128662
-0.037323
-0.166229
-0.232147
-0.245331
-0.254120
-0.251678
-0.252655
-0.245819
-0.222870
-0.220917
-0.204803
-0.186249
-0.163788
-0.144257
-0.134979
-0.107635
-0.089081
-0.074921
-0.069061
-0.058807
-0.049530
-0.045624
-0.041229
-0.035858
-0.036346
-0.028534
-0.024628
-0.029022
-0.028534
-0.025604
-0.019257
-0.027557
-0.009491
-0.029510
-0.020233
-0.015839
-0.014862
-0.009003
-0.010956
-0.008514
-0.008514
-0.017303
-0.005585
-0.009003
-0.007050
-0.012909
-0.022186
-0.009979
-0.005585
-0.012421
-0.004120
-0.003632
-0.006073
-0.018768
-0.000214
-0.018280
-0.005585
-0.004608
-0.004120
-0.008026
-0.011444
-0.005585
-0.008514
-0.001190
-0.005096
-0.001678
-0.007050
-0.005096
-0.002167
0.004639
0.009033
0.003662
-0.003632
-0.003632
-0.001190
0.005127
0.009521
0.010498
-0.002655
0.012451
0.004150
-0.008514
0.014893
0.017334
0.005127
0.006104
0.007568
0.010498
0.009033
0.021240
0.019775
0.017822
0.015381
0.008057
0.022217
0.029053
0.024170
0.027100
0.031006
0.026123
0.017822
0.020264
0.042725
0.049561
0.043213
0.044189
0.038330
0.040771
0.050537
0.054932
0.059326
0.052490
0.056396
0.051025
0.060791
0.046631
0.063232
0.060303
0.055420
0.049072
0.056885
0.058350
0.059326
0.058838
0.050049
0.053955
0.052490
0.048096
0.051025
0.044189
0.043701
0.037842
0.035400
0.031982
0.035400
0.040771
0.032959
0.032959
0.025146
0.033447
0.033936
0.017334
0.015869
0.016846
0.015381
0.010498
0.003662
0.001709
-0.002655
0.010986
-0.002655
-0.001678
0.004639
0.015381
-0.001678
-0.005096
-0.008026
-0.028046
-0.061249
-0.105682
-0.080780
0.007080
0.125244
0.038818
-0.241425
-0.368866
-0.189667
0.272217
0.272705
-0.143280
-0.169159
-0.089569
0.019287
0.098877
0.114014
0.083740
0.067627
0.065186
0.076416
0.089600
0.106689
0.121826
0.153564
0.154053
0.149658
0.144287
0.130615
0.127197
0.105713
0.085205
0.059814
0.064697
0.033447
0.035400
0.017334
0.018799
0.000244
-0.006561
-0.013885
-0.016327
-0.027069
-0.036346
-0.037323
-0.023651
-0.037811
-0.037323
-0.048553
-0.044647
-0.045135
-0.049530
-0.052948
-0.055389
-0.059296
-0.055389
-0.065643
-0.072968
-0.056854
-0.064178
-0.068085
-0.071014
-0.071014
-0.077362
-0.057343
-0.068573
-0.064667
-0.058319
-0.062225
-0.064667
-0.066132
-0.077850
-0.071991
-0.066132
-0.062225
-0.060272
-0.058807
-0.053925
-0.047089
-0.051483
-0.045624
-0.041718
-0.036346
-0.023163
-0.023651
-0.020721
-0.000702
0.002686
0.025146
0.035400
0.041748
0.051025
0.064209
0.057861
0.066162
0.088135
0.109131
0.140869
0.142822
0.125732
0.075928
0.055420
0.050049
0.070068
0.111572
0.125244
0.090576
0.083252
0.067139
0.065674
0.045654
0.036865
0.042236
0.036377
0.041748
0.037842
0.056885
0.057373
0.055420
0.061279
0.062256
0.053467
0.066162
0.074463
0.073975
0.071533
0.068115
0.057373
0.056885
0.062256
0.076904
0.061279
0.061279
0.058350
0.040283
0.038818
0.044189
0.042725
0.035400
0.032471
0.020264
0.023193
0.010010
0.024658
0.023682
0.015869
0.008545
-0.010956
0.010498
0.006104
0.006592
0.000732
0.006104
-0.007538
-0.008026
-0.001678
-0.017303
-0.017303
-0.014374
-0.049530
-0.070038
-0.080780
-0.103729
-0.113007
-0.127655
-0.117401
-0.078339
-0.090057
-0.024139
0.271729
0.683350
0.992920
0.324463
-0.583710
-0.897675
-0.372284
0.164307
0.406982
0.492920
0.468018
0.345459
0.217041
0.117920
0.070557
0.043213
0.023682
0.014404
0.017822
0.007080
0.008545
0.017334
0.043701
0.037354
0.029541
0.051025
0.040771
0.038818
0.030029
0.025635
0.025146
0.032959
0.022217
0.022705
0.016846
0.036865
0.032471
0.014893
0.002197
0.003174
0.006104
0.005127
-0.008514
-0.007538
-0.015350
-0.030487
-0.024628
-0.032440
-0.033417
-0.045624
-0.055878
-0.062225
-0.060760
-0.067596
-0.062225
-0.063690
-0.078339
-0.069550
-0.068085
-0.062714
-0.071503
-0.070038
-0.056366
-0.050018
-0.052460
-0.053436
-0.053436
-0.033905
-0.043182
-0.031464
-0.026581
-0.032440
-0.034393
-0.031464
-0.017792
-0.027557
-0.007538
-0.022186
-0.026093
-0.021210
-0.023163
-0.010956
-0.014374
-0.023651
-0.009491
-0.024139
-0.009979
-0.018280
-0.017792
-0.012421
-0.012421
-0.010956
-0.022675
-0.022675
-0.003143
-0.005096
-0.005585
-0.020233
-0.013885
0.002686
-0.000702
-0.007050
-0.015839
0.009521
-0.000702
-0.002167
-0.004608
-0.005096
0.005127
0.009521
0.011475
0.010498
0.007080
0.009033
0.022217
0.012451
0.018311
0.020752
0.025635
0.027588
0.012939
0.026123
0.023193
0.024170
0.013916
0.015381
0.026123
0.021240
0.023193
0.012451
0.012451
0.021729
0.018799
0.002197
0.017822
0.018311
0.008545
0.008545
0.007568
0.006592
0.026611
0.009521
0.011963
0.018311
0.014893
0.009521
0.030518
0.018799
0.010010
-0.013885
-0.043671
-0.080780
-0.136444
-0.197968
-0.268768
-0.317596
-0.240936
0.236084
0.724854
0.659424
0.532471
0.435303
0.202393
-0.233612
-0.437714
-0.250214
0.048096
0.298096
0.466553
0.499756
0.453369
0.353760
0.246338
0.141846
0.075439
0.004150
-0.050995
-0.078827
-0.091034
-0.083710
-0.067596
-0.059296
-0.050507
-0.037811
-0.024139
-0.002167
0.012451
0.013428
0.018799
0.027588
0.028076
0.020752
0.023193
0.028076
0.031006
0.029541
0.029541
0.016846
0.018311
0.015381
0.020264
0.016846
0.011963
0.010498
0.001221
-0.001678
-0.006073
0.018311
-0.000214
-0.002655
-0.009979
-0.013397
-0.011444
-0.002655
-0.005585
-0.016327
-0.014374
-0.006561
-0.016815
-0.004608
-0.006561
-0.014862
-0.012909
-0.016327
-0.007050
-0.006561
-0.012909
-0.013885
-0.020233
-0.021210
-0.020721
-0.029022
-0.031952
-0.033905
-0.027557
-0.030975
-0.039764
-0.031952
-0.038300
-0.047577
-0.041229
-0.049530
-0.059784
-0.054901
-0.054901
-0.058319
-0.045135
-0.051971
-0.044647
-0.049042
-0.048065
-0.046112
-0.042694
-0.023651
-0.023651
-0.033417
-0.029999
-0.015839
-0.028534
-0.021210
-0.023163
-0.023651
-0.005096
-0.006073
-0.021210
-0.016815
-0.010956
-0.000702
-0.007050
-0.004608
-0.008026
-0.001678
-0.008514
0.006592
-0.002655
-0.002655
-0.000214
0.001709
0.005615
0.010010
0.003174
-0.002655
0.011475
-0.002167
-0.001678
0.007080
0.006104
0.005127
-0.008026
-0.009491
0.003662
-0.005585
-0.001190
0.000732
-0.000214
0.008545
0.000732
-0.010468
-0.026581
-0.022675
-0.045135
-0.067108
-0.093475
-0.143280
-0.193573
-0.215546
-0.239471
-0.215546
-0.036835
0.329834
0.701904
0.681885
0.307861
-0.095917
-0.167206
-0.091522
-0.109100
-0.044647
0.144775
0.359619
0.459717
0.420654
0.345947
0.249268
0.151611
0.092041
0.022705
-0.022186
-0.056854
-0.066620
-0.069550
-0.053436
-0.059784
-0.048065
-0.043671
-0.035370
-0.025604
-0.000702
0.015381
0.027588
0.016357
0.033447
0.055420
0.061768
0.062744
0.061279
0.025635
0.002686
-0.011932
-0.004608
0.022705
0.008545
0.020752
0.013916
0.009521
0.001709
-0.020233
-0.030975
-0.041229
-0.050995
-0.050995
-0.058319
-0.037323
-0.036835
-0.033905
-0.017303
-0.015350
-0.016815
-0.007538
-0.013885
0.001709
-0.011932
0.002686
0.004639
0.014404
-0.006561
0.003174
0.010986
0.000244
-0.006561
-0.002167
0.007080
0.002686
-0.002167
-0.005585
0.001709
-0.003143
0.004639
0.004150
-0.005585
-0.005096
-0.007050
-0.001678
-0.000214
0.000244
-0.009003
-0.007050
-0.003632
-0.018280
-0.005096
-0.015839
-0.007538
-0.004608
-0.017792
-0.013885
-0.010956
-0.004120
-0.014862
-0.007538
-0.014862
-0.006073
-0.019745
-0.006073
-0.002655
-0.002655
-0.016815
-0.010468
0.000732
0.012939
-0.007538
0.003174
0.007568
-0.004608
-0.009979
0.001709
-0.001190
-0.008026
0.000732
-0.006561
-0.006561
-0.003632
-0.000702
-0.009003
-0.004120
-0.014862
0.008057
0.014893
0.010498
0.004639
0.012939
0.030029
0.024658
0.012939
0.022217
0.032959
0.038330
0.039795
0.022705
0.030518
0.042725
0.030029
0.034912
0.048096
0.059326
0.051025
0.048584
0.031982
0.043213
0.052490
0.043213
0.052002
0.045654
0.036865
0.044678
0.044189
0.051025
0.043213
0.043213
0.017822
-0.024139
-0.136444
-0.227753
-0.307343
-0.489960
-0.687714
-0.565643
0.142334
0.761475
0.592041
0.224365
-0.137421
-0.421600
-0.395233
-0.254608
-0.049042
0.135498
0.230225
0.292236
0.322021
0.342529
0.334229
0.320557
0.297119
0.263428
0.237061
0.200439
0.177490
0.156494
0.143799
0.127686
0.114502
0.107178
0.088623
0.074951
0.078857
0.064697
0.072021
0.048584
0.051025
0.044678
0.050049
0.029053
0.039795
0.038330
0.026611
0.024170
0.017334
0.012451
0.009033
0.010498
0.007568
0.009033
0.007568
-0.012421
-0.015350
-0.012909
-0.003632
-0.008026
-0.013885
-0.016815
-0.027069
-0.019745
-0.023651
-0.019745
-0.027557
-0.038788
-0.026093
-0.025604
-0.044159
-0.028046
-0.032440
-0.033905
-0.046600
-0.042694
-0.034393
-0.040741
-0.037323
-0.045135
-0.045624
-0.049042
-0.038788
-0.040253
-0.038788
-0.043182
-0.040253
-0.037323
-0.040253
-0.047089
-0.034393
-0.039276
-0.025116
-0.032928
-0.040741
-0.042694
-0.029999
-0.019745
-0.018768
-0.024628
-0.023651
-0.023651
-0.025604
-0.024139
-0.024139
-0.005585
-0.020233
-0.014862
-0.015350
-0.008514
-0.012909
-0.009979
-0.011444
-0.011932
-0.007050
-0.011932
-0.009003
-0.014374
-0.005096
-0.011932
-0.010956
-0.013397
-0.011932
-0.004120
-0.008514
-0.006561
-0.002167
-0.002167
-0.004120
0.005127
-0.008514
-0.001678
0.008057
0.018311
0.008545
0.006592
0.013916
0.012451
0.020752
0.018311
0.002197
0.029541
0.019775
0.014404
0.022217
0.024658
0.010986
0.013428
0.019287
0.016357
0.008057
0.010986
0.023193
0.027100
0.013428
0.016846
0.023682
0.011963
0.011475
0.029541
0.032471
0.043701
0.051025
0.037842
0.049072
0.031494
0.023193
-0.012421
-0.057343
-0.185272
-0.473358
-0.784393
-0.847382
-0.426483
0.460205
1.012451
0.971924
0.231689
-0.379120
-0.605682
-0.409393
-0.139374
0.087158
0.272217
0.384521
0.441650
0.464600
0.476318
0.445557
0.403076
0.355225
0.329346
0.301025
0.259521
0.219971
0.187256
0.165771
0.140869
0.117432
0.109131
0.092529
0.080322
0.067139
0.052979
0.039795
0.039307
0.029053
0.022217
0.018311
0.013428
0.013428
-0.005096
0.004150
-0.003632
-0.008026
-0.012909
-0.016327
-0.017303
-0.015839
-0.026093
-0.028046
-0.035858
-0.042694
-0.024139
-0.032440
-0.038788
-0.035370
-0.026093
-0.036346
-0.053925
-0.038788
-0.028046
-0.032440
-0.045135
-0.055878
-0.032440
-0.033905
-0.037811
-0.037323
-0.037811
-0.034882
-0.033905
-0.032928
-0.037323
-0.028534
-0.027557
-0.033905
-0.026581
-0.033905
-0.025116
-0.023163
-0.025116
-0.035858
-0.033905
-0.028534
-0.020233
-0.024139
-0.021698
-0.027069
-0.008514
-0.016327
-0.026581
-0.020721
-0.016815
-0.003143
-0.012909
-0.009003
-0.017792
-0.016327
-0.004120
-0.003143
-0.003632
0.001221
-0.005585
-0.004120
-0.005585
0.002686
-0.004120
0.001709
-0.000702
-0.000702
0.002686
-0.004608
0.017334
-0.002167
0.001709
0.010498
0.013428
0.003662
0.009521
0.006104
0.007080
0.022217
-0.007050
-0.001678
0.009521
0.003174
0.008057
0.008545
-0.009003
-0.006561
-0.000214
-0.005096
0.010010
-0.002167
0.005127
-0.007538
-0.012909
-0.016815
-0.000702
-0.008514
-0.002167
-0.004120
-0.014862
-0.019745
-0.005096
-0.009979
-0.030975
-0.029022
-0.024139
-0.042694
-0.046112
-0.052460
-0.072479
-0.090057
-0.155487
-0.212128
-0.301971
-0.413300
-0.525116
-0.488495
-0.006561
0.913818
1.012451
1.012451
0.349365
-0.461151
-0.987030
-0.752167
-0.247284
0.181396
0.513428
0.656494
0.599854
0.469971
0.315186
0.184326
0.052002
-0.069061
-0.135468
-0.150604
-0.132050
-0.130585
-0.110565
-0.089081
-0.066620
-0.034393
-0.022675
-0.008514
0.011963
0.010986
0.027100
0.029053
0.043701
0.034424
0.044678
0.047607
0.040283
0.049072
0.038818
0.035889
0.033447
0.028076
0.016846
0.021240
0.019775
0.013428
0.003174
0.000244
-0.002167
-0.024139
-0.020233
-0.018280
-0.008026
-0.022186
-0.028046
-0.031464
-0.028534
-0.036835
-0.040253
-0.032928
-0.035858
-0.038300
-0.035370
-0.045135
-0.038300
-0.043671
-0.036346
-0.042694
-0.051483
-0.042694
-0.039764
-0.043182
-0.039276
-0.037811
-0.044159
-0.034393
-0.031952
-0.042206
-0.037323
-0.032928
-0.034882
-0.020721
-0.037811
-0.046112
-0.022675
-0.030487
-0.018768
-0.018280
-0.023163
-0.018280
-0.020233
-0.019745
-0.012421
-0.007050
-0.004608
-0.007538
-0.009491
0.002197
-0.007050
-0.009003
-0.002167
-0.000702
-0.008026
0.004150
-0.002167
-0.000214
0.005127
-0.003632
0.005615
0.003662
0.002197
0.001221
0.001221
0.008057
0.004639
0.009033
0.006592
0.005615
-0.007538
0.001221
0.021240
0.012939
0.006592
-0.001678
0.000732
0.007568
0.014893
-0.000214
0.007080
0.016846
0.005127
0.008545
0.011475
0.014893
0.017334
0.002197
0.010498
0.012939
0.001221
0.018311
0.021729
-0.002655
0.015381
0.010010
0.013916
0.004150
0.004150
0.006104
0.013916
0.002197
0.010986
0.011475
0.018311
-0.003143
-0.005096
-0.009003
-0.020233
-0.012909
-0.031952
-0.023163
-0.024628
-0.049530
-0.048553
-0.042206
-0.040741
-0.044647
-0.060272
-0.060272
-0.074432
-0.075409
-0.070038
-0.067596
-0.064178
-0.073456
-0.066620
-0.069061
-0.062714
-0.081268
-0.079315
-0.082733
-0.116425
-0.161346
-0.264374
-0.416229
-0.633026
-0.841522
-0.654510
0.762451
1.012451
1.012451
1.012451
-0.837128
-0.987030
-0.987030
-0.558319
0.709229
1.012451
1.012451
1.012451
0.708252
0.401123
0.153076
-0.043671
-0.148163
-0.214569
-0.239960
-0.244354
-0.222870
-0.184296
-0.157928
-0.125214
-0.088104
-0.064667
-0.048065
-0.035858
-0.029022
0.001221
0.005127
0.013428
0.015381
0.012451
-0.003632
-0.010468
-0.005096
-0.000702
-0.005096
-0.001678
0.004150
0.002197
0.012451
0.010498
0.021729
0.031006
0.022217
0.005615
0.024658
0.027100
0.033447
0.046143
0.049561
0.052979
0.029053
0.035400
0.052002
0.055420
0.052979
0.052979
0.053467
0.054932
0.048096
0.047119
0.057861
0.051514
0.046631
0.042725
0.033447
0.041748
0.046631
0.033447
0.032959
0.026611
0.021240
0.033936
0.025635
0.025635
0.025635
0.013428
0.007080
0.011475
0.012451
0.020752
0.029541
0.009521
0.012939
0.007568
0.019287
0.007080
0.019287
0.013916
0.026611
0.025635
0.013916
0.014404
0.020264
0.025635
0.019287
0.009033
0.015381
0.027100
0.014404
0.006104
0.013428
0.014893
0.017334
0.011963
0.010498
0.013916
0.014404
0.005127
0.004639
0.003174
0.005615
0.008545
-0.000214
-0.018768
-0.004120
-0.009979
-0.017303
-0.006073
-0.023163
-0.008514
-0.006073
-0.009003
-0.020233
-0.015350
-0.018768
-0.025604
-0.023651
-0.037323
-0.031464
-0.029510
-0.030487
-0.049042
-0.038788
-0.026093
-0.029510
-0.052460
-0.037811
-0.038788
-0.030975
-0.059784
-0.057343
-0.091522
-0.121307
-0.177460
-0.260468
-0.343475
-0.328339
-0.183319
0.195557
0.438232
0.390381
0.264404
0.192627
0.142334
0.178955
0.302490
0.395752
0.422607
0.448486
0.484619
0.465576
0.410889
0.367432
0.360596
0.397705
0.372803
0.330811
0.254150
0.114014
-0.005096
-0.035858
-0.046112
-0.104706
-0.190643
-0.251678
-0.274139
-0.277069
-0.261444
-0.230194
-0.236053
-0.239960
-0.213104
-0.213104
-0.195038
-0.172089
-0.139374
-0.152069
-0.150604
-0.124237
-0.121796
-0.128143
-0.115448
-0.109100
-0.091034
-0.083710
-0.080780
-0.078339
-0.062714
-0.053925
-0.034882
-0.029999
-0.028534
-0.022675
-0.008514
0.000244
0.002197
0.012451
0.017334
0.010498
0.012939
0.010986
0.028076
0.023193
0.018311
0.018311
0.018799
0.019287
0.014893
0.025635
0.035400
0.031006
0.034424
0.016846
0.030518
0.031982
0.027100
0.026123
0.040283
0.038818
0.031982
0.047607
0.045166
0.055420
0.050049
0.052002
0.053467
0.042725
0.047119
0.053467
0.065674
0.059814
0.055420
0.064697
0.052979
0.050537
0.054932
0.052490
0.057373
0.046631
0.038330
0.042725
0.037354
0.046143
0.039795
0.030029
0.035400
0.039307
0.026611
0.031006
0.027100
0.028564
0.019775
0.016846
0.019775
0.012451
0.014404
0.025146
0.014893
0.017334
0.006104
0.011963
-0.008026
0.006104
0.000244
-0.002167
-0.007050
-0.016815
-0.048553
-0.059296
-0.083710
-0.138885
-0.197479
-0.246796
-0.296600
-0.192108
0.012939
0.184814
0.205811
0.240479
0.257568
0.242432
0.165283
0.163818
0.213623
0.336182
0.466553
0.510010
0.515381
0.496826
0.519775
0.577881
0.599854
0.604248
0.551514
0.493896
0.419678
0.353271
0.282959
0.233154
0.172607
0.143799
0.115479
0.065674
0.019775
-0.050018
-0.078827
-0.107635
-0.142792
-0.179413
-0.184296
-0.214081
-0.222382
-0.227264
-0.227753
-0.238007
-0.243866
-0.265839
-0.266327
-0.278534
-0.273651
-0.270233
-0.250214
-0.247284
-0.221405
-0.201874
-0.197968
-0.177460
-0.161346
-0.161346
-0.135956
-0.129608
-0.118378
-0.101776
-0.081757
-0.078339
-0.060760
-0.060760
-0.047089
-0.035858
-0.044159
-0.032440
-0.027557
-0.013885
-0.015350
-0.015350
-0.011932
-0.010956
0.000732
-0.006073
-0.003143
-0.007050
-0.009003
0.006592
-0.006073
-0.000702
-0.005585
0.003174
0.009033
0.000244
-0.005096
0.007568
0.005127
0.013428
0.001709
-0.002167
0.008057
0.003662
-0.001190
-0.003143
0.007080
-0.001190
0.002686
-0.010956
-0.002167
0.004150
0.005615
-0.003632
-0.004608
-0.005585
-0.009979
0.001221
0.005615
-0.003632
-0.006561
-0.009003
-0.001678
-0.011444
-0.018280
-0.002655
-0.002655
-0.010956
-0.005585
-0.014862
-0.009491
-0.011444
-0.014374
-0.015839
-0.004120
-0.014374
-0.022675
-0.027557
-0.033417
-0.050995
-0.053436
-0.093964
-0.110077
-0.137421
-0.171112
-0.222870
-0.248260
-0.222382
-0.134979
-0.016815
0.099854
0.173096
0.152100
0.119873
0.141846
0.164307
0.181396
0.130615
0.072021
0.047607
0.096924
0.189697
0.258545
0.284912
0.264893
0.239990
0.204346
0.136963
-0.038300
-0.115936
-0.150604
-0.222382
-0.248260
-0.228241
-0.212616
-0.192108
-0.167694
-0.132050
-0.098846
-0.141815
-0.161346
-0.141327
-0.137421
-0.116913
-0.083221
-0.062225
-0.042694
-0.000214
0.032959
0.035889
0.034424
0.035889
0.003174
0.010986
0.007080
0.001709
0.016846
0.002686
0.002197
0.002197
-0.002167
0.001709
0.007080
-0.008026
0.002197
0.004639
0.006104
0.008545
0.008545
0.011475
0.011963
0.017822
0.009033
0.011963
0.000732
0.005615
0.013428
0.016846
0.009033
0.009033
0.007080
0.019287
0.010498
0.011963
0.012939
0.013428
0.017822
0.004639
0.008057
0.017334
0.022705
0.003662
0.012939
0.008057
0.027100
0.003174
0.003662
0.002197
0.015381
0.018311
0.000732
0.007080
0.002197
-0.003632
0.006592
0.005127
0.004150
0.006592
0.001221
0.011475
0.002197
-0.001190
0.005615
0.017822
0.011963
0.006592
0.005615
0.020264
0.028564
0.020752
0.014404
0.019775
0.001221
0.014893
0.021240
0.025146
0.019287
0.009521
0.014404
0.010498
0.008057
0.015869
0.005127
-0.003143
-0.003632
-0.017792
-0.036835
-0.084198
-0.174530
-0.322968
-0.473846
-0.566620
-0.232635
0.826416
1.012451
1.012451
1.012451
0.070068
-0.466034
-0.416229
-0.123260
0.235107
0.582275
0.775635
0.768311
0.707275
0.567627
0.431396
0.268311
0.095947
-0.065643
-0.196503
-0.289276
-0.367889
-0.409393
-0.416718
-0.411835
-0.379120
-0.354218
-0.306366
-0.275604
-0.236053
-0.194550
-0.154999
-0.122772
-0.086639
-0.050018
-0.035370
-0.024628
-0.012421
-0.006073
-0.005585
0.003662
-0.009003
-0.012909
-0.008026
-0.014862
-0.026093
-0.041718
-0.046112
-0.050995
-0.051971
-0.054901
-0.061737
-0.055878
-0.059296
-0.065643
-0.067108
-0.056366
-0.040253
-0.026581
-0.030975
-0.049042
-0.069550
-0.066132
-0.046600
-0.025604
-0.005585
-0.002167
0.005127
-0.009003
-0.013397
-0.015839
-0.017303
-0.026581
-0.021210
-0.006561
-0.000214
0.004150
0.009521
0.005615
-0.002655
-0.017792
-0.009491
-0.011444
-0.003143
-0.014374
-0.024139
-0.015839
-0.016815
-0.010956
-0.015350
-0.027557
-0.017792
-0.024139
-0.025116
-0.032928
-0.044647
-0.044647
-0.048553
-0.048065
-0.035858
-0.042694
-0.053925
-0.052460
-0.027557
-0.039764
-0.035858
-0.022675
-0.010468
-0.000214
0.010010
0.010010
0.038818
0.055908
0.067139
0.072998
0.088623
0.092041
0.114502
0.107666
0.102295
0.116455
0.124756
0.148193
0.136963
0.120850
0.110596
0.108643
0.087646
0.083740
0.086182
0.085693
0.084229
0.058838
0.050537
0.040283
0.030029
0.017334
0.004639
0.016846
0.007568
-0.010956
-0.010956
0.004639
-0.013885
-0.028534
-0.076385
-0.119354
-0.182831
-0.274628
-0.383514
-0.476288
-0.237518
0.657959
1.012451
1.012451
0.875732
0.218994
-0.319061
-0.326874
-0.281464
-0.397186
-0.208710
0.286377
0.595947
0.588623
0.444092
0.220459
0.014404
-0.110077
-0.241425
-0.356659
-0.451385
-0.495331
-0.486542
-0.441132
-0.375702
-0.330292
-0.271210
-0.205780
-0.117889
-0.075897
-0.035370
0.002686
0.029541
0.056396
0.063232
0.066162
0.076416
0.067139
0.079346
0.062744
0.066162
0.059814
0.055908
0.056885
0.041748
0.041748
0.032959
0.032959
0.024170
-0.001678
0.018311
0.017334
-0.000214
0.003662
-0.010956
-0.015350
-0.015839
-0.017792
-0.021698
-0.018768
-0.034882
-0.016815
-0.037811
-0.041229
-0.042694
-0.026581
-0.048553
-0.043182
-0.029022
-0.037323
-0.025116
-0.012421
-0.003143
-0.003143
-0.026581
0.008057
-0.001678
-0.009979
-0.009979
0.025146
0.023682
0.036865
0.051514
0.056885
0.046631
0.051514
0.059326
0.072021
0.073975
0.076904
0.091553
0.088135
0.086182
0.091553
0.094482
0.090088
0.093506
0.094482
0.106689
0.092529
0.089111
0.092529
0.084229
0.084229
0.077881
0.076904
0.088135
0.079834
0.063232
0.059326
0.069092
0.078369
0.066162
0.067627
0.052002
0.069092
0.065186
0.055420
0.060791
0.063721
0.070068
0.063232
0.068115
0.060791
0.073975
0.068604
0.067627
0.060791
0.055908
0.052002
0.055908
0.060303
0.057373
0.048584
0.051025
0.041748
0.036865
0.025635
0.019287
0.003174
-0.027557
-0.061737
-0.106659
-0.161835
-0.208221
-0.287323
-0.317596
-0.205292
0.046631
0.295654
0.438721
0.516846
0.543701
0.408936
0.197998
0.042236
0.032471
0.104736
0.170166
0.246338
0.356201
0.394775
0.382568
0.403564
0.398682
0.311768
0.188232
0.066162
-0.049530
-0.144257
-0.202362
-0.215546
-0.236053
-0.227753
-0.223846
-0.190155
-0.170624
-0.154999
-0.138885
-0.125214
-0.113495
-0.100800
-0.089569
-0.093475
-0.087616
-0.086639
-0.072968
-0.064667
-0.067596
-0.075409
-0.057343
-0.052948
-0.057831
-0.043182
-0.037811
-0.048065
-0.039276
-0.034393
-0.041718
-0.026581
-0.040253
-0.029510
-0.027557
-0.021698
-0.022186
-0.018768
-0.012421
-0.014862
-0.005585
-0.028046
-0.010956
-0.003143
-0.009003
-0.018768
-0.016815
-0.021698
-0.011444
-0.009003
-0.019745
-0.023163
-0.013885
-0.031464
-0.024628
-0.022675
-0.029022
-0.010468
-0.015839
-0.026581
-0.030975
-0.035370
-0.021698
-0.012421
-0.015839
-0.024139
-0.011932
-0.015350
-0.003143
0.003662
0.011475
0.012451
0.016846
0.019775
0.027100
0.017822
0.021729
0.030029
0.036377
0.051025
0.052490
0.054932
0.068115
0.044678
0.019775
0.024170
0.029541
0.033936
0.032471
0.033447
0.019775
0.012939
0.011475
0.005615
-0.006561
-0.005585
-0.012909
-0.007050
0.000244
-0.008514
-0.008026
-0.008514
-0.007538
-0.013885
-0.007538
-0.015350
0.003662
-0.003632
0.004639
-0.008026
-0.006073
-0.001678
-0.005585
-0.016815
-0.007538
-0.017303
-0.039276
-0.095428
-0.175507
-0.342010
-0.552460
-0.697479
-0.549042
0.003662
0.484619
0.752686
0.610107
0.333252
0.012451
-0.182831
-0.263885
-0.228729
-0.013885
0.179932
0.294678
0.323975
0.364990
0.424072
0.424072
0.351318
0.245361
0.152588
0.054932
-0.008514
-0.072479
-0.092499
-0.110077
-0.112518
-0.117889
-0.118378
-0.108124
-0.097870
-0.080292
-0.072968
-0.064667
-0.038788
-0.032928
-0.035858
-0.026093
-0.019745
-0.019257
-0.012421
0.000244
0.000244
-0.010956
-0.005585
-0.002167
0.006104
0.005127
-0.000702
0.016846
0.017334
-0.001678
0.010010
0.011475
0.027588
0.016357
0.011963
0.019775
0.016846
0.005615
0.010986
0.017822
0.023682
0.019775
0.011963
0.010986
0.028564
0.009521
0.012451
0.017822
0.005615
0.008057
0.007568
0.016846
0.012451
0.007568
0.006592
0.006592
0.023193
0.013428
0.006104
0.031006
0.015381
0.016846
0.017334
0.016846
0.035400
0.022705
0.026123
0.030518
0.032959
0.025635
0.023193
0.037842
0.036865
0.031982
0.037354
0.030029
0.023682
0.023682
0.024170
0.026611
0.016357
0.019287
0.020752
0.009521
0.006104
0.006104
0.004639
0.011475
0.002197
-0.002167
0.003662
0.002686
0.000244
0.001221
-0.006561
-0.008514
0.001221
-0.012421
-0.009979
-0.011932
0.004150
-0.005585
-0.013397
-0.009491
-0.003632
-0.011444
-0.013397
-0.009491
-0.020721
-0.028046
-0.022675
-0.015350
-0.022186
-0.039764
-0.046112
-0.080292
-0.123749
-0.141327
-0.123749
-0.119354
-0.135956
-0.157928
-0.175507
-0.214081
-0.260468
-0.255096
-0.187225
-0.018280
0.218018
0.384033
0.401123
0.300537
0.179932
0.072998
-0.036835
-0.035858
0.039795
0.138916
-0.003143
-0.343964
-0.096405
0.242920
0.302979
0.197510
0.021240
-0.137421
-0.232635
-0.300507
-0.333221
-0.334198
-0.316132
-0.299042
-0.260956
-0.205292
-0.158417
-0.093964
-0.039764
-0.000702
0.038818
0.067627
0.087158
0.105713
0.110107
0.099365
0.104248
0.112549
0.099365
0.109619
0.094482
0.095459
0.088623
0.092041
0.094482
0.092041
0.093994
0.088623
0.067139
0.082275
0.084717
0.072021
0.061279
0.074463
0.069580
0.068604
0.052979
0.056885
0.062744
0.065674
0.046631
0.043701
0.044189
0.047119
0.041260
0.036865
0.025635
0.025146
0.016846
0.013428
0.021729
0.007080
0.015869
0.006104
0.006104
0.003174
-0.000702
0.003174
0.001221
-0.016815
-0.019257
-0.009491
-0.014862
-0.026093
-0.015839
-0.030975
-0.031464
-0.036835
-0.042694
-0.040253
-0.038788
-0.031952
-0.047577
-0.059784
-0.048553
-0.047577
-0.053436
-0.050995
-0.042694
-0.064178
-0.072968
-0.062225
-0.059784
-0.073456
-0.057343
-0.062225
-0.060760
-0.055389
-0.064178
-0.076874
-0.069550
-0.065155
-0.061249
-0.074432
-0.061249
-0.051483
-0.048065
-0.034393
-0.014862
-0.018768
-0.032928
-0.009979
0.011963
0.012939
0.010498
0.004150
-0.001190
-0.046112
-0.109100
-0.141327
-0.192108
-0.076385
0.157471
0.398193
0.377686
0.238525
0.089600
0.085693
0.346436
0.584717
0.812744
0.993896
1.012451
0.899658
0.855713
0.819092
0.759033
0.687256
0.621826
0.640869
0.710693
0.723877
0.612549
0.463623
0.330811
0.233643
0.058350
-0.096405
-0.142792
-0.214569
-0.304413
-0.371307
-0.433319
-0.469940
-0.488983
-0.492401
-0.454315
-0.411835
-0.347382
-0.296600
-0.260468
-0.224823
-0.181854
-0.168671
-0.139374
-0.132050
-0.111542
-0.103729
-0.097870
-0.110565
-0.102264
-0.098358
-0.084198
-0.076874
-0.088593
-0.071503
-0.068573
-0.053925
-0.036346
-0.041718
-0.021210
-0.020721
-0.006073
-0.003632
0.009033
0.028076
0.019775
0.046631
0.052002
0.061768
0.062256
0.080322
0.080322
0.090576
0.115479
0.111572
0.117920
0.109619
0.109619
0.124268
0.126221
0.105225
0.101807
0.109131
0.096924
0.091553
0.073975
0.063232
0.056396
0.044189
0.022705
0.003174
-0.009491
-0.013397
-0.025604
-0.033905
-0.045624
-0.065643
-0.073456
-0.075409
-0.083221
-0.092010
-0.091522
-0.097870
-0.116913
-0.095428
-0.094940
-0.096893
-0.084686
-0.094452
-0.091034
-0.084198
-0.083710
-0.076874
-0.077850
-0.072479
-0.062225
-0.056854
-0.071503
-0.056366
-0.043671
-0.042206
-0.039276
-0.043182
-0.029999
-0.035370
-0.033905
-0.025116
-0.019745
-0.024628
-0.022186
-0.018768
-0.014862
-0.018768
-0.014862
-0.015350
-0.009979
-0.025604
-0.026093
-0.014862
-0.020233
-0.037323
-0.022675
-0.032440
-0.032440
-0.036835
-0.038300
-0.030487
-0.039276
-0.050507
-0.045624
-0.058319
-0.056854
-0.066132
-0.077850
-0.105682
-0.126190
-0.172577
-0.222382
-0.292694
-0.359589
-0.434784
-0.431854
0.125732
1.012451
1.012451
0.904541
0.276611
-0.419159
-0.987030
-0.987030
-0.663300
0.382080
0.861572
0.917236
0.668213
0.363037
0.070557
-0.149628
-0.275116
-0.329803
-0.356171
-0.329315
-0.262909
-0.219940
-0.171112
-0.129608
-0.064667
-0.022186
0.005127
0.040283
0.065674
0.099365
0.110596
0.122803
0.117920
0.131592
0.133057
0.144775
0.138428
0.127686
0.137451
0.128662
0.126709
0.130615
0.112061
0.131104
0.119385
0.114990
0.113037
0.121826
0.111572
0.129639
0.114502
0.108643
0.119385
0.124756
0.097900
0.076904
0.073486
0.077881
0.060303
0.053467
0.048096
0.043701
0.040283
0.035400
0.027588
0.013428
0.004150
-0.003632
-0.004608
-0.020721
-0.023163
-0.028046
-0.026581
-0.021698
-0.022186
-0.008514
-0.012909
-0.006073
-0.008514
-0.013397
-0.004120
0.000244
0.004150
0.016846
0.015869
0.009521
0.021240
0.013916
0.022705
0.026123
0.035400
0.019775
0.033936
0.030518
0.030518
0.038818
0.026123
0.022705
0.026611
0.023682
0.018311
-0.003632
0.003174
0.015869
0.011475
0.002686
-0.015839
-0.008514
-0.014862
-0.005585
-0.020233
-0.021698
-0.031952
-0.033417
-0.036346
-0.031952
-0.030487
-0.031952
-0.040741
-0.048065
-0.048553
-0.032440
-0.049042
-0.042694
-0.044647
-0.056854
-0.045135
-0.044647
-0.046600
-0.050995
-0.055389
-0.054413
-0.050018
-0.068085
-0.062714
-0.049042
-0.071991
-0.077362
-0.088593
-0.100311
-0.108124
-0.147186
-0.165741
-0.174042
-0.210175
-0.247772
-0.269257
-0.230194
-0.135956
0.002197
0.158936
0.315186
0.376709
0.383545
0.331299
0.214600
0.177490
0.136963
0.083740
0.150635
0.220947
0.246338
0.384033
0.504639
0.426025
0.330322
0.234619
0.139893
0.028076
-0.052948
-0.110565
-0.137421
-0.164764
-0.176971
-0.191620
-0.179901
-0.150604
-0.142303
-0.137909
-0.126678
-0.100800
-0.077850
-0.069061
-0.061737
-0.045624
-0.038788
-0.030975
-0.023651
-0.011932
-0.006073
0.003662
-0.002167
0.012939
0.013428
0.015869
0.014404
0.028564
0.021240
0.030029
0.037354
0.035889
0.029541
0.026611
0.030029
0.046143
0.032959
0.029541
0.037354
0.041260
0.037354
0.026123
0.026123
0.032471
0.032959
0.014893
0.024658
0.015869
0.019287
0.005127
0.004150
0.008545
0.007080
0.004150
0.006104
0.005615
0.001709
0.001709
0.009521
0.021240
-0.000214
0.007568
0.012939
0.010498
0.014893
0.008545
0.015381
0.034912
0.026611
0.025146
0.028564
0.035400
0.035400
0.031982
0.030029
0.047607
0.049561
0.037842
0.059814
0.066650
0.067627
0.055908
0.066162
0.056396
0.060303
0.067139
0.071533
0.073975
0.096924
0.119385
0.126221
0.129639
0.099854
0.099365
0.073486
0.070068
0.075439
0.094971
0.093018
0.092041
0.072510
0.069580
0.061768
0.042236
0.014893
-0.018280
-0.038788
-0.074921
-0.112030
-0.143280
-0.178436
-0.216522
-0.225800
-0.265350
-0.322968
-0.334686
-0.327850
-0.300018
-0.219940
-0.138397
-0.118378
-0.159882
-0.112030
-0.009491
0.084229
0.070068
-0.027557
-0.027069
0.031006
0.061768
-0.058319
-0.186249
-0.107635
0.090576
0.251709
0.228271
0.118896
0.009033
-0.070038
-0.116913
-0.147675
-0.169647
-0.179901
-0.171112
-0.159882
-0.138885
-0.118866
-0.089081
-0.060272
-0.031952
-0.009979
0.019287
0.051025
0.060791
0.072998
0.084717
0.087646
0.112061
0.108643
0.111572
0.108643
0.117920
0.115479
0.106201
0.093506
0.108643
0.102783
0.092041
0.080811
0.082275
0.077393
0.071533
0.069092
0.063232
0.045166
0.044678
0.035889
0.029541
0.026123
0.028564
0.017822
0.011963
0.005127
0.010010
0.015869
0.024170
0.002197
0.008057
-0.006561
-0.006561
0.002686
0.000732
-0.008026
-0.002167
0.001221
0.012939
-0.009979
-0.005096
0.003174
0.005127
0.004639
0.008545
0.014893
0.015381
0.019775
0.017822
0.032471
0.019287
0.020752
0.024658
0.018311
0.022705
0.012939
0.026123
0.020264
0.019775
0.020752
0.019287
0.022705
0.015381
0.001221
0.010498
0.002197
-0.000702
0.006104
-0.006561
-0.009491
-0.005585
-0.019257
-0.004120
-0.009979
0.000244
-0.014862
-0.007050
-0.014862
-0.011932
-0.031952
-0.035858
-0.036346
-0.049530
-0.083221
-0.119843
-0.145721
-0.190155
-0.223846
-0.206757
-0.194061
-0.140350
-0.112030
-0.047089
-0.009979
0.039307
0.045166
0.068115
0.083740
0.121826
0.149658
0.184326
0.249268
0.301514
0.356689
0.400146
0.424561
0.447510
0.470947
0.485107
0.505127
0.480713
0.437744
0.372314
0.335205
0.328857
0.340088
0.348877
0.387451
0.132568
-0.488495
-0.731659
-0.537811
-0.230682
-0.132050
-0.194550
-0.338593
-0.540741
-0.706757
-0.756561
-0.694550
-0.668671
-0.725800
-0.823456
-0.830292
-0.807831
-0.708221
-0.563690
-0.421112
-0.342010
-0.263885
-0.180389
-0.155487
-0.134003
-0.121307
-0.092987
-0.037811
0.057373
0.125244
0.165771
0.233154
0.262451
0.279053
0.315186
0.294678
0.290771
0.282959
0.259033
0.249756
0.244385
0.249268
0.268799
0.273193
0.268799
0.221436
0.197021
0.210205
0.222900
0.228760
0.231689
0.221436
0.200928
0.180908
0.177002
0.176025
0.157959
0.145752
0.141846
0.122314
0.114014
0.102783
0.109619
0.101807
0.094971
0.091553
0.092529
0.082764
0.077393
0.081299
0.090576
0.075928
0.083740
0.083740
0.087646
0.092041
0.098389
0.088623
0.085693
0.100342
0.087646
0.093506
0.092041
0.111572
0.104736
0.088623
0.103271
0.094971
0.084229
0.073975
0.081787
0.080811
0.066162
0.065186
0.050537
0.060303
0.046143
0.054443
0.062256
0.061279
0.065186
0.062744
0.056396
0.057373
0.066162
0.065674
0.066650
0.057861
0.046143
0.054443
0.061279
0.055908
0.042725
0.052979
0.044189
0.040771
0.031982
0.043213
0.040771
0.015381
0.014404
0.012939
-0.013397
-0.026093
-0.074921
-0.094452
-0.154022
-0.289764
-0.307343
-0.130585
0.225830
0.578857
0.724854
0.735107
0.688721
0.523193
0.156494
-0.156952
-0.199432
-0.211151
-0.248260
-0.171112
-0.002655
0.497803
0.659424
0.340576
-0.135468
-0.504608
-0.545135
-0.624725
-0.736053
-0.803436
-0.722382
-0.640350
-0.627167
-0.592499
-0.557343
-0.482635
-0.437714
-0.385956
-0.337616
-0.278046
-0.221405
-0.151093
-0.127167
-0.068573
-0.019745
0.039307
0.092529
0.127197
0.153564
0.167725
0.183838
0.204346
0.208740
0.211182
0.211670
0.211670
0.216064
0.210205
0.209717
0.218994
0.212646
0.220947
0.209229
0.195068
0.185303
0.173096
0.158447
0.160889
0.157959
0.139893
0.132080
0.134521
0.125244
0.105713
0.109619
0.095459
0.082764
0.069092
0.081299
0.082275
0.078369
0.072998
0.072021
0.052490
0.049072
0.034424
0.035400
0.029541
0.035400
0.024170
0.014893
0.030029
0.016846
0.022705
0.017822
0.002686
-0.001190
0.013916
0.003662
-0.008514
-0.009003
-0.000702
-0.000702
-0.002167
-0.009003
-0.006073
-0.000214
-0.012421
0.001221
-0.009491
-0.010468
-0.008026
-0.011932
-0.002655
-0.028534
-0.007538
-0.006561
-0.010956
-0.012909
-0.015350
-0.009979
-0.009979
-0.010956
0.001709
-0.007050
-0.006561
-0.006561
0.003662
0.008057
0.006104
0.020752
0.019775
0.017822
0.026611
0.014404
0.026611
0.024658
0.026123
0.041260
0.053467
0.042725
0.043213
0.040771
0.048096
0.037354
0.044189
0.028076
0.035889
0.049072
0.029053
0.024658
0.007568
-0.020721
-0.054413
-0.115936
-0.233124
-0.401093
-0.403534
-0.004120
0.669678
1.012451
0.935791
0.324463
0.013916
-0.229706
-0.423553
-0.295624
-0.012909
0.293213
0.504150
0.611084
0.533936
0.376709
0.239014
0.135010
0.040283
0.000244
-0.053925
-0.056854
-0.075409
-0.070526
-0.058807
-0.053436
-0.024139
-0.017792
-0.011444
0.007080
0.011963
0.026123
0.024658
0.016846
0.036377
0.051025
0.036865
0.028076
0.028076
0.028564
0.032471
0.037354
0.027100
0.028076
0.033447
0.022217
0.019287
0.010010
0.010986
0.021729
0.016846
-0.007050
-0.002655
0.006592
0.011475
-0.000702
0.003174
-0.009491
0.002197
-0.003632
-0.018280
-0.010956
-0.019257
-0.009491
-0.012909
-0.025116
-0.023163
-0.029510
-0.025116
-0.024139
-0.022675
-0.034393
-0.032928
-0.026581
-0.043671
-0.027069
-0.038300
-0.034393
-0.029022
-0.044159
-0.047577
-0.035370
-0.033417
-0.048065
-0.040253
-0.049530
-0.046112
-0.050018
-0.061249
-0.053925
-0.041229
-0.061249
-0.058319
-0.064667
-0.062225
-0.053436
-0.060760
-0.072479
-0.052948
-0.070038
-0.067108
-0.070038
-0.063690
-0.063690
-0.061737
-0.060272
-0.065155
-0.070526
-0.059784
-0.051483
-0.058807
-0.058319
-0.065643
-0.053436
-0.045624
-0.046600
-0.052460
-0.043182
-0.035370
-0.051971
-0.052460
-0.044647
-0.040741
-0.026093
-0.037811
-0.042694
-0.028534
-0.027557
-0.036835
-0.025116
-0.023651
-0.021698
-0.010468
-0.015350
-0.021210
-0.022186
-0.023651
-0.028534
-0.030975
-0.020233
-0.041718
-0.050507
-0.044647
-0.052948
-0.049530
-0.050507
-0.072968
-0.089081
-0.085175
-0.062225
-0.041229
-0.001190
0.047119
0.109131
0.161377
0.229248
0.359131
0.583252
0.726807
0.553955
-0.028534
-0.282440
-0.007050
0.258057
0.425537
0.403564
0.408936
0.332275
0.241943
0.156006
0.038818
-0.020233
-0.071503
-0.115936
-0.166229
-0.207733
-0.235565
-0.223846
-0.217010
-0.218475
-0.217010
-0.193085
-0.187225
-0.156952
-0.133026
-0.112030
-0.088104
-0.074432
-0.072479
-0.061737
-0.042206
-0.019257
-0.027069
-0.021698
-0.016327
0.010498
-0.005096
0.003174
0.022705
0.023682
0.017822
0.016846
0.028564
0.028076
0.037354
0.029541
0.022217
0.022705
0.010010
0.029053
0.024658
-0.008514
-0.016327
-0.020233
-0.010956
-0.010468
-0.017303
-0.002167
0.012451
-0.006561
-0.001678
-0.010956
-0.014374
-0.013885
-0.002167
-0.005585
-0.000214
0.005615
0.009033
0.025146
0.023682
0.019775
0.020752
0.020264
0.028076
0.014893
0.021729
0.019775
0.013916
0.005127
0.005615
-0.004120
0.009521
-0.000214
-0.002167
-0.003632
-0.008026
-0.002655
-0.010956
-0.012421
-0.009491
0.000732
0.000732
0.000732
-0.003632
-0.006073
-0.021698
-0.010956
-0.016815
-0.020721
-0.025604
-0.018280
-0.020721
-0.032928
-0.027557
-0.038300
-0.048065
-0.048553
-0.027069
-0.048553
-0.048553
-0.060760
-0.069550
-0.084198
-0.112030
-0.156952
-0.196503
-0.228729
-0.243866
-0.267792
-0.230194
-0.064178
0.130615
0.288818
0.390869
0.454834
0.432861
0.310791
0.228760
0.266357
0.378662
0.525146
0.652100
0.765381
0.819092
0.810303
0.801514
0.779053
0.739014
0.606201
0.182861
0.072998
0.321533
0.410400
0.336670
0.117432
-0.088593
-0.220917
-0.306366
-0.339081
-0.336151
-0.340057
-0.311249
-0.317108
-0.359589
-0.406952
-0.446503
-0.461639
-0.451874
-0.382050
-0.337128
-0.302948
-0.266815
-0.245819
-0.224335
-0.200409
-0.189667
-0.171600
-0.145233
-0.154510
-0.129608
-0.118378
-0.100800
-0.083710
-0.065643
-0.046112
-0.034882
-0.003143
-0.009491
-0.007050
0.012939
0.017334
0.014404
0.010498
0.023682
0.032959
0.024658
0.026123
0.036865
0.029541
0.033447
0.021729
0.015381
0.022217
0.009521
0.000732
0.002686
-0.013885
-0.011444
-0.026581
-0.025116
-0.032928
-0.050507
-0.044647
-0.044159
-0.046112
-0.047577
-0.058807
-0.050507
-0.042694
-0.059784
-0.060272
-0.061737
-0.065155
-0.066132
-0.078339
-0.065643
-0.059784
-0.061737
-0.063690
-0.041229
-0.038788
-0.036346
-0.025604
-0.039764
-0.042694
-0.038788
-0.030487
-0.014374
-0.019745
-0.026581
-0.009003
-0.005096
-0.008514
-0.007050
-0.003632
0.002686
0.007568
0.004150
0.006592
0.012451
0.013916
0.012939
0.013916
0.026611
0.029053
0.023682
0.030518
0.023682
0.024658
0.029053
0.035889
0.022217
0.052979
0.047119
0.044189
0.041260
0.067139
0.091553
0.102783
0.096436
0.081299
0.010986
-0.111053
-0.172089
-0.131073
-0.100311
-0.073456
0.045166
0.174072
0.167236
0.053955
0.019287
0.100342
0.256592
0.424561
0.519775
0.492920
0.839600
0.858643
0.255615
-0.008026
-0.045624
0.060791
0.315674
0.532471
0.585693
0.510010
0.374268
0.217041
0.047119
-0.085175
-0.189667
-0.247772
-0.309296
-0.312714
-0.332733
-0.337616
-0.346405
-0.332245
-0.301971
-0.277557
-0.237518
-0.199432
-0.175507
-0.139862
-0.133026
-0.118866
-0.076874
-0.061737
-0.046600
-0.044159
-0.023651
0.007080
0.021240
0.020264
0.035889
0.047607
0.062256
0.076904
0.069092
0.077393
0.092529
0.096436
0.095459
0.096436
0.092529
0.108154
0.096924
0.103271
0.098389
0.108643
0.091553
0.102295
0.099365
0.093994
0.097900
0.097412
0.086670
0.081299
0.085693
0.087646
0.075928
0.069092
0.075439
0.060791
0.069580
0.042236
0.058838
0.049072
0.048096
0.029053
0.024170
0.023193
0.022217
0.015381
0.017334
0.006104
-0.000214
0.004150
-0.007538
-0.004608
-0.006073
-0.003632
-0.011444
-0.019745
-0.017303
-0.009979
-0.014862
-0.021698
-0.020233
-0.018280
-0.015350
-0.026581
-0.031464
-0.027557
-0.015839
-0.016327
-0.033417
-0.037323
-0.033905
-0.033417
-0.035370
-0.037811
-0.029999
-0.031464
-0.034882
-0.035858
-0.021210
-0.031952
-0.028534
-0.031952
-0.026581
-0.029022
-0.027557
-0.015839
-0.006073
-0.004608
-0.009979
0.005127
-0.010468
-0.016815
-0.012909
0.001709
0.012451
-0.006561
-0.006073
0.001709
0.006592
0.005127
-0.004608
-0.005096
-0.004608
0.009033
0.011475
0.010986
0.034912
0.040283
0.042725
0.050049
0.062744
0.082275
0.087646
0.039307
-0.057831
-0.151581
-0.161346
-0.056854
0.044189
0.069580
-0.068085
-0.474335
-0.516815
-0.133514
0.117432
0.329346
0.355225
0.162354
-0.244843
-0.246796
-0.057343
0.251709
0.446045
0.543213
0.515869
0.320557
0.302979
0.341064
0.356689
0.363525
0.384521
0.423584
0.442139
0.414307
0.344482
0.285889
0.200439
0.132080
0.082275
0.029053
-0.007050
-0.032440
-0.047577
-0.072479
-0.081268
-0.092987
-0.088593
-0.085663
-0.069061
-0.067596
-0.077850
-0.071991
-0.065155
-0.066132
-0.073456
-0.052460
-0.056854
-0.052948
-0.064667
-0.077362
-0.065643
-0.063690
-0.073944
-0.070038
-0.080292
-0.088104
-0.081268
-0.075897
-0.082733
-0.081268
-0.077362
-0.081268
-0.078827
-0.089081
-0.090057
-0.072968
-0.088593
-0.071503
-0.078339
-0.067596
-0.075409
-0.079803
-0.064178
-0.069061
-0.066620
-0.057343
-0.055878
-0.067596
-0.055389
-0.053925
-0.055389
-0.051483
-0.044647
-0.039276
-0.047089
-0.042206
-0.041718
-0.043182
-0.042694
-0.045624
-0.040741
-0.032928
-0.047089
-0.036346
-0.032440
-0.047577
-0.041718
-0.031464
-0.029022
-0.033417
-0.030975
-0.031952
-0.030975
-0.034882
-0.027557
-0.031952
-0.025116
-0.037811
-0.030975
-0.023163
-0.025604
-0.011444
-0.013397
-0.023163
-0.021210
-0.021210
-0.017303
-0.020233
-0.018768
-0.014862
-0.019745
-0.009003
-0.017792
-0.008514
-0.009979
-0.001190
0.000244
-0.015839
-0.019745
-0.012421
-0.000214
-0.011932
-0.009003
-0.010956
0.004639
0.002686
-0.004120
-0.001190
0.007080
-0.000214
-0.001678
0.007080
0.007080
0.008057
0.011963
0.002197
0.015381
0.006592
0.014893
0.014893
0.022705
0.014893
0.020264
0.013916
0.023682
0.006592
0.000732
0.008057
0.010498
0.010986
0.043213
0.038818
0.025635
0.028076
0.027588
0.038330
0.039795
0.040283
0.050537
0.068604
0.081299
0.108154
0.149170
0.129150
-0.046600
-0.325897
-0.626678
-0.522186
-0.455780
0.037842
0.441650
0.345947
0.203857
0.168213
0.460205
0.757080
0.216064
-0.217987
-0.155487
0.067627
0.327881
0.535889
0.656494
0.684814
0.642822
0.550049
0.455811
0.366455
0.277588
0.209717
0.153564
0.113525
0.065186
-0.001190
-0.037811
-0.049530
-0.064178
-0.053436
-0.039276
-0.043182
-0.017792
-0.021698
-0.027069
-0.021210
-0.027069
-0.022675
-0.023651
-0.027069
-0.019257
-0.017303
-0.024139
-0.019745
-0.020233
-0.018280
-0.011932
-0.002167
-0.019257
-0.018768
-0.012909
-0.004608
-0.001678
-0.001678
-0.001678
-0.016815
-0.005096
-0.012909
-0.018280
-0.011444
-0.028046
-0.028046
-0.030975
-0.026093
-0.036835
-0.040741
-0.039764
-0.047089
-0.052460
-0.054901
-0.054901
-0.054901
-0.056366
-0.059784
-0.065155
-0.065155
-0.068573
-0.078827
-0.066620
-0.074921
-0.073944
-0.078827
-0.072479
-0.072479
-0.072479
-0.086151
-0.070526
-0.065643
-0.072479
-0.077850
-0.068573
-0.064667
-0.053436
-0.070526
-0.059296
-0.053436
-0.054901
-0.053436
-0.052460
-0.043182
-0.044159
-0.039276
-0.039764
-0.041718
-0.049042
-0.040741
-0.041229
-0.026581
-0.035858
-0.030975
-0.024139
-0.017303
-0.029022
-0.031464
-0.026093
-0.007050
-0.019257
-0.031464
-0.023651
-0.004608
-0.006561
-0.015350
-0.011932
-0.014374
-0.005585
-0.012909
-0.006073
-0.003632
-0.012909
-0.007538
-0.011444
0.001709
-0.005585
-0.009491
-0.001190
0.006104
0.002686
-0.005585
0.005127
0.006104
0.003174
0.002197
0.009033
0.005615
0.005127
0.002197
0.017822
0.020752
0.015869
0.023193
0.021240
0.032471
0.043701
0.030518
0.026611
0.033447
0.027588
0.026123
0.016846
0.019775
0.029541
0.020752
0.015869
0.003662
-0.002167
0.008545
0.032471
0.016357
-0.029999
-0.122284
-0.180389
-0.236053
-0.289764
-0.206268
-0.212616
-0.223846
-0.213104
-0.404999
-0.150604
0.089600
0.038818
0.135498
0.574951
0.921143
0.540283
-0.021210
-0.289764
-0.208221
0.070557
0.378662
0.599365
0.689209
0.678467
0.595459
0.476318
0.365967
0.283936
0.197510
0.129150
0.060303
-0.004120
-0.042206
-0.070038
-0.083221
-0.094940
-0.093964
-0.092010
-0.089569
-0.095428
-0.103241
-0.091034
-0.085175
-0.073456
-0.073944
-0.073456
-0.041718
-0.049042
-0.050018
-0.025116
-0.023163
-0.024628
-0.011932
-0.000214
-0.017303
-0.000214
0.000244
0.002197
0.004150
-0.004608
0.001221
0.008545
-0.003143
0.014893
0.009521
0.003662
-0.004608
-0.004608
-0.002655
0.002197
-0.001190
0.002686
-0.004608
-0.016815
-0.001190
-0.016815
-0.007050
-0.008026
-0.012909
-0.016327
-0.015350
-0.026093
-0.016815
-0.014862
-0.022186
-0.031464
-0.015839
-0.034393
-0.019257
-0.027557
-0.031464
-0.026581
-0.022186
-0.024139
-0.028046
-0.028534
-0.027069
-0.021210
-0.041718
-0.026581
-0.029999
-0.023163
-0.024628
-0.023651
-0.028046
-0.015350
-0.022186
-0.028046
-0.025604
-0.012909
-0.018280
-0.014862
-0.023651
-0.019745
-0.004608
-0.017303
-0.022186
-0.007050
-0.004120
-0.014862
-0.001678
-0.007050
-0.007538
-0.000702
-0.003143
-0.006561
-0.009003
-0.010468
0.004150
-0.003143
-0.004608
-0.007538
-0.004120
-0.002167
-0.014862
-0.011932
-0.007538
-0.003632
-0.009491
-0.022675
-0.011444
-0.003143
0.001709
-0.009979
-0.010956
-0.006561
-0.004608
0.004150
-0.002655
-0.006073
0.007568
0.012939
0.006592
-0.005585
0.005615
0.008545
0.024658
0.016846
0.010986
0.011475
0.013428
0.017334
0.025635
0.016846
0.019287
0.029541
0.016846
0.009521
0.025146
0.043701
0.033936
0.032471
0.040283
0.037354
0.047607
0.045654
0.061279
0.065674
0.051514
0.059326
0.056396
0.080322
0.076904
0.090088
0.094482
0.085693
0.086670
0.100342
0.125732
0.166748
0.194092
0.248291
0.224365
-0.012421
-0.298065
-0.718964
-0.987030
-0.987030
-0.987030
-0.139374
0.813232
1.012451
1.012451
0.230225
-0.902557
-0.987030
-0.886932
-0.512909
-0.096893
0.242920
0.435791
0.560303
0.634521
0.675537
0.644775
0.581299
0.500244
0.423096
0.368896
0.318604
0.302490
0.252197
0.211182
0.191650
0.165771
0.133057
0.108154
0.077881
0.075928
0.053955
0.037354
0.032959
0.012939
0.010498
0.014404
-0.002655
0.007568
0.012451
-0.009003
0.003174
0.000244
0.010498
0.021729
0.008545
0.002197
0.004639
0.014404
0.009521
0.015869
0.009033
0.012939
0.009521
0.000732
0.010498
-0.004120
0.004639
0.007568
0.004150
-0.003143
-0.014862
-0.008514
-0.002167
-0.010468
-0.017792
-0.016815
-0.005585
-0.020721
-0.025604
-0.018280
-0.021698
-0.027557
-0.015839
-0.029510
-0.035370
-0.030487
-0.027069
-0.031952
-0.023163
-0.033905
-0.032928
-0.026093
-0.028046
-0.021698
-0.024139
-0.025116
-0.025116
-0.023163
-0.018280
-0.017303
-0.020233
-0.017303
-0.020233
-0.016327
-0.009979
-0.011444
-0.022186
-0.011444
-0.005585
-0.016327
-0.024139
-0.004120
0.000732
-0.002167
-0.008514
-0.003143
-0.001678
-0.006073
-0.003143
0.000732
-0.011444
-0.002167
0.003662
-0.001678
-0.005585
0.000732
-0.001678
0.003174
0.008057
-0.009491
-0.002655
-0.000214
0.006104
0.015381
0.004639
-0.001678
0.003174
-0.009979
-0.010468
-0.009491
0.001709
0.003662
-0.013397
-0.009491
-0.008514
-0.009979
-0.012421
-0.010468
-0.022186
-0.026581
-0.017303
-0.012421
-0.014374
-0.018768
-0.021210
-0.021210
-0.017792
-0.023163
-0.012421
-0.031464
-0.037811
-0.035858
-0.014862
-0.022186
-0.026581
-0.033417
-0.023651
-0.022675
-0.029022
-0.012421
-0.014374
0.005615
0.014893
0.024658
0.057373
0.143799
0.222900
0.246338
0.027588
-0.710175
-0.987030
-0.987030
-0.987030
-0.191132
0.585205
1.012451
1.012451
0.813721
-0.094940
-0.987030
-0.987030
-0.762421
-0.323944
0.041260
0.322021
0.494385
0.541260
0.522217
0.485596
0.425537
0.342529
0.274170
0.221436
0.174072
0.145264
0.100830
0.080322
0.074463
0.054443
0.055908
0.076416
0.093506
0.079346
0.086182
0.090088
0.095947
0.114014
0.114014
0.108154
0.091064
0.072510
0.088135
0.099365
0.096924
0.115967
0.109131
0.102295
0.092041
0.075928
0.067627
0.066162
0.071045
0.062256
0.047119
0.053955
0.050537
0.047607
0.031982
0.047607
0.043701
0.047119
0.028564
0.037842
0.039795
0.042725
0.031982
0.040283
0.034424
0.022705
0.029053
0.024170
0.021240
0.023193
0.019775
0.005127
0.015869
0.000244
0.014404
0.006592
0.007080
0.006592
-0.008514
-0.007538
-0.002655
-0.002655
-0.013397
-0.002655
-0.011444
-0.013397
-0.020233
-0.010956
-0.008514
-0.021698
-0.016327
-0.030975
-0.022675
-0.013885
-0.020721
-0.009491
-0.007050
-0.003632
-0.009003
-0.007538
0.002686
0.002686
-0.000702
0.008545
0.013428
0.002686
0.027588
0.020264
0.024170
0.036865
0.027100
0.031982
0.029541
0.021240
0.024658
0.046143
0.035400
0.035400
0.024170
0.026611
0.042725
0.031494
0.024170
0.020264
0.017334
0.011963
0.015869
0.015869
0.012939
0.020264
0.019775
0.006592
0.018311
0.006592
0.011475
0.005127
0.003662
0.005615
0.008545
-0.001190
0.007568
0.000244
-0.004120
0.005127
0.001709
-0.012909
-0.026093
-0.004120
-0.009003
-0.008026
-0.009491
-0.010468
-0.006561
-0.018280
-0.026581
-0.035858
-0.047089
-0.082245
-0.109589
-0.119354
-0.115936
-0.074432
-0.117889
-0.092987
0.058838
0.191162
0.185303
-0.028534
-0.330780
-0.411835
-0.069550
0.198486
0.085693
0.038818
0.009521
0.010010
-0.005096
0.015381
0.048096
0.048584
0.032471
0.044189
0.035889
0.042236
0.042725
0.048096
0.051514
0.052979
0.048096
0.040283
0.049072
0.068604
0.093018
0.093018
0.094971
0.090088
0.086182
0.093994
0.099365
0.093506
0.103760
0.103271
0.093994
0.102295
0.092529
0.078369
0.081787
0.075439
0.080811
0.072021
0.067139
0.054443
0.045654
0.025146
0.020752
0.021240
0.020752
0.017334
-0.003143
-0.000214
0.004150
-0.012421
-0.005585
-0.009003
-0.013885
-0.021210
-0.021210
-0.011444
-0.020721
-0.016327
-0.016815
-0.018280
-0.028046
-0.027557
-0.020721
-0.029510
-0.022675
-0.029022
-0.030975
-0.021210
-0.024628
-0.030487
-0.029022
-0.028046
-0.027069
-0.034393
-0.028534
-0.018280
-0.024628
-0.022186
-0.024139
-0.022675
-0.018768
-0.018768
-0.016327
-0.020721
-0.011932
-0.001190
-0.012909
-0.007538
-0.006561
-0.004120
-0.003143
0.008545
-0.009003
0.001221
0.006104
0.019775
0.016357
0.008057
0.027588
0.030029
0.011475
0.024170
0.020752
0.029053
0.031494
0.029053
0.036377
0.040771
0.035889
0.044678
0.046143
0.047119
0.039795
0.037842
0.030029
0.044189
0.040771
0.042236
0.039307
0.026611
0.028076
0.028076
0.030029
0.018311
0.007080
0.015381
0.007568
0.006104
-0.008026
-0.003143
0.000244
0.002686
-0.011444
-0.006561
-0.008514
-0.003143
-0.015839
-0.029022
-0.051971
-0.071991
-0.079803
-0.105194
-0.108612
-0.125702
-0.133026
-0.104706
-0.092010
-0.109589
-0.116913
-0.086639
-0.055389
0.031982
0.004150
-0.115448
0.004150
0.073486
-0.106659
-0.103729
-0.032440
0.055908
0.122314
0.137451
0.148193
0.141357
0.127686
0.114014
0.115967
0.119385
0.114990
0.108154
0.099854
0.113525
0.113037
0.115967
0.116455
0.121338
0.128174
0.123779
0.114502
0.103760
0.109619
0.111084
0.102295
0.095947
0.087646
0.093018
0.101807
0.101318
0.084717
0.060303
0.058838
0.049072
0.037354
0.040283
0.039795
0.033936
0.024170
0.012939
0.011963
0.008057
-0.008026
-0.008026
-0.006073
-0.015350
-0.012421
-0.020233
-0.029999
-0.017303
-0.018280
-0.027069
-0.019745
-0.029022
-0.018280
-0.027069
-0.026093
-0.025604
-0.023651
-0.025116
-0.035370
-0.024628
-0.049530
-0.042694
-0.037323
-0.042694
-0.057831
-0.063690
-0.066132
-0.062225
-0.064667
-0.085663
-0.074921
-0.077362
-0.099335
-0.098358
-0.095917
-0.087128
-0.112030
-0.110077
-0.104218
-0.097870
-0.100800
-0.100311
-0.113007
-0.099823
-0.098846
-0.088593
-0.091034
-0.087616
-0.075409
-0.062225
-0.049530
-0.047089
-0.039764
-0.033417
-0.013885
0.010498
0.017822
0.029541
0.033936
0.031982
0.025146
0.046143
0.076416
0.099854
0.084229
0.048584
0.036865
0.030518
0.022217
0.016357
0.033936
0.044678
0.027100
0.013428
0.020752
0.018799
0.010498
0.000732
-0.015350
-0.019257
-0.025604
-0.020233
-0.013397
-0.006561
0.001709
0.000732
0.027100
0.019775
0.012939
0.027588
0.027100
0.033936
0.029541
0.031982
0.039307
0.031982
0.031006
0.013916
0.016357
0.017822
0.001709
-0.005096
-0.059784
-0.158417
-0.263397
-0.205780
0.245361
0.665771
0.671631
0.224854
-0.275604
-0.414764
-0.436249
-0.280487
0.033936
0.105225
0.148682
0.140381
0.076416
-0.005096
-0.041229
-0.069061
-0.095917
-0.114960
-0.126190
-0.118378
-0.098358
-0.091034
-0.071503
-0.051483
-0.029022
-0.005096
0.007080
0.033936
0.058838
0.063721
0.084717
0.073486
0.087158
0.082275
0.095459
0.096924
0.107178
0.097412
0.112549
0.096924
0.104736
0.106201
0.104736
0.096436
0.109131
0.089600
0.096436
0.095459
0.097900
0.102783
0.079346
0.088623
0.084717
0.085205
0.058350
0.071533
0.070068
0.061768
0.056396
0.043701
0.050537
0.045166
0.043213
0.036377
0.037354
0.026123
0.037354
0.025635
0.028564
0.019775
0.021240
0.013428
0.010010
0.012451
0.003174
0.027588
0.012939
0.009521
0.013428
0.005615
0.023682
0.020264
0.018799
0.024658
0.034912
0.018311
0.021240
0.013916
0.021729
0.031006
0.023193
0.031006
0.026611
0.021729
0.033447
0.031982
0.028076
0.018311
0.020752
0.021240
0.014893
0.018311
0.022705
0.019775
0.013428
-0.000214
0.008545
0.009033
-0.001190
0.002686
0.003662
-0.000702
-0.005096
-0.009979
-0.015350
-0.010468
-0.010956
-0.014374
-0.024139
-0.038300
-0.033417
-0.027069
-0.034393
-0.039276
-0.033905
-0.045135
-0.034882
-0.042206
-0.042694
-0.034882
-0.038788
-0.038788
-0.041229
-0.040253
-0.044647
-0.034393
-0.013885
-0.026581
-0.024628
-0.022186
-0.011444
-0.018768
-0.010468
-0.002655
0.001709
-0.013885
-0.005096
-0.000214
-0.012421
-0.000214
-0.001678
-0.000214
-0.001678
-0.005585
-0.012909
0.003174
0.001221
-0.000702
-0.002167
-0.000214
-0.006073
-0.001678
0.000244
0.004639
0.011963
0.002686
0.002197
0.012451
0.024658
0.010010
0.014893
0.010498
-0.007538
-0.020721
-0.046600
-0.064667
-0.109100
-0.198456
-0.379120
-0.670135
-0.840057
-0.433319
0.700928
1.012451
0.509033
-0.178436
-0.632538
-0.587616
-0.343964
-0.105682
0.076416
0.190674
0.251221
0.262451
0.272217
0.259033
0.239014
0.213135
0.208252
0.186279
0.160889
0.150146
0.131104
0.129150
0.113525
0.107666
0.094971
0.101807
0.087646
0.086670
0.082275
0.072510
0.063232
0.061768
0.065674
0.059326
0.070068
0.062744
0.054443
0.049561
0.063232
0.052979
0.057861
0.053955
0.049072
0.054932
0.045166
0.043701
0.041748
0.048584
0.041260
0.041748
0.038818
0.032959
0.051025
0.046143
0.016846
0.018799
0.036377
0.030029
0.017822
0.018311
0.020264
0.029053
0.022217
0.017822
0.010498
0.010010
0.019775
0.014893
0.007080
0.011475
0.022705
0.009033
0.007080
0.013428
0.008057
0.005127
0.002197
0.011475
0.009033
0.000732
0.013916
0.005127
0.005127
0.000244
0.008545
0.002686
0.001221
0.007080
0.010498
0.000732
-0.003143
-0.004608
0.000244
0.007080
-0.011444
-0.004120
-0.020233
-0.004120
-0.015839
-0.019257
-0.019257
-0.026093
-0.024628
-0.023163
-0.029022
-0.019745
-0.021698
-0.009491
-0.011444
-0.020721
-0.017303
-0.010468
0.006592
0.012939
0.013916
0.009521
0.010986
0.014404
0.016357
0.010986
0.031006
0.039307
0.032471
0.045654
0.039795
0.039795
0.051514
0.027588
0.039795
0.026611
0.027588
0.029053
0.033447
0.037354
0.030029
0.034424
0.022217
0.024658
0.030518
0.026611
0.031494
0.035400
0.029053
0.026611
0.038330
0.025635
0.025146
0.019775
0.005127
-0.018280
-0.038788
-0.050507
-0.071014
-0.102753
-0.149139
-0.181366
-0.237030
-0.300018
-0.327850
-0.259491
-0.011444
0.288818
0.426025
0.287842
-0.007050
-0.120331
-0.385468
-0.482635
-0.287323
-0.014862
0.205322
0.264893
0.261475
0.207764
0.147217
0.094482
0.039795
0.008057
-0.003143
-0.024628
-0.008514
0.009033
-0.009491
-0.015350
-0.013885
0.010010
0.039795
0.034912
0.061768
0.064697
0.043213
0.018311
0.006104
-0.007050
0.011963
0.039307
0.034424
0.033447
0.031006
0.007080
-0.000214
-0.012421
-0.012421
-0.014862
-0.013885
-0.008514
-0.007538
-0.003632
-0.000702
-0.000214
0.003174
-0.000214
0.010010
0.017334
0.014893
0.011963
0.027100
0.025635
0.023682
0.020264
0.034424
0.030518
0.024170
0.015381
0.028076
0.025146
0.025146
0.027100
0.021240
0.022705
0.031982
0.029541
0.017334
0.027100
0.022705
0.031494
0.016357
0.026123
0.021729
0.022705
0.020264
0.019775
0.039795
0.017822
0.026123
0.025635
0.021729
0.015381
0.026611
0.035889
0.019775
0.015381
0.030029
0.027100
0.025146
0.015381
0.013916
0.024170
0.028076
0.013428
0.022217
0.035889
0.014893
0.012451
0.018799
0.025146
0.012451
0.025146
0.024170
0.013428
0.019287
0.010010
0.023193
0.010986
0.008057
0.010498
0.014404
0.012939
-0.006561
0.003174
0.007568
0.008545
-0.007538
-0.000702
-0.000702
0.000732
-0.001190
-0.001190
-0.005585
-0.008514
-0.014374
-0.024628
-0.002655
-0.010468
-0.033905
-0.038788
-0.055389
-0.078827
-0.072968
-0.079315
-0.088104
-0.119843
-0.145721
-0.149628
-0.157928
-0.168671
-0.143768
-0.103729
-0.048553
0.026611
0.124756
0.214600
0.185303
0.136475
0.100342
0.097900
0.137451
0.187744
0.180420
0.176025
0.200439
0.145264
0.023193
-0.056854
-0.042694
0.001221
-0.017303
-0.038788
-0.123749
-0.187714
-0.231659
-0.197479
-0.258026
-0.324432
-0.315643
-0.280487
-0.251190
-0.205292
-0.172089
-0.114471
-0.059784
-0.021698
0.014404
0.069092
0.107178
0.109619
0.131592
0.144775
0.172119
0.169189
0.182861
0.183838
0.183350
0.184814
0.170654
0.171631
0.158447
0.150635
0.150146
0.150146
0.138428
0.115967
0.120850
0.108154
0.086182
0.088135
0.080322
0.073486
0.067627
0.048584
0.044678
0.058350
0.050049
0.039795
0.034424
0.042725
0.041260
0.043701
0.033936
0.037354
0.034424
0.032959
0.025146
0.037354
0.035889
0.032471
0.036377
0.026611
0.035889
0.026611
0.023682
0.029053
0.021240
0.018799
0.018311
0.025635
0.015869
0.007568
0.019775
0.021240
0.022217
0.005615
0.020264
0.021729
0.016357
0.012451
0.004150
0.014404
0.019775
0.015381
0.008057
0.003662
0.015381
0.009521
0.000732
0.003662
0.005127
0.015381
-0.003632
0.000732
0.009033
0.006592
-0.004120
-0.002167
0.001221
0.004150
-0.003143
0.004150
0.001221
0.001709
0.003174
0.017334
0.013428
-0.000214
0.005127
0.011963
0.014404
0.013428
0.023193
0.024658
0.023193
0.020264
0.018799
0.042236
0.041260
0.030518
0.037842
0.036377
0.037354
0.032471
0.032959
0.034424
0.033447
0.043213
0.029541
0.003662
-0.009979
-0.017303
-0.017792
-0.015350
-0.000702
-0.073944
-0.268768
-0.360565
0.011475
0.554443
0.733643
0.729248
0.605713
0.257568
-0.183319
-0.415741
-0.420624
-0.043182
0.266846
0.461182
0.497803
0.415283
0.293213
0.174561
0.066162
-0.030487
-0.070526
-0.095917
-0.105682
-0.113007
-0.121796
-0.107147
-0.091522
-0.077362
-0.056366
-0.023163
-0.009979
0.005127
0.021729
0.010498
0.018799
0.028076
0.032471
0.046631
0.031982
0.025146
0.034424
0.034424
0.038330
0.036865
0.018311
0.012939
0.026123
0.009033
0.001709
0.006592
0.010010
-0.003632
0.000732
-0.009003
0.004150
-0.000214
-0.009003
-0.005096
-0.010468
-0.016815
-0.024628
-0.008026
-0.017303
-0.025604
-0.021698
-0.018768
-0.019257
-0.029999
-0.029510
-0.021698
-0.026093
-0.033905
-0.034882
-0.030975
-0.039276
-0.037323
-0.043182
-0.050018
-0.051483
-0.047089
-0.053925
-0.045624
-0.049530
-0.049530
-0.053436
-0.064667
-0.052460
-0.059296
-0.058807
-0.063202
-0.061249
-0.060760
-0.056854
-0.057831
-0.062225
-0.051971
-0.049530
-0.056366
-0.062225
-0.052460
-0.048065
-0.040741
-0.054413
-0.046600
-0.050018
-0.031952
-0.050507
-0.054901
-0.043671
-0.037811
-0.038300
-0.040253
-0.038300
-0.035858
-0.034882
-0.031464
-0.026581
-0.029510
-0.019257
-0.006561
-0.011932
-0.012909
0.001709
-0.001678
0.004639
-0.001190
0.011475
0.005615
0.010498
0.012451
0.031006
0.030518
0.028076
0.029053
0.034912
0.024658
0.039795
0.042725
0.029541
0.033936
0.037842
0.042236
0.042725
0.040771
0.038330
0.052002
0.042725
0.045166
0.046631
0.042236
0.040283
0.044189
0.046143
0.036377
0.037842
0.038818
0.046631
0.038330
0.036377
0.029053
0.037842
0.025146
0.032471
0.022705
0.034912
0.030029
0.015381
0.011475
0.024658
0.012939
0.013916
-0.019745
-0.038788
-0.059296
-0.134003
-0.295624
-0.544159
-0.743378
-0.578827
0.028564
0.468994
0.627686
0.528564
0.177002
-0.354218
-0.621796
-0.498260
-0.239471
0.023193
0.173096
0.260010
0.298096
0.288330
0.249756
0.253174
0.218506
0.202881
0.158936
0.125732
0.114502
0.110107
0.109619
0.093994
0.111084
0.104248
0.122803
0.109619
0.100830
0.117432
0.134033
0.145264
0.138428
0.138428
0.120850
0.125244
0.134521
0.116455
0.085693
0.030518
0.043213
0.060303
0.067139
0.061768
0.051514
0.052490
0.031494
0.005615
-0.000702
-0.000702
-0.008026
-0.013885
-0.024628
-0.026093
-0.018768
-0.027557
-0.037323
-0.024628
-0.038788
-0.032928
-0.035370
-0.045135
-0.025604
-0.032440
-0.024139
-0.042694
-0.022186
-0.033905
-0.027069
-0.031952
-0.042694
-0.031952
-0.038300
-0.038300
-0.029510
-0.029999
-0.027557
-0.032928
-0.036835
-0.033417
-0.043671
-0.019257
-0.022186
-0.026093
-0.037323
-0.040253
-0.029510
-0.038788
-0.035858
-0.032440
-0.041229
-0.042206
-0.040253
-0.044159
-0.034882
-0.047089
-0.041229
-0.030975
-0.044647
-0.049530
-0.031464
-0.041229
-0.036346
-0.030975
-0.041718
-0.035370
-0.027069
-0.036346
-0.029510
-0.005585
-0.010468
-0.010956
-0.014862
-0.013885
-0.014862
-0.009003
-0.011444
-0.002167
0.001709
-0.013885
-0.021210
-0.009003
-0.004120
-0.015839
-0.028046
-0.031952
-0.013397
-0.031464
-0.032928
-0.035858
-0.031464
-0.029999
-0.045624
-0.049042
-0.054901
-0.058807
-0.062225
-0.045135
-0.046112
-0.062714
-0.048553
-0.053436
-0.040253
-0.053925
-0.036346
-0.024139
-0.024628
-0.020721
-0.007050
0.007080
0.009521
0.031006
0.030518
0.041748
0.055908
0.060791
0.068115
0.075439
0.099365
0.096924
0.123291
0.110596
0.099365
0.062744
0.054443
0.034912
0.051025
0.082275
0.087646
0.083252
0.055420
0.038330
0.030518
0.023193
0.008057
0.013916
0.008057
0.010986
0.002686
-0.001678
0.003662
0.008545
0.010498
0.009521
0.006592
0.010498
-0.000214
-0.013885
-0.028534
-0.044159
-0.096893
-0.141327
-0.208221
-0.267303
-0.345917
-0.495819
-0.531952
0.135986
1.012451
1.012451
0.563232
-0.987030
-0.987030
-0.987030
0.086670
0.752197
0.843506
0.693115
0.473877
0.300049
0.166260
0.044678
-0.020721
-0.054901
-0.076874
-0.089081
-0.059296
-0.038300
-0.024628
-0.001190
0.015869
0.033447
0.052002
0.060791
0.060303
0.064697
0.072998
0.082275
0.073486
0.078857
0.072998
0.076416
0.069092
0.059814
0.068115
0.054443
0.062256
0.061279
0.044189
0.050049
0.047607
0.058838
0.034912
0.049561
0.040771
0.040283
0.035400
0.025635
0.035889
0.031494
0.043213
0.031494
0.028076
0.026611
0.040283
0.029053
0.031982
0.038330
0.025146
0.031494
0.037842
0.034912
0.028564
0.039307
0.038330
0.032959
0.017334
0.033936
0.036377
0.032959
0.026611
0.035400
0.033936
0.021729
0.021240
0.030029
0.030518
0.026123
0.016357
0.011963
0.019287
0.021240
0.022217
0.015381
-0.003143
0.009033
0.007568
0.008057
0.010986
0.006104
0.001709
0.008057
0.002197
-0.001678
0.006104
0.004639
0.013916
-0.002655
0.000244
-0.010956
0.000244
0.004639
-0.002655
0.000732
-0.007538
0.001221
-0.011932
-0.011932
-0.004120
-0.012421
-0.002655
-0.012421
-0.009979
-0.009979
-0.015839
-0.009979
-0.013885
-0.005096
-0.020233
-0.008026
-0.007050
-0.011444
-0.006073
-0.004120
-0.000214
-0.008514
-0.004120
-0.001678
0.007568
-0.002655
0.004150
0.004150
-0.009491
-0.000214
-0.002655
-0.005096
0.004639
-0.002655
-0.000214
-0.008026
0.003174
-0.001678
-0.008026
-0.004608
-0.015350
-0.000702
-0.018280
-0.018280
-0.021698
-0.016815
-0.037811
-0.052948
-0.072968
-0.107147
-0.130096
-0.161835
-0.188690
-0.241913
-0.308319
-0.313690
-0.265839
-0.192108
0.008057
0.261963
0.447021
0.419189
0.212646
0.093018
0.016846
-0.161835
-0.295135
-0.243378
-0.028534
0.208740
0.398193
0.407471
0.321045
0.218018
0.112549
0.028076
-0.053436
-0.092499
-0.113495
-0.135956
-0.142303
-0.127655
-0.105194
-0.070526
-0.029999
0.003662
0.005615
0.031006
0.058838
0.067627
0.090576
0.092529
0.092529
0.089600
0.068604
0.086182
0.084229
0.085205
0.095947
0.090088
0.074463
0.079346
0.053467
0.060303
0.051514
0.053955
0.045166
0.046631
0.039795
0.035400
0.033936
0.031982
0.028076
0.027100
0.027588
0.030518
0.023193
0.026123
0.028564
0.033936
0.024170
0.014893
0.020752
0.031494
0.041748
0.025146
0.028076
0.031982
0.017822
0.019287
0.024170
0.027588
0.029541
0.024170
0.016357
0.020264
0.016846
0.014893
0.018799
0.005127
0.004639
0.000732
0.003174
-0.003632
0.002686
0.000732
0.004150
-0.000214
-0.009979
0.000732
0.005615
0.011963
-0.002655
-0.009979
-0.001190
-0.004608
0.008545
0.004150
0.003662
0.008545
0.014404
0.002686
-0.000214
0.009521
0.012939
0.012939
0.000244
0.004150
0.004150
0.011475
0.002686
0.015381
0.017334
-0.002167
0.013916
0.006104
0.014893
0.010498
0.004150
0.008057
0.002197
0.008545
0.007568
0.020752
0.010010
0.008057
0.001221
0.008057
0.011963
0.006592
0.009033
0.017334
0.011963
0.008057
0.002197
-0.004120
0.011475
0.014893
0.000244
0.004150
0.008057
-0.000702
0.004150
0.000244
-0.001190
0.004150
-0.004120
-0.007050
-0.002655
-0.004608
-0.009003
-0.002655
-0.001190
-0.002655
-0.019745
-0.004120
-0.000702
-0.006561
-0.017792
-0.029999
-0.064178
-0.075409
-0.099335
-0.133026
-0.216522
-0.486542
-0.838104
-0.556366
0.373291
1.012451
1.012451
0.499268
-0.504608
-0.828827
-0.513397
-0.127655
0.138916
0.314209
0.378174
0.379150
0.348389
0.306885
0.259521
0.211670
0.165283
0.126709
0.089111
0.064209
0.046143
0.030029
0.020264
0.032471
0.026611
-0.002655
0.004639
0.008545
0.018799
0.005615
0.012939
0.012939
0.010010
0.012451
0.004639
0.019287
0.022217
0.004150
0.014404
0.013916
0.015381
0.001709
0.003662
0.011475
0.014893
0.008057
0.002197
0.020752
0.002686
0.026123
0.016357
0.020264
0.014893
0.010498
0.031494
0.027588
0.042725
0.016846
0.010498
0.010010
0.002197
0.010986
-0.003632
-0.007050
0.000244
-0.007050
-0.015839
-0.020233
-0.024628
-0.036835
-0.034393
-0.052460
-0.053925
-0.048065
-0.052460
-0.059296
-0.059296
-0.058807
-0.060272
-0.049530
-0.058319
-0.047577
-0.045624
-0.037811
-0.040253
-0.046112
-0.028046
-0.029022
-0.031952
-0.017303
-0.017792
-0.015839
-0.023651
-0.021698
-0.022675
-0.003632
-0.006073
0.003174
-0.016815
-0.011444
0.000244
0.006104
-0.006561
-0.005096
0.011963
0.001709
-0.004608
-0.006561
0.004639
0.007568
-0.001678
0.012939
0.009521
-0.001678
0.005615
0.015869
0.017334
0.011475
0.009033
0.018799
0.003174
0.008545
0.004639
0.030029
0.011475
0.018799
0.025146
0.024658
0.016846
0.015381
0.012939
0.017822
0.003662
0.011475
0.022217
0.021729
0.018311
0.006104
0.000244
0.008057
0.005615
0.003174
0.007568
0.012451
0.014893
0.031494
0.028564
0.057373
0.065674
0.068604
0.059814
0.045166
-0.000214
-0.039764
-0.043182
-0.069550
-0.108124
-0.149139
-0.200409
-0.177948
-0.110077
0.097900
0.436279
0.662842
0.787354
0.804443
0.342529
-0.336151
-0.582245
-0.271698
0.156494
0.431885
0.628174
0.586182
0.510498
0.439697
0.340576
0.201904
0.105713
0.028076
-0.028046
-0.050995
-0.047577
-0.060272
-0.067108
-0.071991
-0.063202
-0.050995
-0.039764
-0.044159
-0.058807
-0.057343
-0.078339
-0.075409
-0.023651
-0.021698
-0.033905
-0.027557
-0.024628
-0.039764
-0.036835
-0.039276
-0.046600
-0.041718
-0.063202
-0.056854
-0.059296
-0.071991
-0.073944
-0.060760
-0.058807
-0.072968
-0.084198
-0.060760
-0.046112
-0.055878
-0.065643
-0.063202
-0.061737
-0.060760
-0.057831
-0.063202
-0.061249
-0.052948
-0.055389
-0.049042
-0.047089
-0.030487
-0.038300
-0.056854
-0.047089
-0.055878
-0.057343
-0.052948
-0.042694
-0.025116
-0.014374
-0.001678
-0.005585
-0.028534
-0.040741
-0.042694
-0.036346
-0.036835
-0.031952
-0.028046
-0.034882
-0.023651
-0.034882
-0.029022
-0.019257
-0.024628
-0.031464
-0.038788
-0.036835
-0.026093
-0.045624
-0.040741
-0.041718
-0.031464
-0.023651
-0.040253
-0.022675
-0.024139
-0.019257
-0.009979
-0.009491
-0.013397
0.002197
0.000244
-0.017303
-0.011444
-0.009003
-0.011932
-0.006561
-0.000214
-0.007050
0.000244
0.003662
-0.011932
-0.013397
-0.014862
-0.012421
-0.009979
-0.016815
-0.024139
-0.004608
-0.014374
-0.020233
-0.018280
-0.030487
-0.051971
-0.072968
-0.073944
-0.108124
-0.108612
-0.102264
-0.085663
-0.069550
-0.063202
-0.037811
-0.023163
-0.029022
-0.069061
-0.092987
-0.098358
-0.049042
-0.014862
0.014404
0.031494
0.037842
0.055420
0.042236
0.051025
0.059814
0.053467
0.050049
0.043213
0.059326
0.101807
0.155029
0.250244
0.364990
0.417725
0.406006
0.373779
0.354248
0.273193
0.230225
0.330322
0.399658
0.191650
-0.188202
-0.078827
-0.013885
0.137451
0.218994
0.045654
-0.237518
-0.342499
-0.362030
-0.360077
-0.374725
-0.413300
-0.447479
-0.430389
-0.384003
-0.367889
-0.354218
-0.354706
-0.271210
-0.204803
-0.149628
-0.063202
-0.007538
0.055908
0.083740
0.104736
0.140381
0.154053
0.160889
0.173096
0.176025
0.182861
0.178955
0.166260
0.157471
0.151611
0.144775
0.123779
0.103271
0.086182
0.070557
0.087646
0.094482
0.075439
0.056396
0.038818
0.019775
0.028564
0.011475
0.033936
0.019287
0.025146
0.017334
0.004150
0.024658
0.037842
0.036865
0.034912
0.032471
0.041748
0.031982
0.040771
0.038330
0.044189
0.048096
0.076416
0.080811
0.069580
0.030518
0.003662
-0.004608
0.003174
0.031982
0.035400
0.032471
0.018311
-0.006073
-0.019745
-0.042694
-0.064178
-0.068573
-0.071991
-0.069061
-0.085663
-0.096893
-0.078827
-0.071014
-0.065643
-0.053436
-0.041229
-0.045135
-0.047577
-0.038300
-0.032440
-0.015839
-0.007050
0.009033
0.022705
0.032959
0.035889
0.068115
0.078369
0.072510
0.084717
0.080811
0.091553
0.086182
0.090088
0.091553
0.093018
0.083740
0.079834
0.060791
0.053955
0.032471
0.008057
-0.022675
-0.058807
-0.093475
-0.166229
-0.235565
-0.312714
-0.368378
-0.355194
-0.116913
0.197510
0.364502
0.257080
0.053955
-0.048553
-0.096405
-0.053436
0.066162
0.170654
0.291260
0.378662
0.455322
0.482666
0.511963
0.502686
0.471924
0.404053
0.302979
0.196045
0.150635
0.065674
-0.053436
-0.285858
-0.334686
-0.131561
-0.045135
-0.205780
-0.376190
-0.475800
-0.593964
-0.661346
-0.511444
-0.405975
-0.340057
-0.474823
-0.512421
-0.502655
-0.411835
-0.292206
-0.179901
-0.128143
-0.089081
-0.050507
0.014404
0.091064
0.132080
0.120361
0.123779
0.142822
0.184814
0.212646
0.232666
0.247803
0.254150
0.245850
0.246338
0.240967
0.237549
0.238037
0.211182
0.212646
0.199951
0.193604
0.181396
0.177979
0.173096
0.172607
0.155029
0.157471
0.154541
0.141846
0.148682
0.134521
0.129150
0.107666
0.112061
0.115479
0.111572
0.106689
0.089600
0.096436
0.084717
0.073486
0.067139
0.073975
0.072021
0.049072
0.052002
0.047607
0.051514
0.042236
0.044189
0.031982
0.033936
0.024658
0.027100
0.031982
0.020752
0.012939
0.013428
0.012939
0.004639
0.008057
0.022217
0.020752
-0.000214
0.014893
0.012451
0.014404
0.002197
0.011475
0.028076
0.030029
0.033936
0.026611
0.034424
0.032471
0.036865
0.031006
0.030029
0.035889
0.034912
0.040771
0.029053
0.039795
0.038818
0.045166
0.034912
0.031982
0.033936
0.042725
0.034424
0.038818
0.036865
0.034424
0.045166
0.047119
0.051025
0.037842
0.034424
0.027100
0.017334
-0.002167
-0.004608
-0.007538
-0.041229
-0.085663
-0.112518
-0.167206
-0.216034
-0.258514
-0.278534
-0.240448
-0.041229
0.362061
0.725830
1.010010
1.012451
0.686768
0.043213
-0.408417
-0.402069
-0.117401
0.247803
0.620850
0.707764
0.591064
0.448975
0.287354
0.122314
-0.001190
-0.106171
-0.181854
-0.246796
-0.284882
-0.291718
-0.279022
-0.251678
-0.236542
-0.214081
-0.185760
-0.164276
-0.142792
-0.113983
-0.089081
-0.083221
-0.060760
-0.039276
-0.030975
-0.024628
-0.015350
-0.013397
0.000732
0.000244
0.011475
0.026123
0.005615
0.019287
0.019287
0.027588
0.029541
0.017334
0.020752
0.020264
0.025146
0.010986
0.010986
0.017822
0.010010
-0.005096
-0.004120
-0.001678
-0.001190
-0.004608
-0.005585
-0.004120
-0.004608
-0.001190
-0.003143
-0.015350
-0.020233
-0.012421
-0.011932
-0.014374
-0.012421
-0.016815
-0.019257
-0.016815
-0.025604
-0.018768
-0.008514
-0.009491
-0.022675
-0.023651
-0.022186
-0.014862
-0.013885
-0.014862
-0.012909
-0.011444
-0.009491
-0.012909
-0.019745
-0.018768
-0.018280
-0.029999
-0.023651
-0.024139
-0.017303
-0.019257
-0.037811
-0.030975
-0.028046
-0.032928
-0.036835
-0.027557
-0.020721
-0.032928
-0.035370
-0.038788
-0.024628
-0.040741
-0.045624
-0.025604
-0.038300
-0.041718
-0.033905
-0.029022
-0.033905
-0.032928
-0.042206
-0.035370
-0.034393
-0.050995
-0.048065
-0.048553
-0.049042
-0.050018
-0.053925
-0.051971
-0.052460
-0.052460
-0.061737
-0.059296
-0.056854
-0.064667
-0.064667
-0.076385
-0.079315
-0.064667
-0.043182
-0.034882
-0.015839
-0.015350
-0.006073
0.027588
0.027588
0.010986
-0.102753
-0.382050
-0.677948
-0.677948
-0.369843
-0.011932
0.232178
0.287354
0.091553
0.026611
0.059326
0.003662
-0.101288
-0.226776
-0.157928
-0.000702
0.125244
0.238525
0.305420
0.391357
0.462158
0.451416
0.345459
0.306396
0.308838
0.291748
0.245361
0.229248
0.199951
0.175537
0.140381
0.124268
0.107178
0.100342
0.081299
0.053467
0.053467
0.035889
0.013916
-0.013885
-0.022675
-0.034882
-0.024139
-0.037811
-0.050507
-0.047089
-0.052948
-0.060272
-0.059296
-0.051971
-0.040741
-0.033905
-0.008026
-0.005585
-0.002655
-0.003632
0.009521
0.036377
0.053467
0.070557
0.093018
0.067627
0.023193
0.015869
0.012451
0.009521
-0.013885
-0.017303
0.016357
0.040771
0.019287
0.010498
-0.016815
-0.036835
-0.049530
-0.072479
-0.079315
-0.072479
-0.065155
-0.064178
-0.055389
-0.054413
-0.049530
-0.036835
-0.032928
-0.042694
-0.030975
-0.042206
-0.028046
-0.016327
-0.021210
-0.030487
-0.026093
-0.027069
-0.028046
-0.034393
-0.034882
-0.014862
-0.020721
-0.036346
-0.031952
-0.020721
-0.019745
-0.013397
-0.021698
-0.013397
-0.020233
-0.014374
-0.022186
-0.024139
-0.022675
-0.030487
-0.028046
-0.047577
-0.050507
-0.074432
-0.082245
-0.081268
-0.071991
-0.071503
-0.065643
-0.074921
-0.071503
-0.071991
-0.062225
-0.040741
-0.034882
-0.027557
-0.030487
-0.052948
-0.066620
-0.036346
0.013916
0.038818
0.043213
0.031982
-0.027557
-0.052460
-0.055389
-0.002167
0.025635
0.006592
-0.009003
-0.080780
-0.194061
-0.213104
-0.144257
-0.156952
-0.181854
-0.325897
-0.254608
0.083252
0.457764
0.506104
0.260010
-0.010468
-0.121796
-0.063202
0.066650
0.184814
0.285889
0.369385
0.395264
0.409424
0.413330
0.385498
0.358154
0.309814
0.283936
0.257080
0.226318
0.191162
0.156982
0.136475
0.111084
0.089600
0.068604
0.057861
0.050537
0.033936
0.034912
0.019287
0.010498
0.007568
0.013428
0.014893
-0.000702
-0.005585
-0.002167
-0.007538
-0.007538
-0.005096
-0.005585
-0.004120
-0.015839
-0.020721
-0.014374
-0.006073
-0.012421
-0.014374
-0.019257
-0.009491
-0.004120
-0.020233
-0.015350
-0.003632
-0.011444
-0.006561
0.004150
0.007568
0.011475
0.023682
0.018799
0.025635
0.021240
0.022705
0.025635
0.019775
0.005127
0.012939
0.009521
0.004150
0.009033
-0.006073
-0.007050
-0.007050
-0.019745
-0.032928
-0.018768
-0.036835
-0.039764
-0.053436
-0.053436
-0.065643
-0.058319
-0.065155
-0.064667
-0.054413
-0.050995
-0.062714
-0.059296
-0.058319
-0.046600
-0.040741
-0.044647
-0.046112
-0.035370
-0.035370
-0.033417
-0.034393
-0.027557
-0.023163
-0.017303
-0.018280
-0.027069
-0.019745
-0.007538
-0.016815
-0.027557
-0.018280
-0.019257
-0.003632
-0.023651
-0.022675
-0.006561
-0.003632
-0.018768
-0.004120
-0.004120
-0.009979
-0.010956
-0.021698
-0.029510
-0.042694
-0.052460
-0.069061
-0.120331
-0.191620
-0.243378
-0.279510
-0.222870
-0.095428
0.295654
0.868896
1.012451
1.012451
0.469971
-0.296112
-0.597870
-0.370331
0.086670
0.485107
0.700928
0.752197
0.667725
0.530029
0.392334
0.260986
0.147705
0.055908
-0.021210
-0.069061
-0.095917
-0.121796
-0.133514
-0.137421
-0.128143
-0.111053
-0.107635
-0.100800
-0.080780
-0.070526
-0.060760
-0.055878
-0.053436
-0.044159
-0.033905
-0.032440
-0.035370
-0.018768
-0.021698
-0.026581
-0.029510
-0.017303
-0.013397
-0.019745
-0.017792
-0.016327
-0.020233
-0.016815
-0.019745
-0.017303
-0.025604
-0.015839
-0.029510
-0.022675
-0.022186
-0.025116
-0.018280
-0.016327
-0.024139
-0.024139
-0.021698
-0.028046
-0.012909
-0.018280
-0.018768
-0.007050
-0.009003
-0.010468
-0.000214
-0.013397
0.000244
-0.001678
-0.009003
0.002686
0.014893
0.010010
0.008057
0.002686
0.012451
0.020752
0.008057
0.019775
0.026611
0.015869
0.029053
0.038330
0.035889
0.047607
0.045654
0.038330
0.036377
0.038818
0.039307
0.037354
0.028564
0.021729
0.029541
0.028076
0.007080
0.009033
-0.006073
0.003174
-0.013397
-0.022675
-0.027557
-0.019745
-0.026581
-0.043182
-0.054901
-0.057343
-0.052948
-0.052948
-0.061249
-0.052948
-0.048553
-0.049042
-0.064178
-0.064178
-0.053925
-0.048065
-0.039276
-0.039764
-0.044647
-0.037811
-0.013885
-0.019745
-0.000214
0.015381
0.021729
0.045166
0.081299
0.085693
0.084229
0.035400
-0.319061
-0.746796
-0.464569
-0.154022
-0.018768
-0.077362
-0.164276
-0.250214
-0.288788
-0.276581
-0.239471
-0.226776
-0.298553
-0.289764
-0.106171
0.069092
0.059326
0.169189
0.057373
-0.004120
0.009033
0.097412
0.205322
0.318604
0.373291
0.383545
0.352783
0.291260
0.223877
0.197021
0.180908
0.159912
0.133057
0.121338
0.102295
0.094482
0.069580
0.054443
0.047119
0.049561
0.039307
0.042725
0.035889
0.025146
0.029541
0.048096
0.034912
0.036377
0.024170
0.033936
0.031494
0.023193
0.033447
0.022705
0.035889
0.026611
0.034912
0.026611
0.022705
0.026123
0.017334
0.013428
0.004150
0.016846
-0.002167
-0.010468
-0.013397
0.005615
0.004639
-0.015839
-0.020233
-0.023163
-0.015350
-0.019257
-0.027557
-0.018280
-0.018768
-0.023651
-0.022186
-0.018280
-0.015350
-0.014374
-0.009979
-0.018280
-0.019257
-0.018768
-0.007538
-0.008026
-0.002167
-0.011444
0.001221
0.007568
0.016846
-0.003632
0.007568
0.025146
0.024658
0.016846
0.022217
0.029541
0.037354
0.046631
0.042236
0.037354
0.052002
0.056396
0.049561
0.066650
0.057861
0.048584
0.064697
0.068604
0.059326
0.065674
0.055420
0.052002
0.043701
0.040771
0.044189
0.051025
0.032959
0.036865
0.023682
0.027588
0.031006
0.020752
0.026123
0.026611
0.017334
0.017822
0.016846
0.028076
0.016357
0.014404
0.013428
0.002197
0.001221
0.001221
-0.001678
0.009521
0.002686
0.010986
-0.002655
-0.012909
-0.023163
-0.025604
-0.043182
-0.060760
-0.070038
-0.092010
-0.095428
-0.089569
-0.109100
-0.124725
-0.146698
-0.189178
-0.205780
-0.190155
-0.201874
-0.226288
-0.258026
-0.304901
-0.340546
-0.339569
-0.344940
-0.402069
-0.363495
-0.208710
0.080322
0.469482
0.716064
0.744873
0.680420
0.422119
0.204346
0.347900
0.202881
0.075439
0.481689
0.503662
0.656494
0.787842
0.789795
0.659424
0.503662
0.329346
0.184814
0.068604
-0.038788
-0.116425
-0.153534
-0.174042
-0.166718
-0.158905
-0.140839
-0.110565
-0.105682
-0.101776
-0.085175
-0.081268
-0.093964
-0.080292
-0.055389
-0.014374
-0.009491
-0.014374
-0.017303
-0.022186
-0.025604
-0.030487
-0.048553
-0.049530
-0.039764
-0.043671
-0.055878
-0.055878
-0.059296
-0.053925
-0.046112
-0.051971
-0.056366
-0.054901
-0.039276
-0.029999
-0.033417
-0.044647
-0.022675
-0.021210
-0.024628
-0.020721
-0.017792
-0.016327
-0.010956
-0.007538
-0.011444
-0.004608
-0.006561
-0.008026
-0.009979
-0.009979
-0.003632
-0.014862
-0.006073
-0.013397
-0.010956
-0.011932
-0.004608
-0.004120
-0.009003
-0.003143
-0.001678
-0.006073
-0.004120
-0.012909
-0.009003
-0.002167
-0.015839
-0.025116
-0.014374
-0.007538
-0.029999
-0.037323
-0.047577
-0.036346
-0.036835
-0.043182
-0.049042
-0.046112
-0.053925
-0.051971
-0.034882
-0.038788
-0.037811
-0.044647
-0.031464
-0.016327
-0.017792
-0.015839
-0.001678
0.009033
0.011475
0.015869
0.013916
0.025146
0.024170
0.033936
0.035889
0.024170
0.010498
0.021240
0.011963
0.021729
0.003174
0.003662
-0.008026
-0.019745
-0.030975
-0.029022
-0.051971
-0.057343
-0.077850
-0.081757
-0.099823
-0.100800
-0.103729
-0.120819
-0.144745
-0.168182
-0.194550
-0.204803
-0.218964
-0.214081
-0.219452
-0.214569
-0.188690
-0.157440
-0.136932
-0.106171
-0.065155
-0.036346
-0.029999
-0.025116
0.021240
0.117920
0.214111
0.287354
0.297607
0.258545
0.234619
0.295166
0.490967
0.614990
0.598389
0.556885
0.423096
0.191162
0.008057
0.054932
0.173584
0.258057
0.225830
0.212646
0.145264
0.050537
-0.055878
-0.133026
-0.186249
-0.240448
-0.262909
-0.256561
-0.217010
-0.201385
-0.186249
-0.178436
-0.159882
-0.151581
-0.141815
-0.115448
-0.084198
-0.058807
-0.044159
-0.042206
-0.039276
-0.027069
-0.010956
-0.006561
0.002197
0.016357
0.009033
0.016357
0.013428
-0.012909
0.005127
0.008057
-0.000214
0.002197
-0.004608
-0.003632
-0.016327
-0.023163
-0.033417
-0.034393
-0.031952
-0.024139
-0.018768
-0.011444
-0.011932
-0.012909
-0.016327
0.000732
0.011963
0.037354
0.023193
0.016357
0.039307
0.040283
0.038330
0.059326
0.081787
0.100342
0.108643
0.080811
0.023193
0.032959
0.070557
0.076416
