# Supplementary material for: Kolmogorov Complexity of Coronary Sinus Atrial Electrograms Before Ablation Predicts Termination of Atrial Fibrillation After Pulmonary Vein Isolation
Source: Entropy (Basel). 2019 Oct 4;21(10):970. doi: 10.3390/e21100970 (PMC7514301; doi:10.3390/e21100970)
Supplement: Supplementary file 1 [file entropy-21-00970-s001.zip › suppMat/DataS1/PVI only/08 30 SEC BASELINE.txt]

-0.031158
-0.037506
-0.026276
-0.023834
-0.021881
-0.024323
-0.019440
-0.018463
-0.016998
-0.005768
-0.006256
-0.005768
0.011780
0.020569
0.017639
0.033264
0.065979
0.059143
0.060608
0.055237
0.069885
0.083557
0.103088
0.104553
0.107483
0.120178
0.120178
0.126038
0.126526
0.134338
0.155823
0.143616
0.117249
0.120178
0.127502
0.142151
0.125549
0.139221
0.222717
0.341858
0.522034
0.614319
0.612854
0.369690
-0.055573
-0.380768
-0.366608
-0.149811
0.078674
0.168518
0.157776
0.115295
-0.025299
-0.159088
-0.262604
-0.348541
-0.453033
-0.489166
-0.418365
-0.370026
-0.270905
-0.119537
0.017639
0.286682
0.377014
0.395081
0.365295
0.287170
0.165100
0.094299
0.220276
0.442932
0.583069
0.635315
0.634338
0.570374
0.480530
0.392639
0.289124
0.210999
0.134827
0.074280
0.015198
-0.019440
-0.062408
-0.081940
-0.106842
-0.123444
-0.125397
-0.131256
-0.136627
-0.140533
-0.140533
-0.144440
-0.151276
-0.139069
-0.134674
-0.136627
-0.130280
-0.127838
-0.122955
-0.112213
-0.131744
-0.119049
-0.122467
-0.122467
-0.118073
-0.109283
-0.116119
-0.097076
-0.100983
-0.089264
-0.090729
-0.075104
-0.080475
-0.074615
-0.056549
-0.048737
-0.053619
-0.041901
-0.047760
-0.043365
-0.048248
-0.039948
-0.033600
-0.037506
-0.020416
-0.014069
-0.016998
-0.021393
-0.011139
-0.012604
-0.003326
0.002014
0.016174
0.014709
0.026428
0.038147
0.054260
0.075256
0.088928
0.094788
0.109436
0.102600
0.100159
0.094788
0.082581
0.087952
0.099670
0.101135
0.088440
0.085022
0.079651
0.059631
0.057190
0.041565
0.038147
0.018127
0.006409
0.001038
-0.010651
-0.024323
-0.031647
-0.079010
-0.186432
-0.239655
-0.189850
-0.146393
-0.109772
-0.069733
-0.082916
-0.125885
-0.154205
-0.175690
-0.181061
-0.180573
-0.164459
-0.155670
-0.149323
-0.137604
-0.123932
-0.096100
-0.092194
-0.062897
-0.067291
-0.058014
-0.051666
-0.042389
-0.038483
-0.030182
-0.023834
-0.025787
-0.014069
-0.017975
-0.019928
-0.010162
-0.016998
-0.009186
-0.008698
-0.000885
-0.002838
0.004944
0.003479
0.008850
0.000549
0.005432
0.003967
0.002502
0.007874
0.017151
0.006409
0.014221
0.008362
0.011780
0.023499
0.005920
0.017151
0.008362
0.013733
0.010803
0.003479
0.011780
0.010315
0.016663
0.014221
0.005432
0.020081
0.009827
0.006897
0.012268
0.026917
0.012756
0.005432
0.016174
0.022522
0.013733
0.020569
0.017639
0.002991
0.015198
0.019104
0.037659
0.036682
0.037170
0.038147
0.033264
0.027893
0.021545
0.035706
0.027405
0.031311
0.030334
0.075256
0.131409
0.224182
0.353577
0.412659
0.361389
0.190002
-0.056061
-0.206940
-0.167389
-0.052643
0.022522
0.086975
0.115784
0.076721
0.001038
-0.066803
-0.143463
-0.213287
-0.268951
-0.325592
-0.342682
-0.348541
-0.394928
-0.198639
0.079651
0.449280
0.368225
-0.012115
-0.254791
-0.400299
-0.389557
-0.212311
0.072327
0.224670
0.252991
0.216858
0.157288
0.082581
0.006897
-0.048737
-0.073151
-0.087799
-0.098541
-0.095612
-0.094635
-0.077545
-0.077057
-0.074615
-0.060455
-0.049713
-0.028717
-0.027252
-0.021393
-0.016998
-0.011139
-0.000397
0.001038
0.000549
0.002502
0.005432
0.004944
0.012756
0.011292
0.004456
0.017639
0.015686
0.002991
0.017151
0.011292
0.009827
0.017151
0.011780
0.020569
0.011780
0.016663
0.015686
0.011292
0.024963
0.009338
0.009827
0.015198
0.015686
0.014709
0.022522
0.006897
0.008362
0.014221
0.011780
0.008362
0.008362
0.007385
0.012756
0.005432
0.000549
0.012268
0.007874
0.010803
0.004944
0.010803
0.008850
0.009338
0.017151
0.015198
0.006409
0.017639
0.011292
0.012268
0.017639
-0.004303
-0.001373
0.012756
0.007874
0.006897
0.000061
0.001526
-0.005280
0.001526
0.002991
0.005920
-0.001373
-0.000885
0.000549
-0.013092
0.001038
-0.007721
-0.002838
0.002014
0.000549
-0.007721
0.006409
0.002014
-0.004303
-0.009186
0.004456
-0.003815
0.013733
0.003967
0.002502
-0.002350
-0.000885
-0.007721
0.003967
0.006897
-0.002350
0.010315
-0.005768
-0.003326
0.005920
0.005432
-0.004791
0.002502
-0.008209
-0.004303
-0.001373
-0.004791
0.006409
-0.004303
-0.007233
-0.011139
0.001038
-0.007233
-0.002838
-0.001373
0.002991
-0.008209
0.004456
-0.002350
-0.006744
-0.006744
0.005432
0.003967
-0.008698
0.000061
0.000549
0.004456
0.000549
0.009338
0.012268
0.005432
0.010803
0.020081
0.014221
0.041077
0.039612
0.045471
0.043518
0.046448
0.034729
0.048401
0.067932
0.078674
0.091858
0.117249
0.141663
0.195374
0.240784
0.263245
0.256409
0.148499
-0.000885
-0.040924
-0.024323
0.034241
-0.000397
-0.018951
-0.003326
-0.036530
-0.083893
-0.130280
-0.191803
-0.244537
-0.295319
-0.346588
-0.270905
-0.118073
-0.044830
0.006409
0.031799
0.015198
0.128479
0.178284
0.123108
-0.092194
-0.162018
-0.175201
-0.041901
0.285217
0.354553
0.287170
0.258362
0.171936
0.087463
0.024475
-0.027740
-0.051666
-0.065338
-0.082428
-0.083893
-0.069733
-0.061920
-0.065338
-0.068268
-0.063385
-0.052643
-0.073639
-0.082916
-0.080963
-0.085846
-0.079010
-0.078033
-0.099518
-0.090240
-0.085846
-0.090729
-0.090729
-0.091217
-0.079987
-0.066803
-0.067780
-0.051666
-0.034088
-0.012604
-0.016022
-0.012115
-0.000885
0.017639
0.032776
0.067444
0.072327
0.079163
0.074280
0.083557
0.090881
0.094788
0.116760
0.097717
0.092346
0.093811
0.092346
0.081604
0.060120
0.055237
0.037170
0.004456
-0.004303
-0.016998
-0.010651
-0.014069
-0.028229
-0.043365
-0.053131
-0.054596
-0.067780
-0.066803
-0.071686
-0.079498
-0.075104
-0.059479
-0.065826
-0.052643
-0.047272
-0.044342
-0.030670
-0.040436
-0.030182
-0.019928
-0.012115
-0.013092
-0.007721
-0.008698
0.006409
0.002502
0.001038
-0.006256
0.016663
0.006897
0.009338
0.009827
0.005920
0.007874
0.015686
0.014709
0.017639
0.022522
0.023010
0.023987
0.023499
0.019592
0.020081
0.018616
0.018127
0.023010
0.017151
0.025452
0.022522
0.023499
0.013245
0.013245
0.020081
0.021057
0.021545
0.019104
0.026917
0.036194
0.028381
0.038147
0.036194
0.042542
0.037170
0.044006
0.035706
0.037170
0.037170
0.047424
0.050354
0.048889
0.055725
0.044006
0.057678
0.044495
0.047913
0.038147
0.043518
0.037170
0.034241
0.032288
0.028870
0.018616
0.017151
0.025940
0.032776
0.028870
0.017151
0.027893
0.024475
0.024475
0.028381
0.024963
0.017639
0.033264
0.023499
0.025940
0.027405
0.024475
0.039124
0.053284
0.040100
0.044006
0.037170
0.035706
0.044495
0.013733
0.024963
0.030823
0.054260
0.068909
0.097717
0.136292
0.207092
0.284241
0.343323
0.364319
0.236389
0.013245
-0.149323
-0.203033
-0.174225
-0.125885
-0.110260
-0.131256
-0.099518
-0.002838
0.199280
0.334045
0.258362
0.069397
-0.352936
-0.603424
-0.659576
-0.543365
-0.354889
-0.179596
-0.031158
0.006897
-0.017487
-0.067780
-0.121490
-0.167877
-0.212311
-0.229401
-0.210846
-0.186920
-0.167389
-0.171783
-0.157135
-0.140045
-0.130280
-0.118561
-0.081451
-0.064362
-0.047760
-0.037506
-0.024811
-0.014557
-0.004303
0.013245
0.010315
0.024475
0.025452
0.032288
0.030823
0.037170
0.030823
0.031799
0.027405
0.032776
0.032776
0.032288
0.037659
0.034241
0.028381
0.033752
0.032776
0.028381
0.033264
0.029846
0.041565
0.040100
0.028870
0.032776
0.035706
0.037170
0.039612
0.039612
0.035706
0.043030
0.037170
0.035217
0.030334
0.030334
0.034729
0.039124
0.024963
0.030334
0.031311
0.023010
0.023987
0.029846
0.037170
0.029358
0.020081
0.020569
0.033264
0.019104
0.031311
0.024475
0.019592
0.017151
0.018127
0.018616
0.015686
0.031799
0.020081
0.011292
0.018616
0.026428
0.011292
0.021545
0.016663
0.012268
0.002014
0.014221
0.010803
0.017639
0.018616
0.025452
0.012268
0.010803
0.012268
0.017151
0.007874
0.008850
0.010803
0.006409
0.013245
0.011780
0.009827
0.011780
0.013245
0.007874
0.013245
0.012756
-0.002350
0.011780
0.008850
0.011780
0.009827
0.005432
0.001526
0.002014
0.009338
0.009338
0.006409
-0.000885
0.000061
0.000549
0.003967
0.002502
0.002502
0.004944
0.002014
0.003479
0.006409
-0.001862
0.004456
0.012268
-0.004303
-0.000885
0.002991
0.011780
0.009338
0.011292
0.003479
0.008850
0.011780
0.021057
0.034729
0.039124
0.045959
0.034241
0.054260
0.076233
0.087952
0.058167
-0.019928
0.043518
0.062073
-0.016510
-0.076080
-0.067291
-0.112213
-0.108795
-0.002350
0.067932
0.146057
0.182190
0.304749
0.327698
0.298889
0.169983
-0.169342
-0.453033
-0.471100
-0.192291
0.144592
0.235413
0.194397
0.136292
0.052307
-0.037506
-0.109772
-0.156647
-0.182037
-0.212799
-0.213287
-0.203033
-0.169830
-0.132233
-0.091217
-0.086823
-0.067291
-0.050201
-0.025787
0.005432
0.045959
0.055725
0.063538
0.066467
0.061584
0.065002
0.068909
0.074768
0.075745
0.060608
0.054260
0.043518
0.016663
0.022522
0.007385
0.011780
-0.002838
-0.014069
-0.025787
-0.025787
-0.026764
-0.039948
-0.052643
-0.061432
-0.052643
-0.052643
-0.045319
-0.060944
-0.050201
-0.049713
-0.050690
-0.043854
-0.035553
-0.033112
-0.037018
-0.035553
-0.025787
-0.023834
-0.004303
-0.016022
-0.011627
-0.010651
-0.011139
-0.004303
-0.009186
-0.008698
-0.002838
0.005432
-0.009186
0.001038
0.005920
-0.005768
0.001038
0.004456
0.003967
0.013733
0.010803
0.001526
0.005920
0.012268
0.001526
0.011780
0.013733
0.001526
0.009827
0.016663
0.012756
0.007385
0.018127
0.000549
0.009338
0.007385
0.016174
0.011292
0.002014
0.006409
0.014709
0.022034
0.003479
0.019592
0.015198
0.018127
0.009827
0.016174
0.010803
0.008362
0.017151
0.015198
0.005920
0.003967
0.013733
0.002991
0.006409
0.005920
0.015198
0.010315
0.008850
0.010803
0.019592
0.018127
0.008362
0.001038
0.008850
0.003479
0.013733
0.000549
0.017151
0.004944
-0.003326
0.006897
0.022034
0.013733
0.007385
0.008850
-0.004791
0.009338
0.017151
0.006897
-0.001862
0.013245
0.012268
0.012268
0.000549
0.002991
0.006409
0.007874
0.017151
0.003479
0.010315
0.003479
0.019104
0.004944
0.016663
0.014709
0.019592
0.024963
0.025940
0.028381
0.020569
0.048889
0.041565
0.038635
0.050354
0.054260
0.046448
0.047913
0.041077
0.030334
0.032776
0.001038
0.001526
0.037170
0.074280
0.123108
0.227600
0.291077
0.335510
0.296448
0.118713
-0.029694
-0.113678
-0.116608
-0.049713
0.039612
0.090881
0.104065
0.065979
0.005920
-0.058990
-0.134186
-0.196198
-0.229401
-0.263580
-0.202057
0.006897
0.351624
0.382385
0.066467
-0.129303
-0.190826
-0.290436
-0.215729
-0.167389
-0.114655
0.049866
0.179260
0.173401
0.105530
0.043030
-0.027252
-0.090240
-0.132233
-0.159576
-0.184967
-0.181061
-0.164948
-0.159088
-0.144440
-0.109283
-0.083893
-0.060455
-0.028717
-0.003815
0.006409
0.026428
0.031311
0.044006
0.052795
0.061096
0.054260
0.057190
0.059631
0.064026
0.066956
0.066956
0.063538
0.071350
0.055237
0.065979
0.067932
0.059631
0.058167
0.054749
0.053284
0.037659
0.047913
0.041077
0.031311
0.028381
0.032776
0.015198
0.020081
0.016663
0.016663
0.003967
0.002014
-0.005280
-0.005280
-0.001862
-0.008698
0.001526
-0.023346
-0.021393
-0.012604
-0.015533
-0.020416
-0.015533
-0.020905
-0.026276
-0.021393
-0.006744
-0.017975
-0.026276
-0.018463
-0.013092
-0.021881
-0.020905
-0.010651
-0.016510
-0.009674
-0.013092
-0.014557
-0.028229
-0.010651
-0.008698
-0.007233
-0.008209
-0.010162
-0.018951
-0.006744
-0.013580
-0.012604
-0.007721
-0.014069
-0.002350
-0.007233
-0.004303
-0.009186
-0.010651
-0.003815
-0.013092
-0.014557
-0.008698
-0.015533
-0.006744
-0.007721
-0.012115
-0.012604
-0.014557
-0.015533
-0.014557
-0.014069
-0.020905
-0.018463
-0.026276
-0.021393
-0.034088
-0.024323
-0.017975
-0.017487
-0.031158
-0.026276
-0.020416
-0.018951
-0.021881
-0.016022
-0.011627
-0.022858
-0.010162
-0.006256
0.002991
0.000549
0.011292
0.011780
0.012268
0.025940
0.039124
0.044495
0.043518
0.052307
0.055237
0.057678
0.078674
0.073303
0.072327
0.076721
0.093323
0.080627
0.083557
0.081604
0.071838
0.067932
0.050842
0.028870
0.026428
0.033264
0.024475
0.027405
0.030823
0.021057
0.008850
0.006897
0.002991
0.004456
-0.011627
-0.013092
-0.008209
0.025940
0.070862
0.188049
0.286194
0.412170
0.422424
0.240784
0.000061
-0.139069
-0.184479
-0.074615
0.036682
0.125549
0.138733
0.113831
0.063538
-0.027252
-0.105377
-0.197662
-0.258698
-0.312408
-0.346100
-0.356354
-0.346588
-0.357330
-0.197662
0.014221
0.136780
0.176331
0.320862
0.384827
0.148987
-0.113190
-0.279205
-0.215729
0.008362
0.189026
0.269592
0.276917
0.252991
0.203186
0.133362
0.059631
-0.020416
-0.096100
-0.137604
-0.157623
-0.177155
-0.179108
-0.174225
-0.156647
-0.142975
-0.128326
-0.112213
-0.095612
-0.078522
-0.062897
-0.057037
-0.046295
-0.035065
-0.039948
-0.030670
-0.021881
-0.020416
-0.027252
-0.004791
-0.010651
-0.017487
-0.021881
-0.005280
-0.011139
-0.016998
-0.010162
-0.008698
-0.013092
0.000061
-0.010162
-0.006256
-0.000885
0.008362
0.001038
-0.002350
0.008850
0.008850
0.016174
0.009338
0.015198
0.017639
0.007874
0.015198
0.013245
0.020081
0.022034
0.013245
0.018127
0.016174
0.024475
0.013733
0.020569
0.009338
0.017639
0.013733
0.019104
0.022522
0.023987
0.021545
0.012756
0.022034
0.015686
0.010315
0.018127
0.020569
0.008850
0.017151
0.004456
0.012268
0.011292
0.015686
0.009338
0.012268
0.008850
-0.003815
-0.000885
0.007874
0.007385
0.003479
-0.000397
0.001038
-0.006744
-0.004791
-0.003326
0.001526
-0.003326
-0.005768
-0.003815
-0.005768
-0.006744
-0.005768
-0.009186
-0.001373
-0.010651
0.002502
-0.003326
-0.001862
-0.003815
-0.001373
0.001526
-0.003326
-0.000885
-0.005280
-0.000397
0.000061
-0.002350
-0.010162
-0.000397
0.001526
-0.004791
-0.010651
0.001526
0.001038
-0.006256
-0.015045
0.003967
0.004944
0.001038
0.005432
0.007385
0.003967
-0.000885
-0.001862
0.011292
0.002502
0.005920
0.000061
0.001038
0.011292
0.002991
0.007385
0.006897
0.002014
0.008850
-0.004791
0.004456
0.002014
0.003967
0.014709
0.001038
0.011292
0.000061
0.013733
0.002991
0.002502
0.009827
0.001526
0.014221
0.003967
0.012268
-0.002838
0.010315
0.007385
0.005432
0.002502
-0.007721
0.005920
-0.002838
-0.008698
-0.000397
-0.013580
-0.017487
-0.014069
0.005432
0.003967
0.019104
0.003967
0.006897
0.002502
0.001038
0.002502
0.024963
0.039124
0.042053
0.043518
0.033752
-0.010651
-0.002350
0.011780
0.029358
0.043030
0.067932
0.121155
0.143616
0.140198
0.086487
0.051331
0.028381
0.053772
0.025452
-0.055084
0.037659
0.068909
-0.141510
-0.151764
-0.183990
-0.088287
0.176819
0.404358
0.212952
0.048889
-0.152252
-0.196198
-0.187897
-0.222565
-0.155670
-0.031158
0.088440
0.083557
0.060120
0.056702
0.043518
0.018616
-0.016510
-0.035553
-0.050201
-0.043365
-0.038483
-0.042389
-0.030182
-0.022858
-0.013092
-0.006256
0.004456
0.016174
0.004456
-0.000397
0.005432
0.002502
0.010315
0.021545
0.003479
0.001526
0.007874
0.002014
0.000061
0.012756
0.002014
0.004456
-0.003326
-0.005768
0.002502
-0.012115
-0.009186
0.004944
-0.005280
-0.012604
-0.006744
-0.009186
-0.011627
-0.014069
-0.013580
-0.012604
-0.007233
-0.023834
-0.006256
-0.016022
-0.002838
-0.009186
-0.006744
-0.009186
-0.005768
-0.008698
-0.006256
-0.000885
-0.001862
-0.001373
-0.013092
-0.000885
-0.003326
0.003479
0.003967
-0.006256
0.000061
0.004944
-0.001373
-0.002350
0.003967
-0.008209
0.002014
0.002502
-0.008209
0.000549
0.007874
0.002014
0.003967
0.000061
-0.004303
-0.000397
0.007874
-0.007721
0.003479
0.004456
-0.002350
-0.006256
-0.001373
-0.006256
-0.000885
-0.002838
0.000549
-0.000885
-0.003815
-0.000397
-0.007721
-0.002350
-0.001373
-0.003326
-0.011139
0.000549
-0.009674
0.003479
0.001038
-0.007233
-0.005768
-0.010162
-0.014069
0.007385
0.002502
-0.001373
0.002991
-0.000885
-0.002350
0.007874
0.007874
-0.000885
0.010803
0.001038
0.002502
0.000061
0.000549
0.004944
0.001526
0.002991
0.001526
0.002014
0.004456
0.003967
0.001038
0.005432
0.002014
-0.001862
0.000549
0.008362
-0.001373
0.008850
-0.008209
-0.013580
0.004456
0.007874
-0.001373
0.000549
0.008850
0.004456
-0.005768
-0.004303
0.001038
0.008850
-0.000397
-0.008209
-0.002838
-0.008209
0.000061
-0.004303
-0.001373
-0.006744
0.001526
0.004944
-0.004791
-0.002350
0.004456
0.002014
0.003479
-0.003815
-0.000397
-0.004791
0.000061
0.002991
0.009338
0.010315
0.008362
0.009827
0.002502
0.007874
-0.010651
-0.023346
-0.039459
-0.046783
-0.055084
-0.070709
-0.074615
-0.060944
-0.027252
0.002502
0.002991
-0.010651
-0.004791
-0.010651
-0.007721
-0.014557
-0.018951
-0.035553
-0.011627
0.023987
0.032776
0.042542
0.056213
0.082581
0.105042
0.085510
0.080627
0.056213
0.051331
0.033752
0.037170
0.021545
0.028870
0.003479
0.032776
0.040588
0.002502
-0.013092
-0.035553
-0.047760
-0.041412
-0.006256
0.050354
0.099182
0.067932
0.008362
-0.087311
-0.156647
-0.077057
0.244690
0.158264
-0.145416
-0.127838
0.035706
0.019592
0.015198
-0.002350
-0.012604
-0.038483
-0.055573
-0.081451
-0.077545
-0.073151
-0.066315
-0.075104
-0.066803
-0.071198
-0.076569
-0.077545
-0.059479
-0.058014
-0.059479
-0.039948
-0.040436
-0.044830
-0.025787
-0.030182
-0.026276
-0.015533
-0.009186
-0.018463
-0.006744
-0.005768
-0.023834
-0.009674
-0.013092
0.003967
-0.009674
-0.008209
-0.010162
-0.010162
0.000061
-0.004791
-0.003815
0.006409
0.004456
0.004456
0.015198
0.013245
0.026428
0.019104
0.037659
0.049377
0.050354
0.056702
0.057678
0.060608
0.063538
0.075256
0.101135
0.107971
0.113831
0.125549
0.093323
0.095276
0.088928
0.108459
0.104065
0.102112
0.101135
0.091858
0.088928
0.070374
0.049377
0.052307
0.038147
0.027405
0.015198
-0.002350
-0.011627
-0.010162
-0.019440
-0.037018
-0.041412
-0.039459
-0.035065
-0.054108
-0.046295
-0.056549
-0.053131
-0.047272
-0.050201
-0.039948
-0.040924
-0.031647
-0.025787
-0.033600
-0.022369
-0.011627
-0.006744
-0.011627
-0.013580
-0.001862
0.006897
0.002502
0.001526
0.007385
0.000549
0.004456
0.010803
0.008362
0.006897
0.012268
0.010315
0.015686
0.005920
0.019104
0.010803
0.004944
0.011780
0.011292
0.020081
0.020569
0.008850
0.019104
0.011292
0.015198
0.014221
0.007874
0.012756
0.008850
0.012756
0.012756
0.007385
0.005920
0.008850
0.008850
0.012268
0.015686
0.003479
0.016663
0.007874
0.003967
0.007385
0.012756
0.008362
0.010315
0.009338
0.017151
0.012268
0.006409
0.000061
0.006409
0.007385
0.009338
0.014221
0.006409
0.010315
0.013733
0.008362
0.006897
0.002502
0.005432
0.006897
0.004456
0.002014
-0.010162
-0.012604
-0.024811
-0.023834
-0.002838
0.004456
0.014221
0.028381
0.036194
0.025452
0.027893
0.008362
-0.024323
-0.081451
-0.084869
-0.089264
-0.089752
-0.068756
-0.037018
0.001526
0.064026
0.107483
0.130920
0.050354
-0.002350
-0.053131
-0.040924
0.004944
0.053284
0.053284
0.062561
0.092346
0.076721
0.024963
-0.018951
-0.013580
-0.024323
-0.033600
-0.040436
0.138733
0.389709
0.506409
0.428284
0.175842
-0.190826
-0.323151
-0.259186
-0.075592
0.115784
0.206116
0.228088
0.212952
0.153870
0.081116
0.035706
-0.031647
-0.054596
-0.087799
-0.095612
-0.100494
-0.098053
-0.090240
-0.085358
-0.075592
-0.059479
-0.072174
-0.052643
-0.042389
-0.028717
-0.015533
-0.012115
0.002502
0.005432
0.014221
0.020081
0.034241
0.036682
0.046936
0.040100
0.043030
0.051819
0.054260
0.054749
0.056213
0.060120
0.057190
0.053284
0.055725
0.048401
0.060120
0.044495
0.054260
0.044495
0.046936
0.040588
0.038147
0.031311
0.037659
0.024963
0.015198
0.029358
0.024475
0.020081
0.020081
0.006897
0.013733
0.011292
0.002502
0.003967
0.019104
0.002502
-0.004791
0.001038
-0.005768
-0.015045
-0.003326
-0.009186
0.000549
-0.009674
-0.019928
-0.007721
-0.012604
-0.021881
-0.015533
-0.016998
-0.014557
-0.020416
-0.017487
-0.011627
-0.015533
-0.021393
-0.017487
-0.029694
-0.021881
-0.019928
-0.006744
-0.023346
-0.015045
-0.018951
-0.030670
-0.028229
-0.021393
-0.027252
-0.022858
-0.032623
-0.027740
-0.017487
-0.030670
-0.028229
-0.010162
-0.021881
-0.027252
-0.023834
-0.013092
-0.014069
-0.022858
-0.010162
-0.022369
-0.018951
-0.024323
-0.012115
-0.018951
-0.016510
-0.025299
-0.013092
-0.012115
-0.020416
-0.014069
-0.003815
-0.009186
-0.014069
-0.010651
-0.017487
-0.007233
-0.012115
-0.009186
0.002502
-0.014557
-0.010651
-0.016510
0.001526
-0.002838
-0.011627
-0.006256
-0.006256
-0.008698
-0.001862
-0.018951
-0.005280
-0.003326
0.002991
-0.006256
-0.006256
-0.010651
0.003479
-0.003326
-0.013580
-0.009186
-0.020905
-0.021881
0.001526
0.006409
-0.001373
-0.010651
-0.011139
-0.013580
-0.012115
-0.011627
-0.020416
-0.027252
-0.022369
-0.033600
-0.039948
-0.042877
-0.031647
-0.018463
-0.023346
-0.025787
-0.000397
0.002014
0.012268
0.029846
0.008362
-0.037994
-0.089752
-0.061432
0.036682
0.061096
-0.009674
-0.032135
0.011780
0.091370
0.106506
0.125061
0.094299
-0.151764
-0.231354
-0.117584
-0.016510
-0.029205
-0.030670
-0.101471
0.144592
0.161682
-0.030182
-0.099518
-0.108307
-0.108795
-0.084381
-0.049225
-0.021393
-0.001862
0.004944
0.027405
0.049377
0.040588
0.020081
0.027893
0.029846
0.024475
0.022522
0.037170
0.032288
0.033752
0.017151
0.016663
0.013245
0.008850
0.010315
0.002991
0.005432
0.001526
-0.015533
-0.020416
-0.011627
-0.015533
-0.011627
-0.013092
-0.018951
-0.019928
-0.019928
-0.028229
-0.016510
-0.028229
-0.014557
-0.021881
-0.008698
-0.012604
-0.007721
0.001038
-0.005768
0.000549
0.002014
0.010315
0.014221
0.033752
0.038147
0.050354
0.042542
0.044983
0.046936
0.056702
0.076233
0.072815
0.083557
0.081604
0.078186
0.075256
0.076721
0.077698
0.080627
0.067932
0.054260
0.044495
0.042053
0.024963
0.008850
0.006409
0.000549
-0.007721
-0.008209
-0.007721
-0.025299
-0.036041
-0.043854
-0.061920
-0.049225
-0.064850
-0.064362
-0.057526
-0.053619
-0.058014
-0.057037
-0.046783
-0.043854
-0.034576
-0.040436
-0.038971
-0.037018
-0.031647
-0.029694
-0.012604
-0.028717
-0.013092
-0.020416
-0.015045
-0.016022
-0.013580
-0.013580
-0.011627
-0.018463
-0.014069
-0.011627
-0.017487
-0.000885
-0.014557
0.003967
-0.004303
-0.003326
-0.002838
0.001526
-0.003326
-0.001373
0.000061
0.003967
-0.006256
0.007874
-0.004303
0.002014
0.000549
-0.000397
0.012756
0.008362
0.004456
0.010803
0.001038
0.002502
0.002991
0.002014
0.005432
0.001038
0.006897
0.002991
0.000549
0.003479
0.008850
0.002014
0.004944
0.008362
0.008362
0.007385
0.004456
0.010803
0.008362
0.007385
0.008850
-0.001373
0.000549
0.002502
0.008362
0.008362
0.001038
0.004944
0.001526
-0.002350
0.003479
0.009827
0.012268
0.004944
0.003967
0.002991
0.004456
0.010803
0.004944
0.003967
0.012756
0.009338
0.007874
0.001526
0.007385
0.019592
0.017151
0.008850
0.015198
0.017151
0.004456
0.009827
0.018127
0.014709
0.016174
0.022522
0.026428
0.024963
0.033752
0.036194
0.049866
0.048889
0.060120
0.051331
0.050354
0.052795
0.066956
0.120667
0.209045
0.308655
0.391174
0.345764
0.209534
0.026428
-0.115631
-0.155182
-0.047272
0.076233
0.127991
0.132874
0.110901
0.027405
-0.063873
-0.157623
-0.219147
-0.282135
-0.314850
-0.339264
-0.354889
-0.338776
-0.014557
0.417542
0.605530
0.491272
-0.064850
-0.605865
-0.649323
-0.419342
-0.041901
0.284241
0.400940
0.342834
0.264709
0.186096
0.112854
0.040100
-0.032135
-0.064362
-0.092194
-0.079498
-0.051666
-0.037018
-0.037506
-0.016510
-0.012115
0.001038
0.006897
0.010803
0.017151
0.015198
0.013733
0.002991
0.010315
0.002991
0.006897
-0.005768
-0.011139
-0.016510
-0.014069
-0.024323
-0.027740
-0.035553
-0.037994
-0.035065
-0.036530
-0.037994
-0.044830
-0.037018
-0.039948
-0.042389
-0.045319
-0.039459
-0.037994
-0.037506
-0.045319
-0.030670
-0.025787
-0.022858
-0.030182
-0.024323
-0.025787
-0.017487
-0.024811
-0.020905
-0.011627
-0.017975
-0.021393
-0.015533
-0.011627
-0.005768
-0.003326
-0.019440
-0.018951
-0.013580
0.000549
-0.005768
-0.001862
-0.008209
-0.013580
-0.005280
-0.009674
0.001038
-0.001373
0.002502
-0.002350
-0.005280
-0.005768
0.001038
0.000061
-0.006256
0.000061
0.006409
0.002014
-0.002350
-0.004791
0.004944
0.000061
0.002014
-0.017487
0.002502
-0.008698
-0.002838
0.005920
0.011780
-0.010651
-0.000397
0.000549
-0.008209
0.010315
-0.004303
-0.000885
0.006409
0.005432
-0.004303
0.002502
0.002991
0.011780
-0.005768
0.002014
-0.003326
-0.002350
0.009827
-0.003815
0.006409
0.009827
-0.004303
0.006897
0.006409
0.011292
0.003967
0.009338
-0.000397
0.008362
0.004944
0.007385
0.005432
0.006409
0.006409
0.004944
0.001526
0.000549
0.013733
0.010315
0.004456
0.001038
0.007385
0.004944
0.005432
0.003967
0.002991
0.000061
0.012756
0.002991
0.007874
0.003479
0.019592
0.002502
0.002502
0.004944
0.011292
0.004456
0.015686
0.011780
0.010315
0.006409
0.006409
0.005920
-0.000885
0.002991
0.010803
0.016174
0.011780
0.009827
0.015198
0.027405
0.021545
0.040100
0.047424
0.058655
0.035217
0.022522
0.061096
0.119202
0.210022
0.338440
0.447815
0.497131
0.364807
0.102112
-0.080475
-0.168365
-0.092194
0.015686
0.116272
0.163147
0.137268
0.109924
0.018616
-0.089264
-0.198639
-0.281647
-0.346100
-0.384674
-0.444244
-0.499420
-0.376373
-0.102936
0.117249
0.280823
0.434631
0.253479
-0.121979
-0.381256
-0.399811
-0.237701
-0.007721
0.186584
0.273499
0.254944
0.210022
0.126038
0.068420
0.012756
-0.056061
-0.114166
-0.145416
-0.165436
-0.178619
-0.162506
-0.149811
-0.158600
-0.133209
-0.125397
-0.116608
-0.107819
-0.090240
-0.067780
-0.047760
-0.041412
-0.023834
-0.014069
-0.017487
-0.009674
-0.011139
-0.011139
-0.023834
-0.010651
-0.016022
-0.006744
-0.015533
-0.009186
-0.016998
-0.009186
-0.015045
-0.010651
-0.006744
-0.009186
-0.013092
-0.020905
-0.014557
-0.010162
-0.016022
-0.016510
-0.005768
-0.019928
-0.016998
0.000549
-0.000885
-0.003815
-0.001373
0.007874
0.001038
-0.000397
0.001526
0.016663
0.006897
0.019104
0.010315
0.009827
0.015198
0.020569
0.022034
0.023987
0.019104
0.023010
0.020569
0.025452
0.022034
0.023987
0.017639
0.021057
0.017639
0.020081
0.018616
0.018616
0.025452
0.025452
0.020569
0.018616
0.028870
0.015686
0.020081
0.017639
0.021057
0.023010
0.020081
0.014709
0.023499
0.025452
0.028381
0.009338
0.026917
0.018127
0.015198
0.014221
0.030823
0.023010
0.017151
0.019592
0.012756
0.015198
0.022034
0.025452
0.018127
0.017151
0.011292
0.021545
0.013245
0.013733
0.023499
0.016174
0.016174
0.017151
0.020569
0.014221
0.022034
0.007874
0.015686
0.026428
0.011292
0.015686
0.010315
0.018616
0.019592
0.014221
0.018616
0.007385
0.005432
0.012268
0.015198
0.011292
0.024963
0.013733
0.018616
0.017151
0.015198
0.013245
0.015198
0.008362
0.010803
0.011780
0.010803
0.010803
0.007874
0.007874
0.003967
0.011780
0.024963
0.016663
0.016663
0.015198
0.013245
-0.000397
0.013245
0.023010
0.013733
0.021545
0.017151
0.024475
0.024963
0.048889
0.047424
0.052795
0.053284
0.039612
0.034729
0.044006
0.053284
0.078186
0.118225
0.144104
0.189514
0.239319
0.276428
0.343323
0.353577
0.282288
0.129944
-0.073639
-0.192780
-0.129791
0.026428
0.080627
0.080627
0.084045
0.230042
0.244202
0.109924
-0.008209
-0.104889
-0.332428
-0.486725
-0.328522
-0.096588
0.078674
0.052307
-0.087311
-0.435944
-0.527252
-0.267487
0.036194
0.042053
-0.065338
-0.157623
-0.198151
-0.219147
-0.222076
-0.216705
-0.202545
-0.177155
-0.162506
-0.138092
-0.110260
-0.091217
-0.069244
-0.050690
-0.048248
-0.038483
-0.027252
-0.006256
-0.003815
0.003967
0.008850
0.003967
0.006409
0.017151
0.007874
0.018127
0.012756
0.014709
0.018127
0.013733
0.007874
0.018127
0.013245
0.013245
0.014221
0.013733
0.014709
0.018616
0.016663
0.021057
0.014709
0.008850
0.013733
0.014221
0.011780
0.012756
0.015686
0.012268
0.008850
0.011292
0.002991
0.011780
0.005920
0.016174
0.002014
0.003479
-0.003815
0.005920
0.007874
0.006409
-0.005280
0.006897
0.004456
0.002502
-0.003815
0.011780
0.001526
-0.001862
0.003967
0.005432
0.016663
0.013733
0.023499
0.026428
0.031799
0.027405
0.037170
0.036194
0.039612
0.065979
0.063538
0.067932
0.070374
0.072327
0.093811
0.090393
0.104065
0.123596
0.133362
0.135803
0.130920
0.128479
0.126038
0.132385
0.128479
0.139709
0.135315
0.139221
0.124573
0.122620
0.109436
0.092346
0.068420
0.058655
0.033264
0.014709
0.003967
0.002502
-0.001862
-0.022858
-0.031158
-0.039948
-0.047760
-0.061920
-0.066803
-0.073151
-0.086334
-0.077545
-0.068268
-0.074127
-0.063385
-0.048737
-0.041412
-0.037506
-0.045807
-0.028717
-0.024811
-0.014557
-0.016022
-0.004791
-0.016510
-0.005768
-0.011139
-0.002838
-0.007233
-0.003815
-0.008698
-0.002350
0.003479
-0.001862
-0.015533
-0.008698
-0.006256
-0.003326
0.002014
-0.008698
-0.007233
-0.016998
-0.014557
-0.005280
0.001526
-0.013580
-0.006744
-0.004303
0.004944
-0.001862
0.002014
0.002014
0.002502
0.003967
0.009338
0.011292
0.005432
0.003479
0.002991
0.001526
0.013733
0.014221
0.032288
0.020081
0.041077
0.056702
0.033752
0.028381
0.033752
0.020569
0.000061
-0.011139
-0.025787
0.023499
0.130432
0.304260
0.528381
0.665588
0.606018
0.277405
-0.197662
-0.472565
-0.319733
-0.058502
0.143616
0.169983
0.195374
0.134827
0.025940
-0.089264
-0.211334
-0.354889
-0.487701
-0.540436
-0.497955
-0.214752
0.035706
0.163147
0.264709
0.151428
-0.236725
-0.498932
-0.497955
-0.336334
-0.068756
0.151917
0.206604
0.239319
0.163635
0.047913
-0.006256
-0.030670
-0.056549
-0.092682
-0.122467
-0.133209
-0.127838
-0.110748
-0.094147
-0.073639
-0.060944
-0.042877
-0.027740
-0.013092
-0.006256
0.003967
0.022034
0.017151
0.025452
0.026917
0.030823
0.030334
0.039612
0.032776
0.022034
0.024963
0.021057
0.028381
0.016663
0.026428
0.010315
0.016174
0.006409
0.011780
0.006897
0.016174
0.011780
0.000061
0.006409
0.007874
0.001526
0.013245
0.011292
-0.005280
0.008362
-0.001373
0.000549
0.004944
0.006409
-0.003326
0.002502
0.000061
-0.001862
-0.009186
0.004456
0.007874
0.002991
0.002502
-0.003326
0.004456
0.001526
0.000061
0.006409
0.000549
0.001526
-0.002838
0.001526
0.005432
0.013733
0.000061
0.003967
0.002502
0.003479
0.003967
0.006409
0.009338
0.002991
0.000549
0.006897
0.003967
0.008850
0.010315
0.006409
0.010315
0.002014
0.008850
0.005432
0.000549
0.005920
0.023010
-0.000397
0.013245
0.002502
0.015198
0.010803
0.018127
0.004944
0.018616
0.020081
0.000549
0.015686
0.014709
0.017151
0.018127
0.012268
0.011292
0.018127
0.005920
0.014221
0.014709
0.014709
0.016174
0.020569
0.004944
0.013245
0.017639
0.015198
0.019592
0.020081
0.018616
0.016174
0.016663
0.028381
0.022522
0.026917
0.030334
0.032288
0.029358
0.029846
0.041565
0.024963
0.035706
0.032288
0.055237
0.058655
0.054749
0.053772
0.051819
0.049377
0.040100
0.030823
0.028381
0.020569
0.020081
0.020081
-0.006256
-0.022858
-0.051666
-0.071198
-0.058502
0.010315
0.000061
-0.000397
0.010803
0.044006
0.037170
0.031311
0.002014
-0.026764
-0.010651
0.002502
0.052307
0.080627
0.122131
0.132385
0.142639
0.134338
0.103577
0.079163
0.077698
0.054749
0.026428
-0.012115
-0.023834
-0.076569
-0.133698
-0.154205
-0.111725
0.043518
0.316467
0.445374
0.391663
0.232971
0.024963
-0.168365
-0.201080
-0.067291
0.094788
0.214417
0.262756
0.267151
0.240784
0.208069
0.162659
0.107971
0.073792
0.029358
-0.001862
-0.033112
-0.068268
-0.073151
-0.080475
-0.087799
-0.081451
-0.096588
-0.096100
-0.099030
-0.097565
-0.094147
-0.095612
-0.081451
-0.082428
-0.089752
-0.065826
-0.066315
-0.063385
-0.058014
-0.053131
-0.052643
-0.039948
-0.031158
-0.023834
-0.011627
-0.021881
-0.003815
-0.000397
-0.003326
0.016174
0.030823
0.029358
0.034241
0.038635
0.056702
0.062073
0.072815
0.080627
0.071350
0.061584
0.076233
0.072327
0.084045
0.090881
0.091370
0.079163
0.076721
0.055725
0.062561
0.064514
0.046936
0.040588
0.036194
0.006409
-0.007721
-0.013092
-0.013580
-0.010651
-0.015045
-0.031158
-0.043854
-0.051178
-0.059479
-0.056061
-0.064362
-0.061920
-0.058014
-0.070221
-0.067780
-0.055573
-0.057037
-0.052155
-0.042877
-0.042877
-0.039948
-0.029205
-0.033112
-0.031647
-0.037018
-0.030670
-0.021881
-0.018463
-0.021393
-0.024323
-0.018951
-0.022858
-0.014069
-0.023346
-0.021393
-0.027252
-0.019928
-0.017487
-0.025787
-0.016022
-0.016022
-0.017975
-0.012115
-0.014557
-0.009674
-0.007721
-0.017975
-0.019928
-0.018463
-0.003815
-0.012604
-0.015533
-0.011627
-0.010162
-0.013092
-0.014069
-0.006256
-0.003815
-0.008209
-0.023346
-0.016510
-0.013580
-0.008209
0.002014
-0.006256
-0.004791
-0.015045
-0.008698
-0.010651
-0.004791
-0.008209
-0.006744
-0.003326
-0.013580
-0.023834
-0.005768
-0.003326
-0.005280
-0.011627
-0.003815
-0.001862
-0.007233
-0.002838
0.001526
-0.008209
-0.002350
0.001526
0.002014
-0.005768
0.009827
0.001038
-0.009674
-0.004303
-0.007721
0.005432
0.002014
-0.002838
0.001526
-0.001862
0.001526
0.006409
0.010803
0.001038
0.001038
0.008362
-0.001862
0.005920
0.001038
-0.003815
-0.006744
0.000549
0.003479
0.013733
-0.009674
0.004944
0.009827
0.025940
0.007874
-0.018463
-0.026276
-0.002838
0.061584
0.196350
0.406799
0.660706
0.711975
0.277893
-0.195221
-0.367096
-0.275299
-0.341217
-0.434967
-0.251373
-0.002838
0.369690
0.380920
0.150940
-0.268463
-0.509674
-0.435455
-0.288483
-0.126373
-0.377350
-0.398346
-0.284576
-0.204498
-0.100983
-0.041901
0.024963
0.067932
0.077698
0.099182
0.105042
0.100159
0.099670
0.084534
0.092834
0.078186
0.065979
0.045471
0.052795
0.045471
0.028870
0.024475
0.017639
0.010803
0.003967
0.006897
-0.005768
0.007385
-0.002838
-0.015533
-0.007721
-0.002350
-0.007233
-0.011627
-0.015045
-0.010651
-0.015533
-0.013092
-0.014069
-0.014069
-0.011627
-0.003815
-0.008698
-0.021393
-0.001373
-0.002350
-0.015045
-0.008209
-0.012604
-0.010162
-0.013580
-0.018463
-0.010651
-0.015533
-0.007721
-0.010162
-0.020416
-0.007233
-0.011139
-0.007233
-0.007721
-0.010651
-0.000885
-0.017487
-0.006744
-0.008698
-0.002838
-0.009674
0.000061
-0.006744
-0.009674
-0.001373
-0.009186
-0.007233
0.001526
-0.010651
-0.005768
-0.004303
0.000549
-0.008698
-0.006256
-0.005768
-0.002350
-0.012115
0.003967
-0.007233
-0.001862
-0.012115
-0.005768
0.002502
0.003967
-0.005280
-0.001862
0.007874
-0.011627
0.004456
0.000061
-0.009674
0.000549
0.006897
0.007874
0.000549
-0.005768
0.005920
0.001038
-0.006256
0.004456
0.004944
-0.008698
-0.002838
0.002991
0.004944
-0.006744
0.004456
0.009338
0.004456
-0.005280
0.010803
0.005432
0.010315
0.002991
0.003479
-0.000397
0.004456
0.006897
0.011780
0.011780
0.004456
0.003967
0.006897
0.003967
0.006409
0.008850
0.002014
0.010315
0.020081
0.014221
0.012268
0.015686
0.010803
0.012756
0.011780
0.009338
0.008362
0.011780
0.016174
0.012756
0.006409
0.005432
0.009827
0.007385
0.023010
0.020081
0.017639
0.008850
0.013245
0.009338
0.015198
0.013733
0.025452
0.010803
0.018127
0.024475
0.020569
0.016663
0.028381
0.029358
0.016174
0.023010
0.017151
0.014221
0.024475
0.024963
0.022034
0.027405
0.037170
0.026917
0.009827
0.017639
0.019592
0.002014
-0.002350
0.002014
-0.005280
0.009827
0.021545
0.106995
0.207581
0.371155
0.483948
0.481018
0.324280
0.002991
-0.202545
-0.204987
-0.085846
0.028381
0.099670
0.115784
0.078186
-0.056061
-0.149811
-0.266510
-0.342194
-0.340729
-0.047272
0.332581
0.456116
0.285217
-0.194733
-0.567291
-0.625885
-0.418365
-0.132721
0.091370
0.208557
0.262268
0.238342
0.208557
0.133362
0.096252
0.038635
-0.014557
-0.058014
-0.081940
-0.090729
-0.095123
-0.089264
-0.093170
-0.063385
-0.061432
-0.038971
-0.032135
-0.026276
-0.022858
-0.017487
-0.012115
-0.012115
0.001038
0.005920
0.015686
0.017639
0.012756
0.017151
0.026917
0.016174
0.022034
0.010315
0.011780
0.011780
0.020081
0.021545
0.021057
0.007874
0.009338
0.013733
0.011780
0.011292
-0.000397
0.013245
0.000061
-0.006256
0.004456
-0.005280
0.003967
-0.000885
0.001038
-0.001373
-0.003326
-0.009186
-0.008209
-0.004303
-0.002350
-0.004791
-0.019928
-0.002838
-0.010651
-0.013580
-0.010651
-0.011139
-0.014557
-0.010651
-0.018463
-0.019440
-0.014557
-0.018463
-0.027252
-0.024811
-0.023834
-0.037506
-0.018951
-0.027252
-0.032623
-0.025299
-0.023346
-0.037018
-0.035065
-0.033112
-0.030182
-0.031158
-0.021393
-0.028229
-0.025787
-0.034088
-0.018463
-0.019928
-0.018463
-0.024811
-0.027740
-0.024811
-0.036530
-0.027740
-0.023346
-0.018463
-0.022858
-0.026764
-0.014557
-0.020905
-0.023834
-0.021393
-0.015533
-0.004791
-0.007233
-0.014069
-0.001862
0.011780
0.005432
0.019104
0.011780
0.028870
0.032288
0.044983
0.062561
0.065979
0.063049
0.080139
0.104065
0.121155
0.127991
0.137756
0.120178
0.114807
0.118225
0.140198
0.150940
0.149475
0.138733
0.144104
0.128967
0.114319
0.120667
0.091858
0.079163
0.051819
0.028870
0.019104
0.004456
0.011780
0.000549
-0.012115
-0.016510
-0.041412
-0.060455
-0.064362
-0.071686
-0.078522
-0.071686
-0.073639
-0.072174
-0.070221
-0.057037
-0.042389
-0.050201
-0.024323
-0.014557
-0.005768
0.005920
0.017151
0.025940
0.029846
0.025940
0.017151
0.016663
0.006409
-0.008698
-0.042877
-0.039948
-0.036041
-0.041901
-0.017975
0.009827
0.056213
0.097229
0.136780
0.152405
0.087463
0.063049
0.097717
0.175842
0.174377
0.092834
-0.009674
-0.125397
-0.211823
-0.225983
-0.200104
-0.028717
0.462463
0.795959
1.002014
0.503479
-0.558502
-0.914459
-0.687897
-0.402740
-0.108307
0.062561
0.175842
0.162170
-0.003815
-0.024811
-0.076569
-0.129791
-0.210846
-0.252838
-0.244049
-0.210846
-0.191315
-0.170807
-0.143951
-0.113678
-0.096100
-0.066315
-0.065826
-0.054108
-0.049713
-0.042389
-0.027252
-0.024811
-0.024811
-0.014069
-0.007233
-0.005280
0.010315
0.009338
0.010315
0.007874
0.006897
0.004456
0.004456
0.008362
0.013733
0.010315
0.025940
0.018127
0.022522
0.030823
0.033264
0.031311
0.022034
0.027405
0.024963
0.011292
0.021545
0.023987
0.016663
0.012268
0.009827
-0.001373
-0.001373
-0.006256
0.004456
-0.002838
-0.007721
-0.011627
-0.017487
-0.003815
-0.016022
-0.012604
-0.015533
-0.011139
-0.012604
-0.012115
-0.012604
-0.014069
-0.007721
-0.025299
-0.015045
-0.021881
-0.015533
-0.006744
-0.014069
-0.011627
-0.014069
-0.017975
-0.011139
-0.008209
-0.011627
-0.008698
-0.007721
-0.008209
-0.009674
-0.011627
-0.014557
-0.000885
-0.000885
-0.004791
-0.016510
-0.004303
-0.010651
0.002991
-0.017975
-0.003815
-0.003815
-0.008698
-0.011627
-0.000397
-0.008698
-0.001862
0.003479
0.001038
-0.001373
-0.002350
-0.010162
0.002014
0.015198
0.008362
0.000061
0.006897
0.004456
0.002502
0.006409
0.006897
0.009338
0.007874
0.007874
0.010803
0.019104
0.012756
0.012268
0.013733
0.018616
0.014709
0.011780
0.017151
0.010803
0.014221
0.017639
0.016663
0.021057
0.023010
0.019592
0.010315
0.017639
0.018616
0.016663
0.013733
0.013245
0.014709
0.025452
0.014221
0.022034
0.005432
0.019592
0.020569
0.020569
0.018127
0.023987
0.002502
0.012756
0.021057
0.027893
0.030334
0.021057
0.044983
0.040588
0.044495
0.055725
0.047424
0.045471
0.034241
0.022522
0.012756
0.016663
0.012268
0.047913
0.081604
0.085510
0.099182
0.095276
0.116272
0.087463
0.046448
0.100647
0.211975
0.203674
0.154846
0.101624
0.018616
-0.076569
-0.174713
-0.212311
-0.233795
-0.196686
-0.085358
0.156311
0.534241
0.616760
0.438049
0.130432
-0.257721
-0.479401
-0.413971
-0.184479
0.040588
0.191467
0.249573
0.268127
0.233459
0.182190
0.110901
0.073303
0.029846
-0.006256
-0.036530
-0.050690
-0.077545
-0.075592
-0.072174
-0.079498
-0.068268
-0.064850
-0.052643
-0.052155
-0.040924
-0.039459
-0.031647
-0.031647
-0.022369
-0.024323
-0.015045
-0.020416
-0.008698
-0.015045
-0.015045
-0.009674
-0.014069
-0.004791
-0.012115
-0.009186
-0.007721
-0.001373
-0.012115
-0.006256
-0.011139
-0.001373
-0.010162
-0.002838
-0.015045
-0.015533
-0.009674
-0.025299
-0.016510
-0.008698
-0.010162
-0.019928
-0.027252
-0.016998
-0.022858
-0.010651
-0.015533
-0.002350
0.010803
0.013733
0.012268
0.021545
0.020081
0.023010
0.018127
0.021057
0.010803
0.009338
0.025940
0.064026
0.056702
0.042542
0.043518
0.057190
0.085510
0.095276
0.106018
0.088440
0.056702
-0.014069
-0.141510
-0.154205
-0.123932
-0.106354
-0.108795
-0.112213
-0.126373
-0.145905
-0.158600
-0.180084
-0.188873
-0.229401
-0.251373
-0.238190
-0.244049
-0.218658
-0.197174
-0.167389
-0.138092
-0.096100
-0.085358
-0.063873
-0.039459
-0.011627
0.012756
0.034241
0.046936
0.057678
0.070374
0.064514
0.060120
0.073792
0.079651
0.070862
0.065491
0.045471
0.030823
0.026428
0.026428
0.017639
0.002014
0.020569
0.003967
-0.001373
-0.023834
-0.021881
-0.029694
-0.031647
-0.027252
-0.031647
-0.033112
-0.031158
-0.026276
-0.024323
-0.026276
-0.019440
-0.014557
-0.014557
0.002014
-0.000397
0.006897
0.010315
0.018127
0.025452
0.033264
0.027893
0.026917
0.022034
0.026428
0.018616
-0.005280
-0.013092
-0.019440
-0.019440
-0.028717
-0.031158
-0.035553
-0.041901
0.012756
0.080139
0.198303
0.256409
0.198303
0.108948
0.026428
0.030334
0.077209
0.162659
0.104553
0.048889
-0.006744
-0.165924
-0.159088
-0.181549
-0.154694
-0.058502
0.162659
0.349670
0.329651
0.115784
-0.100494
-0.217682
-0.233795
-0.144928
-0.040436
0.057678
0.144104
0.187561
0.234924
0.255920
0.267639
0.252991
0.245178
0.228088
0.199768
0.173401
0.156799
0.133362
0.108948
0.081116
0.079651
0.058167
0.049377
0.036682
0.036682
0.022522
0.007385
0.005432
0.007874
-0.003326
-0.008209
-0.001862
-0.010651
-0.016998
-0.020416
-0.026764
-0.026764
-0.006744
-0.020905
-0.030182
-0.023346
-0.025299
-0.029205
-0.022369
-0.024811
-0.017487
-0.035553
-0.026276
-0.031158
-0.039948
-0.024323
-0.015045
-0.033112
-0.032623
-0.027740
-0.023346
-0.025299
-0.025299
-0.030670
-0.021881
-0.030182
-0.020416
-0.027252
-0.022369
-0.018951
-0.029694
-0.016510
-0.028229
-0.025299
-0.018951
-0.023346
-0.016510
-0.030182
-0.014557
-0.031647
-0.009186
-0.007721
-0.014069
-0.014557
-0.015045
-0.015045
-0.011139
-0.018463
-0.014557
-0.013092
-0.008209
-0.013580
-0.019928
-0.016998
-0.015533
-0.011139
-0.015533
-0.019928
-0.024811
-0.016022
-0.014557
-0.020416
-0.015045
-0.023346
-0.021881
-0.016510
-0.021881
-0.030182
-0.017487
-0.027252
-0.029205
-0.020905
-0.014069
-0.019928
-0.006256
0.003967
-0.001373
-0.000397
-0.000397
0.014221
0.019104
0.024963
0.036194
0.066467
0.064514
0.068909
0.076233
0.128967
0.194397
0.275940
0.335510
-0.049713
-0.514069
-0.601959
-0.429108
-0.340729
-0.254303
-0.130768
-0.029205
-0.080963
-0.225006
-0.293365
-0.250885
-0.270416
-0.380280
-0.393951
-0.340729
-0.264557
-0.177155
-0.102936
-0.025787
0.042053
0.101624
0.138245
0.173889
0.169983
0.170471
0.139709
0.145081
0.127014
0.108459
0.065491
0.035706
0.010315
-0.008698
-0.033600
-0.060944
-0.043854
-0.010162
0.080627
0.181213
0.226624
0.255920
0.201233
0.088928
-0.020905
-0.032135
0.008850
0.047913
0.092834
0.126526
0.144104
0.124573
0.127502
0.095276
0.082092
0.081116
0.023987
-0.011627
-0.058502
-0.072662
-0.086823
-0.083405
-0.076080
-0.053619
-0.054596
-0.027252
-0.016510
0.007874
0.017639
0.031799
0.041565
0.041077
0.047424
0.047913
0.049377
0.052795
0.040588
0.043030
0.046448
0.036682
0.033752
0.030334
0.019104
0.023499
0.021057
0.008850
0.014221
0.013245
0.005920
0.001038
-0.003815
-0.012115
-0.013092
-0.012115
-0.013092
-0.009674
-0.019440
-0.026276
-0.028717
-0.020416
-0.034088
-0.023834
-0.026764
-0.020905
-0.021881
-0.018951
-0.039948
-0.024323
-0.031647
-0.025299
-0.031647
-0.022369
-0.029694
-0.022369
-0.020905
-0.011627
-0.024323
-0.004303
-0.016510
-0.022369
-0.017975
-0.013092
-0.007721
-0.008209
-0.012604
-0.008209
-0.006256
-0.014069
-0.008698
-0.008209
0.001526
-0.001373
-0.002350
0.004456
0.001526
-0.001862
0.006897
0.010803
0.002991
0.007385
0.001526
-0.002350
0.001038
0.006409
-0.000885
-0.000885
0.003967
-0.014069
0.002014
-0.000885
-0.002350
-0.013580
-0.016998
-0.012115
-0.006744
-0.006256
-0.026276
-0.019440
-0.019928
-0.022858
-0.025787
-0.009674
-0.011627
-0.022369
-0.023834
-0.010651
-0.016022
-0.011627
0.001038
0.000061
0.004944
0.006897
0.015198
0.021057
0.028870
0.034241
0.049866
0.061584
0.075745
0.071350
0.074280
0.082581
0.099182
0.101624
0.094788
0.107483
0.119202
0.105530
0.113831
0.113342
0.103088
0.097717
0.079163
0.070862
0.058167
0.046448
0.029846
0.033264
0.023499
0.020569
0.014709
0.002014
-0.010651
-0.016998
-0.033600
-0.038971
-0.044342
-0.031158
-0.031647
-0.027740
-0.031647
-0.024323
-0.005280
-0.006256
-0.003326
-0.010162
-0.028717
-0.042389
-0.016510
0.011780
0.026917
0.039124
0.062561
0.102600
0.149963
0.176331
0.192444
0.202698
0.205139
0.252014
0.347717
0.163147
-0.078033
-0.276764
-0.023834
0.502502
0.468323
0.260803
0.214905
0.243225
0.153381
0.078674
0.062073
0.060608
0.028381
-0.084869
-0.179108
-0.252350
-0.197174
-0.138580
-0.097076
-0.045319
-0.064850
-0.122467
-0.175201
-0.223541
-0.247467
-0.266510
-0.266998
-0.249420
-0.233795
-0.210358
-0.169342
-0.151276
-0.116119
-0.094147
-0.070221
-0.060455
-0.033600
-0.034576
-0.025299
-0.004303
-0.005768
-0.009186
-0.006256
0.006897
0.005432
0.006409
0.002991
0.002014
0.006897
0.005920
-0.005280
0.005920
-0.007233
-0.006256
-0.009674
-0.008698
0.004456
-0.006744
-0.004791
-0.010162
-0.007721
-0.005768
-0.007233
-0.009674
0.000061
-0.009674
0.002014
-0.013092
-0.015045
-0.002838
0.000549
-0.004791
-0.009186
0.008362
0.003479
-0.001862
0.002991
0.013245
0.002502
0.007874
0.011780
0.008850
0.011292
0.014221
0.012268
0.006897
0.016663
0.014221
0.005920
0.021057
0.003479
0.015198
0.018616
0.009338
0.019592
0.018616
0.008850
0.013245
0.007874
0.004456
0.002991
0.009338
0.018616
0.012756
0.011292
0.004456
0.004456
0.004944
0.011292
0.005432
0.012756
0.006897
0.018127
0.000061
0.006409
0.002014
0.002014
0.014221
0.004944
0.012756
-0.000885
0.013733
0.004456
0.005432
0.008362
0.010803
-0.003326
0.003479
0.007385
0.001038
0.003967
0.011292
0.006409
0.009338
-0.002350
0.005432
0.010803
-0.004303
0.013245
0.003967
0.003967
0.009338
0.012268
0.002014
0.004944
0.002502
0.012268
-0.004791
0.016663
0.001038
0.011292
0.009827
0.005432
0.002014
0.009338
0.001038
0.006409
0.010315
0.008362
0.014221
0.006897
0.008850
0.010315
0.006409
0.003967
0.005920
0.011780
0.007874
0.003967
0.016663
0.013733
0.002502
0.013245
0.006409
0.008362
0.014709
0.018127
0.012756
0.015686
0.006897
0.006897
0.015198
0.014709
0.018616
0.006409
0.009827
0.006409
0.008850
0.012756
0.024475
0.016174
0.018616
0.007385
0.013245
0.010315
0.020569
0.023010
0.024963
0.020569
0.017639
0.015686
0.012756
0.022522
0.017151
0.021545
0.033752
0.021545
-0.004303
-0.020905
-0.033600
0.005920
0.028381
0.025452
0.022034
0.034241
0.088440
0.104065
0.119202
0.089417
-0.009186
-0.017975
0.002991
0.044006
0.078186
0.072815
0.014709
-0.063873
-0.065338
-0.086334
-0.130280
-0.159576
-0.172272
-0.156647
-0.025299
0.443420
0.815002
0.190002
-0.487701
-0.564362
-0.347565
-0.183502
-0.025787
0.123596
0.199280
0.182678
0.137756
0.070374
0.030823
-0.018951
-0.034088
-0.044342
-0.052643
-0.060944
-0.048737
-0.038971
-0.033112
-0.025299
-0.021881
-0.015045
-0.013580
-0.017487
-0.006256
-0.000885
-0.001373
-0.000885
-0.006744
-0.008698
-0.005280
-0.001373
-0.008698
0.006897
-0.003815
-0.008209
-0.009186
0.000549
0.002014
-0.006256
-0.006744
-0.005280
-0.006744
-0.006744
-0.006744
-0.010651
-0.004791
-0.018463
-0.013580
-0.007721
-0.004791
-0.016510
-0.011139
-0.006744
-0.014557
-0.018951
-0.010651
-0.007233
-0.005768
-0.011139
-0.008698
-0.011139
-0.008209
-0.013092
-0.007233
0.000061
-0.005768
-0.010651
-0.007721
-0.007721
-0.012604
-0.006744
-0.011627
-0.010162
-0.006744
-0.006744
-0.006256
-0.003815
-0.007721
-0.008209
-0.001373
-0.001862
-0.019440
-0.007233
0.000061
-0.007233
-0.012115
-0.003326
-0.010162
-0.005768
-0.001373
-0.005768
0.003967
0.002014
0.003967
0.003479
0.000549
-0.002350
0.009338
0.009338
0.004456
0.004456
0.001526
-0.003815
0.006409
0.017151
0.003967
0.005432
0.002014
0.005920
0.005920
0.006409
0.004944
0.003967
0.005920
0.008850
0.009338
0.006897
0.002502
0.005432
0.002991
0.008362
0.002502
-0.002838
-0.006256
0.004456
0.002991
-0.005280
-0.000397
-0.009674
-0.004791
-0.009674
-0.011139
-0.006744
-0.001373
-0.007721
-0.002838
-0.004791
-0.008209
-0.004303
-0.007721
-0.008698
-0.011139
-0.000885
-0.006256
-0.007233
-0.017975
-0.019440
-0.015533
-0.004791
-0.019440
-0.009674
-0.018951
-0.003326
-0.005280
-0.006256
-0.012604
-0.016510
-0.007721
-0.016022
-0.019440
-0.010651
-0.012115
-0.009674
-0.005280
-0.003815
-0.009186
-0.014069
-0.001862
-0.015533
-0.002350
-0.003815
-0.003815
-0.007233
-0.003815
-0.015533
0.011292
-0.006744
0.007385
0.007874
0.010315
0.004456
0.022034
0.022034
0.026428
0.039612
0.036194
0.037659
0.027405
0.034729
0.028870
0.006409
0.000549
-0.008698
-0.000885
0.020569
0.052307
0.080627
0.090393
0.060608
0.093811
0.136780
0.200745
0.222717
0.147034
0.037659
-0.117584
-0.227936
-0.186920
0.028870
0.112366
0.068909
-0.003326
-0.086823
-0.134186
0.107971
0.633850
1.002014
1.002014
0.265198
-0.643951
-0.796295
-0.422760
-0.081451
0.165100
0.412170
0.482483
0.419006
0.299377
0.149963
0.022034
-0.097076
-0.184967
-0.247955
-0.267975
-0.270905
-0.240143
-0.217682
-0.207916
-0.185944
-0.158600
-0.144440
-0.125397
-0.104889
-0.100494
-0.086334
-0.069733
-0.060455
-0.054108
-0.041412
-0.041901
-0.027740
-0.032135
-0.025299
-0.024323
-0.018463
-0.012604
-0.008209
-0.010162
-0.012115
-0.004791
-0.011139
-0.006744
0.001038
-0.010651
-0.007233
-0.004303
-0.004791
0.000061
-0.000397
-0.011627
-0.008209
0.006897
0.002991
0.000061
-0.003815
0.001038
0.000549
0.000549
-0.003326
0.003479
0.006409
0.002502
-0.003815
-0.004303
0.010315
-0.010651
0.002502
-0.003326
0.005432
-0.004303
0.002502
-0.010162
-0.002350
-0.013580
-0.009186
-0.013092
-0.005280
-0.003326
-0.015533
-0.018951
-0.015045
-0.020905
-0.012604
-0.023346
-0.023834
-0.033600
-0.025299
-0.018951
-0.021881
-0.032623
-0.027252
-0.022369
-0.028229
-0.034088
-0.031647
-0.021393
-0.016510
-0.020905
-0.023346
-0.010162
-0.001373
-0.011139
-0.003815
0.000549
0.005432
0.006409
0.010803
0.039124
0.034241
0.042053
0.055725
0.046936
0.049377
0.062073
0.082092
0.100159
0.114807
0.110413
0.102600
0.095276
0.100159
0.098206
0.098206
0.109924
0.102112
0.102600
0.097229
0.078186
0.074280
0.062561
0.044983
0.031311
0.011292
0.000549
0.000061
-0.010651
-0.012604
-0.022858
-0.039948
-0.048248
-0.055573
-0.061920
-0.058990
-0.063873
-0.060455
-0.069244
-0.057526
-0.057037
-0.048248
-0.042877
-0.040436
-0.036530
-0.028717
-0.018951
-0.016022
-0.022858
-0.007721
-0.001373
-0.005280
-0.017975
-0.006256
0.004456
0.004456
0.006409
0.004456
0.008362
0.006897
0.003967
0.005920
0.006897
0.013245
0.010803
0.009338
0.009827
0.006409
0.011292
0.012268
0.009827
0.010803
0.008850
0.007874
-0.005280
0.003967
-0.007233
-0.013092
-0.030182
-0.034576
-0.042389
-0.030670
-0.031647
-0.015533
0.010803
0.007385
-0.011627
-0.046783
-0.102936
-0.140045
-0.139069
-0.134186
-0.079010
-0.057526
-0.037018
-0.021393
-0.001373
-0.003815
-0.037018
0.003967
0.043030
0.076233
0.058655
0.039612
-0.031158
-0.090729
-0.058502
-0.037506
-0.013580
-0.038483
-0.073639
0.099670
0.219299
0.148499
-0.353424
-0.222565
0.179260
0.244690
0.038147
-0.069733
0.009827
0.046936
0.027893
-0.012604
-0.015533
-0.009186
0.099182
0.173889
0.163147
0.118225
0.094299
0.071838
0.063049
0.051331
0.035706
0.026428
0.005920
0.011292
0.006897
0.009338
0.006897
-0.002350
0.015198
0.007874
0.005920
0.013733
0.006897
0.016174
0.023987
0.008850
0.010315
0.014709
0.009827
0.016663
0.012268
0.021057
0.008850
0.003967
0.015686
0.011292
0.007385
0.016174
0.018127
0.013733
0.023010
0.011780
0.021545
0.012756
0.007874
0.006897
0.014709
0.015686
0.009338
0.014221
0.003967
0.017639
0.007385
-0.001862
0.006897
0.002014
-0.001373
0.005432
0.003967
-0.002838
-0.008698
0.001038
0.003479
-0.011627
0.002014
-0.011627
-0.010651
-0.011139
-0.008209
-0.016510
-0.009186
-0.018463
-0.007721
-0.015045
-0.009674
-0.017975
-0.013092
-0.014069
-0.019440
-0.006744
-0.021393
-0.026764
-0.016022
-0.014557
-0.004303
-0.018463
-0.009186
-0.012604
-0.017975
-0.016510
-0.010162
-0.012115
-0.014557
-0.013580
0.002991
-0.010651
-0.011139
-0.005768
-0.010651
-0.003326
-0.011627
-0.002350
-0.004303
-0.002350
-0.001862
-0.008698
-0.002838
-0.001373
0.006897
-0.008698
-0.001373
-0.005768
0.006409
-0.007721
-0.005280
-0.005768
0.000549
-0.000885
0.001526
0.000061
-0.001373
-0.000397
0.000061
0.002502
0.003479
0.007874
0.010315
0.008850
0.002502
0.003479
0.000549
0.019104
0.000061
0.003479
0.009338
0.005432
0.006897
-0.004303
0.016174
0.017639
0.017151
0.000549
0.015198
0.015686
0.016663
0.019592
0.003967
0.002502
0.002502
0.014221
0.002991
0.004456
-0.008698
-0.014069
-0.017975
-0.028229
-0.026276
-0.019440
-0.021881
-0.041412
-0.067780
-0.085846
-0.089752
-0.114166
-0.149811
-0.155182
-0.167877
-0.134186
-0.073639
0.059143
0.121155
0.092346
0.064026
-0.033112
-0.105377
-0.121490
-0.017975
0.128967
0.209534
0.209045
0.225159
0.210999
0.142151
0.003967
-0.009674
-0.027252
-0.063873
-0.121490
-0.094147
-0.001862
0.324280
0.264221
0.042542
-0.167877
-0.197174
0.017151
0.054749
-0.025787
-0.081940
-0.089264
-0.033600
0.047913
0.078674
0.095764
0.091858
0.086487
0.098206
0.108948
0.093323
0.049377
0.025452
0.025452
0.015686
0.014221
0.020569
0.008362
0.030823
0.029358
0.027405
0.026917
0.032288
0.035706
0.027405
0.034241
0.028870
0.040100
0.049866
0.031799
0.025940
0.023499
0.039612
0.034729
0.031311
0.020569
0.016663
0.026428
0.027405
0.024963
0.020081
0.023010
0.025452
0.018127
0.026917
0.011780
0.022522
0.015686
0.013733
0.013245
0.013733
0.013245
0.011780
0.007385
0.006897
0.005920
-0.004303
0.015198
-0.001373
-0.000885
0.002991
-0.004303
-0.009674
-0.000397
-0.008209
-0.002838
-0.014557
-0.009674
-0.018951
-0.013580
-0.028229
-0.021881
-0.018463
-0.022858
-0.021393
-0.026276
-0.017487
-0.032135
-0.031158
-0.030670
-0.037018
-0.037994
-0.025787
-0.034576
-0.041412
-0.028229
-0.041901
-0.051666
-0.041901
-0.042389
-0.053131
-0.034576
-0.047760
-0.042877
-0.052643
-0.045807
-0.054108
-0.050690
-0.053131
-0.046295
-0.058502
-0.055573
-0.054596
-0.054108
-0.048737
-0.042877
-0.033112
-0.040924
-0.029694
-0.023834
-0.025299
-0.024811
-0.018463
-0.008698
-0.000397
0.010315
0.022522
0.030334
0.043518
0.037659
0.049866
0.056702
0.065979
0.081116
0.085022
0.090881
0.101135
0.093811
0.090881
0.093811
0.087952
0.078674
0.083069
0.080627
0.072327
0.056702
0.040588
0.029358
0.028381
0.009827
0.005920
0.005920
-0.014069
-0.037506
-0.051666
-0.053619
-0.047272
-0.037018
-0.044830
-0.033112
-0.051666
-0.102936
-0.154205
-0.177155
-0.182526
-0.152740
-0.124908
-0.108795
-0.122955
-0.138092
-0.073639
-0.022858
0.021057
0.039124
-0.044342
-0.119049
-0.101471
-0.032623
0.065979
0.083557
0.094788
0.090881
0.044495
-0.039948
-0.035553
-0.021881
-0.025787
-0.034576
-0.056549
0.014221
0.210999
0.404846
0.518616
0.335999
-0.012115
-0.279205
-0.261627
-0.108795
0.047424
0.142639
0.192444
0.201233
0.189514
0.152405
0.110413
0.065491
0.034729
0.004456
-0.017487
-0.042389
-0.039459
-0.051178
-0.049225
-0.058990
-0.050690
-0.047272
-0.037994
-0.045807
-0.032623
-0.036530
-0.029694
-0.029205
-0.019440
-0.019928
-0.023346
-0.017487
-0.011139
-0.009186
-0.019440
-0.008698
-0.007233
-0.011139
-0.014557
-0.005280
-0.005280
-0.001862
-0.003815
0.012756
0.014221
0.011780
0.022522
0.027405
0.040588
0.032288
0.040588
0.051819
0.048401
0.032288
0.045959
0.049866
0.059143
0.052795
0.038635
0.035706
0.030823
0.042542
0.034241
0.021057
0.011292
0.000061
-0.002838
-0.017487
-0.017487
-0.016022
-0.025299
-0.037506
-0.030670
-0.034576
-0.043854
-0.034088
-0.034576
-0.036041
-0.041901
-0.054596
-0.045807
-0.037994
-0.044830
-0.037994
-0.037018
-0.046295
-0.043854
-0.039948
-0.040436
-0.036530
-0.026764
-0.037506
-0.034088
-0.038483
-0.025299
-0.028229
-0.020905
-0.032135
-0.027740
-0.017975
-0.018951
-0.019928
-0.017487
-0.016998
-0.014069
-0.014557
-0.013580
-0.016510
-0.001862
-0.008209
-0.006744
-0.005768
0.002014
-0.002838
-0.004303
0.000061
-0.003326
0.005920
0.002014
0.011292
0.000549
0.006897
0.002014
0.015198
0.005920
0.012268
0.006897
0.013733
-0.002838
0.006409
0.008362
0.011292
0.013245
0.008362
0.008850
0.001526
0.004456
0.008850
0.011780
0.003479
0.000061
0.005432
-0.004791
-0.009674
-0.009186
-0.005280
0.000549
0.008362
0.021545
0.006409
0.009827
0.006897
0.018616
0.021545
0.007874
0.006897
-0.000885
0.014221
0.008850
-0.007233
-0.016510
-0.034576
-0.038483
-0.046295
-0.019928
0.020569
0.030823
0.002014
-0.001862
0.092346
0.199768
0.226624
0.125549
-0.016510
-0.132233
-0.154205
-0.157135
-0.127350
0.002991
0.114319
0.101624
0.000061
0.059631
0.252991
0.328186
0.218811
0.049377
-0.153717
-0.179108
-0.091705
0.017639
0.095276
0.134827
0.153870
0.171936
0.171936
0.144104
0.130432
0.106018
0.082581
0.062561
0.044495
0.025940
0.019104
0.005920
-0.002838
-0.011627
-0.004303
-0.000885
-0.009674
-0.022858
-0.008698
-0.015045
-0.010651
-0.008209
-0.008209
0.000549
-0.003326
-0.005768
-0.013092
-0.002838
-0.004303
-0.006744
-0.003815
-0.010162
-0.012604
0.002502
-0.008209
-0.003815
-0.013092
-0.025787
-0.005768
-0.006256
-0.013092
-0.017487
-0.016998
-0.010651
-0.016998
-0.012115
-0.012115
-0.016022
-0.009186
-0.023834
-0.020905
-0.017975
-0.020905
-0.024811
-0.025787
-0.016022
-0.015533
-0.024811
-0.016022
-0.019440
-0.015045
-0.009674
-0.025299
-0.012115
-0.016510
-0.017975
-0.015045
-0.011139
-0.001373
-0.012604
-0.008698
-0.007721
-0.004303
-0.010651
-0.012115
-0.016510
-0.011139
-0.025299
-0.021881
-0.013092
-0.019928
-0.022858
-0.013580
-0.017487
-0.023834
-0.015533
-0.018951
-0.028229
-0.022369
-0.020416
-0.019440
-0.023346
-0.024811
-0.020416
-0.016998
-0.013580
-0.011139
-0.021881
-0.013580
-0.011627
-0.007233
-0.008209
-0.010162
-0.016022
-0.000885
-0.002838
-0.004303
-0.000885
-0.003815
-0.013092
-0.001862
-0.000397
-0.016510
-0.007721
0.001526
0.001526
-0.005280
-0.000885
-0.002350
0.005432
-0.008698
0.005432
-0.004303
-0.008698
-0.010162
-0.002350
-0.003815
-0.007721
0.008850
-0.003326
0.007874
0.009338
0.006897
0.002991
-0.001862
-0.007233
-0.004303
-0.002838
-0.001373
0.002502
0.007385
0.009827
0.011780
0.010315
-0.002350
-0.005768
-0.010162
-0.016510
-0.008698
-0.018951
-0.008698
0.000061
0.019592
0.032776
0.073303
0.101135
0.082092
0.090393
0.138733
0.208557
0.324280
0.366272
0.178284
-0.052643
-0.172272
-0.128815
-0.062408
0.009338
0.012268
0.008850
0.003479
-0.044830
-0.124420
-0.202545
-0.265045
-0.315338
-0.330963
-0.319733
-0.329498
-0.318756
-0.289948
-0.262115
-0.234283
-0.174225
-0.139557
-0.093658
-0.072662
-0.037506
-0.023834
-0.007233
0.003967
0.003967
0.042542
0.030334
0.035706
0.048889
0.052795
0.057678
0.065002
0.065979
0.065491
0.066956
0.040100
0.060608
0.055725
0.054749
0.051819
0.047424
0.037170
0.029358
0.029358
0.016663
0.016663
0.004944
0.007385
0.008362
-0.010162
-0.008209
-0.000397
-0.009186
-0.022858
-0.013580
-0.019928
-0.013092
-0.009186
-0.014069
-0.016998
-0.018951
-0.015533
-0.020416
-0.021393
-0.009674
-0.017487
-0.007233
-0.012604
-0.014557
-0.010651
-0.006744
-0.015533
0.000549
-0.020416
-0.008698
-0.004303
-0.005768
-0.012115
-0.014069
-0.003815
-0.002350
-0.013580
-0.005280
-0.002838
0.013245
-0.007721
0.002014
-0.004303
0.002991
0.002502
0.003967
0.007874
0.004456
0.017151
0.000549
0.015686
0.001526
0.007874
0.005920
0.013733
0.009827
0.012268
0.009827
0.014221
0.010803
0.019592
0.011292
0.009827
0.013733
0.015198
0.013733
0.023987
0.007385
0.019104
0.016663
0.013245
0.023010
0.011780
0.028870
0.017639
0.023499
0.010803
0.013245
0.002991
0.023987
0.022034
0.015198
0.015686
0.012268
0.010803
0.017151
0.026917
0.012268
0.022034
0.003479
0.010315
0.019104
0.016174
0.009827
0.019104
0.013245
0.008850
0.016174
0.014221
0.009827
0.013245
0.014221
0.014221
0.011780
0.009338
0.012268
0.021057
0.011780
0.004456
0.023010
0.019592
0.015686
0.013733
0.020081
0.014709
0.018127
0.004944
0.019104
0.015198
0.015198
0.010803
0.006409
0.008850
-0.005280
-0.005280
-0.030182
-0.020416
-0.021881
-0.034576
-0.046783
-0.065826
-0.066803
-0.102936
-0.092194
0.140198
0.280334
0.249084
0.482483
0.226135
-0.102448
-0.136627
-0.106354
0.035217
0.183167
0.220764
0.269592
0.217834
0.150452
0.029846
0.067932
0.023987
-0.037994
-0.056549
-0.054596
-0.059479
-0.075592
-0.107330
-0.117096
-0.129791
-0.143463
-0.126373
-0.105377
-0.085846
-0.088287
-0.065338
-0.058990
-0.038971
-0.019440
-0.008209
-0.006256
0.002014
0.012268
0.018616
0.027405
0.030334
0.032776
0.030334
0.037170
0.043518
0.036194
0.039612
0.048889
0.040100
0.032288
0.035706
0.034729
0.029846
0.034729
0.022522
0.028381
0.024475
0.027405
0.018127
0.023499
0.014221
0.007385
0.019104
0.018127
0.009338
0.012268
0.010803
0.007385
0.015198
0.005920
0.014221
0.008850
-0.001862
-0.005768
-0.002350
0.009338
0.001526
0.001526
0.007874
0.003479
-0.001373
-0.003326
0.002014
-0.003326
-0.005768
0.001038
0.002991
-0.000885
-0.001373
-0.008698
0.002991
-0.010651
0.002014
-0.003326
-0.011139
-0.005280
-0.003815
-0.006256
-0.008209
-0.016022
-0.003815
-0.021393
-0.019440
-0.024811
-0.008698
-0.009186
-0.015533
-0.022369
-0.027740
-0.018463
-0.016510
-0.026764
-0.026764
-0.026276
-0.031158
-0.027740
-0.025787
-0.038971
-0.028229
-0.028229
-0.026764
-0.031647
-0.019440
-0.025787
-0.015045
-0.009674
-0.002350
-0.002350
0.010803
-0.001373
0.017151
0.016663
0.040100
0.044495
0.049866
0.052307
0.066467
0.055237
0.078674
0.106506
0.121155
0.126526
0.127991
0.123108
0.109924
0.111877
0.121155
0.132385
0.129456
0.123108
0.114807
0.125549
0.105042
0.088928
0.073792
0.055237
0.046448
0.023010
0.006897
-0.008698
-0.014069
-0.018951
-0.032623
-0.049225
-0.041412
-0.052643
-0.050690
-0.079987
-0.076569
-0.074615
-0.076080
-0.072662
-0.056061
-0.058990
-0.041901
-0.052643
-0.045807
-0.041901
-0.024323
-0.021393
-0.023834
-0.016998
-0.023834
-0.014557
-0.013580
-0.011139
-0.002838
-0.009674
-0.006744
-0.007233
-0.011139
0.002014
-0.010162
0.009827
-0.009674
0.000061
-0.000397
0.002991
0.012756
0.001526
0.011292
0.015198
0.006897
-0.000397
0.013733
-0.001862
0.003479
-0.013092
-0.024323
-0.040436
-0.030182
-0.026276
-0.003326
0.011780
0.006409
-0.022369
-0.095612
-0.191315
-0.192780
-0.157135
-0.130280
-0.105377
-0.053131
0.013733
0.081604
0.074280
-0.151764
-0.347076
-0.207428
-0.057037
0.031799
-0.005768
-0.116119
-0.179596
-0.221100
-0.082916
0.129456
0.236877
0.127991
-0.049713
-0.161530
-0.171295
-0.104401
0.054749
0.077698
0.073792
0.068420
0.071838
0.080139
0.072327
0.073303
0.086487
0.085022
0.093323
0.104553
0.098694
0.107483
0.110413
0.106018
0.095276
0.096252
0.091370
0.070374
0.072815
0.064026
0.058167
0.056702
0.047913
0.040100
0.040588
0.038635
0.035706
0.026917
0.018616
0.024963
0.021057
0.023010
0.024475
0.014709
0.023499
0.010803
0.019104
0.004944
0.011780
0.009827
0.009827
0.013733
0.008850
0.007385
-0.002350
0.004456
0.003967
0.010803
0.003479
0.011780
-0.006744
0.000549
-0.007233
0.006897
-0.000885
-0.010651
-0.003326
-0.004303
-0.010162
-0.017487
-0.004791
-0.001373
-0.006744
-0.010162
-0.026276
-0.004791
-0.021393
-0.014069
-0.018463
-0.024323
-0.017487
-0.023346
-0.010651
-0.025299
-0.017487
-0.023346
-0.022369
-0.021393
-0.011627
-0.020905
-0.012604
-0.027740
-0.017487
-0.008698
-0.009186
-0.018463
-0.016022
-0.016510
-0.011139
-0.016022
-0.016510
-0.012115
-0.006744
-0.003326
-0.010162
-0.013580
-0.014069
-0.012604
-0.012604
-0.005768
-0.000397
-0.002350
-0.007721
0.003479
-0.007233
-0.002350
0.003479
0.000549
-0.000397
-0.000885
-0.005768
-0.001862
0.013245
-0.002350
0.002991
-0.003815
0.002502
-0.004303
-0.001373
-0.001373
0.009827
0.000549
-0.005768
-0.000397
0.002014
0.005920
0.003479
0.002502
0.013245
0.002014
-0.007721
0.000061
0.002014
0.008850
0.002502
0.001526
0.000061
0.011780
0.000061
0.004456
0.002014
0.005432
0.011292
-0.000885
0.007874
-0.000397
-0.001862
0.001526
-0.003815
0.004944
-0.010651
-0.011139
-0.016022
-0.016022
-0.026764
-0.017487
-0.012115
-0.006744
-0.011627
0.002014
0.000061
0.014709
0.006897
0.007874
0.003479
0.001038
-0.015533
-0.009186
-0.002838
-0.010651
-0.022858
-0.048248
-0.090729
-0.105377
-0.089264
-0.072662
-0.041412
0.052795
0.148499
0.223206
0.221252
0.104065
-0.025787
-0.150787
-0.201569
-0.141022
-0.079498
-0.028717
-0.017975
-0.057037
-0.058502
-0.005768
0.209534
0.553284
0.669983
0.477112
0.228577
-0.028717
-0.229401
-0.272369
-0.088776
0.139221
0.311096
0.368713
0.360413
0.316956
0.244202
0.178772
0.102600
0.047913
-0.011627
-0.050201
-0.078522
-0.099518
-0.097076
-0.108795
-0.125885
-0.120514
-0.115143
-0.106842
-0.092194
-0.095612
-0.082428
-0.074615
-0.068756
-0.074615
-0.048248
-0.042389
-0.047760
-0.033600
-0.037506
-0.034088
-0.031158
-0.016022
-0.020905
-0.023834
-0.013092
-0.023346
-0.013092
-0.009674
-0.021393
-0.009186
-0.014069
-0.014069
-0.007721
-0.009186
-0.012115
-0.009186
-0.015533
-0.009186
-0.010162
-0.007721
-0.025299
-0.009674
-0.014557
-0.019928
-0.020905
-0.020905
-0.018951
-0.015045
-0.010651
-0.014557
-0.027740
-0.023834
-0.020416
-0.029205
-0.023834
-0.024323
-0.025299
-0.031158
-0.020905
-0.034576
-0.025787
-0.029694
-0.029205
-0.023834
-0.033600
-0.024323
-0.022369
-0.016022
0.007385
-0.001373
-0.005280
0.005432
0.011292
0.024963
0.009827
0.031799
0.044495
0.053284
0.057678
0.051331
0.061096
0.074280
0.071838
0.080627
0.079651
0.089905
0.076721
0.085999
0.072815
0.068909
0.068909
0.061096
0.042542
0.036682
0.014221
0.009827
0.001038
-0.012604
-0.001373
-0.012115
-0.019928
-0.027740
-0.043854
-0.046295
-0.048248
-0.053131
-0.050201
-0.055084
-0.049225
-0.046295
-0.033112
-0.040924
-0.027740
-0.024323
-0.031647
-0.018951
-0.018951
-0.009674
-0.005768
-0.009674
-0.005768
-0.011139
-0.005768
-0.004791
-0.005280
-0.003326
-0.002838
-0.016022
-0.022369
-0.026276
-0.029205
-0.023834
-0.014069
0.002991
0.016174
0.001526
-0.007233
-0.004791
-0.012604
-0.006256
-0.013580
-0.018463
-0.001862
-0.024323
-0.026764
-0.029694
-0.008698
0.020081
0.036194
0.073303
0.085022
0.022034
-0.087311
-0.102936
-0.027740
0.115784
0.218323
0.247131
0.306702
0.137268
-0.116119
-0.278717
-0.268463
-0.159088
0.027405
0.178284
0.206604
0.419495
0.397034
0.379944
0.239319
0.021057
-0.536530
-0.743073
-0.319733
0.095276
0.234924
0.206116
0.123596
0.032288
-0.023834
-0.076569
-0.121002
-0.148834
-0.153717
-0.138092
-0.137604
-0.106842
-0.097076
-0.101471
-0.059967
-0.054108
-0.038971
-0.032135
-0.017975
-0.015045
-0.013092
-0.008209
-0.022369
-0.005768
-0.015045
-0.006256
-0.009674
-0.008209
-0.006744
-0.012604
-0.012604
-0.011627
-0.017487
-0.009674
-0.012604
-0.007721
-0.018463
-0.004791
-0.011139
-0.005280
-0.010162
-0.012115
-0.018463
-0.007233
-0.012115
-0.020416
-0.019928
-0.010162
-0.004303
-0.016022
-0.007721
-0.004303
-0.014069
-0.011627
-0.014557
-0.006256
-0.005768
-0.003326
-0.011627
-0.013580
-0.001373
-0.020416
-0.012115
0.003967
0.002502
-0.010651
-0.007233
-0.000397
-0.003815
-0.002350
0.003479
-0.003326
-0.011139
0.005432
-0.002350
-0.002838
-0.003326
0.000061
-0.004791
-0.012115
-0.005280
-0.005768
0.005432
-0.002350
-0.002838
-0.005768
0.002502
-0.013580
-0.011139
-0.005768
-0.006256
-0.001862
0.004944
-0.011627
0.005432
-0.009186
-0.001862
0.003967
0.011292
0.000549
-0.000885
0.006409
-0.005768
0.009827
-0.011139
0.006897
-0.003326
0.006897
-0.004791
0.000549
0.002991
0.005920
0.006409
0.005920
0.005432
0.004456
-0.002350
-0.000885
0.000549
0.004456
0.013733
0.004944
-0.000397
0.005920
0.008362
0.002502
0.009338
-0.004791
0.012268
0.012268
0.008850
0.002991
0.018127
0.005432
0.009338
0.006409
0.012756
0.013245
0.016174
0.008850
0.017151
0.008362
0.008362
0.022522
0.027893
0.010315
0.003479
0.002991
-0.006256
-0.011139
-0.020905
-0.027252
-0.037994
-0.016022
0.004944
0.023010
0.003967
0.039612
0.058167
0.091858
0.060608
0.037170
0.022522
0.001038
-0.030670
-0.031647
-0.012115
0.032288
0.066467
0.106018
0.080139
0.049377
0.011292
0.022522
0.099182
0.141174
0.127014
0.039612
-0.081940
-0.101471
0.018616
0.148499
0.133850
0.052795
0.000549
0.027405
0.165100
0.309143
0.377502
0.337463
0.256897
0.179749
0.133362
0.136292
0.175354
0.232971
0.273987
0.291077
0.305725
0.292053
0.273010
0.231506
0.198303
0.150452
0.118713
0.095764
0.047424
0.032288
0.008850
-0.008209
-0.022369
-0.028717
-0.052155
-0.054108
-0.056549
-0.054108
-0.065338
-0.056549
-0.071686
-0.069733
-0.072662
-0.060455
-0.069733
-0.063385
-0.065826
-0.068268
-0.067291
-0.050201
-0.061432
-0.056549
-0.048737
-0.064362
-0.047760
-0.056549
-0.054108
-0.048737
-0.051178
-0.043365
-0.051178
-0.048737
-0.046783
-0.051666
-0.049225
-0.040436
-0.044830
-0.046295
-0.042877
-0.040924
-0.041901
-0.034088
-0.042877
-0.033112
-0.031647
-0.034576
-0.037018
-0.037994
-0.034088
-0.029694
-0.032135
-0.037994
-0.023346
-0.032623
-0.027252
-0.031158
-0.020905
-0.025299
-0.031647
-0.018463
-0.028229
-0.022369
-0.011139
-0.019928
-0.023346
-0.021393
-0.017487
-0.013580
-0.013580
-0.009186
-0.012115
-0.018951
-0.021881
-0.023834
-0.022369
-0.005280
-0.016022
-0.009674
-0.016022
-0.019928
-0.011627
-0.013580
-0.013092
-0.008698
-0.012115
-0.013092
-0.012604
-0.016510
-0.009186
-0.007721
-0.004303
-0.009186
-0.023346
-0.014557
-0.009674
-0.007721
-0.008209
-0.005280
-0.012115
-0.006744
-0.010162
-0.008698
-0.009674
-0.007721
-0.008209
-0.008209
-0.009674
-0.006256
-0.001862
-0.012604
-0.022858
-0.010651
-0.006744
-0.004303
-0.006256
-0.016998
-0.004791
-0.003815
-0.010651
-0.010162
-0.016022
-0.011139
-0.008698
-0.006256
-0.005280
-0.006744
0.002014
0.007874
0.002502
0.001526
0.011780
0.010803
0.017151
0.021057
0.035706
0.055237
0.076721
0.103577
0.046448
-0.108795
-0.188873
-0.220612
-0.420807
-0.576569
-0.375397
-0.220612
-0.142487
0.001038
0.177307
0.028870
-0.354889
-0.418854
-0.146881
-0.010162
-0.062408
-0.115143
-0.124908
-0.064362
0.026428
0.162659
0.256897
0.294006
0.241760
0.178284
0.215393
0.320862
0.349670
0.245667
0.105530
-0.067291
-0.084381
0.017639
0.034729
0.027405
0.028381
0.015686
0.020081
-0.016510
-0.044342
-0.068756
-0.066803
-0.071686
-0.061432
-0.050690
-0.049713
-0.034088
-0.023834
-0.012115
-0.010651
-0.011139
-0.005280
0.001038
-0.004303
0.008362
0.004944
0.006409
0.007874
0.004944
0.006409
0.005432
-0.003326
-0.011627
-0.008698
-0.008209
-0.013092
-0.008209
-0.014069
-0.006744
-0.018951
-0.018463
-0.022858
-0.030670
-0.027252
-0.039459
-0.021393
-0.033112
-0.039948
-0.031647
-0.045319
-0.042389
-0.037994
-0.034576
-0.046783
-0.048248
-0.055573
-0.054596
-0.042389
-0.050690
-0.051666
-0.052643
-0.047760
-0.053131
-0.033600
-0.037506
-0.025787
-0.038483
-0.033600
-0.024323
-0.010162
-0.008209
-0.006256
0.014221
0.020081
0.036194
0.037659
0.046448
0.041077
0.049377
0.071350
0.087952
0.098206
0.108459
0.115295
0.114319
0.111877
0.116272
0.111389
0.122620
0.124573
0.116760
0.113831
0.106018
0.104065
0.076233
0.063049
0.046936
0.025452
-0.002838
-0.014557
-0.021393
-0.023346
-0.036530
-0.041412
-0.053131
-0.061432
-0.076080
-0.080963
-0.097565
-0.093170
-0.096100
-0.094635
-0.074615
-0.082428
-0.083893
-0.067780
-0.049225
-0.049225
-0.044830
-0.043854
-0.028229
-0.030670
-0.014557
-0.019928
-0.007233
-0.014557
0.006409
-0.002838
-0.004303
-0.007233
-0.001862
0.006409
0.002014
0.005432
0.002991
0.002014
0.001526
0.011292
0.004456
0.011292
0.000061
0.013245
0.009338
0.003967
0.013245
0.012756
0.010315
0.011292
0.012268
0.016663
0.011780
0.019104
0.013733
0.014709
0.023010
0.015686
0.019592
0.025452
0.010315
0.018127
0.018127
0.014709
0.014709
0.016174
0.025940
0.018616
0.024475
0.018127
0.025452
0.015198
0.021057
0.035217
0.024963
0.019592
0.025452
0.017151
0.016663
0.011292
0.002014
-0.003815
-0.030670
-0.050690
-0.033600
-0.032623
-0.047760
-0.040436
-0.041901
-0.056061
-0.024323
-0.014069
-0.009186
-0.006744
0.052307
0.113831
0.122131
0.103088
0.049866
0.025940
0.162170
0.363342
0.374573
0.195862
-0.016022
-0.062897
-0.031158
-0.102936
-0.199127
-0.145905
-0.123444
0.020081
-0.092682
-0.257721
-0.394928
-0.165924
0.254944
0.363342
-0.055573
-0.301178
-0.431549
-0.371979
-0.203522
-0.011139
0.114319
0.139221
0.184631
0.261292
0.243225
0.245667
0.193420
0.158264
0.137268
0.117737
0.088928
0.083069
0.076721
0.063049
0.066467
0.057678
0.058167
0.047424
0.056213
0.050842
0.041077
0.041565
0.039612
0.034241
0.025452
0.022522
0.032288
0.032776
0.014709
0.017151
0.010315
0.017639
0.008850
0.010803
-0.004303
0.009338
0.005432
-0.007721
-0.010651
-0.001862
-0.010651
-0.004791
-0.007721
-0.006744
-0.010162
-0.015533
-0.015045
-0.020905
-0.006256
-0.011627
-0.010651
-0.021881
-0.011627
-0.017487
-0.013580
-0.010651
-0.010162
-0.011627
-0.016022
-0.024811
-0.013092
-0.005768
-0.004791
-0.017487
-0.005280
-0.013092
-0.014557
0.001526
-0.008209
-0.011627
-0.012115
-0.009674
-0.009186
-0.009186
-0.010162
-0.008209
-0.004303
-0.005280
-0.000397
-0.016510
-0.005768
-0.005768
-0.005280
-0.000397
-0.014069
0.000549
-0.014069
-0.000397
0.000549
-0.000885
-0.002838
0.001038
-0.005768
-0.006256
-0.002350
-0.011627
-0.009186
-0.004303
-0.007721
-0.009186
-0.005280
-0.003815
-0.004791
0.001526
0.002014
-0.006744
-0.003815
-0.008209
-0.000397
-0.003326
0.006409
-0.003815
0.003479
0.007385
0.002502
-0.003326
-0.000397
-0.003815
-0.001373
0.000061
0.004456
0.003967
0.000549
0.003479
-0.001862
0.003479
-0.001862
-0.006256
0.009827
0.008362
-0.001373
-0.001373
-0.004303
0.001038
0.002014
0.007874
-0.000885
0.006409
0.004944
0.008362
0.010315
0.007385
0.011292
0.004944
0.012756
0.007385
0.013733
0.002502
0.014709
0.016663
0.016174
0.009338
0.007874
0.021545
0.007385
-0.003815
-0.018463
-0.032135
-0.040436
-0.036530
-0.033600
-0.020905
0.002991
0.026917
0.011292
-0.013092
-0.022369
-0.036530
-0.051178
-0.047272
-0.039948
-0.020416
-0.009674
0.007385
0.015198
0.019104
0.020569
-0.001373
0.045471
0.152893
0.235413
0.283264
0.166565
0.024963
-0.035065
-0.051666
0.000549
0.084534
0.148499
0.141663
0.132385
0.037659
-0.027252
-0.073639
-0.110748
-0.127350
-0.146881
-0.178619
-0.250885
-0.387115
-0.109772
0.446350
0.799866
0.737366
0.098206
-0.791412
-0.997467
-0.658600
-0.061432
0.220276
0.336975
0.314514
0.158752
0.098206
0.041077
-0.054108
-0.163483
-0.174713
-0.162506
-0.141510
-0.103424
-0.090729
-0.065338
-0.031647
-0.014557
0.008850
0.026917
0.037659
0.059631
0.064514
0.058655
0.058167
0.065002
0.053772
0.051331
0.046936
0.046448
0.037170
0.023987
0.020081
0.022522
0.013245
0.013245
0.008850
0.007385
-0.002350
-0.000397
-0.001862
-0.002838
-0.005768
-0.010162
-0.007721
-0.001373
-0.005768
-0.011627
-0.006256
-0.011139
-0.017975
-0.013092
-0.011139
-0.002838
-0.021393
-0.013580
-0.016022
-0.016022
-0.013580
-0.012115
-0.009674
-0.006256
-0.014557
-0.015045
-0.023346
-0.013092
-0.009186
-0.008698
-0.013580
-0.020905
-0.014069
-0.012604
-0.016510
-0.015045
-0.004303
-0.016510
-0.009186
-0.004791
-0.009186
-0.006256
-0.003815
-0.018463
-0.003815
-0.015045
-0.011139
-0.002350
0.000061
-0.007721
0.002991
-0.012115
-0.007721
-0.009186
0.003479
0.003479
0.003967
-0.000397
-0.005280
0.002014
-0.009674
-0.003326
-0.000397
0.008850
0.006409
-0.003326
-0.000397
0.007385
0.005920
0.000549
0.008850
-0.003815
0.005432
0.004456
0.012756
-0.001373
0.010803
0.004944
0.013245
0.007874
0.001526
0.016174
0.011780
0.011292
0.009827
0.003967
0.006409
0.016663
0.016663
0.014709
0.006897
0.020569
0.012268
0.011780
0.021545
0.015198
0.021545
0.017639
0.038147
0.031311
0.037659
0.044006
0.054260
0.054260
0.044983
0.053772
0.049866
0.043518
0.046936
0.044006
0.043518
0.041565
0.035706
0.042053
0.066956
0.085999
0.088440
0.129944
0.163635
0.194397
0.216370
0.175842
0.131897
0.092834
0.068420
0.051331
0.034729
0.040100
0.037659
0.026917
0.027893
-0.030670
-0.102448
-0.193268
-0.242584
-0.258209
-0.298737
-0.334869
-0.289459
-0.176178
-0.107819
-0.120026
-0.061432
0.127014
0.251526
0.272034
0.197327
0.125549
0.054749
0.155823
0.267639
0.374573
0.475159
0.526428
0.528870
0.523987
0.484436
0.429260
0.367737
0.300354
0.238831
0.185608
0.129944
0.092346
0.050842
0.013733
-0.037018
-0.046783
-0.065826
-0.066803
-0.080963
-0.086334
-0.112701
-0.126373
-0.124420
-0.137115
-0.137604
-0.138580
-0.147858
-0.148346
-0.142975
-0.134186
-0.129791
-0.124908
-0.121979
-0.123932
-0.103424
-0.102936
-0.099030
-0.099518
-0.089752
-0.076080
-0.085358
-0.083893
-0.071686
-0.061432
-0.065338
-0.056061
-0.063385
-0.058014
-0.055573
-0.054596
-0.039948
-0.049225
-0.057526
-0.053131
-0.034576
-0.045319
-0.037994
-0.029694
-0.034576
-0.037506
-0.031647
-0.033600
-0.034576
-0.026764
-0.031647
-0.032135
-0.025787
-0.020416
-0.011627
-0.014557
-0.015045
-0.017975
-0.014069
-0.031158
-0.016022
-0.017487
-0.029694
-0.013580
-0.010162
-0.016998
-0.022858
-0.009186
-0.010651
-0.012115
-0.017487
-0.022369
-0.014557
-0.014069
-0.007233
-0.009674
-0.005280
-0.001862
-0.005768
-0.003326
0.001038
0.006409
0.000549
0.002991
0.013245
0.004944
0.011292
0.019592
0.036682
0.050354
0.088928
0.119202
0.163147
0.225647
0.371643
0.404358
-0.316803
-0.997467
-0.997467
-0.997467
0.195374
0.851135
0.476624
0.063049
-0.315338
-0.568268
-0.671295
-0.627838
-0.543365
-0.422272
-0.302155
-0.198639
-0.096588
-0.018463
0.043518
0.077698
0.107483
0.127014
0.125061
0.127991
0.123108
0.112366
0.110413
0.102112
0.090881
0.070862
0.052795
0.037659
0.039612
0.021057
0.019104
0.010315
0.005432
0.007874
0.002502
-0.003326
-0.010651
-0.007721
-0.010162
-0.005280
-0.006744
-0.011139
-0.013580
0.002014
0.000549
0.004456
-0.004791
0.008362
0.013245
0.029846
0.022034
0.024963
0.030823
0.012756
0.000061
0.004456
0.063049
0.174377
0.313538
0.471741
0.555725
0.482483
0.193909
-0.135162
-0.272369
-0.184479
0.060608
0.187561
0.200256
0.158752
0.072327
0.014221
-0.097565
-0.186432
-0.262604
-0.310455
-0.346100
-0.341217
-0.318756
-0.296295
-0.280670
-0.243073
-0.182526
-0.094635
0.016663
0.055725
0.023987
-0.032135
-0.045319
-0.007233
0.043030
0.078186
0.131409
0.167542
0.194885
0.210999
0.208557
0.208557
0.195374
0.191467
0.176331
0.170959
0.151428
0.125061
0.110901
0.116272
0.105530
0.080139
0.083557
0.077698
0.064026
0.058655
0.045959
0.048401
0.045471
0.039124
0.036682
0.031799
0.035217
0.027405
0.024963
0.025452
0.020081
0.020081
0.020569
0.012756
0.014221
0.011780
0.022522
0.013245
0.017639
0.012756
0.010315
0.019592
0.005432
0.004456
0.020569
0.002502
0.003479
0.002014
0.004456
0.014709
0.002991
0.000549
0.002991
-0.005768
0.000061
-0.003815
0.000061
-0.007721
-0.001373
0.001526
0.002502
-0.003326
-0.009186
-0.001373
-0.001373
-0.013580
-0.002838
-0.005768
0.002014
-0.008698
-0.007721
-0.006744
-0.009674
-0.012115
-0.010162
-0.006256
-0.007721
-0.004791
-0.000397
-0.001373
-0.009186
-0.010651
-0.001862
0.000549
-0.009674
-0.003326
-0.009186
-0.007721
-0.008209
0.005920
-0.008209
-0.011627
-0.007233
-0.005280
0.002502
-0.002350
-0.002350
0.007874
-0.010651
-0.008698
0.005432
-0.002350
0.002502
0.005432
-0.005768
-0.011139
-0.003326
-0.003326
-0.002838
-0.001862
0.006409
-0.008209
-0.009674
-0.013092
-0.013092
-0.019440
-0.009186
-0.014557
-0.012604
-0.017975
-0.018951
-0.017975
-0.021393
-0.022858
-0.021881
-0.025299
-0.026764
-0.024323
-0.019928
-0.023346
-0.023346
-0.024811
-0.025299
-0.014557
-0.019440
-0.030182
-0.013580
-0.012604
-0.003326
0.001038
0.000549
0.009338
0.021057
0.021545
0.030334
0.041077
0.055237
0.066956
0.063538
0.044983
0.047913
0.041565
0.040100
0.055237
0.089905
0.146545
0.242249
0.377502
0.531799
0.590881
0.460510
0.171936
-0.109283
-0.256744
-0.180573
0.056702
0.175842
0.253967
0.303772
0.259338
0.223694
0.501038
0.482483
-0.242584
-0.631256
-0.576080
-0.295807
-0.091705
-0.023346
-0.026276
-0.083893
-0.106842
-0.118073
-0.144440
-0.139069
-0.158112
-0.159576
-0.165436
-0.159576
-0.158112
-0.139557
-0.121490
-0.117096
-0.098053
-0.077057
-0.082428
-0.064850
-0.045319
-0.043365
-0.044342
-0.029205
-0.023346
-0.019928
-0.023346
-0.020416
-0.006256
-0.013580
-0.005280
-0.006256
-0.004791
0.004944
-0.014069
0.001526
-0.004791
-0.013580
-0.004791
-0.002350
-0.003815
-0.004303
-0.000885
-0.008209
-0.000397
0.002502
-0.007233
0.006409
-0.008698
-0.004791
0.006897
-0.005768
0.000061
0.002991
-0.002838
-0.000885
-0.003815
0.003967
-0.006744
0.000549
-0.002350
0.008850
-0.002838
0.005920
0.001526
-0.001373
0.006897
0.003967
-0.007721
-0.009186
0.004456
0.008850
0.001038
-0.002838
-0.003326
-0.002350
0.012756
-0.004303
0.000061
-0.002350
0.006897
-0.005280
0.007385
0.005920
0.005432
-0.004791
0.005920
0.000549
0.006897
-0.006256
-0.001862
-0.004303
0.004456
0.001038
-0.007233
0.002991
-0.001373
0.001038
-0.003326
0.002014
0.002014
-0.004303
-0.003815
0.002014
0.001526
0.001038
0.004944
-0.002838
-0.002838
0.002502
0.002502
0.002991
0.001038
0.001526
0.005920
0.007874
0.007385
0.002991
0.003967
-0.004303
0.010315
0.000061
0.003479
0.001526
0.010803
0.000061
0.005920
-0.000397
0.003479
-0.000885
0.001526
0.006897
-0.003326
-0.006744
0.006409
-0.001373
-0.004303
0.012756
-0.006256
0.014221
0.007385
-0.005280
0.003479
0.006897
-0.001373
0.004944
0.009827
0.003479
0.006409
0.002991
0.005432
0.009827
0.008362
0.001526
0.004456
0.010315
-0.005280
0.005920
0.004944
-0.004791
-0.011139
-0.011139
-0.016510
-0.015533
-0.010651
-0.019440
-0.018463
-0.043365
-0.041901
-0.058990
-0.036041
0.009827
0.140686
0.304749
0.506409
0.639709
0.461487
0.149475
-0.168365
-0.304596
-0.184967
0.048889
0.235413
0.309631
0.286194
0.245667
0.177795
0.032776
-0.101471
-0.226471
-0.284576
-0.338776
-0.302155
-0.271393
-0.374908
-0.387604
-0.206940
0.069885
0.248596
0.277893
0.296936
0.165100
-0.116119
-0.331451
-0.323151
-0.091705
0.103577
0.211975
0.235901
0.194397
0.172424
0.115295
0.036682
-0.028229
-0.079987
-0.139069
-0.168854
-0.168365
-0.186432
-0.191803
-0.182526
-0.174225
-0.154205
-0.118561
-0.113678
-0.089752
-0.075592
-0.063385
-0.047272
-0.019928
-0.010651
0.000549
0.019104
0.020569
0.037170
0.041565
0.051819
0.052307
0.074280
0.062073
0.058167
0.077209
0.073303
0.064026
0.061096
0.073303
0.052795
0.054749
0.056213
0.039124
0.036682
0.037170
0.021057
0.025940
0.009827
0.016663
0.012268
0.014709
-0.002838
-0.010162
-0.011139
-0.014557
-0.014557
-0.018463
-0.016510
-0.023346
-0.031647
-0.026764
-0.037018
-0.031647
-0.022369
-0.032623
-0.026764
-0.026764
-0.025787
-0.036530
-0.026276
-0.022858
-0.029694
-0.024811
-0.024323
-0.020905
-0.025299
-0.017487
-0.019928
-0.020416
-0.007721
-0.014069
-0.018463
-0.016022
-0.025299
-0.022369
-0.009186
-0.017487
-0.013580
-0.013092
-0.016998
-0.012604
-0.003815
0.001038
-0.011627
-0.010162
0.000061
-0.001862
-0.007233
-0.008209
0.003967
-0.002838
-0.005768
-0.004303
-0.005280
0.007874
0.002014
0.006409
-0.003815
0.017639
0.006409
0.011292
0.003967
0.008362
0.004456
0.014221
0.007874
0.013245
0.011780
0.018127
0.017151
0.009338
0.002991
0.001526
0.024475
0.005920
0.016174
0.010803
0.004944
0.012756
0.012268
0.015686
0.014709
0.011780
0.014709
0.004944
0.011780
0.022522
0.015686
0.023499
0.016174
0.019104
0.013733
0.026428
0.014221
0.026428
0.028870
0.020569
0.029358
0.018616
0.029358
0.044006
0.048889
0.027893
0.031799
0.033264
0.042542
0.043518
0.029846
0.023987
0.024963
0.025452
0.043518
0.067444
0.126038
0.190491
0.253967
0.348206
0.374084
0.276917
0.143127
-0.040924
-0.144928
-0.107819
0.046936
0.313049
0.642639
0.613831
0.222229
-0.302643
-0.353424
-0.164459
0.026917
-0.120026
-0.107330
-0.026276
-0.069733
-0.207428
-0.151764
-0.086334
-0.101471
-0.158112
-0.213287
-0.269440
-0.279694
-0.215240
-0.136139
-0.090729
-0.072662
-0.061432
-0.061920
-0.070709
-0.075104
-0.084869
-0.070221
-0.077057
-0.079010
-0.068268
-0.066803
-0.061920
-0.057526
-0.046295
-0.035553
-0.049225
-0.031647
-0.032623
-0.028229
-0.030670
-0.022858
-0.011139
-0.029694
-0.016510
-0.020905
-0.017487
-0.012115
-0.005768
-0.009674
-0.003326
-0.007721
-0.014069
0.004944
0.002014
-0.000397
0.004944
0.010315
0.004456
0.013733
0.009827
0.014709
0.015686
0.013733
0.010315
0.021545
0.013733
0.018127
0.014221
0.026917
0.025452
0.029846
0.040588
0.030823
0.047913
0.032776
0.038635
0.045471
0.047424
0.055725
0.080139
0.077698
0.074768
0.077698
0.071838
0.088928
0.121643
0.126038
0.133850
0.127014
0.119690
0.114807
0.122131
0.130920
0.135803
0.134827
0.114319
0.116760
0.109436
0.095764
0.069885
0.064514
0.048401
0.024963
0.001038
-0.010651
-0.006256
-0.026276
-0.022858
-0.038971
-0.047272
-0.053619
-0.059967
-0.072174
-0.084381
-0.079987
-0.069733
-0.077545
-0.077057
-0.072662
-0.059967
-0.061920
-0.048248
-0.052155
-0.036041
-0.047272
-0.029694
-0.029694
-0.019440
-0.023834
-0.018951
-0.017975
-0.018463
-0.007721
-0.013092
-0.010162
-0.005768
-0.006256
-0.010651
-0.014557
-0.008698
0.002014
-0.013092
0.003479
-0.010162
0.002502
0.003967
-0.000885
-0.011139
-0.000397
-0.001862
0.000549
-0.006256
-0.003815
0.002502
-0.002350
-0.002838
-0.004791
-0.007233
-0.008209
0.004944
-0.005768
0.006409
-0.001373
-0.000397
0.002014
0.009338
0.004456
0.005432
0.006897
0.008362
0.022522
0.017639
0.017151
0.015198
0.013733
0.021057
0.015686
0.027405
0.030334
0.026917
0.008850
0.007385
0.014221
0.006409
-0.000885
0.015686
0.013733
0.016174
0.010315
0.016663
0.025940
0.016663
0.028870
0.039612
0.053284
0.109924
0.183167
0.266663
0.313538
0.289612
0.238342
0.081604
-0.037506
-0.103424
-0.132721
-0.042389
0.011780
0.029358
0.012268
-0.069733
-0.176178
-0.266022
-0.257721
-0.002838
0.127014
0.201233
0.169495
0.013245
-0.324615
-0.455475
-0.391510
-0.221100
0.023010
0.083557
0.145081
0.218323
0.204651
0.157288
0.099182
0.053284
0.011292
-0.018951
-0.040436
-0.046295
-0.047760
-0.047272
-0.049225
-0.058502
-0.050201
-0.039948
-0.019440
-0.024323
-0.016510
-0.014069
-0.006256
-0.015045
-0.000397
-0.027252
-0.034576
-0.025299
-0.021393
-0.029694
-0.027740
-0.027740
-0.037994
-0.021393
-0.024323
-0.029694
-0.025299
-0.028229
-0.025299
-0.028717
-0.019440
-0.028717
-0.029205
-0.025787
-0.031647
-0.027740
-0.025299
-0.020416
-0.026764
-0.034088
-0.025299
-0.028717
-0.022858
-0.024323
-0.022369
-0.021393
-0.019440
-0.025299
-0.015045
-0.018951
-0.013092
-0.008209
-0.004791
-0.004791
0.006409
0.001038
-0.002350
0.009338
0.008362
0.006409
0.007385
0.019104
0.004944
0.014709
0.019592
0.007385
0.009827
0.007385
0.020569
0.004456
0.011292
0.014221
0.012756
0.003479
0.014709
0.005432
0.008850
0.007874
0.008850
0.001526
0.015198
0.003967
0.009338
-0.002838
-0.000397
0.005920
0.004944
0.009827
0.003479
-0.003815
-0.007721
0.003967
0.011780
-0.006256
-0.001373
-0.000885
0.002502
0.002014
-0.006256
0.004944
0.000549
0.007874
-0.003815
0.002502
-0.000397
-0.000885
0.002014
0.001038
0.004944
0.008850
0.002502
-0.002838
0.004456
0.003967
0.003967
0.002014
0.005920
-0.000885
0.005920
0.004944
0.008362
0.015198
0.002014
0.006897
0.012756
0.003967
0.020569
0.014709
0.018127
0.032776
0.028870
0.013733
0.031311
0.035706
0.018127
0.029358
0.015198
0.024963
0.020569
0.025940
0.022522
0.015198
0.017639
0.020081
0.012268
0.024475
0.008362
0.026428
0.036194
0.073303
0.109436
0.199768
0.295959
0.373108
0.406311
0.297913
0.115784
-0.053131
-0.130768
-0.117584
-0.015533
0.056213
0.095764
0.048401
0.004944
-0.090729
-0.209869
-0.288483
-0.203522
0.103577
0.369202
0.437561
0.346252
0.037659
-0.268463
-0.449127
-0.411530
-0.115631
0.221741
0.387756
0.349670
0.276917
0.215881
0.127502
0.065491
-0.007721
-0.046295
-0.086823
-0.112213
-0.122467
-0.108307
-0.112213
-0.101959
-0.092194
-0.100006
-0.076080
-0.062897
-0.044342
-0.038971
-0.037018
-0.035553
-0.020905
-0.003815
-0.019928
-0.013580
-0.009186
-0.010162
-0.013580
-0.011627
-0.005280
-0.008209
-0.005280
-0.001373
-0.014557
0.003967
-0.018951
-0.013092
-0.021881
-0.004303
-0.009186
-0.010162
-0.018463
-0.016510
-0.016022
-0.016998
-0.025299
-0.020905
-0.025787
-0.026764
-0.023346
-0.024811
-0.028229
-0.020905
-0.028717
-0.027252
-0.034576
-0.032623
-0.022369
-0.014557
-0.018951
-0.020905
-0.016022
-0.011139
-0.004791
0.004456
-0.002838
0.008850
0.014221
0.002502
0.014221
0.023010
0.020081
0.035217
0.026917
0.031311
0.044495
0.041565
0.037659
0.044006
0.036682
0.042053
0.035706
0.034729
0.026917
0.027893
0.010803
0.009338
0.001526
-0.000885
0.002502
-0.012604
-0.007721
-0.022858
-0.033600
-0.029205
-0.035065
-0.046295
-0.033600
-0.046783
-0.042389
-0.050690
-0.052643
-0.053619
-0.046783
-0.051178
-0.050201
-0.047272
-0.052155
-0.050201
-0.051666
-0.043365
-0.034576
-0.039459
-0.038483
-0.047760
-0.039948
-0.027740
-0.037018
-0.021881
-0.036530
-0.026764
-0.031158
-0.029694
-0.029694
-0.014557
-0.016998
-0.019928
-0.009674
-0.012604
-0.001862
0.000061
0.009338
-0.008698
0.003479
0.003479
0.004944
0.000061
-0.003815
-0.008698
0.015198
0.012268
0.022522
0.029358
0.041077
0.059143
0.078674
0.097229
0.102112
0.139709
0.184143
0.188538
0.148499
0.082581
0.007385
-0.028717
-0.051178
-0.051666
-0.084381
-0.107330
-0.104889
-0.094635
-0.115143
-0.154205
-0.153229
-0.122955
-0.086823
-0.077057
-0.117096
-0.196198
-0.291901
-0.405670
-0.271393
0.066467
0.308655
0.319885
0.074280
-0.067291
-0.039948
0.060608
0.091858
0.129944
0.178772
0.180725
0.156311
0.138245
0.118713
0.088928
0.080627
0.026917
0.004456
-0.015045
-0.035553
-0.037994
-0.054108
-0.048248
-0.041901
-0.053619
-0.046783
-0.055084
-0.052155
-0.060944
-0.073151
-0.068756
-0.072662
-0.074615
-0.076569
-0.072174
-0.069244
-0.072662
-0.061920
-0.062408
-0.042877
-0.042877
-0.032623
-0.023346
-0.020416
-0.022858
-0.006744
-0.004791
-0.003815
-0.007721
0.002502
-0.007721
0.005920
0.010803
-0.005768
0.006897
0.009338
0.000549
-0.008209
0.014221
0.005920
0.004456
0.001526
0.006409
-0.000885
0.011292
0.006897
0.007385
-0.006744
0.007385
0.005920
0.004456
0.004944
0.002014
0.002502
0.006409
0.002991
0.010315
0.000549
0.007874
0.014221
0.009338
0.001526
0.008362
0.002991
0.003967
0.003967
0.004944
0.008362
0.005920
0.015686
0.011780
0.007385
0.002502
0.017639
0.004944
0.001526
0.009827
0.009338
0.008362
0.009827
0.009338
0.008362
0.005432
0.017151
0.012268
0.014709
0.015686
0.018616
0.013245
0.008850
0.015198
0.021057
0.015686
0.018616
0.016174
0.003967
0.013245
0.002014
0.010803
0.012756
0.009338
0.002014
0.014221
-0.002350
0.007385
0.022522
0.036682
0.045959
0.054749
0.061584
-0.020416
-0.264069
-0.444244
-0.405182
-0.203522
0.170471
0.435120
0.351624
0.107971
-0.037506
-0.069733
-0.052155
-0.046783
0.022522
0.091370
0.161194
0.207581
0.235413
0.253479
0.250061
0.258362
0.240784
0.231995
0.200256
0.194885
0.155334
0.128967
0.093323
0.068909
0.047424
0.027405
-0.014069
-0.041412
-0.057526
-0.062408
-0.042389
-0.040924
-0.052643
-0.060455
-0.058990
-0.057037
-0.026276
0.024475
0.067932
0.084534
0.105530
0.123108
0.112366
0.110413
0.183167
0.209534
0.141663
0.095764
0.137268
0.202698
0.254944
0.231995
0.134338
0.011780
-0.055084
-0.047760
-0.021881
0.000061
-0.033112
-0.055084
-0.096100
-0.132721
-0.155182
-0.165436
-0.173248
-0.181061
-0.163971
-0.159576
-0.136139
-0.113678
-0.105865
-0.087799
-0.072662
-0.060455
-0.044830
-0.036041
-0.021881
-0.008698
-0.009186
-0.002838
-0.001862
0.002014
0.007385
0.007385
-0.001862
0.006897
-0.003326
-0.000397
-0.004303
0.001038
-0.003326
-0.007721
-0.000885
-0.019928
-0.012604
-0.015045
-0.018463
-0.016510
-0.016998
-0.020905
-0.020416
-0.021393
-0.020905
-0.021881
-0.026276
-0.024323
-0.034088
-0.031647
-0.020416
-0.038483
-0.035553
-0.029205
-0.013092
-0.034088
-0.033600
-0.028229
-0.029205
-0.025299
-0.022369
-0.020416
-0.023834
-0.022369
-0.021881
-0.023346
-0.024323
-0.011627
-0.015045
-0.017487
-0.020416
-0.012604
-0.016022
-0.016022
-0.018463
-0.005768
-0.020905
-0.004791
-0.019928
-0.002838
-0.015045
-0.014069
-0.017487
-0.010162
-0.006744
-0.009674
-0.005280
-0.006256
-0.010162
-0.016510
-0.013092
-0.001373
-0.011139
-0.007233
-0.005280
-0.006256
-0.016510
-0.000397
-0.003815
-0.010162
-0.008209
-0.001373
-0.012604
-0.008698
-0.002350
-0.007721
-0.008698
-0.002838
0.002991
-0.011627
-0.000397
-0.001862
-0.001373
-0.010162
-0.008698
0.003967
-0.002838
-0.011139
-0.003326
0.001038
-0.003326
-0.002838
-0.007721
-0.005768
-0.001862
0.001038
0.001526
-0.003326
-0.007233
0.002502
0.004944
-0.003815
0.003967
0.012268
0.008362
0.011292
0.001526
0.015198
0.025940
0.021545
0.014221
0.014221
0.032288
0.029358
0.028870
0.024963
0.016174
0.024963
0.017639
0.028381
0.028381
0.018127
0.023987
-0.006744
0.000061
-0.000397
-0.021393
-0.037506
-0.021881
0.005432
0.067444
0.182678
0.240295
0.343811
0.407288
0.326721
0.168030
-0.254303
-0.679108
-0.595612
-0.203033
0.401428
0.530823
0.338928
0.095276
-0.004303
-0.075592
-0.123444
-0.313873
-0.417389
-0.299225
-0.145416
-0.061432
-0.066803
-0.071198
-0.065826
-0.065338
-0.058990
-0.038483
-0.038971
-0.016510
-0.001862
0.000549
0.002014
0.004456
0.007874
0.009827
0.012756
0.016174
0.016663
0.018616
0.013733
0.010315
0.019104
-0.001373
0.007385
0.001526
-0.005280
0.002991
-0.010651
-0.022369
-0.009674
-0.020905
-0.015045
-0.013580
-0.029205
-0.028229
-0.034088
-0.031158
-0.024811
-0.032135
-0.035065
-0.032135
-0.025299
-0.024811
-0.015533
-0.020416
-0.024323
-0.017975
-0.018951
-0.016998
0.002014
0.012756
0.020081
0.018127
0.035217
0.032288
0.027893
0.036682
0.051819
0.052307
0.065491
0.075745
0.079651
0.074768
0.069885
0.075745
0.081116
0.069397
0.072815
0.070374
0.055237
0.044983
0.039124
0.010315
0.014709
0.008850
0.011780
0.009338
-0.004303
-0.010162
-0.019440
-0.033112
-0.039948
-0.033112
-0.040436
-0.048737
-0.049225
-0.044830
-0.049225
-0.035553
-0.041901
-0.031647
-0.028717
-0.029694
-0.025299
-0.018463
-0.013580
-0.026764
-0.008698
-0.013092
-0.013580
-0.014069
-0.010651
-0.009674
-0.010162
-0.013580
-0.020416
-0.011627
-0.005768
-0.010162
-0.007233
-0.008209
-0.002350
0.000061
-0.003815
-0.007721
0.010803
-0.000397
-0.000885
-0.001373
-0.003815
0.002014
-0.001862
-0.003815
0.002014
0.006409
0.011292
0.003479
-0.003326
0.006409
0.006897
0.013245
0.007874
0.006897
0.001526
-0.004303
0.006409
0.010803
0.002502
-0.001862
0.007385
-0.001862
0.016174
0.005920
0.011292
0.002014
0.011292
0.006897
0.022522
0.026917
0.023499
0.037170
0.029358
0.033752
0.028870
0.041565
0.045959
0.052795
0.046448
0.044983
0.048889
0.017151
0.017151
0.007385
-0.003326
0.002991
0.024963
0.041565
0.082092
0.136292
0.190491
0.253479
0.293030
0.214417
0.088440
0.006897
-0.052155
-0.026276
0.015686
0.050842
0.106995
0.116272
0.078674
0.067932
0.028381
-0.073151
-0.142487
-0.217194
-0.266022
-0.288483
-0.290924
-0.296295
-0.240631
-0.149811
0.061096
0.291565
0.340393
0.270569
0.120178
-0.091705
-0.191315
-0.020905
0.183167
0.276917
0.318420
0.299377
0.255432
0.199280
0.129456
0.068909
0.013733
-0.026764
-0.057037
-0.090729
-0.106354
-0.110748
-0.117584
-0.107330
-0.117584
-0.105377
-0.102448
-0.095612
-0.079987
-0.058990
-0.060944
-0.058990
-0.061920
-0.039948
-0.048737
-0.038483
-0.032135
-0.028717
-0.032135
-0.016022
-0.011139
0.000061
0.001038
-0.010162
-0.002350
0.018616
0.047913
0.044983
0.054260
0.059143
0.070374
0.074768
0.100647
0.127014
0.123108
0.104553
0.106506
0.099182
0.110413
0.102112
0.091370
0.091858
0.100159
0.092346
0.076233
0.067932
0.045959
0.024475
0.009338
0.008362
-0.008209
-0.027252
-0.037506
-0.039948
-0.047760
-0.048248
-0.056549
-0.051666
-0.061920
-0.052643
-0.060455
-0.064850
-0.058502
-0.048737
-0.065826
-0.065338
-0.063385
-0.054108
-0.051178
-0.061432
-0.052643
-0.060944
-0.051178
-0.050690
-0.055573
-0.051178
-0.038971
-0.045807
-0.041412
-0.049713
-0.045319
-0.038971
-0.039948
-0.043365
-0.037018
-0.045807
-0.027252
-0.024811
-0.039948
-0.018463
-0.029694
-0.024811
-0.034576
-0.014557
-0.027252
-0.026276
-0.025299
-0.020416
-0.019928
-0.017487
-0.016998
-0.016022
-0.010162
-0.009674
-0.007233
-0.012115
-0.018951
-0.006744
-0.015045
0.000061
-0.010651
-0.013092
-0.004303
-0.000397
-0.008209
0.002014
0.001038
-0.002838
-0.002838
-0.000397
-0.005768
0.005920
0.014221
0.008362
0.007385
0.017151
0.026917
0.030334
0.030823
0.036194
0.027893
0.031311
0.033752
0.043518
0.051819
0.051331
0.043518
0.028381
0.012756
0.001038
-0.000397
-0.008209
0.006897
0.026917
0.079651
0.127502
0.198303
0.241272
0.284729
0.218323
0.105530
-0.004303
-0.057526
-0.034088
-0.004303
0.056702
0.105530
0.106995
0.065002
0.009827
-0.059967
-0.107819
-0.180573
-0.233795
-0.261139
-0.326569
-0.253815
0.121643
0.404846
0.538147
0.393616
0.045471
-0.305084
-0.495026
-0.340240
-0.032135
0.232483
0.313049
0.302307
0.242249
0.174377
0.104553
0.021545
-0.025299
-0.083405
-0.122467
-0.150299
-0.169830
-0.184479
-0.183502
-0.183014
-0.171783
-0.157135
-0.133209
-0.119049
-0.104401
-0.089264
-0.078033
-0.061432
-0.047760
-0.044830
-0.028229
-0.028229
-0.021393
-0.010162
-0.002838
-0.012604
0.000061
0.000549
0.003479
0.012756
0.002991
0.002502
0.002991
0.013245
0.019592
0.005432
0.005432
0.006897
0.005920
0.008362
-0.002350
0.010803
0.007874
0.001526
0.004944
0.010315
0.018127
0.006409
0.009827
0.005920
-0.000397
-0.000397
0.009827
0.004456
0.000549
-0.002838
0.005432
-0.003815
0.000061
-0.004791
-0.007721
-0.002838
0.003479
-0.005768
-0.011627
-0.012604
-0.007233
-0.016998
-0.016998
-0.008698
-0.015533
-0.017487
-0.014069
-0.016998
-0.025787
-0.034576
-0.025299
-0.034576
-0.037994
-0.053619
-0.045807
-0.050690
-0.056549
-0.056061
-0.056061
-0.054596
-0.065338
-0.075592
-0.101471
-0.105377
-0.096588
-0.069733
-0.022369
0.004456
-0.019928
-0.041901
-0.047272
-0.046295
-0.050201
-0.019440
-0.004791
0.006409
0.031799
0.035217
0.037170
0.032776
0.043518
0.044983
0.051331
0.050842
0.039124
0.051819
0.040100
0.062561
0.055725
0.047424
0.038635
0.048401
0.045959
0.045471
0.051819
0.045959
0.043030
0.039612
0.039612
0.033752
0.043518
0.034729
0.035217
0.040588
0.041565
0.038147
0.031799
0.035217
0.034241
0.042053
0.036194
0.037659
0.031311
0.031799
0.036682
0.035217
0.021057
0.032288
0.029358
0.023010
0.015198
0.023499
0.021545
0.011780
0.014221
0.011292
0.017639
0.021057
0.035217
0.044495
0.070374
0.084045
0.126038
0.162659
0.223206
0.251038
0.229553
0.175842
0.097229
0.040100
0.034241
0.044006
0.072327
0.098694
0.054260
0.001526
-0.058014
-0.081451
-0.106842
-0.100494
-0.113190
-0.092682
-0.079498
-0.054596
-0.079987
-0.082428
-0.065338
-0.071686
-0.058990
0.075256
0.273987
0.241272
-0.008209
-0.152740
-0.020416
0.098206
0.124573
0.117249
0.106995
0.066467
0.030334
-0.023834
-0.083893
-0.111237
-0.152252
-0.180084
-0.194733
-0.196686
-0.192291
-0.192291
-0.181549
-0.165924
-0.158112
-0.140533
-0.129791
-0.104401
-0.096588
-0.083405
-0.073151
-0.054596
-0.055084
-0.041412
-0.031158
-0.019928
-0.019440
-0.016998
-0.005768
-0.015045
-0.005768
0.007874
0.008362
0.007385
0.019592
0.020569
0.005920
0.015198
0.022034
0.018616
0.023010
0.023987
0.022522
0.019592
0.024475
0.027893
0.031799
0.037170
0.021545
0.027893
0.028870
0.040100
0.034241
0.026917
0.030823
0.032776
0.023499
0.033264
0.034729
0.030334
0.023010
0.034729
0.030334
0.032776
0.024475
0.018616
0.024963
0.029358
0.029358
0.028381
0.026917
0.026428
0.029358
0.021057
0.017151
0.020081
0.013733
0.015686
0.014221
0.021057
0.012268
0.012268
0.009338
0.007874
0.014709
0.010315
0.012268
0.001526
0.002991
0.003967
0.009827
0.019104
-0.001862
0.012756
0.003479
0.002502
0.010803
0.003967
0.002502
0.007385
0.001526
0.007874
0.015198
0.004944
0.000061
0.002991
0.002014
0.011292
0.006409
0.002014
0.004456
0.011292
0.008362
0.007874
0.002014
0.007874
0.002014
0.007385
0.006897
0.002991
-0.006256
-0.001373
0.002502
-0.004303
-0.002838
0.000549
0.007874
-0.006256
-0.007233
-0.016510
-0.015045
-0.010651
-0.008698
-0.006744
-0.003815
-0.010162
-0.004303
0.019104
0.035706
0.065002
0.118713
0.067444
-0.004791
0.009338
0.213440
0.143616
-0.260162
-0.168365
0.037659
0.078674
0.036682
-0.045319
-0.117096
-0.048737
0.085999
0.265686
0.157288
-0.066315
-0.207428
-0.179596
-0.055573
0.019592
0.063049
0.148987
0.169495
0.195374
0.203186
0.186584
0.189514
0.176819
0.169983
0.165588
0.095276
0.055237
0.040100
0.005432
-0.003326
0.002991
0.008850
-0.023346
-0.058990
-0.090729
-0.116608
-0.144440
-0.171783
-0.195221
-0.205963
-0.204498
-0.211334
-0.192780
-0.172760
-0.156158
-0.135162
-0.118561
-0.090240
-0.083893
-0.068268
-0.050201
-0.040924
-0.027252
-0.023346
-0.016022
-0.018463
-0.012115
0.004944
-0.003815
-0.001862
0.002014
-0.005280
-0.008209
0.004944
-0.009674
-0.005768
-0.003815
-0.006744
-0.006256
-0.006256
-0.005768
-0.004303
-0.003326
-0.011627
-0.009186
-0.001373
-0.005280
-0.008698
-0.001373
-0.016998
-0.007721
-0.005280
-0.012604
-0.016998
0.002991
0.000549
-0.000397
-0.009674
-0.002838
-0.001862
-0.002350
0.006897
-0.000397
0.002014
-0.004791
0.001526
0.002014
0.001526
0.002502
0.006897
0.004944
0.005432
-0.005280
0.006897
0.000549
0.016174
0.002502
0.008850
0.014221
0.001526
0.004456
0.015198
-0.001862
0.003479
0.015686
0.008850
0.018127
-0.000397
0.016174
0.020081
0.013733
0.003967
0.014709
0.013733
0.007385
0.012756
0.011780
0.005432
0.014709
0.002991
0.011780
0.010803
0.007874
0.007385
0.016174
0.011780
0.013245
0.011292
0.007385
0.012268
0.006897
0.010803
0.001038
0.014709
0.010315
0.007385
0.010315
0.010315
0.000549
0.010315
0.006897
0.008362
0.016663
0.006409
0.011292
0.001526
0.012268
0.002014
0.002502
0.014221
0.007874
0.001526
0.007874
0.006409
0.005432
0.005432
0.001038
0.000549
-0.008698
0.008362
0.001038
0.002014
-0.000885
0.001526
-0.009186
0.004944
-0.003326
0.001526
0.012756
0.006897
0.014221
0.010315
0.012268
0.012268
0.028381
0.019592
0.031799
0.035217
0.039124
0.061584
0.039612
0.032776
0.023499
0.023499
0.009827
-0.005768
0.028381
0.039124
0.074768
0.133850
0.246155
0.364807
0.461975
0.497131
0.320374
0.040588
-0.112213
-0.132233
-0.021393
0.107971
0.181213
0.213440
0.145569
-0.008698
-0.130280
-0.235748
-0.313385
-0.425690
-0.463287
-0.332428
0.051331
0.374573
0.313538
0.190979
-0.104401
-0.471588
-0.613678
-0.500397
-0.230865
0.045959
0.171936
0.225647
0.198792
0.127014
0.029358
-0.044342
-0.106842
-0.146393
-0.169830
-0.178131
-0.170807
-0.154694
-0.147858
-0.118073
-0.099518
-0.086334
-0.070221
-0.038971
-0.023834
-0.002350
0.009827
0.023499
0.034241
0.035706
0.059631
0.063049
0.057190
0.060608
0.068420
0.071838
0.065491
0.060608
0.066467
0.074280
0.065491
0.060608
0.065002
0.059631
0.057190
0.053284
0.049377
0.055237
0.045959
0.042053
0.046448
0.045959
0.036682
0.042053
0.039612
0.039612
0.026917
0.027405
0.024475
0.025940
0.029846
0.032776
0.018127
0.018127
0.015686
0.022034
0.014221
0.011780
0.011292
0.007385
0.006409
0.014221
0.014709
0.000549
0.012756
0.001526
-0.000885
0.002991
-0.002350
-0.002838
0.006409
-0.000397
-0.005768
0.003967
-0.011139
-0.002350
0.006409
-0.002838
-0.002350
-0.001862
-0.010162
-0.014557
-0.009674
-0.003326
-0.002350
-0.008698
-0.019440
-0.004791
-0.004791
0.005920
-0.003815
-0.004791
-0.003326
-0.005768
-0.006256
-0.005280
-0.002838
-0.006744
-0.002838
-0.007233
0.003479
-0.018463
-0.000885
0.007385
-0.002350
-0.001373
-0.008209
0.000549
-0.000397
-0.004303
0.007874
0.004944
-0.006256
0.003479
-0.007233
-0.002838
-0.000885
0.000061
0.006897
-0.004791
-0.003326
-0.005768
0.009338
0.009338
0.002991
0.008362
-0.000397
0.006897
0.010315
0.016663
0.023010
0.018616
0.025940
0.025940
0.033752
0.040588
0.043518
0.049866
0.044983
0.032776
0.028381
0.029846
0.015686
-0.019440
-0.029694
-0.044830
-0.037994
-0.013092
0.012756
0.052307
0.140198
0.273010
0.383850
0.454651
0.311096
0.029358
-0.204987
-0.257721
-0.132233
0.033752
0.135803
0.205139
0.197815
0.138245
0.044983
-0.037994
-0.110748
-0.192291
-0.284576
-0.334381
-0.369049
-0.370026
-0.372467
-0.340240
-0.163971
0.052307
0.261780
0.408264
0.363831
0.213440
0.034729
-0.107819
-0.181549
-0.091705
0.180725
0.346252
0.465393
0.485901
0.414124
0.356995
0.275940
0.193420
0.085022
0.058655
0.021057
-0.021881
-0.050201
-0.039459
-0.043365
-0.060455
-0.078033
-0.084381
-0.085846
-0.088287
-0.091217
-0.090240
-0.097565
-0.093658
-0.095612
-0.108795
-0.102936
-0.113190
-0.099518
-0.100983
-0.097076
-0.096100
-0.094147
-0.100006
-0.092194
-0.092682
-0.083893
-0.071198
-0.065338
-0.067780
-0.069733
-0.067291
-0.056549
-0.050201
-0.045807
-0.038971
-0.042389
-0.032135
-0.032623
-0.032135
-0.021881
-0.019440
-0.004303
-0.010651
-0.007233
-0.008698
0.014221
0.016174
0.009827
0.019592
0.016174
0.017151
0.026428
0.031311
0.037170
0.030334
0.015198
0.033752
0.027405
0.030334
0.028870
0.027893
0.030823
0.020081
0.019104
0.020569
0.023499
0.009338
0.016174
0.007385
0.008362
0.005920
0.002502
0.008362
0.008362
0.005432
0.000549
0.000061
0.002502
-0.007721
0.000549
-0.004303
0.005432
-0.023346
-0.001862
-0.006744
0.000061
-0.000885
-0.012604
-0.009186
-0.005768
-0.009674
-0.011139
-0.011627
-0.012115
-0.009186
-0.014557
-0.003815
-0.014557
-0.015533
-0.009674
-0.004791
-0.015533
-0.005280
-0.004303
-0.011139
-0.004791
-0.010651
-0.010651
-0.006744
-0.010162
-0.005768
-0.017487
-0.003326
-0.008698
-0.011627
-0.004303
-0.009674
-0.004303
-0.006256
0.006897
-0.002350
0.000061
0.008362
0.002991
0.007385
0.007385
0.006897
0.014221
0.015198
0.026917
0.018616
0.028870
0.025452
0.021545
0.028870
0.029358
0.040588
0.019592
0.001526
-0.019440
-0.001373
-0.029694
-0.039948
-0.027252
0.013245
0.081116
0.145081
0.205139
0.227600
0.209045
0.152405
0.075256
-0.011139
-0.024811
0.006897
0.040588
0.066956
0.056702
0.038635
0.013245
-0.006256
-0.067780
-0.107330
-0.193268
-0.254791
-0.302155
-0.322662
-0.250885
-0.078522
0.118713
0.279846
0.196838
-0.088776
-0.433502
-0.541901
-0.367584
-0.104889
0.092834
0.179260
0.190979
0.158264
0.110413
0.051819
0.007874
-0.017975
-0.055573
-0.059967
-0.062408
-0.062408
-0.048248
-0.052643
-0.036041
-0.047272
-0.027740
-0.033600
-0.010162
-0.015533
-0.013092
-0.012115
-0.012604
-0.008209
-0.010651
-0.005768
-0.005280
-0.008698
-0.012115
-0.010162
-0.011139
-0.016022
-0.028229
-0.025299
-0.026276
-0.027740
-0.028717
-0.024811
-0.031158
-0.038971
-0.037994
-0.031158
-0.032135
-0.031158
-0.036530
-0.027740
-0.038971
-0.022858
-0.024323
-0.029694
-0.016022
-0.023346
-0.022858
-0.029694
-0.007233
-0.010162
-0.005280
-0.008698
-0.006744
-0.007233
-0.002838
-0.003815
-0.007233
0.001526
0.002502
0.004456
-0.006256
0.000061
0.014221
0.004944
0.013733
0.006897
0.003967
0.001526
0.004944
0.009338
0.006897
0.010803
0.001038
-0.004791
0.012268
0.008850
0.010803
0.013245
0.011292
0.010315
0.003479
0.016174
0.018127
0.006409
0.011780
0.011292
0.009338
0.015686
0.006409
0.005432
0.016174
0.014709
0.013245
-0.004303
0.005920
0.002014
0.006409
0.002991
0.012268
-0.002838
0.001526
-0.009186
0.000549
-0.008209
-0.004303
-0.001862
-0.008698
-0.014069
-0.001862
-0.013580
-0.016022
-0.018463
-0.011627
-0.019440
-0.017975
-0.015533
-0.013092
-0.016998
-0.025299
-0.026276
-0.027252
-0.006256
-0.016022
-0.008698
-0.011139
0.007385
-0.003815
0.007874
0.006409
0.017151
0.025940
0.030334
0.037170
0.053284
0.055725
0.055725
0.070374
0.082581
0.095276
0.114319
0.138733
0.134827
0.145081
0.142639
0.147034
0.157776
0.177795
0.165100
0.170959
0.178284
0.176819
0.164124
0.149475
0.148987
0.143127
0.132874
0.102112
0.052795
0.038147
0.012268
0.016174
0.009338
-0.012115
-0.016022
0.039124
0.164612
0.318420
0.478088
0.299866
-0.409088
-0.854401
-0.490631
0.399475
1.002014
0.855042
0.180237
-0.225983
-0.297760
-0.262115
-0.140533
0.042053
0.115784
0.110413
0.084534
0.046448
0.001038
-0.066315
-0.121490
-0.102448
-0.107819
-0.150787
-0.190826
-0.200592
-0.157623
-0.131256
-0.071198
-0.038483
-0.025299
-0.012604
0.011292
0.008362
0.011292
0.009827
0.006897
-0.006744
-0.009674
-0.016022
-0.027740
-0.025787
-0.039948
-0.047272
-0.048248
-0.061432
-0.058014
-0.070221
-0.074615
-0.073151
-0.064850
-0.082428
-0.084381
-0.084381
-0.083405
-0.082916
-0.080963
-0.091217
-0.088287
-0.088287
-0.082428
-0.078033
-0.068756
-0.073151
-0.081451
-0.073151
-0.062408
-0.066315
-0.056549
-0.062408
-0.051178
-0.057037
-0.043854
-0.039459
-0.025299
-0.030670
-0.036041
-0.030670
-0.028229
-0.015533
-0.012115
-0.017975
-0.010651
-0.009674
-0.011139
0.003967
-0.002350
-0.004791
-0.000397
-0.001862
0.002991
0.008850
0.010315
0.011292
0.006409
0.015686
0.005920
0.003967
0.008362
0.004944
0.014221
0.018127
0.020569
0.013245
0.002014
0.011780
0.011292
0.004456
0.013733
0.024963
0.010315
0.008850
0.021057
0.006409
0.023010
0.018616
0.007385
0.010315
0.016663
0.012268
0.011292
0.012756
0.012268
0.016663
0.008362
0.017639
0.004944
0.013733
0.012756
0.009827
0.013245
0.005920
0.018127
0.008362
0.000549
0.005432
0.016663
0.009827
0.009338
0.010803
0.004944
-0.000397
-0.001373
0.015686
0.005920
0.005920
0.015198
0.004456
0.009338
0.006409
0.006897
0.013245
0.006409
0.000061
0.002991
0.009338
0.006897
0.007385
0.013245
0.004456
0.001526
0.004456
0.009827
-0.003326
0.010803
0.015686
0.005432
0.013733
0.015198
0.017151
0.021545
0.028381
0.015198
0.031799
0.032288
0.035706
0.034241
0.038147
0.030334
0.048889
0.062561
0.057678
0.048401
0.014221
-0.007233
-0.005280
-0.010651
-0.022858
-0.010651
0.061584
0.158264
0.283264
0.378967
0.386292
0.260315
0.079651
-0.139069
-0.144440
-0.070221
0.073792
0.128967
0.043518
-0.019440
0.002014
-0.063873
-0.085358
-0.131256
-0.204498
-0.312897
-0.437408
-0.578522
-0.658112
-0.628815
-0.161530
0.390198
0.315979
-0.106354
-0.479889
-0.520905
-0.379791
-0.199127
-0.032623
0.077209
0.129456
0.142151
0.153381
0.157288
0.139709
0.119202
0.102600
0.073792
0.058655
0.055725
0.038147
0.037170
0.024963
0.022034
0.014709
0.019592
0.021545
0.013733
0.006897
0.021545
0.014221
0.011292
0.015686
0.015686
0.016174
0.017639
0.017639
0.017639
0.019592
0.022522
0.022034
0.019592
0.020081
0.016174
0.024963
0.026917
0.023987
0.034241
0.023987
0.020569
0.021545
0.020569
0.025452
0.025452
0.027405
0.026917
0.026428
0.021057
0.024963
0.024963
0.026917
0.023010
0.027405
0.019592
0.015686
0.032288
0.020081
0.022034
0.020081
0.026917
0.008850
0.021545
0.014709
0.020569
0.022034
0.017151
0.010315
0.023499
0.014221
0.005920
0.010803
0.011780
0.002502
-0.002838
0.013245
0.001038
-0.000397
0.002014
-0.000397
0.002014
-0.003815
-0.007721
0.005432
-0.000397
0.005920
-0.000397
0.006409
0.000061
0.001038
-0.003326
0.007385
0.004456
-0.001373
-0.000397
-0.007233
0.002014
0.004456
0.001038
-0.006256
0.005920
-0.006256
0.000549
-0.003326
-0.000397
0.008850
0.001038
0.001038
0.005432
0.008850
0.004456
0.014221
0.003479
0.011780
0.024963
0.024963
0.033264
0.033264
0.035217
0.021057
0.009338
0.015686
0.017151
0.030334
0.030334
0.052307
0.041077
0.038635
0.035706
0.035217
0.029846
0.005920
-0.024811
-0.041412
-0.029205
0.026917
0.080139
0.124573
0.123596
0.089417
0.038635
-0.164459
-0.163483
-0.037994
-0.027252
0.014221
0.069885
0.096741
0.062073
-0.019440
-0.105377
-0.106842
-0.075592
0.024963
0.109436
0.239807
0.349182
0.445374
0.388245
0.115784
-0.127350
-0.240631
-0.266510
-0.155670
-0.121979
-0.051178
0.023010
0.055725
0.089905
0.088928
0.096741
0.098206
0.064026
-0.079010
-0.248444
-0.351959
-0.368073
-0.297272
-0.141510
-0.005280
0.100647
0.132385
0.133850
0.130432
0.103088
0.077209
0.052307
0.023987
0.011780
0.009338
-0.007721
-0.005768
-0.011627
-0.014069
-0.010162
-0.012115
-0.000885
-0.000885
0.004944
-0.001373
-0.016510
-0.006256
-0.007721
-0.012604
-0.009674
-0.019440
-0.016022
-0.010651
-0.025787
-0.013580
-0.023346
-0.017975
-0.015045
-0.026276
-0.018463
-0.016022
-0.007721
-0.007721
-0.012604
0.004944
-0.010162
0.001526
-0.003815
0.010803
0.015198
0.014709
0.017151
0.013245
0.021057
0.026428
0.030823
0.012268
0.025940
0.011292
0.027893
0.026917
0.028381
0.015686
0.022522
0.033752
0.032776
0.024963
0.037170
0.037659
0.028870
0.017639
0.030334
0.037659
0.023987
0.031311
0.030823
0.021545
0.017639
0.025940
0.013733
0.015198
0.018616
0.016663
0.004456
0.000549
0.002991
0.000061
-0.007721
-0.010651
-0.006256
-0.014069
-0.009186
-0.005280
-0.018463
-0.016022
-0.007721
-0.012604
-0.009186
-0.021393
-0.004303
-0.014557
-0.016022
-0.013092
-0.010651
-0.022858
-0.010162
-0.012604
-0.013092
-0.011139
-0.007721
-0.010651
-0.016510
-0.006256
-0.011627
-0.016510
-0.007721
-0.001862
-0.008209
-0.011139
-0.012604
-0.014069
-0.021881
-0.008209
-0.013580
-0.007233
-0.017487
-0.017487
-0.010162
-0.005768
-0.002838
-0.022369
-0.017487
-0.019928
-0.011627
-0.022369
-0.019928
-0.022858
-0.021881
-0.026764
-0.024323
-0.020905
-0.026276
-0.034088
-0.021881
-0.031158
-0.025787
-0.034576
-0.028717
-0.031647
-0.022369
-0.021881
-0.021881
-0.021881
-0.024811
-0.010651
-0.009674
0.009338
0.012268
0.027405
0.011780
0.022034
0.044983
0.059143
0.076233
0.073792
0.093811
0.088928
0.106995
0.125549
0.148987
0.146545
0.111389
0.082581
0.061584
0.067444
0.036194
0.023499
0.040588
0.138733
0.264221
0.398010
0.567444
0.596741
0.512268
0.219788
-0.084869
-0.216705
-0.160553
0.022522
0.175354
0.228577
0.179749
0.089905
-0.017487
-0.088287
-0.141998
-0.202057
-0.229401
-0.350983
-0.326080
-0.158112
0.057190
0.092346
-0.058990
-0.293365
-0.332428
-0.304596
-0.352936
-0.190826
-0.138092
-0.009674
0.083557
0.098206
0.087463
0.036682
-0.052643
-0.108307
-0.128815
-0.143463
-0.146881
-0.136139
-0.131256
-0.128326
-0.123444
-0.110748
-0.086823
-0.071686
-0.041901
-0.029205
-0.027740
-0.017487
-0.008698
-0.011139
-0.009186
-0.001862
-0.007721
-0.002838
-0.008209
-0.010651
-0.013092
-0.009186
-0.018951
-0.012115
-0.004791
-0.014069
-0.005768
-0.008698
-0.021393
-0.014069
-0.010162
-0.009186
-0.013092
-0.004791
-0.003326
-0.011627
-0.010162
-0.002350
0.000549
-0.001373
-0.006744
-0.012115
0.005920
0.003967
-0.004791
-0.007233
-0.003326
0.006897
0.003967
0.005920
0.006897
0.002991
0.003479
0.013245
0.010315
0.004944
-0.000885
-0.000397
0.007385
0.001038
-0.007233
0.005920
0.012268
0.010803
0.005920
-0.001373
-0.001373
0.005432
0.006897
0.005432
0.007874
0.007385
-0.007233
-0.005768
0.001038
-0.000885
-0.001862
-0.008698
-0.009674
-0.006744
-0.012115
-0.008698
-0.008698
-0.014069
-0.010162
-0.017975
-0.006256
-0.018463
-0.009186
-0.008209
-0.013092
-0.012604
0.003967
0.003479
0.001038
-0.004791
0.003479
-0.003815
0.005432
0.012756
0.021057
0.009338
0.011292
0.013733
0.016174
0.010315
0.015198
0.025940
0.020569
0.031311
0.012268
0.024963
0.024475
0.020081
0.024475
0.026917
0.024963
0.021545
0.011780
0.019592
0.017639
0.026917
0.013245
0.027405
0.014709
0.013733
0.020081
0.009338
0.018616
0.016663
0.025452
0.010803
0.025940
0.013733
0.012756
0.031311
0.025940
0.022522
0.019592
0.015198
0.014221
0.029358
0.019104
0.031311
0.031311
0.033752
0.034241
0.040588
0.048889
0.048889
0.043518
0.044983
0.051331
0.051819
0.036194
0.015686
-0.004791
0.012756
0.005432
-0.007233
0.032776
0.123596
0.230530
0.384827
0.464905
0.393127
0.208069
-0.094147
-0.246490
-0.222565
-0.060944
0.056213
0.148499
0.196350
0.180237
0.113342
0.016663
-0.105865
-0.225983
-0.280182
-0.358795
-0.374908
-0.379303
-0.396881
-0.336334
-0.174713
-0.043365
0.127014
0.312073
0.491760
0.293030
-0.002350
-0.204498
-0.297272
-0.148346
0.080139
0.272034
0.374084
0.362854
0.326233
0.266663
0.203186
0.123108
0.059143
0.000549
-0.040436
-0.049713
-0.089264
-0.101959
-0.095123
-0.077545
-0.057037
-0.047272
-0.039459
-0.025299
0.001038
-0.015045
-0.066315
-0.061432
-0.045319
-0.001373
0.002502
0.009338
-0.001862
-0.013092
-0.027740
-0.020905
-0.029694
-0.037506
-0.036041
-0.049713
-0.042877
-0.065826
-0.060944
-0.061432
-0.055084
-0.060944
-0.055573
-0.055084
-0.058014
-0.066315
-0.060455
-0.048248
-0.057037
-0.041901
-0.044342
-0.045807
-0.041901
-0.044342
-0.044342
-0.038483
-0.034576
-0.031647
-0.028229
-0.028229
-0.027252
-0.011627
-0.022858
-0.021881
-0.009674
-0.028717
-0.017975
0.001526
-0.011627
-0.011139
-0.004303
-0.009674
-0.002838
-0.002350
0.006409
0.004456
0.002014
-0.005280
0.001038
0.008362
0.005432
0.003479
0.007874
0.001526
-0.001373
0.009827
0.010315
-0.003815
0.003967
0.008850
0.002502
0.013245
0.002014
0.008362
0.010315
0.000061
-0.005280
0.001038
0.006409
-0.007233
-0.001373
0.008362
0.001526
-0.003815
0.000061
0.008850
-0.002350
0.005432
0.004944
-0.003815
-0.003326
0.001038
-0.012115
0.000061
0.009827
0.000061
0.011292
-0.004791
0.006409
0.007385
-0.005280
0.010315
-0.001862
0.000549
0.001526
0.006409
0.012268
0.004944
0.008850
0.004456
0.010315
-0.001862
0.007874
-0.002838
0.009338
0.004456
0.003967
0.003479
0.017151
0.004944
0.003967
0.010315
0.002991
0.007385
0.007874
0.021057
0.014709
0.018127
0.004944
0.007874
0.008850
0.017151
0.005432
0.008850
0.004456
0.007874
-0.000397
0.007385
0.026428
0.057678
0.077698
0.073303
0.067444
0.019104
-0.109772
-0.120514
0.007385
0.181702
0.339905
0.490784
0.669006
0.715393
0.663147
0.416077
0.088440
-0.056061
0.006897
0.101135
0.175354
0.356018
0.575745
0.582581
0.397034
0.256897
0.186096
0.133850
0.186584
0.117737
-0.156158
-0.397858
-0.447174
-0.316803
-0.182526
-0.105865
-0.092194
-0.122955
-0.152740
-0.199615
-0.225006
-0.252350
-0.269928
-0.290436
-0.276764
-0.286530
-0.267487
-0.262604
-0.241119
-0.219635
-0.208893
-0.189362
-0.167877
-0.146393
-0.139069
-0.122467
-0.101471
-0.095123
-0.092194
-0.082916
-0.071686
-0.056549
-0.056549
-0.044830
-0.048737
-0.043365
-0.038483
-0.021881
-0.022858
-0.021393
-0.016998
-0.025299
-0.015533
-0.012115
-0.008209
0.002991
0.003967
-0.006744
0.003479
-0.000885
0.004456
0.006409
0.001038
-0.001862
-0.006256
-0.001373
-0.003326
-0.002838
0.002991
-0.011139
0.003967
-0.014557
0.000061
-0.007233
-0.003326
-0.009186
-0.009674
0.004944
-0.005768
-0.001373
-0.009674
0.001526
0.004944
-0.000397
-0.000885
0.018616
0.010803
0.012756
0.013245
0.019592
0.009338
0.011780
0.013733
0.016174
0.019104
0.019592
0.009338
0.018127
0.002502
0.015198
-0.001862
0.003967
0.007385
0.008362
0.001526
-0.003815
-0.006744
-0.007233
-0.002350
0.001038
-0.003815
-0.006744
0.002502
-0.002838
0.019592
0.014709
0.008850
0.009827
0.029358
0.029846
0.040100
0.053772
0.062561
0.064026
0.056213
0.075745
0.094299
0.115784
0.131897
0.136292
0.140686
0.138245
0.138245
0.132874
0.152405
0.159729
0.171448
0.163147
0.156799
0.154846
0.141663
0.128967
0.106995
0.081604
0.062073
0.033264
0.028381
0.017639
0.012268
0.001038
-0.014557
-0.032135
-0.038483
-0.064362
-0.064362
-0.069733
-0.089264
-0.093658
-0.087311
-0.084381
-0.065338
-0.065338
-0.060944
-0.060944
-0.057037
-0.048248
-0.039459
-0.029694
-0.034088
-0.031158
-0.024811
-0.027740
-0.023834
-0.023346
-0.017975
-0.021393
-0.014069
-0.015533
-0.025787
-0.019928
-0.016510
-0.020416
-0.017487
-0.023834
-0.022858
-0.020416
-0.011627
-0.019928
-0.009674
-0.017487
-0.011627
-0.008698
-0.012604
0.000061
-0.004303
0.014709
0.012756
0.007874
0.013245
0.012756
0.020569
0.008362
0.003479
-0.007233
-0.009186
0.011780
0.102112
0.234436
0.442932
0.603577
0.652405
0.443420
-0.005768
-0.272369
-0.344635
-0.147369
0.027893
0.146545
0.207092
0.189026
0.091858
0.007874
-0.116608
-0.264557
-0.355865
-0.412994
-0.445221
-0.440338
-0.416901
-0.041901
0.517151
0.436096
-0.073151
-0.577545
-0.786041
-0.621002
-0.209381
0.109924
0.232483
0.234924
0.200256
0.081116
-0.013580
-0.078033
-0.120026
-0.139557
-0.145416
-0.144440
-0.118561
-0.100006
-0.088776
-0.070221
-0.048737
-0.025299
-0.013092
-0.009674
-0.007721
0.002014
0.013245
0.016174
0.015198
0.027405
0.018127
0.009827
0.011780
0.019592
0.010315
0.009827
0.006897
-0.000397
0.004456
-0.006256
0.002502
-0.002838
-0.004791
-0.003326
-0.007233
-0.012604
-0.007233
-0.009674
-0.012604
-0.008209
-0.001862
-0.011139
-0.020416
-0.016510
-0.016510
-0.002838
-0.007721
-0.015045
-0.007233
-0.013092
-0.015533
-0.002350
-0.005280
-0.008209
-0.015533
-0.008698
-0.009186
-0.010651
0.004456
-0.002350
0.005432
-0.003326
-0.003326
-0.002838
0.002014
0.003479
0.002014
0.006409
-0.000397
0.003479
-0.000885
0.009338
0.003479
0.004944
0.009827
0.006409
0.010315
0.009338
0.013245
0.008362
0.000549
0.006409
0.017639
0.009338
0.004456
0.016174
0.008362
0.015198
0.005432
0.010803
0.013245
0.018616
0.004944
0.014709
0.009338
0.017639
0.010803
0.014709
0.007874
0.023499
-0.001862
0.016174
0.005920
0.002014
0.018127
0.012756
0.010803
0.012756
0.007874
0.010315
0.012756
0.006897
0.011292
0.008850
0.013245
0.002014
0.001526
0.018616
0.005920
0.016663
0.008362
0.007385
0.011780
0.013733
0.006897
0.014709
0.011292
0.008362
0.002502
0.012756
0.010315
0.013733
0.002502
0.016663
0.005432
0.019592
0.004944
0.006409
0.020569
0.010803
0.012268
0.004456
0.014709
0.004944
0.023987
0.026428
0.012268
0.011780
0.007874
0.015686
0.021057
0.015686
0.025940
0.014709
0.029846
0.015198
0.023499
0.021057
0.026428
0.030823
0.032288
0.024475
0.041565
0.047424
0.041565
0.059143
0.049377
0.039124
0.061584
0.110413
0.181213
0.282288
0.392639
0.404846
0.256409
-0.015045
-0.169830
-0.209869
-0.102936
0.075256
0.171936
0.204651
0.162659
0.055237
-0.036530
-0.106354
-0.130768
-0.158112
-0.280182
-0.408112
-0.411041
-0.337311
-0.200592
-0.011139
0.311584
0.422424
0.274475
0.106995
-0.095123
-0.250885
-0.138092
0.075256
0.230530
0.312073
0.341858
0.299866
0.259338
0.197327
0.138733
0.077698
0.015686
-0.036041
-0.058990
-0.100983
-0.073639
-0.077545
-0.063873
-0.058014
-0.058990
-0.049713
-0.040436
-0.035065
-0.027740
-0.007721
0.013733
0.009338
0.014709
0.037170
0.034241
0.040588
0.061584
0.059143
0.070374
0.070374
0.066467
0.075256
0.076721
0.076721
0.070374
0.084045
0.064026
0.057678
0.078186
0.065002
0.065979
0.043030
0.048401
0.037170
0.024963
0.013245
0.006897
0.001038
-0.014557
-0.014557
-0.019928
-0.026764
-0.034576
-0.048737
-0.041412
-0.062408
-0.061920
-0.072662
-0.064850
-0.070709
-0.079987
-0.079010
-0.084381
-0.087799
-0.090729
-0.087799
-0.088776
-0.084381
-0.100494
-0.093658
-0.103912
-0.098053
-0.089264
-0.093170
-0.090240
-0.098053
-0.090729
-0.089264
-0.078522
-0.074615
-0.076080
-0.080963
-0.072174
-0.066803
-0.063385
-0.062408
-0.057526
-0.060944
-0.053619
-0.057037
-0.038483
-0.030670
-0.031647
-0.033600
-0.030670
-0.024811
-0.028229
-0.022369
-0.017975
-0.014069
-0.006744
-0.006744
-0.006256
-0.009674
0.002991
-0.001862
0.008362
0.015686
0.006897
0.013733
0.020569
0.002014
0.012756
0.028870
0.022522
0.019592
0.024475
0.012756
0.025940
0.023987
0.034241
0.029846
0.021545
0.032288
0.036194
0.025940
0.038147
0.034241
0.034241
0.042542
0.038635
0.035217
0.043518
0.037170
0.035706
0.048401
0.037659
0.051819
0.064514
0.055725
0.055725
0.070374
0.058167
0.067444
0.055237
0.075256
0.084534
0.101624
0.107971
0.138733
0.163147
0.209534
0.246155
0.264709
0.266174
0.187073
0.094299
-0.006256
-0.033600
-0.014069
0.052795
0.063538
0.021545
-0.024811
-0.034088
-0.082916
-0.122955
-0.181061
-0.204987
-0.255768
-0.266998
-0.219147
-0.131744
-0.084381
-0.081451
-0.149323
-0.349030
-0.369537
-0.121002
0.124084
0.148010
0.032288
-0.210846
-0.185944
-0.148834
-0.034088
-0.029205
-0.024811
-0.062408
-0.064850
-0.087799
-0.114166
-0.137604
-0.158112
-0.170319
-0.172272
-0.157623
-0.144928
-0.128815
-0.131744
-0.115631
-0.117584
-0.101471
-0.107819
-0.092682
-0.086334
-0.056061
-0.054596
-0.053619
-0.047760
-0.044830
-0.044830
-0.025787
-0.030670
-0.027252
-0.016510
-0.011627
-0.010651
-0.010162
-0.002350
0.007874
0.012756
0.007874
0.013733
0.018616
0.026428
0.028381
0.035217
0.034241
0.038147
0.028870
0.032776
0.040588
0.027893
0.046936
0.029358
0.046936
0.034729
0.036682
0.035706
0.039124
0.025452
0.034241
0.033752
0.028381
0.035217
0.032288
0.031311
0.023987
0.026917
0.025940
0.033264
0.033752
0.016174
0.030823
0.022522
0.027405
0.023987
0.022522
0.015686
0.029846
0.017639
0.018127
0.026428
0.028381
0.019104
0.014709
0.017151
0.008850
0.012268
0.015198
0.014221
0.017639
0.021545
0.009827
0.009827
0.005432
-0.000397
-0.002350
0.004456
0.004944
0.000549
0.002991
-0.005280
0.000061
-0.005280
-0.005280
-0.009674
-0.011627
-0.010162
-0.004303
-0.002350
-0.009674
-0.012604
-0.012604
-0.008209
-0.011139
-0.001373
0.012268
0.002502
0.004456
0.010803
0.013733
0.018127
0.026917
0.035217
0.041077
0.046936
0.055725
0.053284
0.056702
0.071350
0.078186
0.101135
0.123108
0.129944
0.114807
0.120178
0.115784
0.127502
0.122620
0.128967
0.133362
0.128479
0.135315
0.128479
0.113342
0.100647
0.095764
0.085510
0.074768
0.053284
0.047424
0.033752
0.027893
0.027405
0.006409
0.010315
0.002014
-0.017487
-0.031647
-0.035065
-0.015045
-0.010162
0.001038
0.025940
0.067444
0.097717
0.120667
0.138245
0.253479
0.704651
0.837952
0.552307
0.273987
0.105530
0.044983
0.185120
0.317932
0.392151
0.426819
0.429260
0.358948
0.286682
0.296448
0.183655
-0.032623
-0.382233
-0.450592
-0.299713
-0.187408
-0.177155
-0.210846
-0.274811
-0.346100
-0.359772
-0.357330
-0.352936
-0.328033
-0.296295
-0.256744
-0.224030
-0.205475
-0.158600
-0.129791
-0.092194
-0.085358
-0.054108
-0.053131
-0.039948
-0.024811
-0.009674
-0.016022
-0.001862
-0.010651
-0.001862
0.000061
0.005920
0.002502
0.003479
0.010315
0.005920
-0.006256
0.002502
-0.009186
0.006409
-0.001373
-0.002838
-0.006256
-0.017487
-0.008698
-0.004303
-0.000885
-0.007233
-0.011627
-0.014069
-0.012115
-0.010651
-0.006256
-0.011139
-0.010162
-0.006256
-0.016998
-0.007721
-0.007721
0.000061
-0.015045
-0.010162
-0.012115
-0.002838
-0.015045
-0.004791
-0.003815
-0.015045
-0.016998
-0.005768
-0.013092
-0.005768
-0.005280
-0.005768
-0.014557
-0.005280
-0.012604
-0.013580
-0.004303
-0.003815
-0.012604
-0.009674
-0.009674
-0.011627
-0.007233
-0.005280
-0.000885
0.001526
-0.007721
-0.001862
-0.006744
-0.007233
-0.012115
-0.005280
-0.007233
-0.013092
-0.011139
-0.020416
-0.019440
-0.010651
-0.016510
-0.016510
-0.033112
-0.027252
-0.023834
-0.018463
-0.016998
-0.023834
-0.021881
-0.016022
-0.025787
-0.007721
-0.011139
-0.013092
-0.012604
-0.018463
-0.001373
-0.007233
-0.001373
-0.001862
-0.002838
-0.000885
0.000549
-0.009674
0.005920
0.009338
0.007385
-0.007721
-0.006744
0.007874
0.002991
-0.000885
-0.000885
0.000549
-0.003326
-0.001862
-0.005280
0.001038
-0.003326
-0.002350
-0.005280
-0.005768
0.004456
-0.002838
0.004944
-0.002350
0.002502
-0.007233
0.004944
0.000061
-0.004791
0.006897
0.008850
0.004944
-0.001373
-0.000397
0.000061
0.010315
0.002014
0.019592
0.017151
0.019592
0.023010
0.026428
0.037659
0.024963
0.025940
0.033264
0.045471
0.051819
0.056702
0.047913
0.056213
0.071350
0.114807
0.160706
0.249084
0.317444
0.352112
0.303772
0.135803
-0.025787
-0.094147
-0.072174
-0.001862
0.069885
0.102112
0.093811
0.054260
-0.011627
-0.072662
-0.157135
-0.253815
-0.309479
-0.321686
-0.287506
-0.138092
-0.076080
0.144592
0.200745
0.000549
-0.118073
-0.187408
-0.090240
0.019104
0.029846
0.036194
0.085510
0.132385
0.150452
0.176331
0.154846
0.120667
0.076721
0.019104
-0.029694
-0.037018
-0.068756
-0.074615
-0.083405
-0.077545
-0.079010
-0.081940
-0.069244
-0.073639
-0.060944
-0.064362
-0.053131
-0.055573
-0.043365
-0.031158
-0.024323
-0.013580
-0.016998
-0.023346
-0.007721
-0.007721
-0.007233
-0.004791
0.007874
0.000061
0.002014
0.009827
0.007874
0.003967
0.012268
0.011780
0.020081
0.005920
0.005920
0.017151
0.010315
0.004456
0.014221
0.012268
0.002502
0.012268
0.004944
0.015686
0.012756
0.012268
0.002502
0.016174
0.004456
0.013733
-0.002838
0.012756
0.002991
0.004944
0.015686
-0.000885
0.003967
0.002991
0.006897
-0.001373
0.000061
0.002014
0.004456
0.006897
-0.002350
-0.001862
0.001526
-0.006744
-0.001862
0.001038
0.001038
0.002502
-0.008209
-0.005768
-0.016510
-0.006744
-0.007233
-0.003815
0.002991
-0.004791
-0.003815
-0.002838
-0.004791
0.002014
-0.007721
-0.005280
-0.013580
-0.009674
-0.001373
-0.004791
0.003967
0.005920
-0.003326
-0.006744
-0.006744
-0.003815
-0.001862
-0.007721
-0.002350
-0.004791
-0.002350
-0.005280
-0.001862
-0.006744
0.003479
-0.004303
-0.005768
-0.008698
-0.003326
-0.001373
-0.008209
0.002991
0.000061
-0.000885
-0.007233
-0.000885
0.006409
-0.000885
0.003479
-0.005768
-0.003815
0.002502
0.005920
0.006409
0.000549
0.005920
0.012268
0.001038
0.004456
-0.007233
0.004456
0.000549
-0.002350
0.002014
0.000549
0.006897
0.001526
0.007874
0.011780
0.018127
0.024963
0.045959
0.076721
0.064514
0.040100
0.016174
0.054749
0.066956
0.071350
0.149963
0.205139
0.285706
0.303284
0.216370
0.119690
0.024475
-0.007233
0.002991
0.058167
0.036194
-0.001862
-0.057526
-0.003815
0.014709
-0.047760
-0.158112
-0.223541
-0.251373
-0.279205
-0.315826
-0.239655
-0.122467
-0.019440
-0.019440
-0.017975
-0.038971
-0.080963
-0.083405
-0.038971
-0.006744
0.054260
0.076233
0.098694
0.124573
0.120667
0.131409
0.128967
0.105042
0.109924
0.080627
0.085022
0.055237
0.048401
0.048889
0.019592
0.022034
0.020569
0.016174
0.009338
0.005432
0.004456
-0.007721
0.002991
0.002991
-0.007233
-0.000397
0.002014
-0.002350
-0.015045
0.005920
-0.003815
-0.005280
-0.004791
0.008850
0.000549
0.014221
0.012756
0.017151
0.000061
0.018127
0.019104
0.022522
0.015198
0.024963
0.020081
0.021057
0.023499
0.012268
0.029846
0.010315
0.017639
0.006409
0.008362
0.006409
0.005432
0.004456
-0.004791
-0.011139
-0.003815
0.000549
-0.007233
-0.011139
-0.011139
-0.008698
-0.005280
-0.013092
-0.012115
-0.010651
-0.015533
-0.007233
-0.015533
-0.003815
-0.012604
-0.012604
-0.013092
-0.012604
-0.012115
-0.012604
-0.009674
-0.013580
-0.013092
-0.017975
-0.016998
-0.014069
-0.014069
-0.018951
-0.013580
-0.013580
-0.029205
-0.015045
-0.021393
-0.027252
-0.026764
-0.028717
-0.029694
-0.011139
-0.013580
-0.028717
-0.036530
-0.025787
-0.026764
-0.035065
-0.027740
-0.021881
-0.025299
-0.036041
-0.025299
-0.019928
-0.017487
-0.006744
-0.011627
-0.011139
-0.005768
-0.002350
0.002014
0.014221
0.026428
0.031799
0.038147
0.033752
0.036682
0.044983
0.063538
0.078186
0.094788
0.097229
0.106506
0.092834
0.087463
0.082092
0.101624
0.113342
0.094299
0.095276
0.101135
0.085510
0.071350
0.068420
0.048401
0.034241
0.021057
0.007874
-0.003815
-0.007233
-0.019440
-0.033112
-0.032623
-0.026276
-0.035065
-0.026764
-0.030182
-0.042389
-0.033600
-0.028229
-0.030670
-0.020416
-0.024323
-0.009186
0.001038
0.029846
0.046448
0.076233
0.093323
0.099670
0.125061
0.121643
0.121643
0.125549
0.127014
0.096252
0.065979
0.015198
0.010803
0.015686
0.022034
-0.019928
-0.061920
-0.082916
-0.091217
-0.126862
-0.150787
-0.166412
-0.226959
-0.256744
-0.273834
-0.292389
-0.147858
0.182678
-0.200592
-0.330963
-0.275787
-0.180573
0.107971
0.047913
-0.242584
-0.177643
-0.072174
-0.021881
0.031311
0.051819
0.040588
0.041077
0.016174
-0.009186
-0.021393
-0.021393
-0.028229
-0.014069
0.000061
-0.003815
-0.006744
-0.009674
-0.008209
0.003479
0.020081
0.010803
0.013245
0.003479
0.016174
0.005432
0.006409
0.005432
-0.009186
-0.003326
-0.004303
-0.008698
-0.012604
-0.012115
-0.010651
-0.011139
-0.015045
-0.011139
-0.009674
-0.012604
-0.002838
-0.009186
-0.007721
-0.000397
-0.010162
0.001038
0.001526
0.006409
-0.005768
-0.003326
-0.005768
-0.005768
-0.002838
0.006409
0.002502
0.009338
0.001526
0.007874
0.002502
0.007385
0.015686
0.001038
0.010803
-0.002838
0.001526
0.011292
0.012756
0.007385
0.006409
0.003967
0.002991
0.002014
0.017639
0.017151
0.002991
0.003479
-0.001862
0.007874
0.009827
0.006897
0.008362
0.012756
0.006409
0.007874
0.001526
0.013245
0.003479
0.007385
0.003967
0.011292
0.001038
0.006409
0.002014
0.007385
0.005432
0.008362
0.007385
0.006409
-0.000885
0.012268
0.007385
0.011780
0.006409
0.002502
0.007874
0.009338
0.009827
0.005920
0.007874
0.007385
0.007385
-0.004303
0.010803
0.012756
0.002991
0.005920
0.005432
0.002502
0.009827
0.007874
0.005920
0.009338
0.008362
-0.000885
0.000549
0.002502
-0.000397
0.001038
0.006409
0.004456
0.000549
0.004944
0.004456
0.003967
0.000061
0.002991
0.005432
0.011780
0.004456
-0.001862
0.003479
0.002502
0.002991
0.016663
-0.000885
0.003479
0.014709
0.000061
0.016174
0.000061
0.007385
0.001526
0.010315
0.007385
0.014221
0.020569
0.023987
0.023010
0.032288
0.038635
0.040100
0.039124
0.058655
0.063538
0.055237
0.061096
0.058655
0.063538
0.076721
0.103088
0.170959
0.251038
0.298401
0.315002
0.245178
0.107483
0.000061
-0.058990
-0.085846
-0.018951
0.050354
0.087463
0.074280
0.049866
-0.000397
-0.091705
-0.168365
-0.251373
-0.287506
-0.290436
-0.280182
-0.272369
-0.257233
-0.239166
-0.039948
0.151428
0.201721
0.131409
0.101135
0.085999
-0.012604
-0.108795
-0.082916
0.053284
0.172913
0.254944
0.271057
0.243225
0.207092
0.141174
0.081604
0.040588
-0.004791
-0.032135
-0.056549
-0.072662
-0.101471
-0.093658
-0.093658
-0.086334
-0.079987
-0.076080
-0.061920
-0.069244
-0.049225
-0.041412
-0.039459
-0.038483
-0.027740
-0.028717
-0.021881
-0.023834
-0.035065
-0.025787
-0.018951
-0.028717
-0.029694
-0.037018
-0.042389
-0.033112
-0.039459
-0.042389
-0.054596
-0.041901
-0.053619
-0.053619
-0.049713
-0.051178
-0.060944
-0.048737
-0.053131
-0.056061
-0.056061
-0.050201
-0.053619
-0.044342
-0.048248
-0.046295
-0.037994
-0.037018
-0.044342
-0.030670
-0.028229
-0.022858
-0.015045
-0.011627
-0.005280
-0.004791
0.003479
0.007874
0.006897
0.021545
0.039612
0.049377
0.051331
0.048401
0.046448
0.068420
0.061584
0.077209
0.089905
0.085999
0.087463
0.075256
0.079163
0.081116
0.069885
0.065979
0.058655
0.044983
0.028381
0.009827
0.010803
0.010803
0.003967
-0.008698
-0.007233
-0.011139
-0.027252
-0.038483
-0.030670
-0.042389
-0.058014
-0.042389
-0.047272
-0.041901
-0.046783
-0.043365
-0.036041
-0.030182
-0.030670
-0.027740
-0.020416
-0.019928
-0.011627
-0.019928
-0.000397
-0.006256
-0.010651
0.001038
0.002991
-0.001373
0.007874
-0.004791
0.006897
-0.000397
0.007874
0.002502
0.010803
0.003967
0.006409
0.002991
0.011780
0.009827
-0.002350
0.008850
0.009827
0.011780
0.009827
0.007385
0.004456
0.015686
0.005432
0.006897
0.005432
0.005920
0.010803
0.018616
0.015198
0.023010
0.029846
0.036682
0.046936
0.056702
0.054749
0.059143
0.053772
0.046448
0.061096
0.118225
0.174377
0.246155
0.322815
0.336487
0.282776
0.170471
0.024475
-0.086334
-0.109283
-0.024811
0.035706
0.189514
0.359924
0.338928
0.117249
-0.224518
-0.273346
-0.105377
-0.013580
-0.027252
-0.070221
-0.026764
-0.105865
-0.084869
-0.138092
-0.194244
-0.125885
-0.008698
0.040588
0.017639
-0.095123
-0.150299
-0.106842
-0.069244
-0.055084
-0.053619
-0.056061
-0.076080
-0.084381
-0.091217
-0.088776
-0.100006
-0.088776
-0.086334
-0.081940
-0.076569
-0.069733
-0.064362
-0.049713
-0.040436
-0.031158
-0.013580
-0.015533
-0.009186
-0.006256
-0.002350
-0.002350
0.006409
0.005920
0.018127
0.002991
0.013733
0.011780
0.015198
0.023987
0.024475
0.019104
0.032288
0.011780
0.022034
0.016174
0.027405
0.013245
0.015198
0.013245
0.019104
0.022034
0.013733
0.019104
0.020081
0.017151
0.018127
0.021545
0.023010
0.010315
0.009827
0.021057
0.010315
0.010315
0.008362
0.009338
0.005920
0.007385
0.010803
0.006897
-0.000885
0.004456
0.000549
0.002502
-0.001373
-0.004791
0.013733
-0.010162
-0.004303
-0.008698
0.002014
-0.010651
-0.011627
-0.004303
-0.004791
-0.007721
0.002991
-0.006744
-0.011139
0.005920
-0.004303
-0.007721
-0.015533
-0.000397
0.000061
-0.003815
-0.017487
-0.008209
-0.006744
-0.006744
-0.005280
0.003479
-0.010162
-0.000885
-0.005768
-0.003326
0.001038
0.003479
0.004456
0.004944
-0.001862
-0.012115
0.005432
0.004944
0.002502
-0.007721
0.013245
-0.000397
-0.007721
-0.002838
-0.001373
0.002014
0.007874
-0.005280
0.002991
0.007385
0.001526
0.007874
0.001038
0.009338
-0.001373
-0.004303
0.005920
0.012756
0.000061
0.004944
0.001038
0.007385
0.007874
0.002502
0.004456
0.005920
0.004944
0.003479
0.006897
0.015686
0.011292
0.005920
0.007385
0.006409
0.013733
0.009827
0.011780
0.024475
0.018616
0.027405
0.018616
0.040100
0.043030
0.064514
0.059143
0.047424
0.052795
0.063049
0.068420
0.085999
0.159241
0.243225
0.337463
0.357971
0.311584
0.225647
0.095764
-0.012604
-0.081451
-0.006256
0.052795
0.101624
0.120178
0.110413
0.084534
-0.007721
-0.113678
-0.184479
-0.227936
-0.261627
-0.286530
-0.268463
-0.258209
-0.327545
-0.356842
-0.275299
-0.109772
0.054260
0.113342
0.197327
0.246643
0.091858
-0.124908
-0.256256
-0.192780
-0.003326
0.148010
0.230042
0.237854
0.218811
0.177307
0.110901
0.045959
0.010315
-0.022858
-0.042389
-0.071686
-0.085358
-0.097565
-0.105865
-0.109772
-0.094635
-0.099030
-0.093658
-0.086334
-0.085358
-0.070709
-0.064362
-0.062897
-0.055084
-0.038483
-0.041412
-0.045319
-0.024323
-0.026276
-0.011627
-0.015045
0.000549
-0.008698
0.000549
0.002991
0.009827
0.000549
0.012756
0.026428
0.014221
0.022034
0.014221
0.029358
0.018127
0.023010
0.023499
0.004944
0.020081
0.009338
0.018616
0.013733
0.012268
0.012268
0.008850
0.007874
0.007874
0.012756
0.023010
0.006897
0.012268
0.026428
0.021057
0.025940
0.041077
0.038635
0.027893
0.013245
-0.003815
0.005920
0.015686
0.017151
0.032288
0.026917
0.023499
0.014221
0.004944
0.003967
-0.000885
-0.003326
-0.012604
0.002991
-0.016998
-0.012604
0.009338
0.000549
0.007385
-0.004303
0.002502
0.006409
0.005432
0.002014
0.002991
0.002502
0.005920
0.010315
0.003479
0.002502
0.013733
0.002014
-0.000885
-0.000397
0.002991
-0.002838
0.009338
0.014221
-0.007721
0.010315
0.009338
0.009338
-0.006256
0.010315
0.002502
-0.002350
0.006409
-0.007721
-0.002838
-0.001862
0.001526
0.003479
-0.002350
0.011780
-0.000397
0.005920
-0.008698
0.010803
0.008850
0.000549
0.002502
-0.002838
0.008362
0.011780
0.015686
0.006897
0.017151
0.004944
0.005920
0.011780
0.023987
0.015686
0.022522
0.015686
0.023499
0.022034
0.034241
0.030823
0.040100
0.035706
0.045959
0.032288
0.044983
0.035217
0.043030
0.034729
0.032776
0.032288
0.035217
0.048889
0.064514
0.095276
0.098694
0.113831
0.110901
0.133362
0.177307
0.213440
0.260803
0.277893
0.207581
0.161194
0.094788
0.034729
0.046448
0.051331
0.053284
0.038635
0.065002
0.102600
0.065491
-0.156647
-0.303131
-0.173248
0.172913
0.390198
0.230042
0.054260
-0.155182
-0.353912
-0.323151
-0.137604
-0.007233
0.176819
0.182190
-0.031647
-0.088287
0.000061
-0.033600
-0.099518
-0.115631
-0.135162
-0.158112
-0.183990
-0.194244
-0.211334
-0.222076
-0.232819
-0.213776
-0.194244
-0.172272
-0.164459
-0.140533
-0.110748
-0.108795
-0.072662
-0.070221
-0.067291
-0.053131
-0.047272
-0.021881
-0.027740
-0.029694
-0.022858
-0.013580
-0.014069
-0.006256
-0.008209
-0.015045
-0.004791
-0.007721
-0.010651
-0.003326
0.000061
-0.006744
-0.012115
-0.000885
-0.017487
-0.008209
0.000549
-0.002350
-0.009674
-0.002350
-0.005768
0.000549
0.000549
-0.004303
-0.003815
-0.008209
-0.013092
-0.006256
-0.001862
-0.003326
-0.005280
-0.008209
-0.005280
-0.006256
-0.013092
-0.009674
-0.000885
-0.008209
-0.008209
-0.005768
-0.007233
-0.007721
-0.011627
-0.000397
0.013733
-0.004791
0.007874
0.006897
0.013245
0.015198
0.018127
0.019104
0.024475
0.020569
0.033752
0.046448
0.046448
0.042542
0.056213
0.056702
0.070862
0.091370
0.109924
0.107483
0.114807
0.110413
0.115784
0.110413
0.128479
0.131409
0.137268
0.121155
0.137756
0.123596
0.105530
0.093811
0.083069
0.068909
0.042542
0.019592
0.007385
-0.003326
0.001526
-0.019440
-0.024323
-0.042389
-0.055084
-0.066315
-0.075104
-0.080963
-0.074127
-0.088776
-0.089264
-0.086334
-0.075592
-0.074127
-0.065338
-0.056549
-0.052643
-0.041901
-0.046783
-0.039948
-0.024811
-0.024323
-0.016022
-0.031158
-0.022369
-0.023346
-0.011627
-0.021393
-0.000885
-0.016022
-0.002350
-0.015533
0.001038
-0.011627
-0.006744
-0.003815
0.004456
-0.007233
-0.008209
0.007385
0.005920
0.006897
0.008362
0.010803
0.002014
0.006897
0.013245
0.013245
0.014221
0.017151
0.026428
0.024475
0.016174
0.023499
0.045471
0.026428
0.023987
0.032288
0.019592
0.027405
0.026917
0.042053
0.046936
0.023010
0.027405
0.016663
0.074768
0.100159
0.189514
0.366760
0.491760
0.467834
0.363831
0.106995
-0.096588
-0.101471
-0.057037
0.040100
0.095764
0.136780
0.117249
0.047913
-0.046295
-0.127838
-0.196686
-0.292877
-0.412994
-0.501862
-0.415436
-0.187408
0.080139
0.025452
-0.156158
-0.315826
-0.258209
-0.197174
-0.202057
-0.091217
-0.100494
-0.100494
0.075745
0.227112
0.233459
0.173889
0.064026
-0.027740
-0.036530
-0.019440
-0.010651
-0.032623
-0.029205
-0.043365
-0.050690
-0.061432
-0.065826
-0.084381
-0.069733
-0.079010
-0.068756
-0.081940
-0.074127
-0.066803
-0.065826
-0.077545
-0.074615
-0.080963
-0.095123
-0.081451
-0.080963
-0.076080
-0.086334
-0.078522
-0.083405
-0.076569
-0.071198
-0.062897
-0.073151
-0.061920
-0.057526
-0.043365
-0.035553
-0.033112
-0.024323
-0.023346
-0.013092
-0.004303
0.001526
0.014221
0.009827
0.015198
0.016174
0.028381
0.036682
0.036682
0.047424
0.051331
0.058167
0.056702
0.062073
0.068909
0.064514
0.070374
0.067932
0.064514
0.068420
0.071838
0.068909
0.064514
0.059143
0.061584
0.057190
0.050842
0.061584
0.054749
0.050354
0.043518
0.037170
0.051819
0.036682
0.027893
0.036682
0.033264
0.035706
0.028870
0.011292
0.021057
0.023499
0.014709
0.007874
0.003479
-0.000397
-0.006256
0.009338
-0.000397
-0.000885
-0.003815
-0.005768
-0.006744
-0.012115
-0.007233
-0.003326
-0.011627
-0.007233
-0.012115
-0.010162
-0.006744
-0.006256
-0.005768
-0.002838
-0.005768
-0.002350
-0.000397
0.000549
-0.000885
-0.005280
-0.009186
-0.006744
-0.003326
-0.004791
0.006897
0.001038
-0.001862
-0.006744
-0.000885
-0.003815
0.009338
-0.004791
-0.002350
-0.005768
0.000549
-0.000397
-0.007233
-0.000885
0.009338
-0.001373
0.007874
0.002014
-0.009674
0.005432
0.003479
0.000549
0.007385
0.007874
0.006409
0.016174
0.015686
0.017639
0.000061
0.009827
0.002014
0.002991
0.003967
0.007385
0.003479
0.003967
0.014709
0.021545
0.032776
0.023010
0.013245
0.008362
0.002502
-0.003326
0.027405
0.121155
0.247131
0.443420
0.596252
0.545471
0.319885
0.011292
-0.238190
-0.232330
-0.060455
0.124573
0.241272
0.267639
0.233459
0.207092
0.072327
-0.076569
-0.191803
-0.253326
-0.295807
-0.274811
-0.232330
-0.286041
-0.378815
-0.335358
-0.108795
0.180237
0.392639
0.448303
0.404846
0.293030
0.167053
0.094299
0.131409
0.220764
0.357971
0.463440
0.530823
0.535706
0.509338
0.440491
0.389709
0.305725
0.249084
0.178772
0.099670
0.059631
0.015686
-0.019928
-0.055084
-0.070221
-0.100006
-0.112213
-0.126373
-0.141022
-0.143951
-0.143463
-0.147858
-0.145905
-0.151764
-0.155182
-0.148834
-0.145416
-0.140045
-0.133209
-0.136627
-0.137604
-0.131744
-0.126373
-0.123932
-0.122467
-0.117096
-0.105865
-0.098053
-0.106842
-0.085846
-0.080475
-0.078033
-0.077545
-0.065338
-0.060455
-0.040924
-0.045807
-0.033112
-0.015533
-0.010651
0.001526
-0.001373
-0.007233
0.009338
0.013245
0.027893
0.022522
0.034241
0.040100
0.027893
0.027893
0.028381
0.027405
0.023499
0.019592
0.008850
-0.003326
-0.020416
-0.034576
-0.033112
-0.035065
-0.025299
-0.030670
-0.043854
-0.055573
-0.054108
-0.065826
-0.070709
-0.063873
-0.060944
-0.074127
-0.068756
-0.061432
-0.060944
-0.061920
-0.048248
-0.046783
-0.039948
-0.035553
-0.040436
-0.027740
-0.030182
-0.021881
-0.020416
-0.024811
-0.019440
-0.020905
-0.012115
-0.015045
-0.015045
-0.010651
-0.019440
-0.011139
-0.018951
-0.019440
-0.008698
-0.008698
-0.016998
-0.015045
-0.010162
-0.006744
-0.008209
0.000061
-0.008209
-0.011627
-0.007721
-0.014069
-0.010162
-0.008209
-0.003815
-0.001862
-0.003815
-0.008209
-0.005768
-0.001862
-0.005280
-0.007721
-0.000885
-0.009186
-0.007721
-0.007721
0.003479
-0.000885
0.010803
-0.005768
0.001038
0.004944
0.005432
-0.002838
0.003479
-0.004303
0.003479
0.004944
0.002014
0.007874
0.010315
0.007874
0.008850
0.012756
0.030823
0.048889
0.058655
0.052307
0.030334
-0.016022
-0.105377
-0.082916
0.057678
0.255920
0.467346
0.724670
0.756897
0.261292
-0.424225
-0.276764
-0.141998
-0.041412
0.111877
0.212463
0.260315
0.187073
0.118225
0.036682
-0.016998
-0.135162
-0.262115
-0.366119
-0.364655
-0.320221
-0.278717
-0.251373
-0.235748
-0.237213
-0.224518
-0.230865
-0.208405
-0.189362
-0.177155
-0.149323
-0.131744
-0.112213
-0.095612
-0.063385
-0.066315
-0.040924
-0.029694
-0.015533
-0.012604
-0.002838
0.002991
0.000061
-0.000885
0.011780
0.022522
0.013733
0.010803
0.015198
0.010315
0.017151
0.005920
0.006897
0.023010
0.008850
0.002014
0.002991
0.002991
-0.005280
0.007874
0.014221
0.001526
0.001526
0.000549
-0.008698
0.002502
0.004456
-0.004303
0.002014
-0.001862
-0.002838
0.003967
-0.005768
-0.007233
0.004456
0.006409
-0.011139
-0.007233
-0.006256
0.002014
-0.000397
-0.010651
0.002502
-0.000885
-0.001862
-0.000397
-0.007721
-0.000397
-0.006744
0.000549
-0.006256
-0.008209
0.002502
-0.007233
-0.001373
-0.002350
-0.002838
-0.004791
-0.000885
-0.003815
-0.006256
-0.004791
-0.001862
-0.016022
0.003967
0.004456
-0.005768
-0.011139
0.000061
-0.013092
0.003479
-0.003326
0.001038
0.002991
-0.004791
-0.002350
0.005432
-0.005280
0.000061
0.005920
0.002502
0.006409
0.004456
-0.006256
0.000549
-0.000885
0.004944
-0.006256
0.004944
-0.005280
0.000061
-0.001862
0.009827
-0.001862
0.004944
0.006409
0.003479
-0.000885
-0.005280
0.007385
0.009338
-0.000885
0.006897
0.006897
0.000061
0.000061
0.009338
0.004944
0.005920
0.005920
-0.001373
0.005432
0.009338
0.002991
0.010315
0.010315
0.004456
0.002991
-0.001373
0.011780
0.005920
0.014709
0.008850
0.001526
-0.000885
0.002014
0.008850
0.010803
0.016174
0.002014
-0.003815
0.017639
0.010803
0.002502
0.008362
0.011780
0.010803
0.018127
0.013245
0.007385
0.007874
0.013733
0.012756
0.007385
0.002991
0.017639
0.008850
0.017151
0.031311
0.032776
0.032288
0.032288
0.009827
0.006409
0.002502
0.002991
0.054260
0.153870
0.330139
0.546936
0.621155
0.533264
0.252502
-0.093658
-0.283112
-0.185944
0.048889
0.196350
0.278381
0.187561
0.141174
0.074768
-0.039948
-0.236725
-0.344147
-0.346100
-0.267487
-0.334381
-0.401276
-0.335358
-0.175690
-0.054108
0.080627
0.173401
0.080627
-0.000885
-0.103912
-0.112213
-0.075592
0.055237
0.182190
0.272034
0.307678
0.283752
0.254456
0.208557
0.174377
0.128479
0.092346
0.051819
0.015686
-0.009186
-0.011139
-0.030182
-0.033600
-0.032135
-0.014557
-0.018463
-0.018951
-0.022858
-0.004791
-0.025787
-0.032135
-0.030670
-0.046783
-0.046783
-0.034576
-0.027740
-0.031158
-0.037994
-0.047272
-0.046295
-0.060944
-0.070709
-0.073639
-0.059479
-0.060455
-0.065826
-0.067780
-0.056061
-0.043365
-0.049225
-0.037994
-0.041412
-0.029205
-0.026276
-0.017487
-0.029694
-0.020905
-0.012604
-0.013092
-0.016998
-0.016510
-0.012604
-0.012604
-0.005280
-0.005280
-0.006256
-0.001862
-0.002838
-0.005280
-0.002350
-0.000885
0.000061
0.000549
0.004944
-0.007233
0.015198
-0.003326
-0.003815
-0.001862
0.007385
0.003479
0.001038
-0.000885
0.012756
0.008362
0.011780
0.007874
0.008362
0.002502
0.006897
0.009338
0.020081
0.017151
0.002991
0.010803
0.001526
0.011292
0.007874
0.015198
0.009338
0.005920
0.008850
0.008362
0.003967
0.007874
0.004944
0.011780
0.007385
0.005920
0.009827
0.014221
0.010315
0.006897
0.009827
0.004456
0.000061
0.001526
0.014709
-0.001373
0.007385
0.000061
0.005920
0.010315
0.012756
-0.002838
0.006409
0.003479
0.004944
-0.000397
0.003967
0.003479
0.015686
0.003967
0.007874
0.003967
0.006409
0.000549
0.000549
0.009827
0.002991
0.006409
0.006897
-0.004791
0.001038
0.016174
0.005920
0.010315
-0.004791
0.000549
0.008362
0.001526
0.013733
0.004944
0.000549
0.009827
0.010803
0.003967
0.006897
0.002991
0.013245
-0.002838
0.010315
0.003967
0.015198
0.015686
0.020081
0.015686
0.022522
0.025940
0.030823
0.035217
0.026428
0.044006
0.041565
0.042053
0.046448
0.035706
0.030334
0.011292
-0.007721
-0.003326
0.044983
0.147522
0.284729
0.434143
0.481018
0.359436
0.197815
-0.005280
-0.145905
-0.082916
0.258850
0.982971
0.630432
-0.191315
-0.256256
-0.051178
0.199280
0.183655
0.031799
0.006897
0.054260
-0.105865
-0.240631
-0.362213
-0.372467
-0.353912
-0.326569
-0.295319
-0.291412
-0.299713
-0.297760
-0.302643
-0.284576
-0.270416
-0.250885
-0.218658
-0.197174
-0.183014
-0.150787
-0.132721
-0.106842
-0.083405
-0.071198
-0.058014
-0.038971
-0.039948
-0.014557
-0.014069
-0.013092
-0.001862
0.004944
-0.001862
0.010315
0.006409
0.015686
0.018127
0.014221
0.016174
0.015198
0.019592
0.010315
0.021057
0.011292
0.020569
0.022034
0.022034
0.016174
0.023010
0.019592
0.027405
0.035706
0.017639
0.031311
0.025940
0.033752
0.025452
0.027893
0.034729
0.026428
0.036194
0.036194
0.043518
0.043518
0.038147
0.040588
0.029358
0.041077
0.041565
0.035706
0.035217
0.032288
0.030823
0.029846
0.031799
0.034729
0.026917
0.026428
0.028381
0.020081
0.021545
0.023499
0.022522
0.020569
0.021545
0.023010
0.014221
0.012268
0.015686
0.011780
0.017151
0.009338
0.013245
0.007874
0.009338
0.010803
0.000061
0.008362
0.012756
0.010803
-0.000885
0.007874
0.004944
0.006409
0.010315
-0.004303
0.002502
-0.000397
-0.004791
0.005432
0.008850
0.000549
-0.000397
-0.000397
0.003967
-0.008209
0.003479
-0.011139
0.001526
-0.003326
-0.006256
-0.001862
-0.001373
-0.002838
-0.009674
-0.002350
-0.003815
0.002014
-0.004303
-0.000397
-0.006744
0.005920
-0.006744
-0.000885
0.002502
0.003479
0.001038
0.006897
0.002014
-0.009674
-0.008698
0.007874
0.009827
-0.005280
0.002014
0.006897
0.000061
-0.005768
0.007385
-0.000397
0.008362
0.004456
-0.003326
0.003967
0.007385
0.005432
0.013733
0.007874
0.019592
0.014221
0.022034
0.014709
0.016174
0.018616
0.026428
0.039612
0.043518
0.038147
0.044006
0.050354
0.060120
0.048401
0.045959
0.055237
0.065491
0.044006
0.044495
0.056213
0.072815
0.104065
0.165588
0.277893
0.408752
0.437073
0.372131
0.235413
0.014709
-0.115143
-0.099518
-0.024323
0.055725
0.071350
0.083557
0.054749
-0.002838
-0.070221
-0.162506
-0.285065
-0.382721
-0.417877
-0.333405
-0.110260
-0.003326
-0.072174
-0.196686
-0.271881
-0.202545
0.064026
0.088440
-0.042877
-0.131744
-0.146881
-0.032623
0.096252
0.162659
0.185608
0.150940
0.108948
0.065491
0.015686
-0.025787
-0.046783
-0.062408
-0.070221
-0.070221
-0.067291
-0.069733
-0.056549
-0.044342
-0.047272
-0.031647
-0.021393
-0.017975
-0.006256
0.005920
0.005920
0.001038
0.013733
0.009827
0.016174
0.008850
0.001526
0.012756
0.011292
-0.000885
0.004456
-0.006256
0.001526
-0.004791
0.002991
-0.018951
-0.010651
-0.003326
-0.009674
-0.016998
-0.018463
-0.013580
-0.012115
-0.020416
-0.004791
-0.011627
-0.007233
-0.018463
-0.007233
-0.004791
-0.002350
0.001038
0.001038
0.004944
-0.001862
0.004944
-0.001862
0.005432
0.004944
0.014709
0.007874
0.007874
-0.002350
0.008362
0.014221
0.020081
0.006897
0.013733
0.014709
0.009338
0.010315
0.016663
0.007385
0.005920
0.020569
0.002014
0.010803
0.018616
0.009338
0.002014
0.021057
0.010315
0.003967
0.000549
0.013733
0.002502
0.005432
0.012268
0.020081
-0.001862
-0.000397
0.005432
0.005432
0.012756
0.006409
0.009827
0.007874
0.006409
0.005920
0.010803
0.005432
-0.001862
0.001038
0.010315
0.004456
0.002502
0.012268
0.011292
0.001526
0.014221
0.004944
0.006409
0.010315
0.003479
0.017639
0.005920
0.006409
0.001038
0.006409
0.001526
0.010315
0.006409
0.010803
-0.002838
0.009338
0.002991
0.007874
0.005920
0.008362
0.012268
0.016663
0.004944
0.004456
-0.000885
0.018616
0.013245
0.007385
-0.004791
0.000549
0.015686
0.018127
0.009827
0.011780
0.018616
0.024963
0.040588
0.035217
0.036194
0.031311
0.034729
0.036194
0.050842
0.060120
0.075745
0.069397
0.058655
0.070862
0.079163
0.084534
0.087463
0.060120
0.025940
0.002014
0.002502
0.017639
0.060608
-0.041901
-0.070709
-0.118561
-0.249908
-0.248444
-0.283112
-0.323639
-0.139069
0.166077
0.121643
-0.058014
-0.203033
-0.013092
0.459045
0.437561
0.316956
0.172424
-0.038971
-0.093658
-0.072174
0.019104
0.181213
0.305725
0.351624
0.299866
0.243713
0.158752
0.066956
-0.019928
-0.107330
-0.169342
-0.210358
-0.227448
-0.230377
-0.212799
-0.197662
-0.183502
-0.145416
-0.116608
-0.099030
-0.065826
-0.043854
-0.024811
-0.008209
0.003479
0.001038
0.027893
0.052795
0.066956
0.072327
0.078186
0.081604
0.072327
0.070374
0.081604
0.091370
0.082581
0.089905
0.071350
0.083557
0.074768
0.063049
0.043518
0.021057
0.016174
0.000061
-0.017487
-0.021881
-0.037506
-0.034576
-0.053131
-0.060455
-0.063385
-0.076569
-0.093170
-0.089264
-0.096100
-0.099518
-0.102936
-0.099518
-0.089752
-0.085358
-0.071686
-0.060455
-0.052643
-0.057526
-0.048737
-0.026276
-0.031647
-0.035553
-0.025299
-0.025299
-0.014069
-0.018951
-0.018463
-0.012604
-0.013580
-0.005280
-0.021393
-0.013092
-0.009186
-0.012115
-0.014069
-0.014069
-0.011627
-0.017487
-0.005280
-0.013580
-0.014557
-0.015045
-0.017975
-0.008698
-0.002838
-0.013092
-0.001373
-0.016022
-0.007233
-0.014557
-0.012604
0.002502
-0.011139
0.000061
-0.002838
-0.008698
0.003967
0.002502
0.005920
-0.008698
0.008850
0.002502
0.008850
0.003479
0.002991
-0.012604
-0.003815
0.004456
-0.006256
0.000549
0.003479
-0.000885
0.005920
-0.001373
-0.002350
-0.001862
0.002014
0.014221
0.003967
0.002014
-0.004791
0.008850
-0.000885
0.002502
-0.002350
0.006409
0.005920
0.007385
-0.000397
0.014221
0.000061
0.003967
0.005920
0.002014
0.005920
0.004456
0.010803
0.010803
0.016174
0.011292
0.018127
0.014709
0.005432
0.011780
0.010803
0.017639
0.015198
0.016663
0.024475
0.003967
0.022034
0.016663
0.020081
0.017151
0.015198
0.026917
0.023499
0.025452
0.032288
0.044006
0.031799
0.043030
0.035706
0.039612
0.055237
0.046448
0.030823
0.040588
0.033752
0.038635
0.022034
-0.004791
-0.013580
-0.017487
-0.022858
-0.027252
0.032776
0.133850
0.254944
0.367737
0.454163
0.423889
0.276917
0.043030
-0.162506
-0.259674
-0.197662
-0.061432
0.077209
0.123108
0.134338
0.054260
-0.060944
-0.232819
-0.382233
-0.411530
-0.209869
0.048401
0.251526
0.130432
0.041077
-0.255768
-0.428619
-0.522858
-0.341217
-0.072174
0.069397
0.181213
0.242737
0.221741
0.151428
0.063538
-0.004791
-0.043365
-0.064362
-0.078522
-0.090729
-0.085846
-0.077545
-0.079498
-0.083893
-0.082428
-0.063873
-0.045807
-0.042877
-0.026276
0.010803
-0.001862
0.013245
0.007385
-0.001373
-0.000885
0.006409
0.004944
-0.004303
-0.001373
0.003967
0.006409
-0.009186
-0.005280
-0.016998
-0.007721
-0.013580
-0.010162
-0.008209
-0.007233
-0.010651
-0.007721
-0.001373
-0.009674
-0.003815
-0.003815
-0.002350
0.003967
0.005432
0.003967
0.006409
0.011780
0.012756
0.004456
0.002991
0.006897
0.012756
0.015198
0.017151
0.012268
0.023499
0.015198
0.012756
0.011780
0.028381
0.024963
0.008362
0.031799
0.018127
0.008362
0.023010
0.022034
0.007385
0.017639
0.011292
0.006897
0.011780
0.023499
0.006409
0.002014
0.004944
0.010315
0.003479
0.009827
0.000549
0.009338
0.010315
-0.003815
0.010315
0.000549
0.005920
-0.005768
0.003967
0.001526
0.002991
-0.002838
-0.005280
0.002502
0.001038
-0.006256
0.007874
-0.008209
-0.001862
0.000549
0.003967
-0.004303
-0.003326
-0.007233
0.000061
0.003479
0.000061
0.003479
-0.000397
0.006897
-0.010162
-0.003326
-0.012604
-0.004303
-0.006256
-0.006256
-0.006256
-0.006744
-0.005280
-0.002838
0.009827
-0.008209
0.005920
-0.006256
-0.008698
0.001038
-0.001862
-0.000397
0.014221
0.000061
-0.000885
0.008850
0.006897
0.004944
0.015198
0.002014
0.006897
0.005432
0.008850
0.011780
0.025940
0.014221
0.027405
0.028870
0.035217
0.038147
0.049866
0.048401
0.042542
0.032288
0.039612
0.022522
-0.000885
-0.006744
0.027893
0.079651
0.171448
0.333557
0.449280
0.488342
0.386292
0.158752
-0.075104
-0.171783
-0.150787
-0.040924
0.065491
0.146057
0.170959
0.152405
0.117737
0.007385
-0.128815
-0.237213
-0.326080
-0.401276
-0.412994
-0.364166
-0.305573
-0.226959
-0.116119
-0.028229
0.077698
0.229065
0.357483
0.365784
0.348694
0.270569
0.205139
0.197815
0.205139
0.250061
0.342346
0.406311
0.455627
0.446838
0.402893
0.326233
0.230530
0.148987
0.054260
-0.017487
-0.079987
-0.114166
-0.141022
-0.165924
-0.169830
-0.149323
-0.143951
-0.132721
-0.121490
-0.084869
-0.087799
-0.072662
-0.064362
-0.031647
-0.032135
-0.018951
0.002014
0.008850
0.012756
0.012756
0.012756
0.010315
0.016663
0.018616
0.023987
0.017151
0.009338
0.011292
0.015686
0.014221
0.007385
0.004944
-0.012115
-0.015045
-0.016022
-0.021881
-0.020905
-0.024811
-0.032623
-0.041412
-0.027252
-0.043365
-0.041901
-0.039459
-0.056549
-0.056549
-0.071686
-0.070221
-0.075592
-0.072174
-0.077057
-0.074615
-0.071198
-0.084381
-0.081940
-0.070221
-0.072662
-0.076569
-0.078522
-0.069733
-0.086823
-0.075104
-0.068268
-0.076080
-0.067780
-0.066803
-0.067780
-0.059967
-0.056061
-0.065338
-0.061920
-0.043365
-0.061920
-0.043365
-0.047272
-0.043365
-0.045319
-0.042877
-0.039948
-0.030670
-0.033600
-0.026276
-0.031647
-0.025787
-0.021881
-0.021881
-0.020905
-0.016022
-0.020905
-0.018463
-0.012115
-0.019440
-0.001862
-0.008698
-0.007233
-0.020416
0.000061
-0.018463
-0.009674
-0.008698
-0.014557
-0.019928
-0.011139
-0.010162
-0.016998
-0.017487
-0.017975
-0.024323
-0.030182
-0.029694
-0.037506
-0.032135
-0.043365
-0.029694
-0.031158
-0.045807
-0.041412
-0.023834
-0.034576
-0.039459
-0.034088
-0.030670
-0.033600
-0.019928
-0.020416
-0.008209
-0.006744
-0.004791
-0.002350
0.003479
0.028381
0.034241
0.064514
0.066956
0.080627
0.082092
0.085999
0.095764
0.120667
0.133362
0.150940
0.160706
0.161682
0.137756
0.136292
0.135315
0.117737
0.092346
0.103577
0.121643
0.133362
0.190002
0.302795
0.479553
0.640686
0.762268
0.663635
0.324768
-0.169342
-0.446686
-0.350494
-0.172272
0.038635
0.129456
0.138245
0.090881
-0.042877
-0.204987
-0.413971
-0.564850
-0.606354
-0.539948
-0.420319
-0.374908
-0.477448
-0.582428
-0.618073
-0.562408
-0.228424
-0.030182
-0.039459
-0.134186
-0.211823
-0.154694
-0.040436
0.056213
0.106506
0.113831
0.122620
0.094788
0.096252
0.081116
0.073303
0.063049
0.067444
0.061584
0.065002
0.069397
0.061584
0.052795
0.052795
0.044006
0.045959
0.058655
0.043030
0.040100
0.035217
0.037659
0.032776
0.034729
0.026917
0.021545
0.029358
0.011780
0.010803
0.010315
0.015198
0.015686
0.013733
0.008850
-0.008209
0.004944
0.006409
0.014221
0.008362
0.002991
-0.002350
-0.001373
-0.002350
-0.008698
-0.002350
0.002502
-0.007721
-0.013580
-0.017975
-0.012604
-0.012604
-0.024323
-0.016998
-0.019928
-0.025787
-0.020905
-0.019928
-0.017975
-0.002838
-0.002838
0.004944
0.007874
0.014709
0.024963
0.039124
0.054260
0.077209
0.096252
0.111389
0.111389
0.035217
-0.025787
-0.008209
0.007385
0.053284
0.121155
0.110413
0.074280
0.048401
0.004944
-0.007721
-0.027252
-0.036041
-0.057037
-0.050690
-0.060944
-0.063385
-0.059967
-0.056061
-0.061432
-0.061920
-0.065826
-0.061920
-0.070709
-0.068268
-0.064362
-0.067291
-0.055084
-0.053619
-0.058990
-0.048248
-0.044342
-0.043365
-0.046783
-0.036041
-0.024323
-0.030182
-0.023346
-0.027252
-0.017487
-0.027252
-0.011139
-0.009186
-0.016022
-0.018463
-0.011627
0.000061
-0.004791
0.001526
-0.003815
0.002991
0.002991
0.007385
0.003479
0.015198
-0.001862
0.003967
0.004944
0.011780
0.010315
0.019104
0.016174
0.021057
0.012756
0.010803
0.025940
0.018616
0.026428
0.022522
0.033752
0.025452
0.029846
0.028870
0.026917
0.040100
0.042053
0.050842
0.043518
0.049866
0.044006
0.053284
0.055725
0.045471
0.051331
0.040588
0.044983
0.053772
0.060120
0.063538
0.055725
0.046936
0.023499
0.028381
0.027893
0.023010
0.028870
0.049866
0.061584
0.090881
0.102112
0.157776
0.203186
0.274963
0.370667
0.482483
0.371155
0.139709
0.033264
0.126526
0.339417
0.444397
0.483459
0.421448
0.325256
0.221741
0.155823
0.149963
0.170471
0.145569
0.054749
0.011292
-0.004791
-0.026276
-0.062897
-0.091217
-0.124908
-0.143951
-0.159576
-0.170807
-0.176178
-0.174225
-0.167389
-0.167877
-0.147858
-0.135162
-0.132721
-0.122955
-0.121002
-0.093658
-0.094635
-0.085846
-0.090729
-0.078033
-0.070221
-0.075104
-0.071686
-0.063385
-0.058990
-0.058502
-0.055573
-0.056549
-0.047760
-0.055084
-0.045807
-0.044342
-0.042877
-0.054596
-0.038483
-0.044342
-0.052155
-0.042877
-0.041901
-0.029694
-0.043854
-0.033112
-0.032135
-0.030670
-0.040436
-0.034088
-0.035065
-0.015533
-0.036041
-0.026764
-0.024323
-0.031647
-0.017975
-0.023834
-0.032135
-0.028229
-0.024811
-0.010162
-0.009674
-0.018951
-0.017975
-0.022369
-0.021881
-0.000885
-0.006744
-0.008209
-0.022369
-0.012115
-0.009186
-0.006744
-0.004791
-0.008698
-0.009674
-0.014557
-0.011139
-0.015533
-0.015045
0.001526
-0.006256
-0.006256
-0.005768
-0.014557
-0.007721
-0.007233
-0.012604
-0.004791
-0.010651
-0.018951
-0.011139
-0.014557
-0.010162
-0.015533
-0.010162
-0.010651
-0.028717
-0.018951
-0.009186
0.002502
-0.007721
-0.028717
-0.039948
-0.010162
0.014221
0.048401
0.078674
0.014221
-0.101959
-0.062408
0.006897
0.029358
0.054260
0.067444
0.060120
0.077209
0.103577
0.078674
-0.077057
-0.254791
-0.269440
-0.192291
-0.114655
-0.024323
-0.031647
-0.064362
-0.115631
-0.160553
-0.197174
-0.213287
-0.226471
-0.219635
-0.212799
-0.197174
-0.168854
-0.138092
-0.121490
-0.100006
-0.070221
-0.067780
-0.043854
-0.032135
-0.017975
-0.015045
-0.009674
0.007385
0.008850
0.019592
0.021057
0.018616
0.018127
0.032288
0.032776
0.027405
0.023987
0.020081
0.020569
-0.000397
0.001526
-0.023834
-0.007721
0.020569
0.032776
0.068420
0.133850
0.221252
0.277405
0.257874
0.153870
-0.009186
-0.110260
-0.089752
-0.039459
0.015686
0.055725
0.022034
-0.038971
-0.095612
-0.109772
-0.126862
-0.148346
-0.142487
-0.061920
0.100159
0.228577
0.146057
0.002991
-0.046295
-0.071198
-0.013580
0.097717
0.204651
0.290588
0.336975
0.371643
0.369690
0.365295
0.346252
0.321838
0.285217
0.247131
0.206116
0.175354
0.146545
0.112366
0.078674
0.055725
0.032288
0.008850
-0.009186
-0.025787
-0.044830
-0.042877
-0.054108
-0.070221
-0.088287
-0.088287
-0.082916
-0.091705
-0.083405
-0.100006
-0.100006
-0.108795
-0.086334
-0.086334
-0.091217
-0.096588
-0.094147
-0.095612
-0.088776
-0.090729
-0.087799
-0.082916
-0.083893
-0.080475
-0.083405
-0.072174
-0.072662
-0.078522
-0.071198
-0.061920
-0.069244
-0.074127
-0.068756
-0.062408
-0.062408
-0.053131
-0.061920
-0.060944
-0.054596
-0.063873
-0.051178
-0.052643
-0.051666
-0.053619
-0.051666
-0.044342
-0.040436
-0.041901
-0.042877
-0.040436
-0.034088
-0.034088
-0.032623
-0.022369
-0.016510
-0.022858
-0.008698
-0.010651
-0.003326
-0.001862
0.007385
0.023499
0.029358
0.049377
0.044495
0.049377
0.039612
0.064026
0.091370
0.102112
0.118713
0.109924
0.106506
0.118713
0.100159
0.112366
0.106506
0.119202
0.115295
0.114807
0.106995
0.098206
0.086975
0.071350
0.057678
0.052307
0.032776
0.027893
0.014709
0.004456
0.006409
-0.010651
-0.016998
-0.033600
-0.033600
-0.031158
-0.037506
-0.042877
-0.040436
-0.033600
-0.037994
-0.033600
-0.029694
-0.016022
-0.028717
-0.017975
-0.010651
-0.015045
-0.004303
-0.001862
-0.005280
0.001038
-0.009674
-0.006744
0.003479
0.003479
0.009827
0.000061
0.003479
-0.002350
-0.002838
0.012268
0.007385
0.005920
0.007385
0.014709
0.016174
0.006897
0.002991
0.009827
0.017639
0.016174
0.008850
0.024475
0.031311
0.022522
0.031311
0.026917
0.034729
0.026917
0.022034
0.022034
0.036194
0.024963
0.040100
0.029358
0.023987
0.033752
0.033752
0.072327
0.084534
0.069885
0.093323
0.112366
0.124084
0.162170
0.166565
0.382385
0.487854
0.282288
-0.114655
-0.441803
-0.230377
-0.039948
0.073303
0.182190
0.223206
0.212463
0.071350
-0.091217
-0.202545
-0.238678
-0.233307
-0.222076
-0.211334
-0.183990
-0.165436
-0.146881
-0.122955
-0.110748
-0.090729
-0.083893
-0.076080
-0.082428
-0.065338
-0.045807
-0.039459
-0.040924
-0.024811
-0.019928
-0.016022
-0.020905
-0.009674
-0.011627
-0.009186
-0.016022
-0.016022
-0.010162
-0.005280
-0.003326
-0.009674
-0.016022
-0.014557
-0.004303
-0.013092
-0.010651
-0.007233
0.002502
-0.009186
-0.006256
-0.015045
-0.009186
-0.001862
-0.011627
-0.007233
-0.005280
-0.001373
-0.011139
0.002502
-0.003326
-0.002350
0.001526
-0.008209
-0.002350
0.005920
0.001038
0.000061
0.008362
-0.005768
0.009338
-0.002350
0.009827
0.011292
0.010315
0.007874
0.002502
0.007874
0.003967
0.006409
0.012268
0.008362
0.011292
-0.003326
0.013733
0.006897
0.014709
0.000549
0.013733
0.013733
0.010315
0.000549
0.009338
0.016174
0.017639
0.000549
0.011292
0.011292
0.005920
0.016174
0.008850
0.016174
-0.000885
0.017151
0.006897
0.003479
0.011780
0.008362
0.015198
0.009338
-0.000397
0.018616
0.010803
0.009338
0.013245
0.002991
0.003479
0.005920
0.009827
0.004456
0.005432
0.008362
0.013245
0.002502
0.004944
0.002991
0.007385
0.006897
0.009338
0.005432
0.011780
0.001526
0.004456
-0.000885
0.011780
0.010315
0.003479
0.009338
0.001038
0.008850
0.003967
0.004944
0.004944
0.012756
0.001038
0.010803
-0.002350
0.010315
0.014221
0.008362
0.006409
-0.001862
0.005920
0.013245
0.011292
0.007385
0.010315
0.009827
0.003479
0.007874
0.009827
0.002014
0.012756
0.006409
0.009827
0.008850
0.008362
0.007874
0.013733
0.007385
0.015686
0.009827
0.014221
0.028870
0.034729
0.040100
0.030823
0.044495
0.038147
0.043518
0.048889
0.049866
0.047913
0.051819
0.036682
0.042053
0.015198
-0.009186
-0.000885
0.017639
0.037170
0.070862
0.139221
0.201721
0.268616
0.309631
0.211975
0.046936
-0.072174
-0.118073
-0.074615
-0.007233
0.071838
0.111877
0.093323
0.058655
0.007385
-0.052643
-0.119537
-0.199127
-0.253326
-0.275299
-0.339264
-0.422760
-0.393463
-0.128815
0.280823
0.516174
0.451233
0.179260
-0.344147
-0.687897
-0.641510
-0.344147
0.077209
0.306213
0.339417
0.251526
0.197327
0.126038
0.042053
-0.061920
-0.135162
-0.163483
-0.132721
-0.093170
-0.077057
-0.055084
-0.042389
-0.028229
-0.014069
-0.012604
-0.010162
0.010803
0.017639
0.014221
0.016174
0.018127
0.022034
0.013733
0.018127
0.008362
0.015198
0.013245
0.014221
0.009338
0.006409
0.013245
0.016663
0.009338
0.002014
0.002991
0.007874
0.001526
-0.001862
0.009338
0.009338
0.005432
0.004456
0.001038
0.003479
-0.001373
0.007874
-0.000397
-0.009674
0.008850
-0.000397
0.005432
-0.012115
0.004456
0.004944
-0.003815
0.002014
0.002502
-0.001373
-0.005280
0.006897
0.003967
0.006897
-0.003815
-0.002838
-0.006256
-0.005768
0.007874
0.006409
-0.001862
-0.003815
0.005432
0.009338
0.000061
0.004456
0.004456
0.003967
-0.005768
0.008362
0.005920
0.008850
0.000549
0.004944
0.003479
0.000061
0.003967
0.009827
0.001526
0.005920
0.009338
0.005920
0.010803
0.003479
0.003967
0.011292
0.007874
0.007874
0.009338
0.015198
0.015686
0.011780
0.011780
0.019592
0.008850
0.011780
0.018127
0.023499
0.014709
0.017639
0.005432
0.016174
0.015198
0.015686
0.026428
0.029846
0.019104
0.011292
0.016174
0.029358
0.033264
0.017639
0.020081
0.023010
0.026428
0.028870
0.027405
0.023010
0.025452
0.026917
0.028870
0.026428
0.037170
0.047424
0.051819
0.065979
0.060608
0.058655
0.045959
0.058655
0.040100
0.047424
0.055237
0.047913
0.035706
0.050842
0.051819
0.068420
0.073303
0.089905
0.108459
0.129944
0.124573
0.112854
0.082581
0.070374
0.022522
0.009338
0.000549
0.005920
-0.003326
-0.033112
-0.035065
-0.064362
-0.067780
-0.087799
-0.109283
-0.152252
-0.188873
-0.212311
-0.164459
-0.043854
-0.014069
0.026917
0.070862
0.128967
0.113342
0.086975
0.130432
0.156311
0.135315
0.115784
0.158752
0.214905
0.258362
0.308167
0.300842
0.285706
0.236877
0.183167
0.139221
0.087463
0.052307
0.024475
0.003967
-0.011139
-0.025787
-0.045319
-0.053131
-0.048248
-0.059967
-0.062408
-0.050201
-0.059479
-0.059479
-0.073639
-0.065826
-0.056549
-0.055573
-0.065338
-0.062897
-0.067780
-0.058990
-0.058502
-0.057526
-0.051666
-0.057037
-0.056061
-0.052643
-0.065338
-0.040924
-0.041901
-0.038971
-0.035065
-0.026276
-0.022858
-0.015045
-0.023834
-0.003326
-0.006744
0.000061
0.015686
0.018127
0.030823
0.025452
0.024963
0.031311
0.040588
0.071350
0.071350
0.082581
0.090393
0.066467
0.065979
0.057678
0.067444
0.065491
0.067444
0.062073
0.059143
0.048401
0.036682
0.019104
0.016174
0.000061
-0.008209
-0.016998
-0.035553
-0.037506
-0.014557
0.004456
0.012268
-0.070221
-0.248932
-0.236237
-0.166901
-0.125397
-0.119537
-0.102936
-0.164948
-0.207428
-0.224518
-0.216705
-0.208405
-0.215729
-0.199615
-0.206451
-0.196198
-0.209869
-0.194733
-0.189850
-0.181549
-0.173737
-0.146881
-0.133698
-0.121490
-0.109283
-0.085846
-0.088287
-0.064362
-0.072174
-0.051666
-0.046295
-0.037506
-0.031647
-0.024811
-0.012604
-0.011627
-0.004791
-0.008209
0.002502
0.001038
0.010803
0.006409
0.007874
0.010803
0.012756
0.023010
0.018127
0.024963
0.023499
0.033264
0.022522
0.032288
0.037170
0.037170
0.030823
0.033264
0.034729
0.038147
0.040100
0.034241
0.042542
0.044495
0.038147
0.047913
0.047424
0.052307
0.042053
0.043518
0.035217
0.041565
0.045471
0.042053
0.050354
0.048401
0.054260
0.044006
0.047913
0.056702
0.063538
0.060608
0.059631
0.075256
0.073792
0.076233
0.115784
0.112854
0.104553
0.126526
0.133362
0.167053
0.203674
0.251038
0.247620
0.221252
0.169983
0.094788
0.041565
0.050354
0.051819
0.045471
0.019592
0.008362
-0.012604
-0.055573
-0.117096
-0.157135
-0.218658
-0.224030
-0.121490
0.107483
0.563049
0.589905
0.181702
-0.117096
-0.266998
-0.103424
0.096741
0.226135
0.330139
0.261780
0.198303
0.292542
0.330139
0.314026
0.241760
0.149475
0.065002
0.004456
-0.044342
-0.079987
-0.102936
-0.109283
-0.127838
-0.127838
-0.132721
-0.125885
-0.117584
-0.112213
-0.109283
-0.100983
-0.094147
-0.099518
-0.096100
-0.081451
-0.075104
-0.072662
-0.064362
-0.064362
-0.060944
-0.056549
-0.046783
-0.060455
-0.051178
-0.034576
-0.050201
-0.043365
-0.038971
-0.039948
-0.040924
-0.037018
-0.033600
-0.037018
-0.036041
-0.045319
-0.031158
-0.035553
-0.033112
-0.026276
-0.038483
-0.027740
-0.028229
-0.029694
-0.031158
-0.025787
-0.031647
-0.034088
-0.029205
-0.030182
-0.033112
-0.029205
-0.037994
-0.041412
-0.036530
-0.041901
-0.048248
-0.046295
-0.045319
-0.043365
-0.038971
-0.052643
-0.037506
-0.039948
-0.034088
-0.041412
-0.033600
-0.029694
-0.024811
-0.019928
-0.022369
-0.026276
-0.015045
-0.021393
-0.011627
-0.010162
-0.005280
-0.010162
-0.010651
-0.003326
0.003479
-0.003326
0.004456
0.003967
0.009338
-0.000397
0.004944
0.003479
0.008850
0.005920
0.004944
0.014221
0.000061
-0.007721
0.005432
0.008362
0.002502
0.003967
-0.001862
-0.003815
-0.002350
-0.002838
0.000549
0.002502
-0.006256
0.003967
-0.002350
-0.002838
-0.005768
-0.005280
0.007874
0.005432
-0.003815
-0.005280
-0.004791
0.001038
0.008850
0.006897
-0.012115
-0.003815
0.009338
-0.004303
0.010315
-0.006256
-0.000885
0.003479
-0.000397
0.001038
-0.008209
0.010315
-0.003326
0.004456
0.001526
-0.002838
0.003479
0.006409
-0.000885
0.008362
-0.003815
-0.001373
-0.000397
-0.001373
0.002502
0.005432
-0.001862
-0.001862
-0.000397
0.004944
0.006409
0.013733
0.016174
0.020081
0.022522
0.034241
0.045959
0.034729
0.043518
0.030334
0.031311
0.053772
0.134338
0.226624
0.355042
0.388245
0.294495
0.187561
0.013245
-0.117096
-0.112213
-0.016022
0.093323
0.137268
0.144104
0.127502
0.049377
-0.036041
-0.114655
-0.164459
-0.213776
-0.208893
-0.248932
-0.345123
-0.385162
-0.282623
-0.034576
0.266174
0.532288
0.457092
0.273987
-0.015045
-0.268951
-0.395416
-0.242096
0.056702
0.353088
0.372620
0.355042
0.265198
0.174866
0.097229
0.027893
-0.035065
-0.072662
-0.105865
-0.110748
-0.117584
-0.123932
-0.111237
-0.114166
-0.101471
-0.099030
-0.088287
-0.087311
-0.069733
-0.062408
-0.062897
-0.055573
-0.050690
-0.044342
-0.049225
-0.045807
-0.042877
-0.045319
-0.041412
-0.041901
-0.037018
-0.039459
-0.032623
-0.039948
-0.041901
-0.030670
-0.025299
-0.030670
-0.040924
-0.032623
-0.035553
-0.027740
-0.024323
-0.024323
-0.025787
-0.018463
-0.019440
-0.021393
-0.019440
-0.024811
-0.019928
-0.025787
-0.023346
-0.017487
-0.014069
-0.014069
-0.021881
-0.017487
-0.027252
-0.019440
-0.016998
-0.013092
-0.013092
-0.012115
-0.012115
-0.012115
-0.022369
-0.008698
-0.006256
-0.004303
-0.005280
-0.009186
-0.007233
0.000061
-0.000397
-0.003815
0.000549
0.000549
-0.016022
-0.008209
-0.002350
0.005432
0.006897
-0.001862
-0.001373
-0.005280
0.002502
-0.005768
-0.010162
-0.002838
-0.005280
-0.003326
-0.004303
-0.005280
0.001526
-0.006744
-0.003815
-0.012115
0.003479
-0.009674
-0.000397
-0.018951
-0.003326
-0.006256
0.000549
-0.000397
-0.004303
0.006409
-0.001373
0.001038
-0.002350
0.001526
0.008850
0.004944
0.014221
0.007874
0.002502
0.010315
0.016663
-0.001373
0.013245
0.016663
0.002502
0.013245
0.000061
0.019104
0.016174
0.013245
0.011292
0.014221
0.011292
0.014709
0.007874
0.007874
0.012268
0.016663
0.002014
0.016174
0.011780
0.021057
0.020081
0.014221
0.018616
0.019104
0.023499
0.023987
0.033752
0.035217
0.056213
0.044495
0.053284
0.042053
0.060120
0.052307
0.057190
0.068420
0.094299
0.110413
0.135803
0.131409
0.163147
0.187561
0.219299
0.250549
0.275452
0.235901
0.153870
0.069397
-0.021881
-0.031158
-0.004791
0.027405
-0.012604
-0.043854
-0.063385
-0.066315
-0.104401
-0.111237
-0.105377
-0.157135
-0.275299
-0.358795
-0.323151
-0.192780
0.060608
0.225647
0.232971
0.238831
0.206116
0.210510
0.348694
0.420471
0.414124
0.304260
0.150452
0.135315
0.245178
0.361389
0.410706
0.375061
0.303772
0.203674
0.115784
0.020569
-0.051178
-0.105377
-0.150299
-0.184479
-0.194733
-0.198639
-0.195709
-0.195221
-0.181549
-0.177643
-0.165924
-0.148834
-0.144928
-0.127350
-0.123932
-0.115143
-0.108795
-0.095123
-0.092682
-0.079498
-0.072662
-0.073151
-0.068756
-0.063385
-0.048737
-0.056549
-0.053131
-0.054596
-0.041412
-0.037994
-0.024811
-0.024811
-0.031158
-0.019440
-0.005280
-0.011139
0.009338
0.012268
0.021057
0.020569
0.035706
0.037170
0.055237
0.046448
0.070374
0.078674
0.092346
0.107483
0.106018
0.117249
0.106506
0.111389
0.129944
0.138245
0.133362
0.138245
0.138733
0.129944
0.116760
0.099670
0.095276
0.084045
0.068420
0.040100
0.031311
0.017639
0.011780
0.005920
-0.004791
-0.020416
-0.026276
-0.042877
-0.037994
-0.060944
-0.058502
-0.063873
-0.068268
-0.052155
-0.055573
-0.050201
-0.041412
-0.041901
-0.033600
-0.023834
-0.021881
-0.019928
-0.009186
-0.005280
0.006897
0.003967
0.010315
0.004944
0.004944
0.009827
0.011292
0.035706
0.027405
0.054260
0.078186
0.118713
0.166565
0.228088
0.268616
0.220764
0.044006
-0.148346
-0.345612
-0.295807
-0.141998
-0.028717
-0.001862
-0.047272
-0.117096
-0.194733
-0.274323
-0.337311
-0.371002
-0.419342
-0.421295
-0.430573
-0.408600
-0.389069
-0.371002
-0.329498
-0.301666
-0.280182
-0.244537
-0.214752
-0.193268
-0.167389
-0.132721
-0.115143
-0.108795
-0.086334
-0.075104
-0.054108
-0.050201
-0.039948
-0.018463
-0.021393
-0.001862
-0.010651
0.008850
0.000549
0.010315
0.031799
0.036194
0.036194
0.037170
0.048889
0.054260
0.037170
0.053772
0.051331
0.063049
0.072327
0.084534
0.077698
0.069397
0.057678
0.076721
0.094299
0.106506
0.179260
0.300842
0.395569
0.409241
0.361877
0.208069
0.019592
0.006409
0.023987
0.059143
0.101624
0.108459
0.071838
-0.000885
-0.049713
-0.149811
-0.235260
-0.335358
-0.403717
-0.414459
-0.326569
-0.219635
-0.105865
-0.072662
0.080627
0.138245
0.099670
0.080627
0.078186
0.118225
0.191467
0.278381
0.365295
0.438049
0.479065
0.503479
0.508850
0.498596
0.451233
0.401428
0.364319
0.313538
0.262268
0.216370
0.170471
0.144104
0.099670
0.068909
0.035706
0.013245
-0.003326
-0.024323
-0.031647
-0.050690
-0.060455
-0.066315
-0.076080
-0.078033
-0.081940
-0.085846
-0.085358
-0.089264
-0.091217
-0.093170
-0.093658
-0.086334
-0.085846
-0.091705
-0.083893
-0.087799
-0.076080
-0.075104
-0.075592
-0.074127
-0.073639
-0.065826
-0.075592
-0.065338
-0.072662
-0.053619
-0.065826
-0.059967
-0.055573
-0.060944
-0.053619
-0.052155
-0.055573
-0.057526
-0.059479
-0.046295
-0.053131
-0.056549
-0.047760
-0.046783
-0.053131
-0.052155
-0.041901
-0.043854
-0.040436
-0.038483
-0.040924
-0.039459
-0.038483
-0.037506
-0.035553
-0.030670
-0.023834
-0.030182
-0.029694
-0.031647
-0.015533
-0.019440
-0.024811
-0.025299
-0.012604
-0.029694
-0.014069
-0.009674
-0.024811
-0.022858
-0.020416
-0.015533
-0.020905
-0.016022
-0.009186
-0.009186
-0.006744
-0.012115
-0.016998
-0.003815
-0.015533
-0.014557
-0.007721
-0.001373
-0.007721
-0.015533
-0.010162
-0.012115
-0.002350
-0.004303
-0.004303
-0.012604
-0.002350
-0.009186
-0.001862
-0.008698
-0.006744
-0.008698
-0.005280
-0.002350
-0.007233
-0.004303
-0.003815
0.000061
-0.009674
-0.007233
-0.003815
-0.002838
-0.002350
0.000061
-0.003815
0.003967
-0.001373
0.002014
-0.000397
-0.001862
-0.003815
-0.002838
-0.006744
0.002014
0.006897
-0.004303
0.010803
0.015198
0.010803
0.017151
0.008850
0.021057
0.023987
0.023010
0.033264
0.045471
0.051331
0.030334
0.040100
0.046448
0.059143
0.077209
0.132385
0.226624
0.385315
0.618713
0.623596
0.379456
-0.373932
-0.997467
-0.401764
0.438049
0.798889
0.579163
0.253479
-0.051666
-0.122467
-0.095612
-0.115631
-0.148346
-0.167389
-0.151764
-0.147858
-0.145416
-0.140533
-0.146881
-0.161041
-0.159576
-0.142487
-0.150787
-0.139069
-0.127350
-0.122467
-0.104889
-0.097076
-0.093658
-0.061432
-0.055084
-0.043365
-0.035553
-0.026764
-0.032135
-0.027740
-0.012115
-0.016998
-0.002838
-0.000885
0.000549
0.000549
0.010315
-0.006744
0.001526
-0.000397
0.005920
-0.012115
0.007874
-0.000885
0.002014
-0.000397
-0.006744
-0.001862
-0.008209
0.004944
0.001526
0.004456
-0.015533
-0.001862
-0.010162
0.005432
-0.006744
-0.000397
0.000061
-0.009186
-0.000397
-0.016022
0.004456
-0.002838
-0.004303
-0.003815
-0.008209
0.004456
-0.005280
-0.000397
0.000061
-0.004303
0.000549
-0.001373
-0.000397
-0.001373
-0.000397
0.003967
0.002502
0.005920
0.000061
0.001526
0.002014
0.004944
0.006409
0.009338
-0.009674
-0.003815
0.007385
0.002502
0.001038
0.002991
0.002991
-0.004791
0.008362
0.002014
-0.006744
0.004456
0.003479
-0.001862
-0.007721
-0.000885
-0.007233
0.002502
-0.001373
0.005920
0.002991
-0.009186
-0.000885
-0.007721
0.006409
0.015198
-0.000885
0.006409
-0.009186
0.001038
-0.005280
0.010315
0.010803
0.002991
0.010803
0.004456
-0.000397
-0.000397
-0.008209
0.002991
0.009338
-0.001373
0.007385
0.010315
-0.001373
0.006409
0.008362
0.006897
0.006409
0.010803
0.000061
-0.000397
0.002991
0.005920
0.002991
0.001526
0.003479
0.002502
0.008362
0.001526
0.010803
0.003967
-0.003326
0.012268
0.003479
0.008850
0.005920
0.013245
0.012268
0.007874
0.015198
0.013733
0.013245
0.012756
0.017639
0.014709
0.028870
0.036682
0.041077
0.044983
0.037170
0.037170
0.035217
0.036682
0.063049
0.067444
0.082092
0.098694
0.108459
0.113831
0.166565
0.208069
0.266174
0.350159
0.364319
0.300354
0.202209
0.059631
-0.050201
-0.055084
0.006897
0.096252
0.114319
0.060608
-0.005768
-0.051666
-0.094635
-0.175690
-0.240631
-0.262115
-0.310944
-0.388580
-0.436920
-0.457916
-0.335358
-0.150787
-0.022858
-0.019440
-0.109772
-0.147369
-0.038483
0.150940
0.314026
0.201721
0.049866
-0.002350
-0.008209
0.080627
0.196838
0.248108
0.264221
0.237366
0.200256
0.148987
0.086975
0.042053
0.000061
-0.038971
-0.060944
-0.065338
-0.070221
-0.076569
-0.073639
-0.056061
-0.056549
-0.036530
-0.031647
-0.027740
-0.025299
-0.009186
0.009338
0.013245
0.014709
0.019592
0.022522
0.025940
0.020081
0.003967
0.007385
-0.003326
-0.007721
-0.005768
-0.015045
-0.019440
-0.027740
-0.040924
-0.040436
-0.046295
-0.046783
-0.045319
-0.046783
-0.026276
-0.041412
-0.078522
-0.106354
-0.134186
-0.135651
-0.105865
-0.097076
-0.097565
-0.079987
-0.057037
-0.014557
-0.018951
-0.042877
-0.083405
-0.087311
-0.076569
-0.060455
-0.032135
-0.025787
-0.019440
0.002502
0.024963
0.017151
0.020569
0.041565
0.025940
0.042053
0.060120
0.068909
0.057678
0.065002
0.055237
0.046936
0.059143
0.062561
0.066956
0.061584
0.075745
0.065979
0.061584
0.051819
0.040588
0.021057
0.015198
-0.023834
-0.045319
-0.070709
-0.070221
-0.079010
-0.099030
-0.086334
-0.109772
-0.124908
-0.139069
-0.150299
-0.144440
-0.154694
-0.139069
-0.149323
-0.137115
-0.117096
-0.106354
-0.103424
-0.091705
-0.073151
-0.067780
-0.060455
-0.048248
-0.039459
-0.041901
-0.027252
-0.023834
-0.014069
-0.008209
-0.015533
-0.002350
-0.004303
-0.004303
0.005920
0.006897
0.007385
0.005432
0.000549
0.008362
0.023010
0.014709
0.018127
0.006897
0.008850
0.014221
0.023987
0.020081
0.022522
0.011292
0.015686
0.015198
0.024963
0.018616
0.024475
0.021545
0.023499
0.019592
0.021057
0.034241
0.027893
0.032288
0.031799
0.044495
0.036682
0.038635
0.038635
0.044983
0.055725
0.046448
0.046936
0.050842
0.043030
0.055237
0.048889
0.052795
0.053772
0.056702
0.052307
0.046448
0.046448
0.024475
0.025452
0.020569
0.006897
0.022522
0.058655
0.107483
0.269104
0.448303
0.552307
0.611389
0.540588
0.221741
-0.054108
-0.199615
-0.183502
-0.045319
0.123596
0.434143
0.542053
0.354553
0.150452
0.083069
0.139221
0.241272
0.280334
0.211975
0.060608
0.023987
0.070862
0.066467
0.033264
0.085022
0.169983
0.252014
0.289124
0.280334
0.263733
0.214905
0.164612
0.113831
0.064514
0.025452
-0.027252
-0.047272
-0.081451
-0.096588
-0.099030
-0.107330
-0.121002
-0.132721
-0.104401
-0.121490
-0.111725
-0.106842
-0.091705
-0.102448
-0.099030
-0.094147
-0.085358
-0.079987
-0.075592
-0.072662
-0.067780
-0.070709
-0.059479
-0.057526
-0.046295
-0.042877
-0.048737
-0.046783
-0.048248
-0.044342
-0.037994
-0.032623
-0.033112
-0.037506
-0.025787
-0.032135
-0.022369
-0.029694
-0.019928
-0.022369
-0.022858
-0.014069
-0.023346
-0.011627
-0.012115
-0.010651
-0.015533
-0.011627
-0.014069
-0.004303
0.002014
-0.007721
-0.008698
-0.004791
0.005920
0.022522
0.016174
0.011780
0.031311
0.038635
0.079163
0.119690
0.157776
0.182678
0.177307
0.111877
0.002014
-0.033112
-0.012115
0.029846
0.056702
0.049377
0.034729
-0.010651
-0.031158
-0.070709
-0.115631
-0.151764
-0.186432
-0.187408
-0.194733
-0.195709
-0.215729
-0.216217
-0.225983
-0.207916
-0.200104
-0.189362
-0.173737
-0.156158
-0.151764
-0.123932
-0.114655
-0.093658
-0.089752
-0.086334
-0.069244
-0.058502
-0.053619
-0.046783
-0.044342
-0.040924
-0.035065
-0.035553
-0.039948
-0.035553
-0.037506
-0.035553
-0.031647
-0.037018
-0.029205
-0.031647
-0.032135
-0.028229
-0.037018
-0.022369
-0.016022
-0.027252
-0.014069
-0.012604
-0.016510
-0.022858
-0.006744
-0.007233
-0.004303
0.003479
0.002991
0.006897
0.010803
0.009827
0.018616
0.023010
0.012756
0.006897
0.023010
0.009338
0.021057
0.016174
0.009338
0.005432
0.011292
0.011780
0.014709
0.014709
0.002502
-0.013092
0.009827
0.030823
0.076721
0.168518
0.292053
0.428284
0.514709
0.464417
0.305725
0.118225
-0.049225
-0.112701
-0.060455
0.038147
0.161682
0.220764
0.221252
0.127991
-0.006744
-0.149323
-0.243073
-0.335358
-0.384674
-0.316803
-0.152740
-0.079010
-0.009186
0.020081
0.089905
0.061096
-0.127350
-0.015533
0.103088
0.123108
0.210999
0.265198
0.318909
0.354553
0.361389
0.329163
0.307678
0.268616
0.212463
0.178772
0.139709
0.103577
0.060608
0.023987
0.001038
-0.017975
-0.032135
-0.040436
-0.045319
-0.062897
-0.067291
-0.059479
-0.058014
-0.054596
-0.072662
-0.055084
-0.058014
-0.055084
-0.050690
-0.050690
-0.042877
-0.051178
-0.042389
-0.037994
-0.031158
-0.040436
-0.029694
-0.033112
-0.038483
-0.032135
-0.041901
-0.026764
-0.033600
-0.029694
-0.037506
-0.025787
-0.031647
-0.017487
-0.030182
-0.018951
-0.036530
-0.023346
-0.021881
-0.029694
-0.018463
-0.030670
-0.025299
-0.016022
-0.021881
-0.024811
-0.027740
-0.025299
-0.023346
-0.016510
-0.025299
-0.025299
-0.016998
-0.030182
-0.026276
-0.025299
-0.018951
-0.027252
-0.025787
-0.025787
-0.032135
-0.028717
-0.024323
-0.021881
-0.025299
-0.034576
-0.032623
-0.016998
-0.032135
-0.027252
-0.027740
-0.030670
-0.037994
-0.027740
-0.030670
-0.030670
-0.024323
-0.033600
-0.037506
-0.027740
-0.030670
-0.027252
-0.033600
-0.023346
-0.023346
-0.038971
-0.039948
-0.024323
-0.022369
-0.033112
-0.023346
-0.037018
-0.027252
-0.031158
-0.038971
-0.033600
-0.036041
-0.026764
-0.032135
-0.039459
-0.040924
-0.032135
-0.026764
-0.032623
-0.033600
-0.035553
-0.034088
-0.031647
-0.031158
-0.042389
-0.034576
-0.035065
-0.043365
-0.034088
-0.045807
-0.034576
-0.055084
-0.037994
-0.034088
-0.034576
-0.019928
0.002991
0.057678
0.039612
-0.009186
-0.038971
-0.038483
0.044983
0.113342
0.150452
0.115784
0.123108
0.154846
0.062073
0.041077
-0.097076
-0.102448
0.021057
0.211487
0.381409
0.533752
0.526428
0.335999
0.063049
-0.135651
-0.196686
-0.170807
-0.098053
-0.036041
0.007385
0.032288
0.135315
0.250061
0.202698
0.040588
-0.058014
-0.116119
-0.153717
-0.165436
-0.145416
-0.103912
-0.062408
-0.012604
0.017639
0.052307
0.062073
0.086975
0.076233
0.081604
0.067932
0.064026
0.045471
0.047913
0.033264
0.009827
0.008362
-0.002350
-0.009186
-0.023346
-0.023834
-0.031647
-0.029205
-0.043854
-0.054596
-0.048737
-0.062897
-0.061920
-0.057526
-0.072662
-0.070709
-0.084381
-0.066803
-0.079498
-0.075592
-0.074127
-0.070709
-0.075104
-0.069244
-0.079987
-0.076080
-0.063385
-0.067291
-0.066315
-0.058990
-0.054596
-0.062408
-0.049225
-0.047760
-0.032135
-0.040924
-0.037506
-0.020416
-0.024323
-0.003815
-0.003326
0.002502
0.008850
0.007385
0.027405
0.048401
0.054749
0.065979
0.073303
0.057678
0.051331
0.070374
0.071838
0.087952
0.089417
0.085022
0.090881
0.067444
0.058167
0.050354
0.045471
0.019592
-0.006256
-0.026276
-0.048248
-0.050201
-0.039948
-0.046295
-0.060944
-0.071686
-0.096100
-0.097076
-0.108307
-0.107819
-0.109283
-0.108307
-0.124420
-0.109772
-0.097565
-0.089264
-0.080963
-0.075104
-0.051178
-0.057526
-0.051178
-0.045319
-0.027740
-0.030182
-0.028229
-0.020416
-0.016510
-0.019928
-0.017975
-0.006256
-0.005768
-0.001373
-0.003326
-0.000885
0.002502
-0.004791
0.004456
0.007874
0.001526
0.000061
-0.004303
0.018127
0.005920
0.004944
0.004456
-0.001373
0.003967
-0.003815
-0.001373
0.010315
0.004456
0.014709
-0.001862
-0.007233
-0.001373
-0.002350
0.001526
-0.001373
-0.003815
-0.009186
0.003479
-0.004303
0.006409
-0.003815
0.000549
-0.005280
0.000549
0.000549
0.001526
0.003479
-0.000397
-0.000397
0.002991
0.004456
0.001526
0.000549
0.008850
0.018127
0.008850
0.006897
0.014709
0.018616
0.021545
0.031311
0.027405
0.031311
0.028870
0.029846
0.030823
0.030823
0.030334
0.037659
0.038147
0.020081
0.023987
0.027405
0.026917
0.021545
0.030823
0.020569
0.015198
-0.006256
-0.001862
-0.012115
-0.013092
-0.017975
0.008362
0.058167
0.183167
0.313049
0.418518
0.507874
0.510315
0.376526
0.123596
-0.037506
-0.118073
0.005920
0.203186
0.200256
0.227112
-0.077057
-0.122955
0.074768
0.165100
0.137756
-0.083405
-0.058502
-0.256744
-0.499908
-0.614166
-0.446198
-0.282135
-0.194244
-0.150299
-0.125397
-0.106842
-0.095612
-0.091217
-0.071686
-0.048248
-0.040924
-0.023346
-0.003326
0.012756
0.013733
0.031311
0.032776
0.046936
0.041077
0.044983
0.037170
0.039612
0.019104
0.032288
0.017639
0.021545
0.015686
0.002502
0.003967
-0.002350
0.001038
-0.017975
-0.009186
0.002502
-0.014069
-0.015045
-0.012115
-0.022858
-0.012115
-0.014557
-0.018951
-0.026276
-0.014557
-0.011627
-0.021393
-0.016022
-0.020416
-0.019928
-0.024811
-0.012115
-0.020416
-0.008698
-0.013580
-0.007233
-0.017487
-0.014557
-0.010162
-0.008698
-0.013580
-0.005280
-0.006256
-0.006744
-0.003326
-0.010651
-0.003326
0.005920
-0.001373
0.006897
-0.008698
-0.001862
-0.004303
0.003967
0.008362
0.011780
0.002502
0.004944
0.007385
0.000061
0.007385
0.009338
0.002014
0.012268
0.010315
0.001526
0.013733
-0.000397
0.002014
0.013245
0.014709
0.011780
0.007874
0.000549
0.015686
0.016663
0.007385
0.013245
0.014709
0.008850
0.007874
0.019592
0.010315
0.009338
0.011292
0.019592
0.006897
0.012268
0.005432
0.010315
0.005920
0.002991
0.008850
0.008362
0.016663
-0.001373
-0.000885
0.008362
0.008850
0.006409
0.012268
0.000549
0.004944
-0.002350
0.011292
0.005432
0.007874
0.014709
0.002502
-0.005280
0.006409
0.011292
0.010315
0.012756
0.015198
0.013733
0.014709
0.002991
0.007385
0.020081
0.023987
0.013733
0.013245
0.017151
0.027893
0.020081
0.023987
0.025452
0.017639
0.029846
0.021057
0.016663
0.023010
0.032776
0.024475
0.032288
0.018127
0.026428
0.016663
0.011292
0.007874
-0.013092
-0.035065
-0.020905
0.050354
0.130432
0.266663
0.418030
0.513733
0.503479
0.342834
0.150452
-0.064850
-0.184967
-0.137115
0.002014
0.169983
0.234436
0.203186
0.161194
0.049377
-0.093658
-0.198151
-0.273346
-0.322174
-0.324127
-0.386627
-0.448639
-0.415924
-0.315826
-0.181549
-0.045807
0.129944
0.216370
0.193909
0.120667
0.033264
-0.017487
-0.010162
0.051819
0.163635
0.270081
0.338440
0.338928
0.319885
0.275940
0.203186
0.138733
0.075745
0.027405
-0.002838
-0.043365
-0.053131
-0.071686
-0.098541
-0.100494
-0.100494
-0.096100
-0.103424
-0.092194
-0.092194
-0.073639
-0.066803
-0.051178
-0.046295
-0.037506
-0.019928
-0.000397
-0.009674
-0.011627
-0.019440
-0.000885
0.006897
0.019592
0.028381
0.026428
0.010315
0.021057
0.036194
0.025452
0.031799
0.024475
0.020569
0.014221
0.013733
0.007385
0.007385
0.010315
0.012268
0.002502
0.011292
-0.005768
-0.001373
0.010315
-0.004303
0.006897
-0.016022
-0.011139
-0.009186
-0.004791
-0.012115
-0.011627
-0.013580
-0.012115
-0.018951
-0.012115
-0.016998
-0.012115
-0.023346
-0.025787
-0.026764
-0.029694
-0.021881
-0.025299
-0.026764
-0.017975
-0.020416
-0.024811
-0.025299
-0.024323
-0.027252
-0.027252
-0.015533
-0.029694
-0.026764
-0.020416
-0.030670
-0.027740
-0.024323
-0.022858
-0.021393
-0.028229
-0.024811
-0.016510
-0.015045
-0.021393
-0.028229
-0.017487
-0.020905
-0.016022
-0.027740
-0.012604
-0.005768
-0.007721
-0.017975
-0.001862
-0.000885
-0.016998
-0.003326
-0.007233
-0.006744
-0.002350
-0.003815
-0.002838
-0.001373
-0.001862
0.000549
0.003967
0.016174
0.009338
0.004944
0.013245
-0.000885
0.006897
0.014221
0.013733
0.015198
0.027405
0.016663
0.014709
0.023010
0.020081
0.029846
0.036682
0.041077
0.037170
0.047424
0.033752
0.025940
0.037659
0.027405
0.033264
0.031799
0.023987
0.030334
0.041077
0.030334
0.015198
0.010315
0.004456
0.001038
0.022522
0.057190
0.112366
0.190979
0.249084
0.368713
0.417542
0.382874
0.262756
0.069397
-0.069244
-0.052155
-0.009186
0.030334
0.048401
0.061584
0.024963
-0.062408
-0.186920
-0.275299
-0.357819
-0.121002
0.074768
0.111389
-0.106842
-0.350006
-0.681549
-0.804596
-0.675201
-0.190826
-0.021393
-0.118073
-0.137604
-0.152252
-0.155670
-0.129303
-0.112701
-0.131744
-0.133698
-0.128815
-0.126373
-0.127838
-0.123444
-0.103424
-0.094147
-0.071686
-0.046295
-0.024323
-0.005768
-0.012604
-0.001373
0.009827
0.022034
0.007874
0.011292
0.015198
0.005432
0.001526
-0.001862
-0.009186
-0.009674
-0.020416
-0.022369
-0.010651
-0.024323
-0.027252
-0.021881
-0.015533
-0.015045
-0.005768
0.005920
0.010315
0.009338
0.017151
0.030334
0.056213
0.069885
0.079651
0.083069
0.100159
0.095764
0.104065
0.107971
0.126038
0.134338
0.130432
0.136292
0.124573
0.119202
0.108948
0.101624
0.085999
0.056702
0.044495
0.017151
0.006897
0.002991
0.001038
-0.018951
-0.009674
-0.036041
-0.051666
-0.063873
-0.060455
-0.081940
-0.079010
-0.083405
-0.074615
-0.072662
-0.066315
-0.063385
-0.057526
-0.043854
-0.038483
-0.031647
-0.026276
-0.020905
-0.025787
-0.021881
-0.016510
-0.007233
-0.004303
-0.000397
-0.009186
-0.009674
0.002502
0.007385
0.008362
-0.002350
0.000061
0.001038
0.005920
0.001526
0.002991
0.005432
-0.000397
-0.001373
0.006409
-0.000397
0.009338
-0.001862
0.004456
-0.003326
0.005920
-0.006744
0.005432
0.003479
0.002991
0.004944
0.006409
0.003479
-0.008698
-0.001862
0.009338
0.000061
-0.009674
-0.002350
-0.007233
-0.004791
0.006897
-0.008698
-0.006744
0.007874
-0.003326
0.002014
-0.004303
0.000061
0.002014
-0.000885
0.001526
-0.006256
0.009338
0.003479
0.010803
0.003967
0.005920
0.012268
0.003967
0.006409
0.020081
0.010803
0.019592
0.018127
0.028381
0.016663
0.029358
0.026428
0.032288
0.035217
0.032288
0.040588
0.031311
0.032288
0.032288
0.049377
0.042542
0.055725
0.042542
0.044495
0.027405
0.016663
0.000061
-0.015045
-0.017975
0.003967
0.031311
0.087952
0.190002
0.346252
0.520081
0.550354
0.435608
0.213928
0.000549
-0.041412
0.057190
0.273499
0.298889
0.228577
0.160706
0.132385
0.070374
0.021057
-0.013092
0.048889
0.262756
0.294495
0.186584
0.136780
0.141174
0.073792
0.023987
0.065002
0.103088
0.140686
0.183167
0.173889
0.230530
0.246155
0.239319
0.178772
0.113831
0.026917
-0.038971
-0.101471
-0.159088
-0.180573
-0.208893
-0.228424
-0.230377
-0.223541
-0.215240
-0.205475
-0.185944
-0.181549
-0.165436
-0.149811
-0.132721
-0.117096
-0.106354
-0.093170
-0.076080
-0.063385
-0.060455
-0.052643
-0.044342
-0.032135
-0.031158
-0.026764
-0.024811
-0.021881
-0.021881
-0.014557
-0.016998
-0.021393
-0.017975
-0.017487
-0.013580
-0.008209
-0.027252
-0.016510
-0.008698
-0.012604
-0.026276
-0.016998
-0.018463
-0.021881
-0.027740
-0.027252
-0.017975
-0.026276
-0.024811
-0.016022
-0.011627
-0.003815
0.002991
-0.001373
0.005432
0.021057
0.034729
0.079651
0.107971
0.112366
0.113342
0.085022
0.086975
0.069397
0.077209
0.084534
0.076233
0.071350
0.028381
-0.012115
-0.078033
-0.106354
-0.112701
0.025452
0.097229
0.044983
-0.079010
-0.156647
-0.194244
-0.190826
-0.165436
-0.162506
-0.132721
-0.116119
-0.114655
-0.092682
-0.092194
-0.085846
-0.075104
-0.059967
-0.068268
-0.052643
-0.045807
-0.056549
-0.048737
-0.038971
-0.031647
-0.027740
-0.036041
-0.036530
-0.030182
-0.033600
-0.027740
-0.010651
-0.020416
-0.022369
-0.019440
-0.017487
-0.009186
-0.019928
-0.006256
-0.019440
-0.013092
-0.021393
-0.011627
-0.014557
-0.012115
-0.012115
-0.012604
-0.008698
-0.010651
-0.008698
-0.008209
-0.004791
-0.005280
-0.007721
-0.010651
0.006409
0.001526
-0.008698
0.004944
0.002502
0.002991
0.000549
0.007874
0.009338
0.004944
0.020081
0.018127
0.018616
0.018127
0.030334
0.023499
0.044495
0.057678
0.048889
0.046448
0.038147
0.037170
0.022034
0.006409
-0.014069
-0.019928
-0.012115
0.033264
0.104553
0.236389
0.373596
0.493225
0.458069
0.247620
-0.020416
-0.234772
-0.232330
-0.082916
0.087463
0.179749
0.195862
0.167053
0.129456
-0.000397
-0.127838
-0.221100
-0.271393
-0.324615
-0.333405
-0.334869
-0.350494
-0.346100
-0.039948
0.372620
0.586487
0.447815
0.183655
-0.142975
-0.337799
-0.208893
0.048889
0.245667
0.385803
0.435608
0.416077
0.364319
0.293030
0.228577
0.145081
0.076233
0.029846
-0.020416
-0.047760
-0.063873
-0.090240
-0.096588
-0.092194
-0.096100
-0.091705
-0.080475
-0.098541
-0.086334
-0.077545
-0.067291
-0.065826
-0.062897
-0.047760
-0.059967
-0.040924
-0.040436
-0.035553
-0.045807
-0.038971
-0.035065
-0.025787
-0.033600
-0.030670
-0.027740
-0.021393
-0.026276
-0.027740
-0.022858
-0.019928
-0.030670
-0.029694
-0.027252
-0.020905
-0.029694
-0.021881
-0.019440
-0.023834
-0.029205
-0.018463
-0.021881
-0.023834
-0.019928
-0.016510
-0.023834
-0.026764
-0.022858
-0.029694
-0.021881
-0.024323
-0.013580
-0.018463
-0.018951
-0.016998
-0.014069
-0.008698
-0.007233
-0.011139
-0.014557
-0.013092
-0.009186
0.002014
-0.011139
-0.010162
-0.008209
-0.006256
-0.007721
0.001526
-0.000397
-0.000885
-0.001862
-0.007721
0.008850
0.004456
0.001526
-0.000885
0.003967
-0.002350
0.005432
-0.001862
0.005432
0.003967
0.005432
-0.001373
-0.011627
-0.005768
0.002991
0.000549
0.001038
0.007385
-0.005280
-0.021393
0.000061
0.017151
0.022522
0.004456
-0.037018
-0.016998
-0.010651
0.003967
-0.030670
-0.047272
-0.042877
-0.022369
-0.009186
0.014221
0.009338
0.001526
0.001526
-0.041901
0.002502
0.064514
0.074768
0.090881
0.085510
0.081116
0.074768
0.070862
0.073303
0.093811
0.108459
0.109924
0.119202
0.127502
0.108948
0.114319
0.109436
0.094299
0.086487
0.081116
0.067444
0.059631
0.055725
0.034729
0.036682
0.042053
0.043518
0.046448
0.050354
0.055237
0.066956
0.101135
0.145569
0.180725
0.204163
0.230530
0.240295
0.236877
0.223206
0.181702
0.108459
0.024963
-0.030182
-0.024323
0.015198
0.029358
0.005432
-0.076569
-0.182037
-0.214264
-0.122955
0.026917
0.184631
0.181213
0.101135
-0.037994
-0.234772
-0.323639
-0.268463
-0.162994
-0.097076
-0.016510
0.075256
0.127502
0.131897
0.089905
0.042053
-0.013580
-0.060455
-0.100006
-0.139069
-0.152740
-0.167877
-0.168854
-0.185944
-0.179596
-0.175690
-0.177155
-0.137604
-0.141022
-0.116608
-0.096100
-0.078522
-0.072174
-0.064362
-0.062408
-0.047272
-0.020905
0.006409
0.018127
0.022522
0.019104
0.028870
0.028381
0.036682
0.046936
0.063049
0.053772
0.045471
0.055725
0.043518
0.029358
0.021057
0.018127
0.006409
-0.016998
-0.028717
-0.014069
-0.046783
-0.032135
-0.048248
-0.047760
-0.060455
-0.069733
-0.079987
-0.080963
-0.083405
-0.068268
-0.074615
-0.062897
-0.068268
-0.066315
-0.053619
-0.051666
-0.044830
-0.032623
-0.028717
-0.035065
-0.016022
-0.027740
-0.008209
-0.004303
-0.003815
-0.013580
-0.018951
-0.010162
-0.004791
-0.001862
-0.006744
-0.001862
0.006409
-0.008209
0.002014
0.012756
-0.007721
0.003479
0.002014
-0.005768
-0.007233
-0.002350
-0.001862
0.001038
0.006409
0.004456
-0.011627
0.003479
0.000061
-0.009674
0.003967
0.003967
-0.005768
0.002502
-0.006256
0.002014
-0.008209
0.003967
0.007385
-0.002350
0.002014
0.005432
0.008850
-0.002350
0.001038
-0.001862
0.006897
0.000061
0.002014
0.005432
0.005920
-0.000885
0.006409
0.000061
-0.005280
0.008362
-0.001862
-0.000397
0.005432
0.001038
-0.000885
0.003967
-0.006256
-0.003326
-0.002838
-0.016022
-0.012604
-0.011139
-0.013580
0.002502
-0.001373
-0.000885
0.010803
0.022034
0.012268
0.034729
0.030823
0.032776
-0.016022
-0.031158
-0.108307
-0.113190
-0.089752
-0.063385
-0.012604
0.037659
0.119202
0.079163
0.065002
0.024475
0.055725
0.004456
-0.000885
0.003479
0.015198
0.045959
0.149475
0.102600
0.131897
0.159729
0.179749
0.186584
0.191467
0.161194
0.153870
0.128967
0.128479
0.149475
0.148987
0.188538
0.219788
0.212952
0.198792
0.130432
0.038147
-0.016998
-0.059967
-0.027252
-0.010651
-0.002350
-0.001862
-0.039459
-0.068756
-0.099518
-0.137604
-0.166412
-0.183990
-0.222076
-0.227448
-0.223541
-0.223541
-0.213776
-0.203033
-0.185455
-0.168365
-0.151276
-0.132233
-0.119049
-0.106842
-0.099518
-0.077545
-0.073151
-0.069733
-0.047760
-0.051666
-0.042389
-0.047272
-0.035065
-0.034088
-0.022369
-0.033600
-0.020416
-0.032623
-0.029205
-0.026276
-0.021881
-0.016510
-0.019928
-0.024323
-0.019928
-0.022369
-0.024811
-0.009674
-0.018951
-0.017487
-0.023834
-0.016510
-0.014069
-0.013580
-0.017975
-0.008698
-0.021881
-0.015533
-0.000397
-0.011139
-0.007233
0.005432
-0.008698
0.001526
-0.004303
0.004456
-0.000885
0.004456
-0.004303
0.002991
0.006409
0.006897
0.003967
0.007385
0.005432
0.005920
0.013733
-0.000885
0.019592
0.008362
0.012268
0.014709
0.015686
0.007385
0.006897
0.021057
0.016663
0.012756
0.012756
0.016663
0.009827
0.012756
0.019104
0.015198
0.008362
0.020081
0.010803
0.011780
0.006409
0.016174
0.018127
0.019104
0.008850
0.012756
0.018127
0.017639
0.009338
0.010315
0.021545
-0.002838
0.005920
0.014709
0.006409
0.009338
0.018127
0.012756
-0.003326
0.014709
0.010315
0.002991
0.007385
0.012268
0.013245
0.010315
0.009338
0.004456
0.003967
0.003967
0.008850
0.007874
-0.005768
0.005920
0.014709
0.002502
0.006897
0.005432
0.015686
0.013245
0.005432
0.008362
0.002014
0.013733
0.002991
0.001038
0.002991
0.017639
0.005920
0.010803
0.015198
0.002502
0.002991
0.001526
0.007385
0.006409
0.007874
0.008850
0.012268
0.004944
0.007385
0.013245
0.009338
0.004944
0.013245
0.003967
0.012268
0.018127
0.023987
0.030334
0.031799
0.025940
0.026917
0.034241
0.048401
0.038147
0.039124
0.030823
0.023010
0.009827
-0.003326
-0.008698
0.010803
0.030334
0.069885
0.144104
0.234924
0.320374
0.337952
0.225647
0.064026
-0.086334
-0.139557
-0.082428
0.004456
0.101135
0.132874
0.138733
0.098694
0.019592
-0.064362
-0.114166
-0.081940
0.008362
-0.092194
-0.299713
-0.579010
-0.677643
-0.060944
0.112854
0.012756
-0.073151
-0.146881
-0.142975
-0.144440
-0.140045
-0.103424
-0.064850
-0.035553
0.007874
0.029846
0.055237
0.062561
0.073303
0.075745
0.076721
0.061584
0.057190
0.071350
0.065979
0.051819
0.047424
0.041077
0.033752
0.023499
0.031311
0.023010
0.017639
0.005432
0.018616
0.022034
0.004944
0.013733
0.016663
0.000061
-0.000397
-0.002350
0.007874
-0.001862
-0.006256
0.002991
-0.004791
-0.008209
0.003479
-0.006256
-0.009186
0.000061
-0.002350
-0.005768
0.000061
-0.006256
-0.001862
0.001038
-0.007721
-0.002838
-0.013092
-0.000397
-0.012115
-0.010651
0.003967
-0.008698
-0.007233
-0.008209
-0.000885
-0.005280
-0.006256
-0.006744
-0.002838
0.002014
-0.005768
0.002502
-0.010162
-0.002838
0.005920
0.008362
0.011780
-0.006256
-0.002350
0.010315
0.013733
0.016174
0.004456
0.026917
0.005432
0.004944
0.019592
0.014221
0.014221
0.014709
0.010803
0.017639
0.019104
0.011292
0.013245
0.008850
0.016663
0.008850
0.011780
0.014709
0.016174
0.013245
0.023987
0.005432
0.019592
0.007874
0.008362
0.002502
0.005432
0.007385
0.003967
-0.005280
0.009827
0.001038
0.004944
-0.008209
-0.013580
-0.013092
-0.018463
-0.010651
-0.019928
-0.012604
-0.019928
-0.032623
-0.027740
-0.025299
-0.029205
-0.016998
-0.026764
-0.024811
-0.026276
-0.022858
-0.018951
-0.016510
-0.014557
-0.019928
-0.006744
-0.000397
0.009338
0.009338
0.018127
0.033752
0.044495
0.052307
0.055725
0.051819
0.070862
0.106506
0.114319
0.140198
0.151917
0.151917
0.157288
0.160706
0.167542
0.178284
0.181702
0.186584
0.178284
0.183167
0.173889
0.192444
0.188049
0.186096
0.168030
0.170959
0.184143
0.207092
0.238831
0.283752
0.270081
0.172913
0.073303
-0.037506
-0.088287
-0.100006
-0.078033
-0.019928
-0.026764
-0.065826
-0.109283
-0.162018
-0.197662
-0.237701
-0.270905
-0.291901
-0.307037
-0.334869
-0.357819
-0.378815
-0.364655
-0.350006
-0.303619
-0.229401
-0.171295
-0.126862
-0.093170
-0.040924
0.019592
0.070374
0.086975
0.121155
0.097717
0.033752
-0.012115
-0.020905
-0.001862
0.071350
0.136292
0.123596
0.090393
0.057678
0.002502
-0.033112
-0.076080
-0.099030
-0.115143
-0.119049
-0.115143
-0.112701
-0.092194
-0.081940
-0.076569
-0.060455
-0.055573
-0.059479
-0.046783
-0.040924
-0.024323
-0.012115
0.002014
0.002014
0.003479
0.001526
-0.006256
-0.017975
-0.015045
-0.014557
-0.009674
-0.009186
-0.015533
-0.003815
-0.007233
-0.010651
-0.013580
-0.016510
-0.016022
-0.003326
0.008850
0.020569
0.035217
0.044006
0.044983
0.052795
0.061584
0.084534
0.080627
-0.009674
-0.024811
0.006897
0.038147
0.055237
0.050354
0.037659
0.021545
0.005920
0.013245
-0.010162
-0.007721
-0.012604
-0.011627
-0.029205
-0.024811
-0.025299
-0.016998
-0.022858
-0.008698
-0.009674
-0.005768
-0.006256
-0.006744
-0.008698
-0.006744
-0.007721
-0.005280
-0.009674
-0.011627
-0.008698
-0.007233
-0.007721
-0.011139
-0.013580
-0.010651
-0.010651
-0.014069
0.002014
0.001038
0.006409
0.013245
0.010315
0.000549
0.003967
0.009338
0.016174
0.015198
0.008362
0.021545
0.019104
0.019104
0.009338
0.018616
0.013245
0.013245
0.001526
0.007874
0.013245
0.006409
0.007385
0.008850
-0.000397
0.001526
-0.000885
0.001526
0.016663
0.007385
0.010803
0.007874
0.009827
0.012268
0.011292
0.010315
0.010803
0.010803
0.003967
0.003479
0.000549
0.004456
0.003967
-0.003326
0.002014
-0.000885
0.004944
-0.002838
0.003479
0.038147
0.040588
0.021545
-0.007233
-0.003326
-0.003326
-0.006256
-0.008209
-0.013092
-0.029694
-0.058014
-0.045319
0.068420
0.233948
0.391663
0.456604
0.429260
0.389709
0.283264
0.247620
0.242737
0.267639
0.335999
0.438049
0.591370
0.672424
0.663147
0.589905
0.486877
0.337952
0.189026
0.141663
0.200256
0.196838
0.153381
0.088440
0.038147
-0.004791
-0.046783
-0.106842
-0.140045
-0.171783
-0.204010
-0.224518
-0.222565
-0.228424
-0.218170
-0.207916
-0.199615
-0.191315
-0.181061
-0.179596
-0.158112
-0.142487
-0.131256
-0.135651
-0.121490
-0.106842
-0.105865
-0.099518
-0.095123
-0.084381
-0.086823
-0.085358
-0.081940
-0.071686
-0.084381
-0.071198
-0.067780
-0.058990
-0.072662
-0.057526
-0.061432
-0.064362
-0.056549
-0.049713
-0.053131
-0.061920
-0.059479
-0.057037
-0.054108
-0.046295
-0.061920
-0.055084
-0.052155
-0.056061
-0.053131
-0.056061
-0.046783
-0.049713
-0.052643
-0.056061
-0.061432
-0.068756
-0.060944
-0.062408
-0.066803
-0.050690
-0.070709
-0.058502
-0.065826
-0.065338
-0.068756
-0.062408
-0.078522
-0.066803
-0.048248
-0.042877
-0.016022
-0.004791
-0.013580
-0.037994
-0.034088
-0.010162
0.025940
0.042542
0.046448
0.063538
0.100647
0.136780
0.131409
0.076233
-0.030182
-0.177155
-0.275299
-0.209869
-0.119537
-0.091217
-0.106354
-0.119537
-0.170807
-0.214264
-0.249420
-0.290924
-0.313873
-0.332428
-0.320709
-0.307526
-0.298737
-0.266022
-0.225494
-0.205963
-0.169830
-0.141998
-0.121002
-0.087799
-0.063385
-0.057037
-0.030182
-0.008209
0.006409
0.010315
0.013245
0.035217
0.022522
0.036682
0.033752
0.044006
0.054260
0.052795
0.054749
0.055237
0.051819
0.045959
0.063049
0.056702
0.056213
0.051819
0.044006
0.055237
0.058167
0.050842
0.044495
0.046448
0.051331
0.035706
0.049377
0.039124
0.037170
0.032776
0.029846
0.038635
0.029846
0.012268
0.010315
0.014709
0.010315
0.015686
0.042542
0.069885
0.111877
0.121155
0.103577
0.054749
-0.024323
-0.058502
-0.044342
0.092346
0.294006
0.465881
0.438049
0.313538
0.205627
0.121155
0.103577
0.114319
0.138245
0.192444
0.236877
0.247131
0.238342
0.211975
0.180725
0.157288
0.100647
0.063538
0.047913
0.016663
0.002014
-0.011627
-0.017975
-0.032135
-0.030182
-0.042877
-0.031647
-0.026764
-0.023834
-0.015045
-0.014069
-0.018951
-0.016510
-0.014557
-0.009674
-0.013092
-0.012115
-0.014557
-0.013580
-0.009674
-0.019440
-0.018463
-0.017487
-0.018463
-0.039948
-0.031158
-0.022858
-0.033600
-0.032623
-0.035065
-0.035553
-0.038971
-0.045807
-0.046295
-0.047272
-0.042877
-0.040924
-0.045319
-0.039948
-0.051666
-0.033600
-0.039948
-0.043854
-0.037506
-0.035553
-0.040436
-0.038971
-0.026276
-0.031647
-0.030670
-0.027252
-0.020416
-0.031647
-0.026764
-0.027740
-0.015533
-0.025787
-0.023346
-0.025299
-0.018951
-0.021393
-0.008698
-0.020905
-0.005280
-0.012115
-0.019928
-0.012604
-0.013092
-0.004303
-0.003326
-0.006256
-0.012115
-0.008209
-0.013092
-0.001373
-0.000885
0.004944
-0.014069
0.002502
0.000061
-0.001862
0.005920
-0.001862
-0.004791
0.004456
0.001038
0.000549
0.008362
0.005920
-0.004303
-0.001862
0.003967
-0.003326
-0.008209
0.004456
0.000549
-0.008209
-0.006744
-0.001373
-0.006744
-0.004303
-0.009674
-0.006256
-0.012604
-0.015045
-0.014557
-0.010162
-0.006256
-0.004303
-0.022858
-0.016998
-0.025299
-0.021881
-0.016022
-0.012604
-0.019440
-0.019928
-0.009674
-0.020416
-0.026276
-0.010162
-0.008698
-0.005280
-0.000885
-0.006744
0.003967
-0.002350
0.004944
0.006409
0.020569
0.030334
0.029846
0.040588
0.041565
0.044983
0.053284
0.063538
0.071350
0.088928
0.103577
0.111877
0.112854
0.108948
0.096252
0.110901
0.117249
0.121155
0.116272
0.117249
0.105042
0.089417
0.076233
0.068909
0.052795
0.030823
0.020081
0.006409
-0.006256
-0.002838
-0.016022
-0.027252
-0.024323
-0.042389
-0.048248
-0.049713
-0.038971
-0.037018
-0.039948
-0.027252
-0.030182
-0.035553
-0.025787
-0.006256
-0.003815
0.023010
0.023499
0.007874
0.029846
0.032288
0.050842
0.073792
0.111389
0.147522
0.222229
0.216858
0.151917
0.048889
-0.096100
-0.222076
-0.290924
-0.229401
0.315491
1.002014
0.791077
-0.385162
-0.892487
-0.396881
-0.053619
0.044495
-0.029205
-0.099518
-0.091705
-0.108307
-0.149323
-0.121002
-0.109283
-0.135162
-0.162994
-0.169830
-0.141510
-0.129791
-0.105377
-0.081940
-0.059967
-0.037506
-0.027252
-0.014069
-0.007233
-0.001373
-0.004791
-0.004303
0.007385
0.006897
0.002014
0.008362
0.000549
0.002014
0.000061
-0.008209
-0.016998
-0.013092
-0.016510
-0.025299
-0.007233
-0.017975
-0.018463
-0.009186
-0.009186
-0.022858
-0.017487
-0.011627
-0.018463
-0.015045
-0.020416
-0.014069
-0.018463
-0.010162
-0.011139
-0.016998
-0.013580
-0.016998
-0.004303
-0.011627
-0.009674
-0.002350
-0.011139
-0.010651
-0.006256
-0.004303
0.001038
-0.012604
0.000061
-0.007233
-0.004791
-0.000885
0.002014
-0.010162
0.001038
0.000061
0.000061
-0.005280
0.003967
-0.004791
0.007874
0.002991
0.005920
0.005920
0.002502
0.004944
0.013245
0.002502
0.007385
0.008362
0.008850
0.003479
0.011292
0.007874
0.012756
0.006409
0.011292
0.009827
0.004456
0.004456
0.012756
0.018127
0.001038
0.005432
0.015198
0.003479
0.008362
0.015686
0.005920
0.010803
0.000061
0.002991
0.015198
0.007385
0.009827
-0.003326
0.011292
0.014221
0.008362
-0.002350
0.005920
0.009338
0.007874
0.000061
0.007874
0.005432
0.000549
0.000549
0.000549
0.002991
0.004456
0.007874
0.002502
0.005920
-0.002838
0.017151
0.006409
0.004456
0.001526
0.005432
0.003479
0.002991
0.003479
0.004456
-0.000397
0.001526
0.005432
0.005920
0.004456
0.001526
0.003479
0.002502
0.005920
0.010315
0.002014
-0.004303
0.004456
-0.006256
0.001038
0.000549
0.000549
-0.002350
0.006897
0.002502
0.006409
-0.007721
0.001038
0.007385
0.005920
0.001038
-0.003326
0.004456
-0.001373
0.004456
0.007874
0.005432
0.006409
-0.005280
-0.002350
0.006409
0.001038
0.013245
0.001526
0.006897
0.000549
0.003479
0.006897
0.005432
0.003967
-0.006744
-0.003815
0.002991
-0.011627
-0.013092
-0.007721
-0.011139
-0.021393
-0.016998
-0.007721
0.006409
0.002991
-0.006256
0.018616
0.013245
0.022034
0.031799
0.038147
0.076721
0.104553
0.189514
0.292053
0.423401
0.529358
0.480530
0.311096
0.075256
-0.124908
-0.186432
-0.060455
0.087952
0.178772
0.204651
0.157776
0.027405
-0.101959
-0.187408
-0.256256
-0.354889
-0.522369
-0.566803
-0.361725
0.352600
0.792542
0.535217
0.020569
-0.584869
-0.794830
-0.572174
-0.233307
0.012268
0.198303
0.334045
0.298401
0.150940
0.099670
-0.014069
-0.098053
-0.162018
-0.226959
-0.267487
-0.254303
-0.208893
-0.174713
-0.158112
-0.134186
-0.114655
-0.098541
-0.085358
-0.065826
-0.051178
-0.037506
-0.017487
0.000549
0.018616
0.032288
0.036194
0.050354
0.047424
0.046448
0.052307
0.044983
0.050842
0.041565
0.049866
0.051331
0.063538
0.052307
0.053284
0.058655
0.060608
0.064026
0.056702
0.064026
0.046936
0.073303
0.068420
0.077698
0.078186
0.086487
0.097229
0.085999
0.078674
0.092834
0.105042
0.109436
0.102600
0.117249
0.105042
0.093811
0.088928
0.095276
0.088928
0.082092
0.072815
0.060120
0.044495
0.025940
0.009827
0.003479
0.004944
-0.013580
-0.011139
-0.023834
-0.039459
-0.042877
-0.061920
-0.057037
-0.061920
-0.080475
-0.076569
-0.070709
-0.076080
-0.067291
-0.081451
-0.068756
-0.061432
-0.059479
-0.059967
-0.046295
-0.061432
-0.042877
-0.036041
-0.043365
-0.042877
-0.027252
-0.031647
-0.026764
-0.025787
-0.037018
-0.018951
-0.024811
-0.026276
-0.024323
-0.020416
-0.015045
-0.017975
-0.018951
-0.011139
-0.014557
-0.011627
-0.023834
-0.017487
-0.011139
-0.000397
-0.008698
-0.009186
-0.012115
-0.014557
-0.006256
-0.012604
-0.004303
-0.006256
-0.008209
-0.003326
-0.001862
-0.002838
-0.009186
0.000061
0.002014
0.000061
-0.016022
0.005920
-0.004303
0.002014
0.002502
0.002502
0.010315
0.007385
-0.000885
0.006897
0.002991
0.009338
0.003967
0.001526
0.003479
0.005920
0.004944
0.005920
-0.010162
0.000549
-0.001373
-0.004303
-0.006744
-0.003326
-0.003326
0.011780
-0.003326
0.019104
0.017151
0.033264
0.031799
0.042542
0.030823
0.007874
0.018616
0.027405
0.065979
0.152405
0.261780
0.416565
0.517151
0.483948
0.313049
0.087463
-0.105377
-0.155182
-0.034576
0.108459
0.179260
0.218323
0.199768
0.132874
0.010315
-0.106842
-0.196198
-0.216705
-0.221588
-0.322174
-0.401276
-0.397858
-0.309967
-0.106842
0.180725
0.441956
0.475159
0.267151
0.011292
-0.159576
-0.169830
-0.005768
0.207581
0.341858
0.397522
0.398499
0.371643
0.310608
0.244690
0.173401
0.123108
0.065979
-0.001862
-0.045807
-0.067291
-0.087799
-0.101959
-0.099030
-0.106354
-0.103424
-0.098541
-0.091705
-0.086334
-0.084381
-0.071686
-0.073151
-0.064850
-0.047272
-0.052643
-0.055573
-0.040924
-0.031158
-0.028717
-0.021393
-0.021393
-0.018463
-0.036530
-0.031647
-0.022858
-0.010651
-0.021881
-0.018463
-0.015533
-0.024323
-0.037994
-0.022369
-0.016510
-0.009674
-0.005768
-0.005768
-0.016510
-0.016510
-0.015533
-0.012604
-0.008209
-0.004303
-0.001862
-0.000885
0.004456
0.007385
0.016174
-0.000397
0.016663
0.017639
0.011292
0.005432
0.016663
0.006409
0.006897
0.006409
0.002014
0.002502
0.005920
-0.011139
-0.001862
0.006409
-0.012604
-0.008698
-0.008209
-0.004791
-0.009186
-0.012604
-0.010162
-0.020905
-0.017487
-0.009186
-0.019440
-0.014557
-0.019928
-0.016022
-0.018463
-0.020416
-0.018463
-0.016022
-0.016022
-0.020416
-0.010162
-0.016510
-0.018463
-0.022858
-0.019928
-0.012604
-0.016998
-0.030182
-0.023346
-0.021393
-0.019440
-0.013580
-0.020905
-0.005280
-0.021881
-0.012115
-0.024323
-0.017975
-0.017975
-0.021393
-0.018463
-0.016510
-0.009186
-0.012115
-0.017487
-0.013092
-0.022858
-0.023346
-0.014557
-0.002838
-0.018951
-0.011139
-0.013092
-0.014557
-0.017487
-0.003326
-0.019440
-0.015533
-0.007721
-0.009674
-0.019928
-0.011627
-0.007233
-0.010651
0.000061
-0.002350
-0.007233
-0.015533
-0.011627
-0.012115
-0.010651
-0.004791
0.001526
-0.007721
-0.004303
-0.013092
-0.011627
-0.001373
-0.000885
0.005432
0.010315
0.010803
0.010803
0.029358
0.020081
0.034729
0.011780
0.006897
-0.001862
-0.003815
0.023987
0.107971
0.227600
0.405823
0.556213
0.549866
0.362854
0.051331
-0.225983
-0.324127
-0.143951
0.058167
0.192444
0.231995
0.186096
0.046936
-0.051666
-0.122467
-0.182526
-0.205963
-0.312408
-0.417877
-0.561432
-0.295319
0.404358
0.807678
0.544006
-0.265045
-0.940826
-0.842194
-0.553131
-0.020416
0.255920
0.353088
0.231506
0.114807
0.008850
-0.075104
-0.131256
-0.166412
-0.199615
-0.184479
-0.177643
-0.162994
-0.159088
-0.123932
-0.101959
-0.085358
-0.067291
-0.051178
-0.037506
-0.036530
-0.023834
-0.024323
-0.012115
-0.013580
-0.006256
-0.013092
-0.012115
-0.009674
-0.009674
-0.004791
-0.007233
-0.006744
-0.012115
-0.009186
-0.014069
-0.018951
-0.005768
-0.000397
-0.004791
-0.011627
-0.019928
-0.011139
-0.006256
0.000549
0.004456
0.004456
-0.004303
-0.011627
0.005432
0.004456
0.003967
0.002014
-0.001373
0.003479
0.008850
-0.000397
0.003479
0.002991
0.000061
0.001526
0.008850
0.002014
0.007874
0.013245
0.005920
0.005920
0.003967
0.002991
0.007385
0.015686
0.002014
0.005432
0.010803
0.008362
0.010803
-0.003326
0.005432
-0.001373
-0.001862
-0.010162
-0.005768
-0.007721
-0.006256
-0.011627
-0.017487
-0.030182
-0.026764
-0.023834
-0.022858
-0.027252
-0.027252
-0.028229
-0.029205
-0.025787
-0.028717
-0.022858
-0.025299
-0.023834
-0.031158
-0.011627
-0.008698
-0.005280
-0.010651
-0.003815
0.002014
0.005432
0.019104
0.002991
0.013733
0.022034
0.004456
0.012268
0.023499
0.016663
0.008362
0.018616
0.022034
0.010803
0.023010
0.018127
0.022034
0.014709
0.026917
0.015198
0.016174
0.008362
0.023987
0.022034
0.029358
0.016663
0.020081
0.014221
0.010315
0.017639
0.011780
0.024475
0.015198
0.018127
0.009338
0.011292
0.020081
0.011780
0.018127
0.011780
0.018127
0.014221
0.014221
0.015198
0.008850
0.017151
0.028870
0.020569
0.023010
0.019592
0.020569
0.017151
0.037659
0.033752
0.022034
0.029846
0.034729
0.035706
0.035217
0.033264
0.033264
0.021057
0.027405
0.039612
0.025940
0.016663
0.021057
0.024475
0.024475
0.016174
0.024475
0.012756
0.012756
0.023010
0.062561
0.163635
0.293030
0.459045
0.586975
0.597717
0.468811
0.255920
0.111389
-0.075104
-0.127350
-0.074615
0.021057
0.107971
0.167542
0.145569
0.055725
-0.081451
-0.231354
-0.351959
-0.464264
-0.608307
-0.694244
-0.505280
-0.165436
0.055237
0.173401
0.277405
0.101624
-0.161530
-0.320709
-0.240143
-0.029694
0.188538
0.334534
0.414612
0.434631
0.393616
0.334045
0.278381
0.218811
0.160217
0.086975
0.050354
0.019592
-0.012115
-0.034088
-0.043854
-0.054596
-0.056061
-0.056061
-0.066803
-0.045807
-0.058502
-0.037994
-0.029694
-0.035065
-0.024811
-0.007721
-0.014557
0.000061
0.000061
-0.003326
0.016174
0.025452
0.033264
0.032776
0.047424
0.044495
0.051331
0.053284
0.073792
0.083069
0.082581
0.088928
0.092346
0.078674
0.085510
0.078674
0.089417
0.083557
0.077209
0.074280
0.076233
0.069397
0.039612
0.034729
0.025452
0.005432
-0.023834
-0.061432
-0.069244
-0.083405
-0.078522
-0.092194
-0.088287
-0.111237
-0.116608
-0.132721
-0.140533
-0.158600
-0.151276
-0.154205
-0.146881
-0.122467
-0.129303
-0.113190
-0.109283
-0.109283
-0.100983
-0.095612
-0.081940
-0.052643
-0.020416
-0.011139
-0.011139
-0.017975
-0.009186
-0.002838
-0.005280
-0.019928
-0.042877
-0.074615
-0.063873
0.039612
0.019104
-0.068268
-0.113678
-0.153717
-0.147858
-0.124908
-0.040436
-0.009186
-0.037994
-0.084869
-0.088776
-0.097076
-0.086334
-0.073151
-0.066315
-0.037506
-0.001373
0.011780
0.021057
0.034729
0.055237
0.062073
0.062561
0.072327
0.074768
0.076721
0.069885
0.078186
0.076233
0.083557
0.074768
0.078186
0.068420
0.065002
0.055237
0.054260
0.052307
0.057190
0.049377
0.035706
0.048401
0.036682
0.028870
0.036194
0.023010
0.020569
0.025452
0.011292
0.017151
0.012268
0.005432
0.003967
0.004456
-0.010162
-0.012115
-0.016998
-0.025299
-0.017487
-0.023834
-0.028229
-0.035553
-0.025787
-0.031647
-0.019928
-0.013580
0.001526
0.011292
0.067444
0.131409
0.183655
0.223206
0.252991
0.209045
0.141663
0.053772
0.016663
0.060608
0.113831
0.127014
0.101135
0.099182
0.085999
0.022034
-0.049225
-0.094147
-0.144928
-0.202545
-0.259674
-0.314850
-0.346100
-0.394928
-0.461823
-0.491119
-0.463776
-0.364655
-0.245514
-0.061920
0.216858
0.351624
0.250549
0.001038
-0.212311
-0.283600
-0.170807
0.017151
0.221252
0.325745
0.377991
0.370667
0.322327
0.270569
0.210999
0.155823
0.100159
0.044006
0.020569
0.002991
-0.015533
-0.032623
-0.048737
-0.052643
-0.058014
-0.053131
-0.055573
-0.045319
-0.039459
-0.044830
-0.037994
-0.029694
-0.025787
-0.032135
-0.015045
-0.031158
-0.020905
-0.013092
-0.016022
-0.010162
-0.002350
-0.002838
-0.009186
0.001038
-0.000397
-0.005280
-0.006744
-0.004791
-0.004303
0.002991
-0.008209
0.000549
-0.003815
-0.005280
-0.000885
-0.006256
-0.006744
-0.000885
0.000549
0.003479
0.004456
0.003967
-0.005280
0.008850
-0.008698
-0.003326
-0.000885
0.001038
-0.002838
-0.005768
-0.000397
-0.006744
-0.002350
0.005432
0.002991
-0.004791
0.000549
-0.014069
-0.001373
-0.002838
0.003967
-0.007233
-0.007721
-0.011139
-0.006744
-0.002838
0.009338
-0.012115
-0.003815
-0.001862
-0.010651
-0.010162
-0.009186
-0.007721
-0.000397
-0.001373
0.001038
-0.006256
-0.006744
-0.001862
0.000549
-0.001862
-0.005280
0.003479
-0.002838
-0.007721
-0.006256
-0.003326
0.010315
-0.004791
0.003967
0.003479
0.010803
0.009827
0.019592
0.015198
0.032288
0.028381
0.026428
0.037170
0.050842
0.055237
0.069885
0.064026
0.068420
0.080139
0.104553
0.117737
0.108459
0.088928
0.050354
0.040588
0.038635
0.025940
-0.001862
-0.015533
-0.072662
-0.118561
-0.180573
-0.210358
-0.186432
-0.079498
0.060608
0.085999
-0.038971
-0.193268
-0.228424
-0.202545
-0.158112
-0.112213
-0.063873
-0.026764
0.008362
0.031311
0.045959
0.056702
0.076721
0.078186
0.081604
0.073303
0.085022
0.067932
0.067444
0.052795
0.037170
0.043518
0.047424
0.043518
0.074280
0.169006
0.285217
0.332092
0.324280
0.281799
0.217346
0.190491
0.069885
-0.004791
-0.073639
-0.091217
-0.003815
0.080139
0.103088
0.019104
-0.061432
-0.154205
-0.198639
-0.228912
-0.258209
-0.111237
0.103577
0.205627
0.178284
0.067444
-0.065338
-0.088776
-0.044830
0.075745
0.205627
0.309631
0.369690
0.403870
0.397034
0.383362
0.342834
0.297424
0.251038
0.209045
0.155334
0.104065
0.076233
0.040588
0.001038
-0.023834
-0.037018
-0.057526
-0.072662
-0.079010
-0.086823
-0.088287
-0.097565
-0.108307
-0.092194
-0.101471
-0.099518
-0.104889
-0.103424
-0.097565
-0.102936
-0.096588
-0.100983
-0.095123
-0.093170
-0.095123
-0.080963
-0.090240
-0.079010
-0.081940
-0.075104
-0.082428
-0.076080
-0.073639
-0.072174
-0.068756
-0.079498
-0.057037
-0.053619
-0.071686
-0.063385
-0.067780
-0.052643
-0.059479
-0.055084
-0.049225
-0.060944
-0.053131
-0.053619
-0.045807
-0.045807
-0.048737
-0.041901
-0.033600
-0.041901
-0.030670
-0.030182
-0.036041
-0.029205
-0.034088
-0.036530
-0.023834
-0.026764
-0.027740
-0.023834
-0.016998
-0.025299
-0.014069
-0.021881
-0.022858
-0.008209
-0.011627
-0.011627
-0.009186
-0.012115
-0.009674
-0.013092
-0.008209
-0.012115
-0.008209
-0.005280
-0.005768
-0.001862
-0.011139
-0.001373
-0.001373
0.000061
-0.011627
0.002014
-0.011139
-0.001373
-0.001373
0.002014
0.003967
-0.004791
-0.000397
-0.005280
-0.005280
0.001526
0.002502
-0.003326
0.003479
0.001038
0.011780
-0.000885
0.011780
0.000061
0.002991
-0.007233
-0.003815
0.001526
0.012268
0.005920
0.005920
0.000549
-0.008209
0.012268
-0.000397
0.007874
0.000061
0.000549
0.002502
0.005432
-0.011139
0.005920
0.006409
0.001526
-0.000885
0.002014
0.008362
-0.006744
0.006897
0.001038
0.010803
0.001526
0.000549
0.003479
0.005432
0.003479
0.002502
0.002991
0.005432
0.001038
0.010803
0.010315
0.018616
0.012268
0.020569
0.019104
0.030334
0.036682
0.035217
0.038635
0.035706
0.031311
0.028870
0.034241
0.044006
0.046936
0.040100
0.040588
0.032776
0.019592
0.008850
0.009827
0.028381
0.045471
-0.145416
-0.269928
-0.204498
-0.147858
0.024475
0.099182
0.281799
0.283752
0.494690
0.712952
0.436096
-0.262115
-0.514069
-0.272369
-0.005768
0.106995
0.026917
0.260315
0.353088
0.251526
0.121155
-0.020905
-0.110748
-0.163483
-0.225006
-0.257721
-0.262115
-0.259186
-0.248444
-0.228912
-0.202057
-0.182037
-0.155670
-0.125885
-0.120514
-0.078522
-0.055084
-0.051178
-0.022858
-0.020416
-0.011139
-0.008209
-0.007233
0.004944
-0.004303
-0.010162
-0.011139
-0.006256
-0.009674
-0.016022
-0.011139
-0.004303
-0.013580
-0.006744
-0.017487
-0.014557
-0.022369
-0.016022
-0.012115
-0.015533
-0.018463
-0.016022
-0.006744
-0.013092
-0.015533
-0.017975
-0.009674
-0.010162
-0.014069
-0.017487
-0.019440
-0.020905
-0.018951
-0.014069
-0.010162
-0.012604
-0.009186
-0.011627
-0.016022
-0.020905
-0.024811
-0.016998
-0.019440
-0.017487
-0.005280
-0.020905
-0.028229
-0.015533
-0.032135
-0.023834
-0.016022
-0.021881
-0.029205
-0.020416
-0.020905
-0.020416
-0.023834
-0.024811
-0.023834
-0.009674
-0.019440
-0.014557
-0.012604
-0.011139
-0.009186
-0.002350
0.005432
-0.001373
0.011780
0.029358
0.033752
0.046936
0.046448
0.044983
0.044495
0.063049
0.081116
0.090881
0.101135
0.102112
0.106018
0.108948
0.109924
0.124573
0.130432
0.142639
0.135315
0.130920
0.124573
0.135803
0.121643
0.095764
0.078674
0.064026
0.025940
0.007874
-0.001862
-0.008698
-0.013580
-0.029205
-0.038971
-0.044342
-0.058502
-0.082916
-0.095123
-0.096588
-0.116608
-0.112213
-0.109772
-0.093658
-0.097565
-0.090240
-0.071686
-0.077545
-0.059967
-0.057037
-0.047760
-0.040436
-0.037994
-0.022369
-0.027252
-0.017487
-0.018951
-0.011139
-0.016022
-0.012115
-0.004791
-0.011139
-0.004303
-0.002838
0.002502
-0.005280
-0.011139
0.001038
0.001526
0.002014
0.010315
0.003967
0.008362
-0.003815
0.010315
0.007874
0.012268
0.010315
0.012268
0.008850
0.016174
0.007874
0.013245
0.013245
0.019104
0.020569
0.024963
0.027893
0.022522
0.035706
0.035706
0.040588
0.037170
0.039612
0.033752
0.033264
0.041565
0.054260
0.046448
0.029358
0.020081
0.016663
-0.002838
-0.030182
-0.049713
-0.001862
0.070862
0.259827
0.450745
0.592346
0.633362
0.402405
0.048889
-0.163971
-0.229401
-0.121490
0.005432
0.106995
0.187073
0.133850
0.089905
-0.040436
-0.118073
-0.261139
-0.366608
-0.358795
-0.117584
0.282776
0.279846
0.114319
0.090881
-0.155182
-0.627350
-0.761139
-0.599030
-0.280182
0.081604
0.323303
0.341858
0.261780
0.179260
0.037659
-0.078522
-0.172760
-0.217194
-0.216217
-0.194733
-0.155670
-0.093170
-0.060944
-0.040436
-0.010162
0.023010
0.040588
0.055237
0.069885
0.062561
0.065979
0.063049
0.055237
0.040588
0.048889
0.031799
0.021545
0.023987
0.014709
0.009827
0.005920
0.001038
-0.000397
0.000061
-0.010651
-0.012604
-0.017975
-0.020905
-0.007233
-0.014557
-0.015533
-0.020905
-0.015045
-0.020905
-0.014557
-0.013580
-0.011627
-0.011139
-0.020416
-0.023346
-0.009186
-0.014069
-0.001373
-0.008698
-0.011139
-0.004791
-0.000885
-0.008209
0.003479
-0.003815
0.002991
-0.004791
-0.002350
0.000549
0.000061
-0.000397
0.001526
0.000061
0.004944
0.003967
-0.005768
0.003479
-0.000885
0.010315
0.001526
0.008850
-0.001862
0.006897
0.005432
0.001526
-0.001862
0.002014
0.007385
0.004944
0.000549
0.009338
0.000549
0.011292
-0.001862
0.003967
0.003479
0.006897
-0.000397
0.002502
0.011780
-0.000397
0.004944
0.008850
0.003967
0.001526
0.008362
-0.003815
-0.002350
0.011780
0.012756
0.005920
0.003967
0.007385
0.001038
0.004456
0.008850
0.015198
-0.000397
0.008850
0.004456
0.002991
0.002502
0.010803
-0.002838
0.009827
0.010803
0.002014
0.003479
0.009338
-0.004791
0.006897
0.017151
0.006897
0.004456
0.003967
-0.000885
0.010315
0.022034
0.006409
0.010803
0.002014
0.008850
0.002991
0.013733
0.016663
0.019104
0.003479
0.001038
0.002991
0.014709
0.010803
0.009338
0.022522
0.009827
0.017639
0.017151
0.021057
0.023010
0.043518
0.044495
0.042542
0.035706
0.037170
0.026917
0.047913
0.046448
0.106018
0.217834
0.324768
0.446350
0.486389
0.371155
0.172424
-0.042389
-0.158600
-0.091705
0.035217
0.150940
0.194397
0.180725
0.174377
0.083069
-0.026764
-0.127350
-0.220123
-0.329987
-0.358307
-0.311920
-0.331451
-0.238678
0.058167
0.247131
0.237366
0.232483
0.307678
0.314514
0.123596
-0.127350
-0.216705
-0.114655
0.080627
0.250549
0.298401
0.271545
0.216370
0.138245
0.040588
-0.048248
-0.120026
-0.209381
-0.260162
-0.303131
-0.303131
-0.299713
-0.273834
-0.263580
-0.247955
-0.214752
-0.199615
-0.184479
-0.152740
-0.140533
-0.114655
-0.085846
-0.072662
-0.057037
-0.041901
-0.030182
-0.015533
-0.015045
-0.001373
-0.001373
0.013245
0.007385
0.031311
0.034729
0.044983
0.052307
0.062073
0.062561
0.068909
0.075256
0.078674
0.084045
0.090393
0.090881
0.093811
0.100647
0.105530
0.106506
0.108459
0.115784
0.108459
0.112366
0.116760
0.126038
0.106995
0.105530
0.107971
0.103577
0.104065
0.110413
0.108459
0.098694
0.086487
0.073303
0.066467
0.049866
0.048401
0.045471
0.014709
-0.003326
-0.017975
-0.041412
-0.041901
-0.047760
-0.039459
-0.052155
-0.074615
-0.103424
-0.097565
-0.105865
-0.100006
-0.117096
-0.121979
-0.114655
-0.117096
-0.125397
-0.115143
-0.098053
-0.112701
-0.099030
-0.101959
-0.098053
-0.088776
-0.073151
-0.079010
-0.082916
-0.061920
-0.060455
-0.058014
-0.057037
-0.045807
-0.046295
-0.043854
-0.041412
-0.033600
-0.022858
-0.039948
-0.018951
-0.027252
-0.029694
-0.015045
-0.017487
-0.013580
-0.012604
-0.008209
0.002502
-0.009674
-0.001373
-0.005768
0.002991
-0.000885
0.003967
0.002991
0.012268
0.000549
0.012756
0.000549
0.007874
0.013733
0.014221
0.006409
0.006409
0.015686
0.012268
0.018616
0.011780
0.013733
0.011780
0.023499
0.010803
0.017151
0.026917
0.018127
0.012756
0.015686
0.010803
0.013733
0.010315
0.007385
0.010803
0.005432
0.010315
0.018127
0.024475
0.013733
0.029846
0.035706
0.043518
0.040100
0.024963
0.001038
0.008362
0.001038
0.080139
0.196838
0.395081
0.577209
0.542542
0.377014
0.109436
-0.144928
-0.231354
-0.072662
0.077698
0.206604
0.287659
0.281799
0.185120
0.065002
-0.072174
-0.165436
-0.231354
-0.245514
-0.259674
-0.340729
-0.455475
-0.400787
-0.097076
0.252991
0.491760
0.551819
0.440979
0.002991
-0.343658
-0.425201
-0.198151
0.072327
0.258850
0.330139
0.296448
0.294983
0.246643
0.138245
0.066467
-0.009186
-0.083893
-0.120514
-0.157135
-0.165924
-0.191315
-0.185455
-0.177155
-0.147369
-0.133698
-0.118561
-0.100494
-0.085358
-0.072174
-0.063873
-0.043365
-0.032135
-0.025787
-0.024323
-0.013580
-0.013580
-0.009674
-0.010651
-0.013580
-0.012604
-0.004791
-0.013092
-0.016022
-0.006256
-0.017487
-0.003326
-0.011139
-0.012604
-0.011627
-0.016510
-0.021393
-0.016998
-0.015045
-0.006256
-0.020905
-0.015045
-0.022369
-0.009674
-0.011627
-0.005768
-0.019440
-0.027740
-0.024323
-0.012604
-0.005768
-0.009674
-0.020416
-0.041901
-0.038483
-0.025787
-0.024811
-0.016022
-0.014069
-0.025299
-0.018951
-0.021393
-0.014557
-0.009674
-0.005768
-0.002838
-0.000397
-0.016998
0.014221
0.011780
0.004944
0.014709
0.012268
0.021545
0.017151
0.018127
0.017151
0.023499
0.020081
0.018616
0.006409
0.019592
0.008362
0.009827
0.024963
0.010803
0.001038
0.015198
0.006897
0.006409
0.004456
0.011780
0.006897
0.009827
0.010803
-0.000397
0.006897
-0.001862
0.008362
0.002014
0.005920
-0.009186
0.001038
0.006409
0.002502
-0.000397
-0.004791
-0.006744
-0.000885
-0.001862
-0.006744
-0.003815
-0.008209
-0.011627
-0.016510
0.003967
-0.003815
-0.000397
-0.011139
-0.005768
-0.005280
-0.005280
-0.005768
0.001038
-0.011139
-0.008209
-0.008209
-0.005280
-0.008209
-0.007233
-0.002838
0.004944
-0.002350
-0.011139
-0.013092
-0.002350
-0.002350
-0.003815
-0.000885
-0.008698
0.005920
0.000061
-0.002350
0.006409
0.002014
0.008362
0.008362
0.015198
0.018127
0.021545
0.025452
0.023499
0.019104
0.033264
0.037659
0.033752
0.039612
0.029846
0.020569
-0.001862
-0.003815
0.021545
0.068909
0.186096
0.345764
0.522034
0.528381
0.402893
0.143616
-0.123444
-0.275299
-0.153717
0.003479
0.140198
0.217346
0.209045
0.186584
0.023499
-0.132233
-0.221588
-0.286041
-0.339752
-0.356354
-0.234772
0.015686
0.143616
0.109436
0.042053
0.154358
0.206116
-0.018463
-0.254791
-0.255768
-0.164948
0.029358
0.192444
0.279358
0.243713
0.178284
0.081604
-0.002350
-0.069733
-0.104401
-0.146393
-0.172272
-0.193268
-0.203522
-0.190826
-0.162506
-0.147369
-0.119049
-0.100006
-0.074127
-0.054596
-0.032623
-0.022858
-0.005768
-0.000397
-0.014557
-0.002838
-0.016510
-0.023834
-0.019928
-0.014557
-0.002838
-0.001862
-0.033112
-0.024811
-0.040436
-0.040436
-0.054108
-0.050690
-0.049713
-0.052155
-0.039948
-0.042389
-0.030670
-0.036041
-0.031647
-0.030670
-0.013580
-0.015533
-0.014069
-0.010651
0.002014
-0.006744
-0.000885
-0.001862
0.014221
0.009827
0.010315
0.019104
0.016174
0.002014
0.011780
0.024963
0.020081
0.027405
0.014709
0.013733
0.013733
0.021545
0.012756
0.023010
0.006409
0.008850
0.007874
-0.000397
0.009338
0.006897
0.003479
0.001038
-0.000397
-0.000885
-0.000885
-0.002350
0.000061
0.000549
-0.004791
-0.004303
0.001526
0.002502
0.001038
-0.001862
-0.001862
0.005432
-0.003326
0.001038
0.010315
-0.000885
-0.000885
0.003479
-0.000397
0.013245
-0.000885
0.008362
0.008850
-0.001373
0.005920
0.016663
0.003479
0.002014
0.003967
0.004456
0.010315
0.003967
0.004944
0.009827
0.009338
-0.005280
0.012756
-0.003815
0.006897
-0.005768
0.007874
0.001038
0.000549
0.015686
-0.003326
0.000061
-0.003326
-0.002350
0.000549
-0.002838
0.006409
-0.001373
-0.004791
-0.001862
0.009338
-0.008209
0.005920
0.001526
0.005432
-0.000397
-0.006744
0.007385
-0.000885
0.011292
0.009338
0.009338
0.006409
0.001526
0.013245
0.007385
0.011292
0.017639
0.012268
0.019592
0.034241
0.024475
0.028870
0.048401
0.032288
0.024475
0.043030
0.043030
0.053284
0.050842
0.052795
0.045959
0.041077
0.034729
0.044495
0.027893
0.008850
0.021057
0.035217
0.070374
0.135315
0.239319
0.364807
0.223694
-0.564850
-0.690338
0.072327
0.833557
0.830627
0.373596
-0.044830
-0.219147
-0.197662
-0.071686
0.044983
0.091858
0.124573
0.096252
0.030334
0.003967
-0.032135
-0.053619
-0.086823
-0.129791
-0.150299
-0.160065
-0.171295
-0.151276
-0.140045
-0.145416
-0.117584
-0.110748
-0.092194
-0.082428
-0.075592
-0.060944
-0.050201
-0.051178
-0.049225
-0.030670
-0.025299
-0.024323
-0.024323
-0.019440
-0.019928
-0.021393
-0.007233
-0.020905
-0.012604
-0.011139
-0.009674
-0.013092
-0.002350
-0.007233
-0.016998
-0.004791
-0.009186
-0.005768
-0.008209
-0.007233
-0.003815
-0.005768
-0.001373
-0.004303
-0.012115
-0.004303
-0.002350
0.003967
0.002991
0.000549
-0.003815
-0.005768
-0.007233
0.000549
0.002014
-0.001373
0.005920
-0.002350
-0.001862
0.002991
0.002991
0.010803
-0.002838
-0.002350
0.002502
-0.002838
0.008362
0.004944
-0.000885
0.001526
0.008850
0.009338
0.008362
0.007385
0.005432
0.006897
0.005432
0.011292
0.007874
0.012756
0.013245
0.016174
0.001526
0.010803
0.009338
0.006409
0.006409
0.006897
0.012756
0.004456
0.003967
0.011292
0.000061
0.004944
0.014221
0.009338
0.002502
0.001038
0.003479
0.011780
0.009338
0.009338
0.000549
0.002014
0.005432
0.005432
0.014709
0.008850
0.014709
-0.006256
0.005432
0.008850
0.007385
0.010315
0.002502
0.009338
0.011292
0.011780
0.006897
0.008850
0.013245
0.010315
0.013245
0.008362
0.003479
0.003967
0.011292
0.015198
0.021545
0.000549
0.000549
0.011780
0.008850
0.009827
0.007385
0.014221
0.008362
0.012268
0.007385
0.010803
0.017151
0.009338
0.016174
0.016174
0.002991
0.017151
0.014709
0.014221
0.022522
0.014221
0.006897
0.019592
0.015198
0.027405
0.020081
0.037659
0.034729
0.038147
0.037659
0.041565
0.050842
0.062073
0.066467
0.055237
0.045959
0.065491
0.070374
0.074768
0.056702
0.062561
0.074768
0.090393
0.116272
0.143616
0.183655
0.231995
0.229065
0.187073
0.149963
0.050354
-0.006256
-0.014069
0.005920
0.002014
-0.020416
-0.011627
-0.014557
-0.052155
-0.100983
-0.155182
-0.208405
-0.228912
-0.206940
-0.131744
0.070374
0.321838
0.115295
-0.063873
-0.304108
-0.353912
-0.276764
-0.191803
-0.009186
0.071350
0.038635
0.030334
0.018616
0.012756
-0.018951
-0.069244
-0.123444
-0.162018
-0.150299
-0.161041
-0.149323
-0.131256
-0.115143
-0.106354
-0.072662
-0.037506
-0.010162
0.025452
0.043518
0.044983
0.068909
0.084534
0.091370
0.104553
0.106018
0.108459
0.112854
0.095276
0.085022
0.081604
0.075256
0.064026
0.046448
0.038635
0.014709
0.024963
0.003967
-0.010162
-0.009674
-0.018951
-0.037506
-0.037018
-0.044830
-0.042877
-0.044830
-0.047272
-0.050690
-0.051178
-0.038483
-0.032623
-0.026764
-0.011139
-0.022369
-0.016022
-0.020905
-0.008698
0.000549
-0.000397
0.008850
0.006409
0.018127
0.023010
0.029846
0.023987
0.028381
0.023499
0.042542
0.039612
0.040588
0.041077
0.043518
0.043030
0.041077
0.047913
0.032288
0.044983
0.040588
0.041565
0.041077
0.038147
0.035217
0.041077
0.033264
0.030823
0.026917
0.028381
0.013245
0.023987
0.023987
0.017151
0.021545
0.020081
0.019592
0.032288
0.018127
0.013245
0.011780
0.011780
0.011780
0.011292
0.003967
0.008362
0.008362
0.015686
0.012756
0.008850
0.004456
0.003967
0.006409
0.003479
0.002991
-0.000885
0.008850
-0.009186
0.002014
0.006897
0.002014
0.000061
-0.006744
0.002502
-0.002838
-0.006256
0.000061
0.000061
-0.002350
-0.009186
-0.007233
-0.002350
-0.006744
-0.009186
-0.001373
-0.005280
-0.009186
-0.015045
-0.006744
-0.009674
-0.014069
-0.009674
-0.005280
-0.019928
-0.006256
-0.012604
-0.008209
-0.016998
-0.012115
-0.021881
-0.015045
-0.013580
-0.009674
-0.006744
-0.008698
-0.005280
-0.013092
-0.006256
-0.008698
-0.003815
-0.006256
-0.005280
-0.000397
0.001526
-0.006744
0.018127
0.013245
0.015198
0.025452
0.019104
0.018127
0.027893
0.031799
0.031311
0.033752
0.058655
0.039124
0.058167
0.071350
0.057190
0.081604
0.082092
0.116272
0.173889
0.252502
0.284729
0.312561
0.210022
0.084045
-0.007721
-0.029205
-0.033112
0.021545
0.031311
0.053284
0.047913
0.000061
-0.042389
-0.113190
-0.176666
-0.260651
-0.344635
-0.368073
-0.328033
-0.172272
-0.015045
-0.021393
-0.030670
0.031311
0.221741
0.227112
0.012756
-0.183990
-0.236237
-0.117584
0.066956
0.240295
0.303284
0.282776
0.238831
0.173889
0.109436
0.061584
0.004456
-0.034088
-0.056549
-0.070221
-0.082428
-0.088776
-0.088287
-0.079987
-0.075104
-0.065826
-0.066803
-0.049713
-0.054596
-0.051178
-0.040436
-0.033600
-0.022369
-0.039948
-0.064850
-0.077057
-0.059479
-0.039948
-0.031647
-0.025787
-0.036041
-0.029694
-0.040924
-0.042389
-0.041901
-0.040436
-0.031647
-0.031158
-0.024323
-0.020905
-0.024811
-0.017975
0.002991
-0.004303
-0.007233
-0.006744
-0.010162
-0.005280
-0.008209
-0.015533
-0.010651
-0.012604
-0.017975
-0.022369
-0.022369
-0.027252
-0.026276
-0.031647
-0.020416
-0.033600
-0.024811
-0.031647
-0.025299
-0.027252
-0.028717
-0.036530
-0.034576
-0.024323
-0.028229
-0.024811
-0.022369
-0.036041
-0.027252
-0.016510
-0.011139
-0.028229
-0.031647
-0.022369
-0.024323
-0.014557
-0.014557
-0.007233
-0.013092
-0.002838
-0.008209
-0.000397
0.003479
0.000061
0.013245
0.012268
0.008850
0.014709
0.024475
0.013733
0.020569
0.024475
0.023010
0.026917
0.023499
0.023010
0.028381
0.032288
0.029358
0.017639
0.025452
0.025940
0.028870
0.016174
0.020081
0.023010
0.022522
0.004944
0.017639
0.019592
0.014221
0.022522
0.004456
0.015198
0.014709
0.011292
0.007385
0.011780
0.008362
0.015686
0.005920
0.017639
0.013245
0.008850
0.008850
0.002014
0.017639
0.007874
0.002014
0.002014
0.013245
0.010803
0.011780
0.011780
0.015686
0.016663
0.008362
0.023987
0.010803
0.004944
0.007385
0.014709
0.012268
0.022034
0.023010
0.032776
0.030334
0.029358
0.034241
0.062561
0.060608
0.062561
0.052795
0.055725
0.065002
0.078674
0.111877
0.176331
0.246155
0.303284
0.311096
0.236877
0.099182
0.006409
-0.048737
-0.049713
0.012756
0.067932
0.098206
0.083557
0.059631
0.008362
-0.067780
-0.141998
-0.227448
-0.308014
-0.356354
-0.285553
-0.011139
0.420471
0.559631
0.419495
-0.145416
-0.609772
-0.497467
-0.336823
-0.036041
0.112366
0.232971
0.143616
0.186584
0.141174
0.052795
-0.033112
-0.111237
-0.135651
-0.158112
-0.156647
-0.159576
-0.158600
-0.141022
-0.121002
-0.097076
-0.096100
-0.085358
-0.067291
-0.063873
-0.062897
-0.058014
-0.046295
-0.036530
-0.040436
-0.044830
-0.038483
-0.028717
-0.021393
-0.012115
0.004456
0.008362
0.013733
0.016174
0.022034
0.016174
0.044495
0.054260
0.060120
0.073303
0.073303
0.082581
0.083557
0.085510
0.078186
0.093811
0.079651
0.086975
0.072327
0.068420
0.047913
0.040100
0.025452
0.027893
0.018127
0.011780
-0.000397
-0.006744
-0.013092
-0.036041
-0.033112
-0.040436
-0.043365
-0.049225
-0.047760
-0.044830
-0.052155
-0.050201
-0.030670
-0.045319
-0.026764
-0.023834
-0.012604
-0.016998
-0.015533
-0.011139
0.001526
-0.003815
-0.010162
-0.007233
0.003479
0.003479
0.004944
0.021057
0.009338
-0.001862
0.017639
0.011292
0.003967
0.011292
0.003479
0.009338
-0.000397
-0.000885
-0.006256
0.001526
0.005432
-0.001373
0.004944
0.011292
-0.000885
0.003967
0.002014
0.001526
0.007874
0.001526
0.001038
0.006897
-0.004303
-0.001373
0.010315
-0.004791
-0.001862
0.002502
-0.000397
0.000061
0.000061
-0.002838
-0.000397
0.003479
-0.004791
0.004944
0.000549
0.004944
-0.008698
0.001526
-0.003815
-0.006744
0.003479
0.000549
0.008362
0.002014
-0.004791
-0.002838
-0.005280
0.000061
0.008850
0.002014
-0.006744
-0.003815
0.000549
-0.002838
0.013733
0.007385
0.005920
0.005432
0.002991
0.009338
0.015686
0.014221
0.016174
0.010803
-0.000397
0.013733
0.008850
0.019592
0.023987
0.014709
0.026917
0.029358
0.023010
0.010315
0.025452
0.026917
0.028381
0.030334
0.020569
0.067444
0.079651
0.074280
0.056213
0.044983
0.011780
-0.002838
-0.022858
0.004456
0.092834
0.206116
0.266663
0.245178
0.162170
0.070374
-0.008698
-0.060455
-0.104401
-0.061920
0.040588
0.137268
0.181213
0.117249
0.018616
-0.073639
-0.143951
-0.187897
-0.233795
-0.251373
-0.227936
-0.071198
0.175354
0.311096
0.264221
0.116272
-0.031158
-0.114166
-0.064850
0.005432
0.102600
0.170959
0.225647
0.259338
0.261292
0.242249
0.224182
0.184631
0.148987
0.126526
0.086487
0.062073
0.040588
0.018616
-0.002350
-0.015045
-0.032623
-0.027740
-0.056549
-0.048737
-0.059479
-0.048248
-0.060455
-0.058014
-0.068268
-0.047272
-0.061920
-0.058990
-0.056061
-0.060455
-0.058014
-0.058014
-0.056549
-0.062897
-0.052643
-0.051666
-0.041901
-0.057037
-0.051178
-0.047760
-0.043854
-0.046295
-0.046783
-0.037994
-0.037506
-0.034088
-0.037994
-0.043854
-0.036041
-0.031158
-0.036041
-0.031158
-0.024323
-0.028229
-0.023346
-0.022858
-0.017975
-0.025299
-0.017975
-0.016022
-0.017975
-0.015045
-0.007721
-0.015533
-0.018951
-0.005768
-0.011627
-0.009674
-0.012115
-0.014069
-0.006744
0.000061
-0.017975
-0.007721
-0.001373
-0.005768
-0.005280
-0.010651
-0.000885
-0.001862
0.000549
-0.006744
-0.003815
0.000549
-0.005768
0.002502
-0.011627
-0.012604
-0.008209
0.000549
-0.000885
-0.006256
-0.000397
-0.013092
-0.005768
-0.003815
-0.010162
-0.010651
-0.007721
0.000549
-0.008698
-0.004791
-0.000885
-0.002350
-0.008698
0.000061
-0.002350
-0.013580
0.002991
-0.005768
-0.010162
-0.011627
0.005432
-0.009674
0.000061
0.004944
0.004456
0.000549
-0.002838
-0.000885
-0.004791
0.003479
0.003479
0.006409
-0.000885
-0.008209
-0.004791
-0.003815
-0.002350
0.011292
0.008850
-0.002350
-0.009674
-0.008209
0.006897
0.002502
0.011780
0.000061
0.001526
0.003967
0.000061
0.009827
0.017639
0.017151
0.017639
0.021545
0.026917
0.027405
0.023010
0.028381
0.036194
0.020569
0.042542
0.047913
0.047424
0.037659
0.037170
0.018127
0.001526
-0.016510
-0.008698
0.011292
0.044495
0.079651
0.143127
0.200745
0.273499
0.298889
0.182190
0.070374
-0.042877
-0.094147
-0.083893
-0.018951
0.046936
0.067444
0.065002
0.045471
-0.002350
-0.081940
-0.164459
-0.218658
-0.269440
-0.294830
-0.378326
-0.046783
0.522522
0.478088
0.014709
-0.699615
-0.783112
-0.548248
-0.164948
0.216858
0.337463
0.275452
0.150452
0.107971
0.042053
0.000061
-0.027740
-0.050201
-0.061432
-0.054108
-0.036530
-0.030670
-0.011139
0.014221
0.023499
0.011292
-0.000885
-0.019440
-0.008209
0.001038
0.000061
-0.006256
-0.009186
-0.022369
-0.044342
-0.042389
-0.062408
-0.058990
-0.055573
-0.064850
-0.062897
-0.062408
-0.054596
-0.048737
-0.041901
-0.041412
-0.037018
-0.020905
-0.019440
-0.023346
-0.016022
-0.005768
0.001526
-0.004303
0.007385
0.011780
0.002991
0.015198
0.004944
0.015198
0.021057
0.004456
0.020569
0.027405
0.023987
0.026428
0.025452
0.020569
0.026917
0.026917
0.025940
0.025452
0.020081
0.016174
0.029358
0.032776
0.024475
0.023499
0.019592
0.025452
0.015686
0.013733
0.023987
0.010803
0.010315
0.004456
0.002014
0.008362
0.001038
0.008362
0.005432
-0.001862
0.002991
-0.004303
-0.003326
-0.004791
-0.004791
-0.010162
-0.007233
-0.009186
-0.011139
-0.011627
-0.006256
-0.007233
-0.022858
-0.014557
-0.013092
-0.015533
-0.012604
-0.013092
-0.013580
-0.011627
-0.006256
-0.008209
-0.012604
-0.008209
-0.010651
-0.014069
-0.019928
0.001038
-0.009186
-0.021393
-0.012604
-0.009186
-0.007233
-0.009186
-0.007233
0.000549
-0.013580
-0.013580
-0.007233
-0.003815
-0.009186
-0.007721
-0.004791
-0.004303
-0.010651
-0.006256
0.002502
-0.007233
-0.005768
-0.011627
-0.000397
-0.005280
0.004456
-0.008209
-0.003326
-0.000397
-0.003326
-0.000397
0.002991
0.002991
0.001038
0.010803
0.003479
0.015198
0.019104
0.026917
0.009338
0.022522
0.029358
0.022522
0.039612
0.043030
0.052307
0.056702
0.052307
0.058167
0.049866
0.043518
0.007874
0.009338
0.024475
0.034241
0.053772
0.107971
0.158752
0.219788
0.281799
0.255432
0.187073
0.104553
0.018127
-0.027740
-0.020905
0.021545
0.076233
0.074768
0.088928
0.067932
0.012756
-0.058990
-0.111237
-0.182037
-0.221100
-0.234283
-0.261139
-0.292877
-0.275787
-0.166412
-0.029694
0.123108
0.197815
0.198303
0.112854
0.033752
0.009827
0.037659
0.118225
0.189514
0.277405
0.335510
0.364319
0.346252
0.319885
0.293518
0.254456
0.202209
0.150452
0.113831
0.071350
0.043518
0.010803
-0.012115
-0.021881
-0.040436
-0.047760
-0.071686
-0.070709
-0.063385
-0.066315
-0.069244
-0.078522
-0.066803
-0.073151
-0.068756
-0.067780
-0.059967
-0.067291
-0.059479
-0.063873
-0.055084
-0.058502
-0.050690
-0.056549
-0.043365
-0.051666
-0.045319
-0.043365
-0.043854
-0.035065
-0.036530
-0.027740
-0.030670
-0.038483
-0.036041
-0.031158
-0.023346
-0.032623
-0.028229
-0.022858
-0.031158
-0.027740
-0.018951
-0.021881
-0.028717
-0.021393
-0.024323
-0.024811
-0.020905
-0.018463
-0.018463
-0.015045
-0.014557
-0.018463
-0.012115
-0.017975
-0.023346
-0.013092
-0.014069
-0.010162
-0.023346
-0.021393
-0.003326
-0.019928
-0.016510
-0.016510
-0.008698
-0.017487
-0.016022
-0.014069
-0.006256
-0.006256
-0.010651
-0.017487
-0.006744
-0.009186
-0.003326
-0.006256
-0.016022
-0.014557
-0.004303
-0.006744
-0.004303
-0.022858
-0.002350
-0.005768
-0.008209
-0.007721
-0.009674
0.002014
-0.004303
-0.015045
-0.009674
-0.010651
-0.009186
0.007385
-0.007233
-0.003815
-0.017975
-0.012115
0.002014
-0.013580
-0.008698
-0.009186
-0.011627
-0.012604
-0.009674
-0.013580
0.002014
0.004456
-0.001862
-0.001862
-0.007233
-0.006744
-0.002838
-0.011139
-0.008209
0.003479
0.004456
0.014709
0.031799
0.049866
0.077698
0.147522
0.271057
0.329651
0.154846
-0.997467
-0.997467
-0.997467
-0.534088
0.330139
0.993225
0.843323
0.118225
-0.358795
-0.535553
-0.508209
-0.386139
-0.246002
-0.106842
0.065979
0.204163
0.303284
0.367249
0.391174
0.425354
0.446350
0.488342
0.502991
0.506409
0.410706
0.309143
0.228088
0.179749
0.152405
0.131409
0.136780
0.115295
0.100647
0.065491
0.020569
-0.022858
-0.060944
-0.089752
-0.119049
-0.138580
-0.149323
-0.165924
-0.170807
-0.168365
-0.170807
-0.156158
-0.139069
-0.130280
-0.118561
-0.103424
-0.078522
-0.084869
-0.067291
-0.049713
-0.042877
-0.038971
-0.032623
-0.033600
-0.028717
-0.016022
-0.019928
-0.005280
-0.019440
-0.020416
-0.015045
-0.020416
-0.017975
-0.008209
-0.015533
-0.016510
-0.016510
-0.019928
-0.021881
-0.013092
-0.015533
-0.019928
-0.025787
-0.020416
-0.009674
-0.015533
-0.021393
-0.008209
-0.013580
-0.016998
-0.005768
-0.004791
-0.010651
-0.019928
0.002991
-0.012604
-0.005768
-0.014069
-0.008698
-0.004791
-0.001373
0.001038
-0.009186
-0.003815
-0.022369
-0.003815
-0.005768
-0.000397
0.003479
-0.004791
-0.000397
0.001526
-0.002838
-0.001862
0.001526
-0.004791
-0.002350
0.000061
-0.010651
-0.001373
0.000061
-0.000397
-0.002350
0.005432
0.004944
-0.003815
0.002991
0.003479
0.010315
0.002991
-0.002838
-0.002350
0.010803
0.009338
-0.000397
0.014221
0.014221
0.004456
0.013733
-0.000397
0.002014
0.006409
0.011780
0.006409
-0.000397
-0.001862
0.015686
0.013245
0.006409
0.007874
0.001526
-0.002350
0.010803
0.012268
-0.006744
0.005920
0.008362
0.004456
0.006897
0.012268
0.008362
0.009827
-0.001862
-0.001373
0.010315
0.008362
0.006897
0.005432
0.009338
0.005920
0.000549
0.000549
0.007874
0.005920
0.005432
0.004456
-0.005768
0.002014
0.007874
-0.003815
0.008850
0.009338
0.007385
-0.002350
-0.003326
0.004456
0.002502
-0.000397
0.002502
0.003967
0.000061
-0.001373
0.002502
0.008850
-0.000397
0.008850
0.005432
0.006897
0.003479
0.001526
0.003967
0.005432
-0.002350
0.002991
0.010803
0.009827
0.003479
0.002014
0.012268
0.002014
0.002014
0.009338
0.004456
0.011292
0.013245
0.008850
0.003479
0.000061
0.010803
-0.002838
0.009827
0.003967
-0.004791
-0.027252
-0.020905
-0.034576
-0.032623
-0.024811
-0.000397
-0.008698
0.006409
0.014709
0.020569
0.000061
-0.033112
-0.053131
-0.052643
-0.016510
0.019592
0.091858
0.162659
0.217346
0.187073
0.109924
0.057678
0.027405
-0.002838
-0.016510
-0.005768
0.028870
0.072815
0.064514
0.036194
0.034241
0.086487
0.124573
0.254456
0.323303
0.282288
-0.042389
-0.400787
-0.420319
-0.111237
0.107971
0.121155
0.011780
-0.057037
-0.069244
0.045471
0.044495
-0.013092
-0.047272
-0.079498
-0.114655
-0.126373
-0.126862
-0.113678
-0.087799
-0.064850
-0.037994
-0.019928
-0.007233
0.002991
0.014709
0.032776
0.036682
0.027893
0.026917
0.033752
0.033264
0.031311
0.027405
0.023499
0.023499
0.012756
0.017151
0.005920
0.002502
0.002502
0.007385
0.000549
0.007874
-0.000397
-0.002350
-0.002350
-0.013092
0.003967
-0.005768
-0.010651
-0.016510
-0.015533
-0.010162
-0.008209
-0.008698
0.002502
-0.010651
-0.009674
-0.002838
-0.010651
-0.003326
-0.010651
-0.004791
-0.014069
-0.005280
-0.008698
-0.000397
-0.008698
-0.006256
-0.004303
-0.013092
-0.000885
-0.004303
-0.014557
0.001526
-0.002350
-0.008698
-0.009674
-0.004303
-0.001373
-0.009186
0.005920
-0.004791
-0.002350
0.003479
-0.010651
0.010803
0.001038
-0.002838
-0.000885
-0.011139
0.004456
0.008362
0.000061
-0.000885
0.004944
0.003967
0.003967
-0.006744
-0.000885
-0.001862
0.001526
0.006897
0.004456
0.010803
-0.001373
-0.006744
0.008362
0.002014
0.001526
0.003967
0.006409
0.003479
0.002991
0.000549
0.011780
0.009338
0.003967
-0.001862
0.001526
0.010315
0.005920
0.008850
0.008362
0.002991
0.008362
0.005920
0.012756
0.010315
0.014709
-0.000397
0.000549
0.012756
0.010315
0.013245
0.008362
0.012268
-0.000397
0.011292
0.008362
0.015686
0.003967
0.007874
0.010803
0.006897
0.013733
0.004944
0.008850
-0.001373
-0.003326
0.002502
0.006409
-0.002838
0.004456
-0.004791
-0.007233
0.003967
-0.000397
-0.006744
0.002991
-0.000397
0.006409
0.009338
0.002991
0.007385
0.012268
0.016663
0.011292
0.011292
0.013733
0.023499
0.035706
0.043030
0.047424
0.055237
0.057678
0.040588
0.044983
0.051331
0.065979
0.095764
0.116760
0.155334
0.183167
0.206604
0.224182
0.213440
0.176331
0.120178
0.032288
-0.026276
-0.024811
0.022034
0.047913
0.056702
-0.010651
-0.109772
-0.186920
-0.197662
-0.194733
-0.222565
-0.253326
-0.249420
-0.244049
-0.233307
-0.189850
-0.162018
-0.184967
-0.205963
-0.124908
-0.073151
-0.029205
0.020081
0.123596
0.206116
0.357971
0.404358
0.368713
0.237854
0.119690
0.049377
0.075256
0.172424
0.236389
0.262756
0.231995
0.183655
0.125061
0.051331
-0.012115
-0.050690
-0.090240
-0.120514
-0.124420
-0.132721
-0.138580
-0.136627
-0.132721
-0.133209
-0.112213
-0.098053
-0.084869
-0.092682
-0.068756
-0.063385
-0.049713
-0.042389
-0.031158
-0.018951
-0.031158
-0.023834
-0.005280
-0.003815
0.003479
-0.010651
0.010315
0.007385
-0.001373
0.002991
0.010315
0.008850
0.010803
0.002502
0.018616
0.011780
0.007385
0.010803
0.017639
0.013733
0.007385
0.012268
0.006409
0.013733
0.015686
0.032288
0.029358
0.033264
0.014709
0.012756
0.038147
0.106018
0.180725
0.239319
0.101135
-0.185455
-0.161530
-0.027252
0.062561
0.088928
0.077698
0.050354
0.014709
-0.008209
-0.023346
-0.052643
-0.059967
-0.079010
-0.089264
-0.085846
-0.077057
-0.078033
-0.073151
-0.075104
-0.078033
-0.066803
-0.063385
-0.055573
-0.056061
-0.045807
-0.060944
-0.038483
-0.030182
-0.031647
-0.037506
-0.024811
-0.035065
-0.018951
-0.012604
-0.010651
-0.018463
-0.011627
-0.004303
-0.006744
-0.003326
0.000549
-0.003815
-0.002838
0.003479
0.002991
0.004944
0.009827
0.011292
0.005432
0.018616
0.002502
0.008362
0.016174
0.007874
0.018616
0.016174
0.020081
0.019592
0.013733
0.007874
0.012756
0.014221
0.019104
0.016663
0.013733
0.011780
0.016174
0.025452
0.022522
0.017151
0.026917
0.008850
0.013245
0.007874
0.017639
0.019592
0.012268
0.011292
0.014221
0.013733
0.010803
0.012268
0.023499
0.007385
0.001038
0.001038
0.001038
0.008362
0.005920
0.012268
0.006409
-0.000885
0.009338
0.012268
0.022034
0.022522
0.030823
0.027405
0.020569
0.018616
0.024475
0.032776
0.037659
0.039612
0.044006
0.051819
0.041077
0.029358
0.028870
0.023499
0.019104
0.031799
0.059143
0.085022
0.162170
0.259338
0.358459
0.450256
0.538147
0.503967
0.318420
0.118225
0.008362
0.069885
0.133850
0.100159
0.033264
0.093323
0.139709
0.034729
-0.085358
-0.122467
-0.027252
-0.020905
-0.058014
-0.002350
0.059143
-0.082428
-0.278717
-0.465729
-0.574127
-0.431061
-0.223053
-0.060944
0.062073
0.095764
0.062073
0.010803
-0.056061
-0.104401
-0.140045
-0.173248
-0.193268
-0.190338
-0.182526
-0.176666
-0.167389
-0.143951
-0.129303
-0.108795
-0.096100
-0.082428
-0.063873
-0.056549
-0.042877
-0.045319
-0.018463
-0.023834
-0.018951
-0.009674
-0.005280
-0.004303
0.003967
-0.008698
0.008362
0.008362
0.000549
0.003479
-0.002350
0.003967
0.003479
0.002014
-0.002350
0.000061
-0.000885
-0.008209
-0.001862
-0.008698
0.008362
-0.009186
-0.012604
-0.002838
-0.000885
-0.000885
-0.006256
-0.006744
-0.005280
-0.000397
-0.003815
0.005432
0.010315
0.002991
-0.000397
-0.005280
-0.000397
0.003479
0.006897
0.004456
0.008850
0.008850
-0.001373
0.001038
0.007385
0.013245
0.007874
0.010315
0.006897
0.005920
0.006409
0.010315
0.009338
0.005432
0.010315
0.006409
0.003479
0.002991
0.000061
0.000549
0.005920
-0.000397
0.002014
-0.001862
-0.000397
0.003479
0.010803
0.000061
0.000061
-0.001373
0.007385
-0.002350
-0.001862
0.000061
-0.001862
0.001038
0.002991
0.005432
0.002502
0.002991
-0.004303
-0.052155
-0.058014
-0.015533
-0.004791
0.000549
0.085510
0.055237
-0.010162
0.035706
0.030334
-0.005280
-0.072662
-0.028229
0.042053
0.099182
0.112854
0.106018
0.109436
0.085510
0.045959
0.001038
-0.022858
-0.051666
-0.072662
-0.095123
-0.114166
-0.069244
0.033264
0.095764
0.062561
0.001038
-0.050201
-0.080963
-0.076569
-0.080475
-0.065338
-0.043365
-0.000397
0.019104
0.037170
0.052795
0.069885
0.080139
0.081604
0.102600
0.101135
0.095764
0.088440
0.093811
0.078674
0.067444
0.067444
0.063049
0.031799
0.008850
0.003479
0.008850
0.003967
0.026428
0.100159
0.228577
0.378479
0.512268
0.549866
0.423889
0.101624
-0.282623
-0.460846
-0.371002
-0.142975
0.036194
0.127014
0.201233
0.208069
0.167053
0.092834
-0.020905
-0.143463
-0.241608
-0.287018
-0.260162
-0.219635
-0.165436
-0.080475
-0.016022
0.047424
0.078186
0.110413
0.129456
0.123108
0.135315
0.121643
0.119202
0.106018
0.101135
0.073792
0.076233
0.068420
0.053772
0.062073
0.061584
0.055725
0.053772
0.060120
0.046936
0.048401
0.042542
0.043518
0.054260
0.048889
0.039124
0.037659
0.039124
0.041565
0.025940
0.024475
0.020081
0.019592
0.015198
0.013245
0.004456
0.003479
0.000549
0.005920
-0.001862
-0.004791
-0.015533
-0.011627
-0.009674
-0.021393
-0.014557
-0.025299
-0.016022
-0.034088
-0.026764
-0.040436
-0.029205
-0.026764
-0.040436
-0.032623
-0.042389
-0.035553
-0.042877
-0.045807
-0.048248
-0.039948
-0.049713
-0.043854
-0.047272
-0.043854
-0.049225
-0.042877
-0.045807
-0.049713
-0.044342
-0.041412
-0.035553
-0.047272
-0.040924
-0.033112
-0.037018
-0.035065
-0.042389
-0.039459
-0.033112
-0.035065
-0.036041
-0.032623
-0.030182
-0.036041
-0.027252
-0.019928
-0.031647
-0.025299
-0.024811
-0.029694
-0.018463
-0.032135
-0.019928
-0.027252
-0.025299
-0.029205
-0.018463
-0.024323
-0.019928
-0.016998
-0.013580
-0.020905
-0.016510
-0.027252
-0.012604
-0.015045
-0.015045
-0.015045
-0.021881
-0.019440
-0.016022
-0.011139
-0.015045
-0.008209
-0.021881
-0.016998
-0.018463
-0.008209
-0.005280
-0.009186
-0.014557
-0.010651
-0.012604
-0.003815
-0.007233
-0.007233
-0.018463
-0.008698
-0.002838
-0.009186
-0.009674
-0.006256
-0.005280
-0.005768
-0.007233
0.003967
-0.006744
-0.005280
-0.004303
-0.001862
0.000549
-0.009186
-0.003326
-0.001373
0.000061
-0.004303
-0.000885
-0.000397
0.001038
0.010803
0.002014
0.016174
0.011780
0.013733
-0.001373
0.017151
0.030334
0.034241
0.004456
0.009338
-0.001373
0.020081
0.053284
0.194885
0.337463
0.482971
0.504456
0.204163
-0.215729
-0.230377
-0.264557
-0.454987
-0.285065
0.213928
0.487366
0.319397
0.139709
-0.089752
-0.350494
-0.487213
-0.447174
-0.292389
-0.094635
-0.131256
-0.161530
-0.152740
-0.146393
-0.123932
-0.120026
-0.073151
-0.043854
-0.010651
0.004456
0.033264
0.052795
0.073792
0.071350
0.083069
0.080627
0.081116
0.076233
0.074768
0.074280
0.058167
0.055237
0.038635
0.046448
0.041077
0.020081
0.013733
0.014221
0.006897
0.018616
0.001526
0.004456
-0.011627
-0.003326
-0.000885
-0.008698
-0.013580
-0.004791
-0.024323
-0.018951
-0.022369
-0.016510
-0.016998
-0.023834
-0.020905
-0.029694
-0.027252
-0.018463
-0.022858
-0.026764
-0.022858
-0.018463
-0.019928
-0.023834
-0.025299
-0.014557
-0.016022
-0.019928
-0.012115
-0.015533
-0.018951
-0.009674
-0.012115
-0.008209
-0.017487
-0.019928
-0.014557
-0.010651
-0.002838
-0.012604
-0.019928
-0.003815
-0.009674
-0.010162
-0.008209
-0.003326
-0.000885
-0.012604
0.001038
-0.001862
-0.000397
-0.011139
-0.000885
0.002502
0.000061
-0.007233
0.005920
-0.003815
-0.001862
0.006409
0.008362
0.001038
-0.001373
0.002991
0.004944
0.005432
0.002014
0.005432
0.011780
0.005432
-0.003815
-0.004303
0.005920
0.002991
0.000061
0.003967
0.002502
-0.003815
-0.004303
-0.002838
-0.006744
-0.010651
-0.019928
-0.012115
-0.019928
-0.019440
-0.019440
-0.013580
-0.024323
-0.025787
-0.022858
-0.013092
-0.025299
-0.023834
-0.041901
-0.021881
-0.022369
-0.028229
-0.019928
-0.016510
-0.019440
-0.025787
-0.013092
-0.010162
-0.003815
0.014709
0.013245
0.015686
0.025940
0.034729
0.049377
0.048401
0.051819
0.060120
0.070374
0.082581
0.118713
0.120178
0.131897
0.117249
0.109436
0.116272
0.135803
0.152405
0.143616
0.148499
0.136780
0.125061
0.116760
0.099182
0.085510
0.061584
0.032776
0.004456
0.003479
0.002502
0.016663
0.000549
-0.011139
-0.016510
-0.038971
-0.043854
-0.053619
-0.060455
-0.059479
-0.056061
-0.065826
-0.080475
-0.114655
-0.113190
-0.104889
-0.121979
-0.075104
0.044495
0.244690
0.530823
0.727112
0.719299
0.454651
-0.019440
-0.381744
-0.392487
-0.228424
0.018127
0.193909
0.243713
0.251526
0.169006
0.039124
-0.076080
-0.231354
-0.364655
-0.488190
-0.567780
-0.576080
-0.388092
-0.121002
0.004456
-0.139557
-0.231842
-0.197662
-0.032623
0.200256
0.074280
-0.043854
-0.136139
-0.173737
-0.036530
0.098694
0.174377
0.199768
0.146057
0.088440
-0.021881
-0.087799
-0.121490
-0.123444
-0.137604
-0.128815
-0.115143
-0.126373
-0.135162
-0.145905
-0.117096
-0.086823
-0.057526
-0.043365
-0.008698
0.023499
0.036194
0.038635
0.046448
0.054749
0.055725
0.061096
0.054260
0.065002
0.051331
0.048401
0.048401
0.036194
0.031799
0.021545
0.018616
0.024475
0.008362
0.023010
0.001038
0.014221
0.002014
0.013733
-0.003815
0.016174
-0.001373
0.001526
0.004944
0.006897
0.008362
-0.001373
-0.001373
0.006897
-0.006744
0.004944
0.002502
0.008850
0.002991
-0.000885
0.001038
0.007385
0.004456
0.002502
0.000549
-0.000885
-0.007721
0.002991
0.000549
-0.007233
0.003479
0.013245
-0.011139
-0.005280
-0.005280
0.013733
0.001038
0.010803
0.001038
0.002991
0.005920
-0.001862
0.000549
-0.000885
-0.001862
0.011292
0.006409
0.014221
-0.004303
0.003967
0.006409
0.006897
0.007385
0.002014
0.008362
0.002991
0.009338
0.006409
0.011292
0.002991
0.006409
0.011292
0.008362
0.011780
0.015686
0.002991
-0.001373
0.011292
0.012268
0.006409
0.004456
0.018127
0.005920
0.010803
0.002014
0.012756
0.016663
0.011780
0.008850
0.008362
-0.006744
0.006897
0.020569
0.012268
0.000549
0.005432
0.000549
0.005920
0.013733
0.010315
0.014709
0.003479
0.006897
0.005432
0.001526
0.014709
0.014709
0.005920
0.008850
0.017151
0.008850
0.016174
0.006897
0.014221
0.022034
0.014709
0.017639
0.026428
0.028381
0.030823
0.029846
0.050842
0.048889
0.043030
0.051819
0.050354
0.061584
0.049866
0.065002
0.062073
0.033752
0.033752
0.018616
0.033264
-0.000885
-0.018951
0.051819
0.130432
0.254944
0.449280
0.538635
0.535217
0.309631
-0.038971
-0.252350
-0.256256
-0.112701
0.041565
0.133850
0.196838
0.162659
0.087463
0.007385
-0.070221
-0.079987
-0.110260
-0.140045
-0.151764
-0.020416
0.075256
0.085999
0.109924
0.242737
0.340393
0.205139
0.022522
0.065491
0.063538
0.147522
0.265686
0.318420
0.305237
0.255432
0.177795
0.089417
0.016174
-0.046295
-0.118073
-0.161530
-0.195709
-0.214264
-0.230377
-0.234772
-0.227448
-0.230377
-0.206451
-0.197174
-0.186432
-0.173248
-0.157135
-0.154694
-0.130280
-0.114655
-0.118561
-0.113678
-0.096588
-0.083405
-0.091217
-0.074127
-0.063385
-0.054108
-0.058990
-0.051178
-0.057526
-0.041901
-0.037994
-0.038971
-0.035553
-0.028717
-0.031647
-0.017975
-0.018951
-0.017487
-0.012115
-0.001373
-0.020416
0.000061
0.002014
-0.005280
0.005432
0.015686
0.010803
0.012756
0.022034
0.024963
0.029846
0.020081
0.013733
0.020081
0.022522
0.009827
0.017639
0.023987
0.013245
0.011292
0.005432
0.014709
0.009338
0.018616
0.008850
0.011292
0.006897
0.009827
0.002502
-0.000885
0.004456
-0.000397
0.010315
0.005432
-0.003326
0.010803
0.005432
0.002991
0.001038
-0.000397
-0.001862
0.004456
-0.004791
-0.001862
-0.001862
-0.000397
-0.001862
-0.013580
-0.006256
-0.002350
0.001526
0.000061
-0.008698
-0.009186
-0.002838
-0.013580
-0.001862
-0.004303
-0.001862
-0.012604
-0.007233
-0.008209
-0.008209
0.003967
-0.000397
-0.005280
-0.013580
-0.000885
-0.001373
-0.009186
-0.006744
-0.007233
-0.008209
-0.000397
-0.010651
-0.013092
-0.004303
-0.000885
-0.000885
-0.005280
-0.000885
-0.000885
-0.000885
-0.006744
-0.002838
0.002502
-0.008698
-0.002838
0.004944
-0.007721
0.008850
0.007385
-0.000397
-0.006744
-0.000397
0.001526
-0.002838
0.002502
0.000061
0.000061
-0.001862
-0.015533
-0.011627
0.002014
-0.001373
0.012268
0.002502
-0.011627
-0.009186
-0.021393
-0.004303
0.042053
0.130920
0.274963
0.443909
0.529358
0.481506
0.234436
-0.053131
-0.204010
-0.164948
-0.021881
0.155823
0.215393
0.228088
0.227600
0.229553
0.187073
-0.061432
-0.385651
-0.556061
-0.477936
-0.226471
0.022034
0.242737
0.060608
-0.254303
-0.076080
0.077209
-0.131256
-0.092682
-0.284088
-0.419830
-0.152740
0.083557
0.171936
0.168030
0.136292
0.083069
0.022034
-0.029694
-0.080963
-0.108795
-0.133698
-0.138580
-0.128815
-0.117584
-0.103912
-0.093658
-0.083893
-0.062408
-0.039948
-0.037506
-0.028229
-0.021881
-0.009674
-0.006744
-0.001862
-0.009674
0.000061
-0.000397
0.002991
-0.006744
-0.001862
-0.018463
-0.013092
-0.014557
-0.015533
0.000061
-0.024323
-0.019440
-0.021881
-0.019440
-0.032623
-0.027252
-0.025299
-0.018463
-0.024811
-0.029205
-0.014557
-0.020905
-0.020905
-0.022369
-0.003815
-0.004303
-0.003326
-0.006256
-0.003815
0.003479
0.007385
0.006409
0.007874
0.017639
0.021545
0.022522
0.023010
0.018616
0.029846
0.037659
0.033752
0.042542
0.036682
0.042542
0.036682
0.038635
0.035217
0.044006
0.044495
0.039124
0.047424
0.043030
0.044983
0.042542
0.044006
0.043030
0.036194
0.042542
0.047913
0.038635
0.032776
0.046448
0.039612
0.028381
0.032288
0.026917
0.023499
0.020081
0.024475
0.025940
0.016663
0.008362
0.016174
0.007385
-0.001862
0.004456
-0.002350
-0.001862
-0.002838
-0.010162
0.001526
-0.016510
-0.013580
-0.011139
-0.017975
-0.009674
-0.015533
-0.012115
-0.012604
-0.011139
-0.014557
-0.007721
-0.022858
-0.018463
-0.017975
-0.010162
-0.015045
-0.022858
-0.013580
-0.015533
-0.020905
-0.009186
-0.016998
-0.022369
-0.015533
-0.004303
-0.011627
-0.021393
-0.014069
-0.022858
-0.015045
-0.016022
0.000061
-0.013092
-0.012115
-0.008209
-0.008209
-0.009674
-0.006256
-0.015045
-0.000885
-0.000397
0.003967
-0.004303
-0.002838
-0.007233
0.002014
0.009827
-0.000885
0.007874
0.007874
-0.004791
0.002991
0.006897
0.003479
0.018127
0.013733
0.010803
0.031799
0.030334
0.028381
0.033752
0.038147
0.042053
0.036194
0.007874
-0.007721
0.001038
0.023987
0.066467
0.185608
0.337952
0.479065
0.552795
0.427307
0.093811
-0.193756
-0.316803
-0.236237
-0.002350
0.139709
0.210022
0.198303
0.125549
0.074768
0.058167
0.035706
-0.084381
-0.167389
-0.258209
-0.146881
0.080139
0.388245
0.436584
0.358948
0.145081
-0.230865
-0.246490
0.000061
0.179749
0.290588
0.314514
0.283264
0.211975
0.145569
0.070862
0.006409
-0.065338
-0.107819
-0.130768
-0.156158
-0.182526
-0.170807
-0.178619
-0.164459
-0.165436
-0.161041
-0.154694
-0.138580
-0.120514
-0.111725
-0.100494
-0.103912
-0.081451
-0.087311
-0.080963
-0.069733
-0.059967
-0.058502
-0.055084
-0.046295
-0.031158
-0.044342
-0.030670
-0.036041
-0.030670
-0.031158
-0.029694
-0.022858
-0.015045
-0.020416
-0.014069
-0.027740
-0.015045
-0.025787
-0.008698
-0.006256
-0.005768
-0.013580
-0.000397
-0.008698
-0.000397
-0.004791
-0.009674
-0.011627
-0.009674
-0.002838
-0.002350
0.001038
-0.002838
0.008362
0.002991
-0.005768
0.006409
0.005432
-0.001862
0.003967
-0.009674
0.002502
0.002991
0.002502
0.010315
-0.001862
-0.001862
0.002502
0.002502
0.004944
0.001038
-0.000885
0.001526
0.002991
0.001526
-0.009674
0.002991
0.000061
-0.002350
-0.002838
-0.001373
-0.001373
-0.005280
-0.010162
0.011292
-0.003815
-0.001862
-0.005280
-0.001862
-0.004791
-0.002350
0.001038
-0.005280
-0.001373
-0.002350
-0.000397
-0.001862
-0.002838
-0.002350
-0.002838
-0.002838
-0.003815
-0.004303
-0.001373
0.002502
-0.008209
0.005920
0.002014
-0.005768
0.000061
-0.007233
-0.002838
-0.004303
-0.000885
-0.002838
-0.012604
-0.008698
-0.021393
-0.015045
-0.011627
-0.011627
-0.015533
-0.028229
-0.007233
-0.011139
-0.016510
-0.021393
-0.021393
-0.018951
-0.024811
-0.012604
-0.020416
-0.016510
-0.014069
-0.016510
-0.007233
-0.003326
0.002014
0.001526
0.011780
0.007385
0.018616
0.025940
0.032288
0.044495
0.042542
0.070862
0.067932
0.073792
0.071838
0.091370
0.100647
0.098206
0.098694
0.098206
0.106018
0.110901
0.093811
0.103577
0.104065
0.091370
0.083557
0.065979
0.054260
0.022034
0.021057
0.038635
0.059143
0.041565
-0.044342
-0.186920
-0.243073
-0.140533
0.165588
0.526428
0.654846
0.403381
-0.078033
-0.504303
-0.552155
-0.273346
-0.047760
0.194885
0.252014
0.523987
0.301819
-0.426178
-0.766998
-0.836334
-0.406158
0.061096
0.563538
0.233459
-0.202057
-0.417877
-0.466217
-0.368561
-0.264069
-0.155670
-0.086334
-0.042389
0.002991
0.029358
0.046448
0.057190
0.076233
0.072815
0.077209
0.069885
0.076233
0.062561
0.064026
0.059631
0.050354
0.042053
0.027405
0.033264
0.028381
0.018616
0.023499
0.021545
0.019592
0.004456
0.000549
0.011780
0.003967
0.018616
0.006409
-0.003815
0.003479
-0.003815
0.000061
0.005432
-0.006744
-0.000397
0.005432
-0.006256
0.004456
-0.002838
0.009827
0.005920
0.002991
0.001038
-0.003326
0.008362
0.012268
0.004944
0.002014
-0.005280
-0.004303
0.001038
0.005432
0.005920
-0.002838
-0.006256
0.005432
-0.005768
0.003479
0.012756
-0.006256
-0.000885
-0.001373
-0.000885
-0.001373
-0.000397
-0.005280
-0.001373
-0.007233
0.004456
-0.004791
0.001038
-0.001373
-0.005280
-0.004791
-0.010651
0.001526
-0.000397
-0.003326
0.006409
0.005432
-0.005280
-0.001862
0.006897
-0.009186
0.005432
0.009338
-0.001373
-0.001862
0.001526
0.002014
0.005432
0.002991
0.005432
-0.000885
0.006897
0.001038
0.005920
-0.006256
0.002991
-0.000397
0.003967
-0.010651
0.007874
0.008850
0.004944
0.002502
-0.001862
-0.001373
-0.000397
0.000061
-0.007721
0.008362
0.010803
0.002991
-0.000885
0.004456
-0.002350
0.001526
0.010315
-0.001373
0.005920
-0.003326
0.002502
0.005920
0.005432
0.001526
0.003479
0.001038
0.012756
0.002014
0.008850
0.012268
-0.000397
-0.001373
0.005920
0.011292
0.001526
0.002014
0.007385
-0.000885
0.011780
0.007874
0.006409
0.013245
0.013733
-0.000397
0.010803
0.003479
-0.002350
0.020081
0.013245
-0.000397
0.000549
0.013733
0.003967
0.005920
0.008850
0.010315
0.010803
0.004944
0.002014
0.004456
0.014221
0.013733
0.014221
0.002991
0.017639
0.009338
0.009338
0.014221
0.009827
0.017639
0.027405
0.017639
0.026917
0.028381
0.020569
0.019592
0.024963
0.032776
0.042542
0.047913
0.048889
0.031311
0.021057
0.038635
0.084534
0.209045
0.390686
0.553772
0.568909
0.400452
0.044495
-0.204010
-0.236725
-0.105377
0.079651
0.183167
0.201721
0.164612
0.105530
-0.016998
-0.101471
-0.189362
-0.280670
-0.349518
-0.361237
-0.313873
-0.171783
0.064514
0.445862
0.540100
0.254944
-0.111237
-0.433014
-0.436920
-0.283600
-0.055573
0.167053
0.307678
0.337463
0.255920
0.145569
0.044495
-0.044830
-0.106842
-0.147369
-0.185455
-0.196198
-0.204498
-0.188385
-0.166412
-0.161530
-0.135651
-0.109772
-0.095123
-0.079010
-0.061432
-0.055084
-0.053619
-0.043854
-0.035065
-0.027740
-0.050690
-0.020416
-0.024323
-0.015533
-0.023346
-0.019928
-0.010162
-0.009674
-0.011627
-0.016022
-0.011627
-0.017487
-0.015533
-0.014557
0.010315
0.003967
0.009338
0.008850
0.010803
0.020081
0.015686
0.018127
0.018616
0.020569
0.026428
0.019104
0.011780
0.015198
0.021057
0.014221
0.019104
0.021545
0.005920
0.010803
0.015198
0.013245
0.002991
0.017639
0.005432
0.013733
0.012756
0.012268
0.017639
0.007385
-0.006744
0.004456
0.007385
0.004944
0.015198
0.000549
0.007874
-0.002350
0.004456
-0.002350
0.012268
-0.006744
0.014221
-0.006744
0.009827
0.007874
0.009827
0.009338
0.009827
-0.001373
0.002502
0.005920
0.005920
0.006409
0.010315
0.007385
0.009827
0.008362
0.005920
0.007385
-0.003326
0.011292
0.010803
0.009827
0.001038
0.013245
0.008850
-0.000885
0.018616
0.004456
0.013245
0.004944
0.010315
0.005432
0.002991
0.004944
0.001038
0.002502
0.013245
0.009827
0.009827
0.007874
0.002991
0.006897
0.007385
0.006897
0.012756
0.005920
0.005432
-0.004791
-0.005280
-0.009186
0.003967
-0.012115
0.000061
-0.015533
-0.012604
-0.017975
-0.017975
-0.025299
-0.025787
-0.027740
-0.032623
-0.038483
-0.042877
-0.037506
-0.042389
-0.047760
-0.042389
-0.039948
-0.046295
-0.049713
-0.038971
-0.046295
-0.039948
-0.037994
-0.031158
-0.019440
-0.018951
0.002014
0.009338
0.024475
0.039124
0.039612
0.045959
0.058655
0.076233
0.128967
0.177307
0.226624
0.304260
0.312561
0.369690
0.406799
0.377991
0.301819
0.207581
0.093811
0.020081
0.076233
0.165588
0.219788
0.214905
0.111877
-0.055573
-0.107330
-0.149811
-0.183990
-0.221588
-0.278229
-0.317780
-0.363190
-0.429596
-0.453033
-0.475494
-0.380768
-0.112213
0.089905
0.149963
0.085022
-0.040436
-0.110748
-0.165924
-0.175201
-0.150787
0.032776
0.095764
0.072815
0.085022
0.117737
0.166077
0.166565
0.077698
0.000061
-0.043365
-0.072662
-0.097076
-0.112213
-0.112701
-0.101959
-0.075104
-0.070709
-0.058014
-0.041901
-0.019440
-0.002838
0.003479
0.007385
0.020569
0.010315
0.019592
-0.002350
0.009338
0.003967
-0.001862
0.008850
0.016174
0.026917
0.022034
0.032776
0.024475
0.032288
0.017639
0.023987
0.016663
0.023010
0.026917
0.034729
0.049866
0.039612
0.044983
0.052795
0.048401
0.044495
0.037659
0.050354
0.041565
0.043518
0.029358
0.033264
0.045959
0.036682
0.024963
0.017151
0.015198
0.015198
0.025940
0.017151
0.009827
0.006897
0.002502
0.006409
-0.013580
-0.001862
-0.009186
-0.008209
-0.010162
-0.008209
-0.004791
-0.002350
-0.004791
-0.014069
-0.002838
-0.007721
-0.005280
0.006897
-0.002350
-0.002838
0.004456
-0.006256
-0.004303
0.000549
-0.005280
-0.004791
0.000549
-0.003326
-0.005768
-0.013092
-0.015045
-0.007233
-0.003326
-0.005280
-0.017487
-0.016510
-0.016510
-0.017487
-0.019440
-0.015533
-0.013580
-0.020905
-0.024811
-0.014557
-0.017975
-0.009674
-0.015533
-0.010162
-0.017487
-0.016510
-0.007721
0.000061
-0.015533
-0.002838
-0.001862
-0.002350
0.003967
-0.000397
0.011292
0.000549
0.005432
-0.004303
0.001038
0.000061
0.018127
0.000549
0.001038
0.000061
-0.000885
0.002502
0.002502
0.006897
0.001038
0.001038
-0.000885
0.003967
0.007874
-0.002838
0.001038
0.004944
-0.003326
-0.002838
-0.001862
0.004456
-0.000397
0.006897
-0.005280
0.001526
0.011780
0.001526
0.004456
0.001038
0.001526
0.002502
0.004456
-0.002838
0.008850
0.012756
0.009338
0.012268
0.008362
0.019104
0.022522
0.035706
0.037659
0.039612
0.042542
0.033752
0.034241
0.043518
0.037659
0.057678
0.052795
0.037170
0.050842
0.049377
0.059143
0.111389
0.181702
0.309631
0.409241
0.402893
0.289612
0.038147
-0.171295
-0.215729
-0.125885
-0.011627
0.075745
0.191467
0.206116
0.155334
0.139221
0.124084
0.049866
-0.105377
-0.072174
0.008362
-0.015045
-0.027252
-0.020416
-0.120514
-0.048248
0.098206
0.155334
0.176331
0.109436
0.057190
-0.044830
-0.065338
-0.017487
-0.006256
-0.005768
-0.025787
-0.069244
-0.089752
-0.106354
-0.118561
-0.131256
-0.138092
-0.130768
-0.140533
-0.124908
-0.119049
-0.098053
-0.102936
-0.090729
-0.077057
-0.071198
-0.065826
-0.053619
-0.055573
-0.037018
-0.037018
-0.038971
-0.033112
-0.032623
-0.020905
-0.017487
-0.017487
-0.019928
-0.020416
-0.014069
-0.001373
0.005432
0.002991
-0.005768
0.001526
-0.000885
-0.005768
0.009338
0.004944
0.007874
0.009338
0.004456
0.000549
0.006409
0.002014
-0.000397
0.004944
-0.000397
0.001038
-0.010162
0.005432
-0.005280
-0.001373
0.002502
-0.001862
-0.000397
-0.002838
0.002502
0.000061
-0.009674
-0.008698
0.001526
-0.007233
-0.010651
-0.004303
-0.023346
-0.009674
-0.021393
-0.026276
-0.023346
-0.022369
-0.022858
-0.036041
-0.036530
-0.039948
-0.030670
-0.029205
-0.028717
-0.030670
-0.041412
-0.035553
-0.035553
-0.043854
-0.029694
-0.029205
-0.026764
-0.026276
-0.023346
-0.012604
-0.012115
0.001526
-0.000397
0.000061
0.010315
0.003967
0.027893
0.043030
0.046448
0.049377
0.054749
0.047424
0.053284
0.073792
0.076233
0.077698
0.083069
0.073303
0.073303
0.072327
0.066467
0.072327
0.070862
0.065979
0.043518
0.023010
0.000061
0.001038
0.002014
-0.005280
0.002991
-0.016510
-0.020416
-0.032623
-0.033112
-0.047272
-0.047760
-0.053619
-0.051666
-0.054108
-0.055084
-0.043854
-0.039948
-0.039948
-0.038971
-0.038483
-0.038483
-0.009674
-0.008698
-0.014557
-0.021393
0.000549
0.001038
-0.007233
-0.001862
-0.001862
0.002014
0.010803
-0.005768
0.003967
0.004944
0.018127
0.012268
0.020081
0.025452
0.023987
0.040588
0.043518
0.072815
0.083069
0.085510
0.094788
0.121643
0.148987
0.213928
0.229065
0.208557
0.191467
0.144592
0.076233
0.035706
0.012268
0.045959
0.121155
0.130920
0.021545
-0.065826
-0.037506
-0.006256
0.005920
0.026428
-0.086334
-0.340729
-0.532623
-0.567291
-0.400787
-0.041901
0.082581
0.004944
-0.054108
-0.110260
-0.131744
-0.198151
-0.251862
-0.258698
-0.153229
-0.023346
0.069885
0.110413
0.128479
0.135803
0.147522
0.140198
0.135315
0.110901
0.090881
0.084534
0.077209
0.059143
0.050354
0.056213
0.032776
0.031311
0.029846
0.014709
0.014709
0.015198
0.024963
0.005920
0.015686
0.004944
0.017639
0.016174
0.002502
0.009827
0.002502
0.007874
0.004944
0.008850
0.005432
0.003479
0.004944
0.002991
0.006409
-0.000885
0.003967
0.002014
-0.007721
0.003967
0.004456
0.004944
-0.007233
-0.004303
-0.004791
-0.002838
-0.007233
-0.007233
-0.016022
-0.009186
-0.013580
-0.018463
-0.014557
-0.016510
-0.016998
-0.015533
-0.027252
-0.021881
-0.014069
-0.012115
-0.025299
-0.021881
-0.020905
-0.015045
-0.009186
-0.010651
-0.017487
-0.007721
-0.009186
-0.009674
-0.016998
-0.013580
-0.002838
-0.004303
-0.001373
-0.010162
-0.010651
0.003479
-0.007721
-0.006256
-0.008209
-0.004303
-0.003326
-0.005768
-0.010162
-0.005768
-0.008698
-0.002838
0.001526
-0.002838
-0.001862
-0.008209
-0.003326
-0.004791
-0.003815
-0.002350
0.004944
0.008850
-0.000885
0.000549
-0.002838
0.008850
-0.001373
0.002014
0.003967
0.007874
0.007874
-0.004303
-0.003815
0.003479
0.002014
0.013245
0.006409
0.002502
0.001526
0.008850
0.002991
0.000549
0.010803
0.006897
-0.000885
-0.000885
-0.005280
-0.001373
0.014221
0.002991
0.009827
0.007874
0.009827
0.002014
-0.002350
0.001038
0.025452
0.008362
0.003479
0.014221
0.010315
0.021057
0.023987
0.021545
0.011292
0.017639
0.016663
0.026917
0.013245
0.021057
0.022522
0.022522
0.011780
0.016174
0.018616
0.022522
0.015686
0.016663
0.017639
-0.000397
0.008850
0.007385
0.014709
0.008362
0.019104
0.008850
0.008850
0.006897
0.027405
0.058655
0.111877
0.204651
0.279846
0.335022
0.269592
0.104553
-0.032623
-0.058014
-0.019928
0.044006
0.093811
0.205139
0.293030
0.239807
0.102112
-0.034576
-0.115143
-0.163971
-0.219147
-0.228424
-0.283112
-0.316315
-0.247955
0.081604
0.419495
0.410217
0.127502
-0.115143
-0.244537
-0.252350
-0.167877
-0.009186
0.124573
0.184143
0.211975
0.211975
0.184631
0.147522
0.112366
0.075745
0.049866
0.013245
-0.010162
-0.026764
-0.042389
-0.042877
-0.044830
-0.043854
-0.040924
-0.045319
-0.035065
-0.034088
-0.021881
-0.016510
-0.015533
-0.007233
0.007385
0.014709
0.012756
0.011292
0.023010
0.019592
0.020569
0.023987
0.035706
0.021057
0.029846
0.032776
0.023010
0.026428
0.019104
0.025940
0.026917
0.019592
0.018616
0.021545
0.015198
0.018616
0.016663
0.010315
0.007874
0.008850
0.005920
-0.011627
0.002014
-0.009674
-0.008698
-0.013580
-0.012604
-0.028229
-0.032135
-0.029205
-0.027740
-0.032135
-0.032623
-0.037018
-0.041412
-0.042877
-0.050690
-0.046295
-0.050201
-0.058502
-0.055084
-0.046783
-0.052643
-0.040924
-0.046295
-0.032623
-0.038483
-0.033600
-0.022369
-0.016022
-0.012604
-0.000885
0.015198
0.018127
0.038147
0.037170
0.047913
0.044983
0.059631
0.065979
0.069885
0.068909
0.081116
0.076721
0.099670
0.078674
0.088440
0.079651
0.081116
0.060120
0.054749
0.040100
0.022034
0.020569
0.011780
-0.001862
-0.005768
0.003479
-0.011139
-0.022858
-0.030670
-0.045319
-0.047272
-0.046783
-0.047760
-0.061432
-0.059967
-0.036041
-0.042877
-0.027252
-0.031158
-0.032623
-0.017487
-0.022858
-0.014069
-0.013092
-0.001373
-0.008698
-0.013580
-0.011627
-0.002838
-0.006256
-0.000397
-0.011139
-0.000397
-0.003326
-0.008209
-0.001862
-0.008698
-0.004791
-0.007233
-0.008209
-0.000397
-0.009674
-0.007721
-0.015045
-0.017975
-0.005768
-0.009186
-0.018951
-0.017487
-0.013580
-0.010651
-0.012604
-0.014069
-0.021881
-0.015045
-0.016510
-0.013092
-0.000397
-0.000397
-0.000885
-0.006256
0.001526
-0.002350
-0.005280
0.013733
0.003967
-0.007721
0.013245
0.018616
0.013733
0.019104
0.053772
0.096741
0.181702
0.268127
0.336487
0.330627
0.177795
0.014709
-0.084381
-0.120514
-0.063873
0.026917
0.065979
0.079651
0.086975
0.011292
-0.062408
-0.155670
-0.235748
-0.301178
-0.353424
-0.415436
-0.371979
-0.157623
0.106506
0.251038
0.505920
0.325256
-0.310944
-0.780670
-0.819733
-0.468658
-0.015533
0.252014
0.312561
0.252014
0.140198
0.023010
-0.051178
-0.089752
-0.133209
-0.177155
-0.206940
-0.187408
-0.167877
-0.141998
-0.080475
-0.064362
-0.031647
-0.013092
-0.004791
-0.001373
0.011292
0.009338
0.001526
0.005432
0.008362
-0.008209
0.008850
0.011780
0.002014
0.005432
0.012756
0.007385
-0.000397
-0.006744
0.006897
-0.004303
0.007385
-0.004303
0.003967
-0.002838
-0.006256
-0.002838
-0.013580
-0.009674
0.007385
0.002991
-0.019440
-0.001862
-0.008698
-0.007721
-0.009186
-0.001862
-0.012115
-0.003815
0.012268
-0.004791
0.003479
-0.003326
0.002991
0.009338
0.010803
0.008850
0.011780
0.000061
0.016663
0.020081
0.017639
0.019104
0.012268
0.007385
0.018127
0.013245
0.011292
0.008362
0.007385
0.022034
0.001526
0.011292
0.018616
0.013733
0.012756
0.013733
0.018127
-0.004791
0.011780
0.004456
0.015686
0.003967
0.001038
0.018616
0.017639
0.007874
0.014221
0.007385
0.008850
-0.000397
0.004944
0.014221
0.011292
0.008850
0.012268
0.001526
0.017151
0.020081
0.005920
0.017151
0.021545
0.010315
0.007385
0.015686
0.020081
0.006897
0.017151
0.012756
0.022522
0.001038
0.018616
0.006897
0.018616
0.020569
0.015198
0.003479
0.009338
0.012268
0.013245
0.013733
0.015686
0.013245
0.008362
0.004944
0.012756
0.014221
0.005432
0.012756
0.016174
0.012756
0.004456
0.010315
0.002502
0.008850
0.009827
0.011292
0.007874
0.009338
0.011780
0.016663
0.005432
0.007874
0.003479
0.010803
0.007385
0.007385
0.013733
0.003967
0.009338
0.004456
0.007874
0.012268
0.011292
0.012756
0.011780
0.011292
0.005432
0.003967
0.010803
0.021057
0.013733
0.023010
0.020081
0.036682
0.065491
0.116760
0.189514
0.276428
0.327698
0.273499
0.147034
0.037659
-0.048737
-0.046783
0.027893
0.065002
0.114319
0.118225
0.104553
0.062073
-0.030670
-0.132233
-0.213776
-0.275787
-0.306549
-0.298248
-0.256256
-0.194733
-0.002350
0.250061
0.354065
0.282776
0.117249
-0.078033
-0.246002
-0.220123
-0.047272
0.154846
0.282776
0.324768
0.311096
0.281799
0.219299
0.149475
0.075745
0.036682
-0.008209
-0.045807
-0.067780
-0.090729
-0.090240
-0.102448
-0.101471
-0.098053
-0.097565
-0.079987
-0.079498
-0.077545
-0.065826
-0.054108
-0.052643
-0.040924
-0.029694
-0.032135
-0.026764
-0.016998
-0.001862
-0.010162
-0.005768
0.002502
0.006897
0.009338
0.013733
0.030334
0.025940
0.026428
0.031799
0.032776
0.039124
0.036682
0.044006
0.033264
0.038147
0.041565
0.047913
0.043518
0.052307
0.044006
0.041565
0.044495
0.038147
0.039124
0.036682
0.038635
0.026917
0.021057
0.018616
0.015686
0.013733
0.011780
0.005920
0.004456
0.002014
-0.005768
-0.001862
-0.001373
-0.007233
-0.022858
-0.017975
-0.016022
-0.011139
-0.019440
-0.023834
-0.014069
-0.022369
-0.029694
-0.031158
-0.024323
-0.036530
-0.030182
-0.034088
-0.032623
-0.045319
-0.043365
-0.044830
-0.039948
-0.040436
-0.036530
-0.030182
-0.044830
-0.035065
-0.030182
-0.039948
-0.033112
-0.023834
-0.033600
-0.026276
-0.019440
-0.018951
-0.011139
-0.008698
-0.002350
0.005432
-0.005768
0.004456
0.013733
0.021545
0.024963
0.043030
0.050354
0.056213
0.049866
0.053284
0.071350
0.080627
0.092346
0.107483
0.116272
0.102600
0.097229
0.116760
0.109436
0.110413
0.105042
0.094299
0.101135
0.094788
0.058655
0.041565
0.027893
0.017639
-0.003815
-0.023834
-0.044342
-0.046295
-0.042389
-0.044342
-0.050690
-0.058014
-0.062408
-0.086823
-0.108795
-0.105865
-0.091217
-0.066803
-0.038483
-0.030670
-0.024323
-0.042389
-0.022369
-0.011627
0.001526
0.016663
0.029358
0.032288
0.038635
0.043518
0.044006
0.051331
0.048401
0.024963
0.012756
0.025452
0.046936
0.046448
0.071838
0.073303
0.071350
0.049377
0.019104
-0.010651
-0.035553
-0.042389
-0.052643
-0.059479
-0.089752
-0.097565
-0.080475
-0.087799
-0.113678
-0.113190
-0.144928
-0.181549
-0.227448
-0.213287
-0.157135
-0.075104
0.051819
0.060120
0.005920
0.054260
0.038147
-0.069244
-0.104889
-0.107819
-0.043365
0.012756
0.028381
0.100159
0.124573
0.118713
0.075745
0.043030
0.007385
-0.024811
-0.034088
-0.056061
-0.062408
-0.068756
-0.066803
-0.051178
-0.041412
-0.030182
-0.009674
-0.016510
-0.004791
0.002502
0.013733
0.017639
0.023499
0.018616
0.032288
0.031311
0.027405
0.028870
0.040100
0.033752
0.034241
0.027893
0.029846
0.032776
0.038147
0.035217
0.035217
0.031311
0.027893
0.029846
0.033264
0.041077
0.031311
0.040100
0.034729
0.028870
0.023499
0.027893
0.029846
0.037659
0.025940
0.027893
0.029846
0.030823
0.027893
0.036682
0.037659
0.027405
0.025940
0.017639
0.022034
0.018127
0.019104
0.005920
0.021545
0.008362
0.022034
0.013733
0.016663
0.009338
0.019592
0.014709
0.013245
0.004456
0.005432
0.017639
0.002502
0.011780
0.010315
-0.003326
0.007874
0.009827
0.013733
0.013733
0.012268
0.001526
0.001526
0.012268
0.012756
0.013245
0.002502
-0.000885
0.011292
0.009338
0.005920
0.010315
0.021057
0.018616
0.011292
0.012268
0.022034
0.011780
0.021057
0.009827
0.024475
0.038635
0.036194
0.046936
0.037170
0.024963
-0.011627
-0.028229
-0.024323
0.020081
0.026917
0.024963
0.006897
-0.007233
-0.013580
-0.016998
-0.024811
-0.037994
0.015686
0.007874
-0.088776
-0.072174
-0.032623
-0.061920
-0.131256
-0.141022
-0.128326
-0.158600
-0.186432
-0.164459
-0.145905
-0.140045
-0.176666
-0.195709
-0.210846
-0.233307
-0.251862
-0.260651
-0.226471
-0.215729
-0.215240
-0.198151
-0.171783
-0.152252
-0.138092
-0.128326
-0.126373
-0.101471
-0.078033
-0.055573
-0.050201
-0.046783
-0.026764
-0.009186
0.021057
0.027405
0.029846
0.028870
0.037170
0.028381
0.038635
0.048401
0.044983
0.027893
0.040588
0.067932
0.077698
0.068909
0.049377
0.026917
-0.003326
-0.017975
-0.061432
-0.041901
-0.055084
-0.101471
-0.152740
-0.143463
-0.055573
0.018616
0.013733
-0.027740
-0.038483
-0.007233
0.049866
0.136292
0.160217
0.112366
0.033264
0.034241
0.117249
0.188538
0.241272
0.260803
0.263245
0.260803
0.246643
0.237854
0.214905
0.205627
0.181702
0.162170
0.151917
0.124573
0.117737
0.098694
0.086975
0.069397
0.073792
0.056702
0.058655
0.047913
0.031799
0.028381
0.028381
0.028870
0.018616
0.021545
0.003479
0.011780
0.007385
-0.000397
-0.005280
0.002502
0.007874
-0.005768
-0.005280
-0.004303
-0.006744
-0.019928
-0.008209
-0.007721
-0.014069
-0.018463
-0.009186
-0.012115
-0.015045
-0.013580
-0.016998
-0.012604
-0.026276
-0.011139
-0.013580
-0.015045
-0.020905
-0.017975
-0.018951
-0.021393
-0.016022
-0.016998
-0.020905
-0.016998
-0.018951
-0.027740
-0.021393
-0.014069
-0.019440
-0.014557
-0.013092
-0.028229
-0.014069
-0.017487
-0.020905
-0.013092
-0.001862
-0.025299
-0.015045
-0.010162
-0.012604
-0.016022
-0.007721
-0.018463
-0.019440
-0.016510
-0.007233
-0.010162
0.002502
-0.014557
-0.009674
-0.013092
-0.010651
-0.010651
-0.008209
0.000061
-0.003326
-0.006744
-0.011627
-0.001862
-0.002350
-0.007721
-0.013580
-0.004791
-0.006744
-0.010162
-0.008209
-0.006744
0.004456
0.000549
-0.003815
-0.009674
-0.007233
-0.014069
-0.010162
-0.007721
-0.005280
-0.016510
-0.007233
-0.017975
-0.007233
-0.022369
-0.025299
-0.026276
-0.030182
-0.025787
-0.024811
-0.030182
-0.037506
-0.035065
-0.026764
-0.034088
-0.027252
-0.022369
-0.027252
-0.016998
-0.024811
-0.027740
-0.024811
-0.049225
-0.062408
-0.049225
0.003967
0.176331
0.422913
0.422913
0.197327
0.148010
0.119202
0.058655
0.085022
0.158264
0.216370
0.195862
0.225647
0.251526
0.298401
0.337952
0.388733
0.451721
0.435608
0.271057
0.109924
-0.021393
-0.096588
-0.070709
-0.056549
-0.039948
-0.036041
-0.055573
-0.089264
-0.114166
-0.118561
-0.156647
-0.206940
-0.270905
-0.309967
-0.350983
-0.372467
-0.359283
-0.344147
-0.324615
-0.295319
-0.256256
-0.224518
-0.189850
-0.158600
-0.135651
-0.109772
-0.092682
-0.069244
-0.054108
-0.038483
-0.037994
-0.029694
-0.019440
-0.017487
-0.012115
0.005920
-0.006256
0.004456
-0.001862
0.011292
0.007874
0.013733
0.013245
0.019592
0.015198
0.014709
0.021545
0.016663
0.017639
0.009338
0.014221
0.012756
0.023987
0.013245
0.010315
0.008362
0.009338
0.010803
0.018616
-0.000885
0.007874
0.001526
0.004944
-0.000885
0.001526
0.010803
0.011292
0.002502
0.002014
-0.007233
0.000549
0.005920
0.006409
-0.000885
0.002991
0.008362
0.013245
0.006409
0.006409
0.002991
0.009827
0.001526
0.007385
0.008362
-0.000397
0.002014
0.016663
0.005920
0.007385
0.014221
0.005432
0.000061
0.009827
0.008850
0.000549
0.008362
0.004944
0.005432
0.010803
0.014221
0.003967
0.006409
0.001526
0.008362
0.002014
0.010315
0.004944
0.004944
0.005920
0.000061
0.014221
0.004944
0.012268
0.012756
0.004944
0.003967
0.020081
0.018616
0.008850
0.006897
0.007874
0.004456
-0.000885
0.019104
0.013245
0.005920
0.011292
0.010315
0.006409
0.012268
0.011292
0.017151
0.009827
0.008362
0.005432
0.016663
0.013245
0.006409
0.015198
0.009827
-0.000885
0.005432
0.008362
0.009338
0.008850
0.002991
0.005920
0.013245
0.011780
-0.000397
0.004456
0.012756
0.015198
-0.000885
-0.001862
0.000549
0.006409
0.012756
0.004456
0.011292
0.003967
0.003967
0.001038
0.007385
0.013245
0.018127
0.009827
0.003967
0.006409
0.020081
0.020569
0.017639
0.015198
0.017639
0.017639
0.018616
0.022522
0.009827
0.006897
0.003479
0.013733
0.016663
0.010315
0.007385
-0.000397
-0.004791
-0.032135
-0.041412
-0.031158
-0.026276
-0.005280
0.034241
0.124084
0.165588
0.148987
0.167053
0.315002
0.390686
0.404358
0.424866
0.343811
0.122131
-0.025787
0.018616
0.167053
0.258850
0.237366
0.231018
0.195374
0.126038
0.068909
-0.004791
-0.082428
-0.158600
-0.225983
-0.252350
-0.261139
-0.278717
-0.265045
-0.252838
-0.241608
-0.223053
-0.209381
-0.199615
-0.165924
-0.162506
-0.140045
-0.121979
-0.114655
-0.108795
-0.096588
-0.095612
-0.091217
-0.083405
-0.073151
-0.058990
-0.059967
-0.060455
-0.061432
-0.053131
-0.050201
-0.042389
-0.040924
-0.035553
-0.026276
-0.028717
-0.026276
-0.022369
-0.011139
-0.019928
-0.016998
-0.003326
-0.008209
-0.002350
0.000061
-0.001373
0.008850
0.007385
0.002014
0.001526
0.006409
0.002991
0.005432
0.017639
0.013245
0.017151
0.015686
0.009338
0.014709
0.022034
0.019592
0.019104
0.016174
0.004456
0.026428
0.012756
0.022034
0.008850
0.029358
0.029846
0.012756
0.024963
0.009827
0.020081
0.019104
0.025940
0.020081
0.022522
0.024963
0.020569
0.035217
0.017639
0.016663
0.029846
0.021057
0.015198
0.020569
0.029358
0.018616
0.016174
0.008362
0.020081
0.021057
0.012268
0.022034
0.022522
0.018127
0.018616
0.012756
0.014709
0.018127
0.017151
0.016663
0.016174
0.012756
0.012756
0.011780
0.006409
0.016663
0.013245
0.009827
0.012268
0.007874
0.007385
0.009827
0.012268
0.007874
0.001038
0.002014
0.009338
0.009338
0.000549
0.006409
0.003479
0.003967
0.002014
-0.001862
0.005432
0.005432
0.001526
0.002991
0.000549
0.004456
0.002991
0.002502
0.003479
-0.001862
0.002991
0.002991
0.009338
-0.004303
-0.000885
0.002014
-0.003326
-0.002350
-0.003815
0.008850
0.007385
-0.010162
-0.007233
0.009827
0.011292
0.010315
0.002991
0.012268
0.004456
-0.002350
0.004456
-0.005280
0.004456
-0.007721
-0.004791
-0.025787
-0.034088
-0.013092
0.003967
0.021545
0.066956
0.120667
0.190979
0.226624
0.220764
0.169006
0.095764
0.040100
0.027405
0.055237
0.065491
0.081116
0.075256
0.049377
0.001038
-0.037018
-0.091217
-0.147858
-0.150299
-0.010162
0.323303
0.653381
0.784729
0.452209
-0.249420
-0.705475
-0.526764
-0.166412
0.111389
0.228088
0.272034
0.255920
0.185608
0.118713
0.033752
-0.045319
-0.104401
-0.172272
-0.200592
-0.226471
-0.250397
-0.243561
-0.219147
-0.206451
-0.166901
-0.151764
-0.122955
-0.096100
-0.079498
-0.050690
-0.038483
-0.012604
0.007874
0.033752
0.000061
0.009827
0.031311
0.032288
0.044495
0.053772
0.049866
0.050354
0.039124
0.046936
0.041077
0.040588
0.029846
0.030334
0.018616
0.020569
0.031799
0.017639
0.015686
0.013733
0.004456
0.002014
-0.000397
-0.010162
0.008850
-0.009674
-0.014069
-0.015533
-0.024323
-0.028717
-0.011139
-0.014069
-0.017975
-0.028229
-0.016510
-0.027740
-0.024811
-0.018951
-0.019928
-0.011627
-0.022858
-0.015533
-0.031158
-0.010162
-0.020905
-0.023834
-0.012604
-0.026764
-0.032135
-0.020416
-0.023834
-0.015045
-0.023834
-0.022369
-0.027740
-0.016510
-0.016022
-0.021393
-0.003815
-0.009674
-0.027252
-0.024323
-0.019928
-0.015533
-0.007233
-0.016998
-0.008209
-0.001862
-0.011139
-0.004303
-0.002350
0.003967
0.001038
0.000061
0.001038
-0.001862
-0.005280
0.001526
0.008362
-0.001862
0.009827
0.005920
0.006409
-0.001373
0.012756
0.003479
0.007385
0.000061
0.006897
0.005920
0.004456
0.008362
0.005920
0.005432
0.002991
0.004944
0.006409
-0.002838
0.011780
0.002991
0.011292
0.005920
0.009338
0.002014
0.011292
0.012268
0.009827
0.009338
-0.001373
0.014221
0.002502
0.012268
0.001526
0.006897
0.002991
0.003479
0.007874
-0.001373
0.015198
0.011292
0.008850
0.005432
0.006409
0.008362
0.006897
0.019592
0.014709
0.008850
0.010315
0.012756
0.020569
0.020569
0.018127
0.015198
0.011292
0.013245
0.008850
0.007874
-0.004791
0.002014
-0.006744
0.010315
0.029358
0.058655
0.086487
0.136292
0.154358
0.179749
0.167542
0.146057
0.102112
0.091370
0.074768
0.032776
-0.029205
-0.074127
-0.079987
-0.099030
-0.091217
0.003479
0.232483
0.455627
0.583557
0.561096
0.249084
-0.251862
-0.585358
-0.534088
-0.292389
-0.092682
0.005920
0.020569
0.168030
0.272034
0.098694
-0.069733
-0.175690
-0.231842
-0.273346
-0.284088
-0.275299
-0.266510
-0.254303
-0.211823
-0.179108
-0.160553
-0.136627
-0.113678
-0.085846
-0.063873
-0.052155
-0.050201
-0.028717
-0.016510
-0.020905
-0.009674
-0.001373
0.004944
0.005432
-0.000885
0.004456
0.006409
-0.001373
-0.004303
0.014709
0.007385
0.002502
0.004456
0.006409
0.006409
0.005920
0.009827
0.009827
0.016663
-0.001373
0.005920
0.004456
0.019104
0.015198
0.011780
0.006897
0.011780
0.013245
0.014709
0.016663
0.026428
0.008850
0.010803
0.011780
0.015686
0.023499
0.016663
0.014221
0.023987
0.018127
0.023010
0.027405
0.020081
0.020081
0.021057
0.021545
0.011292
0.015686
0.025452
0.020569
0.019104
0.019592
0.020081
0.015686
0.021545
0.022522
0.015198
0.015686
0.019104
0.004944
0.018616
0.009338
0.017639
0.018127
0.018127
0.012268
0.010315
0.002991
0.013733
0.009827
0.011780
-0.003326
0.012756
0.003967
-0.006744
0.005920
0.006897
0.017639
0.001038
-0.003326
-0.002838
0.006897
0.006409
0.006409
0.003479
0.003479
0.002014
0.003967
0.003479
0.016663
0.008362
0.001038
0.007874
0.002014
0.010803
0.004456
0.010803
0.002014
0.005920
0.008850
0.006897
0.010315
0.012756
0.016174
0.003479
-0.002350
0.000549
0.000061
0.009827
0.006897
0.007874
-0.002838
-0.006256
-0.011627
-0.011139
-0.002350
0.003967
0.025940
0.045471
0.091370
0.125549
0.160217
0.132874
0.111389
0.105042
0.140198
0.179749
0.213928
0.214417
0.175354
0.130432
0.086487
0.060120
0.024475
-0.014557
-0.095123
-0.149323
-0.199615
-0.196686
-0.173737
-0.085846
0.052307
0.188538
0.237366
0.068909
-0.119537
-0.248932
-0.200104
-0.115143
-0.036041
0.061584
0.147522
0.220276
0.256409
0.274963
0.262756
0.216858
0.173401
0.136780
0.112366
0.083557
0.079651
0.055237
0.028381
-0.001862
-0.000397
-0.021881
-0.019928
-0.021393
-0.025787
-0.032623
-0.031158
-0.045319
-0.042877
-0.030670
-0.028229
-0.020416
-0.029205
-0.034576
-0.038483
-0.030182
-0.032623
-0.029205
-0.035065
-0.024811
-0.032135
-0.029205
-0.025787
-0.021881
-0.021393
-0.027740
-0.029205
-0.041412
-0.040436
-0.047272
-0.049713
-0.041412
-0.050201
-0.047760
-0.052155
-0.046783
-0.043365
-0.047760
-0.059967
-0.052643
-0.050690
-0.049713
-0.048248
-0.040436
-0.043365
-0.047272
-0.043365
-0.040436
-0.050201
-0.032623
-0.041901
-0.054108
-0.043854
-0.055573
-0.057037
-0.052643
-0.062408
-0.061432
-0.059479
-0.071686
-0.068268
-0.064362
-0.079010
-0.074127
-0.064850
-0.067780
-0.061432
-0.073639
-0.074615
-0.060944
-0.058014
-0.065338
-0.050201
-0.050690
-0.050201
-0.043365
-0.026764
-0.028229
-0.026276
-0.020416
-0.015045
-0.021881
-0.005280
-0.002838
-0.005280
-0.000885
0.009827
-0.002838
0.018127
0.006897
0.012268
0.005432
0.014221
0.012756
0.009827
0.017639
0.021057
0.017639
0.018616
0.010803
0.011780
0.013245
0.020569
0.015686
0.023010
0.022522
0.015198
0.018616
0.017151
0.011780
0.015198
0.028381
0.020569
0.031799
0.026917
0.026428
0.024475
0.028870
0.019592
0.031799
0.032288
0.023010
0.028870
0.023499
0.024963
0.026428
0.038147
0.036194
0.046936
0.046448
0.045471
0.049866
0.046448
0.042053
0.049866
0.057678
0.048889
0.038635
0.047913
0.065979
0.081604
0.112366
0.141174
0.204651
0.206604
0.196838
0.175842
0.169983
0.214417
0.188538
0.199768
0.280334
0.262756
0.273010
0.257385
0.328674
0.229065
0.269592
0.350647
0.341858
0.223206
0.174866
0.196350
