# Supplementary material for: Kolmogorov Complexity of Coronary Sinus Atrial Electrograms Before Ablation Predicts Termination of Atrial Fibrillation After Pulmonary Vein Isolation
Source: Entropy (Basel). 2019 Oct 4;21(10):970. doi: 10.3390/e21100970 (PMC7514301; doi:10.3390/e21100970)
Supplement: Supplementary file 1 [file entropy-21-00970-s001.zip › suppMat/DataS1/PVI only/11 30 SEC BASELINE.txt]

0.009186
0.007233
-0.003479
0.018463
0.001862
0.003326
-0.000549
-0.007385
0.002350
-0.000061
-0.002014
-0.001038
-0.009827
-0.018616
-0.010315
-0.008362
-0.007385
-0.012268
-0.007874
-0.002502
-0.006897
-0.002991
-0.006897
-0.007385
-0.002991
-0.002502
-0.000549
0.002838
-0.009827
0.000397
0.007721
0.007721
0.005768
0.016510
0.018463
0.010162
0.019440
0.015533
-0.000549
-0.003967
0.019928
0.031647
0.042877
0.028229
0.035553
0.019928
0.025299
0.026764
0.002350
0.009674
0.011139
0.016510
-0.009338
-0.027893
-0.077209
-0.059143
-0.008362
-0.019104
-0.053772
-0.045959
-0.032288
-0.021545
-0.034729
-0.051819
-0.053772
-0.059631
-0.057190
-0.041077
-0.022034
-0.015686
-0.003967
0.006744
0.003815
0.014557
0.015533
0.018463
0.012115
0.016510
0.017487
0.012604
0.010651
0.015045
0.015045
0.017487
0.002838
0.011627
0.009186
0.006744
0.004303
0.003326
0.001373
-0.001038
0.010651
0.001862
-0.002502
0.007721
0.006744
0.015533
-0.000549
0.000885
0.009186
0.004791
-0.001526
0.003326
0.001862
0.009674
0.009186
0.006256
0.000397
0.004303
-0.008850
0.007721
0.006256
-0.000549
-0.000549
0.004791
0.008698
0.003326
-0.002502
-0.001038
-0.000549
0.001862
-0.000061
-0.002502
-0.007385
-0.006409
-0.004944
-0.009827
-0.000061
0.000885
-0.000061
-0.004456
-0.001526
-0.010315
-0.005432
0.002350
-0.011780
-0.000549
-0.002502
-0.000061
-0.005920
-0.003479
-0.000549
0.000397
-0.006409
-0.009338
-0.006897
-0.001038
-0.007874
-0.007385
-0.008850
-0.003967
-0.008362
-0.014221
-0.005920
-0.009827
-0.008850
-0.005432
-0.006897
-0.006897
-0.004944
-0.012756
-0.011780
-0.007874
-0.011292
-0.004944
-0.006897
-0.008850
-0.000061
-0.002502
-0.001526
-0.009338
-0.013245
-0.002014
-0.005920
-0.007385
0.007233
-0.003479
-0.006409
-0.008850
-0.014709
-0.005920
0.008698
-0.003479
-0.003967
-0.001038
-0.010315
-0.000061
-0.000549
0.000397
0.006256
-0.002991
0.001862
-0.009338
-0.012268
-0.001526
0.004791
0.004791
0.017487
0.007721
-0.014221
-0.070374
-0.113831
-0.153870
-0.110413
-0.075256
-0.057190
-0.039124
-0.009338
-0.027893
-0.078674
-0.073303
-0.075256
-0.074768
-0.090393
-0.085510
-0.064514
-0.014221
0.008698
0.008698
0.003326
0.020905
0.035553
0.048737
0.039459
0.052155
0.054108
0.041412
0.039948
0.036041
0.032623
0.027252
0.030182
0.040436
0.029205
0.031158
0.028229
0.025299
0.033112
0.031158
0.028229
0.021881
0.017975
0.019928
0.022369
0.007233
0.016022
0.014557
0.012115
0.008209
0.021393
0.007721
0.003815
0.005768
-0.000061
-0.003967
-0.000061
-0.002502
0.003326
-0.002502
-0.004456
-0.007385
-0.016174
-0.006897
-0.008850
-0.017151
-0.013733
-0.011292
-0.006897
-0.007874
-0.013245
-0.013245
-0.012756
-0.017151
-0.013245
-0.014709
-0.014709
-0.003967
-0.011292
-0.015686
-0.007385
0.000397
-0.005920
-0.005432
0.002350
0.003326
0.003326
0.007233
0.001373
0.001373
0.010651
-0.004944
0.005768
0.006256
0.006256
0.003326
0.012115
0.006256
0.012115
0.015045
0.000397
-0.004456
0.009674
0.011627
0.003326
0.003326
0.002350
-0.000061
0.016998
0.001862
0.004791
-0.002502
0.003815
0.004791
0.010651
0.011627
0.005768
0.007721
0.005280
0.006256
0.000397
0.000397
0.011627
-0.000061
0.003815
0.005768
0.003326
0.002838
-0.001526
0.004791
0.004303
0.002350
0.008209
0.004791
0.005768
-0.002991
-0.003479
-0.001038
0.002350
-0.003967
0.004303
0.011627
-0.009338
-0.005432
-0.004456
-0.005920
-0.000549
-0.004456
-0.012756
-0.007385
-0.013733
-0.003479
-0.003479
-0.013733
-0.015686
-0.001526
-0.009338
0.002350
-0.010803
-0.011292
-0.001526
-0.009827
-0.006897
-0.009827
-0.003967
-0.007385
0.002350
0.010162
0.000885
0.007233
0.009186
-0.016663
-0.000061
0.015045
-0.038147
-0.052307
-0.064026
-0.044495
-0.054260
-0.082092
-0.004456
0.022369
0.002350
0.000397
-0.006897
-0.033752
-0.040100
-0.053284
-0.058167
-0.036682
-0.006409
0.001373
0.004303
0.012115
0.014069
0.020416
0.014069
0.015045
0.014557
0.013580
0.016510
0.013580
0.015045
0.008209
0.001373
0.004303
0.002838
0.002838
0.010162
0.004303
0.000885
0.011139
0.015533
0.009186
0.028229
0.013092
0.017975
0.013092
0.015045
0.025787
0.015533
0.019440
0.021393
0.024323
0.025299
0.025787
0.018951
0.027252
0.027740
0.018463
0.021393
0.016998
0.022369
0.014557
0.019440
0.016998
0.012604
0.007721
0.005280
0.002350
0.002838
0.001862
0.000397
-0.000549
-0.012756
-0.002991
-0.002502
0.000885
-0.006409
-0.006897
-0.004944
0.001373
-0.007874
-0.011780
-0.003479
-0.010803
-0.001526
-0.002014
-0.013245
-0.016174
-0.000549
0.002838
0.002838
0.013092
0.003815
0.006744
0.017487
0.016022
0.011139
0.017975
0.000885
-0.002014
0.012115
0.027252
0.040436
0.046295
0.046295
0.034088
0.030670
0.029205
0.041412
0.024811
-0.016174
-0.010803
-0.001526
-0.016663
-0.008362
0.000885
0.009674
-0.014709
-0.020081
-0.033752
-0.031799
-0.043030
-0.049377
-0.047424
-0.049866
-0.034241
-0.041077
-0.036682
-0.037170
-0.023010
-0.025940
-0.027405
-0.019592
-0.018616
-0.010315
-0.016174
-0.008850
-0.002502
-0.010803
-0.008850
-0.008362
0.006256
-0.001038
-0.022522
-0.031799
-0.001038
0.007721
0.025299
0.037506
0.004791
-0.074768
-0.110901
-0.150452
-0.099182
-0.044983
-0.005432
-0.028870
-0.037659
-0.066956
-0.054260
-0.070862
-0.071838
-0.078674
-0.074280
-0.064514
-0.048401
-0.037170
-0.014221
-0.006409
0.014069
0.014557
0.018463
0.025299
0.030182
0.025787
0.022369
0.038483
0.034088
0.033112
0.033600
0.035065
0.032135
0.022858
0.020416
0.025299
0.026276
0.014069
0.013092
0.013092
0.016998
0.010162
0.005768
0.013092
0.013580
0.001862
0.000397
0.002350
0.009186
0.003326
0.001373
0.002350
-0.002991
-0.002014
-0.008850
0.002350
-0.007874
-0.000549
0.007721
-0.001038
0.007233
-0.007874
0.004303
-0.006409
-0.006409
-0.004456
-0.009338
0.006256
-0.002502
-0.000549
0.000885
-0.006409
-0.009338
-0.012268
-0.002502
0.004791
-0.009338
-0.006897
-0.009338
-0.006897
-0.006897
0.001373
-0.014709
-0.013733
-0.019592
0.004791
-0.004456
-0.005432
-0.014709
-0.000061
-0.009827
-0.002991
-0.000061
0.003326
-0.007874
0.004791
0.005280
0.002350
0.002838
0.019440
0.016022
0.016998
0.016022
0.017487
0.018951
0.022369
0.020416
0.022369
0.023346
0.016510
0.017975
0.013580
0.020905
0.006256
0.011627
-0.000549
-0.003479
-0.010315
-0.019592
-0.032776
-0.033752
-0.027893
-0.027893
-0.021057
-0.018127
-0.036194
-0.034241
-0.050842
-0.055725
-0.053772
-0.050842
-0.041565
-0.034241
-0.044006
-0.043518
-0.062073
-0.065491
-0.063538
-0.020081
0.016022
0.028229
0.022369
0.009186
0.008698
-0.000549
0.015533
0.040436
0.042389
0.032135
0.035065
0.027740
0.054108
0.060944
0.062408
0.061920
0.057526
0.045319
0.049225
0.038971
0.034576
0.023346
0.019440
-0.001526
0.004791
0.005768
-0.003967
-0.006409
-0.003479
-0.006409
-0.015686
-0.012268
-0.011780
-0.016174
-0.015198
-0.018127
-0.018616
-0.006897
-0.011780
-0.014221
-0.013733
-0.013733
-0.003967
-0.006897
-0.009338
-0.001038
-0.001526
-0.005432
-0.002502
-0.003967
-0.001526
-0.009338
-0.005432
-0.006897
0.002838
-0.004456
-0.002991
-0.002991
-0.008362
-0.005920
-0.001526
-0.013245
-0.005432
-0.004456
-0.019104
-0.010315
-0.008362
-0.011292
-0.019104
0.002350
-0.001526
-0.010315
0.001373
-0.003967
-0.006897
-0.009338
0.000397
-0.001038
0.003326
0.001862
0.003815
0.002838
0.005768
-0.002991
0.006744
0.004303
0.004791
0.004791
0.004791
-0.003967
-0.002502
0.001862
0.012115
0.003815
-0.001526
-0.002991
-0.002502
-0.004456
0.001862
0.003326
-0.006409
-0.009338
0.005768
-0.010803
0.000397
-0.010803
0.002350
-0.002014
-0.006409
-0.008362
0.001373
-0.001038
-0.009338
0.013092
0.014557
0.019440
0.014557
-0.029358
-0.103088
-0.143616
-0.117737
-0.074280
-0.084534
-0.113342
-0.043518
0.006744
-0.025940
-0.079163
-0.113831
-0.151428
-0.115784
-0.070862
-0.044983
-0.023499
-0.040100
-0.023010
0.008209
0.017487
0.033112
0.044830
0.078522
0.073639
0.058990
0.062408
0.064850
0.071686
0.072662
0.076080
0.070221
0.054108
0.059967
0.040924
0.043854
0.036530
0.032623
0.027252
0.021881
0.004303
0.017487
0.009674
0.000885
0.011139
0.006744
-0.002014
0.004791
0.004303
-0.003967
-0.001526
0.004303
-0.004944
0.001373
-0.005432
0.001862
0.002838
-0.003479
-0.001526
0.002350
-0.006409
0.000397
0.002350
0.000397
-0.010315
-0.001038
0.005768
-0.001526
-0.002014
-0.016174
-0.001038
-0.002502
-0.003479
-0.002502
-0.012756
-0.001526
-0.011292
-0.005432
-0.011780
-0.000549
-0.004944
-0.000061
-0.005432
-0.012756
-0.009338
-0.006409
-0.006409
0.004303
-0.017639
-0.008850
-0.007874
-0.007385
-0.004456
0.003815
-0.013733
-0.007385
-0.006409
-0.009827
-0.011780
-0.011780
0.000885
0.002350
-0.011292
-0.014709
-0.013733
-0.010803
-0.009338
0.001862
-0.008850
-0.007385
-0.006897
-0.013733
-0.011780
0.006744
-0.005432
-0.002502
-0.016174
-0.007385
-0.008850
-0.012268
0.003326
-0.003479
-0.001526
0.005768
0.000397
0.006256
-0.010315
-0.024963
-0.031799
-0.022522
-0.014709
-0.048889
-0.052307
-0.038635
-0.023499
-0.012268
-0.043518
-0.075256
-0.109924
-0.132385
-0.100159
-0.077209
-0.053772
-0.046936
-0.038147
-0.026428
-0.000549
-0.018616
-0.025940
-0.021545
-0.023987
-0.017639
0.019440
0.037994
0.058014
0.083893
0.083893
0.100983
0.098541
0.083893
0.062408
0.067780
0.073151
0.082916
0.081940
0.058990
0.069244
0.061920
0.057037
0.043854
0.034576
0.026276
0.022369
0.018463
0.016998
0.016022
0.003326
-0.002991
-0.001526
-0.005432
-0.018616
-0.024475
-0.014709
-0.006897
-0.011292
-0.007385
-0.019104
-0.024963
-0.012268
-0.015198
-0.011292
-0.010803
-0.008362
-0.003479
-0.006409
-0.011780
0.001862
0.000397
0.002350
-0.000061
-0.004456
0.006744
0.006744
0.000885
0.002838
0.009186
0.011627
0.014557
0.007233
0.008209
0.009674
-0.000061
0.000397
0.001862
0.005768
0.008698
0.009674
0.006744
0.004303
0.010162
0.008698
-0.000061
0.000885
0.005280
0.001862
0.005768
0.004303
-0.000549
0.001862
-0.001526
0.003815
0.007721
0.010162
0.001862
0.000885
-0.004944
0.002350
-0.002014
-0.002014
0.003326
0.001373
-0.001038
0.002838
0.002838
0.004303
0.001373
0.005280
0.001862
0.008209
0.005768
0.009674
0.004791
0.006256
0.008209
0.014557
0.003326
0.002350
0.009186
0.008698
0.009674
0.008209
0.003815
0.009674
0.008209
0.017487
0.032623
-0.036682
-0.142151
-0.237854
-0.230042
-0.155334
-0.109924
-0.062073
0.052643
0.034088
-0.072815
-0.192932
-0.220276
-0.156799
-0.093323
-0.054260
-0.062073
-0.046936
-0.009338
0.018463
0.033600
0.040924
0.060944
0.060455
0.069733
0.087311
0.083893
0.088287
0.095123
0.094147
0.095123
0.083405
0.071198
0.048737
0.066315
0.062408
0.065338
0.077057
0.070221
0.070709
0.055084
0.055573
0.063873
0.079010
0.053619
0.028717
0.002838
-0.024475
-0.015198
0.011627
0.037994
0.031158
0.010651
-0.002502
-0.026428
-0.041565
-0.048401
-0.041077
-0.054260
-0.056702
-0.047424
-0.041077
-0.046936
-0.035706
-0.030823
-0.033752
-0.031799
-0.033752
-0.028381
-0.013245
-0.026428
-0.029358
-0.012268
-0.026428
-0.022034
-0.023499
-0.021545
-0.022034
-0.023010
-0.018616
-0.026428
-0.022522
-0.018127
-0.012268
-0.024475
-0.020569
-0.020569
-0.014709
-0.016663
-0.019104
-0.018616
-0.016174
-0.006409
-0.003479
-0.003479
-0.013733
-0.007385
-0.005920
-0.006409
-0.012756
-0.003967
-0.003967
-0.002502
0.006256
-0.001038
-0.008850
-0.001038
-0.006897
-0.003967
-0.008850
-0.004456
-0.004456
-0.010803
-0.007874
-0.003479
-0.012756
-0.007385
-0.017639
-0.004456
-0.002502
-0.016663
-0.008362
-0.008850
-0.012756
-0.010803
-0.011780
-0.009338
-0.021057
-0.011780
-0.013733
-0.014221
-0.012268
-0.021057
-0.015198
-0.011780
-0.015686
-0.013733
-0.013245
-0.015686
-0.012756
-0.010803
-0.006897
-0.001038
0.003815
0.003815
0.030182
0.035065
0.020416
-0.003479
-0.050354
-0.106506
-0.086975
-0.002991
0.025299
0.012115
-0.055725
-0.054749
-0.043518
-0.038147
-0.051819
-0.039124
-0.060120
-0.059143
-0.048889
-0.060120
-0.057190
-0.046448
-0.045959
-0.029358
-0.012268
-0.014709
-0.005432
-0.003967
-0.002991
0.014069
0.005768
0.001373
0.010162
0.006744
0.011627
0.010162
0.008209
0.016510
0.009186
0.020905
0.012115
0.018463
0.011627
0.010651
0.018951
0.021393
0.027740
0.020416
0.020905
0.017975
0.015533
0.021393
0.019440
0.027740
0.015045
0.023346
0.023346
0.018463
0.011627
0.004303
0.017487
0.015533
0.014557
0.013580
0.015045
0.010651
0.019928
0.019928
0.015045
0.022369
0.006744
0.013580
0.009674
0.006256
0.018463
0.009186
0.012604
0.013092
0.007721
0.008698
0.014557
0.007721
0.010162
0.010651
0.009186
0.013580
0.006744
-0.005432
0.003815
0.013092
0.012604
0.006744
-0.000061
-0.000549
0.008698
-0.007385
-0.004944
-0.001038
0.000397
0.001862
0.007721
-0.005920
-0.004456
-0.005432
-0.007874
-0.006409
-0.015198
-0.007874
0.002838
-0.002502
-0.006897
-0.002502
-0.010315
-0.012268
-0.018127
-0.024475
-0.021545
-0.016663
-0.007874
-0.010803
-0.010803
-0.013245
-0.021057
-0.020569
-0.027893
-0.039612
-0.035217
-0.044495
-0.068909
-0.085510
-0.067444
-0.055237
-0.032776
-0.024475
-0.037659
-0.063049
-0.083069
-0.071350
-0.075256
-0.066467
-0.024963
-0.006897
-0.000549
-0.011292
-0.005432
-0.012268
-0.005920
0.010651
0.019928
0.028717
0.037018
0.033112
0.040436
0.038483
0.032623
0.039948
0.034088
0.040436
0.041412
0.032623
0.033600
0.028229
0.019440
0.030670
0.027252
0.024811
0.027252
0.024323
0.028229
0.009674
0.011627
0.016022
0.015533
0.015533
0.006744
0.013580
0.012604
0.009674
0.010162
0.008209
0.003815
0.007233
0.000885
0.010162
0.001862
0.004791
0.005280
0.005768
0.004791
0.001373
0.006256
-0.000549
-0.004944
0.014069
-0.008362
0.002350
-0.000061
0.005280
-0.006897
-0.001526
0.004791
0.003326
0.004791
-0.010803
0.004303
-0.002014
-0.003967
-0.007385
-0.004944
0.002350
-0.002991
-0.002014
0.000885
0.001862
0.005280
0.007721
-0.006897
-0.001526
0.001373
0.001373
-0.004456
-0.005432
0.003326
0.008698
0.008209
0.007233
0.010162
0.013580
0.009186
0.007233
0.008209
0.007233
0.000885
0.005280
0.004303
0.003326
0.000397
-0.004944
0.002350
-0.010315
-0.004456
-0.007874
-0.011780
-0.004456
-0.020569
-0.016663
-0.027405
-0.015198
-0.022034
-0.026917
-0.023987
-0.016663
-0.020081
-0.006409
-0.020081
-0.006897
-0.017151
-0.019104
-0.006409
0.003326
0.000397
0.032135
0.017487
-0.052307
-0.130920
-0.173401
-0.148987
-0.104065
-0.067932
-0.049377
-0.028381
-0.025940
-0.027893
-0.054749
-0.097717
-0.108459
-0.092346
-0.081604
-0.064514
-0.047913
-0.028381
-0.012268
0.014557
0.023346
0.047760
0.050690
0.038971
0.042877
0.043854
0.041901
0.044830
0.039948
0.030182
0.037018
0.028717
0.027252
0.020905
0.023346
0.016998
0.020905
0.013092
0.005280
0.008209
0.012115
0.011139
0.011139
0.009186
0.015045
0.009186
-0.000061
0.015533
0.013580
0.008209
0.003815
0.003326
0.007721
0.012604
0.013092
0.010162
0.004303
0.003815
-0.002014
0.013092
0.014069
0.001373
0.004303
0.005280
0.009186
0.004303
0.003326
-0.004944
0.008698
0.006256
0.005768
0.009186
0.000885
0.004791
0.000885
0.004791
0.013580
-0.002502
0.008209
0.008209
0.004303
0.004303
0.000885
0.003326
-0.000061
-0.001038
-0.008850
-0.003479
0.000397
-0.000061
-0.002014
0.005768
-0.013245
-0.001526
0.008698
0.005280
0.006744
0.006256
0.008698
0.004303
0.007721
0.006256
0.008698
0.017487
0.012115
0.022858
0.013092
0.017975
0.018951
0.024811
0.025299
0.020416
0.009186
0.019440
0.016022
0.021881
0.019440
0.009674
0.016022
0.004791
0.003326
0.007721
0.000885
0.003326
-0.006409
-0.000061
-0.005920
0.001373
-0.007385
-0.004944
0.001373
-0.002502
0.005280
-0.001526
-0.009338
-0.004944
0.000397
-0.005920
-0.000061
-0.005920
0.008698
-0.002991
0.006744
0.018951
0.013092
-0.009827
-0.079163
-0.169983
-0.236389
-0.206116
-0.112854
-0.022034
-0.049377
-0.009338
-0.063538
-0.134338
-0.139221
-0.061584
-0.070862
-0.085999
-0.083069
-0.071350
-0.019104
0.027252
0.061432
0.025787
0.018951
0.037506
0.045807
0.079498
0.093658
0.107330
0.081940
0.069244
0.058990
0.051666
0.036530
0.022369
0.033600
0.030182
0.027252
0.031158
0.023834
0.021393
0.032623
0.020905
0.027740
0.033600
0.023346
0.032135
0.032623
0.023834
0.027252
0.013580
0.018463
0.020416
0.016022
0.008209
0.004303
0.004791
0.015045
0.012604
0.005768
0.003326
-0.005432
0.000885
-0.010315
-0.008850
-0.009338
-0.019104
-0.019104
-0.015198
-0.012756
-0.015198
-0.018616
-0.018127
-0.029358
-0.027405
-0.018616
-0.015686
-0.021545
-0.022034
-0.026428
-0.021057
-0.017639
-0.014221
-0.021057
-0.015686
-0.020081
-0.019104
-0.015686
-0.012268
-0.016174
-0.010803
-0.011780
-0.016663
-0.012268
-0.016174
-0.013245
-0.015198
-0.016663
-0.006897
-0.016174
-0.014221
-0.014709
-0.009827
-0.007385
-0.013733
-0.009338
-0.006897
-0.003967
-0.009827
-0.006409
0.000885
-0.005432
-0.004944
-0.002014
-0.002502
-0.005920
-0.002502
0.000397
0.000397
-0.003967
-0.000549
-0.006409
0.001862
-0.002014
0.003815
-0.001526
0.001373
0.003815
0.000885
-0.001038
0.001373
-0.000061
0.015045
0.001862
-0.000549
0.000397
0.011627
0.004303
0.009674
0.008209
0.004303
0.009674
0.021393
0.020905
0.021881
0.003815
-0.009338
-0.003967
0.011139
0.020905
0.014069
-0.059631
-0.158752
-0.152893
-0.087952
-0.038635
0.020905
0.059967
0.012115
-0.049377
-0.075745
-0.050842
-0.037659
-0.038635
-0.032288
-0.027405
-0.007385
0.009674
0.031158
0.039459
0.046295
0.046295
0.031647
0.042877
0.033600
0.039948
0.031647
0.018463
0.016998
0.009186
0.004791
0.005280
-0.007385
-0.006409
-0.011780
-0.012268
-0.005432
-0.011780
-0.012756
-0.005920
-0.013245
-0.007385
-0.002502
-0.011292
-0.004944
-0.002014
0.006256
0.002350
0.007233
0.002350
-0.001038
-0.002991
0.001373
0.006744
0.013092
0.007721
0.006256
0.013580
0.005280
0.002350
0.011627
-0.001526
0.010162
-0.000061
-0.001526
0.001373
-0.001038
0.008209
0.001373
-0.001038
0.006744
0.009186
-0.007385
-0.005920
-0.008362
-0.002502
-0.003967
-0.008362
-0.001038
-0.007385
0.005280
-0.006409
-0.000549
-0.017639
-0.002991
-0.004944
-0.007874
-0.003479
-0.010315
-0.010315
-0.008850
-0.008362
-0.009338
-0.009338
-0.016663
-0.005920
-0.007385
-0.011780
-0.014709
-0.013245
-0.006897
-0.008850
-0.012756
-0.010803
-0.007385
-0.004944
-0.010315
-0.002991
0.003326
-0.000549
0.004791
-0.002991
-0.002502
-0.005920
-0.006409
0.003326
-0.000061
0.000397
-0.003479
0.007721
0.002350
-0.002991
0.006744
0.007233
-0.006409
-0.009338
0.003326
0.007233
-0.001038
-0.002014
-0.001526
-0.007874
-0.001038
-0.010803
0.006744
-0.007385
-0.006897
-0.005920
-0.008362
-0.011292
-0.005432
-0.011780
-0.009827
-0.014709
-0.023499
-0.014709
-0.017639
0.004303
-0.022034
-0.010803
-0.001038
0.006744
-0.019592
-0.033752
-0.118713
-0.142639
-0.134827
-0.094788
-0.052307
-0.041565
-0.015686
-0.047424
-0.086975
-0.060608
-0.042053
-0.049377
-0.058167
-0.075256
-0.059631
-0.032776
-0.005920
0.004791
0.014069
0.035553
0.047760
0.051666
0.064850
0.058502
0.060455
0.054596
0.056061
0.048248
0.052643
0.048737
0.032623
0.034576
0.028229
0.024811
0.039459
0.024811
0.028717
0.025299
0.018463
0.023346
0.029694
0.023834
0.013580
0.012604
0.014069
0.016998
0.019440
0.008209
0.003326
0.011139
0.009674
0.004791
-0.004456
0.001862
0.000397
0.004791
0.012604
-0.001038
0.001373
0.004303
0.005280
-0.007874
-0.003967
-0.001038
0.005768
-0.003967
-0.004944
-0.000061
0.003326
-0.007874
-0.007385
-0.002502
-0.006897
-0.005432
0.005280
-0.004456
-0.006897
-0.007385
-0.006409
-0.005432
-0.010803
-0.010315
0.000885
-0.011292
-0.002014
-0.006897
-0.006897
-0.008850
-0.006409
-0.009827
-0.007874
-0.001526
-0.004944
-0.007874
-0.000061
-0.010803
-0.005432
-0.002502
-0.008850
-0.009338
-0.001038
-0.002014
-0.007874
-0.002991
-0.013733
-0.003479
-0.003479
-0.016663
-0.010803
-0.007874
-0.003479
-0.002991
0.002350
-0.010315
-0.005920
-0.009338
0.000397
-0.009827
-0.002014
0.006744
-0.003967
0.004303
0.002350
0.009674
0.008698
0.010162
0.009186
0.008698
0.007233
0.012604
0.006744
0.006256
0.009186
0.015533
0.007233
0.004303
0.006256
-0.021545
-0.043030
-0.072815
-0.085510
-0.071350
-0.062561
-0.080627
-0.073792
-0.047913
-0.025452
-0.036194
-0.076233
-0.093811
-0.121643
-0.105530
-0.020081
-0.003967
-0.012756
-0.022522
-0.022034
-0.005432
-0.003479
0.014557
0.033112
0.049225
0.040436
0.031158
0.045319
0.041901
0.050201
0.042877
0.046783
0.046783
0.034088
0.024811
0.031647
0.026764
0.024811
0.015533
0.020416
0.024323
0.017975
0.010651
0.018463
0.010651
0.015533
0.006256
0.010162
0.015045
0.014557
0.014069
0.013092
0.012115
0.017975
0.021393
0.015045
0.014557
0.005280
0.004791
0.018951
0.011139
0.015045
0.007721
0.007721
0.005280
0.013580
0.016998
-0.000061
0.004303
0.005280
0.008698
0.007233
0.003326
0.005280
0.003326
0.000885
-0.002014
-0.004944
0.007233
0.005768
-0.006897
-0.001526
-0.000549
-0.000549
-0.009827
-0.003479
-0.001038
-0.014709
-0.006897
-0.007874
-0.009338
-0.013245
-0.008850
0.002838
-0.000549
-0.012756
-0.005920
-0.010803
0.000885
-0.010803
-0.002014
-0.003479
-0.003967
0.000397
-0.008850
-0.001526
-0.009338
0.004303
0.009186
-0.003479
0.005280
-0.001526
0.000885
0.002350
0.016510
0.025787
0.012115
-0.000061
-0.005432
0.009674
0.016510
0.040924
0.054596
0.040924
0.040436
0.030670
0.034576
0.049713
0.018951
-0.019592
-0.011780
-0.007874
-0.004944
0.005280
0.018463
0.005768
-0.008850
-0.011292
-0.027893
-0.045959
-0.044006
-0.049866
-0.055725
-0.052795
-0.045471
-0.048889
-0.038635
-0.038635
-0.043518
-0.019104
-0.026428
-0.022522
-0.023499
-0.011780
-0.002014
0.003815
0.012115
-0.005920
-0.011780
-0.016174
-0.025452
-0.016663
-0.006409
-0.023010
-0.019104
-0.012756
-0.001526
0.016510
0.025787
0.018951
-0.054749
-0.077209
-0.036194
-0.118713
-0.152405
-0.110901
-0.125061
-0.026428
0.025299
0.019928
-0.015686
-0.051331
-0.073303
-0.078186
-0.072327
-0.072815
-0.053284
-0.023987
0.003815
0.013580
0.025787
0.034088
0.039948
0.040924
0.043365
0.043365
0.049713
0.048248
0.037506
0.039948
0.045807
0.037018
0.038483
0.036530
0.027252
0.028229
0.025299
0.029205
0.027252
0.017975
0.010162
0.019440
0.016022
0.020416
0.012115
0.016510
0.006256
0.013580
0.003815
0.006744
0.006256
-0.001038
0.004791
-0.000549
-0.001526
-0.002991
0.004303
-0.006897
-0.001038
-0.009827
-0.005432
0.002838
-0.001526
-0.007874
-0.012756
-0.001038
-0.005920
-0.013245
-0.013245
-0.010315
-0.016174
-0.014709
-0.009338
-0.011780
-0.017639
-0.014221
-0.014221
-0.010315
-0.020569
-0.012756
-0.023499
-0.013733
-0.027405
-0.015198
-0.017639
-0.015686
-0.022034
-0.019104
-0.017639
-0.015198
-0.011780
-0.016663
-0.016174
-0.015198
-0.021057
-0.014221
-0.011780
-0.019104
-0.013245
-0.016663
-0.004456
-0.020569
-0.009338
-0.014709
-0.009827
-0.015198
-0.002502
-0.010803
-0.009338
0.003326
0.000397
-0.010315
-0.007385
-0.006897
0.004303
0.003815
0.000397
-0.001526
-0.006897
0.002350
0.002838
0.008209
0.005280
0.002350
0.004791
-0.002991
-0.002991
0.006744
-0.002014
0.003815
0.001373
0.000397
-0.005920
-0.000061
-0.008362
-0.009338
0.005768
0.002350
0.011627
0.003326
-0.007385
0.002838
0.008698
0.014557
0.011627
0.007233
0.017975
0.045319
0.024323
-0.006409
-0.021545
-0.012756
-0.015686
-0.016663
0.007721
0.001862
-0.005920
-0.030334
-0.043518
-0.053284
-0.090881
-0.074768
-0.044006
-0.046448
-0.047424
-0.058655
-0.069885
-0.067444
-0.081604
-0.071350
-0.065491
-0.052795
-0.048401
-0.040588
-0.035706
-0.019592
-0.021545
-0.007874
0.003815
0.002350
0.003326
0.015045
0.009674
0.013580
0.009186
0.018951
0.015533
0.022858
0.023834
0.017487
0.024323
0.019928
0.022858
0.015533
0.023834
0.024811
0.021881
0.031647
0.008209
0.027252
0.026276
0.020905
0.019440
0.020905
0.016022
0.015533
0.025299
0.008698
0.019928
0.017975
0.017487
0.014069
0.018463
0.013580
0.002350
0.015533
0.008209
0.006256
0.013580
0.012115
0.015045
0.003326
0.005280
0.004303
0.007721
0.010651
0.006744
0.002838
0.000885
-0.004944
-0.001526
0.003815
-0.006897
0.005768
-0.009827
-0.004944
-0.008362
-0.002014
-0.001038
-0.007385
0.002838
-0.006897
-0.015686
-0.010803
-0.002502
-0.008850
-0.004456
-0.010315
-0.010315
-0.005920
-0.007874
-0.001038
-0.005920
-0.001526
-0.005432
-0.003479
-0.014709
-0.001526
-0.003967
0.007233
-0.007385
0.000885
-0.008850
-0.003967
0.000885
0.001862
0.008698
-0.004456
0.000885
0.002838
-0.009827
-0.008850
-0.002502
0.007721
-0.004944
-0.007385
-0.000549
-0.005432
0.002350
-0.013245
0.004791
-0.002014
0.000885
-0.008362
-0.001526
0.005768
-0.003479
0.002350
-0.006897
-0.001526
0.002350
-0.006409
-0.006409
0.005280
0.006744
0.011139
-0.010803
-0.007385
0.004303
-0.001038
0.006256
-0.010803
0.001373
-0.003967
0.010162
-0.007385
0.003815
-0.005432
-0.000549
-0.010803
-0.014221
0.002838
-0.003967
-0.003479
0.002838
0.006256
0.016022
0.027252
0.009186
0.012115
0.009674
-0.007874
-0.043030
-0.077209
-0.062073
0.015533
-0.032776
-0.040100
-0.014221
-0.002991
0.012604
-0.042053
-0.059143
-0.055237
-0.045471
-0.045959
-0.033264
-0.021057
-0.019104
-0.009827
-0.003967
0.000885
-0.003479
0.001373
0.011139
0.010162
0.012115
0.029694
0.022858
0.013092
0.010162
0.016022
0.017487
0.013580
0.008209
0.005280
0.017975
0.011627
0.009186
0.010162
0.012115
0.016998
0.010651
0.009674
0.004791
0.014069
0.009674
0.018951
0.016998
0.015533
0.013580
0.009674
0.004791
0.016998
0.004791
0.010651
0.001373
0.003815
0.001373
0.016998
0.009186
0.000885
-0.000549
-0.003479
-0.005432
-0.010315
-0.009827
-0.003479
-0.001526
-0.002014
-0.007385
-0.010803
-0.010315
-0.009827
-0.012756
-0.014709
-0.006409
-0.009827
-0.004944
-0.011780
-0.011780
0.000885
-0.001038
-0.013245
-0.013733
-0.010803
0.005280
-0.006409
-0.001526
-0.000061
0.003815
0.001862
0.008209
0.010162
0.002350
0.013092
0.006744
0.016998
0.006256
0.006744
0.001862
0.020905
0.017975
0.003815
0.015533
0.013092
0.014069
0.012604
0.011627
0.013580
0.004791
0.001373
-0.001038
0.003815
0.007233
-0.002014
0.006744
0.012604
-0.000061
-0.001038
-0.001038
0.003326
-0.000549
-0.010315
-0.005432
-0.001038
-0.013733
-0.006897
-0.003479
-0.011292
-0.010315
-0.005432
-0.009338
-0.003967
-0.020081
-0.009338
-0.003479
0.001373
-0.014709
-0.007385
-0.025452
-0.026428
-0.011780
-0.000549
0.027252
0.034088
0.023346
0.018463
0.009674
0.010162
0.016022
0.001373
-0.030334
-0.016663
-0.021057
-0.019104
0.021881
0.021881
0.004303
-0.009338
-0.007385
-0.023010
-0.025452
-0.037170
-0.037659
-0.035217
-0.029358
-0.028870
-0.025940
-0.019592
-0.019592
-0.019592
-0.014709
-0.015198
-0.012756
-0.009827
-0.010803
-0.011780
-0.002991
0.000397
0.000397
-0.013733
-0.012268
-0.014221
-0.007385
-0.000549
0.004791
-0.011292
-0.005432
-0.003967
0.005768
0.011627
0.012604
0.001862
0.001373
0.011627
-0.034241
-0.018127
-0.056702
-0.139221
-0.126526
-0.028870
0.041901
0.023834
0.023346
0.005280
-0.080627
-0.090881
-0.079651
-0.066956
-0.059631
-0.040588
-0.029846
-0.023987
0.007233
0.012604
0.015045
0.000885
0.000885
-0.001038
0.016510
0.016022
0.017487
0.016510
0.019928
0.016022
0.020416
0.008698
0.012604
0.018463
0.009674
0.010162
0.010651
0.012604
0.003326
0.001373
0.007233
0.002838
0.009186
0.007721
0.002350
0.016022
0.011139
0.016510
0.001862
0.010162
0.013580
0.001373
0.014069
0.011627
0.017487
-0.001526
-0.003479
0.004303
0.002350
0.007233
0.009674
0.008698
0.015045
0.006256
0.002838
0.000885
-0.000061
0.002350
0.003326
-0.005432
0.001373
0.005280
0.001862
-0.006897
-0.003479
-0.004456
0.000885
-0.007385
-0.001526
-0.006897
0.006256
-0.005920
-0.001526
-0.002502
-0.004944
-0.010315
-0.011780
-0.002991
-0.007874
0.000397
-0.000061
-0.011780
-0.003479
-0.002014
-0.011292
0.004791
-0.005432
-0.005432
-0.002502
-0.001526
-0.007874
-0.015686
-0.004944
-0.008362
-0.005432
-0.008850
-0.005432
-0.009827
-0.002502
-0.006897
-0.009338
-0.012268
-0.005920
-0.008850
-0.019592
-0.017639
-0.007874
-0.010803
-0.007874
-0.014709
-0.016663
-0.013733
-0.013245
-0.011292
-0.012268
-0.015686
-0.002991
-0.016663
-0.005920
-0.010315
-0.003479
-0.006409
-0.008850
-0.001038
0.000885
-0.000549
-0.002991
-0.000061
0.000885
-0.001526
0.002350
0.000885
-0.005432
0.013092
0.015533
0.009186
0.009674
-0.014709
-0.026917
0.013092
0.025299
0.044342
0.016510
0.025299
0.019440
0.008209
0.004303
0.001862
-0.057190
-0.094788
-0.068909
-0.049377
-0.017639
-0.006409
-0.014221
-0.027893
-0.037170
-0.062561
-0.067444
-0.077698
-0.067932
-0.062073
-0.062561
-0.038635
-0.035217
-0.029358
-0.018616
-0.010315
-0.001526
0.002838
0.003815
0.009674
-0.000061
0.003815
0.010651
0.026276
-0.001526
0.009186
0.019928
0.011139
0.013092
0.008698
0.009674
0.012115
0.008698
0.007233
0.015045
0.018463
0.009186
0.004303
0.015533
0.015533
0.017487
0.019440
0.008209
0.010651
0.017487
0.010162
0.008209
0.009186
0.006256
0.003815
0.010162
0.012115
0.002350
0.006256
0.007233
0.002350
0.009674
0.004791
0.010162
0.012115
0.008698
0.004791
0.001862
0.017975
-0.000061
0.007233
0.006744
0.005768
0.009186
0.003326
0.000397
0.000397
0.005768
0.004303
0.005280
-0.009338
-0.001038
-0.002991
-0.007874
-0.002991
-0.006897
-0.011780
-0.012268
-0.005920
-0.002502
-0.003967
-0.010803
-0.013245
-0.014221
-0.007385
-0.005432
0.000397
-0.009827
0.003326
-0.003967
-0.003967
-0.003967
-0.010315
-0.007874
-0.005920
0.000397
-0.007874
0.003815
-0.003479
-0.000549
-0.007874
0.001373
-0.005432
-0.006409
0.005280
-0.005432
-0.004456
0.001373
0.002350
-0.005432
-0.002502
-0.006409
0.004791
-0.006897
0.000885
-0.001526
0.002350
0.008698
-0.007874
-0.005920
-0.004944
-0.002014
0.002838
-0.005920
-0.010315
-0.001526
-0.002502
-0.006897
-0.017639
-0.042542
-0.063538
-0.043030
-0.012756
-0.020081
-0.049866
-0.055237
-0.084534
-0.112854
-0.073303
-0.044006
-0.029358
-0.032776
-0.055237
-0.044495
-0.051819
-0.044495
-0.026428
0.002350
0.011627
0.011627
0.013580
-0.000549
0.020905
0.022369
0.025787
0.032623
0.037994
0.052643
0.037506
0.033112
0.032623
0.022858
0.016022
0.011627
-0.000549
-0.005920
-0.006409
-0.002991
-0.005432
-0.017639
-0.026917
-0.015686
-0.007385
-0.004456
-0.006409
-0.007874
-0.002991
-0.013733
-0.000061
-0.005432
-0.004944
0.006744
-0.004456
-0.000549
-0.000061
0.000885
0.006744
0.013092
-0.002991
0.010162
0.008209
0.007721
0.012115
0.005280
0.008209
0.010162
0.008698
0.008698
0.006256
0.013580
0.012604
0.013580
0.012115
0.010162
0.005280
0.015045
0.007233
0.014069
0.000397
0.000397
0.010162
0.009186
0.010651
0.005768
-0.001526
0.003326
0.009186
0.011627
0.000397
-0.004944
0.009674
0.001373
0.009186
-0.001526
0.011139
0.003326
0.013092
0.009674
0.004303
0.004791
0.009186
0.008698
0.007721
0.005768
0.006744
0.004791
0.006256
0.002838
-0.001038
0.009186
0.007233
-0.001526
0.005280
0.004791
0.008698
-0.004456
-0.003967
0.009186
-0.005432
-0.001038
0.001862
0.007233
-0.006897
-0.004456
0.004791
0.000885
-0.001038
0.003815
0.001373
-0.004944
-0.001038
-0.001038
-0.004944
-0.000549
-0.005432
-0.009338
-0.002502
-0.002014
0.002838
-0.000061
0.001373
-0.001526
-0.002014
-0.000549
0.001373
-0.008362
0.001373
0.003815
-0.005920
-0.004456
0.009186
0.000885
-0.006897
0.003326
-0.005432
-0.003967
-0.005920
-0.005432
-0.005432
0.000397
0.018463
0.029694
0.043365
0.045319
0.026276
-0.011780
-0.054260
-0.111389
-0.143616
-0.132874
-0.064514
0.055084
0.084381
0.056061
0.006256
-0.029846
-0.071350
-0.087952
-0.075256
-0.028870
0.008209
0.023346
0.016022
0.025787
0.047760
0.047272
0.047760
0.056061
0.068756
0.073639
0.058502
0.067780
0.066315
0.055084
0.051178
0.046783
0.037506
0.041901
0.035065
0.037018
0.024811
0.018951
0.014069
0.021881
0.017975
0.017487
0.011627
0.008209
0.006256
0.001373
0.010651
0.000397
-0.004456
-0.012756
-0.013245
-0.004944
-0.012268
-0.013245
-0.001526
-0.003479
-0.006897
-0.008362
-0.015686
-0.015198
-0.014709
-0.021545
-0.013733
-0.016663
-0.014221
-0.011292
-0.021057
-0.020569
-0.015198
-0.004456
-0.009338
-0.014709
-0.022034
-0.026428
-0.012268
-0.022034
-0.013733
-0.004456
-0.023499
-0.028381
-0.015686
-0.017151
-0.005432
0.016022
0.019928
0.026764
0.016998
0.014557
0.032623
0.020416
0.005280
-0.021545
-0.028381
-0.031311
-0.029358
-0.021057
0.012604
0.014557
-0.003479
-0.016663
-0.042053
-0.044495
-0.056213
-0.059631
-0.047424
-0.051819
-0.058655
-0.045959
-0.040588
-0.035217
-0.038635
-0.039124
-0.030334
-0.020569
-0.027893
-0.026917
-0.017639
-0.016174
-0.022522
-0.018127
-0.017151
-0.021545
-0.023499
-0.004456
0.008698
0.017975
0.026764
0.014069
0.017975
0.014557
0.005768
0.007233
0.009186
0.007721
0.011139
0.015533
0.027252
0.018463
0.014069
0.021393
0.012604
0.008698
0.002350
-0.002014
0.003326
-0.001526
0.006256
0.001373
0.014069
0.026276
0.007721
0.003815
-0.009338
-0.010803
-0.006409
-0.007874
-0.007874
-0.004456
-0.014709
-0.018616
-0.001038
-0.012756
-0.010803
-0.009338
-0.039124
-0.062073
-0.019104
0.046295
-0.052795
-0.148499
-0.177307
-0.125549
-0.142639
-0.084534
-0.027893
-0.013245
-0.032776
-0.070374
-0.090881
-0.097717
-0.092834
-0.088928
-0.079163
-0.062561
-0.046448
-0.032288
-0.023499
-0.001038
-0.000549
0.016998
0.016510
0.030182
0.036041
0.029205
0.032135
0.035553
0.031158
0.031158
0.029694
0.031647
0.020416
0.021881
0.021393
0.021393
0.024811
0.025299
0.020905
0.026276
0.023834
0.013092
0.020416
0.009186
0.017487
0.018951
0.008209
0.017487
0.013092
0.009186
0.016022
0.013092
0.012604
0.005280
0.006744
0.010162
0.009186
0.004791
0.004303
0.006256
0.002350
0.004791
0.010162
-0.000061
0.005768
-0.002991
0.002838
0.010651
0.011139
-0.004456
0.005768
0.002350
0.001862
-0.001038
0.000885
0.001373
0.002838
-0.005432
0.000885
0.003326
-0.003479
-0.002014
-0.003967
0.001862
-0.004944
0.002350
-0.006409
0.009186
-0.009338
0.002350
-0.001526
0.000397
-0.003479
0.002350
-0.006409
0.000885
-0.002502
0.001862
0.002838
0.007721
0.000885
0.006256
0.001862
0.005768
0.005280
-0.000549
0.003326
0.005280
0.001862
0.000885
0.013092
0.009186
-0.011780
0.010651
0.007721
0.009186
-0.000061
0.015045
0.008698
0.011139
0.004303
0.011139
0.002350
0.004791
0.008209
0.006256
0.005768
0.004303
0.000397
0.008209
0.012604
0.004791
-0.002502
-0.008362
-0.007385
-0.006897
-0.006409
-0.005432
-0.013245
-0.020081
-0.016663
-0.023010
-0.017639
0.000885
-0.013245
-0.018127
-0.021057
-0.028870
-0.025452
-0.062073
-0.088440
-0.039612
-0.041077
-0.101624
-0.086487
-0.037659
-0.023499
0.015045
-0.000061
-0.033264
-0.047913
-0.055237
-0.044983
-0.025940
-0.013245
0.001862
0.013092
0.022858
0.023834
0.035553
0.031158
0.027252
0.043854
0.034576
0.027252
0.037994
0.028229
0.023834
0.021881
0.031647
0.024811
0.032135
0.027252
0.017487
0.010651
0.020905
0.016022
0.012115
0.016998
0.017975
0.012115
0.011627
0.009186
0.014557
0.003815
0.004303
0.014069
0.012604
0.002838
0.001373
-0.004944
-0.002502
0.000885
0.005768
-0.005920
-0.000061
-0.003967
-0.002014
0.002350
0.010162
0.006744
0.011627
0.012115
0.002350
0.014557
0.034576
0.018951
0.027740
0.021881
0.022369
0.019928
0.021393
0.018463
0.011627
0.011139
0.014557
0.007233
0.017975
0.012115
0.001862
0.004791
-0.012268
-0.014221
-0.012268
-0.022522
-0.021057
-0.018127
-0.020081
-0.023987
-0.021057
-0.017639
-0.017639
-0.023987
-0.016663
-0.023499
-0.017151
-0.016663
-0.024475
-0.015198
-0.025452
-0.026428
-0.017151
-0.016663
-0.013245
-0.014709
-0.018616
-0.016663
-0.017151
-0.021545
-0.016174
-0.013245
-0.020569
-0.015686
-0.016174
-0.007385
-0.012756
-0.018616
-0.009338
-0.004944
-0.008362
-0.012268
-0.010315
-0.009827
-0.002502
-0.002014
-0.018127
-0.011780
-0.013245
-0.006897
-0.008362
-0.014221
-0.005432
-0.007874
-0.011292
-0.008362
-0.010315
-0.010803
-0.023010
-0.015686
-0.011780
-0.017639
-0.008850
-0.015198
-0.006897
-0.002502
-0.017151
-0.010315
-0.000549
-0.002014
-0.007874
-0.024963
-0.020081
-0.048889
-0.058167
-0.080627
-0.066956
-0.033264
-0.037170
-0.040100
-0.010803
-0.019104
-0.040100
-0.052795
-0.058167
-0.050842
-0.049866
-0.041565
-0.032776
-0.024475
-0.001526
0.002838
0.002350
0.007233
0.010651
0.026276
0.016510
0.024811
0.019440
0.022369
0.024323
0.019440
0.022858
0.010162
0.016510
0.010651
0.016510
0.007233
0.019440
0.004791
0.016998
0.011139
0.007233
0.006256
0.009186
0.008209
0.007721
0.001373
0.013092
0.013092
0.003815
0.004791
0.007721
-0.003479
0.007721
0.002350
0.001862
-0.002502
-0.000061
0.002350
0.005768
0.001862
0.005280
-0.002502
-0.001526
-0.001526
-0.001038
-0.001526
-0.007874
-0.002014
-0.010315
-0.001038
-0.000549
0.002838
-0.001038
-0.007385
0.000397
-0.010315
-0.001526
0.000885
-0.002014
0.003815
-0.001038
0.003326
-0.001038
0.000885
0.003815
0.005768
-0.005920
0.003326
-0.001038
0.010651
-0.003479
0.005280
0.003326
0.002838
0.002838
-0.002014
0.009674
-0.000549
-0.001526
0.006744
0.011139
0.014069
0.003326
0.005768
0.005768
0.008698
0.007721
0.011139
0.016998
0.004303
0.008209
0.007233
0.007233
0.016998
0.018951
0.009674
0.007233
0.023834
0.008698
0.013092
0.016998
0.016998
0.020416
0.017975
0.021393
0.017975
0.021393
0.016998
0.009674
0.017487
0.020905
0.012115
-0.004456
-0.013733
-0.017639
-0.020569
-0.004944
-0.006409
0.008698
0.017975
0.008209
0.007721
0.021881
-0.010803
-0.098206
-0.153870
-0.175354
-0.110413
-0.063049
-0.071350
-0.110413
-0.076721
-0.032288
-0.045959
-0.078674
-0.105042
-0.107483
-0.100159
-0.091858
-0.076721
-0.055725
-0.030334
-0.005432
-0.000061
0.001373
0.027252
0.052155
0.058990
0.058990
0.066315
0.044830
0.047760
0.066315
0.081940
0.092194
0.082916
0.083405
0.070221
0.065826
0.073639
0.062408
0.029694
0.022369
0.001373
0.003326
0.006744
0.025787
0.039459
0.025299
0.008698
-0.001526
-0.018127
-0.028870
-0.035217
-0.044983
-0.040100
-0.029846
-0.032288
-0.033264
-0.026428
-0.024963
-0.030823
-0.025940
-0.014221
-0.016663
-0.015686
-0.014709
-0.011780
-0.011780
-0.007874
-0.000549
-0.004456
-0.013733
-0.003479
-0.000549
-0.006409
-0.003479
-0.004944
0.002838
-0.004456
-0.001038
0.002838
-0.002991
0.006256
-0.005432
0.004303
-0.009827
0.008209
0.004303
0.001862
0.008698
0.004791
0.001373
0.011627
-0.001038
-0.000061
0.006744
-0.002991
0.009186
-0.009338
0.003326
0.004303
0.005768
0.002350
0.005280
0.002350
0.007721
-0.000549
0.000885
0.006744
0.005768
0.002350
0.009186
-0.002991
0.004303
-0.003479
-0.002014
0.002838
-0.002014
-0.003479
-0.003967
-0.000549
-0.002502
-0.002991
-0.002502
-0.002014
-0.004944
0.000397
-0.007385
-0.002991
-0.004944
0.002350
0.005280
0.000885
0.001862
-0.004944
0.002350
-0.003967
-0.006897
-0.002014
-0.005920
-0.000061
-0.002991
-0.001038
0.003815
-0.004456
-0.003479
-0.003479
-0.010803
-0.005920
0.003815
-0.004456
-0.009338
-0.001526
0.017487
0.027252
0.007721
0.010651
-0.001038
-0.039612
-0.122131
-0.117737
-0.059631
-0.102112
-0.049866
0.061920
0.074615
0.012604
-0.038147
-0.075256
-0.068420
-0.057678
-0.034729
-0.021545
-0.002014
0.011139
0.011139
0.020905
0.023346
0.030182
0.029694
0.039948
0.040924
0.036530
0.025299
0.023346
0.020905
0.018463
0.016022
0.004303
0.013092
0.013580
-0.001526
-0.001038
-0.002991
-0.010803
0.000885
-0.002502
-0.007874
-0.004944
0.004791
-0.007385
-0.003967
-0.011780
-0.002991
-0.009827
-0.012268
-0.010803
-0.008850
-0.002991
-0.005920
-0.008850
-0.001038
-0.003479
-0.008850
-0.003479
-0.002502
-0.004944
-0.000549
-0.008362
-0.013245
-0.002991
-0.009827
0.002838
-0.005432
-0.009338
-0.006897
-0.012756
-0.005432
-0.006409
-0.009338
-0.009827
-0.018616
-0.004456
-0.002014
-0.012268
-0.005920
-0.002991
-0.011292
-0.013733
-0.012756
-0.005432
-0.010315
-0.007874
-0.005920
-0.007385
-0.017151
-0.012268
-0.009827
-0.006897
-0.002014
0.001862
-0.004456
-0.010803
-0.008362
0.002350
-0.009338
-0.002502
-0.007385
-0.008362
-0.002991
-0.013245
-0.003967
-0.005432
-0.003479
-0.000549
-0.002014
-0.002014
-0.000061
-0.002502
0.008209
0.001373
0.006256
0.011139
0.012604
0.016022
0.004303
0.008209
-0.002014
0.007721
0.018463
0.009674
0.010651
0.022858
0.019440
0.008209
0.006744
-0.002014
-0.005432
0.005280
-0.006409
-0.004944
-0.001038
-0.009827
-0.001038
-0.000061
-0.005920
-0.005432
0.001862
-0.002502
-0.003967
-0.011780
-0.010803
-0.002991
-0.010315
0.000397
0.001862
0.005280
-0.005920
-0.013733
-0.007385
-0.003967
-0.003479
-0.010315
0.007233
0.003326
0.005768
-0.008362
-0.009338
0.002350
0.016022
-0.005432
-0.029846
-0.039612
-0.055725
-0.088928
-0.064026
-0.051331
-0.056702
-0.048889
-0.042053
-0.047913
-0.038635
-0.047913
-0.077209
-0.066467
-0.063538
-0.062073
-0.060608
-0.051331
-0.034729
-0.018127
-0.006409
-0.008362
0.002838
0.016510
0.010162
0.021393
0.024811
0.026276
0.026764
0.031158
0.030670
0.026276
0.038483
0.031647
0.016998
0.034088
0.026764
0.024811
0.019440
0.029205
0.020905
0.019440
0.024811
0.025787
0.025787
0.011139
0.018951
0.023346
0.003326
0.008698
0.012115
-0.001038
0.004303
0.014069
0.006256
-0.000061
-0.002991
-0.002014
-0.005920
-0.002502
-0.017151
-0.011780
-0.013245
-0.010315
-0.016174
-0.002014
-0.008362
-0.011292
-0.000549
-0.006409
-0.002991
-0.004944
-0.002991
-0.009338
0.008209
0.004303
0.006256
-0.000549
-0.000549
0.011139
0.013092
-0.003967
-0.003479
0.009674
0.004791
0.013092
0.006744
0.006256
-0.008362
0.000885
0.005768
0.005768
-0.008850
-0.004456
0.000885
-0.000549
-0.007385
-0.008850
-0.007385
0.002350
-0.002014
-0.000061
-0.009827
-0.006897
0.001862
-0.005920
-0.005920
-0.005920
-0.008362
-0.007385
-0.001038
-0.006897
-0.008362
-0.002991
-0.002014
-0.001038
-0.005432
-0.006409
-0.013733
-0.002991
-0.006409
-0.006409
-0.003479
-0.005920
-0.007385
-0.003967
0.002838
-0.009338
-0.009338
-0.005432
-0.004456
-0.009338
-0.001526
-0.003479
-0.006409
-0.012268
-0.002014
-0.002014
0.006744
-0.002991
-0.007385
-0.005432
0.000397
-0.001038
-0.000061
0.004791
-0.005432
0.011139
-0.000061
0.007721
-0.006409
-0.004456
0.004791
-0.002991
-0.000061
0.000885
-0.000061
-0.007874
0.005280
-0.017639
-0.014709
-0.013733
-0.016663
-0.011292
-0.021057
-0.016663
-0.018127
-0.016174
0.005768
0.030182
0.023346
0.034088
0.069733
0.096588
0.074615
0.016510
-0.043518
-0.040100
-0.117249
-0.143616
-0.113342
0.055084
0.137604
0.104889
0.035553
-0.027405
-0.070374
-0.090393
-0.093323
-0.101135
-0.085022
-0.055725
-0.016663
-0.005432
0.002350
-0.004456
0.000397
0.007721
0.001373
0.013092
-0.004944
-0.030823
-0.006897
-0.013733
0.004303
0.022858
0.010651
0.002350
-0.016663
-0.009338
-0.016663
-0.020569
-0.016663
-0.014709
-0.008850
-0.002991
-0.009827
0.010651
-0.002991
0.008698
0.006256
0.012115
0.020416
0.022369
0.022858
0.025787
0.033600
0.028229
0.023346
0.012115
0.027252
0.021881
0.023834
0.016998
0.015533
0.013092
0.014557
0.018951
0.013092
0.014557
0.012604
-0.001038
0.003815
0.003815
-0.003479
-0.000061
-0.009338
-0.004456
-0.002991
-0.004456
0.003326
-0.006409
-0.006409
-0.008362
0.005768
-0.010315
0.000885
-0.008850
-0.004456
-0.004456
0.000397
-0.002991
0.004791
0.005768
-0.002991
0.006744
0.006744
0.000885
0.007233
0.007721
0.008698
0.001373
-0.009338
0.016510
0.002350
0.004303
0.014069
0.004303
0.000885
0.004303
0.000885
0.007721
-0.004456
-0.007874
0.004303
0.008209
-0.005432
-0.003967
-0.002991
-0.000549
0.002350
-0.003967
-0.003479
0.001373
-0.002014
0.002350
-0.003479
-0.002991
-0.004456
0.000885
-0.000549
-0.000061
0.008698
-0.002014
-0.002014
0.000397
-0.000061
-0.002991
-0.000061
-0.005432
-0.007385
-0.002991
-0.000549
-0.005432
-0.004456
-0.005920
-0.013245
-0.006897
-0.006897
-0.004944
-0.014709
-0.006409
-0.021545
-0.007385
-0.002502
-0.012756
-0.006897
-0.019104
-0.011292
-0.023987
-0.001526
-0.004456
-0.013733
-0.016174
-0.001038
-0.003967
-0.018616
-0.015686
-0.005432
-0.011292
-0.015686
-0.008362
-0.003479
-0.006409
-0.011780
-0.012756
-0.004944
-0.005920
-0.008850
-0.008850
-0.017639
-0.015198
-0.012756
-0.025940
-0.019592
-0.053772
-0.098694
-0.085510
-0.052307
-0.054749
0.016510
0.034576
-0.038147
-0.032288
-0.054260
-0.053284
-0.051331
-0.035217
-0.012756
-0.015686
-0.011780
-0.007874
-0.006409
0.010162
0.018951
0.015045
0.024811
0.019440
0.013092
0.012604
0.012604
0.007721
0.010651
0.014069
-0.005920
0.009186
0.002350
0.002350
-0.001038
-0.001526
0.002350
0.003815
-0.007874
-0.002502
0.006256
0.000885
0.001373
0.009674
0.007233
0.000885
0.002838
-0.000549
0.011139
0.002350
0.001373
0.008698
0.002350
0.004791
0.004303
0.011139
-0.004944
0.007721
0.003326
0.000885
-0.012268
-0.002991
0.000397
-0.006897
-0.013245
-0.007385
-0.013245
-0.015686
-0.007874
-0.012268
-0.006409
-0.007385
-0.010315
-0.012268
-0.005432
-0.006897
-0.003967
-0.004944
-0.009338
-0.007874
-0.003967
-0.007385
-0.006897
0.003326
-0.006409
-0.003967
-0.008362
0.008209
0.001862
-0.008362
-0.000061
-0.000061
-0.003967
0.001373
-0.001038
-0.005920
-0.008362
-0.010315
-0.000061
0.007721
-0.003967
0.002350
-0.005920
0.002838
0.000397
0.000885
-0.003479
-0.002502
-0.006409
0.004303
0.001862
0.003326
-0.012268
-0.010803
-0.004456
-0.007385
-0.003967
-0.012268
-0.005920
-0.006409
-0.006897
0.005280
-0.005432
0.002350
-0.019104
-0.014221
-0.003479
-0.001526
0.000397
-0.003967
-0.004456
-0.001526
0.010651
0.001373
0.004303
0.009674
0.012604
0.003815
0.017975
0.013580
0.024811
0.021881
0.023346
0.017975
0.010651
0.010651
0.010651
0.011139
0.014069
0.001862
0.010162
-0.005432
0.003326
0.000885
-0.010803
-0.015686
-0.050842
-0.055725
-0.083557
-0.091370
-0.031799
0.038483
-0.011780
-0.060608
-0.114319
-0.108948
-0.027405
-0.007874
-0.007874
-0.023010
-0.036194
-0.032776
-0.018127
-0.001526
0.010162
0.019928
0.015045
0.039948
0.029205
0.033600
0.042389
0.035553
0.039948
0.036041
0.033600
0.048248
0.034088
0.030182
0.023346
0.019928
0.018463
0.023346
0.013580
0.014557
0.019440
0.010651
0.018951
0.003815
0.006256
0.001862
0.002350
0.001373
0.000885
-0.000061
-0.008850
0.008209
-0.003967
0.000397
-0.001038
-0.011292
-0.002502
0.000885
0.001862
-0.001526
-0.005920
-0.006897
-0.001038
-0.010315
-0.006897
0.006256
-0.004456
-0.008362
-0.006897
-0.005920
-0.007874
-0.012756
-0.015686
0.002838
-0.005432
-0.005432
0.002838
-0.012268
-0.008362
-0.008850
-0.011780
-0.009827
-0.006409
-0.004944
-0.012268
-0.016174
-0.010315
-0.015686
-0.010315
-0.010803
-0.002991
-0.011780
-0.007874
-0.004944
-0.012268
-0.021057
-0.007385
-0.006897
-0.013245
-0.005432
-0.008850
-0.008362
-0.010315
-0.002991
-0.004944
-0.007385
0.005280
-0.008362
-0.009338
-0.006897
0.009674
-0.000061
0.006744
-0.004456
-0.000549
0.004791
0.002838
-0.002014
-0.001526
0.001373
-0.002991
0.000397
-0.004456
0.003815
0.005280
0.001373
-0.006897
-0.004456
-0.006897
0.000397
-0.006897
-0.003967
-0.005920
-0.001526
0.002350
0.004303
-0.004944
0.001862
-0.004456
-0.001526
0.001373
-0.004944
0.004303
0.004791
-0.001526
0.004303
0.007233
0.006256
0.009674
0.007233
0.000397
-0.001526
-0.003967
0.006256
0.003326
0.001373
0.000397
-0.003479
0.012115
0.006256
0.005768
0.003326
-0.000549
0.003326
-0.004944
0.001862
0.006744
-0.000061
0.002350
-0.000061
0.002838
0.005768
-0.003967
-0.000549
-0.001526
0.007721
0.002350
0.008209
0.014557
0.004791
0.006744
0.002350
0.002838
0.003326
0.001862
0.010651
0.007233
0.006744
0.003326
-0.005432
-0.011780
-0.006409
-0.014709
-0.044006
-0.051331
-0.042053
-0.034241
-0.079163
-0.191956
-0.236389
-0.185120
-0.021057
0.106842
0.087311
0.023834
-0.053284
-0.082581
-0.106018
-0.090881
-0.058167
-0.013245
0.035553
0.047760
0.069733
0.081940
0.087311
0.079010
0.089752
0.081451
0.069733
0.068756
0.064850
0.054596
0.053619
0.059967
0.042877
0.040436
0.039948
0.040924
0.034576
0.025299
0.030182
0.028717
0.029205
0.026764
0.025299
0.025787
0.021393
0.022369
0.023346
0.024323
0.021393
0.017487
0.029694
0.020905
0.016510
0.008698
0.014069
0.014557
0.001862
0.005280
0.012604
0.005768
0.012115
0.005768
-0.000061
0.003326
-0.008850
-0.003967
-0.005432
-0.015198
-0.010803
-0.011780
-0.021545
-0.007874
-0.013245
-0.014221
-0.014709
-0.019104
-0.016663
-0.014709
-0.013733
-0.015686
-0.004944
0.002838
-0.011292
-0.005432
-0.008850
-0.013245
-0.002502
-0.003479
-0.003479
-0.003479
-0.007385
0.001373
0.005768
-0.006897
-0.002014
0.000885
-0.007385
0.002350
-0.002014
-0.005920
-0.012756
-0.005920
-0.001038
-0.004456
-0.013245
-0.012756
-0.021545
-0.012268
-0.013733
-0.012268
-0.012268
-0.005920
-0.018616
-0.009827
-0.011292
-0.010803
-0.013733
-0.011780
-0.017151
-0.022522
-0.014221
-0.010315
-0.002014
-0.008362
-0.009827
-0.013733
-0.029358
-0.007874
-0.015686
-0.009827
-0.009338
-0.018127
-0.022522
-0.019104
-0.011780
-0.006897
-0.002502
-0.008850
-0.017639
-0.024475
0.005280
0.012604
0.025299
0.040436
0.038971
0.033112
0.022369
0.030182
0.036530
0.018463
0.003815
-0.011292
-0.023987
-0.025940
-0.004944
0.020905
0.016510
0.009186
-0.010315
-0.003479
0.021393
0.007721
-0.019104
-0.065491
-0.074280
-0.070862
-0.055725
-0.068909
-0.071350
-0.071350
-0.060120
-0.078186
-0.050354
-0.037659
-0.085999
-0.139221
-0.151428
-0.099670
-0.087952
-0.084534
-0.090881
-0.095276
-0.101135
-0.093323
-0.086975
-0.062561
-0.052795
-0.030823
-0.035217
-0.019592
-0.014221
0.006256
0.009186
0.009186
0.011627
0.014557
0.017487
0.024323
0.025299
0.019440
0.025787
0.020416
0.027252
0.026276
0.016998
0.025787
0.006744
0.010651
0.025299
0.012604
0.019440
0.006744
0.018951
0.021393
0.015533
0.015045
0.011627
0.013092
0.010162
0.015533
0.015045
0.013580
0.012115
0.006744
0.018951
0.009674
0.009674
0.005280
0.002350
0.012604
0.009674
0.006256
0.006744
0.011139
0.007233
0.015045
0.009674
0.006744
0.007721
0.005280
0.008698
0.004791
0.005280
0.013092
0.004791
0.009186
0.016510
0.014557
0.016022
0.007233
0.006744
0.016510
0.007233
0.011139
0.005768
0.008209
0.005280
0.008209
0.019440
0.009186
0.007233
0.004791
0.017487
0.008698
0.011627
0.014557
0.005280
0.008698
0.014069
0.013580
0.019928
0.009674
0.011139
0.016022
0.004303
0.016022
0.017487
0.007721
0.017975
0.010162
0.016998
0.020416
0.013092
0.013580
0.012604
0.020416
0.018463
0.021393
0.013580
0.021393
0.014069
0.013092
0.012115
0.006256
0.015533
0.012115
0.019440
0.011627
0.002350
0.001862
0.018951
0.009674
0.012604
0.023346
0.019928
-0.006409
-0.026917
-0.044983
-0.033752
-0.046448
-0.070862
-0.048401
-0.038635
-0.014709
-0.030334
-0.023010
-0.037170
-0.058167
-0.058167
-0.056702
-0.062073
-0.051819
-0.041565
-0.026917
-0.022522
-0.014709
-0.018127
-0.001526
-0.002502
0.000885
0.010651
0.008698
0.011139
0.015045
0.013580
0.014069
0.015045
0.011139
0.011139
0.003326
0.020416
0.009674
0.018463
-0.003967
0.000397
0.005768
0.014069
-0.002014
0.003326
0.003815
0.003326
0.000397
-0.011780
0.001373
-0.008362
-0.007385
-0.001038
0.004791
-0.007385
-0.006897
-0.002502
-0.012756
-0.004944
-0.004944
-0.008362
-0.005920
-0.003479
-0.005920
-0.003967
-0.000549
-0.008850
-0.008850
0.001373
0.004791
-0.008850
-0.003967
-0.001526
-0.011292
-0.000549
-0.003967
-0.012756
-0.001038
-0.010803
-0.000061
-0.007874
0.000885
-0.000549
-0.010315
-0.008362
0.002838
-0.006897
-0.005920
-0.003967
0.001373
-0.001526
-0.010803
-0.006897
-0.003479
-0.000061
-0.001038
0.004791
-0.004944
0.001862
0.002350
-0.007874
-0.004944
0.004791
-0.003479
0.007233
0.000885
-0.009338
-0.000061
-0.004456
-0.002991
0.004303
-0.004456
-0.000549
0.001373
-0.002991
-0.002991
0.000397
-0.000061
-0.001038
-0.000061
0.003815
-0.009338
-0.004944
0.009674
-0.003967
0.001373
0.006744
0.004303
0.006256
-0.006409
-0.006409
-0.007874
-0.003967
0.004791
-0.002991
-0.009338
-0.001526
-0.015198
-0.006897
-0.006409
-0.016663
-0.000549
-0.012756
-0.007874
-0.001526
-0.009827
-0.007385
-0.021545
-0.005920
-0.008362
-0.000061
-0.001526
-0.000061
-0.008850
-0.001038
0.014069
0.071198
0.097076
0.068756
0.005768
-0.090881
-0.192932
-0.122131
-0.013245
-0.013733
0.039459
0.066803
0.020905
-0.021057
-0.048401
-0.075256
-0.065979
-0.069397
-0.061584
-0.043030
-0.032776
-0.018127
-0.010803
0.000885
0.000885
0.009186
0.021881
0.022369
0.027740
0.025787
0.022858
0.028717
0.028717
0.027740
0.026764
0.023834
0.021881
0.029694
0.030670
0.029694
0.018951
0.028717
0.024811
0.022369
0.037994
0.028717
0.028717
0.021881
0.022858
0.024811
0.029205
0.022858
0.024323
0.017975
0.010162
0.026276
0.018463
0.017975
0.019440
0.013580
0.015045
0.000885
0.020416
0.004303
-0.002991
-0.000061
0.013092
-0.008850
0.002350
0.003815
-0.000061
-0.000061
-0.009827
-0.008362
-0.006897
-0.002502
-0.015198
-0.008362
-0.018616
-0.010803
-0.016174
-0.004456
-0.018127
-0.008362
-0.019104
-0.011780
-0.007385
-0.018616
-0.008850
-0.003967
-0.016174
-0.019104
-0.010803
-0.014709
-0.015686
-0.017151
-0.010803
-0.018616
-0.014221
-0.015198
-0.019592
-0.015198
-0.020081
-0.015686
-0.017639
-0.018616
-0.013245
-0.016663
-0.015686
-0.013733
-0.023010
-0.023010
-0.013733
-0.011780
-0.019104
-0.015686
-0.009827
-0.013245
-0.007385
-0.017639
-0.018616
-0.010315
-0.002014
-0.016663
-0.013245
-0.014709
-0.011780
-0.021545
-0.009827
-0.005920
-0.005432
0.012604
0.013092
-0.007874
-0.032776
-0.041565
-0.044983
-0.035706
-0.042542
-0.061584
-0.073303
-0.107971
-0.095276
-0.060120
-0.051331
-0.032288
-0.043030
-0.052307
-0.071350
-0.076721
-0.062561
-0.061584
-0.047913
-0.051331
-0.025940
-0.010803
0.004303
0.008698
0.013092
0.029694
0.039948
0.037018
0.031158
0.037994
0.034576
0.031647
0.035065
0.020905
0.040924
0.046295
0.031647
0.042389
0.038971
0.018463
0.027252
0.021881
0.031158
0.018463
0.016022
0.021393
0.015533
0.013580
0.012604
0.009186
0.006744
0.015533
0.002350
0.006744
0.001373
-0.001526
-0.001526
0.006744
-0.007874
-0.005920
0.001862
-0.000549
-0.002991
0.002838
-0.005432
0.002838
0.007233
-0.004944
0.009186
0.006744
0.003326
0.007721
-0.000549
-0.008850
0.004791
0.000885
-0.007385
0.003326
-0.000061
0.007721
-0.006409
-0.002991
0.008209
0.002350
-0.000549
-0.006409
0.001373
-0.002014
-0.002991
0.001373
-0.001038
0.004303
0.009186
0.004303
-0.004456
-0.002014
0.010651
-0.003479
-0.003479
0.007721
0.010162
0.005768
0.013092
0.004791
0.008698
0.004303
0.004303
0.022858
0.042389
0.056549
0.061432
0.050201
0.046295
0.031647
-0.001526
-0.003967
-0.020569
-0.021057
0.019928
0.049225
0.061920
0.033112
-0.023987
-0.065979
-0.063538
-0.038147
-0.045471
-0.057678
-0.080627
-0.086975
-0.075256
-0.082581
-0.071838
-0.071838
-0.090393
-0.095276
-0.094299
-0.077698
-0.051819
-0.055237
-0.038147
-0.029358
-0.027893
-0.017151
-0.019104
0.000885
0.020905
0.010162
0.032135
0.044830
0.061432
0.063385
0.063385
0.057526
0.066803
0.073151
0.070221
0.085846
0.081451
0.078033
0.060455
0.052643
0.047272
0.044830
0.047272
0.038971
0.033112
0.019440
0.015533
0.022858
0.025299
0.028717
0.014069
0.009186
0.008209
0.029205
0.037994
0.051666
0.052155
0.052643
0.051178
0.049225
0.070709
0.064850
0.055084
0.029205
0.011139
-0.006409
0.001373
0.022369
0.051178
0.044830
0.031158
0.010651
-0.008362
-0.029846
-0.032288
-0.040588
-0.041077
-0.042053
-0.036194
-0.041077
-0.043518
-0.043518
-0.042053
-0.039124
-0.040588
-0.032288
-0.042053
-0.036194
-0.044495
-0.038147
-0.030823
-0.028870
-0.037170
-0.032776
-0.040100
-0.029846
-0.029846
-0.029358
-0.040100
-0.027893
-0.030823
-0.024963
-0.017639
-0.032776
-0.029358
-0.034241
-0.025452
-0.020081
-0.023010
-0.015686
-0.009827
-0.028381
-0.009338
-0.011292
0.000397
-0.004944
-0.001526
0.000397
0.007721
-0.001526
0.010162
0.004303
0.012115
0.012604
0.009186
0.009674
0.020905
0.006256
-0.033752
-0.084534
-0.126526
-0.134827
-0.073303
-0.050842
-0.015686
-0.038147
-0.086975
-0.115295
-0.109924
-0.117737
-0.086975
-0.090881
-0.095764
-0.083557
-0.078186
-0.056213
-0.038635
-0.008850
-0.004944
0.007721
0.026764
0.018951
0.025299
0.030670
0.037994
0.034576
0.034576
0.043854
0.037018
0.033112
0.038971
0.036041
0.035065
0.037018
0.028229
0.023346
0.021393
0.017487
0.016510
0.017975
0.015533
0.017975
0.012604
0.004791
0.004791
-0.000549
0.005768
0.006744
0.004303
0.004791
0.007233
-0.004456
0.005768
0.011139
0.000885
0.006744
0.012115
0.003815
0.005280
0.003815
0.000885
0.000397
0.004303
0.003815
0.003326
0.007233
-0.009338
0.001862
0.002350
0.002350
-0.001038
0.002838
0.004303
0.001862
0.000397
0.004791
0.005768
0.006744
0.012115
0.009186
0.007233
0.011139
0.016022
0.012115
0.006744
0.015533
0.023834
0.012604
0.018951
0.016998
0.014557
0.021881
0.010162
0.013092
0.002838
0.013092
0.027252
0.022369
0.009186
0.010162
0.012115
0.012604
0.007721
0.011139
0.016998
0.011139
0.018951
0.014069
0.001862
-0.005432
-0.009338
-0.022522
-0.041077
-0.035706
-0.014221
-0.008362
-0.009338
-0.023987
-0.046936
-0.053284
-0.070374
-0.062561
-0.065491
-0.059143
-0.067444
-0.068420
-0.064026
-0.069885
-0.085022
-0.107483
-0.090393
-0.068420
-0.055725
-0.037659
-0.033264
-0.018616
-0.018616
-0.020569
-0.034241
-0.015686
-0.007874
0.020416
0.067291
0.062408
0.063873
0.053131
0.063873
0.076080
0.090729
0.101959
0.104401
0.098053
0.072662
0.085358
0.087311
0.087311
0.076569
0.065826
0.064850
0.052155
0.036041
0.031158
0.027740
0.022858
0.012604
0.017487
0.004303
0.007721
-0.007385
-0.005432
-0.007385
0.002350
-0.004944
-0.000061
-0.009338
-0.001038
-0.002991
-0.004456
-0.004456
-0.005432
0.000885
0.002838
-0.011292
-0.005432
-0.005432
-0.014709
-0.009338
-0.012756
-0.013245
-0.013733
-0.020569
-0.025940
-0.018616
-0.020569
-0.023010
-0.033264
-0.021057
-0.026428
-0.036194
-0.024963
-0.018127
-0.026917
-0.020569
-0.020081
-0.019592
-0.010803
-0.017151
-0.008850
-0.013245
-0.005432
-0.006409
-0.003479
-0.003479
0.008698
0.006256
0.004303
0.002838
0.006744
0.008209
0.003326
0.004303
-0.002502
0.011139
0.005280
-0.000549
0.011627
0.008209
0.002838
0.010162
0.005768
-0.008362
-0.006409
0.001862
-0.009827
-0.002502
-0.004456
0.007721
0.005768
0.011139
0.010651
0.021881
0.003815
-0.043518
-0.102600
-0.127014
-0.126526
-0.114807
-0.107971
-0.100159
-0.069397
-0.032288
-0.018127
-0.031311
-0.065979
-0.095764
-0.104065
-0.108459
-0.072815
-0.043518
-0.025940
-0.005432
0.025787
0.054596
0.054108
0.060455
0.064362
0.073639
0.076569
0.081451
0.067291
0.072662
0.065826
0.050690
0.049225
0.051666
0.043365
0.045807
0.041412
0.030670
0.025787
0.025299
0.018463
0.015045
0.015533
0.010162
0.008698
0.007721
-0.000061
-0.002014
0.008209
-0.002991
-0.002502
0.002350
-0.004944
-0.004456
-0.002502
-0.002502
-0.004944
-0.003479
-0.000549
-0.004456
-0.005432
-0.011780
-0.008850
-0.007874
-0.004456
-0.000061
-0.005432
-0.006409
-0.010803
-0.000549
-0.008850
-0.004456
-0.007874
-0.005920
-0.005432
-0.002014
-0.008362
-0.000061
-0.002991
-0.009827
-0.002014
-0.001038
-0.014221
-0.002991
-0.001038
-0.002014
0.002350
0.003326
-0.002991
-0.005432
-0.003967
-0.005920
-0.005432
-0.007385
-0.001038
-0.004944
-0.003479
-0.008362
-0.008362
-0.006897
-0.005432
-0.012268
-0.007385
-0.011780
-0.012268
-0.010803
-0.010803
-0.004944
-0.018127
-0.002991
-0.003967
-0.011292
-0.007385
-0.008362
-0.002991
-0.009338
-0.011292
-0.012756
-0.005432
-0.005432
-0.004944
-0.000061
-0.008362
-0.001038
-0.000061
-0.011780
-0.004456
-0.008362
-0.004456
-0.004456
-0.013245
-0.003967
0.004791
0.001373
-0.012268
-0.007385
-0.004456
0.001373
-0.001038
-0.003967
0.003815
-0.008850
-0.005920
0.007721
-0.000549
-0.004456
0.001373
-0.009338
-0.001038
-0.002014
0.024811
0.041901
0.022858
-0.017151
-0.086975
-0.128479
-0.106018
-0.047424
-0.000061
0.041412
0.001373
-0.058167
-0.079651
-0.028870
-0.039612
-0.053284
-0.066467
-0.049377
-0.017639
-0.011292
-0.001038
-0.011292
-0.005920
-0.003479
-0.006897
0.011139
0.028717
0.011139
0.025787
0.021393
0.014557
0.016510
0.005280
0.006256
0.008209
-0.001038
0.012604
-0.000549
0.006744
0.006744
0.004791
0.010651
0.009674
0.018463
0.011627
0.028229
0.035553
0.037994
0.033600
0.035065
0.053619
0.041901
0.044342
0.057037
0.058502
0.058014
0.064362
0.061432
0.071686
0.063873
0.063873
0.061920
0.058014
0.044830
0.037994
0.045807
0.046295
0.046783
0.027252
0.024811
0.019928
0.016998
0.014557
0.010162
-0.002014
0.006256
0.002350
0.004303
-0.000061
0.011139
0.006256
-0.010803
-0.014709
0.011627
0.024811
0.045807
0.035553
0.038483
0.036530
0.031647
0.042877
0.038483
0.015045
-0.014709
-0.013733
-0.005432
-0.011292
0.016510
0.014557
0.004303
-0.005432
-0.012756
-0.034241
-0.050842
-0.052307
-0.045471
-0.053284
-0.044495
-0.049377
-0.042053
-0.045471
-0.040100
-0.030334
-0.027893
-0.029358
-0.031311
-0.015198
-0.020569
-0.023987
-0.003479
-0.017151
-0.019592
-0.008850
-0.014709
-0.010315
-0.005920
-0.010803
-0.000061
-0.012268
-0.002991
-0.005432
-0.012268
-0.005920
-0.016663
-0.006897
-0.011780
-0.011292
0.002350
-0.009338
-0.005920
-0.007385
-0.013245
-0.009338
-0.001038
-0.003967
-0.013245
-0.002502
-0.010803
-0.005920
-0.007385
-0.002991
-0.006409
-0.007385
-0.011780
-0.001526
-0.012756
-0.016663
-0.016174
0.000397
0.016510
0.060455
0.042389
-0.028870
-0.099670
-0.110901
-0.169983
-0.106018
-0.005432
0.035553
0.066315
0.023346
-0.013245
-0.060120
-0.106506
-0.101624
-0.081604
-0.056702
-0.025940
-0.021545
-0.009338
-0.005432
-0.004456
0.003815
0.005280
0.007233
0.016022
0.011139
0.014557
0.009674
0.014557
0.017487
0.018463
0.021881
0.014069
0.017975
0.014557
0.020905
0.015533
0.013092
0.019440
0.014069
0.016022
0.011139
0.013092
0.012115
0.013580
0.016998
0.009674
0.000397
-0.000549
0.007721
0.004791
0.011139
0.000397
0.011139
-0.002502
-0.005432
-0.002991
-0.001526
-0.008362
-0.010315
-0.011292
0.003815
-0.006897
-0.017151
-0.016174
-0.007874
-0.015686
-0.016174
-0.011292
-0.011780
-0.013245
-0.006897
-0.009827
-0.024475
-0.019592
-0.015686
-0.012268
-0.011780
-0.021545
-0.019592
-0.017151
-0.009827
-0.007385
-0.015198
-0.017639
-0.022522
-0.017151
-0.012268
-0.014221
-0.010315
-0.016174
-0.006409
-0.014709
-0.015198
-0.007385
-0.003967
-0.008362
-0.024963
-0.004944
-0.007874
-0.010315
-0.017151
-0.001038
-0.008362
-0.002502
-0.003479
-0.009827
-0.009338
-0.014709
-0.017639
-0.015686
-0.018127
-0.005432
-0.011292
-0.017639
-0.019104
-0.016663
-0.023010
-0.021545
-0.020569
-0.019592
-0.016663
-0.022034
-0.022034
-0.015198
-0.020081
-0.014221
-0.011780
0.000885
0.011627
0.011627
0.002350
-0.020569
-0.062561
-0.085999
-0.098694
-0.094299
-0.080139
-0.054260
-0.021057
0.009674
0.022858
0.027252
0.028717
-0.022522
-0.048889
-0.054260
-0.039612
-0.017639
0.018951
0.032623
0.052643
0.074615
0.067291
0.078033
0.077545
0.072174
0.066803
0.049713
0.044830
0.039948
0.035065
0.030182
0.026276
0.016998
0.016510
0.026276
0.007721
0.016998
-0.002014
0.001373
-0.001038
0.008209
0.004303
-0.000061
0.006744
-0.004456
0.007233
0.005768
0.000397
0.001373
-0.000061
0.010651
0.002350
0.006256
-0.000549
0.008698
0.003326
-0.000061
0.009674
-0.000061
0.007233
0.000885
0.013580
0.003815
0.000397
-0.001038
0.004791
0.006256
0.002838
0.013092
0.004791
0.002838
0.004303
0.009674
0.008698
0.001862
0.006256
0.011627
0.011139
0.005768
0.011627
0.004303
0.005280
0.009186
0.005768
0.012115
0.002350
-0.002014
0.001862
0.006744
0.011139
-0.001526
0.001862
0.011139
0.003326
0.004303
-0.005920
-0.002014
0.004791
-0.003967
0.000397
-0.002502
0.002350
-0.006409
0.009186
0.005768
-0.010803
-0.002014
0.005280
-0.001526
-0.006409
0.006744
-0.000061
-0.000549
-0.000549
0.000397
-0.001038
-0.005920
0.000885
-0.002014
-0.013245
-0.000061
-0.012268
-0.014709
-0.011292
-0.013733
-0.011292
-0.018616
-0.032288
-0.046448
-0.101135
-0.137756
-0.106018
-0.100647
-0.095276
-0.112366
-0.072815
-0.080627
-0.093811
-0.105530
-0.103577
-0.063049
-0.079651
-0.087463
-0.096741
-0.058167
-0.041565
-0.011780
0.002350
0.037018
0.042877
0.053131
0.058014
0.050201
0.062408
0.066803
0.072174
0.073151
0.077057
0.070709
0.071686
0.062897
0.062408
0.049713
0.052155
0.037506
0.037994
0.028717
0.023834
0.024323
0.017487
0.016998
0.016510
0.008698
0.010162
0.010651
0.005280
-0.003479
0.006744
-0.000549
0.008698
0.001373
0.002350
-0.005920
0.005768
-0.001038
0.003815
0.002350
-0.003967
-0.003479
-0.003479
-0.005920
0.004791
-0.007874
-0.001038
-0.005432
0.001862
-0.003967
-0.000061
-0.002502
0.004791
-0.006897
-0.011780
0.001862
-0.011292
-0.006409
-0.006409
-0.004944
-0.003479
-0.006897
-0.000549
-0.001526
-0.006897
-0.016174
-0.004456
-0.001526
-0.012268
-0.017639
-0.013245
-0.012756
-0.016174
-0.017639
-0.009338
-0.010803
-0.015198
0.001862
-0.010803
-0.007385
-0.010315
-0.012756
-0.010315
-0.006409
-0.003479
-0.005432
-0.001526
-0.016663
-0.009827
-0.007385
-0.001526
0.009674
-0.000549
-0.000061
-0.007385
0.003815
0.010162
-0.008850
-0.008850
-0.002014
0.012604
0.041412
0.052643
0.035065
0.036041
0.027740
0.035553
0.036041
0.016510
-0.014221
-0.004944
-0.004944
0.000885
0.016510
0.031647
0.036041
0.052643
0.047272
0.030670
-0.018616
-0.094299
-0.191956
-0.223206
-0.132385
-0.003967
0.095612
0.003815
-0.025452
-0.096741
-0.120178
-0.131409
-0.071838
-0.055725
-0.050842
-0.047913
-0.052795
-0.039612
-0.019104
-0.004944
0.002838
0.004303
0.000885
0.004303
0.010162
0.008698
0.022858
0.019928
0.015533
0.017975
0.005768
0.014069
0.003815
0.002350
0.001862
-0.008850
-0.002502
-0.002502
0.002838
0.001373
-0.007385
-0.003479
0.008698
0.005280
0.012115
0.012604
-0.001038
0.008698
0.005768
0.008698
0.013092
0.007233
0.013580
0.018951
0.003815
0.007721
0.018463
0.005280
0.019440
0.012115
0.016510
0.008209
0.013092
0.016022
0.018463
0.008698
0.008209
0.006744
0.012604
0.011627
0.012604
0.007721
0.014557
0.000885
0.003815
0.013580
0.002350
0.008698
0.007721
0.009674
0.008698
0.007721
0.002350
0.002838
0.010162
0.001862
0.004303
0.005280
0.003815
0.007721
0.002838
-0.006897
0.003815
-0.000061
-0.001526
-0.000549
-0.001038
0.003326
-0.006409
-0.002502
-0.001526
0.002838
-0.009338
-0.005432
0.002350
-0.003967
-0.010803
0.005768
0.001373
0.011139
0.003815
-0.005920
-0.004456
-0.006409
-0.006409
0.002838
-0.001526
0.003326
0.002350
0.001862
-0.012756
-0.010803
-0.010315
0.007721
-0.001038
0.001373
-0.002502
0.007233
0.008209
0.010651
0.012115
-0.000061
-0.010315
-0.001526
-0.039612
-0.085022
-0.071350
-0.063538
-0.077209
-0.068909
-0.007874
-0.003479
-0.036682
-0.074280
-0.065491
-0.093811
-0.091370
-0.071838
-0.056213
-0.057190
-0.039612
-0.030823
-0.014221
-0.016174
-0.010315
-0.003967
0.014069
0.008209
0.020905
0.033600
0.033600
0.032135
0.023346
0.021393
0.032135
0.031158
0.030182
0.022369
0.025299
0.022369
0.027252
0.021393
0.016998
0.005768
0.017487
0.011627
0.015045
0.014069
0.014069
0.005768
0.003815
0.009674
0.007233
0.003815
0.001373
-0.000549
0.000885
-0.000061
-0.003967
0.000397
0.003326
-0.006409
0.001373
-0.007874
-0.003479
-0.001526
-0.001038
-0.005432
-0.007385
0.003815
-0.007385
0.004791
0.001862
-0.007874
-0.000061
-0.004944
-0.007385
-0.001526
-0.004944
-0.002502
-0.013733
-0.004456
-0.005432
-0.004456
0.002838
-0.015686
-0.009827
-0.005432
-0.013245
-0.009827
-0.004456
-0.002991
-0.018616
-0.014709
-0.007874
-0.004944
-0.003479
-0.012268
-0.008362
-0.011780
-0.013733
-0.017151
-0.003967
0.008698
0.007233
0.020416
0.026276
0.036530
0.037506
0.032623
0.038483
0.048737
0.039948
0.042877
0.033600
0.041901
0.049713
0.049225
0.050690
0.048737
0.040436
0.034088
0.036530
0.027252
0.020905
0.000397
0.006744
-0.007874
-0.000061
-0.011292
-0.005920
-0.017639
-0.020569
-0.019104
-0.019104
-0.010315
-0.021057
-0.023499
-0.013245
-0.010803
-0.014709
-0.014221
-0.019592
-0.011780
-0.029846
-0.040100
-0.044495
-0.045959
-0.037659
-0.041565
-0.055237
-0.080139
-0.119690
-0.044006
-0.057190
-0.073792
-0.054749
-0.024963
-0.014709
-0.023987
-0.049377
-0.065002
-0.056702
-0.038147
-0.028381
-0.011780
0.002350
0.019440
0.021393
0.029694
0.027740
0.022369
0.030182
0.021881
0.029694
0.020905
0.020416
0.021393
0.016998
0.019928
0.011139
0.014069
0.019928
0.020905
0.019440
0.010162
0.007233
0.011627
0.011627
0.012604
0.008698
0.009674
0.006256
0.016998
0.008698
0.013092
0.016998
0.010162
0.015045
0.015533
0.019440
0.011139
0.007721
0.006744
0.012604
0.016022
0.010162
0.006744
0.010162
0.009186
-0.000549
-0.000061
-0.002502
0.009674
0.011627
0.003815
0.006256
0.006256
-0.002991
-0.002014
0.000397
0.000397
-0.001526
-0.007385
-0.004944
0.006256
-0.005920
0.007233
0.002350
0.002838
0.005768
0.014069
0.006256
-0.001526
0.007721
0.006256
0.005280
-0.005432
0.001862
0.012604
0.005768
-0.005432
0.009186
-0.002502
-0.008850
-0.007385
-0.002502
-0.001038
-0.008850
-0.009827
0.004791
0.002350
-0.018616
0.002350
-0.001526
-0.002991
-0.010803
-0.002991
-0.007385
-0.008850
-0.010315
-0.006897
-0.007874
0.003815
-0.000549
-0.006897
-0.011780
-0.002014
-0.010315
-0.004944
0.004303
-0.017151
-0.026428
-0.000549
0.003815
0.016022
0.025299
0.017975
0.001862
-0.001526
-0.002014
0.012115
-0.011780
-0.026428
-0.015198
-0.010803
-0.007385
-0.001526
0.000397
-0.006897
-0.015198
-0.012268
-0.002502
0.007233
-0.010803
-0.030823
-0.057190
-0.026917
0.024323
0.059967
-0.008850
-0.037170
-0.044006
-0.058655
-0.041077
-0.036194
-0.040100
-0.125549
-0.126526
-0.094299
-0.054749
-0.016174
0.000397
-0.039124
-0.065002
-0.078186
-0.092346
-0.090881
-0.067444
-0.056702
-0.028381
-0.000549
0.016510
0.029205
0.035553
0.039459
0.049225
0.046295
0.052155
0.051178
0.044830
0.043854
0.039948
0.033112
0.036041
0.031158
0.032623
0.021393
0.032135
0.015533
0.013580
0.010651
0.005280
0.005280
0.014557
-0.001038
0.000885
-0.002014
0.004791
0.009674
0.011627
0.019440
0.037506
0.048248
0.049713
0.058014
0.057526
0.039948
0.031647
0.027252
0.027740
0.037018
0.033112
0.046783
0.037994
0.041901
0.040924
0.020905
0.025299
0.002350
-0.010315
-0.012268
-0.029846
-0.030334
-0.022522
-0.031311
-0.027405
-0.032776
-0.031311
-0.031799
-0.031799
-0.022522
-0.026917
-0.025452
-0.023499
-0.026428
-0.024963
-0.017151
-0.018127
-0.013245
-0.021057
-0.018616
-0.010803
-0.010315
-0.020081
-0.011292
-0.010803
-0.018127
-0.018616
0.001862
-0.016174
-0.007874
-0.011292
-0.007874
-0.003967
-0.014709
-0.000061
-0.013733
-0.009827
-0.007385
0.000397
-0.009338
-0.018616
-0.007874
-0.004456
-0.001526
-0.006897
-0.008850
-0.013733
-0.011780
-0.008850
-0.002014
-0.015686
-0.005432
-0.002014
0.000885
-0.010315
-0.005432
-0.004944
-0.002014
-0.002502
-0.014221
-0.002502
-0.004944
0.002350
-0.001038
-0.003967
-0.009338
-0.007874
-0.015198
-0.004944
0.004303
0.008698
0.006256
-0.003967
-0.002991
0.014069
0.027740
0.083405
0.053131
0.021393
-0.002991
-0.013733
-0.031799
0.011139
0.030670
0.009186
-0.023010
-0.040588
-0.093323
-0.044495
0.006256
-0.002502
-0.015686
-0.038147
-0.051331
-0.070374
-0.071350
-0.060120
-0.063538
-0.060120
-0.039124
-0.043030
-0.026428
-0.028870
-0.018127
0.000885
-0.003967
0.001373
-0.002991
0.001862
0.001373
0.006744
0.010162
0.008698
0.006744
0.006744
0.001862
0.014069
0.011627
0.003326
0.006744
0.005768
0.007721
0.017487
0.008209
0.015533
0.012604
0.008698
0.004303
0.008209
0.013092
0.009186
0.004791
0.007233
0.002838
0.008209
0.006256
0.010651
0.010651
0.000397
0.012115
-0.002991
-0.000549
0.004303
0.004303
0.005768
-0.002014
-0.000549
-0.002502
0.003815
-0.002991
-0.001038
-0.001526
-0.003967
0.005280
0.000397
-0.000549
-0.002502
-0.005920
0.005280
-0.005432
-0.005920
-0.002014
-0.001038
-0.002991
0.005768
-0.001038
0.004303
-0.002991
-0.006897
0.000397
0.004791
-0.007385
0.005280
0.001862
0.002350
0.004791
-0.004944
0.002838
0.008209
0.005280
-0.003967
0.000397
0.000397
0.002838
-0.015686
-0.003479
-0.005432
0.000397
-0.004944
-0.002502
-0.000549
-0.005432
0.001373
-0.002014
-0.001038
-0.015686
0.002350
-0.000549
0.010651
-0.004456
-0.012756
-0.010315
-0.009338
-0.014709
-0.013245
-0.007385
-0.020569
-0.014709
-0.017151
-0.010803
-0.010315
-0.016663
-0.015198
-0.017151
0.002838
0.005768
0.027740
0.016998
0.014557
0.005280
-0.096741
-0.123596
-0.089417
0.008209
0.046295
0.068268
-0.021545
-0.091858
-0.055237
-0.006897
-0.006897
-0.008850
-0.020081
-0.028870
-0.028870
-0.019592
-0.001526
0.006744
0.018951
0.021393
0.032623
0.036041
0.045319
0.033112
0.034576
0.044342
0.047272
0.047760
0.037506
0.039459
0.034576
0.041901
0.022369
0.030670
0.021393
0.028229
0.018463
0.015533
0.012115
0.020416
0.010162
0.015533
0.006744
0.006256
-0.000549
0.000885
0.003326
0.005280
-0.005920
-0.002014
0.004791
-0.005432
-0.009338
-0.002991
-0.005432
-0.003479
-0.011780
-0.002014
-0.006409
-0.006897
-0.004456
-0.008362
-0.003479
0.001862
-0.006409
-0.005432
-0.002502
-0.001526
-0.006897
-0.000549
-0.008362
0.001373
-0.002502
-0.005432
0.006744
-0.003479
0.000885
-0.004456
-0.014221
-0.002502
-0.003967
0.002350
-0.004944
-0.003967
-0.007385
-0.003967
-0.003967
-0.007385
0.000885
-0.004944
-0.008362
0.000885
-0.010315
-0.000549
0.001373
-0.001038
-0.008850
-0.004944
-0.002014
0.001373
0.000885
-0.004456
-0.001526
-0.001526
-0.004944
-0.001038
-0.004944
-0.007385
-0.008362
-0.008362
-0.017151
-0.009827
0.005280
-0.010315
-0.009827
0.002838
-0.002014
-0.012756
-0.012268
-0.012268
0.001373
-0.014709
-0.007874
0.001373
0.008698
0.020905
0.027252
0.037018
0.011627
-0.037659
-0.071350
-0.092834
-0.087952
-0.076721
-0.056213
-0.083069
-0.119690
-0.136780
-0.100159
-0.027405
-0.012756
-0.035217
-0.072327
-0.118225
-0.141663
-0.115295
-0.082581
-0.049866
-0.016663
0.003326
0.009186
0.028229
0.032623
0.034088
0.041901
0.052643
0.048248
0.061920
0.048737
0.049713
0.051666
0.050201
0.045807
0.041901
0.039948
0.029205
0.035065
0.030182
0.034576
0.030182
0.028229
0.009186
0.025787
0.023834
0.021393
0.009674
0.015045
0.007233
0.014069
0.004791
0.009674
0.012115
0.006744
0.000885
0.009674
0.006256
0.004303
-0.004456
0.007721
0.008209
0.002350
0.006256
-0.000549
0.001373
0.009186
0.000885
0.005280
-0.000061
-0.002991
-0.001038
-0.009338
-0.000549
0.002838
0.002350
-0.002014
-0.002991
-0.009827
-0.001038
0.001373
-0.002014
-0.002502
0.001862
-0.000061
-0.002502
-0.003479
-0.002991
0.000397
0.001862
-0.002991
0.003815
0.004303
0.005768
0.005768
-0.000549
0.013580
0.009186
-0.001038
0.000397
-0.007385
-0.002991
0.009674
0.005280
0.003326
0.003326
0.006744
-0.007385
0.009674
0.018463
0.018463
0.023346
0.031158
0.024811
0.029694
0.017975
-0.002991
0.000397
0.001373
-0.000061
0.007233
0.013580
0.016022
0.011139
-0.022034
-0.056213
-0.077698
-0.068420
-0.057678
-0.064514
-0.080139
-0.074768
-0.023010
-0.029358
-0.028381
-0.067932
-0.092346
-0.105530
-0.119202
-0.082581
-0.034241
-0.017151
-0.023499
-0.008362
-0.029358
-0.002014
0.027740
0.036041
0.041412
0.035065
0.026764
0.055573
0.048737
0.036530
0.039948
0.049713
0.066315
0.067291
0.078522
0.074127
0.063385
0.062897
0.059967
0.053131
0.048737
0.045807
0.041901
0.042389
0.039459
0.033600
0.036041
0.027252
0.021881
0.021881
0.031158
0.024323
0.026764
0.018463
0.006744
0.014069
0.016022
0.017487
0.018951
0.013092
0.015045
0.017975
0.005280
0.015533
0.016510
0.004303
0.009674
0.006744
0.013092
-0.002991
0.005280
0.010162
-0.005920
0.003326
-0.003479
0.000885
-0.000549
-0.009338
-0.011292
-0.013733
-0.006897
-0.001038
-0.013733
-0.008850
-0.012756
-0.002502
-0.006897
-0.012756
0.000397
-0.006409
-0.002991
-0.012756
-0.009338
-0.002502
0.001373
0.002838
-0.001526
-0.004944
-0.002502
-0.002014
-0.005432
0.001862
-0.004456
-0.012268
-0.012756
-0.002991
0.008209
0.005768
-0.000549
-0.004944
-0.020081
-0.009338
0.001373
0.016022
0.027252
0.028229
0.041412
0.029205
0.026276
0.035553
0.049713
0.033112
0.001373
-0.033752
-0.044006
-0.044006
-0.019592
0.010162
0.013580
0.015533
-0.021545
-0.040588
-0.049377
-0.066956
-0.065491
-0.067932
-0.077209
-0.065491
-0.067444
-0.046936
-0.041565
-0.026917
-0.029846
-0.017151
-0.063538
-0.159241
-0.200256
-0.179260
-0.156311
-0.074768
0.022369
0.048248
-0.023499
-0.115295
-0.180725
-0.134827
-0.097229
-0.079163
-0.082092
-0.064026
-0.049377
-0.040588
-0.019104
0.012115
0.021393
0.025299
0.031158
0.027740
0.030182
0.035553
0.029694
0.051178
0.036041
0.038971
0.044342
0.038971
0.035553
0.029205
0.026276
0.029205
0.021393
0.020416
0.013092
0.011627
0.018463
0.013580
0.012604
0.001373
0.007721
0.007721
0.010162
0.007233
0.008209
0.009674
0.007233
0.008698
0.016022
0.004303
0.006256
0.007721
0.009674
0.009674
0.010162
0.008698
0.014069
0.003815
0.009186
0.001862
0.005280
0.005280
0.013580
0.008698
0.008209
-0.006409
0.000885
0.000397
0.000885
-0.002502
0.001862
0.004791
-0.002014
-0.000549
0.001862
0.001862
0.000397
-0.005920
0.004303
-0.003479
-0.010315
-0.000061
-0.010803
-0.004456
0.003326
-0.002991
-0.002502
0.004791
0.000397
-0.010803
-0.000061
0.010162
0.007721
0.003326
0.006744
0.003326
0.003326
0.010651
-0.004456
0.003815
0.012115
0.003326
0.009186
0.016510
0.014557
0.002838
0.011139
0.006744
0.004791
-0.002014
0.003815
-0.004456
-0.011780
-0.011292
-0.014221
-0.000549
0.006256
0.004303
-0.016663
-0.013733
-0.027405
-0.025452
-0.033752
-0.048889
-0.060120
-0.054260
-0.060608
-0.063049
-0.014221
0.009674
-0.003479
-0.032288
-0.046448
-0.052795
-0.067932
-0.066956
-0.035217
0.007721
0.017487
0.013092
0.013092
-0.001038
0.017487
0.002838
0.017487
0.019440
0.021393
0.026764
0.032135
0.027740
0.034576
0.035553
0.037018
0.031647
0.020905
0.034088
0.026764
0.021881
0.019440
0.028229
0.025787
0.031158
0.026764
0.019928
0.029205
0.025787
0.024811
0.012115
0.024811
0.026764
0.019440
0.020416
0.014557
0.015045
0.000397
0.004303
0.005768
0.003326
0.007721
-0.003967
-0.000549
0.001373
-0.008850
-0.004944
-0.012756
-0.003967
-0.004456
-0.011780
0.001862
-0.009827
-0.004456
0.002350
-0.014709
-0.006897
-0.002991
-0.008850
-0.008850
-0.001038
-0.002991
-0.002502
-0.019104
-0.008850
-0.006409
-0.007874
-0.007385
-0.012268
-0.010315
-0.014221
-0.009827
-0.003479
-0.006897
-0.008362
-0.012268
-0.012756
-0.006897
-0.014709
-0.015686
-0.011780
-0.004456
-0.006409
-0.004944
-0.006897
-0.020569
-0.013245
-0.008850
-0.001038
-0.002502
-0.013733
-0.009338
-0.004944
-0.004944
-0.011780
-0.002502
-0.005920
-0.011292
-0.006409
-0.009827
0.000885
-0.008362
-0.001526
-0.008850
-0.012268
-0.014221
-0.009827
-0.000061
-0.013245
-0.008850
-0.002502
-0.010803
-0.017639
0.000397
-0.010803
-0.004456
-0.013245
-0.011292
-0.008850
-0.010315
-0.001038
-0.012756
-0.002014
-0.004456
-0.001526
-0.009827
-0.004456
0.002350
-0.004456
-0.002014
-0.004456
-0.008362
-0.000061
-0.003479
-0.005920
-0.004456
-0.003479
-0.007874
-0.001526
0.006744
-0.000549
-0.004456
0.000885
-0.003479
-0.004456
0.000885
-0.003479
0.003815
-0.002502
0.003815
-0.001038
0.000397
-0.004456
0.011627
0.041412
0.052643
0.013580
0.003326
-0.017151
-0.058655
-0.081604
-0.026428
-0.006897
0.003326
-0.025940
-0.025940
0.001862
0.002350
-0.016174
-0.038635
-0.038635
-0.049866
-0.058167
-0.053284
-0.019104
-0.014221
-0.012268
-0.020081
0.000397
-0.000061
0.003326
0.008209
0.014557
0.013092
0.008698
0.011139
0.002350
0.016998
0.010162
0.015533
0.007233
0.015045
0.006256
0.008698
0.016510
0.015045
0.008209
0.014069
0.012115
0.016022
0.014557
0.011627
0.025787
0.023834
0.029694
0.039948
0.038483
0.040436
0.033112
0.017487
0.021393
0.019440
0.017487
0.017975
0.024323
0.023834
0.032135
0.017487
0.022858
0.013580
0.008698
0.003326
-0.002502
-0.011292
-0.007874
-0.015686
-0.013733
-0.016174
-0.011292
-0.014709
-0.000549
-0.006897
-0.003479
-0.006409
-0.008362
-0.005432
0.000397
-0.005432
0.000397
-0.002014
-0.002014
-0.000061
-0.008362
0.004303
0.003815
-0.003967
0.003326
-0.008850
-0.004456
-0.001038
-0.008850
-0.001038
-0.012756
-0.005432
-0.006897
-0.019592
-0.011780
-0.015686
-0.011780
0.000397
-0.018127
-0.009338
-0.009827
-0.002014
-0.005432
-0.014709
-0.009338
-0.005920
-0.012268
-0.002502
0.000397
-0.003479
-0.001526
0.005768
-0.002991
-0.000549
-0.000549
0.006256
0.002350
-0.001038
0.002350
0.007721
0.006256
0.013092
0.010162
0.009186
0.008698
0.002350
0.010162
0.005768
0.000885
-0.001038
0.007721
0.008209
0.003815
0.007233
0.005768
0.003815
0.005280
0.002350
0.008209
-0.004944
-0.002014
0.007721
0.002350
0.003815
-0.002502
-0.000061
0.005280
-0.007385
-0.005920
-0.006409
-0.006409
-0.002991
-0.018616
-0.015686
-0.006409
-0.013733
-0.012756
-0.015198
-0.012756
-0.011292
0.001862
-0.008362
-0.012268
-0.003967
-0.023987
-0.034729
-0.007385
0.001373
0.012604
0.011139
-0.000061
-0.012756
0.002350
0.018463
0.027252
-0.022034
-0.054260
-0.059143
-0.082092
-0.120178
-0.039124
-0.029846
-0.106506
-0.056213
-0.028870
-0.028870
-0.047913
-0.073303
-0.068420
-0.082581
-0.070374
-0.063049
-0.063049
-0.041565
-0.017639
0.002350
0.007233
0.016022
0.020416
0.028717
0.024811
0.039948
0.028229
0.028717
0.036041
0.022369
0.033112
0.020416
0.022858
0.016510
0.030182
0.029694
0.013092
0.023834
0.014069
0.009186
0.027252
0.017487
0.012115
0.016022
0.012604
0.006256
0.009186
0.012604
0.007233
-0.002502
0.014557
0.008698
-0.002991
0.002350
0.001373
0.007233
-0.001038
0.000885
-0.006897
-0.007874
0.005768
0.001373
-0.006897
-0.005920
-0.013733
0.001373
-0.007874
-0.007385
-0.001038
-0.015198
-0.002502
-0.004456
-0.005920
-0.004456
-0.009338
-0.007874
-0.001526
-0.010803
-0.004944
-0.005432
-0.005432
-0.009338
-0.008362
-0.002502
-0.005432
-0.007385
-0.010803
-0.006409
-0.007874
-0.011292
-0.003967
-0.007385
-0.005920
-0.003479
-0.003967
-0.009338
-0.000061
-0.011292
-0.008850
-0.005920
-0.013733
-0.001038
-0.007385
-0.002014
-0.014709
-0.018616
-0.011780
-0.008850
-0.012756
-0.011292
-0.002991
-0.008850
-0.019104
-0.014709
-0.021057
-0.016663
-0.006409
0.005280
0.005768
0.003326
0.013092
0.011627
0.016998
-0.000061
-0.009338
-0.001526
0.003326
-0.002502
0.010651
0.000885
0.004303
0.004791
-0.001038
0.001862
0.005280
-0.007385
-0.006409
-0.015198
-0.009827
-0.007874
-0.000061
-0.006897
-0.000061
-0.000549
-0.002014
-0.001038
0.004791
0.007721
0.006256
0.006744
0.026764
0.019440
0.005768
0.007233
0.003815
0.011139
0.018951
0.003815
0.008209
0.022369
0.029694
0.047272
0.017487
-0.022034
-0.037659
-0.051331
-0.055237
-0.032776
-0.057190
-0.058167
-0.045959
-0.022522
0.006256
0.001862
-0.026917
-0.030334
-0.044983
-0.058655
-0.049866
-0.040588
-0.031799
-0.017639
-0.015686
-0.006409
0.016998
0.013092
0.018463
0.027740
0.025787
0.022369
0.030670
0.021393
0.029205
0.013092
0.031158
0.016998
0.011139
0.013580
0.025299
0.016022
0.017975
0.016510
0.010162
0.014557
0.019440
0.011627
0.008209
0.010162
0.009186
0.011627
0.003815
0.015533
0.007721
0.012115
0.003326
-0.002991
0.005768
-0.002014
0.001373
-0.000061
0.000397
-0.003967
-0.005432
0.000397
0.008209
-0.006409
-0.007874
-0.014709
-0.005432
-0.009338
-0.002991
-0.003479
-0.013245
-0.011292
-0.010315
-0.006409
-0.011780
-0.002014
-0.013245
-0.001526
-0.015686
-0.011780
-0.007385
-0.006897
-0.001526
-0.012268
-0.008850
-0.004456
-0.002014
-0.013733
-0.007874
-0.003967
-0.006897
-0.009338
-0.002014
-0.008362
-0.003967
-0.007874
-0.002502
-0.004944
-0.011292
-0.003967
-0.005920
-0.002014
-0.007385
-0.009338
-0.008850
0.001862
-0.003967
-0.009827
0.002350
-0.006897
-0.005920
-0.009338
-0.002502
-0.005432
-0.014709
0.005768
0.000885
-0.003967
-0.003479
-0.005432
-0.001038
-0.004944
-0.002991
-0.013245
-0.007385
-0.001526
-0.007874
-0.009827
0.000397
-0.002991
-0.000061
-0.006897
-0.007874
-0.008850
-0.003967
-0.000061
0.002350
-0.001526
-0.003479
-0.002991
-0.008850
-0.004944
-0.000549
-0.003479
-0.003967
-0.000549
0.002838
-0.004944
-0.002502
-0.002014
0.002838
0.002838
-0.009338
-0.005920
-0.004456
0.000397
-0.004944
-0.002502
-0.001038
0.003815
-0.008362
-0.006409
-0.004944
-0.010315
-0.002502
-0.008850
-0.004456
-0.005920
-0.009827
-0.005920
-0.002991
-0.002991
-0.012268
-0.007385
-0.008850
-0.011780
-0.014221
-0.009338
-0.021545
-0.013245
-0.018127
-0.016663
-0.021057
-0.014709
-0.015198
-0.017639
-0.028870
-0.027893
-0.024963
-0.001526
0.040436
0.058990
0.065338
0.039459
0.048737
0.044830
0.026276
0.019928
0.010651
-0.003479
-0.053284
-0.037659
0.032135
0.082428
0.084381
0.039948
0.004303
-0.020569
-0.042542
-0.057678
-0.059143
-0.061096
-0.056702
-0.051331
-0.042542
-0.039612
-0.025940
-0.029358
-0.029358
-0.019104
-0.017639
-0.015198
-0.015686
-0.016663
0.006256
-0.001038
0.001862
0.000397
0.008209
0.016510
0.012115
0.016998
0.024323
0.025787
0.027740
0.028229
0.025299
0.030670
0.039459
0.024323
0.032135
0.030670
0.031158
0.036530
0.035065
0.030670
0.031647
0.025299
0.021393
0.006256
0.012115
0.003815
0.023346
0.005768
0.014557
0.000885
-0.001526
-0.004944
0.005280
-0.002014
-0.000061
0.000397
-0.007874
-0.007385
-0.006409
-0.002502
-0.008850
-0.006897
-0.008362
0.002350
-0.005920
-0.009338
-0.006897
-0.013245
-0.002014
-0.001038
-0.007385
-0.009827
-0.001526
-0.003479
-0.002502
-0.002991
0.000885
-0.008850
-0.007385
0.001373
0.005768
-0.005432
-0.012756
0.012115
-0.002014
-0.004944
-0.011780
0.000885
-0.008850
-0.010803
0.001862
0.003326
-0.004456
-0.021545
0.005768
0.004303
-0.005432
-0.009338
-0.004944
-0.003967
-0.000549
-0.003967
-0.000061
-0.014709
0.001862
-0.005432
-0.004944
-0.002014
-0.005920
-0.003967
-0.009827
0.000397
0.000397
-0.012756
-0.000061
-0.001038
-0.002991
-0.002991
-0.001526
0.006744
0.002350
0.001862
-0.009338
-0.001526
-0.006897
0.004303
0.003326
0.004791
0.003326
-0.005920
0.001373
0.003815
-0.004456
0.005280
0.002350
-0.005432
-0.001526
-0.005432
0.010651
-0.001038
-0.003967
-0.000549
0.004303
-0.007385
0.000397
-0.001526
-0.003479
0.002350
0.003815
0.002350
-0.002991
-0.000061
-0.002502
-0.011292
0.001373
0.003815
0.003326
-0.004456
-0.004944
-0.009827
-0.004456
0.000885
-0.002014
0.006256
0.002838
-0.002991
0.006256
0.005768
-0.000549
0.005768
0.002838
0.001862
0.011139
-0.018616
-0.036682
-0.069397
-0.064514
-0.051819
-0.046448
-0.092834
-0.039124
0.090729
-0.050842
-0.197815
-0.256897
-0.004944
0.106842
0.027252
-0.026917
-0.047424
-0.037170
-0.026917
-0.014709
0.002838
0.025299
0.032623
0.054108
0.063873
0.063873
0.064850
0.069244
0.064850
0.055573
0.051666
0.045319
0.043365
0.045807
0.029205
0.034576
0.024323
0.015045
0.018951
0.010162
0.007233
-0.001526
0.007233
0.007721
0.010651
-0.002502
-0.004456
-0.005432
-0.011292
-0.006897
-0.005920
-0.005432
-0.004944
0.007233
0.015045
0.021881
0.027740
0.013092
-0.000549
-0.000549
0.014557
0.037018
0.045319
0.039459
0.048248
0.045319
0.041412
0.047272
0.030670
0.006744
-0.008362
-0.028870
-0.035217
-0.024963
0.007721
0.008209
0.000397
-0.013733
-0.037170
-0.053772
-0.053772
-0.059631
-0.052307
-0.052307
-0.056702
-0.048889
-0.040100
-0.028870
-0.030823
-0.023499
-0.014709
-0.019592
-0.013733
-0.017151
-0.006897
-0.011780
-0.010315
-0.007874
-0.005432
-0.008850
-0.010803
-0.005920
-0.009827
-0.003479
-0.005920
0.000885
-0.003479
-0.004944
-0.003967
-0.006409
-0.003967
-0.004944
-0.008362
-0.002014
-0.004456
0.000885
0.010651
-0.002991
0.006256
0.004303
0.007233
0.008698
0.014069
0.002838
0.000397
0.006256
0.006256
0.016998
0.005768
0.001373
0.002350
0.008209
-0.003479
0.008209
0.013092
0.019440
0.009674
-0.004456
-0.011780
-0.014709
-0.023499
-0.007385
-0.004456
-0.011780
-0.007874
-0.014221
-0.021057
-0.025940
-0.011780
-0.015686
-0.032776
-0.046448
-0.049377
-0.041077
-0.006409
-0.023010
-0.055725
-0.082092
-0.094788
-0.056702
-0.061096
-0.092346
-0.118713
-0.068420
-0.026917
-0.025452
-0.033752
-0.060120
-0.063538
-0.057190
-0.059143
-0.046936
-0.030334
-0.015198
-0.012268
0.009674
0.009186
0.013580
0.028717
0.021881
0.039948
0.037994
0.029694
0.043365
0.032135
0.027252
0.033600
0.034088
0.033600
0.041412
0.027740
0.024323
0.028717
0.021393
0.022858
0.012604
0.023834
0.022858
0.022858
0.013580
0.005280
0.005768
0.010162
0.004303
0.010651
0.013092
0.012604
0.002350
-0.003479
0.000885
0.000397
-0.000549
0.005280
-0.010315
0.005280
-0.010803
-0.007874
-0.002991
-0.001526
-0.006409
-0.007874
-0.002014
-0.001038
-0.002502
-0.007874
-0.002502
0.003326
-0.004456
-0.003967
-0.007385
-0.000061
-0.002502
-0.015198
-0.011292
-0.001526
-0.002502
-0.000061
-0.005432
-0.003479
-0.007874
-0.004944
-0.001526
-0.009827
-0.009827
-0.006897
-0.009338
-0.007874
-0.002991
-0.008850
-0.006897
-0.010315
-0.003479
-0.006409
-0.008850
-0.008850
-0.005432
-0.008362
-0.001526
0.000885
0.001373
-0.012756
-0.002991
0.005280
-0.003479
0.000885
-0.000549
-0.001526
0.005768
-0.001526
0.002350
-0.002991
0.002350
0.009674
0.006256
0.004791
0.016510
0.006744
0.007721
0.006256
0.001862
0.007233
0.001862
0.001862
-0.004456
-0.000061
-0.009827
0.000885
-0.002502
-0.008362
-0.009827
-0.011292
-0.014709
-0.015198
-0.002502
0.009186
-0.004456
-0.002014
0.003815
0.001862
-0.005920
-0.026917
-0.050842
-0.040100
0.016998
0.069733
0.023834
-0.029846
-0.122620
-0.109924
0.022858
0.040924
0.017487
-0.011780
-0.048401
-0.045959
-0.038147
-0.031799
-0.024475
-0.021545
-0.012756
-0.012756
-0.003967
0.010162
0.009674
0.016998
0.017487
0.023834
0.020416
0.028717
0.019928
0.018463
0.031158
0.029205
0.014069
0.024323
0.021393
0.029205
0.022369
0.020905
0.016510
0.014557
0.024811
0.011627
0.009186
0.003326
0.009674
0.012604
0.002838
0.011139
0.011139
0.009674
0.004303
0.011139
0.009674
0.005280
0.001862
-0.003967
0.002350
0.011139
0.004791
0.001862
-0.001526
0.009674
-0.001038
-0.002014
0.005280
0.007233
0.010162
0.004791
0.004791
0.007721
0.015045
0.004791
0.006744
0.013580
0.010651
0.006256
0.006744
0.009674
0.007233
0.008698
0.012115
0.015045
0.004791
0.008209
0.017975
0.003326
0.019440
0.003326
0.002838
0.014557
-0.000549
0.005768
-0.000061
-0.000549
0.002350
0.001373
0.003326
0.007721
-0.000061
0.002838
-0.007385
-0.003967
-0.001038
-0.002014
-0.007385
0.003326
0.001862
-0.013245
0.009674
-0.015198
-0.002014
0.003326
-0.006897
0.002838
-0.007385
-0.004944
-0.001526
-0.002991
-0.000549
-0.004944
-0.004944
-0.006897
0.003326
0.001862
-0.001038
-0.002014
-0.004456
-0.005432
-0.007385
-0.004944
-0.003479
-0.010315
0.002838
-0.005432
-0.012756
-0.002014
-0.004944
0.001373
-0.003967
0.002350
-0.008850
-0.008850
-0.013733
-0.000549
-0.002991
-0.009338
-0.010315
-0.010315
-0.011780
-0.009827
-0.001038
-0.005920
-0.007385
0.005768
0.015045
0.012115
-0.028870
-0.097717
-0.149475
-0.149475
-0.100647
-0.023499
-0.063049
-0.049377
-0.039612
-0.078674
-0.081116
-0.047424
-0.062073
-0.091858
-0.104065
-0.083069
-0.054260
-0.023010
-0.012756
-0.004456
0.002838
0.017487
0.022369
0.024811
0.025299
0.033112
0.037018
0.032135
0.035065
0.026764
0.031158
0.020416
0.026276
0.017975
0.021393
0.008209
0.011139
0.016510
0.009674
0.012604
-0.000061
0.004791
0.013092
0.009674
-0.006897
0.001373
0.012115
0.008698
0.006744
0.006256
0.003815
-0.006897
0.002838
-0.003967
-0.004456
0.000885
-0.002014
0.006256
-0.001038
-0.003967
-0.001526
-0.008850
-0.012268
-0.007874
-0.001526
0.007233
0.005280
0.003815
0.016510
0.008209
0.002838
0.006744
0.004303
-0.005920
0.003326
0.009674
0.002350
0.006256
0.008209
0.005280
0.009186
0.009186
0.000885
-0.000549
0.001373
0.003326
0.000885
-0.002991
-0.010315
-0.016663
-0.005432
-0.005432
-0.000061
-0.001526
-0.014221
-0.005920
-0.000549
0.006256
-0.006409
-0.005920
0.007233
-0.005920
-0.000549
0.006256
0.001373
0.000397
0.000397
-0.000549
0.002838
-0.005920
0.008209
0.010651
0.007233
0.013092
0.007233
0.002350
0.008209
0.006256
0.000397
0.014069
0.012115
0.008209
0.014069
0.009674
0.014557
0.013580
0.002838
0.012604
0.019928
0.012604
0.015045
0.015533
0.004791
0.016998
0.011139
0.007233
0.013092
0.012604
0.004791
0.008698
0.014069
0.012604
0.011627
0.009186
0.019928
0.016022
0.010162
0.007233
0.009674
0.012604
0.011139
0.009674
0.001862
0.008209
-0.020081
-0.075256
-0.101135
-0.105042
-0.134827
-0.140198
-0.198792
-0.102600
-0.002991
0.003815
-0.005920
-0.064026
-0.116760
-0.121643
-0.112854
-0.087952
-0.051331
-0.036682
-0.012756
0.030182
0.034576
0.055573
0.073151
0.073151
0.079010
0.076569
0.081940
0.072174
0.063873
0.069244
0.060455
0.062897
0.061432
0.057037
0.039948
0.037506
0.037018
0.034088
0.031647
0.031647
0.027252
0.018951
0.010162
0.018951
0.012115
0.013092
0.010162
0.007233
0.009186
0.005280
0.009186
0.005280
0.008698
-0.006897
-0.005432
0.002838
-0.006409
-0.002014
-0.010315
-0.007874
-0.011292
-0.002991
-0.004456
-0.003479
-0.009338
-0.010315
-0.007385
-0.012756
-0.004456
-0.006897
-0.007385
0.003815
-0.009338
-0.007385
-0.001038
0.000885
-0.000549
-0.000549
-0.002502
-0.001526
-0.011780
-0.009827
0.008209
0.003815
-0.000061
-0.001038
-0.008362
-0.002502
-0.007874
-0.012268
0.001862
-0.003479
-0.011292
-0.008362
-0.009827
-0.015686
-0.011780
-0.012268
-0.022034
-0.019104
-0.009338
-0.011292
-0.017151
-0.016174
-0.017639
-0.022034
-0.023499
-0.022522
-0.019104
-0.005432
-0.015686
-0.021057
-0.004944
-0.010803
-0.014221
-0.015686
-0.011780
-0.008850
-0.002502
0.001373
-0.014221
-0.009827
-0.001526
-0.009827
-0.003967
-0.009827
-0.006897
-0.007874
-0.012756
-0.006897
-0.012268
-0.004944
-0.008850
0.002350
-0.004456
-0.013245
-0.015198
-0.015686
-0.009338
-0.010803
-0.015686
-0.012268
0.000885
0.000397
0.011627
-0.000061
0.002350
0.014069
0.008698
0.007721
0.017487
0.036530
0.059967
0.070709
0.101959
0.088287
-0.003479
-0.071838
-0.072815
-0.073792
-0.076721
-0.081604
-0.042542
-0.010315
-0.045471
-0.085022
-0.041565
-0.053284
-0.069397
-0.081604
-0.100647
-0.099182
-0.115295
-0.083069
-0.065002
-0.038147
-0.013245
0.000885
0.014069
0.021393
0.026764
0.034088
0.038971
0.032135
0.032623
0.046783
0.041901
0.040924
0.040436
0.033112
0.026276
0.036530
0.024323
0.035065
0.030182
0.031647
0.028229
0.044342
0.020905
0.036530
0.029205
0.029205
0.033112
0.031647
0.036530
0.031647
0.034576
0.032623
0.029205
0.032135
0.020905
0.029205
0.028717
0.013092
0.027252
0.032623
0.024811
0.022369
0.019440
0.018463
0.018463
0.013092
0.021393
0.011627
0.015045
0.009674
0.009674
0.010162
0.003815
0.003815
0.001862
0.005280
0.004303
0.003326
0.004791
0.001373
0.010651
0.004303
0.001373
0.014557
0.005768
0.014069
0.013580
0.003326
0.008209
0.015533
0.012604
0.016022
0.016022
0.007721
0.013092
0.006744
0.005280
0.003815
0.001373
0.007721
0.001862
-0.006409
0.007233
0.006744
0.008698
-0.004456
-0.023499
-0.018127
0.003326
0.018951
0.019928
0.022369
0.018951
0.031647
0.022369
0.021881
0.034088
0.047760
0.020416
-0.013733
-0.039124
-0.047913
-0.028381
0.022858
0.034576
0.016998
0.003326
-0.011780
-0.029846
-0.039612
-0.046936
-0.042053
-0.043030
-0.048889
-0.039612
-0.042542
-0.040588
-0.023987
-0.026428
-0.020569
-0.023010
-0.026917
-0.018616
-0.009338
-0.011780
-0.020081
-0.019104
-0.009338
-0.010803
-0.014709
-0.013733
-0.016174
-0.027893
-0.014221
-0.018616
-0.017639
-0.005432
-0.015198
0.000885
0.001373
-0.001038
0.023834
0.013092
-0.054749
-0.160217
-0.255432
-0.272034
-0.146545
0.028229
0.076569
0.019928
-0.050354
-0.103577
-0.143127
-0.140198
-0.142151
-0.114807
-0.094299
-0.065002
-0.054260
-0.030334
-0.020569
0.000397
0.004791
0.007721
0.012115
0.023834
0.033112
0.015045
0.030182
0.034088
0.022858
0.024323
0.023346
0.007721
0.014557
0.019928
0.025299
0.006256
0.014557
0.008698
0.009186
0.010651
0.013092
0.001862
-0.001526
-0.002014
0.001862
-0.007874
0.008209
0.000397
0.012604
0.006256
0.003815
0.008698
0.016022
0.012115
0.001862
0.014069
0.012115
0.012115
0.005280
0.002350
0.003815
0.011627
0.012604
0.001373
0.013580
0.003815
0.004791
0.004303
-0.008850
-0.007874
-0.005432
-0.003967
-0.010315
-0.002502
-0.009338
-0.002502
-0.006409
-0.003479
0.003326
-0.000549
-0.004456
-0.002502
-0.000061
0.005768
0.002350
-0.002014
-0.000061
0.002350
0.002350
-0.009827
0.003326
0.002350
-0.002991
0.002350
-0.008362
0.011627
0.001862
0.007721
0.005768
0.001862
0.009186
0.006256
0.010162
0.008209
0.014069
0.006744
0.017975
0.013580
0.013092
0.022858
0.022369
0.019440
0.031647
0.023834
0.025787
0.028229
0.019928
0.028229
0.024323
0.013580
0.013580
0.014069
0.009674
0.017487
0.003815
0.009674
0.010651
-0.013245
-0.032776
-0.054749
-0.055237
-0.032288
-0.025940
-0.052795
-0.047913
-0.060608
-0.086975
-0.079651
-0.073792
-0.067932
-0.077698
-0.094299
-0.084534
-0.057190
-0.048889
-0.048401
-0.049866
-0.045471
-0.027893
-0.032776
0.002838
0.005768
0.014069
0.025299
0.023346
0.037994
0.044830
0.047272
0.048737
0.051178
0.065826
0.069244
0.062897
0.060455
0.058502
0.059479
0.051666
0.058502
0.042389
0.045319
0.041412
0.032135
0.030670
0.032623
0.026276
0.019928
0.021393
0.012604
0.013092
0.016022
0.014557
-0.000549
0.003815
-0.002502
0.003815
0.001373
0.007233
-0.004456
-0.001038
-0.007385
-0.003967
0.003326
-0.005432
-0.009827
-0.006409
-0.002014
-0.009827
-0.008362
0.001373
-0.003479
-0.004944
-0.000061
0.001862
-0.007385
-0.007874
-0.010315
0.000885
-0.009827
-0.007385
-0.003967
-0.007874
-0.006409
-0.002991
-0.002502
0.002838
0.003326
-0.009338
-0.010315
-0.005432
-0.012268
-0.007874
-0.008362
-0.003967
-0.013733
-0.002991
-0.002014
-0.011292
-0.006409
-0.010315
-0.009827
-0.009338
-0.009827
-0.009827
-0.005920
-0.009827
-0.022034
-0.018127
-0.011292
-0.012756
-0.010803
-0.016174
-0.015198
-0.008362
-0.009827
-0.001038
-0.010315
-0.009338
-0.014709
-0.008850
-0.007385
-0.014709
-0.006409
-0.009827
-0.002502
-0.017151
-0.010803
-0.002991
-0.008362
-0.011780
-0.006409
-0.003479
-0.011292
-0.005432
-0.011292
-0.013245
-0.011780
-0.004456
-0.002502
-0.005432
-0.001038
0.001373
0.001862
0.001862
-0.005432
0.009186
-0.005432
0.001862
0.007721
0.008698
0.010162
-0.003479
0.006256
-0.004456
0.001862
-0.001526
-0.001038
-0.002502
-0.001038
-0.002502
-0.008362
-0.001526
0.006744
0.004791
0.021393
0.011139
0.014069
0.013092
-0.059143
-0.116760
-0.129456
-0.046936
0.020905
0.038971
0.015045
-0.016174
0.002838
-0.001526
-0.043030
-0.065491
-0.044983
-0.040588
-0.035706
-0.029358
-0.006897
0.018951
0.008209
0.009186
0.011139
0.015045
0.007233
0.016998
0.021881
0.010162
0.008209
0.012604
0.013092
0.012115
0.016510
0.018951
0.019440
0.015533
0.011627
0.024323
0.016998
0.020416
0.018463
0.016998
0.018951
0.020416
0.027252
0.016022
0.022858
0.027740
0.001373
0.013092
0.012604
0.009674
0.009186
0.004791
0.015045
0.003326
0.008698
0.004303
-0.000549
0.002350
-0.003967
-0.006409
-0.001038
-0.003967
-0.009338
-0.003479
-0.000061
0.001862
-0.011292
-0.009338
-0.012756
0.006256
-0.006409
-0.009338
-0.008850
-0.002502
-0.002502
0.004303
0.000397
0.002838
-0.005920
0.012604
0.006744
0.000885
-0.008850
-0.002502
0.008209
0.028717
0.037994
0.021881
0.017487
0.012115
0.002350
0.006744
-0.005432
-0.004456
-0.001526
0.004791
0.009674
0.013092
0.007233
-0.002014
0.003815
-0.005432
-0.023499
-0.013245
-0.017639
-0.021057
-0.020081
-0.010803
-0.008850
-0.020081
-0.014221
-0.018616
-0.012756
-0.010803
-0.009827
-0.009827
-0.006409
-0.004456
-0.012268
-0.009338
-0.015686
-0.009338
-0.001038
-0.008362
-0.014221
-0.012268
-0.001038
-0.018616
-0.006897
-0.018127
0.003815
-0.016663
-0.015686
-0.027405
-0.015198
-0.008362
-0.015198
-0.020081
-0.017639
-0.020081
-0.010803
-0.020081
-0.030823
-0.020569
-0.019104
-0.027405
-0.014709
-0.012268
-0.011292
-0.010803
-0.010803
0.008209
0.018463
0.014557
0.001373
-0.050842
-0.113831
-0.127502
-0.141663
-0.154846
-0.110413
0.002838
0.023834
-0.001038
-0.057190
-0.096741
-0.098206
-0.106018
-0.092834
-0.081604
-0.074280
-0.053284
-0.037659
-0.000061
0.014557
0.027740
0.034576
0.032135
0.035065
0.035553
0.037506
0.049713
0.033600
0.037018
0.034088
0.036041
0.039459
0.029205
0.035065
0.028229
0.025299
0.022858
0.019928
0.024811
0.016998
0.018463
0.024811
0.027252
0.023346
0.020905
0.017975
0.014557
0.020905
0.014557
0.012604
0.009186
0.006744
0.007233
-0.003967
0.001373
0.002838
0.002350
-0.001526
0.007233
0.002838
0.003326
-0.007385
0.001862
-0.008850
-0.000061
0.001373
-0.004944
-0.004944
-0.002014
-0.005920
0.000885
-0.000061
-0.003479
0.006256
-0.000549
0.003815
-0.000061
0.001862
-0.003967
-0.006897
0.003326
0.012115
0.011627
0.003326
0.013092
0.008698
0.004791
0.010651
0.006256
0.014557
0.006256
0.010162
0.011627
0.010162
0.010651
0.012604
0.007721
0.011139
-0.003967
0.015533
0.014557
0.000885
-0.002014
0.006256
0.012604
0.004791
0.008209
0.006256
-0.002014
0.000397
-0.002502
-0.000549
-0.003967
0.004791
0.005768
0.001373
-0.005432
0.002350
0.003326
-0.003967
-0.009338
0.002838
-0.004456
-0.006409
-0.003967
0.001373
-0.007385
0.002838
-0.007385
-0.005920
-0.002014
-0.006409
-0.004456
-0.000549
-0.004944
-0.004456
-0.001526
-0.011780
-0.000061
-0.004944
-0.005432
0.002350
0.004303
-0.000549
-0.006897
0.002350
0.000885
0.007721
-0.002502
0.006744
-0.000061
-0.000549
0.000397
-0.007385
0.005768
-0.002014
0.010651
0.024323
-0.001526
-0.009338
-0.010315
-0.004456
-0.000061
-0.006897
-0.001038
-0.001038
-0.009338
-0.012268
-0.018616
-0.059143
-0.141663
-0.214417
-0.158752
0.030182
0.052155
0.026276
-0.036682
-0.067444
-0.086487
-0.085022
-0.061584
-0.046448
-0.021057
-0.005432
0.007721
0.021393
0.042389
0.039948
0.037018
0.048248
0.043854
0.041901
0.037994
0.039459
0.035553
0.038971
0.024811
0.025299
0.019928
0.027252
0.016022
0.012604
0.014069
0.016022
0.014069
0.015045
0.012604
0.009674
0.000397
0.007721
0.006744
0.004791
-0.002502
-0.004456
0.002838
0.005768
-0.008362
0.005280
-0.004456
-0.004456
-0.002991
0.002838
0.002350
-0.013245
-0.007385
0.002838
0.003326
0.007721
0.011139
0.002350
-0.008362
-0.003967
-0.003479
0.001862
-0.006409
-0.002991
-0.004456
-0.001038
0.000885
-0.006897
0.002838
-0.001526
-0.009338
0.001373
-0.005920
-0.010803
-0.010315
-0.003967
-0.005432
-0.010315
-0.013245
-0.011292
-0.009827
-0.017151
-0.006409
-0.010315
-0.012756
-0.012756
-0.006897
-0.003967
-0.005432
-0.007385
0.001862
0.011627
0.001862
0.004791
0.001862
0.002838
-0.002502
-0.000549
0.005768
0.005280
0.008698
0.010162
-0.002014
0.014557
-0.002991
0.006744
0.003815
-0.004944
-0.006409
-0.015198
-0.013245
-0.000061
-0.003967
-0.002991
-0.010315
-0.010803
-0.003479
-0.001526
-0.006897
-0.007874
-0.012268
-0.005920
-0.001526
-0.007385
-0.006897
-0.007874
-0.000061
0.002838
-0.006409
0.004303
-0.000061
-0.008362
0.001373
-0.001526
-0.009827
-0.000549
0.001373
-0.010315
0.005768
0.005768
-0.005432
-0.001038
-0.010803
-0.007385
-0.002991
0.000397
-0.002502
-0.005920
0.004791
-0.007385
-0.000549
-0.006409
-0.005432
-0.009338
-0.003479
0.011139
0.024323
0.058014
0.077545
0.057037
0.049225
0.037506
0.026764
-0.011780
-0.056213
-0.024475
-0.018127
-0.075256
-0.095276
-0.051331
-0.010803
0.017975
-0.015686
-0.046936
-0.070862
-0.093323
-0.096741
-0.115784
-0.103088
-0.085510
-0.072815
-0.059631
-0.045959
-0.035706
-0.020081
-0.016663
-0.001038
-0.004944
0.007721
0.011139
0.013092
0.018463
0.004791
0.023346
0.015045
0.014557
0.006256
0.005768
0.015045
0.006744
0.023346
0.014069
0.016510
0.018463
0.025787
0.020416
0.015533
0.016510
0.016510
0.014069
0.010162
0.026764
0.021393
0.007233
0.014069
0.011139
0.008698
0.008209
0.007721
0.005280
0.011627
-0.004944
0.007721
0.006744
0.000885
0.004303
0.005280
0.008209
0.007233
-0.001526
0.002350
0.000397
-0.004944
-0.002502
-0.001038
-0.001038
0.002838
-0.006409
0.001862
-0.002014
-0.007385
-0.006897
-0.002502
0.001862
0.003815
-0.003967
-0.007385
0.008209
-0.011780
-0.000549
-0.002502
-0.001526
0.008209
0.002838
-0.002991
0.002838
0.005768
-0.001526
-0.000549
0.006256
0.001862
0.002838
-0.001038
0.005768
0.005768
0.011139
0.002350
-0.001526
0.005280
0.005768
0.007721
0.001373
0.005768
0.014069
-0.003967
-0.002502
0.000885
-0.002502
0.003815
0.000885
0.001862
-0.010803
0.001862
-0.000061
0.004303
-0.007385
0.004791
0.000397
0.003815
-0.005920
-0.004944
0.001862
-0.002014
0.003815
-0.007385
-0.000549
-0.002502
-0.002502
0.002838
-0.003967
-0.003479
-0.000061
-0.003967
-0.005920
-0.012268
-0.011292
-0.006409
-0.008850
-0.012756
-0.008850
-0.001526
-0.014709
-0.003479
-0.001526
-0.009338
-0.006409
-0.011780
-0.003479
-0.007385
-0.005432
-0.014709
-0.012268
-0.008850
-0.023010
-0.002014
0.016022
0.037994
0.064850
0.146881
0.199127
0.099518
-0.035217
-0.108948
-0.139221
-0.148010
-0.007874
0.101471
0.150299
0.125397
0.071198
-0.002991
-0.039612
-0.050354
-0.064514
-0.070862
-0.049866
-0.045471
-0.037170
-0.037170
-0.029358
-0.030334
-0.016174
-0.020081
-0.006409
-0.019104
-0.013733
-0.019592
-0.011780
-0.007385
-0.010803
0.010162
-0.003967
-0.002014
-0.000061
-0.004456
0.002838
0.005768
0.012604
0.007721
0.010162
0.006256
0.006744
0.009674
0.013092
0.016510
0.009674
0.013092
0.009674
0.013092
0.009674
0.021393
0.001373
0.015045
0.003815
0.010162
0.007233
-0.002502
0.019440
0.006256
0.005768
0.000397
0.006744
0.014069
-0.001038
0.002838
0.005280
0.006744
-0.007385
0.005280
0.004303
-0.006897
0.000885
-0.009338
0.006744
-0.002502
0.004791
-0.004944
0.006744
0.006256
0.005768
-0.006409
-0.005432
0.006744
-0.000061
-0.004456
0.004303
0.007721
0.003815
0.007721
0.002838
-0.002502
0.001862
0.014069
0.004791
-0.002502
0.004791
-0.000549
0.005280
0.008698
0.002350
-0.005920
-0.002014
0.006744
0.005280
-0.002014
0.000885
-0.002991
0.001862
-0.006409
-0.000061
-0.008850
-0.003479
-0.008362
-0.000061
0.001373
-0.012268
-0.002502
-0.004944
-0.002502
-0.009827
0.004791
-0.001526
0.002350
-0.006897
0.006744
-0.012756
0.000885
-0.000061
0.002350
0.010162
0.002838
-0.004456
-0.003479
-0.003479
-0.002014
-0.004456
0.004303
-0.013733
-0.010315
-0.009827
0.007233
0.008209
-0.001038
0.006744
0.018951
0.003326
-0.018127
-0.014709
0.006744
0.019928
0.029205
-0.016174
-0.095764
-0.127991
-0.105042
-0.026917
0.052155
-0.026428
-0.093811
-0.156799
-0.143616
-0.135803
-0.075256
-0.065002
-0.065002
-0.062561
-0.078186
-0.084534
-0.082581
-0.076233
-0.050354
-0.032288
-0.021545
-0.001038
0.006256
0.015533
0.028229
0.022858
0.022369
0.030670
0.030182
0.034088
0.038483
0.031158
0.027740
0.032623
0.030182
0.025299
0.021393
0.021393
0.019440
0.006256
0.015533
0.011627
0.021881
0.014069
0.021881
0.015533
0.006256
0.003326
0.010162
0.010162
0.000397
-0.002991
0.002350
-0.008362
0.002838
-0.008850
-0.002502
0.004791
-0.004456
-0.018616
-0.010315
-0.009827
-0.013733
-0.014709
-0.016174
-0.013245
-0.013733
-0.021057
-0.014709
-0.015686
-0.024963
-0.016663
-0.019104
-0.023499
-0.017151
-0.027893
-0.022522
-0.019104
-0.019104
-0.014709
-0.023010
-0.021057
-0.023499
-0.028381
-0.023010
-0.016174
-0.019104
-0.020081
-0.024475
-0.006409
-0.003479
-0.012268
-0.006409
-0.006409
-0.002014
0.006744
0.007233
0.020416
0.013580
0.034576
0.033112
0.025787
0.030670
0.034576
0.036041
0.034088
0.035065
0.035553
0.037506
0.042877
0.024323
0.037018
0.034088
0.023346
0.020416
0.017487
0.013092
0.011627
0.013092
0.010651
0.002838
0.015533
0.001862
-0.002991
-0.000061
-0.005432
-0.002014
-0.010315
-0.013245
-0.007385
-0.016174
-0.003479
-0.012756
-0.027405
-0.051331
-0.089905
-0.120667
-0.086975
-0.057678
-0.067444
-0.088928
-0.044983
-0.017639
-0.013245
-0.055725
-0.100647
-0.076721
-0.048889
-0.049866
-0.032288
-0.017151
-0.008362
-0.002502
0.015533
0.027252
0.033600
0.037994
0.043854
0.043365
0.032623
0.041901
0.039459
0.029205
0.033112
0.023346
0.032135
0.032135
0.036041
0.026764
0.019928
0.024323
0.025299
0.021393
0.020905
0.010651
0.022369
0.014557
0.017975
0.019440
0.011627
0.018463
0.011139
0.014557
0.022369
0.013580
0.011627
0.016510
0.008698
0.012115
0.012115
0.001862
0.002838
0.006744
0.009674
-0.000549
-0.000061
-0.004944
0.010651
0.006256
-0.000061
0.004791
0.006256
-0.008362
-0.003479
-0.001526
-0.014221
-0.005432
-0.013245
0.001862
0.006256
-0.012268
-0.012268
-0.004456
-0.000549
0.004303
0.006256
-0.010803
-0.004456
-0.010803
0.001373
-0.006897
0.004791
-0.005920
-0.009338
-0.000061
-0.013733
-0.002014
-0.008362
-0.006409
-0.002502
-0.006897
-0.010315
-0.005432
-0.005920
-0.003479
-0.005920
-0.002991
-0.008850
-0.007385
-0.008850
0.005768
-0.009827
0.001373
-0.003967
0.000885
-0.007385
-0.008850
-0.000061
-0.002991
-0.005920
-0.002991
-0.000061
-0.004456
-0.003479
0.005768
-0.009338
0.002350
-0.008850
-0.008362
-0.001526
-0.006897
-0.002991
-0.006409
-0.007874
-0.005432
-0.000061
-0.007874
-0.000061
-0.008362
-0.000549
-0.001038
0.005280
-0.003967
-0.002014
-0.006897
-0.008850
-0.009338
-0.009827
-0.006409
0.001373
-0.003479
-0.010315
-0.004456
-0.003967
-0.015198
-0.017639
-0.021057
-0.008850
-0.017639
-0.009827
-0.012756
-0.002502
0.007233
0.006744
0.000397
0.003815
-0.006897
0.027740
0.034576
0.047760
0.024323
0.023346
-0.002014
-0.041565
-0.096252
-0.103577
-0.040100
0.041901
0.058990
0.016022
-0.032776
-0.067444
-0.074768
-0.082092
-0.072815
-0.065979
-0.054260
-0.044983
-0.040588
-0.025940
-0.017151
-0.007874
-0.000549
0.009674
0.005768
0.010162
0.007721
0.016510
0.021393
0.017487
0.027252
0.032135
0.035065
0.026276
0.038483
0.032623
0.033112
0.011627
0.017487
0.017975
0.019928
0.015533
0.008209
0.014069
0.016022
0.010651
0.015533
0.016022
0.014069
0.006256
0.020416
0.004791
0.001862
0.006744
0.014557
0.011627
0.010162
0.007233
0.000885
0.009186
0.011627
0.000885
0.005280
0.008698
-0.001038
-0.003967
0.010651
0.006744
0.003815
0.004303
-0.005920
0.005768
-0.004944
0.003815
0.001373
0.002350
0.000885
-0.002014
-0.003479
-0.003479
0.000885
-0.002502
0.000397
-0.003967
0.003326
-0.007385
-0.002991
0.003326
-0.012268
-0.006409
-0.005432
-0.007385
-0.000061
-0.010803
-0.004944
-0.000061
-0.005920
-0.000549
-0.006897
0.000885
-0.003967
-0.001038
-0.003967
-0.003479
-0.003967
-0.005432
-0.009827
-0.004456
-0.003479
0.001862
-0.001038
0.000397
0.000885
-0.002014
-0.004944
-0.000061
0.003326
-0.004944
-0.002502
0.003815
-0.002991
-0.009827
0.002838
0.011139
0.010162
0.004791
-0.001526
-0.003479
-0.004456
-0.003479
-0.001526
-0.004456
-0.003479
-0.002502
-0.006409
0.008698
-0.006897
-0.012268
-0.007385
-0.003967
-0.006409
-0.024963
-0.032776
-0.012756
0.020416
0.067291
0.038971
-0.042053
-0.076721
-0.068909
-0.048889
-0.008850
-0.017151
-0.048889
-0.042542
-0.057190
-0.065491
-0.048889
-0.034241
-0.050842
-0.060120
-0.068909
-0.070862
-0.075256
-0.067932
-0.059143
-0.058167
-0.047913
-0.040588
-0.034241
-0.025452
-0.015198
-0.006897
-0.005920
0.008209
0.003815
0.012115
0.019440
0.011627
0.012115
0.023346
0.015533
0.029694
0.023346
0.020416
0.027252
0.015533
0.020416
0.019928
0.015045
0.012604
0.017487
0.014557
0.016022
0.016022
0.017487
0.012115
0.012115
0.000885
0.013092
0.018951
0.000885
0.011139
-0.003967
0.008698
0.013092
0.001373
0.006744
-0.008362
-0.001526
-0.002991
0.003326
0.000397
0.000885
0.002350
-0.002014
-0.001526
-0.001038
-0.010315
-0.004456
0.004303
-0.001526
0.000885
-0.005432
-0.016663
-0.002991
-0.006897
-0.012268
-0.013245
-0.007874
-0.010803
-0.004944
-0.005432
-0.004456
-0.014709
-0.006897
-0.002502
-0.005920
0.002838
0.002838
0.017975
0.009186
0.008209
0.020905
0.014557
0.015533
0.006256
-0.002502
0.003326
0.017487
0.024323
0.030670
0.028229
0.034088
0.018463
0.028229
0.033112
0.041901
0.025299
0.025299
0.025787
0.019928
0.007721
-0.012268
-0.007385
0.008698
0.032135
0.028229
-0.052307
-0.094788
-0.122131
-0.104065
-0.074280
-0.039124
-0.017151
-0.030823
-0.050354
-0.045959
-0.066956
-0.058655
-0.086487
-0.080627
-0.040588
-0.016663
0.013580
0.012604
0.015533
0.019928
0.028717
0.051178
0.055573
0.060455
0.063385
0.070709
0.062897
0.057037
0.072662
0.053131
0.049713
0.045319
0.045807
0.054596
0.060455
0.048737
0.037994
0.034576
0.039459
0.050690
0.047272
0.040924
0.025787
0.037994
0.040924
0.041412
0.041901
0.037506
0.015533
0.016998
0.021881
0.035065
0.052155
0.052155
0.058014
0.058014
0.055084
0.052643
0.074615
0.068268
0.050201
0.015045
-0.018616
-0.016663
-0.009827
0.011627
0.038483
0.037018
0.021393
-0.009827
-0.025452
-0.037170
-0.045959
-0.050354
-0.053284
-0.049866
-0.056213
-0.045959
-0.042542
-0.039612
-0.034241
-0.032288
-0.026428
-0.029358
-0.025940
-0.024963
-0.023010
-0.022522
-0.016174
-0.018127
-0.013733
-0.016174
-0.013245
-0.017151
-0.017639
-0.021545
-0.010315
-0.011292
-0.013245
-0.014221
-0.013245
-0.007385
-0.023010
-0.006409
-0.012268
-0.014221
-0.005432
-0.011780
-0.005432
-0.015198
-0.010803
-0.011780
-0.010315
-0.009827
-0.009827
-0.018616
-0.011292
-0.020569
-0.014709
-0.011780
-0.014709
-0.020081
-0.008850
-0.007874
-0.012756
-0.006409
-0.027405
-0.010315
-0.016174
-0.003967
-0.009827
-0.015686
-0.016174
-0.012268
-0.023010
-0.016174
-0.015686
-0.014221
-0.016663
-0.013733
-0.016174
-0.011292
-0.012268
-0.020081
-0.018127
-0.016663
-0.017151
-0.019592
-0.015198
-0.012756
-0.010315
-0.019592
-0.005920
-0.012268
-0.015198
-0.012268
-0.023499
-0.008362
-0.004944
-0.002014
0.001862
0.001373
0.009674
-0.013733
0.009674
0.032623
0.025299
0.016510
-0.020569
-0.117737
-0.140198
-0.100647
-0.046936
-0.001038
0.021393
-0.002014
-0.036194
-0.061584
-0.083557
-0.089905
-0.095276
-0.082092
-0.071838
-0.051331
-0.043030
-0.044495
-0.028381
-0.016174
-0.005432
-0.014709
-0.003479
-0.002502
0.000885
0.010651
0.007233
0.008698
0.013092
0.022858
0.017487
0.022858
0.011139
0.024323
0.019440
0.015533
0.022369
0.029694
0.013092
0.015533
0.019440
0.009186
0.011139
0.015045
0.022369
0.005280
0.005768
0.009674
0.006744
-0.001526
0.008209
-0.001038
-0.001526
-0.009338
-0.000549
-0.005920
-0.008362
0.000397
-0.008362
-0.002502
-0.005920
-0.001038
-0.012756
-0.001526
0.001373
0.006256
0.000885
-0.001526
0.004303
-0.010315
-0.000061
0.009674
0.002838
-0.009827
0.009186
-0.003967
0.011139
-0.000061
0.007721
0.003326
-0.002502
0.005768
0.001373
0.011627
0.002350
0.004791
-0.000061
0.010162
0.006744
0.005280
-0.003967
0.009674
0.000885
-0.000061
-0.005432
0.002838
0.004791
0.009674
-0.000061
0.002838
0.000397
0.008209
0.006256
0.004791
0.006256
-0.002991
0.011627
0.005768
-0.000061
0.007233
0.007233
-0.002014
0.005768
0.005280
-0.006897
0.011627
-0.001038
-0.003479
0.000397
0.014557
-0.000549
-0.004456
-0.003479
-0.002502
0.013580
-0.002991
0.001373
0.001862
0.006744
-0.005920
0.000397
-0.002502
0.007233
0.011139
0.006256
-0.000061
0.006744
0.001373
-0.001526
0.010162
0.001373
0.001373
0.004791
-0.000061
0.010162
0.007233
0.016510
0.018463
0.008209
-0.002502
-0.006409
0.003815
0.008209
0.019928
0.006256
0.014069
0.023346
0.041901
0.039459
0.029205
-0.015686
-0.044495
-0.051331
-0.013245
0.000397
-0.020569
-0.067444
-0.065979
-0.074280
-0.068420
-0.029846
-0.018127
-0.025940
-0.035706
-0.065979
-0.065491
-0.062073
-0.061096
-0.044495
-0.033264
-0.028870
-0.020569
0.013092
0.009674
0.025787
0.018951
0.021881
0.016998
0.020905
0.023346
0.012604
0.011139
0.019440
0.017975
0.015533
0.007233
0.012604
0.017487
0.008698
0.003326
0.011139
-0.002991
0.009674
0.000885
-0.008362
0.005280
0.004791
0.002838
0.008698
-0.007874
-0.001038
0.002350
-0.004456
-0.005432
-0.003967
-0.005432
-0.006897
-0.004944
-0.002991
-0.001038
-0.005920
-0.008850
-0.017639
-0.009827
-0.009338
-0.008850
0.000397
-0.004944
-0.019104
-0.011780
-0.006409
-0.002991
-0.012268
-0.010803
-0.013733
-0.012756
-0.003967
0.004791
-0.010803
-0.012268
0.000397
-0.001038
0.000397
0.005768
0.003815
-0.003479
0.008698
0.003326
0.004303
0.006744
0.008209
0.012115
-0.001038
0.012604
0.003326
0.006744
0.006744
0.013580
-0.002991
-0.001526
0.000397
-0.002502
-0.002502
-0.006897
0.012115
0.002350
-0.003967
-0.001526
-0.002014
-0.006409
0.001373
-0.008362
0.000885
-0.000549
0.004303
0.008209
-0.000061
-0.002014
-0.001526
0.000397
0.002838
0.002838
-0.000061
0.003326
0.005280
-0.004456
-0.002502
0.003815
-0.002014
-0.003967
-0.002502
0.002838
-0.004944
0.012115
0.000397
0.002350
0.005768
-0.000061
-0.002991
0.012604
0.005768
-0.003967
0.002838
0.003326
0.005768
0.015533
0.017487
0.006256
-0.001038
0.014069
0.020905
0.008209
0.015533
0.008698
-0.003967
0.004303
0.019440
0.032623
0.043365
0.022858
0.026764
0.022369
0.010651
0.009674
-0.017151
-0.016663
-0.004944
-0.002991
0.001373
0.026276
0.015533
0.001373
-0.010803
-0.013245
-0.023499
-0.010803
-0.016663
0.008698
0.042389
0.011627
-0.003967
-0.016174
-0.029358
-0.074280
-0.057190
-0.020569
-0.020081
-0.049377
-0.039124
0.031158
0.001373
-0.031799
-0.035706
-0.044495
-0.050842
-0.057678
-0.048401
-0.048889
-0.029358
-0.018127
-0.011292
-0.014221
0.001373
0.015045
0.013092
0.011139
0.014069
0.008698
0.017975
0.025787
0.027252
0.015045
0.017487
0.022858
0.028229
0.023834
0.017487
0.017975
0.010651
0.010651
0.017975
0.019928
0.020416
0.016022
0.009186
0.017487
0.013580
0.017487
0.008698
0.008209
0.013092
0.002838
0.000885
-0.001038
0.001373
-0.001038
0.002350
-0.003967
-0.006409
-0.011292
-0.006409
-0.005920
-0.001526
-0.009338
-0.016663
-0.002014
-0.019592
-0.008362
-0.016663
-0.014221
-0.004456
-0.015686
-0.008362
-0.015198
-0.023010
-0.008850
-0.019104
-0.015686
-0.010803
-0.016663
-0.019104
-0.017151
-0.017151
-0.023499
-0.017639
-0.020081
-0.013733
-0.026917
-0.012756
-0.016663
-0.017151
-0.015686
-0.020081
-0.021545
-0.014221
-0.016663
-0.018616
-0.016174
-0.018127
-0.011780
-0.020569
-0.023499
-0.013245
-0.012268
-0.024963
-0.011780
-0.016174
-0.010315
-0.017639
-0.015686
-0.012756
-0.024475
-0.006897
-0.019104
-0.004944
-0.006409
-0.007385
-0.016174
0.000885
0.002350
-0.005432
-0.007874
-0.002991
0.002838
-0.001038
0.005280
0.002838
0.008209
0.005768
-0.002014
0.003815
0.003326
0.003815
-0.004944
-0.009827
-0.002991
0.005768
0.004303
-0.000061
-0.000549
0.008209
-0.002502
-0.014709
-0.023987
-0.019592
-0.004944
-0.000549
0.012604
0.009186
-0.035706
-0.060608
-0.092346
-0.100159
-0.084045
-0.056702
-0.044495
-0.078674
-0.070374
-0.019592
-0.046448
-0.068909
-0.075745
-0.088440
-0.072815
-0.044983
-0.042053
-0.029358
-0.034729
-0.012268
0.007721
0.015533
0.018463
0.017487
0.029205
0.031158
0.031158
0.036041
0.031158
0.029694
0.034576
0.026276
0.035553
0.018463
0.024811
0.028229
0.030670
0.023346
0.011627
0.017975
0.012115
0.011627
0.021393
0.017975
0.017487
0.017487
0.014069
0.016998
0.007233
0.011627
0.007721
0.011139
0.004791
0.000885
0.009186
0.006744
0.006256
0.005768
0.008698
0.002838
0.003815
-0.002014
-0.000061
0.006744
-0.005432
-0.001038
0.002350
0.001373
-0.010315
0.000885
0.000885
0.000885
-0.004944
-0.014221
-0.005920
-0.003479
0.000397
-0.002014
-0.000061
0.004303
-0.003967
-0.009338
0.004303
0.000397
0.006744
0.005768
0.014069
0.009186
0.008698
0.008698
0.011139
0.004303
0.004303
0.012604
0.007233
0.008209
0.010651
0.005280
0.003815
0.017487
0.008209
0.001862
0.013092
0.009186
0.007721
0.009674
0.007721
0.008209
0.004791
0.000885
0.013580
0.006744
-0.000549
0.015045
0.009186
0.018463
0.007721
-0.002991
-0.001526
0.011139
-0.004944
-0.021057
-0.056702
-0.052307
-0.044006
-0.043518
-0.028870
-0.030334
-0.036194
-0.077209
-0.077698
-0.080627
-0.077698
-0.069397
-0.068420
-0.060608
-0.043518
-0.048889
-0.037659
-0.044983
-0.041565
-0.022034
-0.017151
-0.009338
-0.015686
-0.000061
0.015045
0.024811
0.021393
0.030182
0.034088
0.027740
0.026276
0.046783
0.037994
0.042389
0.035065
0.034576
0.024323
0.035065
0.030182
0.030182
0.022369
0.021393
0.022369
0.007233
0.020905
0.012604
0.006744
-0.000061
0.007721
-0.004944
-0.007385
-0.009827
-0.004944
-0.009338
-0.008850
-0.020081
-0.017639
-0.017151
-0.010803
-0.016663
-0.010803
-0.010315
-0.016174
-0.006897
-0.012756
-0.012756
-0.004456
-0.010315
-0.003479
0.003326
-0.001526
0.002350
-0.002502
0.005768
0.017487
0.007721
0.013580
0.016510
0.015045
0.015533
0.006744
0.009186
0.005280
0.004303
0.010651
0.013092
0.011627
0.007233
-0.002014
-0.001038
0.003815
-0.005432
-0.008362
-0.004944
-0.005432
-0.012268
0.000885
-0.007874
-0.002502
-0.007385
-0.001038
-0.005432
0.001862
-0.002014
-0.005920
-0.002502
0.012115
0.007721
0.002350
-0.000549
0.001862
0.008209
0.003815
-0.016174
-0.012756
0.003815
-0.004456
-0.014221
-0.004944
0.006256
-0.014709
-0.044006
-0.067444
-0.091858
-0.093323
-0.064514
-0.046448
-0.038147
-0.027405
-0.024963
-0.039124
-0.065979
-0.088928
-0.068420
-0.060120
-0.048889
-0.049377
-0.063049
-0.054260
-0.043518
-0.017151
-0.011780
0.009186
0.011627
0.013580
0.015533
0.004791
0.009186
0.015045
0.022858
0.023346
0.030182
0.029694
0.024811
0.037994
0.036530
0.050690
0.043365
0.051178
0.056549
0.038971
0.040924
0.048737
0.048248
0.054108
0.037018
0.049713
0.030182
0.034088
0.033112
0.034576
0.024811
0.031647
0.034088
0.022369
0.022369
0.025299
0.014557
0.020905
0.025299
0.027252
0.015533
0.012115
0.018951
0.016022
0.014557
0.023834
0.013580
0.008698
0.017975
0.017487
0.014069
0.019440
0.015045
0.010162
0.027252
0.026764
0.017975
0.012115
0.011139
0.021881
0.010651
0.010651
0.015045
0.020905
0.016998
0.011627
0.011139
0.015533
0.008209
0.016022
0.011139
0.014069
0.013092
0.013580
0.014557
0.018951
0.020416
0.013092
-0.005920
-0.002014
0.013092
0.028229
0.048248
0.047760
0.035553
0.038971
0.015533
0.027252
0.024323
-0.003967
-0.028381
-0.022522
-0.023499
-0.018127
-0.006409
0.004303
-0.001038
-0.029846
-0.039612
-0.044006
-0.053772
-0.063538
-0.065979
-0.062561
-0.050354
-0.043030
-0.038147
-0.029846
-0.025452
-0.016663
0.000397
0.003326
-0.024963
-0.092346
-0.125061
-0.108459
-0.114319
-0.197815
-0.168030
-0.048401
0.019440
0.015533
-0.025940
-0.093811
-0.139221
-0.159729
-0.131897
-0.117249
-0.096252
-0.066956
-0.052795
-0.024963
-0.011292
0.001862
0.029205
0.014069
0.029205
0.039948
0.016998
0.030670
0.037994
0.036530
0.022369
0.037018
0.028717
0.043365
0.026764
0.038971
0.029694
0.033112
0.035065
0.021881
0.022369
0.020416
0.017487
0.018463
0.015045
0.016998
0.006744
0.017975
0.016022
0.020416
0.006256
0.007233
0.010651
0.010651
-0.000061
0.004791
0.015533
0.009674
-0.002502
-0.000061
0.000885
0.012604
0.006744
0.006744
0.000885
0.007721
0.005768
0.009674
0.008698
0.002838
0.002350
0.005280
0.004791
0.010651
0.012604
0.006256
0.007721
-0.006897
-0.004456
-0.013733
-0.005432
-0.006409
-0.017639
-0.004944
-0.013733
-0.023010
-0.015198
-0.016663
-0.021057
-0.022034
-0.023987
-0.024963
-0.026428
-0.029846
-0.023499
-0.018127
-0.030823
-0.022034
-0.010315
-0.018127
-0.012268
-0.018127
-0.011292
-0.012756
-0.005920
-0.005432
-0.010315
-0.004944
0.000885
0.006256
0.011139
0.007721
0.000885
0.014557
0.014069
0.004303
0.004791
0.013580
0.010651
0.003815
-0.000061
0.014557
0.008698
0.012115
0.012115
0.006256
0.014557
0.012604
0.018951
0.005768
0.011627
0.004303
0.007233
0.009186
-0.002502
0.004303
-0.005432
-0.004456
-0.004944
-0.011780
-0.013245
-0.025940
-0.023499
-0.013245
-0.032776
-0.057678
-0.072815
-0.068909
-0.059143
-0.084045
-0.049866
-0.023010
-0.049377
-0.064026
-0.067444
-0.056702
-0.055237
-0.049866
-0.041565
-0.026428
-0.028381
-0.011780
-0.006897
-0.008850
0.001862
0.008698
0.023346
0.021881
0.029205
0.026276
0.032135
0.036530
0.036530
0.027740
0.036041
0.029694
0.037018
0.028229
0.031647
0.025299
0.025299
0.025299
0.026276
0.017975
0.015045
0.015533
0.025299
0.024811
0.011139
0.012115
0.016998
0.003815
0.005280
0.013092
0.004303
0.003326
0.004791
0.008698
-0.000549
0.001373
0.001862
0.002838
0.000397
-0.001038
0.002838
-0.002502
0.003815
-0.003967
-0.002014
0.010651
-0.002502
-0.005920
0.000397
-0.001526
-0.003479
-0.001038
0.001373
0.000885
-0.000061
0.002350
0.004791
0.000885
-0.004456
0.003815
-0.003479
0.000397
0.000885
0.008209
0.008698
-0.002991
0.003815
-0.001038
-0.000549
-0.009338
0.005280
0.001373
0.004791
-0.005432
-0.002014
-0.000549
0.000397
0.012115
0.003815
0.000397
-0.004456
0.001373
0.001862
0.002838
0.000885
-0.011292
-0.008362
0.001373
-0.003479
0.003326
-0.000061
-0.007874
-0.002991
-0.005432
0.000885
-0.004456
-0.010315
-0.004944
-0.001526
-0.007385
-0.004944
-0.014709
0.001862
-0.007385
-0.005920
-0.009827
-0.003967
0.000885
-0.002014
-0.002502
-0.013245
-0.002502
0.004303
-0.007385
-0.002014
-0.005920
0.008209
-0.005920
-0.008362
-0.008362
-0.003479
-0.006409
-0.006897
-0.010315
-0.008850
-0.004456
-0.013733
-0.002991
0.003815
-0.007385
0.001373
-0.003967
-0.007385
-0.006409
-0.012756
-0.000549
-0.009827
-0.000549
-0.005432
-0.005920
-0.002991
-0.010803
-0.000549
-0.004944
-0.005432
-0.007874
-0.003479
-0.000549
-0.003967
-0.007874
-0.002014
-0.002502
-0.009338
0.001373
-0.004456
0.012604
0.002838
-0.005432
-0.000061
0.011139
-0.005920
0.005768
0.001373
-0.018127
-0.039124
-0.060608
-0.058167
-0.053772
-0.071350
-0.130920
-0.108948
-0.014221
-0.050842
-0.020081
0.009186
0.022369
-0.015686
-0.039612
-0.055237
-0.044006
-0.018616
0.000885
0.027252
0.049713
0.058990
0.077057
0.084381
0.091217
0.081451
0.079498
0.062408
0.067291
0.057526
0.047760
0.043365
0.046783
0.043365
0.043854
0.031647
0.030670
0.021881
0.030182
0.034576
0.016510
0.018951
0.031647
0.011139
0.014557
0.016022
0.010651
0.001862
0.007721
0.015045
0.015045
-0.002014
0.005280
0.005768
-0.002502
0.006256
0.003326
0.000397
0.009674
-0.004944
0.007721
-0.000549
-0.002502
0.001373
0.002838
-0.003967
-0.003967
0.003815
0.001373
0.002838
-0.000061
-0.007385
-0.005920
-0.006409
0.004791
-0.001526
-0.007874
-0.004456
-0.005920
-0.010803
-0.007385
0.001862
-0.012756
0.002838
0.000885
-0.014709
-0.005920
-0.004456
-0.004456
-0.004944
-0.004456
-0.009827
0.006256
0.008698
-0.009338
0.000397
-0.007874
-0.010315
-0.004456
-0.001526
-0.005920
-0.001038
-0.006897
0.001862
0.000397
-0.003479
-0.003967
-0.002502
0.003815
-0.009827
-0.003967
0.001862
-0.006897
-0.000061
0.008698
0.000885
-0.008362
-0.003967
-0.003479
-0.000061
-0.001038
-0.010803
0.001862
-0.001038
-0.009338
-0.001038
-0.000061
-0.005432
0.001373
0.003326
-0.003967
-0.002502
0.006256
-0.001526
-0.003479
0.000885
0.002350
-0.002502
-0.006897
0.001862
-0.005432
0.006744
-0.009338
-0.009827
-0.004944
-0.003479
0.006256
-0.000061
-0.009338
-0.005432
0.002350
-0.008362
0.005280
-0.002991
-0.004944
-0.001038
-0.002502
-0.007385
0.003815
-0.007874
0.002838
-0.005432
0.002350
-0.005920
0.003815
-0.003479
-0.004944
-0.003967
-0.008850
0.013092
0.024323
0.041412
0.030182
-0.010315
-0.103088
-0.156799
-0.191956
-0.152405
-0.113342
-0.075256
-0.039612
-0.000549
-0.086975
-0.104065
-0.085999
-0.104065
-0.131409
-0.139221
-0.106018
-0.072327
-0.057678
-0.054749
-0.037659
-0.017151
0.012604
0.020416
0.027252
0.040924
0.037994
0.047272
0.041412
0.037994
0.032623
0.026276
0.023346
0.016998
0.033600
0.016022
0.019440
0.017487
0.016998
0.007233
0.000885
0.012115
0.005280
0.007721
0.006744
-0.001526
-0.001526
0.015045
0.010162
-0.003967
0.001862
0.004791
-0.002014
0.003326
-0.000061
0.001373
0.006256
-0.004456
-0.005432
0.002350
-0.003479
0.001373
0.002350
0.000397
-0.011292
-0.001526
-0.003967
0.006744
-0.001038
-0.012268
0.002838
0.002350
-0.003967
0.001862
-0.001526
-0.005920
-0.002014
-0.002014
-0.002014
0.001373
-0.005432
-0.006897
-0.000061
-0.005920
-0.003967
0.000397
-0.008362
-0.005432
-0.009827
-0.011780
-0.006897
0.004303
0.006744
-0.005920
-0.002991
0.002838
0.010651
0.005280
0.006256
-0.004456
0.011627
0.022369
0.021393
0.023346
0.027740
0.033600
0.039459
0.026276
0.036530
0.035065
0.033112
0.047272
0.037994
0.038971
0.037018
0.046783
0.036530
0.037506
0.045319
0.041412
0.021881
0.020905
0.026276
0.032135
0.034576
0.044830
0.013580
-0.016663
-0.045471
-0.029846
-0.014709
-0.022522
-0.033752
-0.045959
-0.060120
-0.063049
-0.057190
-0.073792
-0.051331
-0.057190
-0.071350
-0.098206
-0.133850
-0.125549
-0.069397
-0.040588
0.000885
-0.020081
-0.051819
-0.053772
-0.040588
-0.022034
0.004791
0.028229
0.028717
0.033600
0.043854
0.050690
0.051178
0.045807
0.054108
0.066315
0.056061
0.070221
0.078033
0.075104
0.071686
0.051666
0.059967
0.056549
0.036530
0.035553
0.039459
0.032623
0.047272
0.055573
0.041412
0.036530
0.037994
0.032623
0.009186
0.018951
0.015045
0.021393
0.003815
0.002350
0.005280
0.003815
0.012115
0.006744
0.002838
0.003815
0.004791
0.007721
0.011139
0.015533
0.014069
-0.000061
0.002350
0.011139
0.033600
0.038971
0.041901
0.049225
0.044830
0.038971
0.037018
0.051666
0.057037
0.020416
0.002838
-0.020569
-0.037659
-0.022522
0.005768
0.030670
0.014069
-0.004944
-0.018616
-0.046448
-0.054749
-0.060120
-0.064026
-0.058655
-0.071350
-0.051331
-0.048401
-0.053284
-0.043518
-0.039124
-0.038147
-0.035706
-0.023010
-0.030334
-0.019592
-0.031311
-0.020081
-0.018616
-0.020081
-0.020081
-0.020569
-0.020569
-0.009827
-0.018616
-0.016174
-0.010803
-0.009338
-0.012268
-0.010803
-0.022522
-0.013733
-0.050354
-0.091858
-0.129944
-0.130432
-0.103088
-0.101135
-0.078186
-0.049377
-0.036682
-0.069885
-0.086975
-0.101135
-0.121643
-0.123596
-0.128479
-0.123108
-0.081604
-0.044495
-0.019592
-0.003479
-0.008362
-0.017151
-0.006409
0.003815
0.010651
0.022369
0.031158
0.027252
0.036530
0.043365
0.044830
0.032623
0.045319
0.041412
0.044830
0.042877
0.046783
0.031647
0.030670
0.032623
0.023346
0.021881
0.017975
0.024323
0.016510
0.018951
0.016998
0.005768
0.013580
0.001373
0.016022
-0.002991
0.006744
0.001373
0.007233
0.012604
0.005768
0.006744
0.006256
0.015533
0.013580
0.004791
0.006744
0.007721
-0.002014
0.003326
-0.002014
-0.004456
0.000885
-0.000549
-0.007385
-0.004456
-0.004456
-0.009827
-0.011780
-0.005920
-0.008362
-0.001526
-0.009338
-0.006897
-0.002991
-0.002014
-0.005920
-0.004456
0.007233
0.009186
0.006256
0.016022
0.015533
0.018951
0.007233
0.014557
0.023834
0.019928
0.016022
0.023834
0.022858
0.026764
0.038483
0.027740
0.035553
0.032623
0.028717
0.029694
0.026764
0.021393
0.016510
0.015533
0.015533
0.015533
0.009674
0.013580
0.011139
-0.001038
-0.002991
-0.007385
-0.025452
-0.033264
-0.038147
-0.041077
-0.026917
-0.040100
-0.039612
-0.030823
-0.023987
-0.023010
-0.038147
-0.036682
-0.032288
-0.030823
-0.025940
-0.028870
-0.023499
-0.016663
-0.031311
-0.043030
-0.043030
-0.022522
-0.010803
-0.000061
0.021881
0.003815
0.006256
-0.012268
-0.018127
-0.020081
-0.005432
-0.004944
-0.001038
0.006256
0.009186
0.015045
0.028717
0.015533
0.018951
0.030182
0.034576
0.039948
0.037506
0.028717
0.022858
0.023346
0.020905
0.017487
0.029205
0.017487
0.015533
0.018463
0.016510
0.007721
-0.000061
0.002838
0.000397
-0.011780
-0.006409
-0.007385
-0.016663
-0.009338
-0.013245
-0.018616
-0.002991
-0.005920
-0.000061
-0.003479
-0.004456
-0.001526
-0.018616
-0.009827
-0.008362
-0.010803
-0.007385
0.002350
-0.004944
-0.012756
-0.001526
-0.001526
-0.014221
-0.014709
-0.007874
-0.017639
-0.007874
-0.012756
-0.009827
-0.018127
-0.009338
-0.018616
-0.019592
-0.007874
-0.003967
-0.010315
-0.003479
-0.010803
-0.007874
-0.003479
-0.002502
0.000885
-0.001038
-0.008850
0.000397
0.001373
-0.001526
0.004303
-0.005920
0.001373
-0.000061
0.004791
0.003815
-0.000549
-0.000061
-0.002502
-0.007874
-0.001038
0.002838
-0.006409
0.005280
0.001373
-0.001526
0.002838
-0.003967
-0.002502
-0.011292
0.003326
-0.003967
-0.013733
-0.001038
-0.004456
0.002350
-0.005920
-0.000061
-0.001038
-0.008362
-0.008362
0.003815
-0.005432
-0.013733
-0.002502
-0.008362
0.005768
0.026276
0.017487
0.026276
0.026764
0.036041
0.047272
0.017975
-0.022034
-0.109436
-0.125549
-0.087463
0.015045
0.058014
0.041412
0.021393
-0.011780
-0.040588
-0.047913
-0.049377
-0.035217
-0.034241
-0.021545
-0.012756
-0.014221
-0.004944
0.016022
0.014069
0.027252
0.016998
0.022858
0.033112
0.034088
0.032623
0.033600
0.027740
0.029205
0.016022
0.022369
0.015533
0.017487
0.009186
-0.002502
-0.001038
0.007233
0.002838
0.004303
-0.005920
0.000885
-0.009338
-0.005920
-0.005432
-0.009338
-0.016663
-0.008850
-0.012756
-0.013245
-0.009827
-0.010315
-0.017151
-0.020081
-0.011780
-0.006897
-0.013245
-0.014709
-0.011780
-0.014221
-0.018616
-0.020569
-0.013733
-0.006409
-0.011292
-0.014221
-0.024475
-0.008362
-0.016174
-0.012268
-0.005432
-0.012756
-0.010315
-0.002502
-0.001526
-0.005432
-0.000549
-0.005432
0.009674
0.003815
0.003326
0.009186
0.013580
0.010651
0.012115
0.008209
-0.003479
0.001862
0.001373
0.007233
0.008209
0.004791
0.009186
0.002838
0.001373
-0.002014
-0.002014
0.000885
-0.012756
-0.005920
-0.002991
-0.005432
-0.012268
0.000885
0.000885
-0.003967
-0.002991
-0.006897
-0.002991
0.002350
0.003815
0.005768
-0.003479
0.000397
-0.000061
-0.007874
0.001862
-0.005920
0.002350
0.010162
-0.001038
0.004791
0.000885
-0.013245
0.002350
0.000885
0.001373
-0.007385
-0.001526
0.000397
-0.008362
-0.003479
-0.002014
-0.007385
-0.007874
-0.003967
-0.008850
-0.002014
-0.001526
-0.005920
-0.002502
-0.003967
-0.007385
-0.001526
-0.006409
-0.001038
0.004303
-0.006897
-0.007385
0.007721
0.013092
0.004303
0.012604
0.005280
0.016022
0.009186
0.014557
0.003326
-0.002502
-0.010803
-0.013245
-0.000549
0.007233
0.001373
-0.020569
-0.055237
-0.117249
-0.092834
-0.001038
0.022858
-0.052795
-0.088928
-0.137756
-0.067444
0.005280
0.005280
-0.033264
-0.023010
-0.040588
-0.023987
-0.015686
-0.008850
0.008209
0.013092
0.031647
0.045807
0.048737
0.057526
0.062408
0.059967
0.057526
0.054108
0.045319
0.052155
0.042389
0.040436
0.038483
0.035065
0.023834
0.025299
0.026764
0.015045
0.020416
0.021881
0.018463
0.013580
0.015533
0.010162
0.015533
0.012115
0.006744
0.006256
0.004303
0.018463
0.002350
0.006256
0.002350
0.005768
0.004303
-0.007385
0.001862
0.001862
-0.006409
0.002350
0.003326
-0.001526
0.000885
0.001862
-0.009338
-0.002502
0.000885
-0.009827
-0.014709
-0.002991
-0.015198
-0.006897
-0.015686
-0.004944
-0.002502
-0.005920
-0.005920
-0.010315
-0.012756
-0.008850
-0.012756
-0.012756
-0.005920
-0.008850
-0.011292
-0.018127
-0.012268
-0.009338
-0.007874
-0.012756
-0.017151
-0.007385
-0.010803
-0.020081
-0.012268
-0.012756
-0.010315
-0.009338
-0.012756
-0.011292
-0.015686
-0.014709
-0.013733
-0.011292
-0.008362
-0.013733
-0.008362
-0.023499
-0.011292
-0.017151
-0.010315
-0.018616
-0.007874
-0.013245
-0.001038
-0.003967
-0.014221
-0.012756
-0.010803
-0.010803
-0.001038
-0.007385
-0.003479
-0.004456
-0.007385
-0.002991
-0.008362
-0.002991
-0.012268
0.003326
-0.011780
-0.003967
-0.006897
-0.016174
-0.019104
-0.019104
-0.015686
-0.015198
-0.021545
-0.020569
-0.011780
-0.023010
-0.016663
-0.025452
-0.019592
-0.019592
-0.014221
-0.010315
-0.013733
-0.016174
-0.051331
-0.109924
-0.127502
-0.105530
-0.045959
-0.040100
-0.051331
-0.028381
-0.038635
-0.047424
-0.013245
-0.023987
-0.039612
-0.058655
-0.050842
-0.021545
-0.007874
0.009186
0.008698
0.032135
0.035065
0.035553
0.052155
0.051178
0.050201
0.053619
0.046295
0.055573
0.036041
0.036041
0.033112
0.029694
0.026764
0.022858
0.025299
0.019440
0.020905
0.025299
0.021393
0.021393
0.016022
0.018463
0.015045
0.021881
0.016510
0.021881
0.005280
0.018463
0.011627
0.016022
0.009674
0.016998
0.003815
0.015045
0.007233
0.003815
0.015045
0.012115
0.009186
0.004303
0.014069
0.002838
0.014557
0.009674
0.006256
0.009186
0.011139
0.003326
0.007233
-0.008850
0.008209
0.010162
0.011139
0.002838
0.001862
-0.002014
-0.006897
-0.003479
-0.014221
-0.000061
-0.007874
0.001373
-0.013245
-0.012756
-0.002502
0.001373
-0.001526
-0.008850
-0.005920
-0.015686
-0.005432
-0.006409
-0.005920
-0.007385
0.001373
-0.005432
-0.007874
-0.005920
-0.004944
-0.008850
-0.010315
-0.008850
-0.015198
-0.003479
-0.008362
-0.014709
-0.005432
-0.013245
-0.004944
-0.013245
-0.003967
-0.003479
-0.003967
-0.006897
-0.006409
-0.002991
-0.002014
-0.017151
-0.006409
0.002838
-0.003967
-0.004944
-0.002991
-0.006409
-0.006897
-0.004456
0.005768
-0.006897
-0.008362
-0.004456
-0.003479
-0.011780
-0.001038
0.001862
-0.010803
0.009674
0.007233
0.012604
-0.003967
-0.006897
-0.041077
-0.068420
-0.105042
-0.088928
-0.061584
-0.031311
-0.036194
-0.032288
-0.055237
-0.065002
-0.063049
-0.090881
-0.083069
-0.049377
-0.029846
-0.034729
-0.050842
-0.038147
-0.034729
-0.012268
-0.001038
0.023346
0.025299
0.029694
0.027740
0.032135
0.027252
0.041901
0.028229
0.030182
0.022858
0.023834
0.024811
0.020416
0.022858
0.014069
0.010651
0.015533
0.013092
0.000885
0.012115
0.007721
-0.002502
0.001862
-0.000549
0.011627
0.002350
0.004791
0.008698
-0.002014
0.004791
0.001862
0.006256
0.006744
-0.002014
0.009674
0.007233
0.002838
0.001373
0.003326
0.003326
0.010162
0.006256
0.004791
0.003815
0.003815
0.005768
0.009186
0.006256
-0.001526
0.005768
0.005280
0.005768
0.010651
0.002350
-0.002991
0.008209
0.006256
0.010651
-0.004944
-0.004456
0.008698
-0.002502
-0.014709
0.003326
-0.008362
0.001373
-0.005432
-0.004456
-0.009338
-0.014709
-0.009338
-0.003967
-0.012268
-0.016174
-0.008850
-0.001526
-0.014709
-0.013733
-0.000549
-0.008850
-0.006409
-0.009827
-0.011292
-0.007874
-0.007874
0.002838
-0.005920
-0.008362
-0.000549
-0.000061
-0.001038
-0.001038
0.005768
-0.001038
0.006744
0.002350
0.011627
0.006256
0.002838
0.002838
0.012115
0.003326
0.008698
0.007233
0.008209
0.002350
0.006744
0.010651
0.017487
0.015533
0.005280
0.016022
0.025299
0.025299
0.009674
0.017975
0.013580
0.021393
0.019440
0.022369
0.027740
0.030182
0.022369
0.008698
0.007233
0.005280
-0.028870
-0.071350
-0.067932
-0.053772
-0.010803
0.025787
-0.001526
-0.043030
-0.054749
-0.033264
-0.023499
-0.028870
-0.031311
-0.042053
-0.012268
-0.012268
-0.006409
0.011627
0.006744
0.031158
0.028717
0.032135
0.045807
0.035065
0.042389
0.037018
0.042877
0.035553
0.038483
0.021881
0.022858
0.031158
0.025787
0.034576
0.028717
0.022858
0.024811
0.013092
0.012115
0.018463
0.017487
0.023346
0.010162
0.015533
0.022858
0.013580
0.004303
0.007721
0.009186
0.004791
-0.000061
0.003326
-0.000061
0.002350
0.000885
0.008209
0.003326
-0.003967
-0.002014
-0.001526
-0.002014
-0.014221
0.000397
0.000885
-0.005432
-0.000061
-0.000061
-0.002014
-0.002014
-0.012756
0.005768
-0.015198
-0.012756
0.003326
-0.001526
0.002838
-0.003479
-0.004944
-0.011780
0.000397
-0.006897
-0.010803
-0.004456
-0.014709
-0.000061
-0.007874
-0.000549
-0.015686
0.001862
-0.006409
-0.002014
-0.000549
-0.002991
-0.002502
-0.007385
-0.006409
0.007233
-0.002991
0.000885
-0.009827
0.000397
-0.001038
-0.010315
-0.003967
-0.005432
0.000397
0.002838
-0.001526
-0.008362
-0.007385
-0.008362
0.001862
0.005280
-0.008362
0.001373
-0.002014
-0.000549
-0.000549
-0.011780
-0.006897
-0.007385
-0.006409
-0.005432
0.005768
-0.009827
-0.005432
-0.005920
-0.006409
-0.010315
-0.002502
-0.008850
-0.008850
-0.000061
-0.002502
-0.005920
-0.002502
-0.002014
-0.006897
-0.011292
-0.008850
-0.001526
-0.008850
-0.002991
-0.007874
-0.001038
-0.002014
-0.005432
-0.003479
-0.010803
-0.002014
-0.001526
0.003326
-0.003479
-0.002502
0.005280
0.005768
0.011627
0.011627
0.002350
0.001373
-0.012756
-0.023499
-0.016174
-0.020081
-0.023987
-0.026917
-0.027893
-0.034729
-0.011780
-0.034729
-0.037170
-0.073792
-0.116760
-0.215881
-0.156311
-0.009338
0.005280
-0.110901
-0.184631
-0.046936
-0.013245
-0.023010
-0.048889
-0.064514
-0.056702
-0.045959
-0.027893
-0.015686
0.011627
0.024811
0.047760
0.037506
0.054108
0.068756
0.061432
0.051178
0.055084
0.050201
0.035553
0.040924
0.039948
0.038971
0.026764
0.022369
0.020905
0.021393
0.020416
0.017487
0.030182
0.011139
0.013580
0.012604
0.012115
0.018463
0.018463
0.008209
0.014069
0.017975
0.019928
0.010651
0.003815
0.007233
0.015045
0.007233
0.009674
0.007721
0.004303
0.003815
-0.002502
0.004303
0.003326
-0.002014
-0.001038
0.002838
-0.000061
-0.004456
-0.001526
-0.006897
-0.008362
-0.008850
0.001862
-0.003479
-0.005432
-0.006897
-0.007385
-0.004456
-0.007385
-0.006409
-0.014709
-0.012756
-0.015686
-0.009338
0.000885
-0.003967
-0.000549
0.008209
0.019440
0.017975
0.015533
0.003326
0.010651
0.008209
0.010162
0.007233
0.014069
0.016510
0.016998
0.033600
0.023834
0.035553
0.031158
0.020905
0.015533
0.003815
0.010651
0.003326
-0.000061
-0.010803
0.014557
0.006744
-0.001526
0.004303
0.003815
0.001862
-0.000549
0.002350
0.006256
-0.001038
0.005768
0.009186
-0.002014
0.013092
0.002838
-0.002014
0.007721
0.006256
0.001373
0.010651
0.010651
0.005768
0.002350
0.004303
0.007721
0.003326
0.007721
-0.008362
0.006256
0.003326
0.021881
0.020416
0.006744
-0.004456
-0.004456
-0.007874
-0.004944
-0.007385
-0.001526
-0.003967
-0.006897
-0.005920
-0.007385
-0.011292
-0.001038
-0.000061
-0.000061
0.028717
0.005768
-0.013245
-0.048401
-0.067444
-0.150452
-0.153870
-0.141663
-0.107483
-0.011780
0.016022
-0.004456
-0.062073
-0.082581
-0.077209
-0.090393
-0.095276
-0.088440
-0.063049
-0.039124
-0.026428
-0.020081
0.017975
0.027740
0.029694
0.042389
0.044342
0.050690
0.057526
0.059479
0.038483
0.043854
0.047760
0.041412
0.038971
0.033600
0.036530
0.031158
0.034576
0.035553
0.033112
0.014069
0.029205
0.022858
0.014069
0.016998
0.019928
0.010651
0.018463
0.011627
0.011627
0.007233
0.008698
0.008698
-0.000061
0.000885
-0.000061
0.000885
-0.000549
0.003815
-0.008850
-0.001526
-0.011292
-0.008850
-0.002502
-0.010315
-0.010803
-0.008850
-0.013733
-0.007874
-0.008850
0.000885
-0.007874
-0.008850
-0.012756
-0.007874
-0.013245
-0.010803
-0.002014
-0.011780
-0.009338
-0.008362
-0.009827
-0.001038
-0.012756
-0.013245
-0.013733
-0.010315
-0.010315
-0.011780
-0.008362
-0.008362
-0.009338
-0.007385
-0.001038
0.000397
-0.018616
-0.008850
-0.006409
-0.005432
-0.007385
-0.008850
-0.003479
-0.005432
-0.006409
-0.008850
0.006256
-0.002991
-0.012268
-0.000549
0.001862
-0.003479
-0.002502
-0.005432
-0.005920
0.000885
0.004791
-0.002991
-0.000549
-0.002502
-0.011292
0.007233
-0.002502
-0.000061
0.004303
-0.002502
-0.008850
0.002838
-0.008362
-0.002014
0.003815
-0.000549
0.003815
-0.001038
-0.006897
-0.005432
0.001862
-0.001526
-0.001526
0.007233
0.000885
0.002838
0.005280
0.012604
0.007233
0.015045
0.016022
0.009674
0.004791
0.008209
-0.023987
-0.065491
-0.085510
-0.106018
-0.154846
-0.159729
-0.136780
-0.102600
-0.033752
0.019928
0.027740
0.023834
-0.035217
-0.125061
-0.143127
-0.122131
-0.085022
-0.001038
0.063385
0.080475
0.064362
0.070709
0.068756
0.070709
0.068268
0.092194
0.075104
0.086334
0.078522
0.080963
0.087311
0.066803
0.069244
0.058990
0.041901
0.058014
0.074615
0.076080
0.077545
0.075592
0.081940
0.069244
0.063385
0.067291
0.063873
0.034088
0.017487
-0.010315
-0.007385
0.008698
0.037994
0.035065
0.026276
-0.002502
-0.007385
-0.038635
-0.035706
-0.043030
-0.045959
-0.048889
-0.030823
-0.038147
-0.030334
-0.025452
-0.023010
-0.019104
-0.017639
-0.005920
-0.007874
-0.004944
-0.005432
-0.000549
-0.008362
-0.006897
0.004303
-0.005920
-0.001526
0.004791
0.004303
0.003815
0.013580
0.002350
0.007233
0.009186
-0.001038
0.004303
0.002838
0.004791
0.010162
0.003815
0.007721
0.004303
0.011627
-0.005920
-0.003479
0.000885
0.000885
-0.005920
-0.000549
-0.008850
-0.001526
-0.009338
-0.007385
-0.014709
-0.010315
-0.003967
-0.013733
-0.007874
-0.000549
-0.020569
-0.011292
-0.006897
-0.016663
-0.010803
-0.008362
-0.007385
-0.004944
-0.007385
-0.012268
-0.005432
-0.014221
-0.007874
-0.006409
-0.012756
-0.007385
-0.008362
-0.012268
-0.012756
-0.023010
-0.009827
-0.009827
-0.009827
-0.018616
-0.010315
-0.014709
-0.013245
-0.015198
-0.019104
-0.013733
-0.021057
-0.006409
-0.015686
-0.016174
-0.018616
-0.015686
-0.016663
-0.017639
-0.018127
-0.026917
-0.011780
-0.017151
-0.015686
-0.018127
-0.013733
-0.022522
-0.016663
-0.015198
-0.012756
-0.002014
-0.004944
-0.002502
-0.006409
-0.021057
-0.082092
-0.121643
-0.164612
-0.134338
-0.060120
0.024323
0.037018
-0.008850
-0.071350
-0.068909
-0.077209
-0.075256
-0.085022
-0.069885
-0.041565
-0.014709
0.002838
0.011627
0.009674
0.015533
0.022858
0.020905
0.025299
0.034576
0.040436
0.040924
0.032623
0.030182
0.041412
0.031647
0.031647
0.018463
0.022858
0.020905
0.016022
0.019440
0.015045
0.010162
0.013580
0.013580
0.012115
0.006744
0.005768
0.011139
0.002838
-0.007874
0.008209
0.003326
0.001862
-0.002991
0.003326
-0.005920
-0.011292
-0.004944
-0.009827
-0.009827
-0.012756
-0.012756
-0.011780
-0.008362
-0.010803
-0.013245
-0.021057
-0.013733
-0.021057
-0.018616
-0.022034
-0.020081
-0.009827
-0.016174
-0.020081
-0.011292
-0.012268
-0.009827
-0.006897
-0.014709
-0.000061
-0.010803
-0.006409
-0.006409
-0.002014
-0.002991
-0.008850
-0.002502
-0.000061
0.007233
0.014557
0.005768
0.009674
0.013092
0.001373
0.014557
0.009186
0.010162
0.010162
0.001373
0.011139
0.005768
0.005768
0.005280
0.011139
0.001862
0.005768
0.006256
0.005280
0.003326
0.000397
-0.002502
-0.001526
0.000397
-0.000549
0.005280
0.003326
0.000397
-0.005432
0.015045
0.001862
0.000885
0.008209
0.009674
-0.003967
0.000885
0.005768
-0.004456
0.002350
0.006744
-0.000549
0.004303
-0.000549
-0.005920
0.001373
0.003815
-0.002014
0.006256
-0.007385
-0.002502
-0.003479
0.005768
-0.002014
0.000397
-0.002991
0.003815
0.008209
-0.001038
0.000397
-0.002991
0.000397
0.001862
0.008209
0.004303
0.009186
-0.003479
0.000397
-0.004944
0.000885
0.000885
0.000885
0.007233
-0.004456
0.001862
0.005280
0.007721
0.004303
0.008698
0.004791
0.006256
0.006256
0.005280
0.012604
0.021393
0.022858
0.013580
0.004791
-0.002991
0.000397
0.011139
-0.002991
0.010651
0.031158
-0.002991
-0.005920
-0.001038
-0.004944
0.001862
0.011139
-0.024963
-0.080627
-0.111877
-0.076721
-0.068420
-0.011292
0.027252
0.020905
-0.019104
-0.034241
-0.056702
-0.044495
-0.046936
-0.039612
-0.026917
-0.023987
-0.009338
-0.001038
0.004303
0.000885
0.003326
0.011139
0.016022
0.018951
0.013580
0.015533
0.012604
0.009674
0.004303
0.015045
0.004791
0.002350
0.010651
0.001373
0.006256
0.009186
0.004303
0.007721
0.014557
0.010162
0.005768
-0.000061
0.006744
0.002838
0.008698
0.005768
0.002838
0.006256
0.011139
0.004791
0.002350
0.006256
0.008698
0.002350
0.000397
0.000885
0.005768
-0.006897
0.002350
-0.005920
0.007233
-0.001038
0.001862
-0.004456
-0.002014
-0.005920
-0.004944
0.001373
-0.012756
0.000397
-0.004456
-0.011780
-0.002991
0.001373
-0.001038
-0.012268
-0.013733
-0.011292
-0.015686
-0.002502
-0.007874
-0.000061
-0.007385
-0.013733
-0.006409
-0.007874
-0.012268
-0.007874
-0.002502
-0.013245
-0.004456
-0.013245
-0.001526
-0.008850
-0.009338
-0.008850
-0.015198
-0.003479
-0.008362
-0.010315
-0.008850
-0.011780
-0.013733
-0.008362
-0.010315
-0.009827
-0.010315
-0.016663
-0.008850
-0.015686
-0.013245
-0.012756
0.002838
-0.004456
-0.004456
-0.006897
-0.012756
-0.006897
-0.000549
-0.005920
-0.008362
-0.013245
-0.005432
0.008698
0.003815
0.009186
0.007721
0.005768
0.008698
0.002838
-0.004944
-0.005920
0.002838
0.004303
-0.001038
0.002350
0.000397
0.001862
0.014557
0.000397
-0.008850
0.002838
0.000885
-0.004456
-0.006897
-0.004456
-0.000061
-0.003967
-0.002014
-0.009827
-0.000061
0.005768
0.013092
0.015533
0.005768
0.009186
0.055573
0.059479
0.033112
0.018463
-0.012756
-0.063049
-0.037170
-0.010803
0.021393
-0.043518
-0.080627
-0.093323
-0.070374
-0.041077
-0.005920
-0.030823
-0.044006
-0.074280
-0.089417
-0.079651
-0.074768
-0.066467
-0.062073
-0.038147
-0.019104
-0.009338
0.007233
0.025299
0.025787
0.028717
0.030182
0.028717
0.031647
0.035553
0.039948
0.036041
0.042389
0.029205
0.039459
0.041901
0.043365
0.030670
0.029205
0.031647
0.024811
0.021881
0.035065
0.028229
0.029694
0.033112
0.040924
0.026276
0.023834
0.031158
0.030670
0.016022
0.023834
0.024323
0.022369
0.020416
0.019928
0.019440
0.018463
0.008209
0.010162
0.008209
0.010162
0.004791
0.000397
0.005280
0.006256
-0.010803
-0.002991
-0.002991
-0.000549
-0.002014
0.001373
-0.004456
-0.002502
-0.002502
0.003326
-0.006897
-0.002502
-0.005920
-0.005920
0.002838
-0.002014
-0.003967
0.001373
-0.000061
-0.000549
0.002350
-0.001526
-0.000061
0.000397
-0.005920
0.000397
-0.010803
-0.002014
0.000397
-0.005920
0.002350
-0.009338
-0.002014
0.002838
-0.000061
-0.002991
0.008209
-0.016663
-0.006409
-0.007874
-0.004456
-0.009827
-0.004456
-0.000549
-0.003967
-0.010315
-0.005920
-0.002991
-0.001526
-0.006897
-0.002502
0.001373
-0.004456
0.001862
-0.003479
-0.003967
0.003326
-0.010315
-0.004944
0.000885
-0.007874
-0.011780
-0.003479
-0.001526
-0.012756
-0.012268
-0.009827
0.002350
-0.007874
-0.008850
-0.009338
-0.014221
-0.007874
-0.014221
-0.014709
-0.007874
-0.013245
-0.013245
-0.019104
-0.008850
-0.012268
-0.013245
-0.016174
-0.018127
-0.019592
-0.008362
-0.014709
-0.014221
-0.022522
-0.017639
-0.014709
-0.017639
-0.016663
-0.002502
0.001862
-0.006897
-0.000061
0.009186
-0.014709
0.002838
0.007721
-0.000549
-0.081116
-0.138245
-0.166565
-0.200256
-0.178772
-0.034729
0.121979
0.092682
0.025787
-0.031311
-0.112854
-0.157288
-0.172913
-0.116760
-0.026917
0.021881
0.051178
0.034088
0.041901
0.030182
0.039459
0.051666
0.055573
0.069733
0.062897
0.065338
0.072662
0.060944
0.059967
0.048737
0.038483
0.037994
0.035553
0.028229
0.035065
0.039459
0.042389
0.049713
0.041412
0.031158
0.037018
0.031647
0.026764
0.024323
0.017487
0.026764
0.029694
0.017487
0.029694
0.027740
0.020905
0.018951
0.016510
0.023834
0.006256
0.006744
0.019440
0.017975
0.010651
0.013092
0.005280
0.006256
0.004303
0.003815
0.008209
0.000397
0.006256
0.004303
0.001373
0.003326
-0.001526
-0.000061
0.001862
0.004303
0.005280
0.002838
0.004791
0.004791
0.005768
0.008698
0.005768
0.001862
0.003326
0.014557
0.014557
0.007233
-0.000061
0.003326
0.010651
-0.000061
0.001373
-0.000549
0.001373
-0.004456
0.011139
0.006744
0.004303
0.017975
-0.009338
-0.010315
-0.000061
0.011627
0.027252
0.031158
0.022858
0.029694
0.029694
0.035553
0.044830
0.051178
0.033600
0.004303
-0.024475
-0.028381
-0.027405
0.016510
0.042389
0.038483
0.006744
0.000885
-0.020081
-0.032776
-0.035217
-0.044006
-0.042542
-0.046448
-0.028870
-0.030823
-0.025940
-0.027893
-0.033264
-0.023010
-0.026428
-0.030334
-0.029846
-0.028381
-0.018127
-0.013733
-0.013245
-0.015686
-0.016174
-0.015198
-0.024475
-0.017639
-0.015198
-0.018127
-0.004456
-0.009338
-0.010803
-0.007874
-0.004944
-0.003967
-0.001038
0.002838
-0.002502
-0.002014
-0.005920
-0.008362
0.005280
-0.003967
-0.006897
0.005280
-0.002502
-0.009338
-0.002502
0.012604
0.017487
0.030670
-0.000061
-0.101135
-0.218323
-0.242249
-0.159729
-0.080627
-0.004456
0.073151
0.033600
-0.082092
-0.093323
-0.082092
-0.099670
-0.107483
-0.110413
-0.065979
-0.017639
0.011139
0.025299
0.032135
0.040436
0.049713
0.057526
0.060455
0.058990
0.057037
0.052155
0.037018
0.046295
0.048248
0.031158
0.029205
0.022369
0.025787
0.016998
0.019440
0.008698
0.008209
0.006256
0.010162
0.008698
0.003326
0.003815
-0.002502
-0.006409
-0.006897
-0.005432
0.002838
-0.000061
-0.006409
-0.011292
-0.003967
-0.002502
-0.015198
-0.007874
-0.007385
-0.009827
-0.013245
-0.012268
-0.009338
-0.015686
-0.014221
-0.008850
-0.006409
-0.011292
-0.019104
-0.013245
-0.012756
-0.001526
-0.015686
-0.012756
-0.019104
-0.014221
-0.006897
-0.011780
-0.009827
-0.011780
-0.007385
-0.010803
-0.024963
-0.009827
-0.012756
-0.004456
-0.006409
-0.012756
-0.008850
-0.010315
-0.021545
-0.008362
-0.009827
-0.006409
-0.008850
-0.013733
-0.011292
-0.014221
-0.008850
-0.006409
-0.001038
0.001862
-0.001526
0.012604
-0.000061
0.004791
0.001862
0.014069
0.019928
0.002838
0.008698
0.013580
0.009674
0.004303
0.014557
0.015045
0.010651
0.011627
0.012115
0.020416
0.013092
0.006744
0.010162
-0.002014
0.004791
0.005280
-0.002014
0.004791
0.004791
-0.010315
-0.002991
-0.000061
-0.014709
-0.010803
0.000885
0.003326
-0.002014
-0.002014
-0.003479
-0.007385
-0.007874
0.000397
0.003326
0.000885
0.005768
-0.003967
-0.001038
-0.004944
0.000885
0.001862
0.011139
0.003326
-0.002502
0.012115
0.009674
0.007721
0.010651
-0.002014
0.006256
0.008209
0.013092
0.019928
0.020416
0.024323
0.023346
0.016998
0.026276
0.019928
0.024323
0.018463
0.017975
0.010162
0.000885
0.005768
0.001862
-0.012268
-0.042053
-0.078186
-0.120178
-0.050842
0.014557
0.003326
-0.015198
-0.029358
-0.013245
-0.027893
-0.051819
-0.054749
-0.038635
-0.031311
-0.018127
0.001862
0.016510
0.021881
0.029205
0.036530
0.033600
0.037018
0.037018
0.039459
0.033600
0.041412
0.028229
0.032623
0.017487
0.023346
0.027740
0.015045
0.024811
0.015533
0.021881
0.023346
0.010162
0.014069
0.017975
0.025787
0.019440
0.011139
0.012604
0.013092
0.011139
0.019928
0.010162
0.011627
0.011139
0.004791
0.013580
0.005768
0.011139
0.003326
0.007721
0.012604
-0.001526
0.004303
-0.000549
0.006256
0.004303
-0.005920
-0.001038
-0.002991
-0.006409
-0.003967
-0.004944
-0.007874
-0.002991
-0.006409
-0.010315
-0.007874
-0.009827
-0.002991
-0.021057
-0.002991
-0.000061
-0.014709
-0.019592
-0.007385
-0.013245
-0.008850
-0.011292
-0.017639
-0.019592
-0.008850
-0.014221
-0.010315
-0.012756
-0.013245
-0.006897
-0.023987
-0.018616
-0.014709
-0.017639
-0.014221
-0.012268
-0.013733
-0.015686
-0.007874
-0.014709
-0.008850
-0.013245
-0.020081
-0.005432
-0.012268
-0.015686
-0.021057
-0.007385
-0.016174
-0.020081
-0.014221
-0.018127
-0.014709
-0.013733
-0.023010
-0.012268
-0.011780
-0.014221
-0.016663
-0.010315
-0.010803
-0.004944
-0.010315
-0.015198
-0.011780
-0.005432
-0.004944
-0.012756
-0.012756
0.002350
-0.019592
-0.015198
-0.010315
-0.009827
-0.004944
-0.010315
-0.008362
-0.006897
-0.013733
-0.008850
-0.015198
-0.003967
-0.007385
-0.007874
-0.009827
-0.009338
-0.014709
-0.008850
-0.004944
-0.005432
-0.009827
-0.012756
0.010651
0.033112
0.026764
0.016022
0.015045
0.043854
0.036530
0.011139
-0.003967
-0.020569
-0.014709
-0.017151
-0.024963
-0.030823
-0.058655
-0.083557
-0.066956
-0.026917
0.005280
-0.010803
-0.030823
-0.063538
-0.073303
-0.077698
-0.064514
-0.053284
-0.054749
-0.037659
-0.023499
-0.003479
0.000885
0.016998
0.019928
0.022369
0.019928
0.022369
0.023346
0.031158
0.024811
0.021881
0.021393
0.011627
0.023834
0.015045
0.034088
0.019440
0.016510
0.031647
0.022858
0.017487
0.022858
0.016022
0.017487
0.016022
0.014069
0.021881
0.017975
0.010162
0.014557
0.013092
0.016022
0.008209
0.006256
0.011627
0.011627
0.012115
0.004303
0.005768
0.008209
-0.001526
-0.003967
-0.001526
0.010651
-0.004456
0.002350
0.002350
-0.000061
0.000397
-0.005920
0.004791
0.004303
-0.003479
0.011139
0.003815
-0.005432
0.006744
0.008698
-0.001038
0.002838
-0.001526
0.006744
0.006256
0.006256
0.000885
0.008698
-0.001526
0.002838
-0.005432
-0.006897
0.006744
0.005768
0.008698
-0.007874
0.008698
-0.001038
-0.002014
-0.000061
-0.000061
0.006744
0.005280
0.001373
0.005280
0.012604
0.011627
0.002350
0.018463
0.013580
0.003815
0.010162
0.008698
0.004791
0.009674
0.010162
0.006256
0.004791
0.004791
-0.002014
0.016510
-0.007874
0.006256
-0.000061
0.006744
0.000885
-0.000549
-0.000549
-0.010803
-0.002502
-0.009338
-0.007874
-0.009338
-0.003479
0.000885
-0.007385
-0.005920
-0.009338
-0.009338
-0.007385
-0.011780
-0.011780
-0.002502
-0.002502
-0.002014
-0.004944
-0.007385
-0.004456
-0.002991
-0.006897
-0.004944
-0.008850
-0.008850
-0.006897
0.000885
-0.010315
-0.009827
-0.003967
-0.002502
-0.009338
-0.003967
-0.010315
-0.005432
-0.002014
-0.018127
-0.015198
-0.006409
-0.002991
-0.009827
-0.010803
-0.013245
-0.017151
-0.009827
-0.012268
-0.019104
-0.019592
0.009186
0.041901
0.021881
0.090729
0.183990
0.209869
0.170319
-0.049377
-0.289612
-0.271057
-0.082092
0.029205
0.142975
0.153229
0.087311
0.015533
-0.042542
-0.078674
-0.091370
-0.107483
-0.096252
-0.093323
-0.083557
-0.066467
-0.056702
-0.056213
-0.046936
-0.038147
-0.031311
-0.034241
-0.023010
-0.014221
-0.022034
-0.010803
-0.007385
-0.008362
0.001862
-0.002502
-0.006897
0.005280
0.003326
-0.001526
0.013092
0.000885
0.010162
0.013092
0.014557
0.016510
0.021393
0.023346
0.019440
0.024323
0.015045
0.011627
0.016998
0.019440
0.015045
0.016510
0.013580
0.012115
0.005768
0.007233
0.011627
0.009674
0.003326
0.002838
0.004791
0.003815
0.004791
-0.002502
0.007721
-0.004456
-0.008850
0.003815
-0.001526
0.000885
-0.002502
-0.004944
-0.001038
-0.001038
0.001373
-0.006409
-0.005920
-0.007385
-0.002502
0.008209
0.009674
0.005280
-0.002991
-0.006409
-0.009338
0.002838
0.000885
0.002838
-0.001038
-0.005920
-0.002502
0.001862
-0.001038
-0.007874
-0.005920
-0.003479
-0.009827
-0.006409
-0.000061
-0.003967
-0.017151
-0.008362
-0.010315
-0.012756
-0.002502
0.000885
0.002838
-0.010315
0.003326
-0.006897
0.000397
-0.006409
-0.001526
-0.009827
0.006256
0.011627
0.008209
-0.002014
-0.012268
-0.002991
-0.003967
0.005280
-0.000061
0.004791
-0.007385
-0.008362
-0.005432
-0.001038
-0.000061
0.009674
-0.014709
0.002350
0.004303
0.017975
0.029694
0.039459
0.033112
0.052643
0.036530
0.030182
0.050201
0.055573
0.029205
0.002838
-0.020081
-0.038635
-0.019104
0.026764
0.045319
0.031647
0.016998
-0.013245
-0.027893
-0.036194
-0.040100
-0.040588
-0.048401
-0.038147
-0.044495
-0.024963
-0.027893
-0.023499
-0.017639
-0.023499
-0.012268
-0.012268
-0.005920
-0.000061
-0.006409
0.001862
-0.005920
-0.000061
0.004791
-0.004944
-0.004944
-0.004944
-0.006409
-0.007874
-0.010315
-0.006897
-0.010803
-0.012756
-0.025940
-0.018616
-0.018127
-0.019104
0.004791
-0.002502
0.011139
-0.007385
0.004791
0.016510
0.036041
0.038971
0.065338
0.080475
0.120514
0.246979
0.151276
-0.114319
-0.309143
-0.179260
0.000885
0.081940
0.161530
0.108795
0.029694
-0.029846
-0.077698
-0.103577
-0.109924
-0.090881
-0.085999
-0.073303
-0.051331
-0.046448
-0.038635
-0.022034
-0.024475
0.004791
-0.000061
0.000885
0.009186
0.014557
0.009674
0.016998
0.024323
0.030670
0.024811
0.024323
0.023346
0.025787
0.026276
0.024811
0.029205
0.019440
0.021393
0.024323
0.024323
0.018951
0.024323
0.022858
0.018951
0.009186
0.014557
0.008698
0.001862
0.017487
0.002350
0.004791
0.003326
-0.004456
-0.004456
0.005768
-0.011780
-0.000549
-0.000061
-0.010803
-0.007874
-0.008850
-0.006897
-0.007874
-0.010315
-0.007874
-0.015198
-0.011780
-0.007385
-0.008850
-0.000061
-0.013733
-0.007874
-0.006897
-0.013733
-0.012268
-0.010315
-0.011780
-0.012756
-0.004944
-0.010315
-0.008850
-0.016174
-0.008362
-0.008362
-0.017639
-0.008850
-0.010803
-0.008850
-0.013245
-0.013245
-0.012268
-0.006409
-0.012268
-0.010315
-0.007385
-0.011780
-0.005920
-0.008850
-0.004944
-0.005920
-0.016174
-0.009338
-0.008362
-0.010803
-0.005920
-0.005432
-0.008850
-0.004456
-0.004456
-0.004456
-0.002991
-0.002991
-0.007874
-0.000061
-0.014709
-0.008850
0.001373
-0.006897
-0.003479
-0.007385
-0.004456
-0.008362
-0.006409
-0.006897
0.000397
-0.008850
-0.009827
-0.003967
-0.013245
-0.011292
-0.002502
-0.009338
-0.002014
-0.000061
-0.007874
-0.005432
-0.008850
-0.002991
-0.004456
-0.002014
-0.001038
-0.010803
-0.005432
-0.003967
-0.003967
-0.007385
-0.004944
-0.006409
-0.003967
-0.000549
-0.002502
-0.004456
-0.003967
-0.013733
-0.005432
-0.008850
0.000397
-0.007874
-0.001526
0.000397
0.002350
-0.007385
-0.006897
-0.003479
-0.002014
-0.003479
0.001373
0.000397
-0.008850
-0.004944
0.002838
-0.002991
-0.002991
0.002838
-0.004944
0.006256
0.007233
0.002350
-0.006897
0.006744
0.008698
-0.000549
-0.005920
-0.000061
0.001862
0.002838
-0.000549
0.003815
0.001862
0.006744
-0.001038
0.009186
0.002838
-0.000061
0.004303
0.002838
0.003815
-0.000549
-0.005920
-0.003967
0.000885
-0.014221
-0.029358
-0.033264
-0.035706
-0.053772
-0.058167
-0.058655
-0.052307
-0.062561
0.031647
0.013580
-0.041565
-0.068909
-0.031311
-0.018616
-0.022522
-0.031799
-0.003479
0.013092
0.004303
0.009186
0.020416
0.027740
0.032623
0.031158
0.028717
0.035553
0.039459
0.031158
0.022369
0.020905
0.021393
0.022858
0.015533
0.019928
0.001862
-0.003479
0.006744
0.003326
0.006256
0.002350
0.001373
0.003815
-0.006897
-0.008850
-0.002991
-0.000549
0.002838
0.004791
0.000885
0.007721
-0.006897
0.003326
0.006256
-0.001038
-0.000549
0.008698
0.005768
0.001373
0.006744
0.011139
0.005280
0.007721
0.003326
0.006256
0.010162
0.001373
0.004791
0.007233
-0.004944
-0.010803
-0.000549
0.005280
-0.001038
-0.003967
-0.012268
-0.009827
-0.012756
-0.003479
-0.013245
-0.009338
-0.003967
-0.012756
0.000397
-0.005432
-0.014221
0.001862
-0.000549
0.003326
0.002838
-0.000549
-0.007385
-0.003967
0.000397
-0.002991
0.003815
0.007233
0.009674
-0.000549
0.006744
0.007721
0.003815
0.009674
0.006256
0.014557
0.009186
-0.001038
0.000397
0.010162
0.011139
-0.002502
0.005280
0.006744
0.006744
-0.001038
0.002838
-0.006897
-0.000061
-0.005920
-0.008362
0.008209
-0.005432
-0.006409
-0.012268
-0.010315
-0.019104
-0.000549
-0.001038
-0.004456
-0.009827
-0.007874
-0.005432
-0.000061
-0.009338
-0.004944
-0.013245
-0.002991
0.001862
-0.019592
-0.010315
-0.007874
-0.011780
-0.001038
-0.001038
0.001862
-0.005920
-0.016663
-0.008362
-0.001526
-0.017639
-0.004944
-0.008850
0.001373
-0.010803
-0.007874
-0.010315
-0.010315
-0.002014
-0.003967
-0.009827
-0.010803
-0.003967
-0.002991
-0.004944
-0.006409
-0.012268
0.003326
-0.006897
-0.011780
-0.005920
-0.000549
-0.003479
-0.006409
-0.011780
-0.010803
-0.011292
-0.009338
-0.008362
-0.002991
-0.004456
-0.002502
-0.008850
-0.002014
0.000397
-0.003967
-0.004944
0.002350
-0.002014
-0.006409
-0.001526
0.003326
-0.001038
-0.006897
-0.007385
0.003815
-0.004456
0.004791
0.007721
0.003815
0.005768
0.011627
0.009674
0.010651
0.041412
0.054596
0.021881
0.037994
-0.002991
-0.116760
-0.106995
-0.064026
-0.002014
0.007233
0.018951
0.012604
0.005280
-0.029358
-0.037659
-0.054260
-0.059143
-0.056702
-0.041077
-0.043518
-0.030334
-0.012268
0.003815
0.007721
0.003326
0.013092
0.016998
0.020905
0.010162
0.016998
0.008209
0.023346
0.013580
0.014557
0.015533
0.022858
0.014069
0.010651
0.011139
0.012115
0.015533
0.023346
0.018463
0.005768
0.015533
0.011139
0.020416
0.013580
0.010651
0.019928
0.010651
0.009674
0.007233
0.003326
0.008209
0.002838
0.002350
0.005768
0.006744
0.006744
0.006744
0.003815
0.005768
0.000397
-0.000549
0.007233
-0.004944
0.000397
0.001373
-0.003479
-0.006409
-0.001038
0.000885
-0.005920
0.002838
0.005768
-0.003479
0.000397
0.006744
-0.006897
0.001373
0.007233
0.003326
-0.000549
0.004791
-0.001526
0.004303
0.005280
0.005768
-0.003479
0.006256
0.006744
0.005768
-0.001038
0.001862
0.008209
-0.000549
0.003815
0.001862
-0.002991
-0.007874
0.001862
-0.003967
-0.008850
0.003326
-0.010315
-0.006897
-0.002014
-0.015198
-0.008850
-0.007385
-0.012268
-0.013733
-0.016174
-0.009338
-0.015198
-0.010803
-0.009827
-0.020569
-0.009827
-0.007874
-0.007874
-0.013733
-0.008850
-0.006409
-0.010803
-0.012756
-0.006897
-0.014709
-0.011780
-0.006897
0.001373
-0.002502
0.000397
-0.007385
0.024811
0.028229
0.026276
0.016998
-0.011780
-0.024475
-0.004944
0.017975
0.037994
0.035065
0.027740
0.043365
0.056549
0.093170
0.074615
0.056061
-0.016174
-0.069885
-0.063049
-0.056213
-0.018127
-0.007874
-0.051331
-0.093323
-0.065002
-0.044495
-0.066467
-0.089905
-0.103577
-0.124573
-0.129944
-0.132874
-0.128967
-0.107483
-0.099182
-0.096252
-0.072815
-0.067444
-0.047424
-0.040588
-0.030334
-0.027405
-0.009827
-0.004456
0.011139
0.002838
0.002838
0.014557
0.013580
0.016022
0.023834
0.025299
0.012115
0.010162
0.015533
0.025787
0.016022
0.022369
0.006744
0.005280
0.022858
0.031647
0.044830
0.046783
0.043854
0.043365
0.040924
0.051178
0.069244
0.066315
0.025787
0.005280
-0.023010
-0.018616
0.012604
0.048248
0.059967
0.044342
0.030670
0.004303
-0.003967
-0.009827
-0.018616
-0.035706
-0.024475
-0.016663
-0.023987
-0.013245
-0.015686
-0.012756
-0.005432
-0.017639
-0.013733
0.001862
-0.010315
-0.002502
-0.007385
-0.010803
-0.008850
-0.005920
-0.003967
-0.001526
-0.003479
-0.010315
-0.004944
-0.010315
-0.004456
-0.013733
-0.002991
-0.003479
-0.000061
-0.000549
0.019928
0.013580
0.020905
0.028229
0.039459
0.040436
0.043854
0.057526
0.057526
0.057037
0.045807
0.057526
0.050201
0.047760
0.034576
0.042877
0.030670
0.001862
0.012115
-0.010315
0.011139
-0.022522
-0.064026
-0.097717
-0.109924
-0.106506
-0.092834
-0.094299
-0.089417
-0.020569
0.039948
-0.023010
-0.154846
-0.176331
-0.137268
-0.089417
-0.036682
0.002350
0.016998
0.021393
0.011139
0.016022
0.010651
0.017487
0.017487
0.026764
0.024811
0.032623
0.034576
0.035065
0.043854
0.037994
0.038483
0.029205
0.041412
0.043854
0.036041
0.024811
0.030670
0.028229
0.022858
0.014557
0.028229
0.017487
0.013580
0.013580
0.017975
0.021393
0.013580
0.014557
0.010651
0.004791
0.009674
0.008209
0.005280
0.006256
0.001862
-0.002502
0.005280
0.008209
-0.003479
-0.001038
-0.005920
-0.012756
-0.009827
-0.011780
-0.006897
-0.003967
-0.012268
-0.014221
-0.010315
-0.005432
-0.017151
-0.014709
-0.010803
-0.013245
-0.001526
-0.007385
-0.000061
-0.011292
-0.000061
-0.007874
-0.002991
-0.007385
0.000397
-0.005432
-0.013733
0.001862
-0.000549
-0.000549
-0.007874
-0.001526
0.004791
0.006744
-0.007874
0.005280
-0.001038
0.009674
0.004303
0.003815
0.008209
0.005280
0.008209
0.004303
-0.000549
-0.002991
0.004791
0.004303
0.010651
0.004303
0.003326
0.010651
-0.003479
0.002838
-0.001526
-0.007385
0.006256
-0.009338
0.000885
-0.006897
-0.006409
-0.002014
-0.004944
-0.012756
-0.005432
-0.005432
-0.003967
-0.008362
-0.007385
-0.006897
-0.008362
-0.007385
-0.005920
-0.000549
-0.011292
-0.005432
-0.007874
-0.007874
0.006256
-0.015198
-0.007385
-0.003967
-0.002014
0.005280
0.002350
0.009674
0.013580
0.017975
-0.003479
-0.063049
-0.171448
-0.191467
-0.143127
-0.134338
-0.065002
0.045807
0.051666
-0.051819
-0.129456
-0.141663
-0.111389
-0.099182
-0.104553
-0.108948
-0.067932
-0.031799
-0.016663
-0.003967
0.000397
0.008698
0.014557
0.020416
0.020905
0.028717
0.027252
0.036530
0.037018
0.032623
0.031158
0.031158
0.038483
0.033112
0.034088
0.028229
0.020416
0.027740
0.027252
0.032135
0.022858
0.027252
0.020905
0.012115
0.016022
0.017487
0.027252
0.015045
0.011139
0.013580
0.013092
0.003326
0.009186
0.001862
0.006744
0.009186
0.004791
0.004303
-0.003479
-0.006409
-0.001038
0.005280
-0.003967
-0.001526
-0.004456
-0.006409
-0.004456
-0.001526
-0.011780
-0.008850
-0.005432
-0.015686
-0.004944
-0.007874
-0.008850
-0.000549
-0.004944
-0.002991
-0.009827
-0.003479
-0.011780
-0.007874
-0.008850
-0.007874
-0.008362
-0.002991
-0.004456
-0.000061
-0.003967
-0.004944
-0.008362
-0.012268
-0.005432
-0.002014
-0.004456
-0.012756
-0.007385
0.003815
-0.000061
-0.011780
-0.008850
-0.005920
-0.000061
0.001373
-0.012268
-0.004456
-0.006897
-0.005432
0.000397
-0.007874
-0.011780
-0.004944
-0.006897
-0.008362
-0.004944
-0.000549
-0.002502
-0.007385
-0.009338
-0.001038
-0.006409
0.005280
-0.003967
-0.002991
-0.000549
-0.004456
0.001862
-0.006897
0.006744
-0.005920
0.002838
0.000397
-0.002014
-0.010315
-0.000549
-0.002502
-0.001038
0.001862
-0.002502
0.000397
-0.006409
-0.003479
0.011139
-0.004944
-0.002014
0.002838
-0.001526
-0.004456
-0.001526
-0.003967
-0.002014
-0.005432
0.000397
-0.002502
-0.007874
0.000397
-0.005920
-0.005920
-0.005432
0.001373
-0.000061
-0.007385
0.002350
0.003815
-0.004944
-0.000061
0.000397
-0.002991
-0.002991
-0.001038
0.001862
0.002350
-0.001038
0.015045
0.010651
0.007233
0.026764
0.017975
0.016022
-0.006409
-0.077209
-0.165588
-0.160217
-0.092834
-0.048401
0.070221
0.110748
0.064362
-0.054749
-0.077698
-0.063538
-0.060120
-0.022522
0.024811
0.019928
0.030182
0.031158
0.048737
0.052643
0.070709
0.059479
0.051178
0.055084
0.045319
0.052643
0.032135
0.026276
0.034088
0.021881
0.006256
0.011139
0.012115
0.009186
0.002838
0.001373
0.010651
-0.000549
0.004303
-0.009338
0.004791
0.002350
0.006256
0.000885
-0.000061
0.002350
-0.006897
-0.000061
0.001373
-0.000549
-0.001526
-0.000549
-0.002991
0.008698
-0.002502
-0.008362
-0.002502
0.000397
0.002838
-0.006897
-0.000061
-0.002991
0.003815
0.003815
-0.001038
-0.000549
0.003326
-0.007874
-0.005920
-0.000549
0.011139
-0.007385
-0.000061
-0.000549
0.004303
-0.002014
0.008209
0.000397
0.001862
0.001862
0.001862
0.000885
0.009186
-0.002014
-0.004456
0.007233
-0.000061
0.005280
0.006744
0.008698
0.009186
0.007233
0.010162
0.008209
0.008698
0.009186
0.010651
0.016022
0.014069
0.011627
0.007721
0.007721
0.002350
0.008209
0.012115
0.013092
-0.000549
0.008698
0.004791
-0.002502
0.004303
0.004303
-0.001038
-0.007874
-0.005432
-0.011780
-0.007385
-0.006897
-0.007874
-0.011780
-0.006409
-0.006897
0.001862
-0.003479
-0.013733
-0.007874
-0.010315
-0.013245
0.004303
-0.004944
-0.014221
-0.009338
-0.019592
-0.007385
0.004303
0.002350
-0.014709
-0.010803
-0.016663
-0.007385
-0.009338
-0.007874
-0.005432
-0.031799
-0.031311
-0.011780
0.007233
0.036041
0.066803
0.045807
0.057037
0.025299
-0.093811
-0.234436
-0.218323
-0.155823
-0.117249
-0.130432
0.016022
0.031158
-0.043518
-0.171936
-0.168030
-0.127502
-0.116760
-0.143616
-0.148499
-0.122131
-0.085999
-0.053772
-0.022034
-0.023010
-0.012756
0.009186
0.021881
0.040436
0.057037
0.060944
0.062408
0.051666
0.040436
0.040436
0.043854
0.038971
0.033600
0.024323
0.031158
0.024811
0.028717
0.024811
0.022369
0.020416
0.018951
0.016998
0.016998
0.026764
0.021881
0.014557
0.028717
0.028229
0.027252
0.026276
0.029694
0.025299
0.019928
0.021881
0.022858
0.018463
0.022369
0.018951
0.009674
0.022369
0.025299
0.020416
0.013092
0.010162
0.010162
0.005768
0.006256
-0.008850
0.001373
-0.006409
-0.006409
-0.004944
0.003815
-0.008850
-0.001526
-0.008850
-0.005432
-0.000549
-0.002991
0.000885
0.003815
-0.010803
-0.008850
-0.011292
-0.000061
-0.003479
-0.003967
0.004791
-0.005432
0.001373
0.002838
-0.003479
0.001373
0.001862
0.005768
-0.002502
0.005768
-0.001038
0.001862
0.008209
0.005768
-0.000061
-0.003967
-0.000549
-0.001526
-0.001526
0.012604
-0.002014
0.001373
0.007233
-0.000549
0.001862
-0.002502
-0.000061
-0.009827
0.001373
0.001862
-0.012268
-0.007874
-0.005920
-0.004456
-0.003967
-0.001038
-0.005432
0.000397
-0.005432
-0.001038
0.011139
0.008209
0.017487
0.026276
0.024811
0.031158
0.046783
0.043365
0.024811
-0.008850
-0.056213
-0.065979
-0.049377
-0.017151
-0.027405
-0.017639
-0.001038
0.020905
0.037994
0.006744
-0.033752
-0.069397
-0.082581
-0.063538
-0.035706
-0.025452
-0.014221
0.006256
0.012115
0.022369
0.023834
0.030670
0.032623
0.016998
0.019928
0.024323
0.022858
0.019440
0.018463
0.020416
0.023834
0.009674
0.016022
0.009674
0.026764
0.019440
0.012604
0.005280
0.005768
0.010162
0.002838
0.001862
-0.005432
0.002350
-0.000549
-0.003479
-0.009338
-0.005920
-0.008850
-0.002991
-0.000549
-0.009338
-0.006897
-0.014221
-0.012756
-0.012756
0.000397
-0.016663
-0.007385
-0.011780
-0.005920
-0.007874
-0.012268
-0.006897
-0.013733
-0.021545
-0.012756
-0.004456
-0.005432
-0.012268
-0.003967
-0.006897
-0.008362
-0.006897
-0.004456
-0.009827
-0.009338
-0.008850
-0.007385
-0.010315
-0.003479
-0.004456
-0.003967
0.000885
-0.005920
-0.005432
-0.011780
-0.007385
-0.009827
-0.008362
-0.003479
-0.000549
-0.004944
-0.006409
-0.006897
-0.005432
-0.016174
-0.010803
-0.008362
-0.010315
-0.012756
-0.003967
-0.005920
-0.006409
-0.008850
-0.015198
-0.003479
-0.009827
-0.009827
-0.002991
-0.012268
-0.014221
-0.007874
-0.011780
-0.010315
-0.007874
-0.017639
-0.006897
-0.010803
-0.018127
-0.008850
-0.008850
-0.013733
-0.018616
-0.011780
-0.009827
-0.000061
-0.014221
-0.017639
-0.016174
-0.013245
-0.008362
-0.015198
-0.012268
-0.007874
-0.013733
-0.007385
-0.007385
-0.011292
-0.009338
-0.010315
-0.018127
-0.011292
-0.010315
-0.001038
-0.008362
-0.004456
-0.019104
-0.002991
-0.002502
-0.003479
-0.002014
-0.008362
0.000397
-0.002014
-0.004944
-0.002502
-0.007874
-0.000061
0.002350
-0.007385
-0.007874
-0.000549
-0.007874
-0.007385
-0.004944
0.000885
0.009186
0.019440
-0.013245
-0.073303
-0.144104
-0.187073
-0.148010
-0.083557
-0.038147
0.028717
0.018951
-0.035217
-0.067932
-0.066956
-0.085999
-0.088440
-0.076721
-0.051819
-0.015686
0.006744
0.013092
0.028717
0.040924
0.042389
0.058502
0.060944
0.060455
0.061432
0.062408
0.056549
0.049713
0.052155
0.046783
0.043854
0.041901
0.046783
0.040924
0.031158
0.036530
0.035553
0.035065
0.037506
0.036530
0.039948
0.044830
0.044830
0.045319
0.036041
0.042389
0.033112
0.030182
0.037506
0.034088
0.035065
0.039459
0.029694
0.025299
0.024811
0.023834
0.009674
0.010651
0.010651
0.000885
0.006744
0.003815
-0.006409
-0.001526
-0.022522
-0.008362
-0.019592
-0.022522
-0.020569
-0.019592
-0.017639
-0.014709
-0.023987
-0.015686
-0.017639
-0.019104
-0.019104
-0.011292
-0.015686
-0.005432
-0.012756
-0.010315
-0.013245
-0.015198
-0.015198
-0.014221
-0.009338
-0.004944
-0.014221
-0.008850
-0.003479
-0.006409
-0.003479
-0.012268
-0.004456
-0.006409
-0.002502
-0.015198
-0.005432
-0.012268
-0.010315
-0.003967
-0.002014
-0.002014
-0.004456
-0.010803
-0.006897
-0.003967
-0.003479
0.000397
0.005768
-0.004456
-0.010315
-0.005920
0.002838
-0.010315
-0.006897
-0.000549
-0.010315
0.004303
-0.004944
-0.001038
0.005768
-0.007385
-0.007874
-0.001038
-0.007385
-0.005432
0.005280
0.000885
-0.004944
-0.004944
0.000885
0.004303
0.008698
-0.008850
0.001373
0.017487
0.025787
0.028717
0.016510
-0.016663
-0.073792
-0.099670
-0.100159
-0.063538
-0.047913
-0.054749
-0.048889
-0.048401
-0.057190
-0.109436
-0.138733
-0.108459
-0.064514
-0.036194
-0.041565
-0.035706
-0.028870
-0.024475
-0.010803
0.010162
0.024323
0.037018
0.051178
0.058014
0.079498
0.097076
0.091217
0.095123
0.094635
0.084869
0.083405
0.081451
0.077057
0.062408
0.056061
0.049225
0.052155
0.045807
0.031158
0.038971
0.037506
0.033112
0.018951
0.030182
0.008698
0.021881
0.015045
0.009674
0.011139
0.013580
0.015533
0.015045
0.007721
0.004303
0.001373
0.003326
0.008209
0.003815
-0.008362
0.001373
-0.006897
-0.003479
-0.009827
-0.008362
-0.010803
-0.017151
-0.014709
-0.001038
-0.012756
-0.016663
-0.023987
-0.015198
-0.017151
-0.024475
-0.018616
-0.008850
-0.009827
-0.005432
-0.009338
-0.002991
-0.009827
-0.015198
-0.021057
0.002838
-0.011780
-0.002014
-0.011780
-0.015198
-0.005920
-0.012268
-0.004456
0.002838
-0.012756
-0.009827
-0.015198
0.000885
-0.001526
-0.000061
-0.012268
-0.033264
-0.015198
-0.005432
0.022858
0.036530
0.036041
0.030670
0.024811
0.027252
0.037506
0.034576
0.004791
-0.031311
-0.021057
-0.007385
-0.006897
0.013580
0.022858
0.015533
0.002350
-0.015686
-0.028870
-0.030334
-0.043518
-0.052307
-0.038635
-0.037659
-0.033752
-0.034729
-0.022034
-0.014221
0.000397
-0.034729
-0.028381
-0.034241
-0.022034
-0.016174
-0.015198
-0.001038
-0.018127
-0.071350
-0.146057
-0.113831
-0.069885
-0.083557
-0.079163
-0.080139
-0.042053
-0.059631
-0.092834
-0.106995
-0.111877
-0.093323
-0.075256
-0.063538
-0.071350
-0.059631
-0.041077
-0.010315
-0.002014
0.011139
0.028229
0.029694
0.019928
0.028717
0.027252
0.038483
0.043365
0.036530
0.049225
0.034088
0.034088
0.030182
0.031647
0.033600
0.037994
0.021881
0.019440
0.028229
0.018951
0.015045
0.012115
0.013092
0.016510
0.016022
0.010162
0.015533
0.013092
0.016510
0.019928
0.018463
0.023834
0.019928
0.024323
0.028717
0.016510
0.024811
0.017487
0.031647
0.025787
0.021881
0.029694
0.021881
0.028717
0.026764
0.024811
0.020905
0.013580
0.013580
0.014557
0.009674
0.010651
0.016022
0.011627
0.006744
0.000885
0.003326
0.010162
0.011627
0.002350
0.005280
0.001862
0.003815
-0.008850
-0.002502
0.006256
-0.000061
0.007233
0.003326
0.010162
0.001373
0.001373
-0.006409
0.001373
-0.005920
-0.001526
0.006256
-0.003479
-0.002014
-0.002991
0.005768
0.006744
0.004791
0.007233
0.005768
0.008209
0.000397
0.008209
0.011139
0.013580
0.010162
0.010162
0.009186
0.012604
0.016998
0.016022
0.018951
0.008209
0.010162
0.005768
0.017487
0.006256
0.000885
0.005280
-0.001038
0.000885
-0.009338
0.004791
-0.029846
-0.051331
-0.062561
-0.057190
-0.054749
-0.058655
-0.050354
-0.059143
-0.070374
-0.065979
-0.059143
-0.071350
-0.072815
-0.066467
-0.051819
-0.056702
-0.057190
-0.052307
-0.042053
-0.044495
-0.036682
-0.020569
-0.019104
-0.005432
0.004303
0.009186
0.013580
0.014069
0.006744
0.005280
-0.003479
0.003326
-0.004944
0.006256
-0.000061
0.009186
0.001373
0.002350
0.007233
-0.004456
-0.001038
-0.003479
-0.004456
-0.002502
-0.012756
-0.005920
-0.007385
0.008698
0.002838
-0.006409
-0.002502
0.001373
-0.002014
-0.002502
-0.002014
-0.004456
0.012115
0.007721
0.011139
0.005768
-0.009338
0.002838
0.001373
-0.008850
0.011139
-0.000061
0.003326
-0.000549
0.001373
0.008209
-0.001526
0.000397
0.004791
0.004303
-0.010315
0.000397
-0.000549
0.000397
0.002838
-0.002014
0.001373
0.006256
-0.007874
-0.000061
-0.002014
-0.008362
0.004791
0.006256
-0.000549
-0.002014
0.001862
-0.007385
-0.002502
0.005280
-0.005432
0.002838
-0.004944
0.004791
-0.004456
-0.002502
-0.003479
-0.002991
-0.003479
0.000885
0.010651
-0.003479
-0.004944
-0.008362
0.005768
0.001373
0.008209
-0.000549
0.006744
0.002350
0.003326
0.000885
-0.008362
0.003326
-0.002014
0.004303
0.000397
0.003326
0.001862
0.006256
0.012115
-0.000061
-0.001526
0.012604
0.006744
0.003815
-0.004456
0.006256
0.010162
0.000397
0.008698
0.001373
-0.000061
0.004791
-0.005432
0.002838
0.002838
0.011139
-0.003479
0.007233
0.005280
0.000885
0.003815
-0.002991
0.005768
0.007233
0.007233
0.011139
-0.001038
0.003326
0.005768
0.005768
0.004791
-0.001526
-0.001038
0.003815
-0.001526
0.001862
0.008209
0.011139
-0.007385
-0.002991
-0.000061
-0.014709
0.002350
0.012115
0.035065
0.067291
0.039459
0.081940
0.085358
-0.040100
-0.092346
-0.062561
-0.053772
-0.076233
-0.023499
0.041412
0.063873
0.044342
0.018463
-0.028381
-0.044495
-0.058655
-0.053284
-0.045471
-0.032776
-0.022034
-0.004456
-0.005432
0.005280
0.002350
0.020416
0.014069
0.015533
0.021881
0.016510
0.019440
0.023346
0.025299
0.012115
0.018951
0.005768
0.018463
0.014069
0.009186
0.008698
0.013580
0.010651
0.011139
0.004303
0.006256
0.005280
0.007721
0.013092
0.010651
-0.000549
0.003815
0.000885
-0.003479
-0.003479
-0.002014
-0.000061
0.000397
0.005280
0.002838
0.002838
-0.007874
-0.008362
-0.002502
0.000885
0.001373
-0.018616
-0.001038
-0.003479
-0.010315
-0.004944
-0.014221
-0.011780
-0.006897
-0.004456
-0.009827
-0.004944
-0.008850
-0.011292
-0.023010
-0.016174
-0.015198
-0.011780
-0.014709
-0.005920
-0.019104
-0.022034
-0.018127
-0.019104
-0.014221
-0.005432
-0.021545
-0.024963
-0.012756
-0.024963
-0.025452
-0.023010
-0.016174
-0.016663
-0.012756
-0.019104
-0.007385
-0.019592
-0.010315
-0.012268
-0.003967
-0.010803
-0.016174
-0.007385
-0.002991
-0.000549
-0.011780
-0.011780
-0.004456
-0.000061
-0.005920
-0.003479
-0.003967
-0.015198
0.001862
-0.012756
-0.005920
-0.003967
-0.004944
-0.008362
-0.006897
-0.002502
-0.002014
-0.006897
-0.015686
-0.004944
-0.005432
-0.003967
-0.003479
-0.007385
-0.001526
0.000397
-0.001526
0.003815
-0.001526
-0.005920
-0.005432
-0.000061
0.007233
0.001373
-0.006897
-0.005920
0.001373
0.003815
-0.005920
0.003326
0.004303
0.001862
-0.011780
0.010162
0.012604
-0.001526
-0.002014
-0.005432
0.003815
-0.003479
-0.005432
0.006744
-0.001038
-0.000061
0.000885
-0.000061
-0.001038
-0.003967
-0.001526
0.003815
0.002838
0.001862
0.003326
0.002350
0.003815
0.004303
0.005280
0.008698
-0.001526
0.006744
-0.000549
0.013580
0.004791
0.009186
0.011627
0.009186
0.005768
0.017487
0.015533
0.043365
0.086334
0.101959
0.046783
-0.034729
-0.099182
-0.136780
-0.025940
0.036530
0.002350
-0.039124
-0.031311
-0.002502
-0.006409
-0.040100
-0.072327
-0.065491
-0.078186
-0.068909
-0.053772
-0.024475
-0.026917
-0.018127
-0.039612
-0.015198
0.001373
0.003326
0.016510
0.023346
0.013092
0.031647
0.029694
0.044342
0.032135
0.028229
0.017975
0.012604
0.016510
0.036530
0.049225
0.062897
0.047272
0.043854
0.045807
0.058502
0.062897
0.029205
-0.003479
-0.000061
-0.005432
0.017487
0.025299
0.048248
0.041412
0.020416
0.004791
-0.010803
-0.013733
-0.024475
-0.031311
-0.025940
-0.021545
-0.023987
-0.017151
-0.017639
-0.012756
-0.009827
-0.007385
-0.004456
-0.005920
-0.006409
0.003815
-0.005432
0.002350
0.006256
0.001373
0.001862
0.008209
0.005280
0.007721
0.010651
0.007721
0.005768
0.004303
0.005768
0.000885
0.006256
-0.004456
0.002838
0.000885
0.009186
0.005768
-0.010803
-0.002014
-0.004944
-0.008362
-0.002502
-0.004944
-0.004456
-0.011292
-0.006409
0.006744
-0.006897
-0.001526
-0.002991
-0.005432
-0.002991
-0.016663
-0.004456
-0.002014
-0.001038
0.000397
-0.008850
0.002838
-0.014709
-0.009827
-0.010315
-0.007385
-0.004944
-0.002502
-0.002502
-0.010803
-0.008850
-0.002014
-0.008850
-0.011780
-0.012268
-0.014709
-0.016174
-0.014709
-0.016663
-0.029358
-0.018616
-0.024475
-0.012268
-0.019592
-0.019104
-0.015686
-0.024963
-0.020081
-0.019104
-0.025940
-0.023010
-0.017639
-0.022034
-0.017151
-0.019104
-0.018127
-0.019104
-0.016663
-0.015198
-0.009827
-0.023987
-0.011780
-0.016663
-0.012756
-0.022522
-0.010315
-0.014221
-0.006409
-0.013733
-0.017151
-0.009827
-0.004944
0.001373
-0.004456
-0.002014
-0.004456
-0.001038
0.004303
0.019440
0.044830
0.044342
0.012115
0.014069
-0.038635
-0.132874
-0.114319
-0.007385
-0.005920
-0.032776
-0.028870
-0.045471
-0.036194
-0.026428
-0.038635
-0.065491
-0.074280
-0.080139
-0.072815
-0.048889
-0.036194
-0.026917
-0.023499
-0.018127
-0.010315
-0.003967
0.016022
0.010651
0.012604
0.016998
0.008698
0.013580
0.011139
0.011139
0.016022
0.005768
0.005280
0.008698
0.008698
0.013092
0.002350
0.008698
0.009186
0.005768
0.010162
0.012115
0.002838
0.010651
0.010651
0.009186
0.004303
0.010162
0.009674
0.007721
0.007233
0.006256
0.005280
0.000397
0.000885
0.005280
0.001862
0.004303
-0.000549
-0.002014
0.002350
0.003326
-0.012756
-0.005920
0.001862
-0.008362
-0.003967
-0.013245
-0.002991
-0.002502
-0.000061
-0.002991
0.001862
0.003326
-0.008362
0.009186
0.014557
0.014069
0.017487
0.016998
0.011627
0.008698
0.005768
0.013092
0.003815
0.016998
0.009186
-0.000549
-0.000549
0.014069
0.012115
0.005768
0.001373
-0.001526
-0.002502
-0.013733
-0.008362
-0.001526
-0.001038
-0.008362
-0.004456
-0.002991
-0.002502
0.004303
0.002838
-0.001038
-0.006897
-0.003967
0.001862
0.000397
0.000885
0.002350
0.009186
-0.001526
0.004791
0.001373
-0.002502
-0.000549
-0.003479
-0.006409
-0.007385
-0.001038
-0.002991
-0.002014
-0.002991
-0.004944
-0.004944
-0.007385
0.004791
0.000397
-0.006409
-0.002991
-0.002502
0.005280
-0.002502
0.000885
0.002838
0.006744
0.004303
0.013092
0.011627
0.017975
0.014069
0.008209
-0.001526
0.007233
0.008209
-0.000061
-0.009827
-0.004456
0.005768
-0.007385
-0.005920
-0.008362
-0.003967
-0.014709
-0.005432
-0.021057
-0.017151
0.053131
-0.014709
-0.074280
-0.092834
-0.066467
-0.066956
-0.054260
-0.045471
-0.022034
0.004791
0.013092
-0.023499
-0.023010
-0.042053
-0.036682
-0.033752
-0.021545
-0.003967
0.000885
-0.002502
0.017975
0.020905
0.027740
0.023346
0.030670
0.038971
0.033112
0.025299
0.023834
0.020905
0.025299
0.016510
0.020905
0.025299
0.017487
0.019440
0.007721
0.009186
0.001862
0.007721
0.004303
0.014557
-0.001526
0.005768
0.006744
0.016510
0.001373
0.002838
0.009186
0.005280
0.008209
0.000885
0.009674
0.003815
-0.001526
-0.002014
-0.003479
0.002838
0.005280
-0.000549
-0.007874
-0.012268
0.001862
-0.006897
0.001373
0.000885
0.007721
0.004303
-0.007385
-0.004944
-0.009827
-0.002502
0.002350
-0.004944
-0.014709
-0.005920
-0.000061
-0.008850
-0.004944
-0.003967
-0.008362
-0.012756
0.001373
-0.002502
-0.002502
-0.004944
-0.007385
0.003326
-0.000549
-0.001526
0.000397
-0.014709
-0.004456
-0.012268
0.004303
-0.002014
-0.010803
-0.007874
-0.003479
-0.008362
-0.001038
-0.007874
-0.008850
-0.010315
-0.002502
-0.013733
-0.002991
-0.009338
-0.007874
0.001862
-0.005432
-0.005920
-0.018127
-0.010315
0.002838
-0.002014
-0.002014
-0.008850
-0.009827
0.004791
-0.001526
-0.002502
-0.005920
-0.001038
0.002350
-0.001526
0.003815
-0.002014
-0.001038
0.005280
-0.000549
-0.003967
-0.002991
-0.002502
0.000885
-0.009338
-0.014221
-0.000549
-0.006897
-0.010315
-0.010315
-0.008850
-0.003967
-0.005920
-0.002014
-0.005432
0.001373
-0.016174
-0.001038
0.000397
0.000885
-0.003967
-0.009338
-0.007385
0.007721
0.003815
-0.000549
-0.008850
0.004791
-0.004944
0.006256
-0.004944
0.012604
0.002350
-0.012268
-0.009338
0.014069
0.018951
0.029205
0.025299
0.025787
0.006744
0.015045
0.019440
0.008698
-0.010315
-0.002014
0.010162
0.035553
0.050201
0.084381
0.134674
0.150299
0.118073
-0.028870
-0.203186
-0.269104
-0.099670
-0.013733
0.028229
0.042877
0.052155
0.013092
-0.044495
-0.099182
-0.104553
-0.102112
-0.104553
-0.084534
-0.063538
-0.056213
-0.027893
-0.024963
-0.004944
0.002350
0.018463
0.009186
0.015533
0.017487
0.015045
0.018463
0.028717
0.026764
0.016998
0.034576
0.030670
0.027252
0.022858
0.029205
0.025299
0.033112
0.026764
0.034576
0.029694
0.025787
0.016998
0.018463
0.017975
0.010651
0.011627
0.015045
0.014557
0.005280
0.002350
0.002838
0.001373
-0.001038
0.000397
-0.002014
-0.003479
-0.003967
-0.004944
0.001862
-0.007385
-0.008850
-0.001526
-0.016174
-0.014221
-0.008850
-0.001038
-0.013245
-0.018127
-0.008850
-0.017151
-0.016663
-0.017151
-0.019592
-0.018616
-0.015198
-0.014709
-0.003479
-0.010315
-0.023499
-0.018127
-0.010803
-0.009338
-0.012756
-0.011780
-0.007874
-0.017151
-0.012756
-0.023499
-0.014221
-0.007385
-0.012756
-0.021057
-0.003479
-0.019104
-0.016174
-0.008362
-0.013245
-0.020569
-0.017639
-0.013245
-0.009338
-0.017639
-0.006409
-0.021057
-0.014221
-0.009338
-0.015198
-0.016663
-0.012756
-0.011780
-0.021057
-0.003967
-0.013733
-0.010315
-0.006897
-0.005920
-0.003479
-0.012268
-0.009338
-0.008850
-0.001526
-0.019104
-0.014221
-0.002991
-0.002502
-0.006897
-0.003479
-0.008362
-0.004456
0.000397
-0.013245
-0.001038
0.000885
-0.005920
-0.014709
-0.009338
-0.010315
-0.011780
0.003326
-0.005432
-0.000061
-0.001038
0.000397
-0.009827
0.004791
-0.005920
-0.006409
-0.006897
0.002350
-0.007874
0.004791
0.000397
-0.002014
-0.008362
-0.002502
-0.002502
-0.001526
-0.009338
-0.000549
-0.005432
-0.006897
-0.000549
-0.007874
-0.001526
-0.001038
0.000397
0.004791
-0.007874
0.000885
-0.004944
0.000885
-0.007385
-0.002991
0.002838
0.008698
0.002350
0.029694
0.050201
0.076080
0.057037
0.001373
-0.030334
-0.087952
-0.077698
-0.010803
-0.007385
-0.023010
-0.003967
0.011139
-0.006409
-0.022034
-0.030823
-0.043030
-0.052795
-0.055237
-0.051331
-0.048401
-0.038147
-0.031311
-0.018127
-0.013245
-0.002991
0.011627
0.020416
0.014557
0.024811
0.021393
0.014557
0.020905
0.014069
0.017487
0.012115
0.018463
0.015533
0.020905
0.009674
0.011139
0.001373
-0.000549
0.003815
0.000885
0.000397
0.008698
-0.007874
0.002350
-0.006897
-0.008850
-0.001038
-0.002991
-0.004944
-0.005920
-0.009827
-0.004456
-0.010315
-0.003479
-0.011292
-0.006409
-0.008850
-0.013245
-0.002991
-0.009827
0.002350
0.004303
0.009186
0.017487
0.031647
0.042877
0.035553
0.040436
0.040436
0.030670
0.019928
0.019928
0.027252
0.022369
0.038483
0.038971
0.037994
0.037018
0.027252
0.017975
0.014557
0.010651
0.005280
0.008209
-0.000549
-0.009338
-0.007385
-0.018127
-0.002014
-0.007385
0.005280
-0.004944
-0.000549
-0.001038
-0.007385
0.000397
0.001862
-0.007385
0.005768
0.001862
0.005768
-0.007874
0.000885
0.003815
0.003815
0.003815
-0.001526
-0.015198
0.002350
-0.006409
0.001373
-0.000061
-0.000061
-0.003967
0.000397
-0.007385
-0.009338
0.000885
0.005768
-0.002502
0.002838
-0.012756
-0.002502
0.002350
-0.011780
-0.002502
-0.006409
-0.003479
-0.014709
-0.011292
0.000397
0.004303
-0.006897
-0.012756
-0.008362
-0.007874
-0.009338
-0.009827
-0.011780
-0.011780
-0.006897
-0.007385
-0.000549
-0.005432
-0.011292
-0.016174
-0.000061
-0.005920
-0.007385
-0.004944
-0.014709
-0.010803
-0.005920
-0.002991
-0.007385
-0.002502
-0.000061
0.001373
0.005280
0.012604
0.011627
-0.004456
-0.016663
0.020416
0.046295
0.038483
0.012604
-0.094299
-0.102112
-0.130432
-0.075256
-0.023499
0.009186
-0.006409
-0.026428
-0.048889
-0.063049
-0.082092
-0.084045
-0.079163
-0.066467
-0.065002
-0.048401
-0.044495
-0.031311
-0.025452
-0.019104
-0.007385
-0.001038
-0.008850
-0.002014
0.008698
-0.000061
0.019928
0.015533
0.016510
0.016998
0.007721
0.011627
0.016998
0.013580
0.016022
0.011139
0.015533
0.012115
0.009186
0.010651
0.021393
0.013580
0.014557
0.018951
0.006256
0.004303
0.015045
0.009674
0.016022
0.008698
0.013580
0.006256
0.009186
0.006744
0.006744
0.008209
0.012115
-0.002014
-0.002014
0.009186
-0.004456
-0.002014
0.002350
0.003815
-0.001038
0.006256
-0.003967
0.004303
-0.000061
-0.006409
-0.005920
0.001373
-0.009827
0.004303
-0.006409
0.000397
0.006744
-0.001038
-0.005432
0.002838
-0.003967
0.012115
0.000885
0.001862
0.004791
0.005280
0.004791
0.010162
-0.000061
0.000397
0.004791
0.002838
-0.000549
0.006744
-0.004944
-0.000061
-0.001526
-0.005432
-0.002014
-0.004944
-0.002014
-0.007874
-0.008850
-0.014709
-0.006897
-0.008850
-0.004944
-0.011780
-0.008362
-0.008850
-0.005432
-0.004456
-0.012756
-0.005920
-0.014709
-0.008850
-0.002502
-0.005920
-0.004456
-0.010315
0.000397
0.000397
-0.006409
-0.002502
0.000885
0.010162
0.000885
0.001373
-0.002014
-0.000549
0.002838
0.006744
-0.008362
-0.003967
0.003815
-0.005432
0.006256
0.008698
0.019928
0.029694
0.021881
0.037994
0.024323
0.039948
0.071686
0.071686
0.085358
0.009186
-0.098694
-0.094788
-0.001526
0.033112
0.024811
0.005768
-0.020081
-0.042542
-0.045959
-0.022522
-0.008362
-0.027405
-0.039124
-0.056213
-0.057678
-0.047424
-0.025940
-0.017151
-0.009827
-0.000549
0.006744
0.017487
0.024811
0.030182
0.042877
0.033112
0.019928
0.024323
0.023346
0.021881
0.027252
0.027252
0.016510
0.023346
0.019928
0.018951
0.019928
0.032623
0.016998
0.014557
0.025787
0.009186
0.023346
0.013092
0.018951
0.020905
0.014557
0.014557
0.026276
0.013580
0.018463
0.007233
0.014069
0.009186
0.011139
0.004791
0.014557
0.004303
0.006744
0.004303
0.010651
0.004303
0.000397
0.006256
0.012115
0.006256
0.005768
-0.003967
-0.004456
-0.002502
0.009186
0.003815
-0.000549
0.001373
0.002350
0.000397
-0.007385
0.006256
0.006744
-0.010803
0.000397
0.004791
0.003815
0.005768
0.000397
0.003815
0.006744
-0.004944
0.003326
0.004791
0.000885
0.005768
-0.001038
0.005768
-0.002014
-0.002014
0.007233
0.001373
-0.012268
0.000885
-0.008362
-0.004456
-0.005432
-0.004944
-0.003479
-0.008850
-0.010315
-0.011292
-0.006897
-0.007874
-0.015686
-0.008362
-0.010803
-0.007874
-0.018127
-0.008362
-0.020569
-0.003967
-0.012268
-0.004456
-0.006409
-0.008362
-0.002991
-0.002991
-0.007385
-0.008850
-0.008362
-0.012756
-0.004944
-0.018127
-0.000549
-0.001038
-0.008850
-0.007385
-0.007874
-0.002502
-0.001038
-0.009827
-0.006897
0.003326
-0.012268
-0.012268
-0.007385
0.001373
-0.002502
-0.002991
-0.002502
-0.005432
-0.004944
0.001373
-0.002991
-0.006897
-0.002991
-0.002014
0.001373
-0.004456
0.004303
0.006744
0.000885
-0.002014
0.003815
0.000885
-0.004944
0.001373
-0.012268
-0.002991
-0.004944
-0.001038
-0.007385
-0.009338
-0.006409
0.002838
-0.009338
-0.000549
0.014069
0.035553
0.090240
0.070709
-0.029846
-0.120178
-0.086975
-0.050842
0.034576
0.010651
0.002838
-0.051331
-0.059143
-0.027405
-0.028870
-0.061584
-0.063049
-0.061096
-0.062561
-0.067444
-0.065491
-0.059631
-0.044983
-0.035706
-0.032288
-0.012268
-0.012756
-0.021545
-0.008362
0.006744
0.034576
0.042877
0.055084
0.056549
0.069244
0.054596
0.051666
0.062897
0.064850
0.043365
0.024811
0.003326
-0.009338
0.000885
0.032135
0.045807
0.037994
0.023346
-0.002502
-0.028870
-0.029358
-0.040100
-0.035706
-0.045471
-0.037170
-0.031311
-0.030334
-0.028381
-0.019592
-0.021545
-0.023499
-0.016663
-0.004944
-0.016663
-0.016663
-0.007874
-0.012268
-0.017151
-0.006897
-0.012268
-0.010315
0.000397
-0.010803
-0.004944
-0.004456
0.006256
0.000885
0.003815
0.004303
0.019440
0.009186
0.005768
-0.003967
0.010162
0.007233
0.011627
0.008209
0.002838
0.007721
0.007721
0.016998
0.001862
0.006744
0.001373
-0.008850
-0.010803
-0.008362
-0.015686
-0.019104
-0.018616
-0.014709
-0.010315
-0.014709
-0.016174
-0.023987
-0.013245
-0.010315
-0.008362
-0.006897
-0.008850
-0.016663
-0.005432
0.001862
-0.003967
-0.008850
0.004791
0.010651
-0.000549
0.002350
0.005280
0.000885
0.001373
0.010651
0.004303
0.001373
0.000397
0.011139
0.005280
0.002838
0.011627
0.003326
0.008209
0.000885
0.005280
0.013092
0.011139
0.015045
0.013580
0.010162
0.016998
0.001862
0.010162
0.016022
0.011139
0.004303
0.010162
0.008209
0.003815
-0.003479
-0.007874
-0.006409
0.000885
-0.005432
-0.004456
0.002838
-0.007385
-0.004456
-0.016663
-0.015198
-0.020081
-0.008362
-0.015686
-0.012756
-0.013733
-0.016663
-0.009338
-0.017639
-0.014221
0.000397
0.023834
0.005768
-0.020081
-0.065979
-0.073303
-0.105530
-0.086975
-0.031799
-0.031311
0.011139
0.016510
-0.023499
-0.051819
-0.049866
-0.048401
-0.042053
-0.040588
-0.031799
-0.014221
-0.019592
-0.015198
0.009674
0.001373
0.010162
0.009186
0.009186
0.009674
0.011627
0.013092
0.003815
0.007233
0.007233
0.006744
0.001862
-0.002502
0.004791
0.000885
0.007233
0.003326
0.007721
-0.002014
0.001862
0.006744
0.000397
0.000885
0.007721
0.007233
0.007233
0.003326
0.001862
0.008698
0.008209
0.001373
0.001373
0.005768
-0.001038
0.005280
0.002350
-0.006409
0.002838
0.011627
0.005280
-0.002014
0.007233
0.002838
0.006256
0.009674
0.000397
0.004303
-0.000549
-0.000549
0.008209
0.008209
0.004303
0.014069
0.000885
0.007233
-0.000061
0.000397
0.006256
0.003326
-0.000061
-0.005432
-0.003479
-0.002991
0.003815
-0.006409
-0.002502
-0.005432
0.002838
-0.013245
0.001373
-0.002991
-0.018616
-0.003479
0.002350
-0.005920
-0.004456
-0.011780
-0.005432
-0.003479
-0.003479
0.000885
-0.004456
-0.002014
-0.003479
-0.000549
-0.006409
-0.000549
-0.002502
-0.003967
-0.003967
0.003815
-0.001038
0.002838
0.001373
-0.012756
-0.009338
0.003326
-0.005432
-0.003967
-0.004456
-0.008850
-0.009338
-0.000549
0.000885
0.002350
0.001373
-0.001038
-0.004944
-0.006409
-0.007874
0.001862
0.005280
-0.002014
-0.003479
-0.003479
0.005768
0.005768
-0.008362
-0.001526
0.000397
-0.000549
0.001373
-0.001526
0.005280
-0.004456
-0.001526
-0.003967
-0.000549
-0.001038
-0.001526
0.002350
-0.002014
-0.009827
0.002838
-0.001526
-0.019592
-0.007874
0.003815
-0.017151
-0.007385
-0.004456
-0.001038
-0.000549
-0.008850
-0.014221
-0.002014
-0.006409
-0.010315
0.002350
-0.012268
0.002350
0.003815
-0.003967
0.001373
0.001373
-0.002502
-0.002014
-0.002991
0.008209
0.000885
-0.010803
0.000885
0.002838
0.000885
0.004791
-0.000061
0.007721
-0.001038
0.006744
0.005280
-0.008362
0.000885
0.001862
0.008209
0.006256
0.008698
0.006256
0.002838
0.012604
0.006256
0.001862
0.004303
0.006744
0.007233
0.010651
0.006744
0.013580
0.023346
0.019928
0.024811
0.013580
0.025787
0.049225
0.057037
0.007233
-0.029358
-0.049866
-0.045959
-0.040100
-0.009827
-0.039612
-0.017151
-0.001038
0.003815
0.001373
-0.027893
-0.066467
-0.075745
-0.067444
-0.048401
-0.030334
-0.018127
-0.013245
-0.002502
-0.001526
-0.001526
0.007721
0.009186
0.018463
0.022369
0.024811
0.028229
0.034576
0.030670
0.027740
0.024811
0.029205
0.024811
0.034088
0.022858
0.023834
0.016022
0.018951
0.016022
0.017487
0.018463
0.013092
0.006744
0.006744
0.007233
0.006256
0.004303
-0.001526
0.001862
-0.007385
0.002838
-0.006897
-0.002991
-0.009827
0.003815
-0.005920
0.002838
-0.004944
-0.007874
-0.002991
-0.001038
-0.006409
-0.012268
-0.002991
-0.011780
-0.002991
-0.012756
-0.002502
-0.000549
-0.003967
-0.014709
-0.002014
-0.010803
0.003815
0.007721
-0.002991
0.006744
-0.013245
0.002350
0.008698
0.001373
0.000885
0.010651
-0.001526
0.001862
0.005280
0.001373
0.006256
-0.000061
0.007721
0.002838
0.006744
0.004791
-0.003967
0.010651
0.000397
0.016022
-0.000061
0.001373
0.004303
0.006744
-0.006409
-0.001038
-0.002014
-0.001038
0.005768
-0.002014
-0.006409
0.007233
-0.009827
0.005280
-0.001038
-0.008362
-0.003479
-0.009338
-0.006897
-0.009338
-0.003967
-0.002502
-0.014221
-0.014221
-0.009827
-0.007874
-0.007874
-0.009338
-0.006409
-0.004456
-0.015198
-0.001526
-0.002502
-0.002991
-0.013245
-0.000549
-0.005432
-0.001038
-0.011292
-0.001038
-0.010803
-0.003479
-0.002014
-0.010315
-0.006897
-0.012268
-0.001038
-0.011780
-0.008850
-0.004456
-0.003479
-0.005432
-0.005920
0.002350
-0.003967
-0.014221
-0.007385
0.000397
-0.010803
-0.005432
0.007233
-0.001526
0.001862
0.007233
-0.005920
0.004303
0.002838
0.011139
-0.004456
0.002838
-0.002014
0.003326
0.011139
0.005280
0.009674
-0.002014
-0.004944
0.011627
0.006256
0.003326
0.006256
-0.000061
-0.000061
-0.006897
-0.000061
-0.003479
0.002838
-0.015686
0.004303
0.006744
-0.001526
0.006744
0.006744
0.001862
-0.002502
-0.003967
-0.006409
0.009186
0.006256
-0.001038
-0.014221
-0.008362
-0.000549
0.007721
0.001373
-0.017639
-0.013245
-0.010803
-0.013733
-0.002014
-0.012268
-0.021057
-0.036682
-0.024963
-0.015686
0.009674
0.019928
0.006256
0.005768
0.002350
0.009674
0.014557
0.019928
-0.015198
-0.017151
-0.027405
-0.031311
-0.009338
-0.000061
0.005280
0.006744
-0.008362
-0.024963
-0.032288
-0.034729
-0.023499
-0.027405
-0.018127
-0.012756
-0.012756
-0.011292
0.011139
0.051666
0.048248
0.016510
0.003815
-0.077698
-0.068909
0.039948
0.034088
0.049225
0.001862
-0.015686
-0.022522
-0.013245
-0.003479
-0.005432
-0.006409
-0.020081
-0.023987
-0.036682
-0.047913
-0.032776
-0.039612
-0.022034
-0.018127
-0.004944
-0.002991
-0.009827
0.000885
-0.001526
0.003815
0.004303
0.004791
0.007721
0.001862
0.006744
0.010651
0.011139
0.012604
0.005280
0.015533
0.017975
0.007721
0.014557
0.015533
0.015533
0.012604
0.008209
0.017487
0.026764
0.015045
0.013580
0.011627
0.019440
0.024323
0.003815
0.019928
0.023346
0.004791
0.014069
0.009674
0.016510
0.017487
0.012115
0.004791
0.009186
0.005280
0.012115
0.009186
0.004303
0.011139
0.004303
0.002838
0.002838
0.005280
0.006256
0.015045
-0.001038
0.003326
0.001862
0.016022
0.009186
0.007721
-0.001526
0.001862
0.006744
0.011627
0.005280
0.006256
0.014557
0.010162
0.005280
0.001373
0.009674
0.006744
0.002838
0.005280
0.006744
-0.001038
0.003815
-0.001038
0.005280
-0.002502
0.005280
-0.009827
-0.002014
-0.000061
-0.003967
-0.006897
-0.001038
-0.009827
-0.002991
-0.004456
-0.000549
-0.002014
-0.009338
-0.009827
-0.003479
-0.013245
-0.005920
-0.010315
-0.003479
-0.008850
-0.009338
-0.009338
-0.013733
-0.015686
-0.020081
-0.010803
-0.010315
-0.010803
-0.017639
-0.016663
-0.014221
-0.003967
-0.009338
-0.008362
-0.019104
-0.004944
-0.017151
-0.005920
-0.010315
-0.013733
-0.017151
-0.008362
-0.009827
-0.008362
-0.012756
-0.009338
-0.013245
-0.010315
-0.011292
-0.019592
-0.011292
-0.006409
-0.016663
-0.015686
-0.013733
-0.014709
-0.009338
-0.005920
-0.016663
-0.013245
-0.010315
-0.020081
-0.003479
-0.015198
-0.007874
-0.011780
-0.007874
-0.013245
-0.002502
-0.003967
-0.012268
-0.018127
-0.010803
-0.011780
-0.008850
-0.010315
0.001373
-0.005432
-0.015686
-0.018616
-0.008850
-0.003967
-0.008362
-0.000549
-0.008850
-0.013733
-0.003967
-0.005920
-0.017151
-0.008850
-0.014709
-0.005920
-0.009827
-0.006897
-0.012756
-0.007874
-0.013245
-0.008850
-0.013733
-0.005432
-0.012268
-0.010803
-0.004944
0.008698
0.031647
0.010162
0.007233
0.040436
0.100494
0.106842
0.050690
-0.108459
-0.158264
-0.126038
-0.040100
0.016510
0.069733
0.082428
0.036530
-0.011292
-0.053772
-0.070862
-0.085022
-0.080627
-0.083069
-0.062561
-0.051331
-0.048401
-0.037659
-0.031799
-0.025940
-0.014709
-0.010315
-0.007385
-0.006409
-0.005432
-0.003967
-0.005432
0.001862
0.000885
0.001862
0.004303
0.001373
-0.004944
0.001373
-0.004944
0.005280
-0.002991
-0.007385
0.003815
0.002838
0.005768
-0.005920
0.008698
0.000885
-0.000549
-0.004944
0.006256
0.005768
0.015045
0.025299
0.026276
0.021881
0.016510
0.016022
0.017487
0.014557
0.023346
0.030670
0.023346
0.028717
0.015533
0.028229
0.023346
0.020416
0.014557
0.012604
0.001373
0.018463
0.007233
0.003815
-0.005432
-0.002014
-0.004456
-0.018127
-0.004456
-0.006897
-0.008850
-0.008362
-0.006409
-0.003967
-0.018127
-0.009338
0.003326
0.002838
0.010162
0.006744
0.004791
0.018463
0.014557
0.019440
0.018463
0.016022
0.011139
0.026764
0.020416
0.030670
0.023346
0.016022
0.020905
0.022369
0.012604
0.015045
0.017487
0.019928
0.007721
0.007721
0.011627
0.004791
-0.001038
-0.004944
0.011627
-0.011292
-0.005432
0.001373
-0.002502
-0.010315
-0.004456
-0.004944
-0.005432
-0.002502
-0.014221
-0.005432
-0.009827
-0.007385
-0.011780
-0.006409
-0.007385
-0.009338
-0.013245
-0.013245
-0.004944
-0.012268
-0.005920
-0.004456
-0.007874
-0.008362
-0.009827
-0.005432
-0.003479
-0.002014
-0.012268
-0.004456
-0.013245
-0.007385
-0.007874
-0.005920
-0.003967
-0.008850
-0.002991
-0.005920
-0.010803
-0.002502
-0.002991
-0.008362
-0.008362
-0.002502
-0.003967
-0.000549
-0.008362
-0.007385
-0.004456
-0.000549
-0.004456
-0.009338
-0.001526
-0.004944
-0.000549
-0.009827
-0.002991
-0.008362
-0.012756
-0.009827
-0.004944
-0.007874
0.002838
-0.000061
-0.011292
-0.005432
-0.003967
-0.015686
-0.007874
-0.003479
-0.001038
-0.010315
-0.014709
0.000885
0.002838
-0.018616
-0.004456
-0.011292
-0.006409
0.000885
-0.005432
-0.009338
-0.009338
-0.005432
-0.012756
-0.001038
0.002838
-0.007874
-0.007385
-0.002502
-0.010315
-0.001038
-0.001526
-0.014709
-0.002502
-0.002502
-0.001038
-0.010803
-0.008362
-0.005432
-0.003967
-0.012756
-0.002502
-0.005432
-0.000549
-0.004456
0.000885
-0.015198
-0.002014
-0.010315
-0.006409
-0.006409
-0.021057
-0.028870
-0.024475
-0.019104
0.016022
0.094635
0.123444
0.082916
0.053131
0.080475
0.014557
-0.119690
-0.189514
-0.159729
-0.032288
0.127838
0.137604
0.088776
0.035065
-0.021057
-0.057678
-0.070862
-0.087952
-0.073303
-0.065002
-0.047424
-0.026917
-0.024475
-0.019592
-0.009827
-0.004944
-0.003967
-0.002502
-0.003967
0.002838
0.015533
0.008698
0.005768
0.010651
0.017975
0.007721
0.016022
0.021393
0.011139
0.024323
0.024323
0.028229
0.022858
0.028717
0.035065
0.039459
0.037018
0.036041
0.030182
0.015533
0.019440
0.023346
0.012115
0.025787
0.037018
0.034576
0.020905
0.027740
0.013092
0.010162
0.015045
0.002838
-0.003967
0.013092
-0.000061
0.005280
0.001862
-0.011292
-0.006897
-0.005432
-0.002502
0.005280
0.002350
-0.003479
0.008698
0.007233
0.003815
0.009186
-0.008362
-0.015198
-0.000549
0.017975
0.041412
0.041412
0.048737
0.048737
0.041412
0.037506
0.055573
0.055084
0.018463
-0.002014
-0.007874
0.002350
0.004303
0.040924
0.039948
0.030182
0.015533
0.013580
-0.002502
-0.014709
-0.021057
-0.024963
-0.025940
-0.018616
-0.019104
-0.018127
-0.018616
-0.015686
-0.010315
-0.002502
-0.010803
-0.008850
-0.001526
-0.009338
-0.003479
-0.007874
-0.021545
-0.014709
-0.009338
-0.011292
-0.011292
-0.012268
-0.011292
-0.015198
-0.012268
-0.012268
-0.015686
-0.004944
-0.008362
-0.011780
-0.020081
-0.003479
-0.019592
-0.002502
-0.015686
-0.009827
-0.002502
-0.003967
-0.010315
-0.011292
-0.002502
-0.006897
-0.009827
-0.008362
-0.014221
-0.005432
-0.005920
-0.009827
-0.015686
-0.007874
-0.014709
-0.014221
-0.018127
-0.013733
-0.013733
-0.017639
-0.002502
-0.002991
-0.017639
-0.012268
-0.016174
-0.009827
-0.012756
-0.014221
-0.014709
-0.009338
-0.005920
-0.015198
-0.010315
-0.010315
-0.018127
-0.021057
-0.003967
-0.010803
-0.012268
-0.016174
-0.001526
-0.007874
-0.017639
-0.008362
-0.011780
-0.015198
-0.004456
-0.004944
-0.010315
-0.014221
-0.004456
-0.017151
-0.008850
-0.010315
-0.005920
-0.008362
-0.009827
-0.009338
-0.010315
-0.009827
-0.009338
-0.012756
-0.002014
-0.003479
-0.010803
-0.012756
-0.006897
-0.004944
-0.007874
-0.011780
-0.000549
-0.009338
-0.007385
-0.001038
-0.010315
-0.010803
-0.015198
-0.008850
-0.006409
-0.013245
-0.004944
0.000885
-0.007874
-0.006409
-0.003967
-0.018127
-0.016174
-0.011780
0.022858
0.053131
0.078033
0.207428
0.243073
0.067780
-0.132874
-0.223206
-0.126038
-0.050354
0.019928
0.045807
0.073151
0.074127
0.027740
-0.020081
-0.080627
-0.102112
-0.111877
-0.105042
-0.101624
-0.090881
-0.072815
-0.061096
-0.059143
-0.057190
-0.036682
-0.031311
-0.021545
-0.017151
-0.014221
-0.005432
-0.003967
0.002838
0.008698
-0.001038
0.010162
0.017975
0.013092
0.014069
0.020416
0.030670
0.022858
0.035553
0.022858
0.025299
0.021393
0.019928
0.030670
0.031158
0.019928
0.026764
0.021393
0.016998
0.008209
0.015533
0.010162
0.009186
0.008209
0.004791
0.011139
0.009186
0.011139
0.007233
0.000885
0.001373
-0.005432
0.009674
0.007233
0.006744
0.007721
-0.006409
-0.002502
0.005280
-0.006897
0.001862
-0.007385
-0.000061
-0.000061
-0.001038
-0.003479
-0.001526
-0.001038
0.008698
-0.007385
-0.000549
-0.002502
0.000397
-0.000061
-0.002991
0.000397
0.005280
0.002350
-0.001526
0.002350
-0.004456
0.001862
0.003326
0.003326
-0.007874
0.005280
0.005768
-0.000061
-0.002014
0.007233
0.003326
0.007233
0.003815
0.002838
-0.002502
0.008209
0.005768
0.008698
0.001373
0.003815
0.018463
0.007233
0.007233
0.003815
0.004303
-0.002014
0.015045
-0.000549
0.006256
0.003815
0.010651
0.004303
0.004791
0.004791
0.004303
-0.005920
-0.002014
0.008209
0.003326
-0.003479
0.000885
0.006744
0.003326
-0.002502
0.001373
-0.006409
0.000397
0.003815
-0.009338
-0.004456
0.001862
0.004303
0.000397
0.004791
-0.006897
-0.007874
-0.004944
0.003815
-0.005920
0.000397
-0.002014
0.001373
-0.000061
-0.003967
-0.007385
-0.000061
-0.005920
-0.010803
-0.004456
-0.002502
-0.011780
-0.009827
-0.005920
-0.005920
-0.008362
-0.010803
-0.002502
0.001862
-0.008850
-0.002991
-0.009338
-0.002502
-0.020569
-0.000061
-0.007385
-0.010315
-0.007385
-0.005432
-0.009338
-0.009827
-0.007385
-0.004944
-0.005432
-0.015198
-0.005432
0.000397
-0.001526
-0.006409
-0.009338
-0.016174
-0.001038
-0.010315
-0.004456
-0.006409
-0.007385
-0.008850
-0.011780
0.003815
0.003326
0.013580
0.013092
-0.002991
-0.042053
-0.102600
-0.186096
-0.187561
-0.127014
-0.094299
0.037506
0.128326
0.045807
-0.026917
-0.079163
-0.115784
-0.097229
-0.081604
-0.045959
-0.026428
0.000885
0.017487
0.043365
0.049225
0.038971
0.051666
0.050201
0.052643
0.044342
0.038483
0.031647
0.029205
0.019440
0.023346
0.015533
0.025299
0.007233
0.014069
0.005280
0.000397
0.006256
0.011627
0.005280
-0.000061
0.003815
0.011627
0.002350
0.018463
0.021393
0.016998
0.018463
0.022369
0.010651
0.014069
0.007721
0.014069
0.010162
0.020905
0.013092
0.010162
0.017975
0.016022
0.016998
0.001862
-0.000061
-0.002014
0.010651
-0.003967
-0.000549
-0.007385
0.001373
-0.003967
-0.002502
-0.012268
0.007233
0.004303
0.002350
0.000885
0.004303
-0.001526
-0.002502
0.003326
0.001862
0.009674
0.000397
0.004791
0.009186
0.008209
0.013580
0.008698
-0.002014
0.006744
0.005280
0.006744
0.005768
-0.003967
0.004303
0.000885
0.003815
0.003815
0.001862
0.006256
0.006256
0.008698
0.007233
0.003815
0.012604
0.004791
0.014069
0.000397
0.002838
-0.003967
0.007721
0.004303
0.001862
0.013580
0.003326
0.000397
0.002838
0.007721
0.010162
0.008209
-0.003479
0.008209
0.007233
0.006744
0.012115
-0.000061
0.002838
0.005768
0.004303
0.007721
0.007721
0.002350
0.001373
-0.005432
-0.002991
-0.001526
0.001373
0.001373
-0.002991
-0.001038
-0.002502
-0.003967
0.001373
-0.009827
-0.004456
0.001862
0.006744
0.004303
0.006256
0.001373
0.004791
0.009186
0.002838
0.004791
0.014069
0.009186
0.009186
0.005768
0.006256
0.010162
0.008698
0.019928
0.028229
0.037994
0.016510
0.003815
-0.005920
-0.002502
-0.010315
-0.013733
-0.001526
0.001373
0.008209
0.016510
0.029205
-0.023499
-0.084534
-0.059631
-0.051331
-0.145569
-0.151428
-0.172913
-0.123596
-0.009338
0.036041
-0.007874
-0.032776
-0.074768
-0.091858
-0.093811
-0.077209
-0.065979
-0.031799
-0.007874
0.003815
0.027740
0.039948
0.039948
0.051666
0.052643
0.062897
0.048737
0.049713
0.055573
0.042389
0.038483
0.044342
0.037018
0.046783
0.039459
0.034576
0.015533
0.025787
0.021881
0.024811
0.019440
0.020905
0.020905
0.011139
0.015045
0.005280
0.006256
0.008698
0.001373
0.001862
-0.002991
0.002838
0.002838
0.003815
-0.004944
-0.000549
-0.004944
-0.000061
-0.003479
0.005280
-0.018127
-0.009827
-0.004944
-0.018127
-0.002502
-0.003967
-0.004944
-0.016174
-0.008362
-0.006897
-0.012268
-0.007385
-0.009827
-0.010315
-0.013245
-0.015686
-0.015198
-0.016663
-0.014709
-0.012756
-0.009338
-0.002502
-0.012268
-0.021545
-0.011780
-0.016174
-0.012756
-0.003967
-0.014709
-0.000549
-0.012756
-0.005432
-0.010315
0.003326
-0.002502
0.010651
-0.000549
0.006744
0.017975
0.019928
0.012604
0.020905
0.018463
0.011139
0.011139
0.000885
0.003326
0.006256
-0.001038
0.009674
0.010162
0.003815
-0.001526
-0.005432
-0.015686
-0.009338
-0.015198
-0.022034
-0.017639
-0.016663
-0.005920
-0.006897
-0.018616
-0.015198
-0.013245
-0.008362
-0.010315
-0.009338
-0.002991
0.000397
-0.003479
-0.009827
-0.009827
-0.003967
0.007233
0.026276
0.040436
0.049225
0.045319
0.017975
0.048248
0.095123
0.086823
0.058014
-0.063538
-0.086975
-0.058167
0.060944
0.112213
0.090240
0.041412
-0.031799
-0.105042
-0.150940
-0.108948
-0.014221
0.000885
-0.068420
-0.115295
-0.143127
-0.142151
-0.086487
-0.073792
-0.074280
-0.074280
-0.078186
-0.058655
-0.062561
-0.049866
-0.036682
-0.024475
-0.006897
0.004791
-0.001038
0.006744
0.025787
0.030670
0.029205
0.037018
0.040924
0.029694
0.036041
0.037018
0.036530
0.037018
0.033112
0.030182
0.031158
0.020416
0.037994
0.018463
0.025299
0.020905
0.014069
0.018951
0.011139
0.018951
0.015045
0.006744
0.011139
0.011627
0.007233
0.009674
0.001373
0.006744
0.003815
-0.005920
0.008209
0.000397
-0.000549
0.004791
-0.009827
-0.004944
0.004303
0.001373
0.000397
0.001373
0.000885
-0.004944
0.009674
0.004303
0.001862
-0.000061
0.008209
0.005768
0.005768
-0.005432
-0.002502
-0.002991
0.008698
-0.002991
0.004303
0.007233
0.001862
0.007233
0.007233
0.004791
0.008209
-0.004456
0.000397
-0.001526
0.010651
-0.003479
0.003326
0.000397
0.000885
-0.002991
-0.002991
-0.004944
-0.002502
-0.008362
0.001373
-0.000061
-0.005920
-0.001526
-0.005432
-0.013245
-0.009338
-0.006897
-0.020569
-0.005920
-0.008850
0.001373
-0.003479
0.006744
0.001373
0.006744
0.013092
0.003326
0.002350
0.013092
0.016998
0.014069
-0.019592
-0.034241
-0.004944
-0.003967
-0.010315
-0.074768
-0.090393
-0.073792
-0.034241
-0.004456
-0.013245
-0.013245
-0.045959
-0.062073
-0.065491
-0.053284
-0.051331
-0.050354
-0.024475
-0.016663
-0.014709
-0.005920
0.007721
0.013092
0.018463
0.027252
0.026276
0.025787
0.024811
0.022858
0.023834
0.022858
0.015045
0.019928
0.009674
0.000397
0.013580
0.002350
0.006256
0.011627
0.000885
0.003326
-0.010315
0.003326
0.001373
0.008209
-0.001038
0.005768
-0.004456
0.001862
0.004303
0.000397
0.009674
0.000397
0.015533
0.007233
0.001373
0.003815
0.006744
0.013092
0.005768
0.013580
-0.005920
0.008698
0.002350
0.016510
0.012115
0.010162
-0.003967
0.006744
0.015533
0.008698
0.015533
0.008209
0.009674
0.010162
0.000885
0.000885
0.004303
0.002838
0.013092
0.002350
0.006256
-0.000549
0.001862
-0.001038
-0.000061
-0.008362
-0.011780
0.005768
-0.002502
-0.001038
-0.001038
-0.000549
0.006256
0.000885
-0.003479
-0.003967
0.000397
0.002838
0.001373
-0.005920
-0.002991
0.002838
0.000885
-0.000549
-0.003479
-0.005920
0.005280
-0.002991
-0.001526
-0.004456
0.002350
-0.010315
0.001862
-0.005920
-0.005920
0.004791
-0.006409
-0.003479
0.000397
-0.000549
-0.014221
-0.003479
0.003815
-0.004944
-0.014709
-0.002014
-0.009827
-0.001038
-0.001526
-0.006409
-0.001526
0.003326
0.042389
0.044830
0.050690
0.026764
0.016022
-0.002991
-0.032776
-0.025452
-0.011780
0.012604
-0.009827
-0.039612
-0.044495
-0.052795
-0.015198
-0.010803
-0.035217
-0.038635
-0.059143
-0.074280
-0.081116
-0.067444
-0.057190
-0.044495
-0.050354
-0.030823
-0.038147
-0.020569
-0.020569
-0.007874
-0.010315
-0.005920
0.000397
0.009186
0.008209
0.007721
0.008209
0.008209
0.007721
0.009674
0.017975
0.020905
0.016998
0.020905
0.015045
0.018951
0.022858
0.032623
0.026276
0.026764
0.021881
0.020416
0.019928
0.022369
0.018463
0.023834
0.014557
0.011627
0.012604
0.009674
0.012604
0.015533
0.004791
0.008698
0.002838
0.011139
0.004303
0.000885
0.002350
0.001862
-0.004944
0.003326
0.006744
-0.005432
0.002350
0.006256
0.002350
0.002350
-0.003479
-0.002014
0.001373
-0.000549
0.000885
0.008209
-0.002014
0.008209
0.003815
0.004303
-0.004944
0.008698
-0.002991
0.008698
-0.004944
0.009674
0.001862
-0.002014
-0.003967
-0.000549
0.016510
0.002350
-0.002991
-0.007385
-0.006409
0.001373
-0.003479
-0.005432
-0.006897
-0.004944
-0.005920
-0.003479
-0.015686
-0.017151
-0.007385
-0.012268
-0.001526
-0.010803
-0.014709
-0.011292
-0.021057
-0.010803
-0.017639
-0.021057
-0.026428
-0.008362
-0.019592
-0.024475
-0.020569
-0.010315
0.018463
0.066803
0.065338
0.025299
-0.013733
-0.056213
-0.031799
0.002838
0.008209
-0.004456
-0.027405
-0.054749
-0.060608
-0.062073
-0.043030
-0.040588
-0.062561
-0.078186
-0.067932
-0.071838
-0.076233
-0.071838
-0.079163
-0.071350
-0.056213
-0.057190
-0.049866
-0.040588
-0.021057
-0.019592
0.006744
0.008698
0.019440
0.023834
0.020905
0.022369
0.025299
0.025787
0.029205
0.023834
0.024323
0.021393
0.017975
0.019440
0.022369
0.009186
0.015045
0.015045
0.023346
0.021881
0.018463
0.007233
0.012115
0.014557
0.013092
0.017975
0.008698
0.013580
0.015533
0.004791
0.012115
0.028229
0.015045
0.013580
0.014557
0.015533
0.013580
0.013092
0.010651
0.007721
0.012115
0.016022
0.039948
0.043365
0.043365
0.034088
0.019928
0.021393
0.021393
0.006256
-0.003967
0.003326
0.014069
0.014557
0.021881
0.016998
0.018463
0.006744
-0.007385
-0.004456
-0.008362
-0.011780
-0.014709
-0.013245
-0.004456
-0.007874
-0.007874
-0.010803
-0.009827
-0.000549
0.002838
-0.008362
0.005280
-0.008362
-0.002014
0.005280
-0.007385
-0.007385
-0.004456
0.007721
-0.003967
-0.002014
-0.010803
-0.006897
-0.003479
0.000885
0.000397
-0.001526
0.002838
-0.007385
-0.007874
-0.002991
0.002838
0.008698
0.003326
0.000885
0.011139
0.010651
0.020416
0.016510
0.011139
-0.008850
-0.022034
0.002838
0.026764
0.048248
-0.004456
-0.120178
-0.189026
-0.104553
-0.024963
0.014557
0.017487
0.007233
0.016510
-0.021057
-0.055725
-0.069397
-0.072815
-0.047424
-0.026428
-0.002014
0.010162
0.022369
0.028717
0.033600
0.035553
0.040436
0.035065
0.035065
0.033600
0.040924
0.031158
0.028717
0.029205
0.027252
0.028717
0.024323
0.025299
0.017975
0.017975
0.019928
0.007721
0.019928
0.010651
0.015533
0.016510
0.019440
0.006256
0.004791
0.006744
0.013580
0.003815
0.002350
0.002838
0.006256
0.011627
0.002838
0.004791
0.003326
0.000885
0.001862
-0.001038
0.000885
0.003326
0.004791
0.015533
-0.002014
0.003326
0.004791
0.009186
0.010651
0.002838
0.000397
0.003326
0.011627
-0.000061
0.005280
0.009674
0.000397
-0.010315
0.011627
-0.001038
0.004791
-0.008362
-0.002502
-0.003967
-0.006409
0.003815
-0.002014
-0.004456
-0.008362
-0.008850
-0.008362
-0.008362
-0.008362
-0.010315
-0.006409
-0.008362
-0.000549
-0.011780
-0.015686
-0.003967
-0.009338
-0.007385
-0.006409
-0.023010
-0.012268
-0.015198
-0.006897
-0.000549
-0.004456
-0.021057
-0.010315
-0.005920
0.003326
-0.003967
0.001373
-0.002991
-0.001038
-0.004456
-0.013733
-0.006897
0.008209
-0.005920
-0.005432
-0.003967
-0.002991
-0.001526
0.000397
0.003815
-0.007385
-0.010315
-0.013733
-0.007874
-0.007385
-0.014221
-0.013733
-0.008850
-0.014709
-0.008362
-0.008362
-0.020569
-0.007385
-0.013733
-0.011780
-0.011780
-0.018127
-0.015686
-0.009338
-0.000549
-0.003479
-0.002502
-0.016663
-0.028381
-0.028870
-0.087952
-0.101624
-0.107483
-0.182678
-0.146057
-0.075256
-0.049377
-0.011780
-0.008362
-0.019592
-0.047424
-0.096252
-0.115784
-0.102600
-0.074768
-0.044006
-0.031311
0.002350
0.016022
0.035065
0.052643
0.052643
0.058990
0.049713
0.045319
0.051666
0.050690
0.045319
0.042389
0.045319
0.034088
0.032135
0.034576
0.031647
0.022858
0.022369
0.028717
0.023834
0.027252
0.016022
0.019440
0.019928
0.020416
0.016510
0.016998
0.012115
0.012115
0.018951
0.009674
0.012604
0.003326
0.013580
0.016998
0.000397
0.000397
0.005768
0.006744
0.007721
0.012604
0.004791
0.006744
0.002838
0.008209
0.002350
0.001862
0.008209
0.004791
0.012115
0.008698
0.003815
0.000885
0.005768
0.001862
0.005280
-0.000549
-0.007385
0.003326
0.000397
-0.010315
0.000885
-0.010315
-0.014221
-0.009827
-0.002014
-0.008850
-0.010315
-0.013733
-0.005432
-0.011780
-0.012268
-0.011292
-0.003479
-0.002991
0.006256
0.004303
0.003326
0.010651
0.005768
0.007233
-0.001038
0.007233
0.007233
0.005280
0.011139
0.018463
-0.000549
0.007233
0.017975
0.017487
0.019440
0.005280
0.009186
0.007233
0.005280
0.004791
0.003326
-0.003967
0.000397
-0.005920
-0.000549
-0.001038
-0.005920
-0.001038
-0.007385
-0.003967
-0.004456
-0.001038
-0.004944
-0.003479
-0.008850
-0.002502
-0.006897
0.000885
-0.005432
-0.001526
-0.000549
-0.008362
-0.007385
-0.002014
0.004303
-0.003967
-0.001526
-0.000549
0.004791
-0.004944
-0.002502
0.001862
0.003326
0.000397
-0.002991
0.001862
0.005280
0.000397
-0.002502
-0.009827
0.001862
0.009674
0.004303
-0.000061
0.001862
0.001862
0.000885
-0.006897
-0.005432
-0.004944
0.002350
0.001373
-0.003479
-0.004456
-0.004944
-0.010803
-0.002014
-0.002991
-0.002991
-0.000061
-0.005432
-0.009827
-0.001038
-0.005920
-0.002014
-0.001526
-0.009827
0.007721
-0.001526
0.036530
0.029694
0.085846
0.193268
0.241119
0.093658
-0.191956
-0.286682
-0.172424
-0.066956
0.031647
0.061920
0.086334
0.069733
0.026764
-0.035706
-0.077209
-0.109436
-0.111877
-0.104065
-0.097717
-0.078674
-0.062073
-0.035217
-0.027893
-0.017639
0.004303
0.005768
0.019928
0.028229
0.038483
0.036041
0.031647
0.042389
0.027252
0.029694
0.035553
0.025299
0.037018
0.038971
0.033112
0.038483
0.040924
0.038483
0.028229
0.031647
0.027740
0.028717
0.016998
0.010162
0.006744
0.007233
0.016022
0.012604
0.012115
0.000397
0.001862
-0.002014
-0.001038
0.002838
0.000885
0.002838
-0.001038
-0.001526
0.002838
-0.010803
-0.004944
0.011627
-0.002991
-0.011292
-0.003967
-0.000549
0.000397
-0.013733
-0.005432
0.001373
-0.001526
-0.004944
-0.009827
-0.003479
-0.000549
-0.002991
0.002350
-0.009338
-0.009338
-0.008362
-0.008362
-0.004944
-0.005432
-0.002502
-0.007385
-0.009827
-0.004456
-0.007385
-0.005920
-0.005432
-0.004944
-0.003967
-0.012268
-0.004456
-0.005920
-0.000061
-0.001038
-0.012268
-0.011292
0.002838
-0.005920
-0.011292
-0.015686
-0.009338
-0.014221
-0.014221
-0.009827
-0.007874
-0.008850
-0.013733
-0.021057
-0.021545
-0.019592
-0.013733
-0.037659
-0.027893
-0.021057
-0.014221
-0.015686
-0.015198
-0.019592
-0.020081
-0.025940
-0.008850
-0.020081
-0.017151
-0.006897
-0.013733
-0.004456
-0.012756
-0.009827
-0.001526
0.008698
0.004303
-0.015686
-0.050842
-0.065979
-0.013733
0.024811
0.031158
0.030182
-0.019104
-0.075256
-0.056213
-0.041077
-0.054749
-0.047913
-0.044006
-0.042053
-0.038635
-0.038147
-0.024475
-0.032288
-0.027405
-0.035706
-0.042053
-0.025940
-0.017151
-0.010315
-0.000061
0.001862
0.007233
0.023346
0.016022
0.026764
0.031158
0.037506
0.035553
0.048248
0.043365
0.035553
0.027740
0.037018
0.035065
0.035065
0.041901
0.043854
0.032135
0.045319
0.028717
0.028717
0.030182
0.030670
0.024323
0.026764
0.027740
0.022858
0.020416
0.015533
0.008698
0.019928
0.015045
0.013092
0.018951
0.007721
0.001373
0.013580
0.010651
0.007721
0.008209
0.007233
0.007721
0.000885
0.012604
0.004303
0.010162
0.005280
0.006256
0.011139
0.010651
0.006256
0.014069
0.004303
0.007233
0.006744
0.003815
0.007721
-0.002502
0.004303
0.011627
0.011139
0.009186
0.004303
0.017487
-0.001526
0.014069
0.011139
0.005768
0.006744
0.009674
0.011139
0.005280
0.014069
0.014069
0.003815
0.006744
0.014557
0.006744
0.017975
0.012604
0.012604
0.001373
-0.001038
0.007233
0.000885
0.003815
0.006256
0.010162
0.014557
0.001862
-0.013733
-0.012756
-0.052795
-0.077698
-0.123108
-0.123108
-0.105042
-0.085510
-0.078186
-0.085022
-0.068909
-0.061096
-0.051819
-0.085999
-0.081116
-0.088928
-0.112366
-0.108459
-0.059631
-0.028381
0.006744
0.026764
0.040924
0.042877
0.052643
0.048248
0.061920
0.066803
0.072174
0.072662
0.094147
0.108795
0.111237
0.107330
0.117096
0.124908
0.106354
0.089752
0.094147
0.097565
0.093170
0.072662
0.045319
0.013092
0.001373
0.001862
0.037994
0.051666
0.021393
-0.011780
-0.034241
-0.055725
-0.067444
-0.069397
-0.081116
-0.083069
-0.082581
-0.075745
-0.072327
-0.065491
-0.055725
-0.061096
-0.063538
-0.046448
-0.035706
-0.041077
-0.041565
-0.030334
-0.020081
-0.025452
-0.023499
-0.020569
-0.012756
-0.004456
-0.005920
0.000885
-0.005432
0.005768
-0.007385
0.003326
0.004791
0.003815
0.005280
0.005280
0.005280
0.008698
-0.001526
0.008209
-0.007385
0.006744
-0.011292
0.007233
-0.002991
0.003815
-0.009338
-0.000061
-0.001038
-0.010315
-0.002014
-0.012756
-0.008850
-0.021057
-0.005920
-0.004944
-0.003479
-0.009338
-0.009338
-0.011780
-0.003967
-0.007874
-0.012756
-0.001526
-0.003967
-0.004944
-0.006897
-0.002502
-0.002014
-0.005432
-0.004456
-0.004456
0.002350
0.001862
-0.000061
-0.004456
0.000397
-0.001526
0.007233
0.002350
0.006744
0.011139
0.017975
-0.018127
-0.053772
-0.091858
-0.094299
-0.062073
-0.033264
-0.026428
-0.041077
-0.024963
-0.053772
-0.106018
-0.115295
-0.100647
-0.104553
-0.072815
-0.048889
-0.042542
-0.054260
-0.057678
-0.044006
-0.022034
-0.011292
-0.000549
0.016510
0.025299
0.037018
0.037018
0.040436
0.038483
0.035553
0.044830
0.056061
0.054108
0.050690
0.049225
0.046783
0.041901
0.045319
0.037018
0.030182
0.026276
0.028229
0.019928
0.028229
0.026276
0.018463
0.020905
0.023834
0.011627
0.015533
0.015533
0.006256
0.015533
0.005280
0.016998
0.012115
0.009674
0.013580
0.004791
0.005280
0.012604
0.001373
0.003815
0.004791
0.004791
0.009186
0.005280
-0.002502
0.007721
-0.003967
0.003326
0.005768
-0.004456
-0.002991
-0.001526
0.000885
-0.006409
-0.001526
0.000885
-0.000549
-0.003479
0.005280
0.002838
-0.000549
0.002838
-0.003967
-0.002014
-0.008362
-0.001526
-0.005432
-0.006409
-0.002991
-0.009338
-0.001526
0.002838
-0.008362
-0.003479
0.000885
-0.000549
-0.009338
-0.007874
-0.006409
-0.008850
0.004791
-0.004456
-0.002991
-0.005920
-0.008850
-0.010803
-0.008850
-0.006409
-0.005920
-0.000549
-0.009338
-0.006409
-0.012268
-0.008362
-0.010315
-0.007874
-0.009338
-0.003479
-0.007874
-0.009827
-0.006897
-0.007874
-0.002014
-0.014221
-0.005432
-0.012756
-0.006409
-0.003479
-0.016174
0.004791
0.002350
0.002350
0.000397
-0.003967
0.000397
-0.007874
-0.008362
0.002350
0.003815
0.002350
-0.014221
-0.004944
0.000397
-0.008850
-0.003967
-0.013733
-0.010315
-0.010315
-0.015686
0.000397
-0.003967
-0.033264
-0.069885
-0.100159
-0.115784
-0.124084
-0.085022
-0.000061
0.037506
0.022369
-0.053284
-0.045471
-0.052795
-0.071838
-0.051331
-0.028381
-0.013733
-0.000061
0.013580
0.021881
0.036041
0.039459
0.050201
0.041901
0.053131
0.042389
0.043854
0.055084
0.043854
0.055084
0.043854
0.042389
0.041901
0.036041
0.030182
0.040436
0.037994
0.034576
0.032135
0.027252
0.027740
0.029205
0.019928
0.021881
0.028717
0.017487
0.019928
0.018463
0.012115
0.011627
0.015045
0.011627
-0.000061
-0.005432
0.005280
0.000885
-0.001526
-0.003967
0.002838
-0.002014
-0.007385
-0.000061
-0.008850
-0.007874
-0.008362
-0.011780
0.002350
-0.002502
-0.016663
-0.016174
-0.011292
-0.004944
-0.004944
-0.013245
-0.007385
-0.006897
-0.008850
-0.008850
-0.005920
-0.003479
-0.007385
-0.005920
-0.006897
-0.001526
-0.013733
-0.008850
-0.006897
-0.002991
-0.001526
-0.008362
-0.006409
-0.007874
0.001862
-0.010315
-0.004944
-0.012756
-0.003479
-0.005432
-0.014709
-0.001038
0.001373
-0.014221
-0.002991
-0.004944
-0.001038
-0.007874
-0.003967
-0.002502
0.003326
-0.009827
-0.000061
-0.002502
-0.004944
0.002350
-0.000549
-0.007874
0.001373
0.003326
-0.004944
-0.010315
0.000397
-0.006897
-0.007385
-0.000061
-0.010803
-0.006897
-0.004456
-0.007385
-0.002014
-0.009827
-0.008850
-0.004456
-0.002502
-0.002014
-0.005432
-0.017151
-0.002014
-0.001526
-0.002991
-0.001038
-0.002502
-0.000549
-0.005432
-0.009338
-0.004944
-0.006897
-0.003967
-0.002502
0.006256
-0.002502
0.002838
-0.000549
0.002838
0.008698
-0.003479
-0.000549
0.003326
0.003815
0.008698
0.015045
0.025299
0.035553
-0.004456
-0.108948
-0.176331
-0.149475
-0.073792
-0.048889
-0.006897
0.032135
0.028229
-0.046936
-0.085510
-0.059631
-0.055725
-0.062073
-0.063049
-0.044495
-0.012756
0.000885
0.019928
0.024323
0.036530
0.042877
0.044342
0.052155
0.058014
0.042389
0.047760
0.049713
0.039948
0.018463
0.025787
0.024323
0.016510
0.015045
0.017487
0.005768
0.022369
0.017487
0.008698
0.013580
0.007721
0.006256
0.010651
0.012604
0.011627
0.011139
0.006256
0.009186
0.002838
-0.000549
0.015045
0.008209
0.006256
0.011139
0.004303
-0.002014
-0.003967
0.000885
-0.006897
-0.006409
-0.002502
-0.003967
-0.004944
-0.005432
-0.008850
-0.007874
-0.018616
-0.014709
-0.016174
0.001373
0.005768
0.015533
0.019440
0.011627
0.003326
0.008698
0.001373
0.009186
0.006256
0.018951
0.016022
0.020416
0.016998
0.018951
0.022369
0.020416
0.019928
0.026276
0.018463
0.001373
0.012604
0.010162
0.013580
0.015045
0.000397
0.003815
0.011627
0.007721
-0.000061
0.002350
0.010651
0.007721
-0.003479
-0.005920
0.000397
0.004303
0.005280
0.009186
0.011139
0.010162
-0.002991
-0.002991
0.005280
0.003815
0.008209
-0.001526
-0.008362
-0.003479
0.000885
0.006256
0.004791
0.009186
-0.001526
-0.006897
0.003326
0.006744
-0.002502
-0.000061
-0.001526
-0.020569
-0.006897
-0.003479
0.034088
0.039948
0.030182
0.022369
0.029205
0.028229
0.026276
0.035065
-0.005432
-0.017151
-0.017639
-0.021545
-0.004456
0.016022
0.020905
0.011627
-0.005432
-0.028381
-0.033264
-0.031311
-0.041565
-0.050842
-0.048889
-0.037170
-0.046936
-0.027893
-0.024963
-0.022034
-0.001526
0.047272
0.054596
0.057037
0.035065
0.023346
-0.087463
-0.102112
-0.004456
-0.058167
-0.079163
-0.054749
-0.022522
0.003326
0.034576
0.009186
-0.031799
-0.075256
-0.084534
-0.086487
-0.095276
-0.077698
-0.060608
-0.049866
-0.032288
-0.016174
-0.015198
0.006256
0.007233
0.007721
0.012115
0.012604
0.008698
0.021393
0.014069
0.012115
0.015045
0.020416
0.010162
0.011627
0.022369
0.015045
0.023834
0.013580
0.022369
0.009674
0.015045
0.020416
0.021393
0.019440
0.015045
0.015533
0.021393
0.008698
0.012115
0.014069
0.014557
0.014069
0.005768
0.005280
0.005280
0.004303
0.013580
-0.000549
0.001373
0.016022
-0.000549
0.001862
-0.006897
0.001862
0.004303
-0.002991
-0.003967
0.000885
-0.003479
0.004791
0.001373
-0.009827
-0.006409
0.002838
0.000885
-0.002991
-0.003967
0.004303
-0.002502
-0.005432
0.001373
-0.004456
-0.009338
0.000885
-0.004456
0.002350
-0.003479
-0.008850
-0.003967
-0.002502
-0.002991
-0.008850
-0.005920
-0.013245
-0.009827
-0.010803
-0.003967
-0.005920
-0.010315
-0.011780
-0.012268
-0.015686
-0.013733
-0.014709
-0.020569
-0.009827
-0.016174
-0.012268
-0.023010
-0.014709
-0.015686
-0.012268
-0.019104
-0.014221
-0.011292
-0.014709
-0.014709
-0.017151
-0.020081
-0.013245
-0.009338
-0.008850
-0.017639
-0.009827
-0.011292
-0.017639
-0.010803
-0.001526
-0.002991
-0.002502
0.005280
-0.000549
-0.006409
-0.017151
-0.021545
-0.002502
-0.004456
0.001862
-0.004456
0.023834
0.020905
-0.013245
-0.023987
-0.022522
-0.039612
-0.043518
-0.043030
-0.040100
-0.031799
-0.031311
-0.056213
-0.040588
-0.032288
-0.043030
-0.048889
-0.055725
-0.043030
-0.055725
-0.042053
-0.034241
-0.042053
-0.036194
-0.031311
-0.022034
-0.017639
0.006744
-0.013245
0.002350
0.014069
0.003815
0.019928
0.020905
0.024323
0.020905
0.023346
0.020416
0.029205
0.030182
0.027252
0.025787
0.020416
0.037506
0.036530
0.032135
0.027740
0.036041
0.031158
0.029205
0.019928
0.032623
0.026764
0.022369
0.022369
0.030670
0.027252
0.013092
0.023346
0.025299
0.018951
0.009186
0.006744
0.020905
0.013580
0.010651
0.013580
0.005768
0.004303
0.009674
-0.003479
0.004303
0.008698
-0.004944
0.007721
-0.007874
-0.000549
-0.002991
-0.000061
-0.008850
-0.008362
0.000885
-0.010803
-0.009827
0.000885
-0.004456
0.001862
-0.000549
-0.006409
-0.017151
-0.003967
-0.005432
0.003326
-0.007874
0.001862
0.002838
-0.006409
-0.007874
-0.006409
-0.004944
-0.005920
-0.006409
0.001862
-0.007385
-0.003479
-0.005432
-0.008362
0.001373
-0.005432
-0.003479
-0.001038
-0.002991
-0.008850
-0.005920
-0.006897
-0.000549
-0.007385
-0.006897
-0.009827
-0.007385
0.000885
-0.007874
-0.006409
-0.007874
-0.008850
-0.006897
-0.002991
-0.004456
-0.006409
-0.007874
-0.002991
-0.008362
0.000397
-0.010315
0.002350
0.000397
-0.009338
-0.007385
-0.002502
-0.006897
0.001862
-0.007385
0.004791
-0.006409
-0.009338
-0.004456
-0.001526
-0.006897
-0.006409
-0.002502
0.005768
-0.005920
-0.000549
-0.004456
0.006256
-0.003967
0.005280
0.005280
-0.000549
0.001373
-0.002502
-0.002991
0.002838
-0.007874
0.001373
0.000885
-0.002502
-0.003479
0.009186
-0.003967
0.003815
-0.004456
-0.003479
-0.001038
0.000397
0.013580
0.003815
-0.009338
-0.006409
0.004791
-0.002502
-0.000549
0.000885
-0.000061
-0.002502
0.008209
-0.000549
0.001862
0.004791
0.012604
-0.000549
0.010162
0.013580
0.011627
0.023834
0.024323
0.015045
-0.005920
-0.051331
-0.119690
-0.145081
-0.143616
-0.088928
0.080475
0.119049
0.067780
-0.027405
-0.073792
-0.091370
-0.108948
-0.078186
-0.027893
0.013092
0.032135
0.022858
0.026276
0.030182
0.029205
0.032135
0.041412
0.040436
0.043365
0.048737
0.046295
0.049713
0.030670
0.027252
0.022369
0.018463
0.027740
0.011627
0.016510
0.012115
0.006256
0.006256
0.004303
0.003815
-0.002502
-0.002014
-0.002502
-0.005432
-0.001526
-0.004944
-0.008850
-0.007385
-0.002014
-0.006409
0.012604
-0.006409
0.004791
0.007233
0.002350
-0.007874
-0.004944
0.000397
-0.004944
0.004303
0.006256
-0.005432
-0.007874
-0.004456
-0.003967
-0.001526
-0.003967
-0.008362
-0.015686
-0.013733
-0.010315
-0.016663
-0.013733
-0.013245
-0.009338
-0.023987
-0.011780
-0.007874
-0.007874
-0.006409
-0.006409
-0.011780
-0.001038
-0.004944
-0.010803
0.000885
0.002838
0.003326
-0.000549
-0.005432
0.010651
0.011139
0.005280
0.009186
0.008698
0.016998
0.010162
0.010651
0.010651
0.009186
0.014069
0.004303
0.007721
0.011627
0.012604
0.006256
-0.000061
0.010651
0.007721
0.002838
-0.000549
-0.002991
0.003326
-0.002502
-0.004456
-0.001526
0.006256
0.000885
-0.001526
0.000885
0.007233
0.001373
0.002350
0.002350
-0.003479
0.007233
0.009674
0.008209
0.009674
0.001862
0.013092
-0.002991
0.008209
0.004303
0.009186
0.008698
0.009186
0.007721
0.007721
0.000397
0.003326
0.007233
-0.000061
0.002838
0.002350
0.007721
0.002838
0.002838
0.005768
0.004303
-0.002014
0.008698
0.009674
0.002350
0.004303
0.004791
0.006256
-0.006897
0.007233
0.000397
0.000397
-0.000549
-0.009338
-0.003479
-0.003967
-0.006897
-0.003479
-0.000061
0.000397
-0.005432
0.000885
-0.007385
-0.005432
-0.006897
-0.007385
-0.002991
-0.007385
0.001862
-0.007385
0.020905
0.067780
0.111237
0.097076
0.067291
0.083893
0.052643
-0.065491
-0.205627
-0.095764
-0.002502
0.039948
-0.033752
-0.055725
-0.077209
-0.029846
0.027740
0.016022
-0.042053
-0.077698
-0.089905
-0.072815
-0.102112
-0.100647
-0.053284
-0.038147
-0.011780
0.016998
0.043854
0.031158
0.023346
0.015045
0.021393
0.002350
0.000885
-0.005920
-0.011292
-0.008850
-0.007874
-0.003479
-0.003967
-0.002991
0.000397
-0.000549
0.007233
0.002350
0.006744
0.001862
0.009674
-0.002991
0.014069
0.010162
0.000885
0.012115
0.011139
0.002350
0.012115
0.009186
0.008698
0.003815
0.008698
0.001862
0.001373
0.003815
-0.001526
0.000397
0.000885
0.003326
-0.000549
-0.002014
-0.000061
-0.007874
-0.004456
0.001373
-0.008850
-0.002502
0.002350
-0.006409
-0.008362
-0.005432
-0.015686
-0.000549
-0.003479
0.002350
-0.006409
-0.009338
-0.005920
-0.009827
0.004791
0.002350
-0.019104
-0.009338
-0.010803
-0.009827
-0.006897
-0.006897
-0.010803
-0.007385
-0.008850
-0.002014
-0.008362
-0.007385
-0.003479
0.001862
-0.009827
-0.009338
-0.002991
-0.000549
-0.014221
-0.010315
-0.017639
-0.014221
-0.019104
-0.013733
-0.002014
-0.009338
-0.009338
-0.023010
-0.002991
-0.002991
0.003815
0.008698
0.017975
0.005768
0.014557
0.006744
-0.004456
0.003326
0.002838
0.016510
0.031158
0.037506
0.047272
0.026276
0.022369
0.020905
0.014069
0.023346
0.005768
0.001862
0.010162
-0.000549
-0.019592
-0.016174
0.006744
0.003326
-0.059143
-0.054260
-0.062073
-0.085510
-0.082092
-0.047424
-0.029846
-0.032776
-0.040588
-0.067932
-0.077209
-0.073792
-0.061584
-0.056702
-0.052795
-0.050842
-0.042053
-0.032776
-0.016663
-0.016174
-0.020569
-0.002991
-0.007874
-0.002502
-0.001038
0.004303
0.007233
0.002838
0.005768
-0.002502
0.003326
-0.002014
0.002838
0.004303
0.002350
0.000885
-0.000549
0.009186
0.013580
0.009186
0.008698
-0.004944
0.006744
0.009674
0.007233
0.007233
0.006744
0.006744
0.005768
0.010162
0.010162
0.006256
0.006256
0.004791
-0.002014
-0.002014
0.006256
0.007233
0.001373
0.002350
0.004303
-0.001526
-0.000061
0.000397
0.002838
-0.000061
0.005280
0.001862
-0.000061
-0.004944
-0.007385
-0.003479
0.000397
0.006744
-0.004944
-0.000549
0.010651
-0.003479
-0.002502
0.001862
0.000397
0.005280
0.000397
-0.001526
0.002350
0.003815
0.009674
0.006744
0.006256
0.007233
0.008698
0.002838
0.006744
0.004791
0.016022
0.001862
0.006744
0.010651
0.001862
0.006744
-0.000061
0.017487
0.009674
0.020416
0.009674
0.003326
0.011139
0.010651
0.009674
0.026764
0.023346
0.020905
0.015533
0.015045
0.019440
0.000397
-0.009827
0.001373
-0.008850
-0.039612
-0.069397
-0.113342
-0.088928
0.036041
0.013580
-0.021545
-0.044495
-0.058167
-0.050354
-0.044006
-0.045959
-0.043518
-0.030823
-0.011780
-0.003479
0.004303
0.027252
0.030182
0.034576
0.038971
0.038483
0.023834
0.025787
0.030670
0.029205
0.024811
0.025787
0.020905
0.019928
0.019928
0.007721
0.019928
0.009674
0.010651
0.013580
0.004303
0.009186
0.000885
0.004791
0.006256
-0.004456
0.006744
-0.006897
0.005768
0.004303
0.008209
0.003326
-0.005920
0.001862
0.006256
-0.003479
-0.000549
0.007233
0.005768
-0.005432
0.000397
-0.000061
0.005768
0.003326
0.001862
-0.006409
0.000885
0.002838
0.003326
-0.012756
-0.002502
-0.010315
0.002350
-0.015686
-0.008362
-0.020569
-0.014221
-0.011780
-0.011780
-0.013733
-0.016174
-0.011780
-0.007385
-0.014709
-0.014709
-0.008362
-0.008850
-0.009827
-0.007385
-0.007385
-0.014221
-0.019104
-0.005432
-0.003479
-0.003479
-0.001038
-0.002502
0.005768
0.005768
0.014557
0.023346
0.022858
0.032623
0.033600
0.037994
0.030670
0.023834
0.024811
0.023834
0.020416
0.031158
0.025787
0.033600
0.023834
0.016998
0.012604
0.010162
0.010651
0.000397
0.003326
-0.004944
-0.016663
-0.009338
-0.018127
-0.012268
-0.009827
-0.006897
-0.010803
-0.005920
-0.008850
-0.006409
0.000397
-0.019104
-0.030334
-0.046936
-0.052795
-0.086487
-0.111389
-0.069885
-0.022034
-0.016174
-0.072815
-0.115784
-0.097717
-0.102600
-0.095764
-0.058655
-0.056702
-0.064026
-0.075256
-0.080139
-0.057678
-0.044006
-0.026428
-0.005432
0.009186
0.016022
0.012604
0.028717
0.034088
0.034576
0.039459
0.052155
0.050690
0.046783
0.060944
0.053619
0.051178
0.046783
0.038483
0.048248
0.036530
0.032623
0.033600
0.021881
0.026276
0.024811
0.019440
0.015533
0.016510
0.007233
0.019440
0.006744
0.008209
0.010162
0.004303
-0.001038
0.002838
0.004791
0.002350
0.007721
0.002838
-0.005920
-0.006897
0.005280
0.005280
0.006744
-0.003479
0.002838
-0.004944
-0.001038
-0.001038
-0.000549
0.003326
-0.008362
0.004303
0.000885
-0.005432
-0.002014
0.004303
-0.004456
-0.002991
0.007233
0.009674
0.001373
-0.005432
0.005280
-0.001038
-0.005432
-0.000549
0.007721
0.005280
0.000397
-0.007385
0.006744
0.001862
0.002838
0.003815
0.003815
0.000885
0.000397
0.004303
0.003326
-0.001526
-0.000549
-0.004456
0.001862
-0.002502
0.003815
-0.002014
0.002838
0.007721
0.019440
0.025299
0.024323
0.013580
0.023346
0.041412
0.023834
0.029205
0.029205
0.038971
0.031158
0.031158
0.034088
0.023834
0.017975
0.022369
0.026764
0.008209
0.009674
-0.029846
-0.073303
-0.103088
-0.054749
0.030182
0.029205
0.003326
-0.030823
-0.052307
-0.078186
-0.078186
-0.096252
-0.071838
-0.029358
0.003326
-0.001038
-0.020081
-0.025452
-0.042053
-0.017639
-0.006897
-0.002991
-0.005920
-0.009827
0.002838
-0.007385
-0.001526
-0.002502
-0.000061
-0.002502
-0.003479
0.005768
0.006256
0.006256
0.000397
-0.007874
-0.002502
0.000885
-0.003479
-0.000061
-0.010315
-0.003967
0.000885
-0.005920
-0.003967
0.000885
-0.006409
0.001373
0.003326
-0.002991
0.013092
-0.001526
0.004791
0.010162
0.012604
0.006744
0.007721
0.004303
0.014557
0.011139
0.003815
0.009186
0.003326
0.001373
0.007233
0.002350
-0.003479
0.005280
0.008209
0.000397
-0.002502
-0.003479
0.006256
0.002350
0.002350
0.011139
0.016022
0.010162
0.014557
0.020416
0.022858
0.021393
0.024811
0.023834
0.011139
0.020905
0.020416
0.016998
0.018463
0.017975
0.022369
0.017975
0.011627
0.013580
0.013580
0.007721
0.010162
-0.000549
0.002350
0.003815
0.007233
-0.003479
-0.000061
-0.008362
0.005280
-0.001526
-0.003967
0.008209
0.000397
0.002350
0.005280
0.000885
0.010162
0.008698
0.009674
0.012604
-0.000061
0.001373
0.006256
0.009186
0.012115
0.018951
0.002350
0.004303
0.010651
0.007721
0.005280
0.002838
0.012604
0.008209
0.016998
0.009674
0.005768
0.009674
0.009186
0.012115
0.017487
0.014557
0.013092
0.014069
0.012115
0.010651
0.014557
0.015045
0.015045
0.007721
-0.007874
-0.075745
-0.127991
-0.130920
-0.125549
-0.101624
-0.130920
-0.146545
-0.102600
-0.067932
-0.021545
-0.045959
-0.072327
-0.105042
-0.119690
-0.107971
-0.101135
-0.070862
-0.039612
0.000397
0.027252
0.051178
0.060944
0.057037
0.072174
0.073639
0.071198
0.073639
0.074615
0.063873
0.063385
0.057037
0.040436
0.044830
0.044830
0.039948
0.032623
0.032135
0.028717
0.026276
0.017975
0.022369
0.020905
0.026276
0.017975
0.007721
0.011627
0.009674
0.002350
-0.002014
0.005280
0.009674
-0.005432
-0.008850
-0.000549
0.002838
-0.002991
-0.005432
-0.000549
-0.002014
-0.011292
-0.014221
-0.002991
-0.010803
-0.006897
-0.017639
-0.008850
-0.009338
0.003815
-0.005432
-0.006409
-0.009338
-0.014709
-0.003967
-0.004944
-0.011780
-0.017639
-0.021545
-0.005920
-0.002014
-0.001038
-0.001526
-0.012756
-0.012268
-0.011780
-0.019104
-0.014709
-0.011292
-0.008850
-0.013245
-0.020569
-0.013733
-0.022522
-0.028381
-0.026917
-0.022522
-0.018616
-0.025940
-0.025940
-0.030334
-0.031799
-0.026428
-0.027893
-0.032288
-0.026917
-0.013733
-0.025452
-0.017151
-0.018616
-0.012268
-0.023987
-0.009338
-0.013245
-0.006897
-0.007385
-0.014709
-0.010315
-0.006897
-0.009827
-0.008362
0.000885
0.003326
0.002838
0.011627
0.011627
0.013092
0.022369
0.022369
0.022858
0.027740
0.033600
0.049713
0.024323
-0.018616
-0.034729
-0.062561
-0.044006
-0.049866
-0.075745
-0.086975
-0.079163
-0.009827
0.001862
-0.031799
-0.097229
-0.157288
-0.106018
-0.080139
-0.076721
-0.066467
-0.071838
-0.022034
0.009186
-0.012268
-0.010315
-0.009338
0.013092
0.025299
0.042389
0.050201
0.055573
0.064362
0.070221
0.057526
0.058014
0.060455
0.071686
0.044830
0.047760
0.053131
0.040924
0.046295
0.043854
0.044830
0.037506
0.026276
0.034088
0.029205
0.027740
0.025787
0.028229
0.027740
0.022369
0.014557
0.009186
0.025787
0.009674
0.010651
0.009186
0.010162
0.006744
0.012604
-0.000061
0.011139
-0.004456
-0.002502
0.009186
0.005768
-0.001038
0.007233
0.006256
0.000397
0.000397
-0.002014
-0.005920
-0.005432
-0.001526
-0.000549
0.000885
0.002350
0.003326
0.003326
0.012604
0.007721
0.002350
0.003815
0.006744
0.005280
0.008698
0.015045
0.014069
0.006256
0.005280
0.012604
0.024323
0.010651
0.007233
0.016998
0.016510
0.009186
0.010651
0.011627
0.013092
0.014557
0.021881
0.022858
0.024811
0.019928
0.024811
0.021393
0.028229
0.028717
0.016510
0.019928
0.033112
0.032135
0.022858
0.030670
0.028717
0.034088
0.025299
0.023346
0.016022
0.015045
0.008209
0.019440
0.016022
0.014557
0.002838
0.000397
0.010162
0.007233
0.004303
0.003815
0.005768
0.000397
0.001373
-0.005432
-0.002502
-0.000061
-0.003479
-0.004944
-0.008362
-0.009338
-0.008362
-0.002991
-0.009338
-0.005432
-0.017639
-0.006409
-0.015686
-0.010803
-0.011780
-0.005432
0.002350
-0.003479
0.001862
-0.000061
0.004791
-0.013733
-0.002014
0.000885
0.006744
-0.004944
-0.004944
-0.001038
0.007721
-0.001526
-0.006409
0.012115
-0.010315
-0.007874
-0.003967
0.011627
0.004791
0.000397
0.003326
-0.010315
-0.012756
0.006256
0.027252
0.024323
0.027252
0.033112
0.037506
0.026764
0.023834
0.042877
0.027740
0.019928
-0.023499
-0.043518
-0.044006
-0.033264
0.015045
0.034088
0.011139
-0.010803
-0.046448
-0.048889
-0.063049
-0.060120
-0.067932
-0.064026
-0.055237
-0.059143
-0.057678
-0.048401
-0.031799
-0.026917
-0.037659
-0.026428
-0.034241
-0.018616
-0.016174
-0.018127
-0.023499
-0.018127
-0.013733
-0.015686
-0.011292
-0.018127
-0.007874
-0.012756
-0.013733
-0.007385
-0.006409
-0.008362
-0.014221
0.000397
-0.005920
-0.003967
-0.005432
-0.009338
-0.008850
-0.004456
-0.000549
0.010162
0.022369
0.037994
0.062897
0.032623
0.017487
-0.044495
-0.107483
-0.099182
-0.108459
-0.163147
-0.150452
-0.022522
0.081451
0.113190
0.053131
-0.017639
-0.075256
-0.144104
-0.161194
-0.121155
-0.077209
0.000885
0.027740
0.026276
0.043365
0.030182
0.034576
0.026764
0.036041
0.027252
0.037018
0.032135
0.029205
0.030182
0.018951
0.017487
0.019440
0.011627
0.017487
0.010651
0.016022
0.008698
0.016510
0.016998
0.013580
0.015533
0.024323
0.015045
0.014069
0.015533
0.008698
0.006744
0.000397
0.004303
0.006256
0.025299
0.014557
-0.000549
0.003326
-0.000549
-0.001038
-0.003967
0.000397
-0.015686
-0.017151
-0.020569
-0.020569
-0.018127
-0.020081
-0.016663
-0.021545
-0.026917
-0.021545
-0.016663
-0.020569
-0.015686
-0.011780
-0.014709
-0.011292
-0.016174
-0.014709
-0.009338
-0.003967
-0.010315
-0.005432
-0.006897
0.000885
-0.002991
-0.010315
-0.002014
-0.011292
-0.011780
0.006744
-0.004456
-0.001526
-0.002502
0.001862
-0.009338
0.001373
-0.007385
0.004791
-0.002502
0.003326
0.005768
-0.004456
-0.003967
-0.007385
0.003815
-0.006409
-0.003967
-0.004944
-0.002014
0.002838
-0.007874
-0.001038
0.000397
-0.003479
-0.006409
-0.005432
0.004303
-0.001526
-0.005432
0.003815
0.002838
-0.000549
-0.002502
-0.000549
-0.002014
0.008209
0.001373
0.006744
0.007233
0.009674
0.008698
0.009186
0.010162
0.000885
0.012604
0.010162
0.008698
0.002838
0.003326
0.005280
0.005768
0.004791
0.003815
0.007721
0.005768
-0.004944
-0.003967
0.001373
0.006744
-0.005920
0.001373
-0.000549
-0.012756
-0.010315
-0.007874
0.001373
-0.001038
-0.012268
-0.009338
-0.009827
-0.011780
-0.002014
-0.007385
-0.004456
-0.010803
-0.003479
-0.002502
-0.006897
-0.007385
0.000885
-0.003479
-0.007385
-0.011780
-0.007385
-0.011780
-0.016174
-0.005432
0.000397
-0.001038
-0.001526
-0.012268
-0.014221
-0.011292
-0.010803
-0.009338
-0.008362
-0.006409
-0.000061
-0.002014
-0.008850
-0.002014
-0.000061
-0.009338
-0.001526
0.005768
0.015533
0.042877
0.072174
0.017487
-0.013733
-0.062561
-0.057190
-0.053284
-0.014221
0.011139
-0.017639
-0.026917
-0.034729
-0.019592
-0.037659
-0.028381
-0.051331
-0.055237
-0.058655
-0.056213
-0.035706
-0.033264
-0.021057
-0.011780
-0.018616
0.003326
-0.001526
0.006744
0.015045
0.022858
0.017975
0.017975
0.026764
0.027252
0.017487
0.020905
0.018951
0.018463
0.021393
0.018951
0.019928
0.020416
0.007233
0.009674
0.017975
0.010162
0.019440
0.006744
0.014557
0.008209
0.004791
0.008698
0.005280
0.013580
0.013092
0.005280
0.009186
0.006744
0.003326
0.005768
0.008209
0.002350
0.003326
-0.001038
0.000885
-0.001038
-0.003967
0.002350
-0.007874
-0.002502
-0.006897
-0.007385
-0.013245
-0.013245
-0.003479
-0.014709
-0.008362
-0.013245
-0.016174
-0.016174
-0.009827
-0.018616
-0.015686
-0.004456
-0.005432
-0.002502
-0.000061
0.004791
0.009186
0.019440
0.017487
0.007233
0.009674
0.010651
0.004791
0.003815
0.006744
0.011139
0.014557
0.012115
0.016998
0.008698
-0.002502
-0.010803
-0.010803
-0.004944
-0.021057
-0.020081
-0.017639
-0.016174
-0.023499
-0.019592
-0.032776
-0.024475
-0.020569
-0.013245
-0.023010
-0.021057
-0.009827
-0.014709
-0.016663
-0.002014
-0.006409
-0.002991
-0.006897
-0.005920
0.001862
0.002838
0.008698
-0.005432
-0.001038
0.011139
0.012604
-0.001038
0.001862
-0.001526
0.010651
0.006744
0.025299
0.026764
0.009186
0.001373
0.016022
0.025299
0.032135
0.036530
0.055084
0.058990
0.035065
-0.052307
-0.052307
-0.043030
-0.030334
-0.058167
-0.023987
-0.014709
-0.010315
-0.038147
-0.057190
-0.066467
-0.068420
-0.069885
-0.074768
-0.078186
-0.065979
-0.067444
-0.060608
-0.045959
-0.042053
-0.034729
-0.018127
-0.019592
-0.015686
-0.010803
-0.004944
-0.001038
0.007233
-0.002502
0.011627
0.004303
-0.000549
0.009674
0.003326
0.021393
0.015045
0.007721
0.012115
0.008209
0.012604
0.014069
0.013092
0.012604
0.012604
0.013092
0.012115
0.019928
0.010651
0.014069
0.023346
0.003326
0.016998
0.014069
0.020416
0.011627
0.015045
0.016022
0.007233
0.012604
0.023834
0.019928
0.016510
0.013580
0.020416
0.008209
0.007233
0.026276
0.007721
0.019440
0.023834
0.013092
0.016510
0.017975
0.013580
0.007233
0.004791
0.016022
0.002838
0.005280
0.004303
0.007721
0.003815
-0.006897
0.002350
-0.013733
0.007721
0.004791
0.002838
0.007233
0.004791
-0.003967
-0.018127
0.004303
0.005280
-0.001038
-0.012756
-0.003967
-0.003967
-0.011292
-0.006897
0.002838
-0.003967
-0.007385
-0.002014
0.006744
0.013580
0.019928
0.010162
-0.005432
0.014557
0.020905
0.036041
0.068268
0.068268
0.062408
0.072662
0.064362
0.064850
0.051178
-0.001038
-0.043030
-0.025940
0.006256
0.020905
0.014069
-0.015686
-0.078674
-0.080139
-0.064026
-0.044983
-0.025940
-0.043030
-0.077698
-0.117249
-0.106506
-0.094299
-0.086487
-0.066956
-0.043518
-0.006897
0.012115
0.016022
0.009186
-0.003479
0.011627
0.004791
0.017487
0.015533
0.019440
0.015045
0.025787
0.021881
0.031158
0.031647
0.014069
0.023346
0.012604
0.014557
0.006744
0.005280
0.005768
0.003815
-0.003479
0.003815
-0.005432
0.004791
0.001862
0.000397
-0.007385
-0.001526
0.002838
-0.006409
0.010162
0.009674
0.015045
0.014069
0.014557
0.006256
0.014069
0.011627
0.003815
0.012115
0.001862
0.016510
0.016998
0.023346
0.014069
0.016022
0.016022
0.005768
-0.001038
0.002838
-0.001526
-0.006409
-0.000549
-0.007874
-0.009827
-0.001038
-0.009827
-0.005920
-0.011292
-0.015198
-0.015198
-0.007874
-0.023987
-0.011292
-0.004456
-0.006897
-0.009827
-0.016174
-0.012756
-0.008850
-0.006409
-0.008850
-0.007385
-0.002014
-0.016663
-0.002991
0.004303
-0.001526
0.001373
-0.005432
-0.007385
0.010651
-0.002991
-0.002991
0.006256
0.003815
-0.000549
-0.000061
-0.000549
0.004791
0.009674
0.001862
-0.006897
-0.001038
0.002838
0.007233
0.001862
0.008698
0.001862
-0.003479
0.010162
0.002838
-0.006897
0.004791
-0.002502
0.005280
0.005280
0.004303
0.004791
-0.004944
0.006256
0.003326
0.001373
-0.001038
-0.009338
0.005768
-0.003479
0.002838
0.007233
0.001862
-0.003479
0.000397
0.000885
0.009186
-0.000061
0.004791
-0.007385
-0.001038
0.005768
-0.000061
-0.007385
-0.012756
-0.005920
-0.005920
-0.010315
-0.012268
-0.011292
-0.011780
-0.006897
0.001373
0.000885
-0.004456
-0.003967
-0.026428
-0.102112
-0.153381
-0.140686
-0.044006
-0.009338
0.056549
0.016022
-0.026917
-0.047424
-0.067932
-0.059631
-0.050842
-0.046936
-0.028870
-0.009827
0.004791
0.005280
0.014557
0.030182
0.032135
0.041412
0.038483
0.045319
0.033112
0.033600
0.033600
0.039459
0.029205
0.025787
0.030182
0.017975
0.026764
0.018951
0.019928
0.010651
0.030670
0.021393
0.019440
0.015045
0.018463
0.006256
0.009186
0.011627
-0.000061
0.015533
0.003815
0.004303
0.007233
-0.000549
0.005768
-0.001526
-0.005432
-0.004456
-0.015198
0.002350
0.001862
-0.001038
-0.005920
-0.008362
-0.007385
-0.012756
-0.007385
-0.004944
-0.006897
-0.014709
-0.003479
-0.010315
-0.016174
-0.013245
-0.005432
-0.011780
-0.017639
-0.016174
-0.010803
-0.002502
-0.008850
-0.013245
-0.011292
-0.015686
-0.008850
-0.005920
-0.011292
-0.004944
-0.009827
-0.013733
-0.002502
-0.006409
-0.003479
-0.009827
-0.001526
-0.008362
0.001862
-0.005920
-0.008362
-0.015686
0.000885
-0.006409
-0.002014
-0.000549
-0.002014
-0.013733
0.000885
-0.009827
-0.009827
-0.004944
-0.004456
-0.001526
-0.005432
-0.003967
-0.003967
-0.003479
-0.007385
-0.008362
-0.007385
-0.003479
-0.004944
-0.008362
-0.012756
-0.008362
-0.006409
-0.010803
-0.015198
-0.006897
-0.013245
-0.018127
-0.017151
-0.011292
0.000397
0.001862
-0.008850
0.006256
0.000885
0.001862
0.001373
0.002350
0.009674
0.008698
0.004303
-0.006409
0.006744
0.010651
0.006744
0.007233
0.010651
0.017487
0.001862
-0.001526
0.001373
-0.000061
-0.009338
-0.012268
-0.007385
-0.001526
-0.013733
-0.011780
-0.007874
0.005280
0.003326
0.010651
0.011139
0.017487
-0.008850
-0.016663
-0.008362
0.016998
0.040924
0.017975
0.012115
0.038971
0.014557
-0.030334
-0.090393
-0.075745
-0.003967
0.038483
0.028717
0.008209
0.002838
-0.009827
-0.027893
-0.034241
-0.029358
-0.013733
-0.018127
-0.008850
-0.005432
0.008209
0.009674
0.005768
0.013092
0.019440
0.023346
0.022858
0.015045
0.020416
0.022858
0.014069
0.014069
0.017487
0.026276
0.016998
0.020416
0.012115
0.012604
0.010651
0.015533
0.008209
0.010651
0.011627
0.012604
0.008698
0.003326
0.003815
0.012115
0.006744
0.013580
0.010651
-0.000061
-0.002502
0.009674
-0.001526
0.005768
0.007233
0.009674
-0.002502
-0.002014
0.000397
-0.002991
0.000885
0.011139
0.000885
-0.000061
-0.001526
-0.001038
0.008209
0.000885
0.010162
0.014069
-0.002502
0.005280
-0.001038
-0.003967
-0.003967
0.008698
0.011627
0.002350
0.001862
0.007721
-0.000549
0.009674
0.001862
0.012604
0.003815
0.004791
0.016022
0.004303
0.009186
0.004303
0.007233
-0.002014
-0.000549
0.005768
0.005280
0.004791
-0.000549
0.008209
0.003815
-0.003967
0.006256
-0.000549
0.000397
0.006256
0.000885
-0.001526
-0.004456
-0.006409
-0.000061
-0.001526
-0.004944
-0.003967
0.003815
-0.006897
-0.002991
0.004791
-0.001526
-0.001038
-0.004944
-0.011780
0.001862
0.000397
-0.002014
-0.003479
-0.008362
0.000397
-0.005920
-0.004456
-0.000549
0.002350
-0.007385
0.006256
-0.002014
-0.003967
-0.000549
-0.004944
-0.001038
-0.003967
0.002838
-0.009338
-0.004456
-0.003479
-0.008362
0.003815
-0.005920
0.003326
-0.003479
0.002350
-0.001526
-0.005432
0.001862
-0.002014
-0.010315
-0.002991
-0.008362
0.000885
-0.007385
0.004303
-0.007385
-0.005920
-0.003967
-0.002502
-0.000061
-0.006409
-0.013245
-0.005920
-0.002991
-0.007874
-0.008850
-0.001038
-0.013245
-0.007385
-0.017639
-0.016174
0.002350
-0.007874
0.000397
-0.002991
-0.000061
-0.000061
-0.004944
0.031158
0.053131
0.001373
0.037994
-0.001526
-0.113342
-0.042542
0.046783
-0.008362
-0.099670
-0.056702
-0.004944
0.020905
-0.025940
-0.033264
-0.024475
-0.049377
-0.067932
-0.069397
-0.069397
-0.059631
-0.042053
-0.035217
-0.022034
-0.016663
-0.009338
-0.005920
-0.007874
-0.003967
0.001862
0.004303
0.013580
0.021393
0.024811
0.033112
0.037018
0.046783
0.037506
0.034576
0.034088
0.048248
0.040924
0.058014
0.055084
0.053131
0.064362
0.041901
0.052643
0.044830
0.047272
0.048737
0.037506
0.028229
0.033600
0.033112
0.032623
0.019928
0.014557
0.010162
0.008698
0.006744
0.005280
0.003326
0.006256
0.001373
0.000397
-0.009338
-0.003479
0.002350
-0.002502
-0.006409
-0.014709
-0.003967
-0.002014
-0.008850
-0.005920
0.000397
-0.013245
-0.019592
-0.014709
-0.009338
-0.002014
-0.005920
-0.006409
-0.017639
-0.014709
-0.008850
-0.004944
-0.002014
-0.008850
-0.012756
-0.009827
-0.007874
0.002838
0.011139
0.006744
-0.010315
-0.011780
0.004303
0.025299
0.035065
0.043854
0.048248
0.036530
0.038483
0.046783
0.051178
0.055084
0.024323
-0.002991
-0.013245
-0.003479
-0.009827
0.016022
0.033600
0.026276
0.006256
-0.024475
-0.029358
-0.039612
-0.047913
-0.058167
-0.048889
-0.059143
-0.043030
-0.044983
-0.040588
-0.026917
-0.033752
-0.039124
-0.022522
-0.027893
-0.014709
-0.025452
-0.018616
-0.019592
-0.022522
-0.017151
-0.007385
-0.008850
-0.000061
0.015045
0.016022
0.007233
-0.002014
-0.020569
-0.026917
-0.021545
0.001862
0.025299
0.027252
0.000885
0.005280
0.015533
0.031647
0.005768
-0.018127
-0.025940
-0.048401
-0.052307
-0.042053
-0.008362
-0.007385
-0.024963
-0.057678
-0.087952
-0.095764
-0.079163
-0.076233
-0.085022
-0.060608
-0.062073
-0.068420
-0.065002
-0.081604
-0.067444
-0.050354
-0.055237
-0.053284
-0.033264
-0.023987
-0.016174
-0.002502
0.003326
0.011627
0.016998
0.020905
0.031158
0.023834
0.019928
0.027252
0.037018
0.027740
0.031158
0.027252
0.027740
0.028717
0.028717
0.020416
0.024811
0.017487
0.022858
0.022858
0.013092
0.014557
0.024811
0.004791
0.015045
0.013580
0.011627
0.014557
0.017487
0.014557
0.012115
0.011139
0.009674
0.008209
0.007233
0.008209
0.011139
0.011139
0.007721
0.008209
0.005280
0.004303
0.015045
0.004791
0.011139
0.001373
0.000885
0.012604
0.002838
0.008698
0.008698
0.011627
0.007721
0.000397
0.005280
0.005280
0.004303
0.010651
0.003815
0.005280
0.004791
0.004303
0.000397
0.002838
0.007721
-0.010803
0.001862
0.001373
-0.000061
-0.004456
-0.009338
0.002350
0.001373
-0.012756
-0.015198
0.005768
-0.001526
-0.012268
-0.014221
-0.005432
-0.009827
-0.010803
-0.015198
-0.016174
-0.017151
-0.018616
-0.004944
-0.016663
-0.008362
-0.017639
-0.007874
-0.000549
0.008698
-0.006409
-0.008850
0.006256
0.014069
-0.002502
0.035553
0.037018
0.009186
0.001373
0.021881
0.016510
0.028717
-0.001038
-0.013245
-0.010803
0.000885
-0.029358
-0.057678
-0.073303
-0.100647
-0.071350
-0.032288
-0.014221
-0.025940
-0.054749
-0.065979
-0.083557
-0.076721
-0.070862
-0.078186
-0.046936
-0.044983
-0.023987
-0.010315
0.001862
0.012115
0.006744
0.016998
0.020416
0.013092
0.014557
0.024811
0.024811
0.028229
0.021393
0.031158
0.019928
0.022369
0.024811
0.027740
0.017975
0.019440
0.017975
0.018463
0.027740
0.018463
0.019440
0.020416
0.007233
0.015533
0.017487
0.016022
0.011627
0.006744
0.004791
0.008698
0.002838
0.015045
0.016510
0.000885
0.006744
0.003815
0.003326
0.012604
0.006744
0.006256
0.006256
0.007233
0.003815
0.006744
0.009674
0.008698
0.006256
-0.001526
0.004303
0.005768
0.004791
-0.001526
0.005280
-0.001526
0.001373
0.002838
0.004303
0.006256
-0.007385
0.000397
-0.000549
0.000885
-0.005920
0.011139
-0.000061
-0.001038
0.007233
-0.005432
-0.003967
0.000397
0.004303
-0.002014
-0.001526
0.000885
-0.000061
-0.003479
0.008209
-0.003967
-0.002014
0.002838
-0.000549
-0.004456
-0.005920
0.001862
0.002838
-0.010803
-0.000061
-0.000061
-0.011292
0.003815
0.002838
-0.009338
0.007233
-0.007874
0.001373
0.008698
0.023346
0.058014
0.072662
0.022369
-0.002991
-0.009338
-0.004944
0.002350
-0.000549
-0.001038
0.006744
-0.005432
-0.007874
-0.017639
-0.016663
-0.043030
-0.045471
-0.042542
-0.048889
-0.028381
-0.038635
-0.048889
-0.053772
-0.048889
-0.047913
-0.041077
-0.028381
-0.023499
-0.010803
-0.014221
-0.012268
0.004791
0.007721
0.004303
0.008209
0.014069
0.018951
0.011139
0.020905
0.019440
0.030182
0.021393
0.017975
0.018951
0.015533
0.018951
0.014557
0.012604
0.021881
0.004791
0.018951
0.015045
0.005280
0.013580
0.007721
0.007721
0.005280
0.002350
0.003815
0.010651
0.004303
-0.002502
-0.007385
0.007233
0.000885
0.000397
0.003326
0.002350
-0.005432
-0.011292
-0.003967
-0.007385
-0.003479
0.004303
-0.010803
-0.015686
-0.003967
-0.005920
-0.009827
-0.000549
-0.011292
-0.009827
-0.009827
-0.011780
-0.007874
-0.010803
-0.007874
-0.005920
-0.008362
-0.009338
-0.009827
-0.008362
-0.002991
0.004791
-0.002991
0.000397
-0.002014
0.009186
0.004303
0.012115
0.003815
0.017975
0.008209
0.014069
0.016510
0.014557
0.009674
0.014557
0.004303
0.000885
-0.000061
0.009186
0.004303
0.003326
0.006744
0.013580
-0.008850
-0.001038
-0.017639
-0.015686
-0.010803
-0.015686
-0.017639
-0.013245
0.002350
0.013092
0.009186
-0.003967
0.000885
-0.001038
0.009186
0.015045
0.018463
0.004303
0.002350
-0.004944
0.002838
-0.008850
-0.034241
-0.032288
-0.028870
-0.030334
-0.050842
-0.067444
-0.086487
-0.099670
-0.111877
-0.093323
-0.050842
-0.034241
-0.056213
-0.062561
-0.061584
-0.076233
-0.066467
-0.063538
-0.039612
-0.022522
-0.040588
-0.034241
-0.004944
0.005768
0.021881
0.039459
0.033600
0.037506
0.032135
0.032623
0.026764
0.020905
0.020905
0.024811
0.017487
0.025299
0.023346
0.021393
0.028717
0.022369
0.033112
0.027740
0.016998
0.020416
0.021881
0.023834
0.017487
0.018463
0.017487
0.017487
0.011627
0.012115
0.015533
0.011139
0.008698
0.006744
0.009674
0.017975
0.004303
0.000885
0.005768
0.002838
0.001862
0.003326
0.008698
0.009186
0.000885
0.008209
-0.002991
0.002838
0.001862
0.008209
0.006256
-0.003967
0.003815
-0.003479
0.011139
-0.007874
0.005280
-0.001526
-0.005920
0.009186
-0.003967
0.002838
-0.000549
0.003326
-0.002991
-0.000549
-0.000549
0.014557
0.005280
-0.005432
-0.001038
0.000885
-0.005920
0.002350
0.001373
0.003326
-0.012756
0.000885
-0.008362
-0.003967
-0.004456
0.003326
0.012604
0.037018
0.058990
0.037506
0.029694
0.029205
0.028229
0.010651
0.028717
0.046295
0.066803
0.082428
0.074615
0.069244
0.057037
0.045807
0.032623
0.038971
0.028717
0.016998
0.015533
0.000885
-0.010315
-0.027405
-0.032776
-0.037170
-0.038635
-0.059143
-0.070862
-0.087463
-0.081604
-0.060120
-0.057190
-0.068420
-0.097717
-0.093811
-0.077209
-0.071838
-0.076233
-0.068420
-0.063049
-0.044006
-0.043518
-0.038147
-0.026917
-0.032776
-0.017639
-0.009338
-0.009338
-0.005920
-0.003967
-0.000549
0.009674
-0.005432
0.009674
0.009674
0.010162
0.013092
0.010162
-0.000549
0.008209
0.017487
0.013092
0.009186
0.007233
0.006256
0.013092
0.015045
0.014069
0.008698
0.006256
0.012115
0.005280
0.015045
0.006256
0.003815
0.004791
0.002838
-0.005920
0.000885
0.008209
0.008209
0.001862
-0.008362
-0.002502
-0.006897
0.006256
-0.006409
-0.001526
-0.009338
-0.004944
-0.006897
-0.017639
-0.012268
-0.006897
-0.005920
-0.005432
-0.008850
-0.008362
0.000397
0.003815
-0.011292
-0.010803
-0.008850
-0.012268
0.003326
0.002838
-0.003967
-0.005432
-0.009827
-0.009338
-0.005920
-0.003479
0.005280
-0.003967
-0.003479
-0.009827
-0.005432
0.002350
-0.009338
-0.004944
-0.013733
-0.011780
-0.007874
-0.005432
-0.013245
-0.006409
-0.009827
-0.001038
-0.012268
-0.010803
-0.000061
0.000397
-0.018616
-0.005432
-0.001038
-0.002502
0.005768
0.001373
0.004303
0.001862
-0.002014
-0.007385
0.001373
0.008698
0.017975
0.063873
0.087799
0.090240
0.061432
0.005768
-0.055725
-0.075745
-0.024475
-0.015198
-0.046448
-0.054749
-0.005920
0.000885
-0.006897
-0.009827
-0.041565
-0.064514
-0.081116
-0.085999
-0.096252
-0.088928
-0.075256
-0.059143
-0.054749
-0.040588
-0.030334
-0.011292
-0.002014
-0.009827
0.012604
0.003326
0.013580
0.015045
0.013092
0.027740
0.015045
0.027740
0.029205
0.028717
0.023834
0.027252
0.033112
0.029205
0.036530
0.028229
0.024323
0.025299
0.026276
0.026276
0.027252
0.025299
0.021393
0.024811
0.011139
0.016022
0.017487
0.022369
0.011627
0.011139
0.015045
0.004791
0.015045
0.008209
0.008698
0.000397
0.009186
0.005768
0.012604
0.008698
0.011139
-0.002014
-0.002502
0.014069
0.001373
0.006256
0.000397
-0.004944
-0.003967
0.003326
0.003326
-0.002502
0.001373
-0.003479
-0.004456
0.001862
0.000397
0.006744
0.003815
-0.002991
-0.003479
-0.000549
0.008209
-0.005920
-0.001038
0.007721
0.000397
0.002350
0.007721
-0.000549
0.011139
0.001862
-0.002502
0.005768
0.002838
0.000397
-0.005432
0.003326
0.003326
-0.002014
0.008209
0.000397
0.004791
0.005768
0.002838
0.002350
-0.003479
-0.009827
-0.000549
-0.002991
-0.003479
-0.007874
-0.005432
0.006256
-0.011780
-0.002502
-0.012268
-0.009827
-0.006409
-0.013733
-0.003967
-0.012756
-0.013733
-0.011292
-0.014709
-0.010803
-0.006409
-0.023010
-0.002014
0.009674
0.007721
-0.001526
-0.000549
-0.007874
0.007721
0.053619
0.080963
0.064850
0.017975
-0.005920
0.010651
0.026764
0.032135
0.032135
-0.121643
-0.124084
-0.050842
0.005280
0.023834
-0.008362
-0.013733
-0.042542
-0.072327
-0.086487
-0.091858
-0.098694
-0.092346
-0.072815
-0.071350
-0.050842
-0.036682
-0.028381
-0.016663
-0.016174
-0.004944
-0.000061
-0.002502
-0.000061
0.003326
0.001373
0.000397
0.002350
0.004303
0.021393
0.016510
0.010162
0.002838
0.013092
0.015533
0.011627
0.017975
0.013092
0.006256
-0.000061
0.024811
0.034088
0.049225
0.046783
0.049713
0.037506
0.032135
0.037994
0.031158
-0.007874
0.002350
0.003326
0.005280
0.013092
0.021393
0.027252
0.012604
-0.000061
-0.006409
-0.022034
-0.021057
-0.020081
-0.011780
-0.033264
-0.021545
-0.009827
-0.016174
-0.005920
-0.008362
-0.006409
-0.002014
0.003815
0.010162
0.011627
0.006744
0.007233
0.008698
0.011627
0.010651
0.006256
0.007721
0.021393
0.016510
0.013092
0.006256
0.011139
0.007721
0.009674
0.004303
0.001862
0.004791
0.002838
0.011139
0.001862
-0.001526
-0.005432
-0.002014
0.000885
-0.000549
0.006744
-0.002991
0.002838
-0.010803
0.001373
-0.000061
-0.004944
0.000885
0.008698
0.006744
0.010162
0.002838
0.010651
-0.008362
0.003326
-0.004944
0.012604
0.005768
0.007233
0.004791
-0.001038
-0.006409
-0.000549
-0.009827
-0.032776
-0.007385
-0.022522
-0.014709
-0.002991
-0.013733
-0.038635
-0.026428
-0.071838
-0.072815
-0.075256
-0.081604
-0.063049
-0.055237
-0.044495
-0.021545
-0.012756
-0.032776
-0.038635
-0.035217
-0.025452
-0.018616
-0.016174
0.004791
0.018463
0.023346
0.029694
0.029694
0.051178
0.044830
0.050690
0.057037
0.060455
0.050201
0.047272
0.041412
0.054108
0.041901
0.039459
0.028229
0.032623
0.022369
0.029694
0.021393
0.011627
0.011627
0.016998
0.016022
0.014069
0.006256
0.013580
0.007233
0.002838
0.005280
0.008209
0.002838
0.001862
-0.003967
0.000885
0.005768
0.006744
-0.002991
-0.002014
-0.002014
-0.004944
-0.007874
-0.004456
-0.007385
-0.010803
-0.005432
-0.006409
-0.010315
-0.003967
-0.007385
-0.004944
-0.014221
-0.018127
-0.008362
-0.014709
-0.009827
-0.010803
-0.000549
-0.018127
-0.008362
-0.014221
-0.008850
-0.015686
-0.020569
-0.012756
-0.013733
-0.023987
-0.011780
-0.013245
-0.019104
-0.006409
-0.018616
-0.018616
-0.005432
-0.017151
-0.008850
-0.003967
-0.007874
-0.009338
0.000885
0.001862
-0.000061
-0.001526
-0.004456
-0.000549
-0.003479
-0.001526
-0.010315
-0.011780
0.002838
0.000397
-0.017639
-0.008362
-0.016174
-0.006897
-0.017151
-0.014709
-0.016174
-0.027405
-0.022522
-0.021545
-0.023010
-0.023987
-0.024963
-0.028870
-0.029358
-0.036682
-0.031799
-0.041077
-0.047424
-0.040100
-0.015198
-0.007874
-0.012756
-0.033264
-0.047913
-0.056213
-0.019592
0.002838
-0.033752
-0.047424
-0.049377
-0.060608
-0.047424
-0.033752
-0.042053
-0.029358
-0.037659
-0.039612
-0.037170
-0.040100
-0.027405
-0.033752
-0.043030
-0.041077
-0.032288
-0.034729
-0.024475
-0.023010
-0.019104
-0.012756
-0.011780
0.005768
0.007233
0.014069
0.010162
0.013580
-0.003479
0.016510
0.001862
0.016510
0.023834
0.013580
0.018951
0.008209
0.010162
0.017487
0.026764
0.019440
0.006744
0.015533
0.019928
0.014069
0.014069
0.013580
0.012115
0.021881
0.012115
0.019928
0.007233
0.006744
0.008209
0.014069
0.003326
0.007233
0.018951
0.014557
0.014069
0.013580
0.013580
0.009674
0.011139
0.022369
0.017487
0.021881
0.011627
0.016022
0.015533
0.017975
0.013580
0.014557
0.011627
0.006744
0.012115
0.013092
0.006744
0.008698
0.007233
0.002838
0.005768
0.009674
0.000397
0.004791
0.008698
0.007721
-0.003967
0.016022
0.007721
0.007233
0.004791
0.012115
0.003326
0.018951
0.003326
0.001862
0.008209
0.019440
0.005768
0.011139
0.013580
0.010162
0.013092
0.012115
0.002838
0.008209
0.011139
0.004303
0.014069
0.011139
0.008698
0.007721
0.009186
0.004303
0.006256
-0.008850
0.016998
0.008209
0.008698
0.009674
0.008698
0.003326
0.004303
0.002350
0.014069
0.012604
0.016022
0.029694
0.031647
0.030182
0.043365
0.039459
0.000885
-0.113342
-0.122620
-0.099182
-0.052795
-0.007874
0.001373
0.042877
0.059967
-0.002502
-0.050842
-0.071350
-0.079163
-0.075745
-0.076721
-0.011780
0.008698
0.022858
0.042389
0.030182
0.021393
0.024811
0.027740
0.039948
0.043365
0.035065
0.032623
0.038483
0.033112
0.033600
0.030182
0.015045
0.021881
0.021393
0.019928
0.021881
0.014069
0.005768
0.010651
0.012115
0.003815
0.010162
0.004791
0.000397
-0.008362
-0.002014
0.006256
0.003326
-0.003967
0.005280
-0.003479
-0.005920
0.010651
0.001373
0.001373
-0.002991
-0.002502
-0.006409
-0.009338
-0.012756
0.002838
0.005768
-0.002502
-0.005432
-0.004944
-0.007385
0.000885
-0.009827
-0.003479
-0.010803
-0.003479
-0.006897
-0.013733
-0.005920
-0.006409
-0.006897
-0.007874
-0.015198
-0.011292
-0.011292
-0.002502
-0.003967
-0.014221
-0.002502
-0.005432
-0.001038
-0.005432
-0.006409
0.004791
-0.006409
-0.012268
-0.003967
-0.011780
0.001373
-0.004456
-0.004944
-0.000549
0.016022
0.035065
0.028229
0.018463
0.015045
0.003815
0.002838
-0.007874
0.005768
0.005280
0.012604
0.023346
0.026764
0.005768
0.012115
0.004303
0.001862
-0.006409
-0.008362
-0.003967
-0.005432
-0.009338
-0.013245
-0.012268
-0.007874
-0.016174
-0.009827
-0.003967
-0.010315
-0.001526
-0.008362
-0.015198
-0.018127
-0.004456
-0.005432
-0.012756
-0.017151
-0.011292
-0.018127
-0.006897
-0.016663
-0.018616
-0.012756
-0.020081
-0.021545
-0.029846
-0.019592
-0.026428
-0.025452
-0.011780
-0.002991
-0.011780
-0.006897
0.021881
0.055084
0.052155
-0.009827
-0.104553
-0.195374
-0.262268
-0.262268
-0.265198
-0.115295
0.043365
0.124908
0.021393
-0.076721
-0.158264
-0.173401
-0.161682
-0.143127
-0.123108
-0.087952
-0.041565
0.024811
0.067291
0.085358
0.101471
0.097076
0.096588
0.117096
0.118073
0.069733
0.051666
0.052155
0.056549
0.058502
0.068268
0.079498
0.075104
0.051666
0.026276
-0.000061
-0.010315
-0.002502
-0.004944
-0.002014
-0.009338
-0.002014
-0.007874
-0.013245
0.003815
-0.003967
-0.011780
0.007233
0.013580
-0.000061
0.006256
0.011139
0.001373
0.000885
0.002350
0.007721
0.000885
0.011627
0.004791
0.011627
0.004791
0.004791
0.001862
0.003815
0.010162
-0.000061
0.003815
0.003326
-0.000061
0.012115
-0.003967
0.001862
0.009674
0.005768
0.009674
0.006256
0.009186
0.007233
0.011139
0.005768
0.009186
0.010162
0.006744
0.009186
0.005280
0.013092
0.008698
0.015533
0.006744
0.014069
0.006256
0.016510
0.010651
0.009674
0.008698
0.016510
0.006744
0.009674
0.020905
0.007721
0.018951
0.019928
0.016998
0.023834
0.022369
0.020905
0.029694
0.021881
0.032623
0.037506
0.023346
0.029205
0.021881
0.015045
0.012115
0.012115
0.009186
0.015045
0.003326
0.003815
-0.000549
-0.020081
-0.036682
-0.053284
-0.051819
-0.032776
-0.047913
-0.049866
-0.051819
-0.051819
-0.084534
-0.085999
-0.071838
-0.082581
-0.068909
-0.082092
-0.092834
-0.078674
-0.053284
-0.047913
-0.036682
-0.039124
-0.056702
-0.039612
-0.030823
-0.024475
-0.009827
-0.009338
0.003326
0.017487
0.016510
0.022369
0.019928
0.029694
0.023834
0.024811
0.032623
0.021393
0.034088
0.023834
0.026276
0.021393
0.021393
0.016510
0.010651
0.016022
0.010651
0.011139
-0.011780
-0.002014
-0.001526
0.004303
-0.009827
-0.007874
0.000397
-0.005920
-0.012268
-0.012268
-0.014221
-0.012268
-0.007385
-0.007385
-0.018127
-0.008362
-0.022522
-0.004944
-0.004456
-0.019104
-0.010803
-0.009338
-0.009338
-0.007874
-0.018127
-0.014221
-0.011292
-0.012756
-0.017639
-0.005920
-0.018616
-0.007385
-0.019592
-0.021057
-0.006897
-0.004944
-0.013245
-0.009338
-0.009827
-0.012268
-0.011292
-0.019104
-0.014221
-0.002991
-0.004456
-0.002014
-0.011780
-0.011292
-0.004944
-0.004944
0.000397
0.003326
-0.003967
-0.006409
0.001862
0.003815
0.018951
0.007233
0.020905
0.009674
0.004791
0.006744
0.002350
-0.003967
0.000397
0.002350
0.001862
0.000397
0.014557
0.003815
-0.008850
-0.007385
-0.009827
-0.006409
-0.004456
0.002350
-0.007385
-0.003967
-0.011292
0.002838
-0.011292
0.007721
0.009674
0.024323
0.028717
0.016998
-0.034241
-0.089417
-0.135315
-0.144592
-0.155823
-0.068420
0.036530
0.015045
0.011627
-0.038635
-0.063538
-0.075745
-0.073303
-0.070374
-0.065002
-0.046448
-0.024475
0.002350
0.026764
0.042877
0.052643
0.058990
0.061432
0.059479
0.061432
0.061432
0.070709
0.057526
0.058990
0.055084
0.047760
0.036530
0.043365
0.043365
0.035553
0.030182
0.024323
0.018463
0.019440
0.025299
0.012115
0.008209
0.005280
0.008209
0.000397
0.009186
0.000885
0.003326
0.006256
-0.012268
0.001373
0.004791
-0.004944
0.003326
-0.002991
0.004303
-0.005432
0.014557
-0.001038
0.001373
0.008698
-0.000061
-0.002991
0.012115
0.002350
-0.003479
-0.002991
0.019440
0.003815
-0.000061
-0.000549
0.007721
0.009674
0.006744
0.003815
0.008698
-0.006897
-0.001526
0.004303
0.000397
-0.007385
0.004303
-0.001038
-0.003479
-0.002502
-0.002502
-0.001526
-0.008362
-0.002991
-0.005432
-0.010315
-0.009338
-0.009338
0.002350
0.001373
-0.018616
-0.002502
-0.009827
-0.009338
0.005280
-0.004456
-0.006897
-0.000549
-0.003479
-0.008850
-0.006409
0.005280
0.005280
-0.003967
-0.008850
-0.004456
-0.001526
-0.006409
-0.007385
-0.006897
-0.004944
0.006744
-0.002991
-0.007874
-0.003479
-0.007874
-0.005432
-0.003967
-0.011292
-0.005432
0.004303
-0.002502
-0.000061
-0.012268
-0.014709
-0.033752
-0.044495
-0.077209
-0.103577
-0.102600
-0.067932
-0.054749
-0.053284
-0.067444
-0.079163
-0.090881
-0.116272
-0.130432
-0.117737
-0.083557
-0.075745
-0.062561
-0.064514
-0.047424
-0.051819
-0.034729
-0.026428
0.000397
0.000885
0.012604
0.017975
0.038971
0.030182
0.044342
0.048737
0.049225
0.056061
0.047272
0.040924
0.049225
0.050201
0.047272
0.034088
0.032623
0.037994
0.017975
0.016022
0.026276
0.016022
0.014557
0.010651
0.012604
0.000885
0.006256
-0.003479
0.012604
0.005280
-0.003967
0.000397
0.002350
0.007233
0.006256
0.011627
0.001862
0.013580
0.007233
0.010162
-0.001526
0.001862
0.005768
0.008698
0.000397
0.001862
0.005768
0.004303
0.016022
0.003815
0.004303
-0.000549
-0.000061
0.003815
0.003815
0.006744
0.010162
0.005768
0.008698
0.001862
0.005280
-0.000061
0.008698
0.010162
0.005768
0.013092
0.000397
0.010651
0.006744
0.008698
-0.003479
0.000397
0.001862
-0.001526
0.007233
0.001373
-0.012268
-0.004944
-0.001038
0.000885
0.008698
0.002350
-0.008850
-0.008362
-0.007385
-0.004456
0.008698
-0.002014
-0.002502
0.004303
-0.003967
0.005280
0.008698
0.009674
0.007721
0.001862
0.013092
0.009186
0.011627
0.014069
0.016022
0.024323
0.012115
0.009186
0.013092
0.007233
0.010162
0.022858
0.015045
0.017487
0.014557
0.015045
0.016510
0.014557
0.004791
0.022369
0.007233
0.022858
0.027252
0.013580
0.007721
0.007721
-0.001526
0.009186
0.012115
0.029205
0.037018
0.033600
0.002838
0.022369
0.054596
0.053619
0.035065
-0.009338
-0.135803
-0.167053
-0.099182
-0.061584
0.081940
0.100006
0.055084
-0.009827
-0.069397
-0.079651
-0.065979
-0.024475
-0.016174
-0.006897
0.005768
0.020905
0.031158
0.047760
0.018951
0.014069
0.019928
0.019928
0.038483
0.048248
0.067291
0.055573
0.036530
0.026764
0.016022
0.013580
0.009186
0.002838
0.009674
0.000397
0.002838
-0.008850
0.006256
0.011627
0.006256
0.012604
0.014069
0.004791
0.003326
0.011139
0.005280
0.003326
-0.000061
-0.002014
0.002350
-0.004944
0.010651
-0.008362
-0.001038
-0.008850
-0.003967
-0.010803
-0.007385
-0.012268
-0.005920
-0.004456
-0.010315
-0.003967
-0.006897
-0.008850
-0.006409
-0.009827
-0.002991
-0.006409
-0.013733
-0.004944
-0.004944
-0.007874
-0.006409
-0.005920
-0.006409
-0.011780
-0.014221
-0.000061
-0.013245
-0.007385
-0.011780
-0.008850
-0.010315
-0.004456
-0.007385
-0.012268
-0.005432
-0.014221
-0.016174
-0.010803
-0.012268
-0.004456
-0.011780
-0.013245
-0.014709
-0.010803
-0.009338
-0.011292
-0.014221
-0.010803
-0.010803
-0.018127
-0.003479
-0.014709
-0.006409
-0.016663
-0.004944
-0.007874
-0.020081
-0.015198
-0.014221
-0.009338
-0.007385
-0.006897
-0.009827
-0.023499
-0.010803
-0.014709
-0.015198
-0.004456
-0.016663
-0.013245
-0.010803
-0.011780
-0.010315
-0.013245
-0.011292
-0.007874
-0.018616
-0.009827
-0.010315
-0.015198
-0.013733
-0.007385
-0.020081
-0.009338
-0.018616
-0.007874
0.005768
-0.002991
0.013580
0.013092
0.000885
0.011627
0.043854
0.045807
0.029694
0.000397
-0.042542
-0.040100
-0.055237
-0.027893
0.005280
0.021881
0.009674
-0.035217
-0.084045
-0.117737
-0.125549
-0.084045
-0.060608
-0.076721
-0.072815
-0.075256
-0.086487
-0.093323
-0.088928
-0.084045
-0.074280
-0.065491
-0.054749
-0.034729
-0.027405
-0.012756
-0.006897
-0.008362
0.004791
-0.002014
0.007721
0.020416
0.016022
0.015045
0.020905
0.015045
0.016998
0.018951
0.023346
0.014557
0.022369
0.014069
0.019440
0.020905
0.024811
0.025299
0.019928
0.014557
0.016510
0.019440
0.019440
0.015045
0.014557
0.016998
0.015533
0.014069
0.013092
0.005768
0.019440
0.012604
0.006744
0.015533
0.016022
0.013092
0.015045
0.015533
0.008698
0.012115
0.016022
0.015045
0.013092
0.014069
0.007721
0.013092
0.013092
0.012115
0.012115
0.009674
0.022858
0.010162
0.018951
0.006256
0.013092
0.002350
0.008698
0.015045
0.007233
0.008209
-0.000549
0.010162
-0.001038
0.006256
-0.004456
0.009186
0.000885
0.002350
-0.004456
-0.003967
0.000885
0.000397
-0.002502
-0.011292
0.003326
0.001862
-0.012756
-0.004456
-0.015686
-0.005920
-0.007385
-0.009338
-0.002991
-0.006409
-0.012756
-0.005920
-0.011292
-0.002014
0.004791
0.004791
-0.008850
-0.001526
-0.011292
-0.001526
-0.007385
0.011139
0.002838
0.001373
0.004303
0.001373
-0.001038
0.006256
0.011139
0.010162
0.006256
0.021393
0.031647
0.035065
0.032135
0.022858
0.006744
0.012115
0.026276
0.026764
0.014069
-0.000061
-0.033264
0.005768
0.019928
-0.004456
-0.002502
-0.005432
-0.013733
-0.023010
-0.025940
-0.029358
-0.028381
-0.035217
-0.028381
-0.023010
-0.024963
-0.018616
-0.013245
-0.016663
-0.007874
-0.007874
-0.004456
-0.001526
-0.001038
0.004303
-0.006897
0.003815
0.009186
0.010162
0.003326
0.004303
0.018951
0.006256
0.008209
0.005768
0.005768
0.010162
0.014069
0.004303
0.010162
-0.000061
0.009186
0.010162
0.009186
-0.003479
0.001373
0.007233
0.007721
-0.007385
-0.000549
0.002838
-0.004944
0.005280
0.000885
-0.015686
0.007233
0.004303
-0.000061
-0.002991
-0.001526
-0.001038
-0.009827
-0.000549
-0.003479
-0.011780
-0.002502
0.000397
-0.003967
-0.006897
-0.000549
-0.006409
-0.008850
-0.010315
-0.002991
-0.002014
-0.001526
-0.006897
-0.005432
-0.002014
-0.002991
-0.007385
-0.012268
-0.009827
-0.008850
-0.004944
-0.003967
-0.006897
-0.012756
-0.004456
-0.006897
-0.002502
-0.008850
-0.006897
-0.016663
-0.012268
-0.021545
-0.016174
-0.017639
-0.006897
-0.014221
-0.013245
-0.016174
-0.020569
-0.023987
-0.024963
-0.023499
-0.018127
-0.011780
-0.029358
-0.015198
-0.016174
-0.017151
-0.014221
-0.017639
-0.015686
-0.009338
-0.015686
-0.012756
-0.019592
-0.013245
-0.011780
-0.009338
-0.011292
-0.006409
-0.013733
-0.009338
-0.004944
-0.006409
-0.011292
-0.012756
-0.001526
-0.006897
-0.002991
-0.002502
0.000885
0.007233
0.010651
0.007233
-0.002991
-0.015198
-0.004456
-0.001038
-0.006897
-0.009338
-0.059143
-0.074280
-0.070374
-0.052795
-0.046936
-0.085022
-0.053284
-0.009338
-0.033752
-0.051819
-0.048889
-0.042542
-0.050842
-0.045959
-0.039124
-0.048889
-0.016663
0.013092
0.029694
0.039459
0.038483
0.043365
0.045319
0.038971
0.047760
0.048248
0.059479
0.051178
0.053131
0.050690
0.045807
0.046783
0.037506
0.045319
0.035553
0.045319
0.034576
0.037506
0.037506
0.032623
0.028717
0.024811
0.022858
0.022858
0.020416
0.018463
0.014557
0.021881
0.019928
0.019440
0.015045
0.016022
0.007721
0.010651
0.008698
0.013092
0.013580
0.012604
0.016022
0.006744
0.001373
-0.000549
0.005280
0.014069
0.003815
-0.000549
0.003815
-0.000549
0.009674
0.005280
0.007721
-0.013245
-0.010803
0.015045
0.032623
0.050201
0.041412
0.043365
0.031647
0.037018
0.036041
0.013580
-0.010803
-0.013733
-0.003967
0.011627
0.014069
0.021393
0.017975
0.011139
-0.002502
-0.022522
-0.022034
-0.036194
-0.040588
-0.038147
-0.033752
-0.026917
-0.035217
-0.026428
-0.016174
-0.017151
-0.019104
-0.013733
-0.007874
-0.003967
-0.002014
-0.002991
-0.001038
0.008698
0.003815
0.003815
0.004303
0.007233
0.013092
0.007233
0.005280
0.013092
0.001373
0.005768
0.012604
0.008209
0.006256
0.002838
-0.002502
0.001373
-0.005920
-0.007385
-0.002014
-0.007385
-0.004456
-0.011292
-0.036682
-0.095276
-0.167053
-0.158264
-0.084045
-0.049377
-0.086975
-0.135315
-0.144104
-0.092834
-0.071838
-0.078674
-0.116272
-0.149475
-0.135315
-0.092834
-0.052307
-0.016174
0.004303
-0.000061
-0.001526
0.013092
0.037994
0.055573
0.071686
0.071198
0.063873
0.072662
0.074615
0.075104
0.068756
0.062408
0.055573
0.055084
0.046783
0.042389
0.027252
0.030670
0.023346
0.017487
0.008209
0.006256
0.000397
0.010651
0.001373
0.006744
-0.001038
-0.003479
-0.005432
-0.010803
-0.000061
-0.010803
0.002838
-0.010803
-0.004456
-0.008850
-0.015686
-0.004944
0.004303
-0.008850
-0.006897
-0.008362
-0.003479
-0.001038
-0.000061
-0.006409
0.002350
-0.005920
-0.000061
-0.000061
-0.002502
0.000885
0.000885
-0.000061
0.006744
0.005280
-0.002991
0.000397
-0.000549
-0.000061
0.004791
-0.001038
-0.002991
0.001373
0.005280
-0.001526
-0.008362
-0.008362
-0.003967
-0.007874
-0.002991
-0.005920
-0.014221
-0.000061
-0.007874
-0.006409
-0.003479
-0.005432
-0.001038
0.005768
0.002838
0.007233
0.003326
0.006744
-0.000061
-0.000549
0.015533
0.001373
0.003326
0.000397
0.008209
0.005768
0.009674
0.010162
0.010162
0.009186
0.000397
0.008209
0.000885
0.007233
0.006256
0.006256
-0.000061
-0.004944
0.004303
0.000397
-0.015686
0.000397
0.001373
-0.005432
0.003326
-0.005432
-0.016174
-0.012268
-0.013733
-0.010315
-0.001526
-0.005432
-0.010315
-0.005432
-0.008850
-0.015686
-0.016174
-0.022522
-0.021057
-0.037659
-0.030334
-0.038635
-0.075745
-0.099182
-0.113342
-0.065002
-0.010803
0.019440
-0.015686
-0.039612
-0.058167
-0.057190
-0.040100
-0.044006
-0.021545
-0.015198
0.007721
0.018951
0.033112
0.026276
0.042389
0.049225
0.040436
0.054108
0.053619
0.035553
0.041412
0.044342
0.041412
0.032135
0.036530
0.038971
0.025299
0.027740
0.018463
0.015045
0.009674
0.016998
0.021393
0.003815
0.009674
0.012604
0.008698
0.014069
-0.000061
0.010651
0.001373
0.000885
0.007721
0.007721
-0.001038
0.007721
0.002838
-0.007385
0.007721
0.008209
0.001373
-0.010803
-0.004944
-0.000061
-0.000061
-0.000549
0.002350
-0.008850
-0.006897
0.003815
-0.002991
0.000397
-0.007385
-0.006409
0.002350
-0.012268
-0.007874
-0.000549
-0.002991
-0.005432
-0.013733
-0.010803
-0.007874
-0.005432
-0.013733
-0.004944
-0.018616
-0.005920
-0.003479
-0.001038
-0.016174
-0.018127
-0.012756
-0.004456
-0.012756
-0.010315
-0.015198
-0.013245
-0.011292
-0.013733
-0.016663
-0.008850
-0.012756
-0.003479
-0.010315
-0.014221
-0.000549
0.000397
0.006744
0.001373
0.003815
0.000397
-0.002014
-0.007385
-0.001526
0.000885
-0.008362
0.002838
0.007233
-0.006897
0.005280
-0.004944
0.002350
-0.000549
-0.007385
-0.003479
-0.001526
-0.016174
-0.006409
-0.008850
-0.005432
-0.003479
-0.002502
-0.008362
-0.003479
-0.008850
-0.007385
-0.002502
-0.010315
-0.011292
-0.002502
-0.010315
-0.007874
-0.006897
-0.005920
-0.007385
-0.002014
-0.005920
-0.008850
-0.021545
-0.018127
-0.015686
-0.025452
-0.032776
-0.043518
-0.045471
-0.036194
-0.041565
-0.008362
-0.030334
-0.044495
-0.056213
-0.085999
-0.091370
-0.044983
-0.018616
-0.026917
-0.036194
-0.045471
-0.045959
-0.050842
-0.024963
-0.020569
-0.021057
-0.006897
-0.008362
-0.008850
0.003326
0.005768
0.004791
0.014069
0.018951
0.014069
0.020905
0.015045
0.020416
0.026276
0.021393
0.019440
0.014069
0.022858
0.009674
0.018951
0.030670
0.018951
0.017487
0.024811
0.015533
0.016022
0.015533
0.012115
0.021393
0.019928
0.012604
0.016022
0.012115
0.013092
0.016510
0.024811
0.016510
0.019928
0.007721
0.016998
0.018463
0.023834
0.008209
0.009674
0.016022
0.018951
0.021393
0.010651
0.021881
0.010162
0.002350
0.004303
0.016998
0.007721
0.010162
0.008209
0.003326
-0.001526
0.003815
0.000885
0.007721
0.001862
-0.006897
0.008209
0.009186
0.008698
0.009674
-0.000549
0.003815
0.005768
0.000885
-0.005920
-0.006409
-0.000549
-0.000549
0.003326
-0.003967
-0.000549
-0.006409
-0.009338
-0.010803
-0.003479
-0.007874
-0.026428
-0.018616
-0.010803
0.005280
0.020416
0.026276
0.022369
0.013092
0.020416
0.030670
0.021393
-0.004944
-0.010803
0.006744
-0.000549
0.011139
0.033600
0.029205
0.019440
0.020905
-0.007874
-0.009338
-0.012756
-0.018127
-0.017151
-0.015198
-0.015198
-0.009827
-0.011780
-0.018127
-0.022034
-0.042542
-0.054749
-0.099670
-0.134338
-0.117249
-0.075745
-0.006897
-0.023010
-0.058167
-0.083557
-0.085999
-0.118225
-0.108459
-0.074280
-0.052795
-0.042542
-0.034729
-0.029358
-0.033752
-0.029846
-0.009338
0.003326
0.016022
0.024323
0.038971
0.044342
0.037506
0.055084
0.046295
0.046783
0.050201
0.044830
0.042877
0.040436
0.040436
0.040924
0.026764
0.030182
0.031158
0.031158
0.018463
0.023834
0.022369
0.020905
0.016022
0.005280
0.011627
0.004791
0.017975
0.010651
-0.002014
-0.000549
0.014557
0.004303
0.007721
0.003326
-0.002014
-0.002014
0.008209
0.007233
0.006744
-0.011780
-0.003479
-0.005432
0.008209
-0.004944
-0.004456
-0.002502
0.006744
-0.001526
-0.011292
0.002350
0.002350
-0.002014
-0.002014
-0.000061
-0.010315
-0.000549
-0.007874
-0.000549
0.000885
-0.011292
0.001373
-0.000061
-0.004944
0.000397
-0.003479
-0.011780
-0.012268
-0.005432
-0.002991
-0.008850
0.000397
-0.008362
-0.010803
-0.004944
-0.012756
-0.002991
-0.006897
-0.007385
-0.002014
0.000885
-0.003479
-0.003479
-0.005920
-0.004456
-0.002014
0.006256
-0.016663
-0.001038
-0.014709
0.004303
-0.004456
0.004791
-0.003479
-0.008362
0.000885
-0.011780
-0.005432
-0.006897
-0.004456
-0.015686
-0.007385
-0.004944
-0.008362
-0.012268
-0.011292
-0.009827
-0.017639
-0.016663
-0.009827
-0.009827
-0.026428
-0.039612
-0.036682
-0.057190
-0.080139
-0.075745
-0.032288
-0.024963
-0.008850
-0.044983
-0.069885
-0.090393
-0.074280
-0.041565
-0.017639
-0.032288
-0.043518
-0.036194
-0.028870
-0.023499
-0.001038
0.008209
0.028229
0.025787
0.020905
0.021881
0.026276
0.033112
0.038971
0.039948
0.042389
0.042389
0.038971
0.039459
0.038971
0.027740
0.037018
0.028229
0.024811
0.025299
0.019440
0.027740
0.023346
0.014069
0.018951
0.010651
0.012115
0.017975
0.012604
0.002350
0.007233
0.004791
0.006744
0.011139
0.007233
0.001373
0.002838
0.003326
0.000885
-0.000061
-0.002014
-0.005920
-0.009827
-0.001526
-0.006409
0.003815
-0.001526
-0.000061
-0.005432
-0.003479
-0.000549
-0.000061
-0.002991
-0.002502
-0.006897
0.006744
-0.000061
-0.001038
-0.003967
0.001373
0.003326
-0.000549
-0.002991
-0.002991
-0.001038
-0.001038
0.011139
-0.004944
-0.002991
0.006744
-0.000061
-0.002502
0.000885
-0.002014
0.003326
0.008698
-0.001038
-0.000549
0.004791
0.003815
0.006256
0.005280
0.002838
0.010651
-0.006409
0.000397
-0.000061
0.009186
-0.003479
0.003326
-0.002014
-0.012268
0.001862
-0.006897
-0.002502
-0.004944
-0.002014
-0.007874
-0.001526
-0.000061
-0.000549
-0.013245
-0.006409
-0.001038
-0.002991
-0.006897
-0.006897
-0.002014
-0.008850
-0.010803
-0.005920
0.002350
-0.002991
-0.013245
-0.010315
-0.007874
-0.009338
0.002350
-0.009338
-0.014221
-0.002014
-0.002502
-0.012756
-0.008850
-0.007874
-0.005432
-0.000549
-0.007874
-0.002502
0.000885
-0.000061
-0.006409
-0.001526
-0.002014
0.000885
0.008209
0.002838
-0.001038
-0.001526
-0.001526
0.000397
0.000885
0.002838
0.010162
0.003815
0.008209
-0.007385
-0.002502
0.000885
0.002838
0.002350
-0.007385
-0.010315
0.000397
-0.010803
-0.006897
-0.006409
-0.007874
-0.012756
-0.013733
-0.007874
0.006256
0.011627
-0.001038
0.036041
0.064362
0.043854
0.010651
-0.020081
-0.069885
-0.056213
-0.070862
-0.078674
-0.049866
-0.007385
0.043365
0.029694
-0.005920
-0.037170
-0.061584
-0.072815
-0.079163
-0.068420
-0.047424
-0.041565
-0.027405
-0.014709
-0.012268
-0.000061
0.004791
0.009674
0.013580
0.011627
0.018463
0.023346
0.023346
0.017975
0.017975
0.025787
0.016998
0.029694
0.021393
0.024811
0.015045
0.016022
0.010162
0.019440
0.028717
0.017975
0.014557
0.011139
0.017975
0.012604
0.011139
0.007233
0.008209
0.017975
0.009186
0.010651
0.011139
0.003815
0.001862
0.011139
-0.003479
0.004791
-0.002014
0.001862
0.003326
-0.001526
-0.004456
-0.002991
-0.001526
-0.001526
-0.000061
-0.007385
0.002350
-0.003479
-0.003967
0.000397
-0.004944
0.000397
-0.001526
-0.004944
-0.008850
-0.001038
0.003815
-0.002991
-0.001038
-0.003967
0.001373
-0.007874
-0.003479
-0.002502
-0.004944
0.004303
-0.005920
-0.001526
0.003326
0.001373
-0.005920
-0.002991
0.002838
-0.000061
-0.002991
0.001862
-0.002014
0.002838
0.006256
-0.002502
0.000397
-0.007385
-0.000549
0.000885
0.001373
-0.004456
-0.002014
-0.005920
-0.002991
0.001862
0.007233
-0.012268
-0.004944
0.000397
-0.010315
-0.005920
-0.001038
-0.000061
-0.000061
-0.003479
-0.004456
0.000397
0.001373
-0.002502
-0.006409
0.001862
0.002350
0.007233
-0.001526
-0.007874
-0.001038
0.002838
0.002838
-0.001038
-0.006409
-0.004456
-0.000549
0.000397
0.003815
0.002350
0.028717
0.032135
0.031158
0.032135
0.034576
0.042389
0.060944
0.050690
0.047272
-0.011780
-0.033752
-0.005920
-0.023010
-0.017151
0.035553
0.056061
0.037018
-0.016663
-0.009338
-0.033264
-0.063049
-0.127991
-0.128967
-0.100647
-0.053284
-0.064026
-0.061584
-0.065491
-0.071350
-0.066467
-0.065491
-0.060120
-0.067444
-0.069397
-0.052795
-0.036682
-0.046936
-0.020569
-0.011780
-0.003479
-0.002502
0.004791
0.005280
0.016022
0.036041
0.038971
0.037018
0.011627
0.018463
0.029205
0.053131
0.071198
0.072174
0.058990
0.048248
0.053131
0.058014
0.062897
0.029694
-0.006897
-0.010315
-0.000549
0.012115
0.018463
0.039459
0.023834
0.007721
-0.003479
-0.017639
-0.023010
-0.014709
-0.026917
-0.020569
-0.021057
-0.027405
-0.024963
-0.013245
-0.010315
-0.005920
-0.008362
0.011139
0.008209
-0.004456
0.006256
0.006256
-0.003967
-0.001038
-0.004944
-0.009338
0.010651
-0.003479
-0.008362
-0.012268
-0.014709
-0.012268
-0.010803
-0.010803
-0.006409
-0.012268
-0.015198
-0.005432
-0.008362
-0.014221
-0.006897
-0.007385
-0.010315
-0.016663
-0.007385
-0.010315
-0.007385
-0.000549
-0.012756
-0.009827
-0.006409
-0.007874
-0.004456
-0.005920
-0.006409
-0.001526
-0.004944
-0.016663
-0.003479
0.000397
-0.003967
-0.009338
-0.003967
-0.002014
-0.009338
-0.008850
-0.014221
-0.005432
0.010162
0.017975
0.016022
0.033112
0.027252
0.015045
0.018463
0.018463
0.017975
0.009186
0.011627
-0.022522
-0.018616
-0.018616
-0.008850
-0.043518
-0.065979
-0.064514
-0.032288
-0.003967
0.006744
-0.022034
-0.030823
-0.033264
-0.038147
-0.035706
-0.062561
-0.037170
-0.025940
-0.006409
0.010651
0.033600
0.031158
0.033600
0.040436
0.022369
0.036041
0.033600
0.037018
0.031158
0.020416
0.028229
0.032135
0.014557
0.016510
0.021881
0.017975
0.021393
0.006744
0.009186
0.011627
0.010651
0.006256
0.012604
0.014557
0.011627
0.008209
0.003326
0.014557
0.016998
0.011139
0.007233
-0.002502
0.009674
0.004303
0.008209
0.014069
0.005768
0.000397
0.004791
0.010162
-0.000061
0.002350
-0.006409
0.002350
-0.006409
0.004791
0.010651
0.002838
0.004303
-0.004944
0.003326
-0.001038
-0.007385
-0.004456
0.000397
-0.002014
0.006744
0.004303
-0.002502
-0.001526
-0.005432
-0.013245
0.008209
0.003326
-0.003479
0.004791
-0.005920
0.001373
-0.007385
-0.002991
-0.002014
0.002838
-0.000061
0.002838
-0.008850
-0.003479
-0.002991
-0.007874
-0.002502
-0.006409
-0.001038
-0.006409
0.004791
-0.008362
-0.002014
-0.003967
-0.013733
-0.009827
-0.011780
0.002838
-0.007385
-0.003967
-0.015686
-0.007874
-0.001038
-0.003479
-0.010803
-0.000061
-0.011292
-0.005920
-0.001526
-0.009338
-0.009338
-0.010315
-0.005432
-0.012756
-0.012268
-0.012268
0.005768
-0.004944
-0.007874
-0.013733
-0.014221
-0.017639
-0.032288
-0.051819
-0.099670
-0.133850
-0.122620
-0.080627
-0.059143
-0.028870
-0.044006
-0.063538
-0.078186
-0.101135
-0.121155
-0.108948
-0.079163
-0.053284
-0.033264
-0.028381
-0.036194
-0.024475
-0.022034
-0.005432
0.005280
0.023346
0.024811
0.034088
0.016998
0.033112
0.023834
0.026276
0.022858
0.021881
0.030670
0.018463
0.023834
0.018951
0.019928
0.024811
0.028717
0.030182
0.028229
0.017975
0.027252
0.023834
0.015533
0.011139
0.018951
0.007721
0.021393
0.016998
0.013580
0.018951
0.013580
0.009186
0.009186
0.003326
-0.005920
-0.003479
-0.001526
-0.006409
-0.001038
-0.009827
-0.004944
-0.003967
-0.007874
-0.002991
-0.008362
-0.003967
-0.002502
-0.007874
-0.005432
0.011139
-0.005920
-0.004944
-0.006409
-0.001038
-0.007874
-0.001038
0.005280
-0.008362
-0.003967
0.004791
-0.000061
-0.003479
0.004303
-0.005920
-0.000061
-0.002502
0.004303
0.011139
-0.004944
-0.002502
-0.000061
0.001373
0.004791
0.004791
0.013580
0.008698
-0.001526
0.004791
0.008698
0.005280
0.009674
0.019440
0.001862
0.005280
0.012604
0.011627
0.011627
0.005280
0.014557
0.009186
0.007233
0.013580
0.008209
0.014069
0.015045
0.017487
0.009186
0.012604
0.013092
-0.005920
0.005280
-0.005920
-0.031799
-0.016663
-0.008362
0.001862
-0.007385
-0.032288
-0.048889
-0.065002
-0.050354
-0.069397
-0.024475
-0.020569
-0.010315
-0.037170
-0.053772
-0.047424
-0.065002
-0.067444
-0.046448
-0.024963
-0.010315
-0.006897
-0.011780
-0.004944
-0.005920
0.009186
0.018951
0.017975
0.027740
0.039948
0.032135
0.031158
0.039459
0.040436
0.047272
0.042389
0.042389
0.049225
0.047272
0.042877
0.041412
0.042877
0.032623
0.036041
0.028717
0.027740
0.017487
0.022369
0.010162
0.009186
0.016998
0.009674
0.003815
-0.000061
0.004791
-0.000549
-0.000061
-0.000061
0.001373
-0.002014
-0.006409
-0.005432
-0.004456
-0.007874
-0.004456
-0.006409
-0.000549
-0.003967
-0.002991
0.002838
-0.006897
-0.006897
0.000885
0.000397
-0.000549
0.003326
-0.010803
-0.012756
-0.000061
-0.005920
-0.005432
-0.000061
-0.010315
-0.001526
-0.003967
-0.005920
-0.009827
-0.007874
0.001862
-0.000549
-0.011292
-0.000549
-0.005920
-0.009338
-0.002502
-0.002014
-0.006409
0.003815
-0.009338
-0.002991
0.007721
0.000885
0.000885
-0.012268
0.006744
-0.000549
0.000397
0.004791
0.001862
-0.003479
0.007233
-0.000549
0.005280
0.005768
-0.002502
0.013092
0.003815
0.006256
0.011139
0.011627
-0.000061
0.003326
0.006256
0.010651
-0.000549
-0.000061
0.005768
0.000397
0.001373
-0.003967
0.001862
-0.006897
-0.000061
-0.010803
-0.002502
-0.004944
-0.000061
0.000397
-0.011292
-0.017151
-0.013733
-0.009338
-0.006409
0.003815
0.014557
0.037994
0.033112
0.018951
-0.057190
-0.146057
-0.190002
-0.200745
-0.178284
-0.128479
-0.050842
0.047760
0.032623
-0.039612
-0.092834
-0.097229
-0.084534
-0.068420
-0.044495
-0.050354
-0.033264
0.006744
0.040924
0.076569
0.070709
0.055573
0.076080
0.071686
0.091705
0.097076
0.099030
0.078033
0.058990
0.054108
0.033600
0.025787
0.013580
0.005280
-0.000549
0.007233
0.016510
0.001373
0.010162
0.005280
0.009186
0.015533
0.006256
0.012604
0.014069
0.003815
0.010651
0.006256
0.012115
0.013580
0.014557
0.012604
0.002838
0.005280
-0.002502
0.007721
0.008209
0.005768
0.002838
0.004303
0.009186
-0.003479
0.004303
0.002350
0.005768
0.007721
-0.002502
0.005768
-0.001038
-0.000061
0.011627
-0.002991
0.003326
0.003326
0.004791
0.004791
-0.002502
-0.000061
-0.003479
0.003326
0.000397
-0.001038
-0.002502
0.001862
-0.005432
-0.008362
-0.000549
-0.007385
0.003815
0.000397
-0.009338
-0.004456
-0.002014
-0.006409
-0.002014
-0.011292
-0.007385
-0.010803
-0.005432
-0.004456
-0.005432
-0.010315
-0.011292
-0.001526
-0.010803
-0.005920
-0.011292
-0.006897
-0.013733
0.003326
-0.007385
0.005280
0.000885
-0.006897
-0.008850
-0.006409
0.007233
-0.009338
-0.010803
0.000397
0.000885
-0.001526
0.001373
-0.008362
-0.000549
-0.009338
0.003326
-0.009338
-0.003967
-0.004456
-0.001526
-0.002014
-0.014709
-0.010803
-0.009338
-0.006897
-0.014221
-0.010315
-0.006897
-0.012756
-0.013733
-0.017151
-0.011292
-0.017639
-0.021545
-0.019104
-0.042542
-0.035217
-0.071838
-0.086975
-0.074768
-0.079163
-0.123108
-0.092346
-0.052307
-0.042053
-0.024475
-0.028870
-0.035706
-0.042542
-0.058167
-0.058167
-0.038147
-0.019592
-0.008362
0.003815
0.021881
0.030182
0.047760
0.050690
0.049225
0.050690
0.057526
0.050201
0.052155
0.051178
0.046783
0.037018
0.037506
0.031158
0.020416
0.020905
0.013580
0.005768
0.011627
0.006744
0.006256
0.003815
0.001373
0.004303
-0.009827
-0.004456
-0.008850
0.001373
-0.004456
0.005768
-0.004944
-0.003479
-0.002991
-0.011292
-0.007874
-0.011292
-0.013733
0.000885
-0.005920
0.002350
-0.012756
-0.011780
-0.003967
-0.011780
-0.005920
-0.010803
-0.013245
-0.016663
-0.010315
-0.009827
-0.012268
-0.005920
-0.007874
-0.007874
0.000397
-0.004944
0.001373
0.001373
0.000397
0.009674
0.003326
0.013092
0.007233
0.005280
0.004791
0.006744
0.016998
0.007721
0.011139
0.007721
0.006256
0.005768
-0.000061
0.002350
-0.003479
0.000397
-0.008362
-0.002014
0.000885
-0.002991
-0.002502
-0.004456
-0.009338
-0.014221
-0.004944
-0.001038
-0.008850
-0.011292
-0.002014
-0.014221
-0.001038
-0.000061
-0.003967
-0.001038
-0.002502
-0.010803
-0.002991
0.000885
0.001862
-0.001526
0.003326
-0.009827
-0.004456
0.003326
-0.000549
0.003326
0.000397
0.004791
-0.003967
0.011139
0.000397
0.000397
0.005280
0.005280
-0.000549
-0.003967
0.010162
-0.001526
0.012115
0.008209
0.006256
0.021393
0.015533
0.012115
0.013092
-0.000549
0.007721
-0.008850
-0.036194
-0.050842
-0.044983
-0.048401
-0.005920
0.018463
-0.010803
-0.055237
-0.072815
-0.075745
-0.005920
0.004303
-0.012268
-0.038147
-0.031311
-0.029846
-0.029358
-0.008362
-0.003967
0.009674
0.019440
0.017975
0.028717
0.016510
0.026276
0.017487
0.025787
0.025787
0.020905
0.018463
0.017975
0.023834
0.014557
0.007721
0.018951
0.016022
0.016510
0.013580
0.017487
0.010651
0.010162
0.011627
0.010162
0.004791
0.004303
0.014069
0.004791
0.014557
0.008209
0.000397
-0.002991
0.006744
0.001862
0.004791
0.003815
0.000885
-0.002991
0.002350
-0.002991
0.004791
-0.001038
0.002838
-0.001038
0.007233
-0.002502
-0.008362
-0.000549
-0.000549
-0.002502
-0.006897
0.009674
0.000885
-0.002502
-0.000061
0.004303
-0.000061
-0.001526
0.000885
-0.001038
-0.007385
-0.003967
-0.007874
0.007233
0.002350
-0.004456
-0.002502
0.001373
-0.000549
-0.001526
0.001373
0.002838
-0.012756
-0.011292
-0.002991
-0.005432
-0.005920
0.002350
-0.002502
-0.000549
-0.000549
-0.009338
0.001862
-0.014709
-0.000549
-0.006897
-0.014221
-0.005432
-0.005432
0.001373
0.001373
0.003815
-0.015198
-0.007874
0.009186
-0.003967
0.001373
0.008698
-0.002014
-0.016663
0.000885
-0.001038
0.001862
-0.003479
-0.001038
-0.007874
-0.007874
-0.005432
-0.003967
-0.006897
-0.007874
-0.007385
-0.001038
-0.006897
-0.007874
-0.004456
-0.005920
