# Supplementary material for: Kolmogorov Complexity of Coronary Sinus Atrial Electrograms Before Ablation Predicts Termination of Atrial Fibrillation After Pulmonary Vein Isolation
Source: Entropy (Basel). 2019 Oct 4;21(10):970. doi: 10.3390/e21100970 (PMC7514301; doi:10.3390/e21100970)
Supplement: Supplementary file 1 [file entropy-21-00970-s001.zip › suppMat/DataS1/PVI only/14 30 SEC BASELINE.txt]

0.129395
0.076660
-0.101532
-0.212860
-0.184540
-0.101532
0.011719
0.143555
0.185547
0.177734
0.133301
0.020020
-0.048309
-0.055145
-0.055634
-0.014130
0.075684
0.099609
0.101562
0.114258
0.107422
0.093750
0.081543
0.079590
0.067871
0.065918
0.055664
0.051758
0.055664
0.051270
0.047852
0.036133
0.024414
0.018066
0.018066
0.018555
0.001465
-0.002899
-0.010712
-0.004852
-0.010223
-0.010223
-0.004852
-0.011200
-0.002411
-0.009247
-0.014618
-0.014130
-0.017548
-0.014130
-0.032684
-0.015594
-0.013641
-0.014130
-0.011200
-0.011200
-0.017548
-0.019012
-0.012665
-0.003876
-0.014130
-0.014130
-0.013153
-0.019989
-0.007294
-0.005341
-0.012665
-0.010223
-0.013641
-0.022919
-0.006317
-0.011688
-0.006317
-0.001923
-0.002411
-0.007294
-0.007294
-0.008759
-0.008270
-0.004364
-0.000946
-0.007782
-0.008759
-0.001923
-0.001434
-0.005829
-0.009247
-0.000458
-0.004364
-0.007782
-0.001923
-0.012665
-0.001923
-0.003387
-0.003387
0.000000
0.002441
-0.008270
0.005859
0.009277
0.004395
-0.011200
0.001953
-0.003876
-0.010223
-0.004364
0.001953
0.000488
-0.005341
0.002441
0.004395
0.001465
-0.005829
-0.000458
-0.002411
-0.007782
0.002930
0.002441
-0.002899
0.003418
0.000000
-0.005829
-0.009247
0.003418
-0.004852
0.000977
-0.001434
0.003418
0.001953
-0.002899
-0.004852
-0.007294
-0.004364
0.006348
-0.006317
-0.008270
-0.010223
-0.012177
-0.009247
-0.018036
-0.003876
-0.016083
-0.011688
-0.011200
-0.016083
-0.018524
-0.016083
-0.016083
-0.030243
-0.038055
-0.036591
-0.031708
-0.031708
-0.023407
-0.035614
-0.033173
-0.023407
-0.012665
0.003906
0.003906
0.015625
0.033691
0.047852
0.085938
0.110352
0.064453
0.031250
-0.023407
-0.064911
-0.027802
0.088379
0.117188
0.026367
-0.064423
-0.093231
-0.033173
0.073242
0.109375
0.065430
-0.008759
-0.092255
-0.080536
-0.082001
-0.068329
-0.067841
-0.066864
-0.062958
-0.034637
-0.010223
-0.007294
-0.017548
-0.030731
-0.041473
-0.048309
-0.045868
-0.050751
-0.069794
-0.068329
-0.077606
-0.076630
-0.075165
-0.071259
-0.077606
-0.074677
-0.074188
-0.070282
-0.075165
-0.072723
-0.062958
-0.055145
-0.048309
-0.053680
-0.036102
-0.048309
-0.050262
-0.040009
-0.032684
-0.038544
-0.035126
-0.018036
-0.011688
0.005859
-0.000458
0.006348
0.008301
0.002441
0.014648
0.013184
0.007324
0.015625
0.021484
0.025879
0.027832
0.026367
0.039062
0.032227
0.029785
0.038086
0.032227
0.041992
0.029785
0.034668
0.034668
0.028320
0.036621
0.040039
0.030762
0.034668
0.029297
0.038574
0.033203
0.029297
0.024902
0.029297
0.024902
0.031738
0.021973
0.023438
0.022949
0.026367
0.017090
0.016113
0.015137
0.020508
0.008301
0.013672
0.014160
0.016602
0.014160
0.017090
0.011719
0.006836
0.009277
0.002930
0.011230
0.011719
-0.003387
0.005371
0.003906
0.008301
0.008789
-0.002899
0.011230
-0.001434
-0.002899
0.002930
0.010742
0.006348
0.003906
0.005859
-0.005829
0.000488
0.003906
-0.014618
0.001465
0.009277
0.003906
0.003418
-0.006317
0.000000
-0.005341
-0.007294
-0.010223
-0.003876
0.000000
0.000000
-0.004852
-0.003876
-0.004364
-0.002899
-0.005829
-0.002411
0.000977
-0.008759
-0.004364
0.005371
-0.004852
-0.001923
0.001465
-0.011200
0.006348
0.007812
-0.002411
0.005371
-0.002411
0.017578
0.007324
-0.000946
-0.003876
0.006348
0.006836
0.012207
0.009277
0.008301
0.013672
0.001465
0.007324
0.016113
0.006348
0.018555
0.008789
0.012695
0.010742
0.009277
0.018555
0.013184
0.008301
0.011719
0.017578
0.017578
0.019043
0.007324
0.022461
0.007324
0.014648
0.013672
0.016602
0.015625
0.018066
0.021973
0.019531
0.009277
0.017090
0.016602
0.017090
0.009766
0.018066
0.021973
0.014648
0.014648
0.019043
0.020508
0.015137
0.016113
0.012695
0.005859
0.010254
0.002930
0.002441
0.006348
0.024902
0.014160
0.018555
0.010742
-0.000458
-0.007782
-0.025360
-0.050262
0.011230
0.034668
0.053223
0.090820
0.159668
0.040527
-0.041473
-0.090790
-0.099091
-0.058563
-0.017548
0.031250
0.089844
0.098633
0.013672
-0.058563
-0.122040
-0.189423
-0.153290
-0.061981
-0.012665
0.138672
0.371582
0.590820
0.501465
0.266113
-0.156708
-0.412567
-0.281708
-0.013153
0.227051
0.338867
0.309570
0.210938
0.125977
0.022461
-0.047821
-0.100555
-0.170868
-0.220184
-0.244598
-0.251434
-0.259735
-0.264130
-0.286102
-0.282196
-0.274872
-0.285126
-0.278290
-0.278290
-0.261200
-0.240204
-0.224091
-0.206512
-0.176239
-0.164032
-0.144501
-0.133270
-0.112274
-0.096161
-0.089813
-0.066864
-0.053192
-0.029266
-0.026825
-0.028778
-0.015106
-0.001434
0.002930
0.013184
0.020020
0.018066
0.033691
0.019043
0.027344
0.030762
0.015625
0.022461
0.023926
0.044434
0.020996
-0.003876
-0.016571
-0.001434
0.010742
0.012695
0.023438
0.018555
0.008789
0.004395
-0.008270
0.000488
0.005859
-0.008270
-0.002899
0.000000
0.012207
0.012207
0.016113
0.012207
0.014160
0.015625
0.017090
0.014648
0.017090
0.025879
0.020508
0.020508
0.028809
0.031250
0.023438
0.034668
0.038574
0.029785
0.026855
0.031250
0.035645
0.041016
0.042480
0.038086
0.039062
0.041016
0.040527
0.035645
0.050781
0.054199
0.050781
0.051758
0.043945
0.044922
0.052246
0.049805
0.055176
0.046875
0.056641
0.048340
0.049316
0.047852
0.048340
0.057129
0.042969
0.047852
0.047363
0.046875
0.046387
0.041992
0.046875
0.043945
0.051270
0.044922
0.043945
0.044922
0.054688
0.046875
0.046875
0.042480
0.038574
0.038574
0.043945
0.042480
0.039551
0.036621
0.040527
0.037598
0.041992
0.040039
0.033203
0.022461
0.029297
0.026367
0.034668
0.024414
0.023438
0.028809
0.027832
0.024902
0.020020
0.015137
0.017578
0.011230
0.010742
0.021484
0.018555
0.018555
0.009766
0.002441
0.016602
0.008789
0.011719
0.003418
0.016113
-0.000946
0.005859
0.007812
-0.000946
0.005371
-0.001923
0.009766
0.001953
-0.002411
-0.001923
-0.002411
-0.011200
-0.001434
-0.014130
-0.008270
0.001465
-0.005341
-0.009247
-0.015594
-0.017548
-0.006805
-0.016083
-0.012665
-0.005341
-0.015106
-0.010712
-0.015594
-0.020477
-0.012177
-0.012665
-0.024384
-0.007294
-0.013641
-0.001434
-0.015106
-0.011200
-0.011200
-0.010223
0.002441
0.018066
0.040527
0.071289
0.137207
0.193848
0.163086
-0.032196
-0.171844
-0.185516
-0.066376
0.068848
0.185547
0.186523
0.206543
0.143066
0.004395
-0.028290
-0.050751
-0.023895
-0.001923
0.035645
0.066406
0.099121
0.109863
0.100098
0.081055
0.056641
0.041992
0.005859
-0.031708
-0.028290
-0.034149
-0.019012
-0.029755
-0.051727
-0.078094
-0.090790
-0.097626
-0.115204
-0.121063
-0.127411
-0.155731
-0.170380
-0.171844
-0.173309
-0.160614
-0.138153
-0.159637
-0.142548
-0.139130
-0.128387
-0.112762
-0.118134
-0.139130
-0.110809
-0.083954
-0.037079
0.009277
0.021484
0.007812
-0.011200
-0.011200
-0.008759
0.000977
0.016602
0.027344
0.042969
0.046387
0.041504
0.062012
0.065918
0.060059
0.049316
0.041016
0.032227
0.030273
0.025391
0.015625
0.024414
0.010742
0.019531
0.003418
0.011719
0.007324
0.000488
0.006836
0.000000
-0.003876
0.000977
-0.004364
0.001465
-0.004364
0.003418
0.000488
0.003418
0.006836
0.003418
0.006836
0.010254
0.007324
0.021484
0.008789
0.005371
0.018066
0.013672
0.009277
0.017090
0.021973
0.012207
0.003906
0.017090
0.014160
0.012695
0.010254
0.011230
0.016602
0.017090
0.013672
0.005859
0.010742
0.003906
0.011230
0.017578
0.017090
0.011719
0.004883
0.013184
0.017090
0.014160
0.012207
0.009766
0.001953
0.013672
0.017090
0.006348
0.003906
0.008789
0.006348
0.004883
0.002441
0.000000
0.013184
0.002930
0.000000
0.012207
0.008301
0.006836
-0.004852
0.011230
0.007812
0.003906
0.005371
0.007812
0.003418
0.007324
0.005371
0.003418
0.010254
0.003906
0.001465
0.008301
0.008789
0.009277
0.008789
0.009277
0.012695
0.001953
0.004395
-0.002899
0.008301
0.006836
0.000977
0.000488
0.000000
0.011230
-0.001923
0.004395
-0.003387
0.006348
0.011230
0.008301
0.013184
-0.003876
-0.021942
-0.037567
-0.017548
0.009277
0.022461
0.009277
-0.025848
-0.005341
-0.008270
-0.011688
-0.015106
-0.012177
0.008789
0.024902
0.037598
0.051270
0.033691
0.026855
0.069336
0.081543
0.075195
0.038086
-0.050262
-0.011688
0.047852
0.094238
0.088867
0.031250
-0.013641
-0.041962
-0.053680
0.023926
0.091309
0.057617
0.003418
-0.048798
-0.064423
-0.024872
0.008789
0.036133
0.028320
0.043945
0.036133
0.045410
0.038086
0.020996
0.012207
0.008789
0.006348
0.016113
0.011230
0.017090
-0.000458
-0.034149
-0.049286
-0.062469
-0.068329
-0.086395
-0.087372
-0.088348
-0.105927
-0.116669
-0.109344
-0.118134
-0.102020
-0.099091
-0.107880
-0.092743
-0.096161
-0.093231
-0.076630
-0.072235
-0.061981
-0.052704
-0.051239
-0.041473
-0.041962
-0.032196
-0.024872
-0.020477
-0.025848
-0.008759
-0.009735
-0.009735
-0.005341
-0.015106
-0.007294
-0.014618
-0.003876
-0.009247
-0.014130
-0.012665
-0.021454
-0.010223
-0.031219
-0.042450
-0.051239
-0.050262
-0.053192
-0.060516
-0.070770
-0.065887
-0.086884
-0.077118
-0.081512
-0.090790
-0.080536
-0.091766
-0.094208
-0.104950
-0.102997
-0.099091
-0.108368
-0.097626
-0.107880
-0.095184
-0.074188
-0.069305
-0.079559
-0.080048
-0.063446
-0.044403
-0.040497
-0.047821
-0.059052
-0.052216
-0.048798
-0.042938
-0.037079
-0.025848
-0.016083
-0.005829
-0.006805
-0.018524
-0.010712
-0.011688
-0.008270
-0.003387
-0.017548
-0.002411
-0.014130
-0.007782
0.001465
0.002441
0.012207
-0.008270
-0.006317
-0.003387
0.006836
0.001953
0.016113
0.010254
0.017090
0.025879
0.028809
0.050293
0.029297
0.028809
0.041504
0.041016
0.033691
0.053223
0.047852
0.053711
0.044922
0.046875
0.057617
0.053223
0.057617
0.071777
0.085938
0.067871
0.042480
0.034668
0.044922
0.023926
0.024902
0.047363
0.047852
0.053711
0.034668
0.029785
0.021484
0.023438
0.026855
0.023926
0.022461
0.010742
0.024414
0.026367
0.028809
0.020508
0.031738
0.029297
0.034180
0.038086
0.044922
0.044434
0.048828
0.056641
0.061523
0.057129
0.063477
0.073242
0.067383
0.077637
0.063477
0.053711
0.051270
0.065918
0.065430
0.099121
0.076660
0.033691
0.048340
0.041016
0.073242
0.059082
0.027344
0.061523
0.081055
0.046875
-0.007294
0.002441
0.007812
0.053223
0.067383
0.090332
0.021484
-0.032196
-0.027313
-0.017548
0.006348
-0.020477
-0.069794
-0.050751
-0.039032
-0.023895
0.066895
0.129395
0.094238
0.025879
-0.039032
-0.030243
0.011230
0.040039
0.080078
0.085449
0.085938
0.073242
0.032227
0.020996
0.008789
0.009766
0.015137
0.008301
0.010742
0.028809
0.012207
-0.015594
-0.059052
-0.090790
-0.068329
-0.040985
-0.037567
-0.057587
-0.083954
-0.062958
-0.034637
0.005859
0.026855
0.034180
0.009766
0.006836
-0.005341
-0.010223
0.002441
0.007324
0.002930
0.019531
0.021973
0.008789
0.001465
0.001465
-0.005341
-0.015594
-0.025360
-0.024872
-0.036102
-0.030243
-0.034149
-0.030243
-0.013641
-0.018524
-0.016083
-0.002899
-0.009735
-0.010712
-0.002411
-0.001923
0.007812
0.001465
-0.004364
0.015137
0.009277
0.016602
0.012695
0.005371
0.016113
0.013672
0.024414
0.023438
0.014648
0.015625
0.020508
0.016113
0.020020
0.029297
0.029297
0.014160
0.020508
0.018555
0.024414
0.024902
0.013672
0.021484
0.008301
0.027344
0.026367
0.016113
0.021973
0.013184
0.020996
0.013672
0.011230
0.015625
0.012695
0.017578
0.019531
0.014160
0.016602
0.007812
0.005859
0.008789
0.006348
0.013672
0.006348
0.007324
0.007324
0.005859
0.000000
0.006348
0.002441
-0.001434
0.001953
0.009766
0.006836
0.000977
-0.002899
-0.001923
-0.009735
-0.005341
-0.002899
-0.010223
-0.008270
-0.008270
-0.015594
-0.015594
-0.005829
-0.008270
-0.008270
-0.005341
-0.018036
-0.007294
-0.028778
-0.010712
-0.009247
-0.014130
-0.010223
-0.009735
-0.013641
0.000000
-0.000946
-0.003876
0.000977
-0.002411
0.003906
-0.021942
-0.027802
-0.019989
-0.044403
-0.061981
-0.070770
-0.043427
-0.047821
-0.061981
-0.087372
-0.065887
-0.059540
-0.055145
-0.080536
-0.089813
-0.095673
-0.059540
-0.074677
-0.075165
-0.083466
-0.123505
-0.097626
-0.075653
-0.037079
-0.010712
-0.009247
0.005371
-0.023407
-0.031219
-0.032196
-0.018036
0.018066
0.061523
0.055176
0.050781
0.083496
0.064941
-0.011688
-0.027313
-0.000458
0.063477
0.100586
0.101562
0.058594
-0.032196
-0.063446
-0.011200
0.095703
0.119629
0.097168
0.019531
-0.043915
-0.069305
-0.060516
-0.020966
0.010742
0.020996
0.030273
0.029785
0.013672
0.000488
-0.004364
-0.008270
-0.014618
-0.020966
-0.027313
-0.030731
-0.032196
-0.041473
-0.040985
-0.043427
-0.044891
-0.033173
-0.052704
-0.056610
-0.048309
-0.050751
-0.053192
-0.042450
-0.036591
-0.030243
-0.013153
-0.006805
0.008789
-0.003876
0.002930
0.008789
0.008789
0.007812
0.017090
0.028809
0.043945
0.035645
0.038574
0.052246
0.051758
0.050781
0.040039
0.043457
0.006348
0.009277
0.016113
0.029785
0.028809
0.028320
0.022461
0.013184
0.006836
0.008301
0.004883
0.003418
-0.000946
0.004395
-0.006317
-0.000458
-0.001434
0.006348
-0.002411
-0.009735
-0.006805
-0.005829
-0.000458
-0.003387
-0.010223
-0.008759
-0.006805
-0.002411
-0.018036
0.000977
-0.013153
-0.010712
-0.012177
-0.006805
-0.009735
-0.015106
-0.014130
-0.004364
-0.005341
-0.008759
-0.002899
-0.009247
-0.006805
-0.014130
0.003418
-0.002411
-0.012177
-0.015106
-0.006805
0.000488
0.002930
0.003906
-0.009247
-0.014618
-0.008270
-0.000946
-0.004364
0.000977
-0.002899
-0.010712
0.000977
-0.003876
0.001953
0.000488
-0.010712
-0.004852
-0.001923
0.008789
0.006836
-0.005341
0.003418
0.001953
0.006836
0.009277
0.001465
0.001465
0.003418
0.007324
0.016113
-0.001923
0.002930
0.007812
0.016113
0.011230
0.000488
0.005371
0.012695
0.006836
-0.000946
0.011230
0.001953
0.004395
-0.004852
0.006348
0.000000
0.002441
0.000000
-0.002899
-0.003387
0.000977
-0.003876
-0.004852
-0.004364
0.000000
0.002441
-0.010712
-0.003876
-0.003387
0.013184
0.004395
0.004883
0.000977
0.004395
0.000977
-0.002411
0.006348
-0.016571
0.003906
-0.005341
0.004883
-0.001923
0.000000
-0.000458
-0.008270
-0.031708
-0.023407
-0.019501
-0.012665
-0.009735
-0.000946
0.054199
0.048340
-0.050751
-0.095184
-0.070282
0.038086
0.071777
0.040527
0.063477
0.083496
0.035645
-0.012665
-0.072235
-0.050751
-0.021454
0.029785
0.058594
0.035156
-0.103973
-0.149384
-0.095673
-0.035126
-0.016083
-0.000458
0.014648
0.037109
0.003906
-0.059052
-0.127411
-0.194305
-0.125946
-0.021454
0.035156
0.118164
0.083984
0.035645
0.007812
-0.013641
-0.028290
-0.041962
-0.040009
-0.024872
-0.030731
-0.046356
-0.049286
-0.074677
-0.070282
-0.088348
-0.108368
-0.113251
-0.103973
-0.081024
-0.097137
-0.086395
-0.088837
-0.090302
-0.077606
-0.085419
-0.075653
-0.062958
-0.040985
-0.030243
-0.008270
0.002441
0.024902
0.019043
0.026367
0.027344
0.042480
0.033203
0.036133
0.032227
0.047363
0.051270
0.032715
0.038086
0.031738
0.036621
0.031738
0.046387
0.028809
0.021973
0.033691
0.025879
0.026367
0.018066
0.019043
0.031738
0.017578
0.016602
0.016602
0.015137
0.019043
0.010742
0.013672
0.017090
0.023926
0.009277
0.009277
0.014648
0.005371
0.012207
0.017578
0.018555
0.020508
0.030273
0.040527
0.043945
0.031250
0.033203
0.042969
0.031250
0.038574
0.044434
0.048340
0.045410
0.036621
0.042969
0.051270
0.044434
0.032227
0.039062
0.056641
0.047852
0.044922
0.021973
-0.005829
-0.015594
0.003418
0.013184
0.014160
0.017090
0.015137
0.003906
-0.000946
-0.007782
-0.004852
-0.014130
-0.006805
-0.009247
-0.009247
-0.007294
-0.009735
-0.002411
-0.008270
-0.004852
-0.007294
-0.000458
-0.002411
0.004395
0.005859
0.002441
0.008789
0.001953
0.002930
0.003906
0.006836
0.015137
0.007324
0.004395
0.005371
0.003906
0.012695
0.013672
0.013184
0.007812
0.009766
0.007812
0.007812
0.004395
0.013184
0.009766
0.002930
0.004883
0.005859
0.009766
0.011230
0.005859
0.008301
0.013672
-0.003876
0.008789
0.004883
0.012695
0.009766
0.003418
0.014160
0.017090
0.007812
0.015137
0.012695
0.008789
0.010742
0.009277
0.018066
0.008789
0.015625
0.002930
0.014648
0.012695
0.009277
0.011719
0.014160
0.009766
0.017578
0.009766
0.000000
0.008301
0.008301
0.010742
0.006836
0.016602
0.018555
0.008789
0.017578
0.002441
0.008789
0.013672
0.007324
0.012695
0.005859
0.012695
0.004395
0.002930
0.016113
0.008301
0.013672
0.002441
0.005371
0.016602
0.006348
0.007324
-0.003876
0.006836
0.009766
0.001465
0.003418
0.012207
0.009277
0.011230
0.013672
0.006348
0.017578
0.006836
0.005859
0.008789
-0.002899
0.000977
0.003418
0.002930
0.000000
0.005371
-0.011200
-0.011688
-0.013153
-0.005829
-0.009735
-0.015106
-0.017059
-0.030731
-0.037079
-0.043915
-0.045868
-0.062469
-0.061493
-0.062469
-0.061981
-0.064911
-0.036102
0.004883
0.059570
0.144531
0.169922
0.032715
-0.097626
-0.140594
-0.172821
-0.122040
-0.063446
0.094727
0.066895
0.027832
-0.045868
-0.102509
-0.038544
0.000977
-0.144501
-0.208954
-0.218231
-0.211395
-0.191376
-0.152313
-0.159637
-0.160614
-0.142059
-0.130341
-0.121063
-0.102997
-0.111298
-0.108856
-0.095184
-0.080048
-0.077118
-0.052704
-0.031219
-0.008270
0.008789
0.019043
0.024414
0.036621
0.048828
0.044922
0.053711
0.056641
0.058105
0.061035
0.069336
0.058105
0.054688
0.061523
0.059570
0.055176
0.045898
0.056152
0.039062
0.041016
0.043945
0.048340
0.035645
0.035156
0.047852
0.025879
0.030762
0.033691
0.032715
0.035645
0.026855
0.027344
0.026367
0.031738
0.029785
0.023926
0.027344
0.026367
0.023438
0.033691
0.021484
0.028320
0.030273
0.027344
0.022461
0.025391
0.022461
0.034668
0.016602
0.024414
0.021973
0.024414
0.027832
0.026367
0.021484
0.030762
0.031250
0.020996
0.019531
0.028320
0.033203
0.027344
0.020996
0.027344
0.022461
0.032227
0.021484
0.027832
0.033203
0.023438
0.030762
0.028320
0.034668
0.033691
0.031738
0.028809
0.032227
0.029785
0.037598
0.036133
0.035645
0.027832
0.034180
0.031250
0.035645
0.039062
0.031738
0.028320
0.023438
0.029785
0.023438
0.027344
0.029297
0.030762
0.022949
0.024414
0.022461
0.020020
0.025879
0.019531
0.021973
0.022949
0.011719
0.020996
0.017578
0.010254
0.014160
0.015137
0.003906
0.009766
0.008789
0.012695
0.014160
0.009766
0.015625
0.010742
0.006348
0.002441
0.004395
0.003906
0.001953
0.003418
0.005371
0.005859
0.012207
-0.000458
-0.001434
-0.002411
-0.006317
0.004395
-0.002411
0.000977
-0.006805
0.001953
-0.005341
0.003418
-0.005829
-0.008270
0.003906
0.000488
-0.008270
-0.006317
-0.009247
-0.004364
0.002930
-0.006805
-0.008759
-0.009735
0.000000
-0.003387
-0.010712
-0.016571
0.000488
-0.008270
-0.010223
-0.008270
-0.008270
-0.011200
-0.009735
0.006348
0.001465
-0.004364
-0.013641
-0.008270
-0.014130
-0.006805
-0.008759
0.000000
-0.011200
-0.006805
-0.009247
-0.007294
0.001465
-0.003387
-0.005829
-0.001923
-0.009735
-0.007294
0.003418
-0.015106
-0.017059
-0.011200
-0.010712
-0.006317
-0.013153
-0.007294
-0.009735
-0.016083
-0.011200
-0.019989
-0.004852
-0.001434
-0.016571
-0.012177
-0.001923
-0.009247
-0.006317
-0.017059
-0.029266
-0.016571
-0.010712
-0.014130
-0.005341
-0.020966
-0.015594
-0.018524
-0.025360
-0.016083
-0.024384
0.001953
0.039062
0.097656
0.210449
0.080078
-0.563446
-0.769012
-0.479462
-0.118622
0.435059
1.000488
0.625488
0.181152
-0.087860
-0.310516
-0.406708
-0.305145
-0.035126
0.119629
0.192383
0.231934
0.214355
0.202637
0.145020
0.069336
-0.003387
-0.062958
-0.097626
-0.112274
-0.122040
-0.117157
-0.122528
-0.117645
-0.115204
-0.116180
-0.122040
-0.119598
-0.122528
-0.124481
-0.116180
-0.108856
-0.107880
-0.088837
-0.080048
-0.077118
-0.074188
-0.072723
-0.051239
-0.055145
-0.058563
-0.042938
-0.036591
-0.034149
-0.037567
-0.031708
-0.023895
-0.026337
-0.019012
-0.030243
-0.014130
-0.024872
-0.018524
-0.006805
-0.014130
-0.014130
-0.020966
-0.016571
-0.020477
-0.016571
-0.005829
-0.011688
-0.019989
-0.016083
-0.017059
-0.000946
-0.015106
-0.010712
-0.009735
-0.015106
-0.011688
-0.008759
-0.013641
0.000488
-0.000458
0.001465
-0.002411
0.008789
0.004883
0.013672
0.014160
0.019531
0.018066
0.018066
0.016113
0.020508
0.021484
0.034668
0.026855
0.030273
0.030762
0.034668
0.037109
0.030762
0.034180
0.041992
0.033203
0.032227
0.029297
0.034668
0.041504
0.026855
0.020020
0.032227
0.036133
0.034668
0.026855
0.032715
0.036133
0.030762
0.024414
0.026367
0.040527
0.032715
0.032715
0.044922
0.044434
0.041504
0.038086
0.047363
0.058594
0.058594
0.054199
0.064941
0.066406
0.060059
0.064453
0.068359
0.079590
0.076660
0.063965
0.079102
0.080078
0.074219
0.075195
0.074219
0.057617
0.062500
0.069824
0.055176
0.059570
0.049316
0.051270
0.049805
0.037598
0.038574
0.049805
0.045410
0.030762
0.007812
-0.000946
0.004883
-0.004852
0.007812
0.010742
0.007812
0.002930
-0.001434
-0.009247
-0.011688
-0.016083
-0.018524
-0.016571
-0.013641
-0.016083
-0.008759
-0.013153
-0.005341
-0.019501
-0.011200
0.000000
-0.009247
-0.002899
-0.006805
0.006348
-0.002411
-0.006317
0.004395
-0.000458
0.001465
0.006348
0.008789
0.007812
0.008301
-0.000946
-0.002411
-0.000946
0.000488
0.001953
0.001953
0.004883
0.004883
0.002441
-0.004852
-0.002411
-0.001923
0.003906
-0.004852
0.001953
0.001465
0.003418
0.003418
-0.002411
0.000488
0.003906
0.005371
0.000000
0.000488
0.000000
0.007812
0.002930
0.013184
0.010254
0.000488
0.027344
0.009277
0.013184
0.021973
0.024902
0.020508
0.026855
0.028320
0.043945
0.070801
0.105469
0.176758
0.286133
0.209473
-0.208954
-0.639618
-0.649872
-0.304169
0.207031
0.896973
0.654785
0.187988
-0.105927
-0.260712
-0.284149
-0.245575
-0.171844
-0.066864
0.057129
0.125977
0.149902
0.123535
0.075684
0.003418
-0.070282
-0.128387
-0.150848
-0.141083
-0.146942
-0.082489
-0.106415
-0.136200
-0.205048
-0.153290
-0.100067
-0.076141
-0.083954
-0.090302
-0.103973
-0.094208
-0.035126
-0.024384
-0.028778
-0.045380
-0.058075
-0.021942
-0.000946
0.033691
0.038574
0.035156
0.034180
0.011230
-0.006805
-0.017059
-0.028778
-0.033661
-0.037567
-0.062958
-0.057098
-0.048798
-0.045380
-0.039032
-0.042450
-0.032684
-0.026825
-0.037567
-0.035614
-0.021454
-0.016083
-0.017059
-0.016571
-0.007294
-0.005341
-0.010223
-0.002899
0.004395
-0.000946
-0.004364
0.007324
0.003418
0.015137
-0.001434
0.002930
0.003906
0.002441
0.014648
0.011230
0.006348
0.011719
0.004883
0.008789
0.014160
0.010742
0.002930
0.014160
0.015137
0.017090
0.021484
0.009277
0.016113
0.008301
0.012207
0.009766
0.005371
0.009277
0.021973
0.015137
0.017090
0.020020
0.023926
0.009277
0.013672
0.016113
0.011719
0.011230
0.014160
0.011719
0.010254
0.018066
0.018066
0.012695
0.008789
0.009766
0.011230
0.013184
0.014160
0.010254
0.013184
0.014648
0.015625
0.011719
0.008789
0.018066
0.011230
0.013184
0.013672
0.007812
0.009766
0.013184
0.013672
0.010742
0.011719
0.021484
0.019531
0.006348
0.006836
0.013672
0.025391
0.022949
0.018555
0.012207
0.010742
0.020996
0.008301
0.019531
0.019531
0.020020
0.016113
0.017090
0.017578
0.019043
0.016602
0.014160
0.020996
0.024902
0.016113
0.022461
0.014648
0.017578
0.017578
0.017090
0.019531
0.011719
0.025391
0.015137
0.020508
0.022461
0.011230
0.016602
0.020020
0.019043
0.015137
0.017090
0.024414
0.016602
0.019043
0.017578
0.015137
0.011230
0.016602
0.019531
0.011719
0.018555
0.014160
0.012207
0.014648
0.003906
0.013184
0.011230
0.012207
0.004395
0.010254
0.009277
0.009277
0.007324
0.010742
0.008301
0.013184
0.000488
0.007324
0.018555
0.004883
0.007324
0.003418
0.015625
0.006348
-0.003387
-0.003387
0.012695
0.008789
0.001465
0.003418
0.011719
-0.001923
0.013184
-0.001923
-0.006317
0.016602
0.010742
-0.008270
0.002930
-0.001434
0.006836
-0.002899
-0.003876
0.000488
0.001953
0.004395
0.003418
-0.006317
-0.004852
-0.005341
-0.011200
-0.000946
-0.001923
0.005859
-0.002411
-0.006805
0.002441
0.008789
0.025879
0.058594
0.132324
0.290039
0.103516
-0.684052
-0.784149
-0.447723
-0.007294
0.704590
0.698730
0.002930
-0.272919
-0.360809
-0.317352
-0.214325
-0.113251
-0.039520
-0.040985
-0.079071
-0.103973
-0.082977
-0.016083
0.041504
-0.038055
-0.115692
-0.105927
-0.069305
-0.056610
-0.048309
-0.055634
-0.006805
0.040527
0.068359
0.056641
0.003906
-0.057587
-0.066376
-0.054169
-0.007782
0.031738
0.049805
0.067871
0.060059
0.049316
0.022949
0.012207
-0.006805
-0.017548
-0.020477
-0.032684
-0.044403
-0.039032
-0.037567
-0.041962
-0.039032
-0.030731
-0.031708
-0.034637
-0.017059
-0.025848
-0.016083
-0.017059
-0.007294
-0.011200
-0.010712
0.001953
-0.002411
0.000000
0.001953
-0.003387
0.002930
0.000000
0.011719
-0.000946
0.005859
0.001953
0.000977
0.008789
0.008301
-0.005829
0.000977
0.014648
0.011230
0.000488
0.006836
0.009277
0.019531
0.001465
0.004883
0.003906
0.008301
0.010254
0.011230
0.001465
0.006348
0.014160
0.000000
0.009766
0.007812
-0.000458
0.007812
0.005859
-0.005829
0.011719
0.003906
0.005371
-0.002411
0.015625
0.011719
0.017090
0.017090
0.006836
0.016602
0.008789
0.013672
0.013184
0.013672
0.009766
0.013184
0.021484
0.009277
0.018066
0.016602
0.015625
0.021484
0.023926
0.018555
0.021973
0.019043
0.012695
0.013672
0.019531
0.015137
0.014648
0.008301
0.004395
0.015625
-0.000458
0.001465
-0.000458
-0.002899
0.000977
0.000977
0.002441
-0.008759
-0.009247
-0.001923
-0.008759
-0.003387
-0.013641
-0.003876
-0.002411
0.013184
0.001953
0.000488
0.002441
0.020996
0.015625
0.025879
0.022461
0.023926
0.032715
0.044434
0.054688
0.053711
0.045410
0.053223
0.051758
0.062988
0.053711
0.063477
0.057129
0.058594
0.050293
0.054199
0.061523
0.050293
0.064941
0.065430
0.072754
0.058105
0.036621
0.025391
0.018555
0.006836
0.016602
0.026855
0.036133
0.024414
0.018066
0.004883
0.004395
-0.004852
-0.005341
-0.008759
-0.010712
-0.014130
-0.010712
-0.012177
-0.016083
-0.004364
-0.005341
-0.009247
-0.000946
0.003906
-0.001434
-0.002411
-0.003876
0.012207
0.007812
0.006348
0.009277
0.016113
0.020508
0.013672
0.006348
0.001465
0.003906
0.002930
0.007812
0.004395
0.008301
0.030273
0.080078
0.122070
0.177734
0.084473
-0.485321
-0.731415
-0.546356
-0.213837
0.196777
0.392090
0.126953
-0.162079
-0.302704
-0.325653
-0.324188
-0.271942
-0.219208
-0.168427
-0.140106
-0.106415
-0.081024
-0.067841
-0.053192
-0.016083
0.023438
0.019531
-0.023407
-0.077118
-0.089325
-0.104462
-0.114716
-0.139618
-0.124481
-0.031219
0.150879
0.402832
0.434570
0.268066
-0.014618
-0.315887
-0.388641
-0.220673
0.038086
0.211914
0.266602
0.216309
0.140137
0.094727
0.061035
0.053223
0.035156
0.014648
0.006836
0.022461
-0.017059
-0.016571
-0.013641
-0.032684
-0.002899
0.010254
0.013672
0.027832
0.031738
0.026367
0.017578
0.014648
-0.009735
-0.013641
-0.018036
-0.023895
-0.018524
-0.019989
-0.019012
-0.020477
-0.030731
-0.022919
-0.011200
-0.021942
-0.013641
-0.007782
-0.011200
-0.005341
-0.009735
-0.004364
-0.004852
-0.008759
-0.002899
0.005859
-0.007782
-0.001923
0.000488
0.018066
0.011230
0.005371
0.004395
0.006348
0.008301
0.011230
0.012207
0.011230
0.020996
0.005371
0.013672
0.020996
0.009766
0.024902
0.007812
0.019043
0.017090
0.019043
0.022949
0.009766
0.016602
0.024902
0.015625
0.024902
0.024902
0.010254
0.027344
0.032227
0.019043
0.024414
0.028320
0.026855
0.034668
0.033203
0.022949
0.027344
0.025391
0.034668
0.041016
0.015625
0.027344
0.032715
0.034668
0.030762
0.035156
0.019043
0.032227
0.029785
0.030273
0.028320
0.024902
0.023926
0.027832
0.024414
0.022949
0.028809
0.024414
0.023926
0.029297
0.024414
0.026855
0.018555
0.019531
0.021973
0.026367
0.020020
0.024902
0.028809
0.018555
0.015137
0.018066
0.023438
0.015625
0.022461
0.024902
0.013184
0.019043
0.021484
0.022461
0.016113
0.016113
0.025391
0.015625
0.024414
0.022461
0.013672
0.015137
0.021973
0.012207
0.009277
0.012695
0.010742
0.021973
0.015137
0.019043
0.019531
0.015625
0.017578
0.019531
0.022949
0.024902
0.020020
0.017578
0.021484
0.023438
0.018555
0.026855
0.008789
0.025879
0.018066
0.008789
0.017578
0.023926
0.020996
0.015625
0.023438
0.014648
0.020508
0.021484
0.021484
0.027344
0.031250
0.022949
0.030273
0.047363
0.058105
0.105957
0.194824
0.232422
-0.316376
-0.695770
-0.592743
-0.243134
0.193359
0.697754
0.609375
-0.084442
-0.310028
-0.319305
-0.268036
-0.193817
-0.106903
-0.053680
-0.008759
0.022461
0.043945
0.033691
0.033203
0.019043
0.008301
0.004395
0.002441
-0.000946
-0.001923
-0.005341
-0.018036
-0.016571
-0.014130
-0.019012
-0.012177
-0.006317
-0.004364
0.009277
0.035645
0.015625
-0.013153
-0.043915
-0.062958
-0.068329
-0.053680
-0.028290
0.029785
0.041504
0.040039
0.003418
-0.050262
-0.048309
-0.043915
-0.004364
0.021973
0.018555
-0.007782
-0.039520
-0.018036
0.035156
0.075195
0.087891
0.098145
0.065918
0.044434
0.027344
0.002441
0.013672
0.031250
0.032715
0.029785
0.032715
0.034668
0.031250
0.024414
0.022949
0.005371
-0.014130
-0.002899
-0.022430
-0.025360
-0.024384
-0.029755
-0.029266
-0.028778
-0.027802
-0.021942
-0.018036
-0.030731
-0.019012
-0.016083
-0.014618
-0.009735
-0.010223
-0.010223
0.000977
0.005371
0.002930
0.003906
-0.006805
-0.005829
0.004395
0.007324
0.003418
-0.003876
-0.000946
-0.003387
-0.001923
0.006348
0.004395
0.000000
0.005371
-0.000458
0.001465
0.003418
0.011230
-0.007782
0.002930
-0.005341
0.005859
0.010254
0.004883
0.001953
0.001465
-0.004364
0.000488
-0.006805
-0.000458
0.011230
-0.002411
0.002441
-0.005341
-0.002411
0.002441
-0.008759
0.007324
0.007812
0.007324
-0.000946
0.011719
-0.002899
0.004883
0.000488
0.006836
0.001465
0.007324
0.002930
0.009766
0.005859
0.012207
-0.000458
0.006348
0.002930
-0.011688
0.004395
0.002441
0.004395
0.006348
0.000000
0.012695
0.004883
0.010742
0.011230
0.006836
-0.003387
0.004395
0.008301
0.001465
0.012207
0.013672
0.006836
0.003906
0.002930
-0.004364
0.002441
0.000000
0.006836
0.005859
-0.003387
0.004395
0.004395
0.003906
-0.000458
0.002930
0.000977
0.008789
0.001465
-0.000458
0.001953
0.003906
0.002441
0.006348
0.005371
0.000000
0.005859
0.001953
0.010254
0.007812
0.000977
0.006836
0.011719
0.010254
0.019531
0.007812
0.014160
0.021973
0.019043
0.029297
0.032227
0.034668
0.030273
0.043945
0.035156
0.037109
0.038086
0.070312
0.089355
0.146484
0.237305
0.345215
0.108398
-0.440887
-0.651825
-0.458466
-0.057098
0.287598
0.709961
0.615723
-0.031708
-0.220673
-0.268524
-0.222626
-0.178680
-0.097626
0.013184
0.059082
0.069824
0.025391
-0.026825
-0.019501
0.016602
0.056641
0.032715
0.002930
-0.003387
-0.026337
-0.036591
-0.048798
-0.049774
-0.054169
-0.039520
-0.046356
-0.037567
-0.033173
-0.029755
-0.040497
-0.031219
-0.037079
-0.034637
-0.032196
-0.047333
-0.047821
-0.044891
-0.061005
-0.061981
-0.058563
-0.070282
-0.102020
-0.105438
-0.049774
0.027832
0.129395
0.223145
0.297852
0.229004
0.119629
0.038086
0.021484
0.036621
0.072266
0.131348
0.178223
0.175293
0.174316
0.148438
0.156250
0.115723
0.077148
0.022949
-0.026825
-0.041962
-0.064911
-0.050262
-0.062958
-0.077118
-0.107880
-0.121063
-0.118134
-0.082977
-0.068817
-0.035126
-0.028778
-0.046356
-0.049774
-0.038544
-0.034637
-0.029266
-0.026825
-0.023407
-0.015594
-0.022919
-0.020477
-0.019012
-0.013153
-0.003876
0.015137
0.007324
0.006836
-0.000946
0.010742
0.003906
-0.017548
0.006348
0.006348
0.004883
-0.001923
0.001953
-0.012665
0.003418
-0.005341
-0.013641
-0.007294
-0.017059
-0.007782
-0.004852
0.002930
0.004395
0.002441
0.008789
0.007324
0.002930
0.018066
0.012207
0.016113
0.026855
0.028809
0.030273
0.045898
0.042969
0.046875
0.034180
0.040039
0.026855
0.034180
0.038574
0.041992
0.036621
0.050293
0.043945
0.041992
0.032227
0.030273
0.015625
0.008301
-0.003876
0.015625
0.013184
0.019043
0.019043
-0.000458
-0.003876
-0.024384
-0.020966
-0.024872
-0.012665
-0.016571
-0.015106
-0.019989
-0.033173
-0.021942
-0.028290
-0.020966
-0.002411
-0.002411
0.005859
-0.017059
-0.023407
-0.017059
-0.006805
0.000977
0.009277
0.003418
0.023438
0.014648
-0.011200
-0.015594
0.009766
0.049316
0.085449
0.037109
0.012207
0.030762
0.043945
0.062988
0.068359
0.042969
0.057129
0.037598
0.051270
0.045898
0.015137
0.022461
0.021484
0.021973
0.015137
0.109863
0.116211
0.021484
-0.030243
-0.038544
-0.003876
0.011230
-0.004852
-0.001923
0.034668
0.074707
0.061035
0.036621
0.033691
0.030762
0.024414
0.035645
0.039062
0.045410
0.041992
0.020996
0.026855
0.020996
0.009277
0.011230
0.014160
0.000977
-0.002899
-0.021454
-0.034637
-0.040497
-0.037079
-0.056122
-0.055634
-0.065399
-0.067841
-0.061493
-0.062958
-0.045868
-0.047821
-0.048309
-0.040497
-0.033661
-0.029266
-0.025848
-0.023407
-0.014618
-0.009247
-0.013641
-0.005829
-0.016083
-0.007294
-0.003387
-0.001434
-0.008270
-0.005829
-0.010712
-0.000458
-0.002899
-0.003387
0.000000
-0.011688
-0.001434
0.005859
-0.002899
-0.001434
-0.001434
-0.002899
-0.008270
-0.016571
-0.003876
-0.009247
-0.014130
-0.017548
-0.016571
-0.020966
-0.020966
-0.036102
-0.037079
-0.024872
-0.026337
-0.004852
0.039062
0.066406
0.083984
0.069336
0.040527
0.042969
0.030273
0.018555
-0.014130
-0.050262
-0.084930
-0.043915
0.020996
0.046387
0.031250
0.004395
-0.027802
-0.061981
-0.092255
-0.094696
-0.109344
-0.115204
-0.122528
-0.098114
-0.091278
-0.089325
-0.079559
-0.079071
-0.070770
-0.059052
-0.062958
-0.049774
-0.051727
-0.055634
-0.054657
-0.046356
-0.055634
-0.052704
-0.056610
-0.061493
-0.049774
-0.048309
-0.061981
-0.071747
-0.071747
-0.054169
-0.059540
-0.057098
-0.057587
-0.064911
-0.063446
-0.048309
-0.027313
-0.033661
-0.013153
0.006836
0.016602
0.019531
0.027832
0.038574
0.050293
0.060059
0.054199
0.053711
0.085938
0.092773
0.091797
0.128906
0.130371
0.120117
0.117188
0.113770
0.141602
0.142090
0.122070
0.115723
0.105469
0.089844
0.069824
0.089844
0.131348
0.095703
0.104980
0.139160
0.107422
0.037109
0.015625
-0.001434
-0.011200
-0.004364
-0.008759
0.005859
0.060059
0.062012
0.011230
-0.056122
-0.110809
-0.062958
0.007812
0.015625
-0.001434
-0.018036
-0.010223
-0.022919
-0.010223
0.003418
0.005371
0.015625
0.019043
0.027344
0.043457
0.048340
0.053711
0.047363
0.046387
0.043945
0.044434
0.045898
0.033203
0.050293
0.039062
0.040039
0.029297
0.036621
0.027344
0.030762
0.021973
0.010254
0.009766
0.017090
0.001953
-0.003876
0.005859
-0.003387
-0.006805
-0.003387
-0.015594
-0.005341
-0.012177
-0.012665
-0.012177
-0.023895
-0.013153
-0.020477
-0.024384
-0.016083
-0.023895
-0.017059
-0.007294
-0.009735
-0.019989
-0.006317
-0.007782
-0.016083
-0.005341
-0.003876
-0.002411
-0.005341
-0.007782
-0.009735
-0.015594
-0.019012
-0.002899
0.000977
0.005859
-0.000458
-0.008759
-0.010223
-0.011200
-0.007294
-0.000458
-0.002899
-0.004364
-0.006317
-0.005829
0.006348
0.001953
-0.002411
-0.000458
-0.000946
-0.009735
-0.007294
-0.000458
-0.005829
-0.011688
-0.014130
-0.000946
0.002930
-0.000946
-0.002411
-0.012665
-0.017059
-0.004852
-0.013641
-0.015106
-0.015106
-0.021942
-0.026825
-0.029266
-0.031708
-0.039032
-0.025360
-0.050751
-0.056610
-0.015106
0.050781
0.121094
0.165527
0.152832
0.083496
0.006836
-0.056610
-0.101044
-0.053680
0.023926
0.062988
0.051270
0.038086
0.030762
0.033203
0.017090
-0.046356
-0.077118
-0.145477
-0.159149
-0.177216
-0.133759
-0.150360
-0.170380
-0.154266
-0.139618
-0.115692
-0.117157
-0.127411
-0.073212
-0.080536
-0.082977
-0.040009
-0.029266
-0.075165
-0.043427
-0.006805
0.021973
0.005371
0.005371
0.004395
0.010742
0.001953
0.000977
0.008789
0.001953
0.018555
0.020996
0.011230
0.007324
-0.007294
-0.014130
-0.001923
-0.019501
-0.019989
-0.018524
-0.016083
-0.017059
-0.019989
-0.017548
-0.009735
0.012207
0.001953
-0.011200
0.013672
0.005371
0.016113
0.020996
0.036133
0.041016
0.029297
0.040527
0.034668
0.045898
0.055176
0.049316
0.053711
0.048828
0.049805
0.025879
0.016113
0.021484
0.019531
0.022949
0.026855
0.014160
0.001465
-0.011200
-0.017548
-0.023407
-0.027313
-0.016571
-0.027802
-0.020966
-0.019989
-0.036102
-0.035614
-0.024384
-0.022430
-0.020477
-0.020477
-0.011688
-0.005829
0.007812
-0.014130
-0.012665
-0.014618
-0.003387
-0.012665
-0.001923
-0.020477
-0.012665
-0.011200
0.000000
-0.006805
-0.009247
-0.000458
0.013672
0.012695
0.003418
0.010742
0.006348
0.009766
0.009766
0.014648
0.031738
0.028809
0.031250
0.042969
0.039062
0.032715
0.035645
0.034668
0.038574
0.035645
0.041016
0.039551
0.041992
0.047852
0.044922
0.027344
0.039551
0.029297
0.036621
0.028320
0.036621
0.031250
0.028809
0.025879
0.027832
0.033203
0.025879
0.026367
0.029297
0.028809
0.038086
0.030273
0.042969
0.057617
0.062012
0.060547
0.048340
0.026855
0.015137
0.016602
0.011230
-0.023895
-0.048309
-0.011200
0.070801
0.132324
0.135254
0.100586
0.055664
0.015137
0.016113
0.008301
0.039062
0.016113
0.050293
0.088867
0.089844
0.088867
0.067383
0.059082
0.045410
0.048828
0.037598
0.031250
0.030762
0.015137
-0.012177
-0.000458
-0.014618
-0.064911
-0.039032
-0.007294
-0.011688
-0.022430
-0.050262
-0.043427
-0.011688
-0.004852
-0.019989
-0.057098
-0.065399
-0.020966
0.028320
0.047852
0.022949
0.012695
0.042480
0.006348
0.017578
0.016113
0.025391
0.061523
0.077637
0.077637
0.056152
0.033691
0.076172
0.104980
0.125000
0.167480
0.127441
0.045410
0.024414
0.041504
0.067871
0.084961
0.082520
0.024902
-0.008270
-0.011200
-0.007782
-0.009735
-0.037567
-0.060028
-0.047821
-0.014618
-0.036102
-0.067352
-0.076141
-0.090790
-0.084442
-0.070770
-0.082489
-0.082977
-0.064423
-0.044891
-0.038055
-0.025360
-0.025360
-0.023407
-0.007294
-0.014618
-0.006317
0.013672
0.017578
0.040527
0.033203
0.021484
0.016113
0.005371
0.015625
0.019531
0.020996
0.022949
0.031738
0.042969
0.041504
0.028809
0.033691
0.030762
0.015137
0.013672
0.015137
0.012207
-0.000458
0.003418
-0.004852
-0.001434
-0.010223
-0.002899
-0.006805
-0.002899
-0.000946
0.001465
-0.003387
-0.008759
-0.007782
-0.008270
0.007812
0.000488
-0.002411
-0.010712
-0.016571
-0.017548
0.006836
0.008789
0.019043
0.014160
0.003906
0.000977
0.004395
0.002441
-0.008759
-0.007782
0.010742
0.014160
0.017578
0.012695
0.016113
0.007812
0.018066
0.008301
0.012207
0.011719
0.010742
0.006836
0.010254
0.009766
0.026367
0.020508
0.013184
0.009277
0.003906
0.011230
-0.001923
0.008789
0.013184
0.000488
0.013672
0.005859
0.008789
0.012207
0.003906
0.005859
0.004883
0.002930
0.004395
-0.001434
-0.002899
-0.006805
0.007324
0.003418
0.005371
0.010742
0.001953
-0.000458
-0.005829
0.006836
0.009766
-0.007294
-0.001923
0.002930
0.000000
0.000000
0.009277
-0.001434
0.006836
0.005859
0.005371
0.009277
0.003906
-0.002899
-0.005829
0.002930
0.009277
0.008301
0.007812
0.017090
0.010254
0.011230
0.018066
0.012207
0.035645
0.056152
0.075684
0.102539
0.134277
0.117188
0.059570
-0.007294
-0.009735
0.045410
0.073242
0.092285
0.086426
0.062012
0.045410
0.061035
0.050293
0.042969
0.029785
0.036133
0.052734
0.022461
0.016113
0.000977
0.021973
0.040527
0.025879
0.020996
0.039062
0.034180
0.029297
0.037598
0.020508
0.035156
0.026855
0.038086
0.041016
0.018555
0.005371
0.004395
-0.022919
-0.032684
-0.038544
-0.035126
-0.038055
-0.044891
-0.056610
-0.053680
-0.051727
-0.058075
-0.066376
-0.075165
-0.066864
-0.068329
-0.084442
-0.093719
-0.100555
-0.113251
-0.122528
-0.123505
-0.121552
-0.129364
-0.142059
-0.151337
-0.139130
-0.074677
-0.041962
-0.034149
-0.040985
-0.062469
-0.061981
-0.065887
-0.065399
-0.044403
-0.006805
0.020996
0.033691
0.028320
0.042480
0.052246
0.050293
0.041016
0.040039
0.046387
0.035645
0.030273
0.013672
0.018555
0.027344
0.023438
0.018066
0.003418
0.010254
0.004883
-0.003387
-0.006805
-0.010223
-0.006805
-0.005829
-0.005829
-0.004364
-0.012665
-0.007782
-0.011200
-0.007294
-0.008759
-0.018524
-0.016083
-0.017059
-0.014618
-0.011688
-0.013153
-0.012177
-0.013641
-0.011688
-0.008270
-0.002899
-0.004364
-0.011688
-0.000458
-0.001923
0.002441
0.011719
0.003418
0.019043
0.027344
0.029785
0.022461
0.027832
0.027344
0.021484
-0.001923
-0.001923
0.020508
0.024902
0.028320
0.022461
0.021484
0.014648
0.017090
0.007812
0.037598
0.036133
0.020508
0.012695
0.041992
0.027344
0.040039
0.043945
0.040527
0.048340
0.052734
0.080566
0.063477
0.024902
0.015625
0.035645
0.054199
0.069824
0.075684
0.090332
0.061523
0.047363
0.039062
0.015137
0.024902
0.017578
0.027832
0.041504
0.062500
0.063477
0.058105
0.042969
0.026367
0.010742
0.009277
0.014648
0.036621
0.019531
0.002930
0.013672
0.014160
0.014648
0.006836
0.013672
0.001953
0.004395
-0.013153
-0.003387
-0.016571
-0.011200
-0.009247
-0.004364
-0.002411
-0.003876
-0.004364
-0.009247
-0.001434
-0.011688
-0.007294
-0.013641
-0.011688
-0.013641
-0.011688
-0.015594
-0.020966
-0.016083
-0.019501
-0.019012
-0.024384
-0.029266
-0.019501
-0.025360
-0.025360
-0.030731
-0.024384
-0.035126
-0.027802
-0.020966
-0.026337
-0.021942
-0.025848
-0.016571
-0.019989
-0.012665
-0.014130
-0.018524
-0.010223
-0.010712
-0.008270
0.002930
-0.000946
-0.005829
0.000977
-0.001923
-0.010712
-0.016571
-0.021454
-0.025848
-0.034149
-0.026337
-0.020966
-0.012665
-0.019989
-0.034149
-0.037079
-0.039032
-0.035126
-0.032684
-0.033173
-0.032196
-0.021454
-0.024872
-0.016083
-0.015594
-0.003876
0.011719
0.009277
0.016113
0.017090
0.025879
0.028320
0.023438
0.023438
0.022461
0.027832
0.034180
0.020996
0.022949
0.032227
0.022949
0.024902
0.031738
0.022461
0.020508
0.018555
0.025879
0.014648
0.008789
0.015137
0.011719
-0.004364
0.002441
0.004395
0.043945
0.054688
0.024902
0.004395
-0.008270
-0.040497
-0.048798
-0.027802
-0.004852
-0.002411
-0.011688
-0.028778
-0.044403
-0.047333
-0.062958
-0.034637
-0.053680
-0.057587
-0.062469
-0.064423
-0.054657
-0.081024
-0.085907
-0.070770
-0.070282
-0.077606
-0.079071
-0.080536
-0.106903
-0.119598
-0.076141
-0.048309
-0.040497
-0.053192
-0.049774
-0.044891
0.044922
0.113770
0.099121
0.091797
0.027344
0.000977
0.014648
0.047852
0.097168
0.135254
0.156250
0.167480
0.137207
0.129883
0.134766
0.119141
0.137695
0.201660
0.270996
0.314453
0.287598
0.210449
0.136230
0.082031
0.057617
0.067383
0.079590
0.088379
0.120605
0.122070
0.115234
0.091309
0.058594
0.016602
-0.030731
-0.065399
-0.094208
-0.100555
-0.107391
-0.105927
-0.107391
-0.094696
-0.072723
-0.077118
-0.068817
-0.089325
-0.071259
-0.057098
-0.054169
-0.034149
-0.033661
-0.029755
-0.016571
-0.022919
-0.025848
-0.027313
-0.032684
-0.030731
-0.032684
-0.032684
-0.029266
-0.036591
-0.025848
-0.021454
-0.022430
-0.005829
-0.034637
-0.023407
-0.013153
-0.014130
-0.003876
-0.007782
-0.014130
-0.006805
-0.009247
-0.002411
0.002930
-0.009247
-0.001434
0.009277
-0.004364
-0.013153
-0.006317
-0.006805
-0.022430
-0.023407
-0.003876
0.000000
0.000977
-0.014130
-0.003387
-0.005829
-0.011200
-0.018524
-0.008270
-0.012665
-0.007294
-0.011688
0.000488
-0.004364
-0.003876
0.003906
0.007812
0.005371
0.006348
0.000488
0.011230
0.010254
0.007324
0.003418
0.003906
0.007324
0.000488
-0.000946
0.003906
0.001953
-0.005341
0.001465
0.003418
0.004883
0.010742
0.005859
0.010254
0.017578
-0.003876
-0.006317
-0.059052
-0.064911
-0.034637
-0.038055
-0.043427
-0.046844
-0.033661
-0.029755
-0.006805
0.004883
-0.006317
-0.034637
-0.041473
-0.065887
-0.059540
-0.052704
-0.049286
-0.037079
-0.019989
-0.000458
0.014648
0.014648
0.031738
0.042969
0.023438
0.008301
-0.001923
-0.021942
-0.029755
-0.004852
0.046387
0.067383
0.047363
0.036133
0.039062
0.043457
0.025879
0.028809
0.045898
0.069336
0.077148
0.060547
0.062988
0.050781
0.047852
0.027832
0.035645
0.043457
0.038574
0.035645
0.027344
0.028809
0.028320
0.020508
0.000000
-0.004364
-0.009735
-0.001923
-0.007782
-0.013153
-0.022919
-0.013641
-0.013153
-0.031708
-0.009735
-0.018524
-0.018524
-0.013641
-0.019012
-0.008270
-0.016571
-0.022919
-0.028778
-0.024384
-0.030731
-0.023407
-0.029755
-0.018524
-0.020966
-0.030731
-0.025360
-0.022430
-0.020477
-0.019012
-0.023407
-0.027802
-0.018036
-0.020966
-0.018524
-0.013641
-0.012177
-0.018036
-0.007782
-0.014618
-0.009735
-0.011200
-0.013153
-0.006317
-0.014618
-0.000458
-0.009735
-0.010223
-0.006805
-0.016571
-0.015594
0.004883
-0.005829
-0.005829
-0.007782
-0.014618
-0.010712
-0.006805
-0.009247
-0.004364
-0.019501
-0.007294
0.011719
0.000977
-0.000946
-0.004364
0.000977
-0.005341
0.002930
0.001953
0.003418
0.008301
0.009277
0.011230
0.020508
0.016602
0.014160
0.002930
0.000000
0.000488
0.002441
0.016602
0.020020
0.018555
0.010254
-0.005829
-0.013641
-0.006805
-0.004852
0.005371
0.004395
0.009766
0.017578
0.012695
0.020508
0.001465
-0.006317
-0.036102
-0.018036
-0.022430
-0.100067
-0.073212
-0.027313
0.001465
0.000000
0.067383
0.120117
0.154297
0.162109
0.081543
0.011230
-0.003876
0.027832
0.062988
0.057617
0.060547
0.073242
0.080566
0.087891
0.084473
0.044434
0.030762
0.037109
0.027344
-0.001434
-0.025848
-0.054657
-0.051239
-0.061493
-0.065887
-0.044891
-0.054657
-0.040497
-0.027802
-0.012177
-0.001923
0.000000
-0.001923
0.011230
0.025391
0.020508
0.017578
0.020508
0.016113
0.024414
0.030273
0.028320
0.016602
0.019043
0.026855
0.021484
0.016113
0.026855
0.007812
0.008301
0.014160
0.016113
0.011230
0.005859
0.005859
0.005371
0.009766
0.009766
0.011230
0.015625
0.017578
-0.001434
0.004883
0.004395
0.013184
0.006348
0.005371
0.006348
0.010254
0.005371
-0.000458
0.003418
0.006348
0.012207
0.001465
-0.001923
0.009277
0.000000
0.003418
0.009766
0.000488
-0.002899
-0.009735
-0.009735
-0.006805
-0.012665
-0.008270
-0.010712
0.007812
0.000977
-0.009735
-0.018524
-0.000458
0.007812
0.000977
-0.019012
-0.013153
-0.017548
-0.015594
-0.034149
-0.010712
-0.010223
-0.010223
-0.016083
-0.014130
-0.023407
-0.019501
-0.029266
-0.023895
-0.036591
-0.063934
-0.067841
-0.071259
-0.055145
-0.059052
-0.047821
-0.056122
-0.065887
-0.073212
-0.081512
-0.064911
-0.068817
-0.065399
-0.072723
-0.051239
-0.052216
-0.059540
-0.063446
-0.049286
-0.027802
-0.036102
-0.025848
-0.042450
-0.023895
-0.013641
-0.002411
0.005859
-0.003876
-0.004364
0.009277
0.008789
0.012695
0.024414
0.021484
0.023926
0.032227
0.034668
0.040039
0.052246
0.065430
0.090820
0.083496
0.064453
0.051758
0.047852
0.046387
0.047363
0.048828
0.040527
0.057129
0.055176
0.045898
0.034668
0.035645
0.021484
0.020508
0.017578
0.002930
-0.005829
-0.008759
-0.006805
-0.001923
-0.016083
-0.010223
-0.016083
-0.007782
-0.004852
-0.016571
-0.023407
-0.011688
-0.011200
-0.019501
-0.016083
-0.020477
-0.010223
-0.010223
-0.017059
-0.015106
-0.008270
-0.024384
-0.019989
-0.020966
-0.014130
-0.000946
-0.012665
-0.005829
-0.004364
-0.000946
0.002930
-0.001434
0.002441
0.009277
0.000977
0.012207
0.010742
0.012207
0.016602
0.009277
0.022949
0.020508
0.006836
0.004395
0.021484
0.021973
0.032227
0.040039
0.046875
0.051758
0.041992
-0.003387
0.002930
0.028320
0.039062
0.009766
-0.008759
0.019531
0.009766
-0.011200
0.037598
0.048828
0.041504
0.040527
0.119629
0.102051
-0.023895
-0.069305
0.002441
0.025391
0.027832
0.059570
0.048828
0.046387
0.040039
0.041504
0.036133
0.033203
0.017578
0.006836
0.004395
0.005859
0.004395
-0.002411
-0.015106
-0.019012
-0.007294
-0.018524
-0.022919
-0.027313
-0.023895
-0.020966
-0.014130
-0.017059
-0.026337
-0.021942
-0.012665
-0.012665
0.013184
0.024414
0.072266
0.102539
0.094238
0.093750
0.114746
0.068359
0.030762
0.016602
-0.001434
-0.003387
0.026367
0.054199
0.044434
0.017578
0.018066
-0.006805
-0.031708
-0.049774
-0.086884
-0.089325
-0.105927
-0.118622
-0.110809
-0.119598
-0.109344
-0.100067
-0.077118
-0.067352
-0.043427
-0.058075
-0.035614
-0.038544
-0.027802
-0.020966
-0.017548
-0.011200
0.003906
-0.005829
-0.008270
-0.002899
-0.001923
-0.000946
0.005371
-0.006805
-0.002899
-0.003876
-0.007294
0.000000
-0.004364
-0.004364
-0.010223
-0.007782
-0.016083
-0.003387
-0.011200
-0.008270
-0.007782
-0.004364
-0.003387
-0.004364
0.001953
-0.000946
0.003906
-0.002899
0.009277
-0.000946
-0.000946
0.008301
0.003418
0.005859
-0.002899
0.004883
0.002441
0.000488
-0.002899
0.004883
0.003418
0.001953
0.004395
-0.003876
0.002930
0.003906
0.000977
0.002441
-0.000946
-0.006317
-0.004852
0.000977
-0.001923
0.007324
-0.003387
0.004395
-0.001434
0.004883
0.000000
-0.004364
0.008789
-0.001434
0.008789
0.005371
-0.003387
-0.000458
0.005371
0.005859
0.006348
0.007324
0.005371
-0.001923
0.000000
0.007324
0.002441
0.005859
0.002930
-0.002411
0.008301
0.009766
0.011230
0.008789
0.013184
-0.004364
0.010254
0.002930
0.006836
0.014160
0.003906
0.016113
0.013184
0.013184
0.016113
0.008301
0.010254
0.016113
0.014160
0.024902
0.021484
0.013184
0.017578
0.021973
0.015137
0.015137
0.021973
0.012207
0.018066
0.023438
0.016602
0.020508
0.028320
0.019531
0.025391
0.024414
0.035645
0.018066
0.014160
0.014648
0.035645
0.053711
0.073730
0.102539
0.156738
0.142090
0.145508
0.011230
-0.117157
-0.124969
-0.056122
0.014160
0.081543
0.102051
0.085449
0.021973
-0.002899
-0.018524
-0.035614
-0.046356
-0.059052
-0.057587
-0.051727
-0.038544
-0.014618
-0.014130
-0.003876
0.011230
0.010254
0.011230
0.015625
0.019043
0.021973
0.012695
0.019043
0.014160
0.026367
0.009766
0.006836
0.000977
0.008301
0.009277
0.001465
0.003418
0.001465
0.007324
0.001953
-0.000458
-0.001434
0.006836
-0.010712
-0.008759
-0.003387
-0.001434
0.001953
-0.004364
0.000488
-0.003387
-0.001923
0.001465
-0.005829
0.008301
0.001465
-0.003387
-0.003876
-0.004852
0.003906
0.001953
0.007324
-0.007294
0.002930
0.006348
-0.003876
0.002441
-0.009247
-0.005829
0.001953
0.012695
0.005371
0.006348
-0.000946
0.006836
0.009766
0.021973
0.007324
-0.006317
-0.003876
-0.019501
-0.010712
-0.012177
-0.007782
-0.020477
-0.026825
-0.020477
-0.018524
-0.017059
-0.027802
-0.038055
-0.027313
-0.027313
-0.031219
-0.031708
-0.035614
-0.053680
-0.056610
-0.034149
-0.029266
-0.026825
-0.019501
-0.000946
0.010742
0.001465
0.002930
-0.004852
-0.011200
-0.009735
-0.020477
-0.049286
-0.056610
-0.057098
-0.049286
-0.053680
-0.039032
-0.026337
0.018066
0.060547
0.111816
0.104492
0.034668
-0.021454
-0.033173
-0.012665
0.011230
0.041504
0.074707
0.083984
0.102539
0.108887
0.097168
0.083008
0.076660
0.079590
0.058594
0.050293
0.041504
0.041992
0.036133
0.030273
0.034180
0.022949
0.011230
0.025391
0.026367
0.020020
0.017090
0.021973
0.023926
0.020508
0.016113
0.010742
0.017578
0.008301
0.000977
0.015137
0.005859
-0.003876
-0.009247
0.002930
0.000488
0.001953
-0.006805
-0.008759
-0.008759
-0.016571
-0.019989
0.000000
-0.006805
0.001465
0.000000
0.007812
0.044434
0.052246
0.082520
0.104980
0.073242
-0.052704
-0.110321
-0.125458
-0.160614
-0.147919
-0.092255
-0.073700
-0.080536
-0.077118
-0.164520
-0.156219
-0.125946
-0.094696
-0.078583
-0.105438
-0.138641
-0.129852
-0.101532
-0.059540
-0.008759
0.039062
0.070801
0.074219
0.106445
0.139648
0.162598
0.162598
0.179688
0.187988
0.174316
0.157227
0.160156
0.162109
0.129883
0.106934
0.091797
0.083984
0.065430
0.049316
0.035156
0.035156
0.020996
0.003418
-0.009735
-0.021454
-0.041962
-0.047333
-0.055145
-0.066864
-0.059052
-0.064911
-0.074677
-0.076141
-0.072235
-0.067352
-0.067352
-0.068817
-0.054169
-0.069305
-0.061005
-0.045868
-0.047821
-0.050751
-0.038055
-0.041473
-0.047333
-0.045380
-0.038055
-0.037567
-0.042450
-0.035126
-0.030243
-0.029266
-0.032684
-0.028290
-0.029266
-0.025848
-0.025848
-0.032196
-0.017059
-0.019989
-0.020966
-0.014618
-0.021454
-0.022430
-0.010712
-0.018036
-0.013153
-0.020477
-0.011688
-0.011200
-0.013153
-0.017548
-0.008759
-0.004364
-0.011688
-0.007294
-0.009735
-0.003387
-0.015106
-0.010223
-0.005341
-0.003387
-0.008759
-0.007294
-0.003876
-0.008759
-0.009247
-0.001434
-0.010223
-0.014618
-0.012665
-0.002899
-0.001923
-0.004364
0.003906
-0.004852
-0.000946
-0.012665
-0.007782
-0.004852
-0.011200
-0.003876
-0.021942
-0.005829
0.002441
0.002930
-0.017548
-0.003387
-0.011200
-0.009247
-0.004364
-0.006805
-0.006805
-0.005341
0.000977
-0.000946
-0.002899
-0.004852
-0.006805
-0.013641
-0.006805
-0.006317
0.000977
-0.002899
-0.010223
-0.024384
-0.002411
-0.007294
-0.016083
-0.028290
-0.022430
-0.026337
-0.020477
-0.025848
-0.028290
-0.023895
-0.031219
-0.025360
-0.021454
-0.002411
0.002441
-0.006805
-0.025848
-0.100555
-0.228973
-0.281708
-0.287567
-0.221161
-0.080048
0.090332
0.091797
-0.006805
-0.082489
-0.109344
-0.062958
-0.046356
0.000977
0.041992
0.089355
0.151855
0.192871
0.221191
0.201172
0.187012
0.196777
0.179199
0.180664
0.190430
0.167969
0.172363
0.150391
0.128906
0.093262
0.050781
0.014160
-0.020477
-0.033173
-0.069794
-0.085907
-0.087372
-0.086884
-0.094208
-0.081512
-0.084442
-0.086884
-0.069794
-0.052216
-0.057587
-0.046844
-0.040985
-0.028290
-0.020966
-0.025360
-0.016571
-0.014130
-0.012665
0.000977
-0.008759
0.006348
0.008789
-0.000946
0.003418
0.012695
0.006836
0.004883
0.004883
-0.000946
0.011230
0.005859
0.002441
-0.002411
-0.001434
0.001465
0.006836
0.001465
-0.001923
-0.003387
0.003418
0.002930
0.000000
0.001953
0.005859
0.002441
-0.008270
-0.002411
0.000488
-0.003876
-0.007782
-0.006805
-0.003876
0.005859
-0.011200
-0.000946
-0.010712
-0.002899
-0.002411
-0.003876
-0.001923
-0.008270
-0.002899
0.000000
0.000000
-0.001923
-0.008270
-0.002899
-0.002411
-0.008759
0.003418
0.004883
0.000488
0.004883
-0.006317
-0.014130
0.007324
0.001953
-0.000946
-0.004852
-0.003876
0.000000
0.006348
0.009766
-0.000458
0.004395
0.012207
0.006836
0.003906
0.004883
0.004395
0.001465
0.004883
-0.000458
0.010254
0.012207
-0.003387
0.004395
0.008789
-0.002899
0.003906
-0.002411
0.009766
0.001465
0.007812
0.004883
0.004395
-0.000946
0.000488
0.006836
0.007324
0.008301
0.001953
0.003906
0.000977
0.004395
0.003906
0.008789
0.012207
0.001465
0.003906
0.001465
0.008301
-0.000458
0.005859
0.003418
0.013672
0.005371
0.009766
0.003906
0.008301
0.006348
0.008789
0.011719
0.010254
0.005859
0.003906
0.007324
0.000977
0.001953
0.003418
0.009766
0.003418
0.011719
0.005371
0.012695
0.012695
0.017090
0.020508
0.028320
0.049805
0.058594
0.082031
0.115723
0.156738
0.172852
0.029785
-0.140106
-0.118134
-0.084930
-0.040009
-0.042450
-0.022430
0.011230
0.019043
0.014160
-0.017059
-0.049286
-0.092743
-0.122528
-0.134247
-0.120575
-0.103485
-0.090790
-0.047333
-0.027313
-0.015594
0.013672
0.015625
0.026855
0.032227
0.040527
0.036133
0.040527
0.039551
0.043945
0.035156
0.032715
0.036133
0.029785
0.031250
0.021484
0.026367
0.021484
0.022461
0.018066
0.001465
0.004395
-0.001434
0.009766
0.004883
0.011230
0.005859
-0.006317
-0.011688
-0.008270
-0.020966
-0.020966
-0.024384
-0.020477
-0.006805
-0.024384
-0.006317
0.013672
-0.029755
-0.035614
-0.049774
-0.039032
-0.018524
0.006836
0.053711
0.098633
0.149902
0.148438
0.106445
0.081543
0.067383
0.049316
0.078613
0.103027
0.119629
0.157227
0.147461
0.135742
0.133789
0.117676
0.102539
0.076172
0.050293
0.040039
0.035645
0.012695
-0.000458
-0.003387
-0.003876
-0.004364
-0.020966
-0.016083
-0.017059
-0.002411
-0.002411
-0.004364
-0.006317
-0.002899
0.000000
-0.003387
0.007812
0.008301
0.006348
0.011719
0.003418
0.015137
0.007812
0.008301
0.010254
0.006836
0.010742
0.002930
0.000488
0.002930
-0.012665
0.003418
-0.001923
-0.016571
-0.019989
-0.015106
-0.019501
-0.022430
-0.020477
-0.026337
-0.031708
-0.034637
-0.024384
-0.033173
-0.039520
-0.029266
-0.027802
-0.025848
-0.033173
-0.027802
-0.028290
-0.041962
-0.034149
-0.046844
-0.035126
-0.024872
-0.012665
-0.013641
-0.013641
-0.006805
-0.001923
-0.003876
0.012207
0.001953
0.006348
0.029297
0.034180
0.044434
0.041504
0.052734
0.064453
0.053711
0.065918
0.072754
0.104004
0.115234
0.106934
0.095703
0.101562
0.095215
0.098145
0.105469
0.086914
0.065430
0.047363
0.039062
0.039062
0.037109
0.036133
0.018066
0.015625
0.002441
-0.013153
-0.020966
-0.036102
-0.045868
-0.050262
-0.054657
-0.054169
-0.057587
-0.053680
-0.067352
-0.048798
-0.048309
-0.032196
-0.018524
-0.008270
0.009766
0.023926
0.054199
0.061035
0.081055
0.098633
0.067871
-0.098602
-0.130829
-0.162079
-0.211395
-0.213348
-0.136200
-0.066376
-0.056610
-0.078583
-0.088837
-0.107880
-0.135223
-0.162567
-0.184540
-0.195282
-0.198700
-0.171356
-0.124481
-0.077118
-0.038055
-0.009247
0.019531
0.046387
0.072754
0.073730
0.079590
0.079102
0.086914
0.072266
0.069336
0.081055
0.066406
0.065430
0.056641
0.043945
0.047852
0.037109
0.039062
0.036133
0.038574
0.031738
0.030762
0.020508
0.025391
0.027344
0.012695
0.015137
0.003418
0.011230
0.005371
-0.009735
-0.004364
0.001465
-0.006317
-0.000458
-0.018036
-0.014618
-0.018036
-0.004364
-0.012665
-0.026337
-0.019501
-0.022430
-0.016083
-0.022919
-0.030243
-0.029266
-0.034149
-0.020966
-0.033173
-0.028778
-0.035126
-0.037079
-0.018524
-0.023895
-0.041473
-0.025848
-0.046356
-0.059540
-0.073700
-0.060516
-0.041473
-0.036102
-0.030731
-0.024872
-0.053680
-0.066376
-0.074677
-0.059540
-0.051727
-0.055634
-0.046844
-0.027802
0.010254
0.037109
0.042969
0.031250
0.021973
0.036133
0.053223
0.089355
0.107422
0.131836
0.144531
0.134766
0.155762
0.180664
0.179199
0.185059
0.176270
0.170898
0.132812
0.132812
0.130859
0.123535
0.112305
0.103516
0.086426
0.046875
0.028809
0.012207
-0.011688
-0.024384
-0.041962
-0.048798
-0.053192
-0.055145
-0.060516
-0.065887
-0.071747
-0.080048
-0.076630
-0.064911
-0.058563
-0.063934
-0.046844
-0.040497
-0.037079
-0.037567
-0.025360
-0.024872
-0.007294
0.000000
-0.011200
-0.009735
-0.007782
-0.002411
-0.006317
-0.000946
-0.005341
-0.011688
-0.009735
0.000000
-0.008759
-0.007782
0.002441
-0.018036
-0.003387
-0.010223
-0.003876
0.000000
0.001465
0.004883
0.020996
0.027344
0.042969
0.049805
0.011230
-0.084442
-0.055634
-0.012177
-0.017059
-0.016571
-0.003876
-0.040985
-0.041473
-0.027313
-0.030731
-0.024872
-0.044891
-0.041473
-0.038544
-0.029755
-0.036102
-0.049774
-0.028778
0.008789
0.014648
0.012695
0.020508
0.031250
0.024414
0.043457
0.035645
0.033203
0.031250
0.031250
0.029785
0.023926
0.029785
0.021973
0.021484
0.031250
0.014160
0.010742
0.017090
0.019043
0.020508
0.015137
0.019531
0.024414
0.015625
0.012695
0.016602
0.016602
0.014160
0.020020
0.015137
0.008301
0.019531
0.013184
0.014160
0.012695
0.001953
0.004395
0.005371
0.007812
0.013672
0.008301
0.005859
0.009766
0.001465
0.003418
0.007324
0.006836
0.009766
0.004395
0.007324
0.005859
0.001465
0.002441
-0.003387
0.006348
-0.004852
-0.002411
-0.001434
-0.012665
-0.002899
0.001465
-0.007782
0.001953
-0.005341
-0.004364
-0.008270
-0.020477
-0.005829
-0.015594
-0.017059
-0.010223
-0.000946
-0.004364
0.003906
-0.003387
-0.012177
-0.007782
0.004883
-0.003387
-0.004364
-0.000946
0.002441
0.000000
0.002441
0.003418
0.010254
0.002441
0.001953
0.004395
-0.006317
0.000977
0.004883
-0.001434
-0.000458
-0.002411
-0.009735
-0.008759
-0.011688
-0.007782
-0.006805
-0.002899
-0.005341
-0.004852
-0.001923
-0.001434
0.000000
-0.000458
-0.004852
0.005859
-0.001923
0.004395
0.000977
0.007324
0.004395
0.001953
-0.000946
0.003906
0.013672
-0.000946
-0.018524
-0.037079
-0.036102
-0.036591
-0.037079
-0.048309
-0.051727
-0.066864
-0.068329
-0.055145
-0.019012
-0.062469
-0.074677
-0.088837
-0.074677
-0.035614
0.009277
-0.008270
-0.008270
-0.023895
-0.011200
0.053223
0.136230
0.257324
0.312012
0.340820
0.290039
0.173340
0.086426
0.098633
0.131348
0.086914
0.135742
0.200195
0.232910
0.208496
0.158691
0.115723
0.067383
0.026367
-0.000946
-0.055634
-0.073700
-0.084442
-0.099091
-0.097137
-0.099091
-0.079071
-0.069794
-0.068817
-0.055634
-0.054657
-0.046356
-0.026825
-0.023407
-0.025360
-0.020477
-0.024384
-0.002899
0.001953
0.001953
0.004883
0.006348
0.009766
0.010742
0.024902
0.027832
0.024414
0.015625
0.029785
0.027832
0.040039
0.039062
0.029785
0.030762
0.039551
0.032227
0.039062
0.062988
0.073242
0.090820
0.082520
0.053223
0.061035
0.045898
0.031250
0.032227
0.035645
0.043945
0.039062
0.042969
0.031738
0.018066
0.016113
0.003418
0.000000
-0.009735
-0.013641
-0.026825
-0.034637
-0.037079
-0.044891
-0.042450
-0.041962
-0.038544
-0.034637
-0.046356
-0.047333
-0.040009
-0.026825
-0.045380
-0.039032
-0.027802
-0.031708
-0.035126
-0.035126
-0.031708
-0.029266
-0.037567
-0.036591
-0.035614
-0.030243
-0.032196
-0.031708
-0.041473
-0.030731
-0.029755
-0.024384
-0.031708
-0.033661
-0.028778
-0.031708
-0.028778
-0.025360
-0.019989
-0.016083
-0.024384
-0.016083
-0.020477
-0.005829
-0.026825
-0.014618
-0.016571
-0.019989
-0.008759
-0.007294
-0.007294
0.000977
-0.011688
-0.009247
0.000488
-0.002899
-0.005341
-0.010712
-0.009735
0.000000
-0.003387
-0.013153
-0.004852
-0.009735
-0.004852
0.002930
-0.007294
-0.004852
-0.007294
-0.009735
-0.004364
-0.002899
-0.010712
-0.009735
-0.001434
-0.009247
-0.007782
-0.001923
0.004883
0.002930
-0.001923
-0.008270
-0.009247
-0.001923
-0.004364
0.000977
-0.008270
-0.003387
0.006348
0.004883
0.000488
0.000488
0.005371
0.004395
0.000488
-0.003876
-0.007294
-0.001434
0.000000
-0.002899
0.014160
0.000000
0.003906
0.008301
0.008301
0.010742
0.001953
-0.000458
-0.003387
0.011719
0.002441
0.008301
0.002441
-0.000946
-0.007294
-0.006317
0.000000
-0.001923
-0.003876
-0.007294
-0.005829
-0.008759
-0.013641
-0.001923
-0.005829
-0.002899
-0.002899
-0.002899
0.005371
0.023438
0.039551
0.066406
0.095215
0.121582
0.172852
0.150879
-0.026825
-0.207489
-0.269012
-0.168915
-0.092255
0.029785
0.168457
0.160156
0.055176
-0.055145
-0.090790
-0.093231
-0.074677
-0.091766
-0.098114
-0.083954
-0.033661
-0.016571
-0.038544
-0.082001
-0.100555
-0.102020
-0.067352
-0.001434
0.056641
0.059570
0.006836
-0.013153
-0.045868
-0.056610
-0.040985
-0.012665
0.011230
0.025391
0.009766
0.012695
0.029297
0.041504
0.066406
0.071777
0.081055
0.087402
0.080078
0.069824
0.071777
0.070801
0.059082
0.041992
0.040527
0.034180
0.026855
0.021484
0.009277
0.001953
0.001953
-0.005829
0.003418
-0.001923
0.002441
-0.007782
-0.001434
0.003418
0.002441
0.000488
-0.007782
0.004883
0.008789
0.000977
0.010254
0.005371
0.003418
0.019043
0.006836
0.009277
0.018066
0.004883
-0.000458
0.016113
0.009277
0.006348
0.013184
0.006348
0.017090
0.007812
0.000000
0.018066
-0.007294
0.009277
0.021484
0.012207
0.011719
0.002930
0.001953
0.007812
0.014160
0.002930
0.011230
-0.000458
0.010742
0.012695
0.018066
0.015137
0.007812
0.015137
0.011230
0.014160
0.016602
0.011230
0.017578
0.010254
0.019531
0.014648
0.017090
0.022949
0.014160
0.010254
0.001465
0.009277
0.003418
0.005859
0.011230
0.012207
0.005371
0.000977
-0.000946
0.008301
0.000488
0.002930
-0.001923
-0.006317
0.002930
0.002441
0.002930
-0.004852
-0.001923
-0.011688
-0.001434
-0.001434
-0.001923
0.000977
-0.017059
0.002930
-0.011688
-0.000946
-0.011200
-0.008759
0.000000
-0.000946
0.006348
0.001953
-0.003876
-0.008759
-0.000946
-0.002411
-0.003387
-0.003387
-0.001923
-0.001923
0.001953
0.002930
0.001465
-0.005829
-0.000946
0.003418
0.005371
-0.006805
-0.005829
-0.056610
-0.021454
-0.018036
-0.002411
-0.012177
-0.001434
-0.005341
-0.012665
-0.018036
-0.019989
-0.024384
-0.022919
-0.019989
-0.015106
-0.009247
-0.007294
-0.016571
-0.009735
0.000488
-0.007782
0.005859
0.013672
-0.002411
0.005859
-0.004852
0.007812
0.009766
0.005371
0.007324
0.010742
0.004883
0.009277
0.010254
0.008789
0.006836
0.009277
0.005371
0.008789
0.014648
0.004395
0.001465
0.013184
-0.004364
0.012207
0.002930
0.017090
0.006836
0.004883
0.007324
0.005371
0.006836
0.003906
0.011719
0.012695
0.008789
-0.001923
0.008301
0.011230
0.004395
0.010742
-0.002411
-0.003387
0.002930
0.006836
0.013672
0.000977
-0.003876
-0.004852
-0.000946
0.006348
0.004395
-0.009247
-0.008270
0.001953
-0.000946
0.014160
0.020508
0.028809
0.050781
0.092285
0.139160
0.201172
0.276855
0.219727
-0.160614
-0.533661
-0.349091
0.023438
0.106445
0.128906
0.182617
0.114258
-0.059052
-0.178192
-0.247528
-0.244598
-0.214813
-0.153290
-0.129852
-0.119110
-0.110321
-0.102509
-0.058075
-0.038055
-0.040497
-0.047821
-0.046356
-0.026337
0.017090
0.127930
0.214844
0.270508
0.257324
0.239746
0.222656
0.208496
0.196777
0.186035
0.209961
0.192383
0.192871
0.184082
0.169434
0.153809
0.126953
0.099121
0.051270
0.019531
-0.034149
-0.071747
-0.102997
-0.133759
-0.139618
-0.170868
-0.180634
-0.180634
-0.184540
-0.185516
-0.185516
-0.170868
-0.156708
-0.149872
-0.143524
-0.134247
-0.125946
-0.119598
-0.098114
-0.079071
-0.067352
-0.067841
-0.063446
-0.041962
-0.026825
-0.023895
-0.014618
-0.018524
0.001953
0.007812
0.011719
0.018555
0.025391
0.038086
0.041992
0.041504
0.049805
0.063477
0.070801
0.061035
0.074219
0.076660
0.067871
0.055176
0.061035
0.058105
0.030762
0.030762
0.020508
0.013672
0.013672
0.009766
0.007324
-0.009735
-0.024872
-0.021454
-0.040009
-0.049774
-0.052704
-0.057587
-0.066376
-0.064911
-0.073212
-0.061005
-0.060516
-0.062469
-0.061005
-0.050262
-0.055634
-0.047821
-0.041473
-0.036102
-0.033661
-0.031219
-0.035126
-0.021454
-0.022919
-0.012665
-0.021454
-0.005829
-0.007294
-0.008759
0.002441
0.008301
0.000000
0.005371
0.011719
0.012207
-0.001923
0.001465
0.015137
0.007324
0.013184
0.011230
0.004395
0.014160
0.009277
0.001953
0.007324
0.009766
0.005371
0.002930
-0.001434
0.011230
0.002930
0.007812
-0.001434
0.000000
0.000977
0.005859
0.009766
-0.001923
0.007324
0.010254
0.010254
0.001953
0.003906
0.001465
0.012695
0.007812
0.003906
-0.003876
0.010254
0.005371
-0.001923
0.009277
-0.000458
0.009277
0.006348
-0.000458
-0.000458
-0.001434
0.009277
0.000488
-0.003387
0.012695
-0.000458
0.011230
0.001953
0.003418
0.008789
0.017090
0.006348
0.005859
0.008789
0.005859
0.005371
0.007324
0.011230
0.004883
0.011230
0.007812
0.006836
0.006348
0.009277
0.001465
0.009277
0.001953
0.004395
-0.005829
0.008789
0.005371
-0.001923
0.007812
0.009277
0.012207
0.000488
-0.005829
0.002930
0.001953
0.012207
0.009277
0.004395
0.008301
0.005859
0.014648
0.017090
0.022949
0.048828
0.062012
0.079102
0.110352
0.137695
0.098145
-0.099579
-0.203094
-0.180145
-0.114227
-0.097137
0.040527
0.214844
0.163086
0.036133
-0.041473
-0.099579
-0.088837
-0.078094
-0.073212
-0.052704
-0.036102
-0.020966
-0.014130
-0.009247
-0.009247
0.002441
0.009277
-0.000946
0.004395
-0.013153
-0.008759
-0.024384
-0.026825
-0.034637
-0.039520
-0.040009
-0.054169
-0.063446
-0.048798
-0.035126
-0.038544
-0.030243
-0.037079
-0.027313
-0.034149
-0.019989
-0.020477
-0.017548
-0.031708
-0.023895
-0.007294
-0.015106
-0.019989
-0.010223
-0.017059
-0.018036
-0.019501
-0.017059
-0.018524
-0.033173
-0.041473
-0.015594
0.002930
0.017578
0.023926
0.077637
0.112305
0.129883
0.095215
0.049805
0.031738
0.026367
0.040039
0.062012
0.078125
0.082520
0.092285
0.084961
0.081055
0.063477
0.052246
0.026855
0.004395
-0.003876
-0.013641
-0.018036
-0.025848
-0.035614
-0.033661
-0.036102
-0.034637
-0.030731
-0.034637
-0.023895
-0.020966
-0.016571
-0.019012
-0.010223
-0.018036
0.004883
-0.003387
0.001465
-0.000458
-0.001434
0.010254
0.015137
0.010254
0.007812
0.013672
0.012207
0.020020
0.013184
0.018555
0.018555
0.015137
0.020996
0.020508
0.017578
0.026855
0.016113
0.023926
0.016113
0.024902
0.021973
0.016602
0.019531
0.032715
0.022949
0.022461
0.020020
0.016113
0.014160
0.021484
0.020996
0.022461
0.020020
0.017578
0.021484
0.019043
0.010742
0.023926
0.016113
0.016113
0.012695
0.012695
0.021484
0.020996
0.014160
0.012695
0.015137
0.016602
0.016602
0.016602
0.016602
0.005371
0.014648
0.014160
0.026367
0.017578
0.016602
0.015137
0.022461
0.015137
0.016113
0.024414
0.012695
0.015137
0.018066
0.015137
0.009277
0.011719
0.010742
0.007324
0.015625
0.018066
0.013184
0.025391
0.010254
0.008789
0.008789
0.024902
0.010254
0.013184
0.000000
0.010742
0.011719
0.000488
0.000977
0.006836
0.011230
0.014160
0.013184
0.002441
0.009766
0.009766
0.002441
0.006836
0.000977
0.017578
0.010254
0.008789
0.010254
-0.000946
0.009766
0.003906
0.000977
0.017090
0.002441
0.009766
0.005371
-0.000946
0.010254
0.007324
0.000000
0.001465
0.006836
0.009277
0.006836
0.016113
0.009277
0.001465
0.006836
0.012695
0.030273
0.038086
0.049316
0.069824
0.093750
0.126953
0.192383
0.266602
0.029297
-0.261688
-0.271454
-0.131317
-0.007782
0.067871
0.054688
0.017578
-0.001923
-0.029755
-0.065399
-0.100555
-0.137665
-0.142059
-0.136200
-0.117157
-0.099091
-0.062469
-0.033173
-0.015594
0.002930
0.023438
0.036133
0.035156
0.045898
0.043457
0.062012
0.078613
0.067871
0.071777
0.070312
0.071289
0.064453
0.051758
0.043945
0.031738
0.032715
0.030273
0.020020
0.024902
0.017578
0.004395
0.012695
-0.001923
-0.013641
-0.011688
-0.016083
-0.019989
-0.009247
-0.006805
-0.020477
-0.027313
-0.033661
-0.022919
-0.028778
-0.025360
-0.035126
-0.039520
-0.021454
-0.029266
-0.016083
-0.020966
-0.034637
-0.034149
-0.024872
-0.030243
-0.035614
-0.031219
-0.031708
-0.013153
0.015137
0.036133
0.050781
0.087891
0.130859
0.176758
0.180176
0.183594
0.168945
0.163086
0.133301
0.125977
0.158203
0.191406
0.188965
0.206543
0.226074
0.211914
0.176270
0.163574
0.142090
0.075195
0.038086
0.014160
-0.013641
-0.024384
-0.033173
-0.048309
-0.058563
-0.048309
-0.069794
-0.071259
-0.082489
-0.082001
-0.095184
-0.095673
-0.093231
-0.093231
-0.085907
-0.090302
-0.079559
-0.076141
-0.077606
-0.063446
-0.064911
-0.059052
-0.054169
-0.058563
-0.047333
-0.054169
-0.052704
-0.045868
-0.046844
-0.037567
-0.035614
-0.032684
-0.025848
-0.016571
-0.033173
-0.019012
-0.019012
-0.020966
-0.016571
-0.006317
-0.005829
-0.002411
-0.014130
-0.002411
0.003418
0.002930
-0.000946
0.009277
0.003906
0.005371
-0.000458
0.007324
0.011230
0.004395
0.009277
0.011719
0.008789
0.003906
0.007324
0.008789
0.006836
-0.000458
0.006836
-0.002411
-0.003387
0.003418
-0.000458
0.005859
0.008789
-0.003387
0.000488
-0.000946
0.001465
0.003906
-0.007782
0.004395
-0.001923
0.002930
-0.003387
0.004395
0.003418
0.000488
-0.003876
0.007812
-0.000458
0.010254
0.001465
0.008301
0.000488
0.004395
-0.001923
-0.004852
-0.001923
0.012207
-0.003387
0.003906
0.012207
0.000000
0.000488
0.005859
0.008789
0.010742
-0.010712
0.002441
0.005859
0.004883
0.007324
0.002930
0.001953
-0.000458
0.013184
0.001953
0.014648
0.002930
-0.003387
0.010742
0.007812
0.007324
0.012695
0.007324
0.008789
0.006836
0.015625
0.013184
0.005371
0.017090
0.013184
0.002930
0.011230
0.014160
0.024902
0.014648
0.016602
0.017090
0.013672
0.013184
0.017090
0.020996
0.016113
0.003906
0.018066
0.015137
0.013672
0.009277
0.012695
0.014648
0.022949
0.016113
0.003906
0.005371
-0.033661
-0.023895
0.081543
0.292969
0.245605
-0.248505
-0.394501
-0.353973
-0.168427
0.104492
0.214844
0.132812
0.031250
-0.039032
-0.089325
-0.093719
-0.084930
-0.087372
-0.088348
-0.050751
-0.028290
0.000000
0.017090
0.042480
0.048828
0.044434
0.035156
0.025879
0.036621
0.030273
0.029785
0.028809
0.027832
0.021973
0.042969
0.036621
0.032715
0.026855
0.017090
0.022461
0.020508
0.021484
0.007812
0.002930
-0.012177
-0.013641
0.005859
-0.004852
0.005859
0.004883
0.004883
-0.004852
-0.011200
-0.017059
-0.025360
-0.013153
-0.006317
-0.006317
0.002441
-0.003876
-0.013153
-0.009247
-0.027313
-0.025848
-0.014130
-0.003876
-0.005829
-0.010712
0.001953
0.010742
-0.002411
0.006348
0.010742
0.003906
0.017090
0.011719
0.009766
0.028809
0.022949
0.021973
0.035156
0.038574
0.043457
0.040527
0.051758
0.044922
0.048828
0.050293
0.058594
0.050293
0.038574
0.033203
0.039062
0.042480
0.041504
0.037598
0.031738
0.026367
0.028809
0.021484
0.026367
0.029785
0.020996
0.013672
0.017090
0.025391
0.029785
0.004395
0.008301
0.003906
0.010254
0.011719
0.011719
0.012695
0.009277
0.000000
0.008301
0.012695
0.010254
0.001465
0.009766
0.003906
0.000000
0.010254
0.006836
0.000977
0.002441
0.005859
-0.002899
-0.006317
-0.000946
0.001953
-0.011200
-0.002899
0.002930
-0.005829
-0.007294
-0.001434
-0.014130
-0.006805
-0.011200
-0.010223
-0.007782
0.004395
0.000000
-0.010712
-0.012665
-0.010223
-0.000458
-0.000458
-0.006805
-0.010712
-0.015106
0.001465
-0.014130
-0.011688
-0.010223
-0.007782
-0.003387
-0.006805
-0.007294
-0.000946
-0.012665
-0.023407
-0.006805
-0.010712
0.003906
-0.011688
-0.022430
-0.002411
-0.005829
-0.008759
-0.011200
-0.015594
-0.004852
-0.008270
-0.008270
-0.009247
-0.005341
-0.019989
-0.005829
-0.007294
-0.008759
-0.007782
-0.011688
-0.009735
-0.007294
-0.010223
-0.011200
-0.007782
-0.000458
-0.008270
-0.005341
-0.007782
-0.008270
-0.009247
-0.003876
-0.009247
-0.000458
-0.009735
-0.009247
-0.004364
-0.004364
-0.000946
-0.012177
-0.007294
-0.004364
-0.005341
-0.011200
-0.009735
-0.007782
-0.006317
-0.008270
0.001953
-0.014618
-0.002411
-0.005829
-0.003876
-0.014130
-0.000946
0.002930
-0.013153
-0.000946
-0.001923
-0.002411
-0.008759
-0.012177
-0.001434
-0.002899
-0.006317
-0.008759
0.003418
-0.005829
-0.004852
0.002930
-0.007294
-0.007782
-0.006805
-0.005829
0.004883
-0.000458
-0.007782
-0.007294
-0.000946
0.001953
-0.000458
-0.012665
0.003906
0.001465
0.000000
0.008789
-0.002899
0.000488
0.006348
0.004883
0.008789
0.010742
0.012695
0.018066
0.014648
0.015137
0.003906
0.007812
0.012207
0.011230
0.018555
0.026855
0.038574
0.045898
0.051758
0.066406
0.096680
0.131836
0.193848
0.213379
0.083984
-0.253876
-0.412079
-0.378876
-0.220184
-0.117645
-0.052704
-0.050751
-0.183075
-0.290985
-0.257782
-0.117157
-0.074188
-0.086884
-0.142059
-0.212372
-0.241669
-0.241180
-0.202606
-0.128876
-0.043427
0.032227
0.067871
0.083496
0.116211
0.110840
0.127441
0.125977
0.106445
0.083008
0.062012
0.048828
0.041016
0.041504
0.032227
0.042969
0.055176
0.073730
0.094727
0.101074
0.100098
0.107910
0.122070
0.125488
0.138672
0.144531
0.153809
0.158203
0.145508
0.139160
0.140137
0.161133
0.159180
0.129883
0.126953
0.118652
0.105469
0.102539
0.087891
0.097656
0.090332
0.065918
0.058105
0.044434
0.030762
0.025391
-0.002411
-0.001923
-0.008759
-0.016083
-0.027802
-0.014618
-0.023895
-0.021454
-0.034637
-0.038055
-0.027313
-0.033173
-0.026825
-0.036102
-0.036102
-0.032196
-0.027802
-0.031708
-0.025848
-0.030731
-0.027802
-0.027313
-0.031708
-0.029755
-0.032684
-0.028778
-0.027313
-0.032196
-0.022430
-0.030731
-0.021942
-0.030731
-0.025848
-0.031708
-0.024872
-0.024384
-0.019012
-0.019989
-0.017059
-0.014618
-0.009247
-0.018524
-0.016083
-0.010223
-0.016083
-0.007294
-0.017059
-0.013641
-0.008270
-0.003876
-0.009247
-0.014130
-0.003387
-0.005829
-0.011200
-0.020477
-0.004852
-0.005341
-0.014130
-0.005341
-0.008759
-0.002899
-0.016571
-0.008759
-0.015106
-0.009735
-0.010223
-0.018036
-0.011200
-0.013641
-0.012665
-0.010223
-0.019501
-0.011200
-0.010223
-0.003387
-0.013641
-0.020966
-0.016083
-0.007294
-0.007294
-0.008759
-0.016571
-0.017059
-0.006317
-0.012177
-0.013641
-0.005829
-0.013641
-0.019012
-0.003876
-0.008270
-0.012177
-0.009247
-0.019012
-0.003876
-0.007782
-0.012177
-0.011688
-0.007782
-0.020477
-0.010712
-0.000458
-0.014618
-0.012665
-0.010712
0.004883
-0.011688
-0.003876
-0.009735
-0.008759
-0.011688
-0.012665
-0.002899
-0.013641
0.001465
-0.000458
-0.007782
-0.005829
-0.007294
-0.004852
-0.001434
-0.002411
-0.006805
-0.003876
-0.005341
-0.002899
-0.004364
-0.006317
-0.004364
-0.002899
-0.009247
-0.004364
-0.004852
-0.001434
-0.013153
-0.003876
-0.009247
0.002441
-0.004852
-0.008270
-0.013153
-0.008759
-0.003876
-0.007294
-0.005829
-0.001923
-0.004852
-0.002899
-0.008759
0.003418
-0.007782
0.000000
0.000488
0.000000
0.011719
0.010254
0.004883
0.009277
-0.002411
-0.001923
0.004395
0.002441
0.007812
-0.002411
0.007324
0.003418
0.000000
0.000000
0.001953
-0.001434
-0.002899
-0.001923
-0.004852
-0.006317
-0.012177
-0.010223
-0.003876
-0.009735
0.001465
-0.008759
-0.000946
0.000488
0.004883
-0.001434
-0.004364
-0.003387
0.000977
-0.000458
-0.003387
-0.005341
0.002930
0.001465
0.011719
0.023438
0.011230
0.018066
0.027344
0.041992
0.031738
0.015625
0.016113
0.037109
0.056641
0.065918
0.081543
-0.001923
-0.316376
-0.268524
-0.139618
-0.004852
0.111328
0.154785
0.088379
-0.017059
-0.078583
-0.102509
-0.102509
-0.072723
-0.056610
-0.023895
-0.001434
0.026855
0.051758
0.062012
0.074219
0.066406
0.072754
0.060547
0.063965
0.047363
0.034180
0.024414
0.026367
0.007324
0.001953
0.002930
-0.025360
-0.012665
-0.010712
0.006348
0.053223
0.083008
0.101562
0.095703
0.077637
0.063477
0.023438
0.021973
0.032715
0.049316
0.078613
0.094727
0.098145
0.096191
0.094238
0.075684
0.066895
0.043457
0.031250
0.014648
-0.012665
-0.009735
-0.009735
-0.026825
-0.022430
-0.024384
-0.022430
-0.016571
-0.030731
-0.013641
-0.007294
-0.013153
-0.018524
-0.013153
-0.017548
-0.009735
-0.005829
-0.013153
-0.010223
0.000977
0.000977
-0.016571
-0.008759
-0.011688
-0.008270
-0.014130
-0.010223
-0.007294
-0.005829
-0.011688
-0.011688
-0.009735
-0.009247
-0.005341
-0.009735
-0.014618
-0.005341
-0.010223
0.001465
0.007324
-0.006805
-0.000946
-0.006317
0.000000
0.000977
0.010742
0.000977
0.004395
0.003418
-0.001434
0.006348
0.005371
0.006836
0.002441
0.002441
0.010742
0.009277
0.003906
-0.004852
-0.002411
0.004883
-0.006805
-0.003876
-0.002411
0.000977
-0.012177
-0.007294
-0.013641
-0.019501
-0.010223
-0.018036
-0.020966
-0.018036
-0.019501
-0.012177
-0.017548
-0.019989
-0.010223
-0.014130
-0.018036
-0.019501
-0.012177
-0.011688
-0.012177
-0.007294
-0.009735
-0.006317
-0.007294
0.004395
-0.004364
0.001953
0.006836
-0.004364
0.006348
0.016602
0.020508
0.018066
0.029785
0.021484
0.022949
0.031738
0.025391
0.018555
0.029785
0.035156
0.017578
0.027344
0.022949
0.017578
0.007324
0.007324
0.003418
0.005371
0.001465
-0.007294
-0.005829
-0.012177
-0.013641
-0.013641
-0.016571
-0.028290
-0.033173
-0.025848
-0.034637
-0.030243
-0.034149
-0.037567
-0.035126
-0.038055
-0.027313
-0.029755
-0.032684
-0.026825
-0.028290
-0.028778
-0.027802
-0.020966
-0.024384
-0.021942
-0.021942
-0.022919
-0.005829
-0.015594
-0.003387
-0.003876
-0.008270
-0.006805
-0.000946
-0.005829
0.001465
0.003906
0.002930
0.010254
0.001953
-0.001434
-0.008270
-0.004364
-0.001434
0.001953
0.005371
-0.004364
-0.000458
-0.009247
-0.022919
-0.012665
-0.020477
-0.025360
-0.022430
-0.026337
-0.030731
-0.049286
-0.041473
-0.050751
-0.048309
-0.058563
-0.066864
-0.049286
-0.067352
-0.053680
-0.046356
-0.028290
-0.055634
-0.066864
-0.051239
-0.040497
-0.043427
-0.012177
-0.070770
-0.140594
-0.106415
-0.033173
-0.004364
-0.034637
-0.067841
-0.064911
-0.092255
-0.070282
-0.061005
-0.122528
-0.160614
-0.152802
-0.068817
-0.029755
-0.062469
-0.066864
-0.065399
-0.050751
-0.040497
-0.037567
-0.029755
-0.000946
0.019531
0.041992
0.055176
0.075684
0.081543
0.117188
0.135742
0.138672
0.157715
0.154785
0.156250
0.145508
0.166992
0.180664
0.150879
0.139160
0.115723
0.117676
0.101074
0.097656
0.096191
0.077148
0.058594
0.039062
0.029785
0.009277
-0.000458
-0.013641
-0.029755
-0.040009
-0.039520
-0.044403
-0.044891
-0.044891
-0.048798
-0.053680
-0.050751
-0.053192
-0.052216
-0.049774
-0.051727
-0.045380
-0.043427
-0.049286
-0.040497
-0.038055
-0.044403
-0.031708
-0.022430
-0.029755
-0.029266
-0.019989
-0.017059
-0.022430
-0.009735
-0.023895
-0.012665
-0.014618
-0.014130
-0.010223
-0.012177
-0.006317
-0.010712
-0.013153
-0.005829
-0.000946
-0.004852
-0.000458
-0.012665
-0.012665
-0.013153
-0.002899
0.005859
0.003418
-0.009247
0.000977
0.004395
-0.008759
0.011719
0.005859
-0.015106
-0.005829
-0.005341
-0.000458
0.001465
0.004395
0.003418
-0.004852
-0.010223
-0.009247
0.000488
-0.002899
0.000000
-0.007782
0.000977
-0.006805
-0.007782
-0.000946
-0.001434
-0.002411
-0.003876
-0.015106
-0.005829
-0.006805
-0.008270
-0.005829
-0.002411
-0.001923
-0.003876
-0.008270
-0.006317
-0.003387
-0.009247
-0.007294
-0.013153
-0.010223
-0.007782
-0.001434
-0.008759
-0.008270
0.001465
0.000488
-0.017548
-0.000458
-0.010712
-0.005341
-0.002899
-0.008759
-0.005341
0.005371
-0.003387
-0.004364
-0.004852
-0.002411
-0.008759
-0.007782
0.002441
-0.003387
-0.006805
-0.007294
0.002930
-0.010712
-0.004852
-0.009735
-0.007294
-0.001434
-0.007294
-0.005341
-0.003876
-0.010712
-0.019501
-0.013641
-0.019501
-0.009735
-0.014618
-0.017059
-0.014130
0.025879
0.053223
0.128906
0.175293
0.172852
0.118164
0.056641
0.063477
0.106445
0.121094
0.130371
0.137207
0.160645
0.170898
0.169434
0.155273
0.154297
0.134766
0.113770
0.087402
0.083008
0.056641
0.044434
0.037109
0.021484
0.020508
0.011719
-0.005341
-0.017548
-0.009247
-0.007782
0.003906
0.000488
-0.007294
-0.019012
-0.051239
-0.060028
-0.040497
-0.023407
-0.015594
-0.019012
-0.020966
-0.025848
-0.014618
0.012695
0.013672
-0.019012
-0.041473
-0.030243
-0.026825
-0.019989
-0.051727
-0.092743
-0.059540
-0.081512
-0.075165
-0.030731
0.015137
0.028809
0.011719
-0.021942
-0.037079
-0.056610
-0.066376
-0.049774
-0.018524
0.000000
0.000000
0.010254
0.031250
0.027344
0.021484
0.020996
0.015137
0.013672
0.009766
0.001465
-0.007294
-0.007782
-0.024384
-0.038055
-0.039032
-0.042450
-0.049774
-0.049774
-0.057587
-0.060516
-0.052216
-0.053192
-0.056122
-0.055145
-0.052704
-0.056122
-0.054169
-0.046356
-0.041962
-0.040009
-0.043915
-0.041473
-0.039520
-0.035126
-0.035126
-0.030731
-0.040985
-0.027313
-0.020966
-0.021942
-0.023407
-0.023407
-0.025360
-0.033661
-0.021454
-0.019989
-0.012177
-0.023407
-0.019501
-0.014130
-0.013153
-0.020966
-0.006317
-0.021454
-0.012665
-0.012665
-0.013153
-0.012665
-0.002411
-0.016571
-0.003876
-0.007294
-0.008759
-0.002899
-0.006805
-0.015106
-0.000946
-0.001434
-0.008759
-0.006805
-0.004364
-0.001434
0.000977
-0.003387
0.002441
-0.000946
0.005859
0.001465
-0.003387
-0.005341
-0.000458
0.012695
0.000977
-0.003387
0.006836
0.001465
0.003906
0.003906
-0.001434
0.014160
0.005859
0.000977
0.003418
0.001465
0.006836
0.000488
0.004395
0.002441
0.007324
0.000000
0.010742
0.001953
0.001465
0.000000
-0.001434
0.005371
-0.002411
0.005371
0.010254
0.000977
0.004395
-0.007294
0.000977
-0.001923
0.009277
0.005859
0.000488
0.001953
-0.000458
0.003418
0.000977
0.009277
0.015625
0.003418
0.004883
0.006348
0.017090
0.015137
0.014160
0.010742
0.012207
0.016113
0.015137
0.019043
0.014648
0.017090
0.019043
0.017090
0.010742
0.029297
0.013672
0.015137
0.007324
0.018555
0.002930
0.013184
0.012695
0.003906
0.012207
0.017090
0.003418
0.012207
0.006836
0.011230
0.007812
0.007812
-0.003387
0.011719
0.016113
0.012207
0.003906
0.007324
0.021973
0.018555
0.020996
0.014160
0.016602
0.017090
0.025391
0.015137
0.016113
0.019531
0.015625
0.020508
0.027832
0.022461
0.025879
0.015625
0.017578
0.031250
0.012695
0.020996
0.014648
0.012695
0.018066
0.018555
0.018555
0.014160
0.008789
0.012207
0.015137
0.010254
0.000977
0.002930
0.005859
0.005859
0.002441
0.000000
-0.004364
0.000977
-0.004852
-0.004364
-0.005341
-0.013641
-0.002411
-0.006805
-0.008270
-0.013641
-0.018524
-0.017059
-0.024384
-0.027313
-0.043427
-0.063446
-0.089813
-0.116180
-0.081024
-0.036591
-0.051239
-0.081512
-0.122040
-0.135712
-0.159637
-0.084930
-0.005341
-0.006317
-0.082489
-0.137177
-0.168915
-0.095673
-0.000458
0.028809
0.002930
-0.001434
0.016113
0.032227
0.049805
0.090820
0.114746
0.108887
0.125000
0.150879
0.161621
0.160156
0.184082
0.175293
0.178223
0.159180
0.148926
0.156250
0.143555
0.150879
0.134766
0.143555
0.124023
0.113770
0.093262
0.079102
0.071777
0.055176
0.038086
0.035645
0.018555
0.011230
0.008789
0.006836
0.001953
0.013672
-0.006805
-0.005341
-0.011200
-0.006805
-0.005829
-0.001434
-0.008759
-0.007782
-0.020966
-0.014618
-0.013153
-0.024872
-0.027313
-0.019501
-0.027313
-0.023407
-0.036591
-0.030731
-0.029266
-0.032196
-0.037079
-0.027802
-0.015106
-0.026337
-0.024872
-0.014618
-0.015594
-0.011200
-0.005341
-0.012177
-0.009735
-0.005341
-0.003876
-0.006805
-0.016083
-0.011200
-0.009247
0.003906
0.002441
0.004395
0.006348
0.008301
-0.009247
0.007812
0.001465
0.013184
0.004883
0.013672
0.018555
0.013184
0.019043
0.023438
0.021973
0.020996
0.019043
0.020020
0.029785
0.030762
0.035156
0.024414
0.026367
0.027832
0.027832
0.021484
0.026855
-0.003387
-0.012665
-0.012665
-0.021454
-0.043427
-0.041962
-0.026337
-0.029755
-0.041473
-0.042938
-0.050751
-0.064423
-0.053680
-0.070770
-0.074188
-0.074677
-0.073700
-0.070282
-0.061981
-0.063446
-0.071747
-0.062958
-0.059540
-0.052704
-0.055634
-0.046844
-0.050751
-0.047333
-0.041962
-0.060028
-0.043915
-0.040985
-0.052216
-0.039032
-0.035126
-0.041473
-0.038544
-0.034637
-0.033661
-0.032684
-0.039032
-0.033661
-0.029755
-0.022430
-0.025360
-0.022430
-0.027802
-0.022919
-0.021942
-0.029755
-0.014130
-0.014130
-0.018036
-0.013641
-0.008759
-0.017548
-0.014618
-0.014618
-0.009735
-0.018524
-0.014618
-0.013153
-0.013153
-0.008759
-0.011200
-0.006805
-0.012177
-0.017059
-0.011688
-0.016083
-0.004852
-0.004364
-0.017059
-0.015106
-0.011688
-0.012177
-0.016083
-0.002899
-0.014618
-0.010712
-0.019501
-0.018036
-0.015106
-0.009735
-0.011200
-0.011200
-0.016571
-0.008759
-0.014130
-0.009247
-0.007782
-0.018524
-0.015106
-0.021942
-0.019989
-0.009247
-0.011688
-0.007294
-0.017059
-0.011200
-0.008759
-0.001434
-0.000946
-0.018036
-0.016571
-0.017548
-0.008759
-0.014130
-0.018036
-0.015106
-0.014130
-0.017548
-0.022919
-0.001434
-0.001434
-0.020966
-0.027313
-0.028290
-0.041473
-0.038055
-0.038544
-0.035126
-0.010712
0.007812
0.012207
-0.023895
-0.074188
-0.118622
-0.144501
-0.138153
-0.052216
0.054199
0.054688
0.003418
-0.057587
-0.104462
-0.142059
-0.152313
-0.040985
0.151367
0.219238
0.139160
0.002930
-0.118134
-0.115204
-0.073700
-0.035614
0.050293
0.148438
0.223145
0.181152
0.156250
0.139160
0.042969
-0.019989
-0.038055
-0.015106
-0.008759
0.016113
0.057129
0.091309
0.102051
0.099121
0.069336
0.027832
0.006348
0.000000
0.002930
0.009766
0.005371
-0.000946
0.003418
0.014160
0.017090
0.017090
0.006836
0.001953
-0.001434
0.007812
0.000488
-0.001923
-0.004852
-0.017059
-0.022430
-0.032196
-0.019989
-0.033661
-0.033173
-0.032684
-0.031708
-0.031708
-0.033661
-0.035614
-0.025360
-0.031708
-0.040985
-0.026825
-0.032684
-0.027313
-0.028290
-0.030731
-0.021942
-0.020966
-0.025848
-0.015594
-0.018524
-0.009247
-0.014618
-0.000458
-0.012665
-0.001923
-0.001923
-0.001434
-0.005829
-0.003876
0.005371
0.000000
0.007324
0.009766
0.006348
0.008301
0.003418
0.007812
0.011719
0.006836
0.004883
0.005371
0.010742
0.006836
0.016602
0.013672
0.000000
0.010254
0.010742
0.017090
0.006836
0.010254
0.001465
0.007324
0.010254
0.010254
0.012695
0.007324
-0.000458
0.012207
0.000000
0.012695
0.000488
0.005371
-0.001923
0.000000
0.000000
0.007324
0.003906
0.003418
-0.002899
-0.001923
-0.004364
-0.009735
0.001465
-0.010712
-0.004852
-0.002899
-0.013153
-0.009735
0.000000
-0.009247
-0.004852
-0.012177
-0.009247
0.003906
-0.018036
-0.007782
-0.000458
-0.005829
0.001465
-0.015594
0.001953
-0.003387
0.004883
0.001953
0.004883
0.006348
0.012207
0.009766
0.006348
0.017578
0.008789
0.019043
0.015625
0.021484
0.014648
0.013672
0.011719
0.015625
0.014648
0.007324
0.008301
0.007812
0.016602
0.001953
0.001953
0.003418
0.000977
0.000000
0.002441
-0.004852
-0.002411
0.000488
-0.006317
-0.001923
-0.006317
-0.002411
-0.002899
-0.013153
-0.002411
-0.013641
-0.000458
-0.002899
-0.006805
-0.002899
0.000977
-0.006805
-0.001923
-0.015594
-0.007294
-0.005829
-0.009247
0.007324
-0.004364
-0.012665
-0.007782
-0.006805
-0.016083
-0.008759
-0.007782
-0.010223
-0.016083
-0.015106
-0.012665
-0.015106
-0.007782
-0.012665
-0.024384
-0.008759
-0.013641
-0.013641
-0.010223
-0.017548
-0.019012
-0.010223
-0.014130
-0.017059
-0.012177
-0.015594
-0.025848
-0.026825
-0.026337
-0.020477
-0.024872
-0.002411
-0.016083
-0.053680
-0.069794
-0.067841
-0.054169
-0.048798
-0.051239
-0.053192
-0.045868
-0.024384
0.038086
0.110352
0.100098
0.103027
0.023926
-0.143036
-0.224091
-0.180634
-0.088348
0.003906
0.080078
0.110840
0.105957
0.075195
0.027832
-0.011688
-0.018036
-0.033173
-0.012665
-0.000458
0.002930
0.017090
0.052246
0.095703
0.106934
0.120117
0.099121
0.083496
0.083008
0.083984
0.089355
0.084473
0.073730
0.061523
0.054688
0.052734
0.053223
0.031738
0.024902
0.009277
-0.023895
-0.038055
-0.042450
-0.044403
-0.057098
-0.051727
-0.062958
-0.083466
-0.093231
-0.107391
-0.111298
-0.122528
-0.102020
-0.098114
-0.105438
-0.128876
-0.136200
-0.141083
-0.146454
-0.130341
-0.116669
-0.120087
-0.106415
-0.093719
-0.096649
-0.099091
-0.112274
-0.090302
-0.087372
-0.083466
-0.065887
-0.068817
-0.051239
-0.040985
-0.044403
-0.037567
-0.023407
-0.012665
-0.007782
-0.012665
-0.009247
0.000000
0.006348
-0.004364
0.021484
0.014160
0.041992
0.035156
0.040527
0.044922
0.049805
0.054688
0.043945
0.063965
0.056152
0.068359
0.068359
0.078125
0.080566
0.085938
0.087402
0.093262
0.095215
0.117676
0.113770
0.108887
0.109375
0.102539
0.092773
0.085449
0.100098
0.077148
0.065430
0.058594
0.061035
0.048340
0.052246
0.049316
0.026855
0.029297
0.020508
0.014160
0.009766
0.008301
0.008301
0.002441
-0.005829
0.004883
0.007812
0.007324
-0.000946
-0.001434
0.015137
0.025879
0.013184
0.018066
0.016113
0.034180
0.027832
0.019043
0.011719
0.027832
0.023438
0.020020
0.026367
0.019043
0.017578
0.011230
0.018555
0.018555
0.011230
0.013672
0.017578
0.014160
0.017578
0.008301
0.004395
0.008789
-0.002411
0.004883
0.008789
-0.008270
-0.004852
-0.014130
-0.003387
-0.007294
-0.014618
-0.020966
-0.021454
-0.018524
-0.022919
-0.022430
-0.021454
-0.017059
-0.028290
-0.014618
-0.028778
-0.021454
-0.016083
-0.028778
-0.021942
-0.023407
-0.026337
-0.023895
-0.027802
-0.029266
-0.031708
-0.027802
-0.017059
-0.021942
-0.023407
-0.014130
-0.014130
-0.002899
0.000000
-0.001923
-0.002899
-0.018524
-0.021454
-0.020966
-0.012665
-0.013641
0.000000
-0.000946
0.011230
0.010742
-0.003876
-0.007294
-0.020477
-0.027313
-0.006805
0.006836
0.014648
-0.006805
-0.052704
-0.078583
-0.069305
-0.047821
-0.044403
-0.069794
-0.104950
-0.097626
-0.081024
-0.105438
-0.101044
-0.083954
-0.074188
-0.075653
-0.120575
-0.122528
-0.097137
-0.079559
-0.086395
-0.080536
-0.045868
-0.035126
-0.016083
0.001953
-0.046844
-0.084442
-0.044403
0.032227
0.073242
0.077148
0.107910
0.135254
0.115234
0.083008
0.062500
0.054199
0.066895
0.083496
0.112305
0.128418
0.122559
0.125488
0.119141
0.113281
0.099609
0.095703
0.080078
0.074707
0.054199
0.032715
0.035645
0.031738
0.023438
0.024414
0.019531
0.008301
0.011719
-0.001434
0.005859
-0.002899
0.000000
0.008789
-0.001434
-0.007782
-0.006805
-0.008759
-0.003876
-0.007294
-0.012177
-0.006317
-0.013153
-0.019012
-0.020477
-0.022430
-0.027313
-0.038055
-0.049286
-0.050262
-0.051239
-0.036591
-0.051239
-0.052704
-0.059540
-0.051727
-0.069794
-0.067352
-0.066376
-0.057587
-0.062958
-0.068817
-0.054657
-0.047821
-0.061981
-0.051239
-0.048309
-0.041962
-0.042450
-0.042938
-0.029266
-0.025360
-0.020966
-0.018524
-0.024384
-0.019012
-0.009735
-0.011200
-0.012665
-0.009735
-0.008270
-0.004364
0.001953
-0.004852
0.005371
0.008789
0.000977
0.007812
0.008789
0.002930
0.012695
0.003418
0.015137
0.009766
0.011230
0.005371
0.010254
0.008301
0.008301
0.008789
0.014160
0.000000
0.009277
0.003906
0.000977
0.010254
0.004395
-0.003876
-0.003876
0.005859
-0.005829
0.005859
-0.006805
0.003906
0.007324
-0.009735
-0.005341
0.005371
0.000000
-0.002899
-0.003387
-0.006317
0.008789
0.005371
0.007324
0.008301
0.006348
-0.000946
0.006836
0.005371
0.008301
0.007812
0.008301
0.012207
0.014648
0.009766
0.014160
0.012207
0.007324
0.007812
0.019043
0.020020
0.013184
0.016113
0.014160
0.013672
0.016602
0.019531
0.015137
0.010742
0.022949
0.013184
0.011719
0.009277
0.008789
0.021484
0.008301
0.012695
0.007324
0.017090
0.015625
0.018555
0.013672
0.005859
0.020508
0.012695
0.000000
0.004395
0.011719
0.004395
0.015625
0.015625
0.008789
0.005371
0.010254
0.012207
0.000977
0.010742
0.001953
0.001465
0.004395
0.003906
0.009277
0.012695
-0.006805
0.004395
0.003418
-0.008270
0.004883
-0.007294
0.002930
-0.008759
-0.008759
-0.005341
-0.010712
-0.003387
-0.009735
-0.005829
0.000488
-0.006317
-0.005829
-0.007782
-0.004852
-0.005341
-0.014618
-0.011200
-0.006317
-0.012177
-0.012665
-0.010712
-0.007782
0.002441
-0.006805
-0.019012
-0.032684
-0.040009
-0.032196
-0.014618
-0.023407
-0.038055
-0.034149
-0.064423
-0.050751
0.032227
0.060547
0.100098
0.121582
0.086426
0.032227
-0.068329
-0.112762
-0.068817
0.022949
0.052734
0.066895
0.109863
0.131348
0.129395
0.114258
0.050781
-0.019501
-0.110321
-0.070282
-0.025360
0.021484
0.067871
0.071289
0.051758
0.037598
0.024414
0.022949
0.022949
0.022949
0.032715
0.036621
0.037598
0.054688
0.042480
0.049805
0.067871
0.061523
0.062500
0.073730
0.060547
0.060059
0.062500
0.051758
0.043945
0.058594
0.044922
0.042480
0.045410
0.051270
0.044922
0.036133
0.041016
0.030273
0.040039
0.039551
0.045410
0.038574
0.032227
0.044922
0.048828
0.043457
0.056152
0.051270
0.048828
0.053223
0.060547
0.052246
0.062988
0.063477
0.063965
0.067871
0.057129
0.073242
0.061523
0.064941
0.061035
0.055176
0.051758
0.054688
0.053223
0.045410
0.038086
0.040527
0.049316
0.029785
0.037109
0.020996
0.013672
0.005859
-0.005341
-0.007782
-0.009247
-0.024872
-0.042450
-0.040985
-0.046356
-0.065399
-0.061493
-0.080048
-0.086395
-0.102997
-0.105927
-0.117157
-0.123016
-0.135712
-0.140594
-0.149872
-0.147430
-0.150360
-0.152802
-0.157196
-0.156708
-0.157684
-0.156708
-0.157684
-0.147430
-0.151825
-0.153778
-0.138641
-0.135223
-0.128876
-0.135712
-0.131317
-0.127899
-0.110321
-0.109344
-0.088348
-0.082489
-0.082001
-0.065399
-0.067352
-0.062958
-0.046844
-0.048798
-0.032196
-0.031708
-0.039520
-0.042938
-0.032196
-0.024384
-0.012665
0.001953
0.009766
0.004395
0.005859
0.011719
0.012695
0.030273
0.025879
0.047852
0.051758
0.058594
0.070801
0.068359
0.085938
0.090332
0.087891
0.100098
0.103027
0.132324
0.141602
0.134766
0.124512
0.098633
0.079590
0.075684
0.059082
0.042969
0.047852
0.041504
0.030273
0.022949
-0.000946
-0.002899
-0.018524
-0.039032
-0.045868
-0.050751
-0.064911
-0.070282
-0.063934
-0.060516
-0.065399
-0.061493
-0.061981
-0.044891
-0.037567
-0.034149
-0.032196
-0.014130
-0.019501
-0.003387
-0.006317
0.004883
0.004883
0.020508
0.011719
0.019043
0.017578
0.015625
0.020020
0.026367
0.022949
0.027832
0.003418
0.001953
0.012207
-0.002899
0.000000
-0.003387
0.003906
0.015625
-0.025848
-0.051239
-0.065887
-0.059052
-0.024384
0.012695
0.061035
0.076172
0.099609
0.090820
0.038086
-0.031219
-0.085907
-0.041962
0.020508
0.041016
0.043945
0.055176
0.060059
0.056641
0.054688
0.026855
0.003418
-0.008270
-0.019501
-0.008759
-0.002411
0.010742
0.014648
0.014648
0.019531
0.003418
0.018066
0.016113
0.024902
0.031250
0.035645
0.030762
0.024414
0.029297
0.024902
0.026367
0.019531
0.007812
-0.021454
-0.029755
-0.033661
-0.013153
-0.009247
-0.027802
0.002930
0.000977
-0.003876
-0.009247
-0.025848
-0.031219
-0.016083
-0.013153
0.002441
0.003906
0.013184
0.015137
0.032715
0.030273
0.015137
0.017090
0.026367
0.019043
0.004883
-0.008759
-0.037079
-0.040497
-0.049286
-0.044403
-0.034149
-0.032684
-0.026825
-0.041962
-0.032196
-0.018524
-0.024872
-0.032684
-0.037567
-0.031219
-0.008759
0.002441
0.000977
-0.005341
0.019531
0.017090
0.023926
0.032227
0.037598
0.051270
0.041504
0.037109
0.039062
0.026855
0.026855
0.004395
0.010254
0.018066
0.005859
0.000000
0.008789
-0.005829
-0.010223
-0.012665
-0.011200
-0.011200
-0.004852
-0.014618
-0.011688
-0.013641
-0.020477
-0.021454
-0.014130
-0.017059
-0.017059
-0.006317
-0.013153
-0.016571
-0.018036
0.000000
-0.015106
-0.011200
-0.000946
-0.001923
-0.000458
-0.005341
0.004395
0.005859
-0.006317
0.004883
0.001953
0.009766
0.007812
0.006836
-0.005829
0.006836
0.012695
0.012695
0.009277
0.003906
0.001465
0.006836
0.008301
0.021484
0.009766
0.008789
0.009766
0.008301
0.016113
0.021973
-0.000946
0.015625
0.016602
0.005371
0.013672
0.004883
0.008789
0.013184
0.004883
0.012207
0.009277
0.020020
0.010254
0.003906
0.003906
0.013672
0.008301
0.010742
0.008301
0.010254
0.016113
-0.002411
0.013184
0.006836
0.015137
-0.000946
0.007812
0.010254
0.003906
0.006836
0.006348
0.013184
0.009277
0.011719
0.008301
0.008789
0.008789
0.012207
0.012695
0.013184
0.004395
0.002930
0.008301
-0.001434
0.010742
0.005371
0.005371
-0.000458
-0.004364
-0.013153
-0.008270
-0.025360
-0.005341
-0.005341
-0.016083
-0.037567
-0.036102
-0.017548
-0.003876
-0.001923
-0.005829
-0.013153
-0.018524
-0.026825
0.025879
0.067383
0.050293
0.016602
0.001953
-0.002411
0.021973
-0.014618
-0.096161
-0.207977
-0.111786
-0.016083
0.063965
0.121094
0.064453
-0.005341
-0.043427
-0.051239
-0.065399
-0.067841
-0.057098
-0.049286
-0.039520
-0.011688
0.002441
0.024902
0.052734
0.069336
0.080078
0.071289
0.047363
0.021484
0.017090
0.017090
0.032227
0.054688
0.058105
0.055176
0.062500
0.062012
0.055176
0.068848
0.061035
0.061523
0.052734
0.052246
0.054199
0.059082
0.063965
0.064453
0.050781
0.051270
0.052734
0.048828
0.046875
0.039062
0.039551
0.031250
0.025391
0.036133
0.018555
0.020020
0.024414
0.012695
0.017578
0.009766
0.013672
0.013184
0.006348
0.004883
0.011230
0.011230
-0.004852
0.000000
0.004395
0.000488
-0.002899
-0.005341
-0.005829
-0.000458
-0.005829
-0.006805
-0.010712
-0.010223
-0.014130
-0.019989
-0.024872
-0.027313
-0.019012
-0.015106
-0.012177
-0.016083
-0.024872
-0.019501
-0.014130
-0.019012
-0.016571
-0.019989
-0.019989
-0.015594
-0.012177
-0.004364
-0.004852
0.000977
-0.013641
-0.011688
0.000977
0.001953
-0.003876
0.003418
-0.001434
0.005859
-0.007782
-0.005341
-0.006805
-0.009735
-0.013641
-0.022919
-0.015106
-0.015106
-0.023407
-0.022430
-0.028290
-0.026825
-0.022430
-0.033661
-0.031219
-0.034637
-0.050751
-0.039032
-0.035126
-0.032684
-0.037567
-0.035614
-0.043427
-0.053680
-0.047333
-0.029266
-0.022430
-0.027313
-0.035614
-0.019012
-0.014618
-0.003876
0.000977
-0.006317
0.011230
0.017578
0.023926
0.028809
0.046387
0.061035
0.070312
0.050293
0.049805
0.044434
0.074219
0.083496
0.100586
0.108398
0.106445
0.104492
0.087891
0.065918
0.038086
0.037598
0.060547
0.059570
0.058105
0.048340
0.039062
0.038574
0.031250
0.014648
0.011230
0.000488
-0.025848
-0.028778
-0.034149
-0.024384
0.007324
0.076660
0.082520
0.030273
0.001465
-0.001434
-0.013641
-0.008759
0.013184
0.031738
0.035156
0.043457
0.045410
0.031250
0.030273
0.019043
0.014648
0.004395
-0.003387
-0.006805
-0.014130
-0.022430
-0.019989
-0.034149
-0.036102
-0.036591
-0.034637
-0.040497
-0.045380
-0.049774
-0.043427
-0.040497
-0.050751
-0.050262
-0.044891
-0.040497
-0.043427
-0.053192
-0.039032
-0.040985
-0.046844
-0.034637
-0.013153
-0.003876
0.001953
-0.007782
-0.010223
-0.019012
-0.024384
-0.008270
-0.016083
-0.002411
-0.004852
-0.006317
0.008789
-0.000458
-0.003876
0.002930
-0.006805
0.000000
-0.006805
-0.013153
-0.001923
-0.003387
-0.005341
-0.009735
-0.007294
0.001953
-0.000458
0.011230
0.022949
0.062988
0.110840
0.126953
0.106445
0.050781
-0.038055
-0.060028
-0.039520
0.011230
0.046875
0.073242
0.064941
0.053711
0.019531
0.000977
-0.018524
-0.037079
-0.037567
-0.047333
-0.050751
-0.056610
-0.051239
-0.047821
-0.045868
-0.040497
-0.031219
-0.037567
-0.029755
-0.020966
-0.024872
-0.021454
-0.018524
-0.013641
-0.016571
-0.005829
-0.011200
-0.003387
-0.013153
0.005859
-0.000458
0.006836
0.004883
0.002930
0.003418
-0.001923
0.003418
0.003418
0.011719
0.011719
-0.003387
0.007324
-0.001434
0.007324
0.006836
-0.010712
-0.000946
0.005859
-0.006317
0.005859
-0.001923
-0.003387
0.001465
0.004395
-0.001923
0.015625
-0.004364
0.000488
-0.006317
-0.011200
-0.002411
-0.007782
0.006348
0.005371
0.002930
0.006348
0.008301
-0.004364
0.000488
0.014160
-0.004852
0.009277
0.009277
0.008789
0.004395
0.014160
0.015625
0.019043
0.011719
0.013184
0.014648
0.012695
0.007812
0.016113
0.017090
0.007324
0.018555
0.014160
0.012695
0.005859
0.009277
0.005859
0.009766
0.007324
0.007812
0.004883
0.002441
-0.005341
0.014160
0.008301
0.013672
0.010742
0.005859
0.008789
0.009766
0.020996
0.028320
0.024902
0.043945
0.084961
0.096191
-0.099091
-0.230927
-0.229950
-0.189423
-0.061981
0.046875
0.114746
0.080078
-0.012665
-0.070770
-0.117645
-0.114227
-0.083466
-0.022430
0.033691
0.022949
0.034668
0.070801
0.057617
0.071289
0.061035
0.066895
0.096191
0.095703
0.092773
0.089844
0.081055
0.075684
0.058105
0.039551
0.031738
0.024902
0.010742
-0.003387
-0.006317
-0.012177
-0.019989
-0.020477
-0.011200
-0.012665
-0.019989
-0.010712
-0.008270
-0.012177
-0.007782
-0.018036
-0.007782
-0.009247
-0.014130
-0.011200
-0.004852
-0.003387
-0.004852
-0.006805
-0.000458
-0.003876
0.004883
0.004395
0.013184
0.001465
0.004883
0.000488
0.007812
0.007324
0.010742
0.011230
0.007324
0.020508
0.029297
0.043945
0.033691
0.027344
0.033203
0.024902
0.022949
0.023438
0.030762
0.037598
0.041504
0.042480
0.029785
0.038574
0.041016
0.033203
0.020508
0.018555
0.012695
0.018066
0.007812
0.014160
0.017090
0.013672
0.006836
0.013672
0.004395
0.017090
0.021973
0.008301
0.008301
0.006836
0.009277
0.011719
0.011719
0.016113
0.007812
0.022949
0.014160
0.012695
0.014160
0.007324
0.017578
0.010254
0.020508
0.021484
0.006836
0.015137
0.019043
0.014160
0.019531
0.016602
0.014648
0.008789
0.020020
0.017090
0.014648
0.009277
0.006836
0.003418
0.013672
0.012207
0.017578
0.012207
0.011230
0.006348
0.014648
0.013672
0.018555
0.009277
-0.001434
-0.019501
-0.027313
-0.041473
-0.016571
-0.012665
-0.011688
-0.000458
-0.020477
-0.016571
-0.028778
-0.030243
-0.034637
-0.025360
-0.020966
-0.019501
-0.002899
-0.013153
0.007324
0.007812
0.021973
0.029785
0.043945
0.056152
0.045410
0.060547
0.045410
0.017578
0.008789
0.011230
0.006348
0.010254
0.000488
0.005371
-0.013153
-0.032196
-0.039032
-0.041962
-0.052216
-0.056610
-0.046356
-0.069794
-0.067352
-0.051727
-0.056610
-0.069305
-0.060516
-0.061005
-0.059540
-0.066376
-0.051239
-0.036591
-0.026825
-0.016571
-0.019012
-0.018524
-0.012177
-0.005829
-0.021942
-0.005341
-0.023895
-0.010712
-0.015594
-0.010712
-0.014130
-0.011200
0.000000
-0.013153
-0.016083
-0.014618
-0.010223
-0.004852
-0.010712
-0.023895
-0.021454
-0.038055
-0.054657
-0.050751
-0.059052
-0.062958
-0.064911
-0.072723
-0.060028
-0.028778
0.007324
0.013672
-0.021454
-0.056610
-0.078094
-0.082489
-0.056610
-0.032684
-0.006805
-0.002899
-0.000458
0.009277
0.001465
0.014160
0.003418
0.000488
-0.007782
-0.020966
-0.029266
-0.027313
-0.026825
-0.009247
-0.000946
0.011230
-0.007782
-0.016083
-0.001434
-0.006317
0.006348
0.005371
0.001465
0.017090
0.038574
0.050781
0.050781
0.064453
0.079590
0.104980
0.087891
0.106445
0.129883
0.140137
0.156738
0.156738
0.153320
0.143555
0.144531
0.144043
0.137695
0.110352
0.093750
0.102539
0.083496
0.071289
0.062988
0.051758
0.032227
0.015625
0.002441
-0.007294
-0.029266
-0.047821
-0.050751
-0.056610
-0.071259
-0.064911
-0.082977
-0.083466
-0.087860
-0.075165
-0.071259
-0.063446
-0.030731
-0.021942
-0.021942
-0.028778
-0.048309
-0.077606
-0.082489
-0.058563
-0.038055
0.030273
0.031738
0.012695
0.029785
0.021484
-0.044403
-0.044403
0.008789
0.081543
0.068848
0.033203
0.020508
0.015137
0.002441
0.017090
0.028320
0.022949
0.029297
0.039062
0.053223
0.057129
0.051758
0.042480
-0.004852
-0.014618
-0.001923
0.028809
0.054688
0.071289
0.087891
0.085938
0.080566
0.086426
0.107422
0.130371
0.013184
-0.187958
-0.152802
-0.171356
-0.166962
-0.047333
0.070312
0.038574
-0.036102
-0.023407
-0.033173
-0.077118
-0.136688
-0.149872
-0.134247
-0.103485
-0.054169
-0.028778
-0.001434
0.023926
0.039551
0.038086
0.052734
0.060059
0.059570
0.063477
0.065430
0.058105
0.045410
0.041504
0.045898
0.032227
0.020996
0.014160
0.016113
0.008789
-0.000458
0.000977
0.003418
-0.011200
-0.003876
-0.007294
-0.017548
-0.019012
-0.008759
-0.017059
-0.021942
-0.019012
-0.015594
-0.021454
-0.013641
-0.025360
-0.024384
-0.027313
-0.022430
-0.022430
-0.035614
-0.027313
-0.023895
-0.022919
-0.029266
-0.025848
-0.023407
-0.017059
-0.025360
-0.023895
-0.019501
-0.032684
-0.024872
-0.024872
-0.019989
-0.020477
-0.015594
-0.026825
-0.023895
-0.025360
-0.027313
-0.036591
-0.021942
-0.022430
-0.028290
-0.027802
-0.036591
-0.029755
-0.035126
-0.047333
-0.046356
-0.042450
-0.036102
-0.049774
-0.039520
-0.045380
-0.057098
-0.057098
-0.056122
-0.079071
-0.075165
-0.044403
-0.019012
0.028809
0.130859
0.133789
0.112305
0.057129
-0.015106
-0.069305
-0.066376
-0.029755
0.025879
0.046875
0.052246
0.065918
0.045898
0.033203
-0.001923
-0.019501
-0.037079
-0.053680
-0.064911
-0.063446
-0.067352
-0.101044
-0.094208
-0.080048
-0.072723
-0.054657
-0.034149
-0.030243
-0.049286
-0.059540
-0.029266
-0.017548
-0.001434
-0.010712
-0.016083
-0.013153
-0.023407
-0.023407
-0.011200
-0.014618
-0.013153
-0.008270
-0.009735
-0.008270
-0.016083
-0.008270
-0.002411
-0.011200
-0.004364
-0.019989
-0.010712
-0.003876
-0.006317
-0.005341
-0.008270
-0.000458
0.002441
0.001953
0.001465
0.018555
0.016602
0.024902
0.030762
0.024902
0.008789
-0.001434
-0.011200
-0.012177
-0.000946
0.004883
0.016602
0.027344
0.028809
0.033691
-0.001434
-0.002411
-0.004852
-0.001923
0.010742
0.005859
0.014160
0.003418
0.015137
0.034180
0.026367
0.023926
0.020508
0.020020
0.018555
0.027344
0.022461
0.019531
0.019043
0.012207
0.015625
0.008789
0.012695
0.007812
0.004883
0.002930
0.009766
-0.011688
-0.001923
-0.006805
-0.005341
-0.013641
-0.013153
-0.021942
-0.028778
-0.021454
-0.023407
-0.008759
-0.020477
-0.016083
-0.019989
-0.013641
-0.001434
-0.001923
-0.015106
-0.020477
-0.003387
-0.005341
0.001953
0.010254
0.020996
0.015137
0.021973
0.018066
0.025879
0.021973
0.036133
0.024414
0.041992
0.030762
0.022461
0.018066
0.022461
0.032227
0.021973
0.017090
0.015137
0.013184
0.010254
0.018555
0.000000
0.007324
0.005371
0.005859
0.005371
0.009766
0.002930
-0.001434
-0.004852
-0.014618
-0.009247
-0.024872
-0.014130
-0.003876
0.003418
0.014160
0.023926
0.015625
0.005859
0.010742
-0.003876
-0.000946
-0.001923
0.000488
0.011719
0.012207
0.012695
0.023926
0.012695
0.004395
0.017578
0.008301
0.002930
-0.000458
0.001465
-0.001434
-0.011688
-0.012665
-0.013641
-0.012665
-0.023895
-0.014618
-0.012177
-0.023407
-0.030243
-0.023407
-0.019989
-0.022919
-0.011688
-0.013641
-0.021454
-0.014618
-0.027313
-0.022919
-0.017059
-0.019012
-0.019501
-0.018524
-0.025360
-0.021454
-0.004364
-0.013153
-0.019989
-0.014130
-0.008270
-0.019012
-0.016571
-0.012177
-0.014618
-0.023407
-0.034637
-0.014130
-0.013153
-0.001434
-0.012665
-0.012177
-0.019989
-0.005341
-0.007782
-0.018524
-0.016571
-0.015594
-0.027313
-0.053192
-0.059540
-0.039520
-0.048309
-0.030243
-0.025848
-0.020477
-0.000458
-0.001434
-0.013641
-0.001434
0.004883
0.009766
-0.004364
-0.029755
-0.075653
-0.061005
-0.069305
-0.081024
-0.085419
0.025879
0.084961
0.091797
0.032715
0.026367
-0.005829
-0.049286
-0.068817
-0.058563
-0.038055
-0.008759
0.002441
0.008789
0.017578
0.028320
0.019043
0.005859
0.002441
-0.010223
-0.005341
-0.025360
-0.025848
-0.031708
-0.041962
-0.055634
-0.074677
-0.085907
-0.062469
-0.060516
-0.053192
-0.055634
-0.056122
-0.047333
-0.050751
-0.053680
-0.051727
-0.049774
-0.040009
-0.032196
-0.015106
0.004395
0.021484
0.044434
0.055176
0.052734
0.066406
0.078125
0.084473
0.088379
0.102051
0.102539
0.112305
0.125977
0.100586
0.078125
0.068359
0.057129
0.047852
0.043945
0.049316
0.059570
0.029785
0.022949
-0.014618
-0.030243
-0.020477
-0.036102
-0.044891
-0.070282
-0.098114
-0.096649
-0.088837
-0.059540
-0.061493
-0.095184
-0.099091
-0.097626
-0.100555
-0.088348
-0.066864
-0.059052
-0.058563
-0.044403
-0.044403
-0.024384
-0.015594
-0.022430
-0.020966
-0.037567
-0.031219
-0.047821
-0.029755
0.007812
0.026367
0.051758
0.060059
0.047363
0.034180
0.008301
0.010254
0.005371
0.015137
0.016602
0.033691
0.025391
0.029785
0.030762
0.028809
0.043457
0.034668
0.028809
0.029297
0.016113
0.036621
0.032715
0.025391
0.033691
0.012207
0.009277
0.001953
0.013672
0.018066
0.014160
0.019531
0.004395
-0.012665
-0.009735
-0.003876
-0.015106
-0.008270
-0.006317
-0.010712
-0.019989
-0.020477
-0.013153
-0.015106
-0.017059
-0.022919
-0.027802
-0.016083
-0.024872
-0.014618
-0.019501
-0.016571
-0.021942
-0.009735
-0.006317
-0.012177
-0.005341
0.009277
0.004395
-0.007782
0.001953
0.013184
0.001465
0.006836
0.003906
0.016602
0.004883
-0.010223
0.000000
-0.004852
-0.000458
-0.007782
-0.003387
-0.001923
-0.003876
-0.010223
-0.013641
-0.010712
-0.008270
-0.029266
-0.040985
-0.042450
-0.047333
-0.039520
-0.048309
-0.008759
-0.008270
-0.015594
-0.037567
-0.056610
-0.073700
-0.070770
-0.018036
-0.016083
-0.023407
-0.004364
0.043457
0.076172
-0.014130
-0.093231
-0.071747
-0.015594
0.003418
0.017578
0.032227
0.043457
0.038574
0.041992
0.020996
0.014160
0.004395
0.011230
0.011719
0.005859
0.012207
0.018066
0.016113
0.021973
0.016113
0.016113
0.024414
0.006836
0.005371
0.008789
0.009277
-0.000458
0.011719
-0.001434
0.003418
-0.013153
-0.006805
-0.007294
-0.008759
-0.010712
-0.005341
-0.007782
-0.016571
-0.019989
-0.008759
-0.004852
-0.013153
-0.007294
-0.018036
-0.006317
-0.005341
-0.012665
-0.005829
-0.002899
-0.012177
-0.013153
-0.004364
-0.012665
-0.010223
-0.003876
-0.010223
-0.003876
0.006836
-0.008270
-0.000946
-0.006805
0.000000
-0.004364
-0.000946
0.002930
0.001465
0.008301
0.012695
-0.008270
-0.001434
0.004883
0.011719
0.000488
0.003906
0.001953
0.000488
0.001465
-0.004852
-0.000458
0.005859
0.000488
-0.010712
-0.002411
0.005859
-0.003387
0.003906
-0.005829
-0.010712
-0.002899
-0.004852
-0.008759
-0.003387
-0.008759
-0.007294
-0.010223
-0.004364
-0.000946
-0.002899
-0.005829
0.006836
-0.018524
-0.007294
-0.002899
-0.004852
-0.009735
-0.005829
-0.002411
-0.006317
-0.008270
-0.002411
-0.009247
-0.001923
-0.015594
-0.010223
-0.008759
-0.004852
-0.014130
-0.020966
-0.017548
-0.015106
-0.004364
-0.013153
-0.020966
-0.011200
-0.006805
-0.012177
-0.013153
-0.028290
-0.022919
-0.019989
-0.026825
-0.040497
-0.043915
-0.056122
-0.062469
-0.066376
-0.060028
-0.069305
-0.065399
-0.058563
-0.039520
-0.015594
0.024902
0.042480
0.042969
0.020020
0.018555
0.092773
0.187988
0.195312
0.092773
-0.024384
0.005859
0.046875
0.045898
0.049805
0.061523
0.071777
0.090332
0.100098
0.064453
-0.005829
-0.113739
-0.132782
-0.117645
-0.118134
-0.060516
-0.047333
-0.057098
-0.061493
-0.067841
-0.071747
-0.048309
-0.039032
-0.020477
-0.005829
0.005859
0.013184
0.028809
0.024414
0.033203
0.025879
0.031250
0.026855
0.030762
0.019043
0.026855
0.006836
0.009277
0.000000
0.002930
0.004395
-0.003876
-0.008270
-0.005341
-0.013153
-0.018524
-0.012665
-0.009247
-0.011200
-0.018524
-0.013641
-0.009247
-0.023407
-0.009735
-0.014618
-0.014130
-0.012665
-0.018524
-0.010712
-0.011200
-0.006317
-0.011688
-0.013641
-0.013153
-0.011688
-0.015106
-0.008270
0.000977
-0.007782
-0.006317
-0.014130
-0.008270
-0.010223
-0.015106
-0.004364
-0.015106
-0.013641
-0.014618
-0.017059
-0.008270
-0.016083
-0.014618
-0.017059
-0.013153
-0.010223
-0.012177
-0.006317
-0.014618
-0.000458
-0.000458
-0.022919
-0.001434
-0.008270
-0.014130
-0.003876
-0.004364
-0.006317
0.001953
-0.001923
0.002930
0.004883
-0.003387
-0.000946
-0.004364
-0.003876
-0.003876
0.001465
-0.004852
-0.000946
-0.002899
-0.004852
-0.004364
-0.000458
0.000977
-0.012665
-0.004364
0.000000
-0.014130
-0.013153
-0.011200
-0.011200
-0.010223
-0.008759
-0.007782
-0.014618
-0.009247
-0.003876
-0.020966
-0.017548
-0.016083
-0.007782
-0.014130
-0.006317
-0.016083
-0.012177
-0.002899
-0.009247
-0.014618
-0.009735
-0.005341
-0.010712
-0.012665
-0.009247
-0.019501
-0.033173
-0.028778
-0.022919
-0.019012
-0.017548
-0.019501
-0.028778
-0.021942
-0.030243
-0.006317
0.024902
0.005371
-0.015594
-0.025848
-0.007782
0.009277
0.013672
0.022949
0.022461
0.026855
0.018555
0.043945
0.038574
0.034668
0.031738
0.025391
0.019043
0.021973
0.022949
0.015137
0.008789
0.009766
0.011230
-0.000458
0.000488
-0.018524
-0.032196
-0.045380
-0.010223
0.043945
0.013184
-0.038055
-0.024384
-0.035614
-0.047821
-0.043915
-0.010712
0.044922
0.015137
-0.002899
-0.044891
-0.032684
0.016113
0.038086
0.012207
-0.012177
0.014648
0.021484
0.058105
0.104980
0.076172
0.052734
-0.002899
-0.018036
-0.061981
-0.070282
-0.031708
-0.014130
0.000488
0.005859
-0.034637
-0.090790
-0.098114
-0.079559
-0.065887
-0.061981
-0.067841
-0.058075
-0.059052
-0.071747
-0.062958
-0.056610
-0.040985
-0.050262
-0.059052
-0.061005
-0.006317
0.046875
0.107910
0.160645
0.181641
0.153809
0.085938
0.012207
-0.049286
-0.118622
-0.101044
-0.026825
0.059082
0.121582
0.108887
0.064941
0.023926
-0.006805
-0.041962
-0.064911
-0.082489
-0.077118
-0.066376
-0.051239
-0.022430
-0.025360
-0.019012
-0.010223
-0.013641
-0.007294
-0.008270
0.027832
0.046875
0.040527
0.025879
0.020996
0.006348
-0.002411
-0.016571
-0.042938
-0.046356
-0.013641
-0.014618
-0.025360
-0.008270
0.009766
-0.026825
-0.061493
-0.073212
-0.075653
-0.077606
-0.062469
-0.067352
-0.061493
-0.052216
-0.050751
-0.048309
-0.042450
-0.033661
-0.024872
-0.028290
-0.027313
-0.026337
-0.017059
-0.020477
-0.014618
-0.010223
-0.010223
-0.008759
-0.001923
-0.004364
-0.009247
0.000488
-0.010223
-0.000458
-0.001923
0.004883
-0.002411
0.001953
-0.014618
0.000977
-0.011200
-0.006317
-0.008270
-0.002411
-0.004852
-0.005829
-0.011688
-0.005829
-0.015594
-0.009247
-0.021454
-0.021942
-0.022430
-0.031708
-0.033661
-0.029266
-0.006317
0.000000
0.039551
0.074219
0.023438
-0.022919
-0.036102
-0.026825
0.009766
0.039062
0.019531
0.008301
0.021973
0.007324
-0.001434
0.015137
-0.013641
-0.000946
0.002930
-0.044403
-0.045868
-0.011200
-0.043427
-0.029266
-0.041473
-0.029755
-0.032684
-0.005341
-0.023407
-0.025360
-0.031708
-0.030731
0.004395
0.030273
0.016113
0.027832
0.032227
0.038574
0.031738
0.036133
0.028809
0.046875
0.028320
0.025391
0.030273
0.033691
0.051270
0.055664
0.057129
0.043457
0.016113
0.012695
0.029297
0.020020
0.023438
0.007812
0.024902
0.028809
0.015137
0.022949
0.008789
0.012207
0.015625
0.001465
0.001953
-0.004364
0.008789
0.002930
0.000000
-0.005341
-0.017548
-0.015106
-0.016083
-0.018036
-0.018036
-0.027802
-0.015594
-0.022430
-0.020966
-0.025848
-0.024384
-0.026337
-0.019012
-0.023895
-0.025848
-0.021942
-0.022919
-0.027313
-0.021454
-0.029755
-0.024384
-0.029266
-0.026337
-0.027802
-0.026337
-0.019989
-0.027802
-0.016571
-0.019501
-0.016571
-0.022919
-0.023407
-0.023407
-0.026337
-0.021942
-0.022430
-0.022430
-0.007294
-0.009735
0.007812
0.042969
0.071777
0.047363
0.022461
0.013184
0.029297
0.046875
0.046387
0.040039
0.019531
0.024414
0.042969
0.077637
0.064941
0.039551
0.031250
0.017578
0.006836
0.001465
-0.004852
-0.003387
0.002441
-0.018524
-0.019501
-0.015106
-0.025360
-0.035126
-0.027802
-0.023895
-0.030731
-0.037567
-0.026337
-0.032196
-0.031708
-0.034637
-0.036102
-0.037079
-0.032684
-0.040009
-0.036591
-0.041962
-0.028778
-0.031219
-0.046844
-0.043915
-0.044891
-0.038055
-0.010223
-0.005341
-0.011200
-0.019012
-0.007294
-0.026337
-0.060028
-0.057098
-0.015594
-0.022430
-0.095184
-0.130341
-0.054657
-0.010223
-0.003876
0.055664
0.065918
-0.011688
-0.101044
-0.101532
-0.061493
0.019531
0.070801
-0.031219
-0.083954
-0.022919
-0.017548
0.006348
-0.026337
-0.041473
0.001465
0.023926
0.009277
-0.041962
-0.051727
-0.072723
-0.030731
0.081055
0.181152
0.037598
-0.044891
-0.001434
-0.000458
0.013672
0.052246
0.116699
0.095703
0.070312
0.072754
0.107910
0.121582
0.114258
0.094727
0.074219
0.062500
0.061035
0.052734
0.052246
0.045410
0.035156
0.031250
0.024902
0.021973
0.017090
0.006836
0.009766
0.008301
0.001465
-0.010712
-0.001923
-0.005341
-0.010712
-0.011688
-0.014130
-0.010712
-0.008759
-0.014130
-0.016571
-0.012665
-0.008759
-0.010712
-0.011200
-0.002411
-0.000458
-0.014618
-0.014618
-0.006317
-0.008759
-0.009735
-0.011200
-0.006805
-0.012177
-0.012665
-0.009247
-0.010223
-0.000946
-0.006805
-0.011688
0.000488
-0.001434
-0.004852
-0.019989
-0.000946
-0.001923
-0.002899
-0.003387
-0.004364
-0.000946
-0.014130
-0.000458
0.000000
-0.011200
-0.013641
0.000488
-0.006317
-0.000946
-0.011200
-0.021942
-0.013153
-0.013641
0.004395
-0.001923
-0.009735
-0.007782
-0.006317
-0.006805
-0.002899
-0.018524
-0.009247
-0.011200
-0.010712
-0.010223
-0.008270
-0.009735
-0.013153
-0.017059
-0.016571
-0.005829
-0.025848
-0.011688
-0.019501
-0.013153
-0.007294
-0.013153
-0.029266
-0.015594
-0.017059
-0.025848
-0.017548
-0.012177
-0.022919
-0.015106
-0.016083
-0.007782
-0.019501
-0.019501
-0.033661
-0.031708
-0.019501
-0.026825
-0.027313
-0.018036
-0.016083
-0.016571
-0.017059
-0.015594
-0.009735
-0.031219
-0.019012
-0.023407
-0.026337
-0.016571
-0.010223
-0.022919
-0.037079
-0.041473
-0.010712
0.041992
0.020020
-0.019012
-0.039520
-0.082489
-0.099091
-0.059540
-0.041962
-0.034149
-0.027802
-0.004852
0.002441
-0.019012
-0.023895
-0.021942
-0.023895
-0.016571
-0.015106
-0.021942
-0.008270
-0.001434
-0.004364
0.014160
0.021484
0.028809
0.040527
0.053223
0.051270
0.054688
0.039551
0.035156
0.032227
0.034668
0.031738
0.041504
0.034180
0.037109
0.037109
0.029297
0.047363
0.028320
0.031250
0.026855
0.026855
0.023926
0.015137
0.016113
0.002930
0.010254
0.016113
0.005859
0.001953
0.006348
-0.011200
-0.015594
-0.011688
-0.004852
-0.003387
-0.018524
-0.008270
-0.005341
-0.015594
-0.007782
-0.012665
-0.003876
-0.009735
-0.018524
-0.002899
-0.004364
-0.002411
-0.000458
-0.008270
-0.011688
-0.002899
-0.006317
0.006348
-0.002411
-0.004364
0.000000
-0.006805
-0.008270
-0.004852
0.001953
-0.000458
0.001953
-0.007294
-0.006805
-0.003876
0.000000
-0.001923
0.003906
-0.006805
0.009766
0.016602
0.009766
0.006348
-0.004364
-0.009735
-0.014618
-0.035126
-0.069794
-0.116669
-0.146942
-0.127411
-0.123993
-0.079559
-0.028778
-0.005829
-0.038544
-0.084930
-0.131805
-0.143036
-0.130341
-0.099091
-0.051727
-0.032196
-0.010223
-0.011688
0.006348
0.019531
0.036621
0.059570
0.065918
0.082520
0.061035
0.072754
0.076172
0.070312
0.083984
0.080078
0.077637
0.076660
0.060547
0.063477
0.062500
0.057129
0.055176
0.041016
0.035645
0.034180
0.032227
0.030273
0.028809
0.025879
0.025879
0.019043
0.032227
0.023926
0.019043
0.015625
0.008789
0.023438
0.017578
0.009766
0.004883
0.019531
0.012695
0.021484
0.020508
0.013672
0.026367
0.014160
0.017578
0.020508
0.020020
0.017578
0.017090
0.025879
0.023926
0.020996
0.009277
0.010254
-0.003387
-0.008270
-0.018036
-0.016083
0.025879
0.041016
0.017578
-0.031708
-0.019501
-0.022430
-0.031708
-0.029266
-0.038544
-0.025360
-0.056610
-0.020477
-0.001434
-0.000458
0.011230
-0.005341
0.010742
0.038574
0.041992
-0.000946
-0.034637
-0.132294
-0.128876
-0.114716
-0.149384
-0.077118
0.084473
0.159180
0.085449
-0.009735
-0.059052
-0.086884
-0.075653
-0.059052
-0.039520
-0.004852
0.000000
0.025879
0.024414
0.060059
0.069336
0.073730
0.093262
0.097656
0.093750
0.102539
0.120117
0.133301
0.132324
0.117188
0.106934
0.078125
0.073242
0.062500
0.067383
0.071777
0.084473
0.060547
0.051758
0.033203
0.018555
0.008789
-0.017548
-0.033661
-0.045380
-0.053680
-0.060028
-0.073700
-0.076630
-0.081024
-0.073212
-0.080048
-0.081512
-0.063934
-0.064423
-0.064911
-0.054657
-0.057098
-0.055145
-0.047333
-0.045868
-0.042450
-0.037079
-0.039520
-0.036591
-0.029755
-0.022919
-0.029266
-0.034149
-0.026337
-0.032196
-0.019501
-0.022430
-0.018036
-0.025360
-0.019012
-0.016571
-0.016571
-0.011200
-0.008270
-0.018036
-0.017059
-0.014618
-0.009247
-0.002899
-0.005341
-0.006805
-0.000946
-0.010712
0.005371
-0.002899
0.000977
-0.011200
0.001465
0.000000
0.001465
-0.005341
-0.007782
-0.005341
0.002930
0.004395
-0.006805
0.001465
0.001465
-0.013641
-0.000458
0.003418
-0.000946
-0.004364
0.002930
-0.000458
0.009766
-0.004364
0.003418
-0.002411
-0.010223
-0.001434
0.003418
0.000000
-0.001923
-0.006317
-0.007294
-0.009247
0.002930
-0.004852
-0.002411
-0.008270
-0.009247
0.000000
-0.004364
0.004395
0.006348
0.002930
-0.005341
-0.009735
0.005859
-0.004364
0.000488
-0.008759
0.000977
-0.011688
-0.005829
0.004883
0.002441
-0.012177
-0.007782
0.001953
0.003418
-0.003387
-0.014618
-0.006805
-0.009735
0.000488
-0.005341
-0.005829
-0.001923
-0.001923
0.000000
-0.008759
-0.000946
-0.002411
0.000488
-0.001434
0.001953
-0.000946
0.006836
-0.003876
-0.009247
-0.003387
-0.008270
-0.012665
-0.005829
-0.005829
0.042480
0.048340
-0.006805
-0.036102
-0.049774
-0.031219
0.003906
0.007812
0.031738
0.045410
0.030273
-0.000458
-0.032684
-0.064423
-0.042938
-0.047821
-0.013641
0.004883
0.008789
0.002441
0.022461
0.023926
0.021484
0.046387
0.055664
0.027832
-0.007782
-0.023895
-0.030731
-0.010712
0.013672
0.034668
0.040527
0.022949
0.007812
0.010254
0.017090
0.021973
0.031250
0.003418
-0.011200
-0.009247
-0.014130
-0.013153
-0.007294
-0.008270
0.003418
0.003906
0.012207
0.015625
0.016602
0.011230
0.020020
0.009277
0.005371
0.008301
0.008789
0.008789
-0.002899
-0.007294
-0.008759
-0.006805
-0.006317
-0.004364
-0.012177
-0.015106
-0.009247
-0.008270
-0.002411
-0.012665
-0.014130
-0.012177
-0.003876
-0.003387
-0.001923
-0.005341
-0.008270
-0.008270
-0.006317
0.002441
-0.005341
0.007324
-0.001434
0.001953
0.004883
0.003906
0.002930
0.008789
0.013672
0.006836
0.001465
0.000000
0.013184
0.003418
0.000977
0.004883
0.007324
0.011230
0.007812
0.002930
0.017090
0.002441
0.009766
0.003418
0.011719
0.012207
0.012695
0.005371
0.006836
-0.000458
-0.001434
0.012695
0.014160
0.011230
0.004883
0.010254
0.002930
0.006836
0.013184
0.002441
0.005371
0.008789
0.007324
0.008301
0.013672
0.005371
0.002930
0.011230
0.015137
0.012207
0.005859
0.019531
0.003906
0.013184
0.009277
0.008789
0.012695
0.024902
0.017578
0.012695
0.009277
0.023926
0.018066
0.011230
0.010254
0.009766
0.010254
0.011719
0.005859
0.009766
0.007812
0.017090
0.010254
0.010742
0.007812
0.006348
0.004395
0.000977
0.004395
0.001953
0.004395
0.000977
0.005859
-0.008270
-0.004364
-0.002411
-0.013153
-0.006317
-0.013641
-0.009735
-0.014618
-0.020477
-0.019501
-0.027313
-0.024384
-0.036102
-0.040497
-0.034637
-0.041473
-0.040985
-0.042938
-0.049774
-0.040985
-0.053192
-0.055634
-0.057587
-0.050751
-0.043427
-0.055634
-0.050262
-0.048798
-0.066864
-0.059540
-0.037567
-0.035614
-0.036591
-0.031708
-0.033661
-0.024872
-0.003876
-0.000458
-0.003876
0.006348
-0.000946
0.012207
0.016602
0.022461
0.025391
0.020996
0.036621
0.040527
0.049805
0.077637
0.097656
0.113770
0.126465
0.123535
0.090820
0.082520
0.050781
0.040039
0.062988
0.066406
0.079590
0.089355
0.073730
0.073242
0.043457
0.037598
0.020020
0.007812
0.004395
-0.007782
-0.021942
-0.022430
-0.024872
-0.028778
-0.030243
-0.029266
-0.025360
-0.022430
-0.019012
-0.018524
-0.026825
-0.023895
-0.019989
-0.014618
-0.021942
-0.034149
-0.027313
-0.027802
-0.035614
-0.025360
-0.038544
-0.029266
-0.048798
-0.051727
-0.051727
-0.045380
-0.040497
-0.054657
-0.041962
-0.040985
-0.022919
0.008789
0.050293
0.090332
0.124023
0.139648
0.100586
0.065430
0.094727
0.115723
0.144043
0.134766
0.143066
0.109863
0.108398
0.107422
0.116699
0.111816
0.055664
0.038086
0.050293
0.027344
-0.015106
-0.028290
-0.035126
-0.044891
-0.095184
-0.176727
-0.185028
-0.123993
-0.073212
-0.055634
-0.063934
-0.065399
-0.078094
-0.084442
-0.064911
-0.066376
-0.062958
-0.052216
-0.049774
-0.037079
-0.033661
-0.015106
-0.017548
-0.002411
-0.005341
-0.003876
-0.004852
0.007812
0.002930
-0.000946
-0.002411
-0.000458
0.011719
0.010742
0.001953
0.012695
0.001953
0.004395
0.009766
0.011230
0.011230
0.009277
0.004395
0.008789
0.014648
0.011230
0.011230
0.005859
0.008789
0.001953
0.009277
-0.000946
0.000977
0.000000
0.003906
0.005371
-0.005829
-0.000458
0.002930
0.002441
-0.001923
-0.004852
0.003418
-0.006317
0.000977
0.005371
0.003418
0.011719
0.003906
0.002930
0.002930
0.003418
0.020996
0.022461
0.017090
0.018066
0.007812
0.006836
0.009766
0.014648
0.006836
-0.000458
0.000977
0.013184
0.008789
0.000977
0.006836
0.004883
0.008789
-0.000946
0.004395
0.009766
-0.001923
-0.000458
0.006836
0.002930
-0.000946
0.004395
0.005859
-0.005341
0.003906
-0.008759
0.006348
0.012207
0.002441
0.001465
0.004883
0.000977
0.004395
0.002441
-0.001923
0.007812
0.008301
-0.000458
0.002930
0.001465
0.000000
0.007324
-0.004852
-0.000458
-0.003876
-0.000458
0.010742
-0.000946
-0.000946
0.002441
0.004395
-0.002411
0.001465
0.005371
0.001465
-0.001923
0.000000
-0.005341
-0.002899
-0.001434
0.000977
-0.005341
-0.003876
-0.001923
-0.001923
-0.004852
-0.015106
-0.013153
0.000488
-0.001434
-0.012665
-0.001923
0.000000
-0.012177
-0.004852
-0.004852
-0.006805
-0.005341
-0.007782
-0.007782
-0.009247
-0.003387
0.003418
-0.006317
-0.007294
-0.019012
-0.010223
-0.005829
-0.001434
-0.010712
-0.006317
-0.000946
-0.007782
-0.006805
-0.009735
-0.001434
-0.012665
-0.007782
-0.011200
-0.006805
-0.012665
0.000000
-0.006805
-0.006805
-0.014130
-0.012665
-0.012177
-0.016083
-0.015106
-0.005829
-0.018036
-0.009735
-0.027313
-0.016571
-0.029266
-0.026337
-0.028778
-0.038055
-0.043915
-0.033661
-0.025360
-0.025848
0.004883
0.010742
-0.014130
-0.024384
-0.017059
-0.007294
0.033203
0.072754
0.110840
0.098633
0.076660
0.040527
-0.022430
-0.041473
-0.038055
-0.028778
-0.012177
-0.007294
0.013184
0.018066
0.028320
-0.000946
-0.041473
-0.059540
-0.082489
-0.064911
-0.055145
-0.030243
-0.010712
-0.012665
0.006836
0.021973
0.028809
0.045410
0.065430
0.081543
0.092773
0.104980
0.107422
0.110352
0.110840
0.107910
0.087891
0.090332
0.071289
0.063965
0.064453
0.053223
0.047363
0.033203
0.026855
0.015137
-0.005341
-0.018036
-0.028290
-0.038544
-0.053192
-0.042938
-0.049286
-0.051239
-0.048309
-0.054657
-0.058075
-0.069305
-0.068817
-0.075653
-0.080048
-0.072235
-0.076141
-0.067841
-0.061981
-0.063446
-0.069305
-0.063934
-0.059052
-0.054169
-0.047821
-0.050262
-0.042450
-0.040009
-0.027802
-0.032684
-0.034149
-0.021454
-0.016083
-0.027313
-0.025848
-0.005829
-0.004852
-0.013641
-0.006317
0.001953
-0.005341
-0.004852
0.005371
-0.003876
0.001953
0.002441
0.000488
-0.013641
-0.013641
-0.007782
-0.007782
-0.010223
-0.017548
-0.016083
-0.019012
-0.025360
-0.025848
-0.032196
-0.026825
-0.040009
-0.036102
-0.025360
-0.030731
-0.031219
-0.033173
-0.028290
-0.013153
-0.027313
-0.020477
-0.020966
-0.022430
-0.021454
-0.019012
-0.009247
0.008789
0.021973
0.021484
0.016113
0.031250
0.032715
0.054688
0.051270
0.051270
0.066895
0.067383
0.077637
0.089844
0.101074
0.094727
0.104980
0.104492
0.129395
0.146973
0.144043
0.146973
0.155273
0.136230
0.116699
0.119629
0.112793
0.119629
0.073242
0.071289
0.059570
0.058594
0.048340
0.028809
0.031738
0.020508
-0.008270
-0.009247
-0.018524
-0.029755
-0.051239
-0.051727
-0.055145
-0.048798
-0.050262
-0.042450
-0.039520
-0.048798
-0.025848
-0.024384
-0.019501
-0.013641
-0.009247
-0.001923
0.001953
0.009277
0.011719
0.023438
0.012207
0.014648
0.014648
0.022949
0.028809
0.022461
0.029785
0.019043
0.021973
0.024902
0.023438
0.016602
0.015625
0.018555
0.019043
0.022461
0.015625
0.008301
0.014648
0.014160
0.009766
0.002930
0.003906
0.003906
0.007812
-0.000458
-0.019989
-0.006317
-0.003387
-0.003387
-0.008270
-0.013153
-0.008759
-0.010712
-0.007782
-0.026825
-0.011688
-0.021454
-0.018524
-0.021942
-0.016571
-0.024384
-0.031708
-0.043427
-0.031708
-0.040009
-0.033661
-0.040985
-0.052216
-0.055145
-0.046844
-0.070282
-0.088837
-0.083466
-0.066376
-0.028778
0.035645
0.113281
0.120117
0.123535
0.083496
0.009766
-0.001923
0.095215
0.114746
0.075684
0.077637
0.124023
0.154297
0.181641
0.177246
0.169922
0.166504
0.121582
0.092773
0.066895
0.048828
0.058105
0.050781
0.025391
0.006836
0.023438
0.039551
0.020020
-0.032196
-0.015594
0.007812
0.009277
0.029297
0.046875
0.023926
0.017578
-0.007782
0.006348
0.000977
0.017578
0.031738
0.032227
0.034180
0.041504
0.031250
0.050781
0.041504
0.035645
0.041504
0.041504
0.017090
0.019043
0.016113
0.010254
0.000000
-0.000458
-0.000946
-0.002411
-0.019501
-0.015106
-0.022919
-0.025848
-0.019501
-0.028778
-0.030731
-0.042938
-0.024872
-0.036591
-0.035614
-0.037567
-0.040009
-0.039032
-0.032684
-0.036591
-0.047821
-0.038544
-0.044403
-0.043915
-0.036102
-0.039032
-0.042938
-0.037079
-0.034149
-0.047821
-0.043915
-0.043427
-0.043427
-0.033173
-0.045868
-0.046844
-0.056122
-0.044403
-0.046356
-0.044891
-0.041962
-0.043915
-0.053192
-0.048309
-0.044891
-0.051239
-0.040985
-0.044891
-0.046844
-0.037567
-0.047333
-0.040009
-0.030243
-0.036591
-0.027802
-0.036102
-0.034637
-0.030731
-0.037079
-0.027313
-0.024384
-0.033173
-0.022430
-0.029755
-0.018036
-0.023895
-0.022919
-0.022430
-0.010712
-0.010223
-0.014130
-0.016083
-0.019012
-0.012177
-0.021454
-0.008759
-0.015594
-0.011200
-0.007294
-0.017059
-0.004364
-0.005829
-0.005829
-0.008759
-0.002899
-0.006805
-0.006805
-0.006317
-0.007294
-0.000946
-0.001434
0.001465
0.002441
0.000977
0.003418
0.002930
0.009277
0.003418
-0.002411
0.003906
0.006836
0.000488
0.003906
0.003906
0.004395
0.009766
0.006836
0.001953
0.014648
0.009277
-0.004364
0.000000
0.012695
0.013672
0.012695
0.011719
0.011230
0.008789
0.007324
0.000000
0.009277
0.004395
0.013672
0.006348
0.007812
-0.004364
0.006348
0.001465
0.005859
0.007324
0.010254
0.004395
0.004883
0.005371
0.006348
0.003418
0.003418
-0.002411
-0.002899
0.001953
0.001465
-0.001434
0.000488
0.002930
0.011230
-0.003876
0.000488
0.004395
0.004883
0.000977
0.005371
-0.005829
0.006348
0.003418
0.007812
0.005859
0.000488
0.000488
0.002930
0.003906
-0.002411
-0.000458
0.002930
0.001953
-0.004852
-0.001923
0.003906
-0.000946
0.000488
-0.008270
-0.004852
-0.003876
-0.000946
-0.004852
-0.003876
-0.007294
0.003418
0.001953
0.002930
-0.006805
-0.003876
-0.010223
-0.010223
-0.007294
-0.004364
-0.003387
-0.012665
-0.013153
-0.005829
-0.021942
-0.011200
-0.011688
-0.019501
-0.022430
-0.022430
-0.031219
-0.023407
-0.033661
-0.036591
-0.048309
-0.054657
-0.058563
-0.072235
-0.070282
-0.060516
-0.048798
0.030762
0.123535
0.137695
0.114258
0.082031
0.092285
0.104492
0.150391
0.167969
0.182129
0.138184
0.060547
0.079102
0.110840
0.110352
0.096680
0.089355
-0.022430
0.009277
0.043945
0.021973
-0.001434
-0.047821
-0.068329
-0.089813
-0.095673
-0.099091
-0.092255
-0.076630
-0.059052
-0.036591
-0.019989
-0.000458
0.029785
0.030273
0.037598
0.049805
0.043945
0.031250
0.042969
0.045898
0.039551
0.041016
0.035645
0.033691
0.033203
0.023438
0.019531
0.013184
0.016602
0.005859
0.004395
0.003418
0.000000
0.008789
0.007324
0.004883
0.004883
-0.007294
-0.008270
0.012207
0.006348
0.012207
0.003418
0.004883
0.006348
0.008301
0.012695
0.013672
0.005371
0.007812
0.004883
0.018555
0.008789
0.014648
0.014648
0.016602
0.015625
0.020020
0.007324
0.009766
0.019043
0.006836
0.000977
0.020020
0.017090
0.009766
0.012695
0.014648
0.010254
0.010254
0.012207
0.007812
0.002930
0.010254
0.005371
0.003418
0.005859
0.007812
0.002441
0.008789
0.021484
0.011719
0.012207
0.020508
0.007324
0.012695
0.019531
0.022949
0.030762
0.024902
0.028809
0.026367
0.031250
0.030762
0.031738
0.028320
0.019043
0.012695
0.007812
0.010254
0.007324
-0.001923
-0.010712
-0.017059
-0.019989
-0.022430
-0.032684
-0.033173
-0.032684
-0.044891
-0.042450
-0.053680
-0.049286
-0.051239
-0.051239
-0.048309
-0.065399
-0.059540
-0.059540
-0.051239
-0.053192
-0.051727
-0.047333
-0.052216
-0.049286
-0.048309
-0.046844
-0.046356
-0.050751
-0.057098
-0.042450
-0.037567
-0.029266
-0.031708
-0.039520
-0.037079
-0.035126
-0.024384
-0.022430
-0.030243
-0.027802
-0.018036
-0.020477
-0.029755
-0.025360
-0.029755
-0.036591
-0.027802
-0.017548
-0.021454
-0.011688
-0.021942
-0.014130
-0.013153
-0.002899
-0.015594
-0.004852
-0.003876
-0.002899
0.005859
0.015137
0.013184
0.016602
0.031250
0.021973
0.032715
0.045898
0.036133
0.044434
0.042969
0.044922
0.034180
0.057617
0.038574
0.038086
0.054199
0.062988
0.046875
0.035645
0.011719
0.005859
0.008789
0.008301
0.016602
0.008301
0.016602
0.004883
0.002930
0.000977
-0.017548
-0.010712
-0.018036
-0.026337
-0.022430
-0.022919
-0.025848
-0.010712
-0.014130
-0.011688
-0.009735
-0.014618
-0.012665
-0.007294
-0.011200
-0.011200
0.001465
-0.005829
-0.010712
-0.008759
-0.009247
-0.007782
-0.009735
-0.009247
-0.000946
-0.010223
-0.014618
-0.007782
-0.015594
-0.014130
-0.020966
-0.019989
-0.015106
-0.018524
-0.019989
-0.019989
-0.021454
-0.032196
-0.023407
-0.039520
-0.040497
-0.041473
-0.046844
-0.044891
-0.049774
-0.053192
-0.071259
-0.070770
-0.079071
-0.104462
-0.113251
-0.132294
-0.159637
-0.174774
-0.194305
-0.222626
-0.274872
-0.299286
-0.096161
0.463379
0.955566
0.875977
0.382812
-0.097626
-0.434540
-0.219696
0.189453
0.441406
0.501953
0.477539
0.444824
0.417969
0.348633
0.248535
0.193848
0.115234
0.042969
0.006348
-0.007782
-0.042938
-0.087372
-0.131317
-0.173309
-0.183075
-0.188934
-0.172821
-0.166962
-0.144989
-0.132294
-0.108368
-0.097626
-0.083466
-0.067841
-0.070770
-0.068817
-0.063446
-0.063446
-0.055145
-0.049286
-0.048798
-0.042450
-0.038544
-0.034637
-0.035126
-0.028290
-0.036591
-0.039520
-0.025360
-0.039520
-0.042450
-0.037079
-0.034149
-0.047333
-0.045868
-0.044891
-0.038544
-0.050262
-0.043915
-0.040009
-0.043427
-0.041473
-0.039032
-0.044403
-0.036102
-0.028290
-0.025360
-0.039520
-0.031219
-0.032196
-0.015106
-0.011688
-0.027313
-0.023407
-0.022430
-0.016571
-0.016083
-0.024384
-0.021942
-0.017059
-0.012177
-0.016083
-0.012665
-0.010223
-0.009735
-0.012177
-0.022430
-0.016083
-0.011688
-0.008270
-0.010223
-0.017059
-0.016571
-0.012177
-0.013641
-0.002899
-0.017059
-0.013641
-0.010712
-0.013641
-0.015106
-0.015106
-0.009735
-0.009247
-0.019989
-0.015594
-0.012665
-0.011200
-0.007782
-0.014130
-0.009247
-0.007782
-0.012177
-0.009735
-0.009247
-0.018524
-0.010712
-0.002411
-0.006317
-0.007782
-0.013153
-0.006317
-0.015106
-0.006805
-0.010223
-0.008270
-0.008759
-0.009735
-0.018036
-0.003876
-0.008759
-0.008270
-0.014130
-0.019012
-0.003876
-0.012177
-0.008270
-0.006805
-0.011688
-0.008270
-0.009247
-0.004364
-0.012177
-0.010712
-0.004852
-0.002899
-0.014618
-0.006317
-0.004852
-0.009247
-0.005341
-0.012177
-0.005829
-0.001923
0.001465
-0.000946
-0.014130
-0.001434
-0.002411
-0.005829
-0.012177
-0.009247
-0.009247
-0.000946
-0.013153
0.000977
-0.004364
-0.000458
-0.005829
-0.001923
-0.011200
0.002441
-0.008270
-0.011688
0.006348
-0.003387
-0.006317
-0.005341
-0.004364
-0.005829
-0.002899
-0.003387
0.003418
-0.010712
0.001465
-0.005829
-0.006317
0.002930
-0.000458
-0.005829
-0.003876
0.000488
-0.005341
0.001465
-0.012177
-0.005829
-0.004364
-0.001923
0.002930
0.000488
-0.006317
-0.011200
-0.003387
0.003418
0.000488
-0.006317
0.000977
-0.010223
-0.015106
-0.007294
0.000977
-0.004852
-0.004364
-0.011688
-0.000458
-0.003387
-0.010712
-0.009247
-0.006317
-0.016571
-0.009735
-0.012177
-0.009247
-0.017548
-0.020966
-0.011200
-0.013153
-0.024384
-0.027313
-0.018036
-0.024872
-0.026337
-0.035614
-0.032196
-0.024872
-0.029755
-0.041962
-0.054169
-0.052704
-0.059052
-0.072723
-0.079559
-0.085907
-0.090790
-0.075653
-0.075165
-0.048798
-0.021942
0.025391
0.143066
0.267578
0.221191
0.106934
-0.017059
-0.061493
0.042969
0.200195
0.244629
0.173828
0.154785
0.202148
0.179199
0.115723
0.006836
0.010742
0.024902
0.058594
0.041016
-0.001923
-0.027313
-0.050262
-0.065887
-0.089813
-0.096161
-0.078094
-0.082977
-0.063446
-0.062469
-0.053192
-0.034149
-0.022430
-0.016571
-0.001923
0.006836
0.003906
0.008789
0.018066
0.006836
0.011719
0.012695
0.002441
-0.003876
-0.003387
-0.008759
-0.010712
-0.005341
-0.006805
-0.003387
-0.009735
-0.015594
-0.021942
-0.015106
-0.011200
-0.014618
-0.002899
-0.007782
-0.016083
-0.005341
-0.006317
0.005371
-0.004364
-0.006805
0.011719
0.002441
0.000977
0.001465
0.001953
0.013672
0.000977
0.010742
0.010254
0.008301
0.012695
0.010742
0.007324
0.004395
0.021484
0.010742
-0.000946
0.011719
0.018555
0.012207
0.011230
0.011230
0.019531
0.014648
0.017578
0.002441
0.017090
0.013184
0.004395
0.001465
0.005859
0.009277
0.005371
-0.003387
0.002441
-0.004364
0.001465
-0.001434
-0.005341
-0.001434
0.006836
-0.011200
-0.002411
-0.002411
-0.001923
-0.000458
-0.002411
-0.002411
-0.000458
0.002441
0.006348
-0.001434
0.003418
0.012695
0.008301
0.012207
0.020020
0.013672
0.013184
0.021973
0.026855
0.019531
0.017578
0.030762
0.015137
0.015137
0.009766
0.020508
0.010254
0.016602
0.009277
0.006348
0.012207
0.004883
-0.004852
-0.007294
0.001465
-0.008270
-0.012665
-0.007294
-0.018036
-0.025848
-0.014618
-0.020966
-0.029266
-0.015594
-0.023895
-0.032196
-0.023895
-0.031219
-0.019989
-0.024384
-0.028290
-0.027313
-0.025848
-0.014618
-0.027313
-0.021942
-0.024384
-0.019501
-0.012177
-0.016083
-0.011688
-0.016083
-0.013153
-0.005341
-0.007294
-0.008270
-0.009735
-0.009247
-0.009735
-0.018036
-0.006317
-0.014130
-0.009735
-0.018524
-0.018036
-0.019012
-0.025848
-0.022430
-0.023895
-0.021942
-0.018524
-0.032196
-0.022430
-0.030731
-0.033661
-0.036591
-0.036102
-0.040985
-0.038544
-0.035126
-0.036102
-0.028290
-0.038544
-0.032684
-0.034637
-0.035126
-0.033661
-0.035614
-0.044403
-0.025360
-0.028290
-0.042450
-0.040985
-0.037567
-0.031708
-0.026825
-0.038055
-0.022430
-0.019989
-0.029755
-0.014618
-0.018524
-0.033173
-0.032196
-0.028290
-0.015594
-0.029266
-0.025360
-0.011200
-0.029266
-0.025360
-0.030243
-0.034149
-0.023407
-0.044403
-0.069305
-0.049774
-0.050262
-0.024384
0.002930
-0.001923
-0.038055
-0.098602
-0.150360
-0.133270
0.007812
0.152832
0.162598
0.068359
-0.020966
0.066895
0.225098
0.270020
0.193359
0.116699
0.046875
-0.066376
-0.038544
-0.019012
0.092285
0.120117
0.099121
0.076172
0.025391
-0.020966
-0.008270
-0.037079
-0.073700
-0.105927
-0.088837
-0.075653
-0.019989
-0.008759
0.018066
0.020996
0.041016
0.040039
0.064453
0.078613
0.069824
0.043945
0.021484
0.030762
0.057617
0.057617
0.042969
0.029785
-0.008270
-0.041473
-0.070282
-0.080536
-0.100067
-0.110321
-0.111786
-0.124481
-0.116180
-0.116669
-0.102997
-0.096161
-0.094696
-0.073212
-0.075165
-0.066864
-0.060028
-0.052216
-0.043427
-0.033173
-0.027313
-0.023407
-0.023407
-0.027313
-0.012665
-0.015106
-0.013153
0.002930
-0.005341
-0.012665
0.007324
0.001465
-0.000946
0.000488
-0.003387
0.004395
-0.004852
-0.001923
0.002441
0.006836
0.006348
0.009766
0.001465
0.009766
0.005371
0.005371
0.003418
0.008301
0.011230
0.008301
0.014160
0.008301
0.009277
0.006836
0.018555
0.007812
0.005859
-0.000458
0.012207
0.000977
-0.003876
0.002930
0.013184
0.007324
0.001465
0.004883
-0.000458
0.007324
0.000000
0.009277
-0.003387
-0.004852
0.006348
0.001953
-0.004364
-0.004852
-0.001434
-0.002899
-0.007294
-0.007294
-0.005829
-0.006317
-0.005829
-0.004364
-0.006805
-0.008270
-0.002411
-0.006317
-0.007782
-0.004364
0.006348
-0.005829
-0.008270
-0.006317
-0.001434
-0.002899
-0.004364
-0.004364
0.006836
-0.001434
-0.002899
-0.007294
0.001953
-0.004364
0.000488
0.007812
0.000977
-0.005341
-0.002899
0.001953
-0.006805
0.000488
0.001465
0.001953
0.003418
-0.008759
0.000000
0.007324
-0.005341
-0.001923
-0.008270
0.002930
-0.005341
-0.004364
0.006836
0.000977
-0.001434
-0.003387
0.002930
-0.008759
-0.007782
-0.000458
-0.000946
-0.001434
-0.001923
0.006348
0.000000
-0.008270
0.001465
-0.004852
-0.002899
-0.006805
0.002441
-0.004364
-0.002411
0.002930
0.000000
-0.016083
-0.003387
-0.001923
0.002930
-0.002899
-0.007294
-0.010712
-0.008270
-0.002411
-0.001923
-0.005829
-0.003876
0.001953
-0.009247
-0.011200
-0.002411
-0.004364
-0.011200
-0.008270
-0.008759
-0.011200
-0.012665
0.000000
-0.004852
-0.009735
-0.006805
-0.005829
-0.007294
-0.018036
-0.013641
-0.011688
-0.019989
-0.014618
-0.020966
-0.024384
-0.017059
-0.020477
-0.023407
-0.025360
-0.028290
-0.030731
-0.032684
-0.034637
-0.045868
-0.039520
-0.051239
-0.065399
-0.062469
-0.083954
-0.063446
0.000000
0.038574
-0.002411
0.000488
0.070312
0.084961
0.015137
0.035645
0.078125
-0.002411
-0.115204
-0.052216
0.009766
0.067871
0.053223
0.106934
0.158203
0.143066
0.099609
0.057129
0.038574
0.049316
0.055664
0.049805
0.071777
0.097656
0.118652
0.124512
0.129883
0.144531
0.137695
0.129395
0.131836
0.120605
0.122070
0.115723
0.095215
0.073242
0.053711
0.036133
0.028809
0.002930
-0.011200
-0.029755
-0.037567
-0.041473
-0.042938
-0.071747
-0.062958
-0.070282
-0.087372
-0.089813
-0.094208
-0.089325
-0.101532
-0.085419
-0.088348
-0.078094
-0.080536
-0.066864
-0.071259
-0.068817
-0.063934
-0.046844
-0.042450
-0.048309
-0.039520
-0.037079
-0.037079
-0.035614
-0.037079
-0.021454
-0.023407
-0.027802
-0.020477
-0.010223
-0.019501
-0.018524
-0.005829
-0.008759
0.000000
-0.002411
0.000000
-0.003387
0.007812
0.006836
0.009277
0.014160
0.018066
0.015625
0.018066
0.018066
0.034668
0.037598
0.039062
0.041016
0.043945
0.036621
0.045898
0.041016
0.043457
0.049316
0.057617
0.045410
0.048828
0.058105
0.054688
0.057129
0.057617
0.051270
0.045898
0.049805
0.045410
0.036621
0.042969
0.033203
0.032227
0.035156
0.021484
0.015625
0.022461
0.015137
0.010254
0.010254
0.004883
0.002441
-0.010223
-0.009247
-0.014618
-0.027802
-0.019501
-0.028290
-0.047333
-0.040497
-0.038544
-0.049774
-0.048309
-0.053680
-0.054657
-0.054169
-0.057587
-0.065887
-0.061493
-0.070282
-0.063934
-0.052704
-0.052216
-0.049774
-0.050262
-0.050262
-0.040985
-0.045380
-0.035126
-0.027802
-0.027802
-0.007294
-0.002899
0.000977
-0.006317
0.000488
0.012695
0.013672
0.017090
0.021484
0.024902
0.020508
0.024414
0.023438
0.035156
0.054688
0.070801
0.083496
0.064453
0.049805
0.036621
0.024902
0.005859
0.026855
0.028320
0.048340
0.057617
0.038086
0.029297
0.020508
0.005371
0.016602
0.006836
-0.005341
-0.008759
-0.010712
-0.031708
-0.019012
-0.026337
-0.028290
-0.034149
-0.029266
-0.037079
-0.024872
-0.028290
-0.026337
-0.033173
-0.035126
-0.032684
-0.031708
-0.040985
-0.030731
-0.041962
-0.051727
-0.037567
-0.045380
-0.044891
-0.046356
-0.043427
-0.056122
-0.044403
-0.057587
-0.055145
-0.051239
-0.052216
-0.051239
-0.001923
0.055176
0.072266
0.101562
0.127441
0.045898
-0.098114
-0.084442
-0.032196
-0.004364
0.021484
0.030273
0.028809
-0.015594
0.039551
0.033203
0.030273
0.070312
-0.024872
-0.075165
-0.076630
-0.070282
-0.066864
-0.045868
-0.036102
-0.023895
0.015137
0.011719
0.014648
-0.003387
-0.004852
-0.014618
-0.016571
-0.008270
0.007324
0.007812
0.006348
-0.004364
-0.015594
0.002930
-0.019012
-0.013641
-0.025848
-0.022919
-0.017548
-0.022919
-0.016571
-0.021454
-0.029755
-0.022919
-0.029755
-0.012177
-0.015106
-0.010712
-0.022430
-0.020477
-0.019012
-0.023407
-0.023895
-0.024384
-0.023895
-0.030243
-0.030731
-0.034149
-0.035126
-0.036102
-0.052216
-0.041962
-0.043915
-0.032196
-0.039520
-0.042938
-0.046844
-0.040009
-0.038055
-0.031219
-0.040985
-0.042450
-0.045868
-0.038544
-0.035126
-0.055634
-0.070282
-0.036102
-0.055634
-0.033661
-0.060028
-0.049286
-0.047821
-0.067352
-0.071747
-0.057098
-0.053680
-0.062469
-0.049286
-0.050262
-0.051239
-0.045380
-0.040985
-0.031219
-0.043427
-0.041962
-0.019012
-0.028290
-0.020966
-0.007782
-0.010712
-0.011688
-0.007294
-0.007294
0.005371
-0.009735
-0.003387
0.006836
0.001465
-0.000946
0.002930
0.005859
0.010254
0.000000
0.000000
0.005859
0.000977
0.008301
0.006348
0.001953
0.016113
0.009766
0.017090
0.019531
0.011719
0.011719
0.018066
0.016602
0.012207
0.020996
0.012207
0.017090
0.012207
0.018066
0.012695
0.012207
0.021973
0.023438
0.015137
0.019531
0.020508
0.020020
0.008789
0.013184
0.022949
0.014160
0.022949
0.025879
0.022949
0.021484
0.026367
0.026367
0.025879
0.024414
0.033203
0.024902
0.021484
0.021973
0.024414
0.034668
0.020020
0.020508
0.027832
0.029785
0.024414
0.022461
0.026855
0.021973
0.009277
0.015625
0.012695
0.017090
0.023926
0.016602
0.021973
0.018555
0.008789
0.011719
0.006836
0.030762
0.005371
0.022461
0.018066
0.010742
0.028320
0.041504
0.030273
0.003418
-0.045380
-0.032684
0.009766
0.050293
0.059082
0.042480
-0.013153
0.001465
0.014160
0.013184
0.017578
0.009766
-0.017059
-0.013641
0.037598
0.024902
-0.007294
0.037598
0.031250
0.041016
0.050293
0.061523
0.077148
0.040527
0.012207
0.029297
0.033203
0.055176
0.050293
0.058105
0.066895
0.070312
0.071289
0.059082
0.046387
0.039551
0.040527
0.045898
0.033203
0.021973
0.032227
0.048340
0.069824
0.077637
0.088379
0.091309
0.089844
0.081543
0.087891
0.096191
0.094727
0.095215
0.087891
0.088867
0.097168
0.099609
0.091797
0.092773
0.093262
0.082520
0.061523
0.055664
0.045410
0.027344
0.021973
0.015625
0.002930
0.003418
-0.006317
-0.003876
-0.002899
-0.018524
-0.004364
-0.019012
-0.015594
-0.021942
-0.008759
-0.017059
-0.011688
-0.008270
-0.005829
-0.004364
-0.004852
-0.016083
0.003418
0.001953
0.006348
0.006348
-0.001923
0.004883
0.014648
0.008789
0.014648
0.005859
0.005371
0.006348
0.011230
0.007324
0.006836
0.004883
0.007812
-0.001434
-0.006805
0.000488
-0.005829
-0.000946
-0.009247
-0.013153
-0.010712
-0.001434
-0.005829
-0.005341
-0.007294
-0.014130
-0.006317
-0.013153
0.000977
-0.005829
-0.018036
-0.003876
-0.012177
-0.007782
-0.009247
-0.010712
-0.001923
-0.005829
-0.012665
-0.009735
-0.011200
-0.012665
0.000977
-0.003387
-0.002411
-0.019501
-0.028290
-0.041473
-0.036102
-0.021454
-0.013153
-0.008270
-0.002411
-0.000946
-0.011200
-0.061493
-0.026337
-0.035614
-0.011200
-0.010223
-0.014618
-0.025360
-0.024872
0.006836
-0.014130
-0.026825
-0.026337
0.002441
0.003418
0.002930
-0.005829
-0.010712
-0.003387
0.007812
0.028320
0.028809
0.020996
0.033203
0.041016
0.026855
0.009766
0.001465
0.053223
0.078125
0.063965
0.033691
0.003906
0.053711
0.072754
0.055176
0.022949
0.037109
0.039062
0.044434
0.038086
0.018555
0.021973
0.022949
0.009766
0.016113
0.002441
0.016113
0.010254
0.000000
-0.005829
-0.005829
-0.001923
-0.009247
-0.012665
-0.013641
0.000488
-0.008270
-0.000946
-0.005341
-0.009247
-0.006805
0.002441
-0.009247
-0.010712
-0.011688
-0.005829
-0.001923
-0.005829
-0.011200
-0.017059
-0.015106
-0.018524
-0.011200
-0.012177
-0.016571
-0.017548
-0.020966
-0.024384
-0.015594
-0.017548
-0.019501
-0.017059
-0.019501
-0.020477
-0.014618
-0.024384
-0.023895
-0.016083
-0.013153
-0.009247
-0.019501
-0.013641
-0.023407
-0.017548
-0.016083
-0.021942
-0.013153
-0.014130
-0.020477
-0.032684
-0.007294
-0.017548
-0.020966
-0.026337
-0.025848
-0.022430
-0.029266
-0.023895
-0.030243
-0.033173
-0.036591
-0.035126
-0.041962
-0.047821
-0.050751
-0.054169
-0.048798
-0.063446
-0.071259
-0.058563
-0.062958
-0.055634
-0.052216
-0.051239
-0.070282
-0.095184
-0.102509
-0.121552
-0.116180
-0.106415
-0.102997
-0.091278
-0.087372
-0.026825
0.153809
0.231934
0.382324
0.457031
0.496582
0.306641
0.033203
-0.131805
-0.129364
-0.050262
0.085938
0.218750
0.201660
0.197266
0.161621
0.092285
0.013672
-0.080048
-0.180145
-0.252411
-0.319794
-0.341278
-0.328094
-0.302216
-0.277802
-0.261688
-0.222137
-0.183075
-0.170380
-0.150360
-0.158173
-0.141083
-0.094696
-0.065887
-0.049286
0.007324
0.034180
0.024902
0.005371
0.003906
-0.006805
-0.020966
-0.002899
0.021973
0.020508
0.049316
0.058105
0.040527
0.032227
0.025391
0.013672
0.027832
0.023438
0.020508
0.032715
0.017090
0.026855
0.011230
0.009277
0.004883
0.009766
-0.010223
0.004883
-0.003387
-0.006317
-0.013153
-0.006317
-0.017059
-0.014130
-0.014618
-0.008759
-0.008759
-0.018524
-0.005829
-0.021454
-0.015594
-0.007782
-0.016571
0.000000
-0.006317
-0.018036
-0.011200
-0.003387
-0.005829
-0.010712
-0.003876
-0.001923
0.004395
0.000000
-0.012665
-0.005829
-0.004364
0.003418
-0.004852
-0.000458
0.002441
-0.010223
-0.003876
0.006348
-0.012665
-0.003387
-0.004364
-0.010712
-0.012665
-0.009735
-0.009247
-0.011688
-0.019989
-0.009247
-0.012177
-0.006805
-0.014618
-0.020966
-0.012177
-0.007294
-0.019012
-0.016083
-0.021942
-0.030243
-0.020966
-0.020966
-0.031219
-0.015106
-0.025848
-0.033173
-0.029266
-0.034637
-0.019501
-0.022919
-0.022919
-0.030243
-0.026337
-0.024384
-0.023407
-0.012665
-0.005341
0.008789
0.010742
0.019531
0.006348
0.010254
0.022949
0.008789
0.028320
0.029785
0.036133
0.035645
0.041504
0.046387
0.033691
0.033203
0.031250
0.020996
0.031738
0.043945
0.036621
0.017090
0.010742
0.014160
0.024414
0.021973
0.001953
0.007324
0.013672
0.000977
-0.003876
0.000000
0.006348
-0.008270
0.000977
-0.006805
-0.007782
-0.001923
-0.004852
-0.015106
-0.014130
-0.014618
-0.009735
-0.012665
-0.013641
-0.011688
0.000000
-0.009735
-0.001434
-0.012177
-0.002411
-0.009247
-0.012665
-0.004852
-0.011200
-0.013153
-0.008759
0.002930
0.008789
0.019043
0.028320
0.039062
0.001953
0.044434
0.051758
0.021973
0.066406
-0.009735
-0.046356
-0.023895
0.058105
0.108398
0.072754
-0.013641
-0.049286
-0.046844
-0.017548
0.051758
0.080566
0.075684
0.015137
-0.071259
-0.083954
-0.091766
-0.029755
0.032227
0.079590
0.107910
0.082520
0.009277
-0.018036
-0.016083
0.001953
0.020508
0.048340
0.065918
0.068848
0.076172
0.070801
0.058594
0.055176
0.037109
0.027832
0.043457
0.026367
0.020508
0.024902
0.022461
0.018066
0.006836
0.017578
0.008789
0.010254
0.003906
0.000000
-0.007294
0.001465
0.011230
-0.012177
-0.006805
-0.018524
-0.009735
0.001465
-0.004852
0.003906
-0.011200
0.002441
0.000488
-0.004364
0.003418
0.007324
0.001465
0.002441
0.007324
0.010742
0.003906
0.012207
0.008789
0.014648
0.016113
0.002930
-0.000458
-0.010712
-0.026337
-0.048798
-0.074188
-0.082977
-0.088837
-0.093719
-0.079559
-0.060028
-0.046356
-0.030731
-0.065887
-0.109344
-0.173309
-0.203094
-0.207001
-0.156708
-0.149872
-0.132782
-0.100555
-0.043915
-0.045380
-0.045868
-0.057098
-0.087372
-0.098602
-0.095673
-0.083954
-0.038544
-0.001434
0.014160
0.031250
0.041504
0.024414
0.025879
0.027344
0.032715
0.036621
0.035156
0.043945
0.045898
0.053223
0.038086
0.052246
0.040039
0.033691
0.035156
0.034668
0.040527
0.026855
0.021973
0.024414
0.015137
0.010254
0.021973
0.017578
0.016113
0.010742
0.006348
0.013184
0.012207
0.015137
0.010742
0.005859
0.011230
0.005371
0.003906
-0.001923
0.003418
0.004395
0.012207
0.001953
0.010742
0.012207
0.006348
0.010254
0.007812
0.009277
0.007812
0.001465
-0.001434
-0.001434
0.007324
0.013184
0.012695
0.014648
0.008789
0.001953
0.007324
0.010742
-0.005829
-0.005829
0.005859
0.000488
0.026855
0.010254
0.005371
0.010742
0.004395
-0.000458
0.014648
0.002441
0.004883
0.008789
0.008789
0.001953
-0.006317
0.018555
0.014648
0.016602
0.026367
0.029297
0.019043
-0.012177
-0.004364
-0.013153
0.003418
0.031738
0.027344
0.032227
0.030273
0.001953
0.013184
0.010742
-0.011688
-0.014618
0.006836
0.014648
0.034668
0.036133
0.025391
0.020020
0.031738
0.047363
0.045898
0.050293
0.029297
0.043457
0.029297
0.060059
0.010742
0.014648
0.015625
0.056152
0.066895
0.064453
0.040039
0.012695
0.020020
-0.004364
-0.000458
0.010254
0.018555
0.025391
0.033203
0.030273
0.031738
0.021484
0.021973
0.024902
0.011230
0.018555
0.015625
0.016113
0.014160
0.007324
0.000488
-0.003387
0.000977
-0.007782
-0.010712
-0.022919
-0.033173
-0.039520
-0.036102
-0.040985
-0.040009
-0.042450
-0.037079
-0.035126
-0.036102
-0.037079
-0.040009
-0.037079
-0.035614
-0.040497
-0.035614
-0.027313
-0.029755
-0.023407
-0.029755
-0.025848
-0.028290
-0.026337
-0.026825
-0.022919
-0.019501
-0.018524
-0.023895
-0.019012
-0.022430
-0.012665
-0.018524
-0.019501
-0.019012
-0.016571
-0.003876
-0.009247
-0.021454
-0.007294
-0.008270
-0.014618
-0.016571
-0.007782
-0.004852
-0.009247
-0.004852
-0.008759
-0.005829
-0.003387
-0.020966
-0.011200
-0.000458
-0.009735
-0.012665
-0.012665
-0.005829
-0.007782
-0.006805
-0.016571
-0.014130
-0.014618
-0.005829
-0.008270
-0.001923
-0.007782
0.000488
-0.008759
-0.013641
-0.008270
0.002441
0.007812
-0.003876
-0.010223
0.002441
-0.000946
0.000000
-0.002899
0.002441
0.008301
0.004395
0.020020
0.014648
0.014160
0.009766
0.004395
0.002441
-0.000458
0.001465
0.003418
0.010742
0.005371
0.012207
0.010742
0.005371
0.014160
0.024414
0.024902
-0.026337
-0.018036
-0.010223
-0.032196
-0.016083
0.009277
0.013184
-0.024384
-0.013153
0.028320
0.008301
-0.009247
0.024902
0.050781
0.044434
0.055176
0.021484
-0.032196
-0.092255
-0.065887
-0.010223
0.099609
0.134766
0.081543
0.018555
-0.006317
-0.007294
-0.027313
-0.032196
-0.011200
-0.023407
0.033203
0.051758
0.067871
0.087891
0.104004
0.067383
0.039062
0.028809
0.034668
0.076660
0.103516
0.101562
0.100586
0.089355
0.063965
0.070312
0.065430
0.025391
0.039551
0.028809
0.021484
0.008789
0.007812
-0.011200
-0.033661
-0.037567
-0.058563
-0.070770
-0.068817
-0.073700
-0.067841
-0.072723
-0.071259
-0.068817
-0.071259
-0.070770
-0.077606
-0.078094
-0.067352
-0.060516
-0.058563
-0.060516
-0.051727
-0.043427
-0.037079
-0.037079
-0.045380
-0.043915
-0.038055
-0.032684
-0.014618
-0.024872
-0.014130
-0.017059
-0.019501
-0.021454
-0.014130
-0.014618
-0.017548
-0.011200
-0.020477
-0.003387
-0.002899
-0.005341
-0.012177
-0.014130
-0.009247
-0.020477
-0.016083
-0.014130
-0.015106
-0.020966
-0.018524
-0.030731
-0.025360
-0.023895
-0.030731
-0.024384
-0.026825
-0.037079
-0.028778
-0.031219
-0.030731
-0.032684
-0.036591
-0.029755
-0.032196
-0.033173
-0.023407
-0.029266
-0.014130
-0.031219
-0.022430
-0.006805
-0.015594
-0.020966
-0.005829
-0.005341
-0.006317
0.003906
-0.008270
0.008789
-0.002899
0.003906
0.008789
-0.004364
-0.017548
-0.006805
0.000488
-0.003876
-0.005341
-0.010712
-0.011200
-0.004364
-0.010712
-0.002411
-0.016083
-0.013153
-0.018524
-0.009247
-0.009735
-0.012665
-0.001434
-0.020477
-0.010223
0.005859
0.018066
0.005371
0.005371
-0.017059
-0.017548
-0.032196
-0.024384
0.030762
0.034180
0.013672
0.015137
0.018066
0.002930
0.064453
0.040039
0.030762
0.001953
-0.021942
0.009766
0.053223
0.050781
0.057129
0.087402
0.101074
0.094238
0.104980
0.088867
0.076660
0.090332
0.110352
0.120117
0.084473
0.098145
0.125977
0.141602
0.123047
0.085449
0.066406
0.069336
0.077148
0.066895
0.044922
0.052246
0.047852
0.036621
0.006348
-0.021942
-0.042450
-0.029266
-0.028778
-0.024872
-0.025360
-0.030243
-0.037567
-0.036591
-0.037567
-0.048309
-0.039520
-0.034637
-0.028778
-0.022919
-0.021942
-0.007782
0.008301
-0.000458
-0.002411
-0.007294
-0.010712
0.009277
-0.002411
-0.002411
0.004395
-0.008270
-0.004852
-0.007782
-0.011200
-0.015106
-0.022919
-0.022919
-0.026337
-0.030731
-0.035614
-0.027313
-0.025848
-0.039032
-0.034149
-0.037079
-0.033173
-0.034149
-0.036591
-0.026337
-0.028290
-0.019501
-0.025848
-0.016571
-0.021454
-0.022430
-0.014618
-0.014618
-0.008270
-0.016571
-0.007294
-0.004364
-0.009247
-0.015106
-0.014618
-0.002899
-0.015594
-0.001434
0.002930
0.011230
0.035645
0.030762
-0.003387
-0.067841
-0.209442
-0.376923
-0.439423
-0.380829
-0.183563
0.036133
0.171387
0.071289
-0.070770
-0.187958
-0.204071
-0.204559
-0.305634
-0.294403
-0.183075
-0.058075
0.022461
0.071289
0.114746
0.092773
0.078613
0.043945
0.057129
0.084473
0.089844
0.074707
0.067383
0.068359
0.070312
0.072266
0.053223
0.054688
0.043945
0.038086
0.036133
0.031250
0.021973
0.014160
-0.007294
-0.016083
-0.016571
0.009766
0.023926
0.013672
0.010254
0.050781
0.054688
0.064453
0.047852
0.022461
-0.008270
-0.017548
-0.090790
-0.002899
0.026855
0.060059
0.034668
0.036133
0.044434
0.034180
0.014160
0.011719
-0.019501
-0.033173
-0.034637
-0.029755
-0.028778
-0.029266
0.003418
0.029785
0.031250
0.062500
0.085449
0.082031
0.055664
0.038574
0.030273
0.035156
0.043945
0.059082
0.049316
0.067383
0.075195
0.084961
0.083984
0.065918
0.061523
0.042480
0.037598
0.049316
0.043457
0.040039
0.028809
0.014160
0.020996
0.020020
0.011230
0.008301
0.007324
-0.004364
-0.009247
-0.010712
-0.018524
-0.027802
-0.030731
-0.030731
-0.015594
-0.036591
-0.029755
-0.025848
-0.028778
-0.034149
-0.033661
-0.037567
-0.030731
-0.031708
-0.036102
-0.024872
-0.029755
-0.033173
-0.035614
-0.029266
-0.033661
-0.025848
-0.028778
-0.028290
-0.019989
-0.022430
-0.010712
-0.019012
-0.011688
-0.011688
-0.017059
-0.013153
-0.011200
-0.006317
-0.004364
-0.000458
0.006348
0.009766
-0.000946
0.005859
0.008301
0.000977
0.003418
-0.004364
-0.000946
0.004395
0.007812
0.002930
0.006348
-0.000458
0.008789
0.001465
0.001465
-0.006317
0.004395
-0.001434
0.014648
-0.000946
0.005859
0.004395
0.003906
0.007324
0.011230
0.003418
0.001465
0.006836
0.001465
0.002930
0.009277
0.007324
0.010254
0.007324
0.002930
0.008301
-0.001923
0.004395
0.000000
0.008301
-0.008270
0.000977
-0.005341
0.000000
0.004395
0.005371
0.004883
0.013672
0.002441
0.001465
0.004883
-0.004364
0.001465
-0.002411
0.006348
0.000977
0.018555
0.020020
0.027344
0.021973
0.013184
-0.006317
-0.030243
-0.019501
0.005859
0.028320
0.031738
0.040039
0.011230
-0.039032
-0.015106
-0.012665
-0.010223
-0.001923
0.012695
0.008789
0.005371
0.018555
0.015137
0.008301
0.032715
0.037598
0.030273
0.052246
0.072754
0.060547
0.025879
0.031250
0.052734
0.063965
0.056641
0.029785
0.000000
-0.017059
-0.034637
-0.018524
0.018555
0.031250
0.011230
0.000488
-0.022430
-0.064911
-0.083954
-0.101044
-0.117645
-0.144012
-0.132294
-0.124481
-0.099091
-0.076141
-0.056610
-0.077118
-0.085419
-0.100067
-0.082977
-0.083466
-0.098602
-0.092743
-0.067841
-0.034637
-0.023407
-0.019989
0.005859
0.016602
0.036621
0.048340
0.047363
0.065918
0.058594
0.065918
0.070801
0.086914
0.080078
0.086914
0.077148
0.074707
0.066406
0.071777
0.071289
0.052734
0.042969
0.034180
0.023438
0.016602
0.026367
0.019531
0.012695
0.008301
0.004395
0.000488
0.008301
0.002930
0.004395
-0.000946
0.000977
0.009277
0.000488
0.009277
0.012207
0.014160
0.007812
0.021973
0.006836
0.012207
0.004883
0.009766
0.006348
0.011719
0.008301
0.004395
0.001953
-0.002411
0.003418
0.004395
-0.002899
-0.010712
-0.004852
0.003418
0.002441
0.002441
-0.003387
-0.012177
-0.004364
-0.005341
-0.003387
0.005371
-0.001923
-0.013641
-0.010712
-0.014130
-0.010223
-0.019501
-0.010223
-0.010223
-0.002899
-0.000458
-0.008270
-0.009247
-0.007294
-0.005829
-0.020477
-0.000458
-0.000458
-0.017548
-0.035614
-0.027802
-0.020966
-0.011200
0.026855
0.025879
0.022461
0.004395
0.009277
0.043457
0.042480
0.005371
-0.016571
-0.005341
0.021973
0.037598
0.041992
0.046387
0.008789
0.003418
0.007812
0.017578
0.037109
0.020508
-0.000946
-0.015106
-0.009247
0.000488
0.012695
-0.003876
-0.017548
-0.006317
0.008301
0.026855
0.034180
0.018555
-0.019012
-0.032196
-0.017059
-0.007294
0.012207
0.041016
0.076660
0.053223
0.047363
0.021973
0.025879
0.043457
0.055176
0.062988
0.055176
0.057129
0.138184
0.103516
0.078125
0.104492
0.067871
0.055176
0.062012
0.077148
0.044434
0.025879
-0.001434
-0.015594
-0.022430
-0.037567
-0.045380
-0.066864
-0.069305
-0.078583
-0.097626
-0.111786
-0.118622
-0.129364
-0.131317
-0.130341
-0.123505
-0.114716
-0.103485
-0.100067
-0.096649
-0.077606
-0.069305
-0.071259
-0.065887
-0.058563
-0.050262
-0.055634
-0.037567
-0.045868
-0.040009
-0.037079
-0.029266
-0.032196
-0.030731
-0.027313
-0.026337
-0.022919
-0.030731
-0.031219
-0.021454
-0.024872
-0.020477
-0.017548
-0.012177
-0.018524
-0.009735
-0.009247
-0.009247
-0.000946
-0.007782
-0.005829
-0.005341
0.001953
0.023926
0.014160
0.011719
0.012207
0.014648
0.017090
0.020508
0.019531
0.031738
0.022949
0.016602
0.040527
0.027344
0.027344
0.039551
0.060059
0.079590
0.100098
0.086426
0.008301
-0.163544
-0.388641
-0.436005
-0.323212
-0.079071
0.155273
0.253906
0.114746
-0.057587
-0.135712
-0.189911
-0.188446
-0.189911
-0.179169
-0.119110
-0.040497
0.048828
0.061035
0.064453
0.062500
0.067383
0.069336
0.116699
0.128906
0.095703
0.057129
0.036133
-0.005341
-0.007294
0.055176
0.063965
0.015137
0.032715
0.044922
0.128418
0.159180
0.112305
0.045898
0.000488
-0.010223
0.028320
0.052734
0.062988
0.093262
0.091309
0.075195
0.055176
0.051758
0.032715
0.011230
0.016602
0.021973
0.035156
0.032715
0.013184
0.000000
-0.020966
-0.023407
-0.014618
-0.007294
-0.009247
-0.015106
-0.023407
-0.028778
-0.001923
0.011719
0.010742
0.000977
-0.006805
-0.006805
-0.004852
-0.005341
0.000977
0.003906
0.021484
0.020508
0.007812
0.009277
0.007324
0.011230
0.030762
0.022949
0.017578
0.018066
0.017090
0.014160
0.016602
0.020996
0.016602
0.028809
0.019531
0.031250
0.023926
0.027832
0.039062
0.034180
0.020508
0.029297
0.017090
0.032715
0.027832
0.020508
0.033691
0.023926
0.021484
0.017578
0.011230
0.025879
0.022949
0.010742
0.006836
0.020996
0.014648
0.001465
0.001465
0.008301
0.005371
0.010254
0.005371
0.008301
0.003906
0.003418
0.002441
0.000977
0.002930
-0.002899
0.009277
-0.005829
-0.004364
-0.010712
-0.015106
-0.008759
-0.010712
-0.004852
-0.013641
-0.019501
-0.020477
-0.023895
-0.017548
-0.014618
-0.020966
-0.020477
-0.023895
-0.022430
-0.022919
-0.027313
-0.012665
-0.021454
-0.022430
-0.024872
-0.008759
-0.022430
-0.014130
-0.024872
-0.025360
-0.021454
-0.023407
-0.009247
-0.006805
0.013184
0.006836
0.013672
0.000000
-0.003876
-0.007782
-0.004364
-0.005829
-0.021942
-0.012665
-0.010223
-0.007294
-0.013153
-0.009735
-0.014618
-0.015106
-0.019501
-0.026825
-0.028290
-0.037567
-0.046356
-0.036102
-0.035126
-0.037079
-0.045868
-0.051239
-0.032684
-0.033661
-0.030731
-0.045868
-0.057587
-0.042450
-0.038055
-0.034637
-0.035614
-0.037567
-0.044403
-0.029755
-0.027313
-0.011200
-0.017548
-0.012665
-0.021454
-0.016083
-0.000458
0.018555
0.011719
-0.013641
0.002441
0.013672
0.040527
0.056641
0.042480
0.012695
-0.018036
0.000977
0.006348
0.026855
0.137695
0.153320
0.021484
0.014648
-0.005829
0.039551
0.052246
0.070312
0.063965
0.064941
0.080566
0.062988
0.041016
0.015137
0.027344
0.029785
0.049805
0.064453
0.065430
0.045410
0.023438
0.002930
-0.019501
-0.036102
-0.035614
-0.032684
-0.052704
-0.064911
-0.084442
-0.066376
-0.090790
-0.097137
-0.121063
-0.102509
-0.090790
-0.086395
-0.120087
-0.144989
-0.179169
-0.163055
-0.157684
-0.141083
-0.146942
-0.114227
-0.125946
-0.121552
-0.079559
-0.063446
-0.064911
-0.065399
-0.078583
-0.069305
-0.050262
-0.020966
-0.000458
0.007812
0.004883
0.020020
0.022461
0.026855
0.028320
0.025391
0.034668
0.024414
0.026367
0.018066
0.015137
0.015137
0.008789
0.017090
0.001953
0.008301
0.005859
-0.002411
0.000977
-0.000458
0.006836
0.001465
-0.002411
-0.007782
0.006836
0.006836
0.012695
0.015625
0.007812
0.015137
0.013184
0.010742
0.019043
0.017578
0.020020
0.010742
0.005859
-0.003387
0.000488
0.004395
0.019043
0.031250
0.033203
0.041504
0.040527
0.038574
0.029297
0.044922
0.046387
0.043457
0.049805
0.060059
0.058105
0.067383
0.079590
0.072754
0.069824
0.075195
0.062500
0.068359
0.059082
0.061523
0.059082
0.042480
0.042969
0.041992
0.027344
0.029297
0.028809
0.026855
0.035645
0.020020
0.013184
0.013672
0.017090
0.008301
0.020996
-0.003876
0.011719
0.001953
-0.002899
-0.000946
0.000000
0.010254
0.009277
0.000000
0.000000
-0.002411
-0.017548
-0.012177
0.069824
0.118652
0.133301
0.098633
0.059082
-0.018524
-0.000946
0.028320
0.058594
0.019531
0.003418
0.008301
0.057617
0.076660
0.039062
0.035156
0.041992
0.071289
0.078613
0.035156
0.000000
-0.002899
0.008301
0.044922
0.069336
0.083008
0.078125
0.067871
0.083496
0.076660
0.083008
0.066406
0.074219
0.045410
0.006836
-0.010223
-0.033173
-0.051727
-0.057098
-0.052704
-0.058563
-0.069794
-0.073700
-0.091766
-0.102509
-0.112762
-0.116180
-0.108368
-0.093719
-0.083954
-0.075165
-0.086395
-0.085419
-0.063446
-0.047821
-0.043427
-0.017059
-0.035614
-0.012665
-0.029266
-0.027802
-0.018036
0.017578
0.054199
0.060059
0.034668
0.008789
0.006348
-0.011688
-0.012177
-0.008270
0.013672
0.018066
0.024902
0.020020
0.004395
0.006348
-0.002899
-0.010712
-0.003876
-0.006805
-0.005341
-0.000458
0.008301
-0.005341
-0.005341
-0.010712
-0.010712
-0.025360
-0.046356
-0.071259
-0.093231
-0.101532
-0.116180
-0.117645
-0.110321
-0.088348
-0.073212
-0.089325
-0.095673
-0.113251
-0.116180
-0.107880
-0.090302
-0.081512
-0.102997
-0.094208
-0.065399
-0.030243
-0.029266
-0.024872
-0.000946
-0.019012
-0.015106
0.005859
-0.001923
-0.001434
-0.001923
-0.016571
-0.029266
-0.004852
-0.022430
-0.009247
-0.009247
-0.027313
-0.034637
-0.027313
-0.034637
-0.034637
-0.017548
-0.013641
-0.008759
-0.004852
0.005371
-0.001923
0.000488
-0.001434
0.013672
0.007324
0.008301
0.019531
0.016113
0.016113
0.012207
0.019531
0.020508
0.024414
0.018555
0.025879
0.032715
0.020020
0.033203
0.023926
0.024414
0.035156
0.022461
0.033691
0.032715
0.029785
0.030273
0.026855
0.039062
0.032227
0.026855
0.030762
0.033691
0.031250
0.027832
0.034668
0.029297
0.038086
0.031250
0.025879
0.022949
0.036621
0.029297
0.027344
0.032227
0.024902
0.016113
0.019531
0.031250
0.023926
0.032227
0.029297
0.015137
0.025391
0.025391
0.019531
0.029297
0.021484
0.021973
0.011230
0.022949
0.009277
0.027344
0.007324
0.019531
0.013184
0.009766
0.013672
0.006348
0.008789
0.000977
-0.007294
0.000000
-0.002411
-0.002899
0.002930
-0.001434
-0.007782
-0.010712
-0.015106
-0.029755
-0.024872
-0.005829
0.017578
0.051270
0.146484
0.178711
0.044434
-0.005829
-0.031708
-0.056610
0.062012
0.182129
0.229980
0.279785
0.247070
0.190430
0.131836
0.078613
0.078125
0.142090
0.171875
0.183105
0.205078
0.171387
0.125488
0.081543
0.037109
0.013184
0.024902
0.033203
0.038574
0.015137
-0.015106
-0.045380
-0.052216
-0.071747
-0.063446
-0.073700
-0.086884
-0.071259
-0.068329
-0.073700
-0.060516
-0.059540
-0.056122
-0.041473
-0.047821
-0.041962
-0.031708
-0.030731
-0.028778
-0.022430
-0.027802
-0.018524
-0.029266
-0.019012
-0.013641
-0.019989
-0.013153
-0.016571
-0.024384
-0.011688
-0.007294
-0.007782
-0.018524
-0.016083
0.003906
0.000977
-0.001923
-0.002899
0.006836
-0.010223
0.002930
0.006348
0.006836
0.008789
0.007324
0.003418
0.003906
0.008301
0.019043
0.008301
0.006348
0.004395
0.002930
0.014648
0.009277
0.005371
0.006348
0.008301
0.005371
0.022949
0.008789
0.004883
0.010742
0.010742
0.019531
0.022461
0.020508
0.011719
0.020996
0.009766
0.016113
0.008789
0.020996
0.020508
0.013184
0.012207
0.013184
-0.004852
-0.032196
-0.059540
-0.072235
-0.080048
-0.076141
-0.042938
-0.014618
0.004395
-0.008759
-0.030243
-0.049286
-0.064911
-0.078583
-0.080536
-0.088348
-0.093231
-0.058075
-0.026337
-0.015106
0.000977
-0.012665
-0.007782
0.000000
-0.015594
-0.023895
-0.020966
-0.027802
-0.021454
-0.014130
-0.019012
-0.016571
-0.010712
-0.006317
-0.006317
-0.000946
-0.005829
-0.011688
-0.001923
-0.006805
-0.000458
-0.002411
-0.004364
-0.002411
0.006348
0.003906
-0.003387
0.003906
0.003906
0.002930
0.004883
0.001465
0.000488
-0.000458
0.000000
-0.004364
0.000000
-0.003387
-0.006805
0.003906
0.001465
0.004883
-0.011200
0.005371
0.005859
0.004883
0.000977
-0.009247
-0.003387
-0.001923
-0.001923
0.001465
-0.000946
-0.015594
0.003906
-0.006317
0.000977
0.000000
0.002930
0.003906
0.002441
-0.006805
-0.002899
0.007324
0.003418
0.001465
0.003418
-0.000946
0.003418
0.007812
0.005371
0.014648
0.015137
0.012207
0.020020
0.019043
0.017090
-0.006317
-0.008270
0.003418
0.047852
0.058105
0.021973
0.026855
0.061523
0.077148
0.055664
0.001465
0.034668
0.114746
0.158203
0.106934
0.053711
0.020996
0.030762
0.029785
0.040039
0.025391
0.067871
0.075684
0.040039
0.022461
-0.000946
-0.020966
-0.010223
-0.003876
-0.024872
-0.005829
-0.006317
-0.014130
-0.024384
-0.006805
-0.011688
-0.017548
0.010742
0.025879
0.047363
0.036621
0.034180
0.040527
0.048828
0.053223
0.086426
0.081543
0.022949
0.014648
0.000977
0.015137
0.011230
0.010742
-0.007782
-0.008759
-0.022430
-0.040009
-0.040985
-0.055145
-0.069794
-0.080536
-0.086395
-0.070282
-0.051727
-0.052216
-0.061981
-0.067352
-0.072723
-0.067841
-0.052704
-0.037567
-0.026825
-0.022919
-0.019989
-0.010712
-0.017059
-0.006317
-0.016083
-0.000458
-0.012665
-0.007294
0.004883
0.006348
0.005859
0.014648
0.009277
0.009766
0.008301
0.010742
0.002441
0.008789
-0.008759
-0.009735
0.008789
0.014648
0.009766
0.017090
0.013672
0.006348
0.017578
-0.006805
-0.008759
-0.002411
0.004395
0.014648
0.025879
0.034668
0.046875
0.042969
0.032227
0.013672
-0.003876
0.012207
0.025391
0.032715
0.031250
0.028809
0.018066
0.009766
0.002441
-0.000458
-0.004852
-0.001434
-0.014618
-0.006317
-0.006317
0.000000
-0.025360
-0.018036
-0.002899
0.003418
-0.019501
-0.014618
-0.012665
-0.010223
-0.012177
0.006836
0.004883
0.009766
0.009277
0.041992
0.036133
0.033691
0.017090
0.001953
0.009277
0.003418
0.010742
0.029297
0.017578
0.020020
0.023438
0.019043
0.020508
0.007324
0.002930
0.017578
0.012695
0.022949
0.014648
0.002930
0.011230
0.015625
0.014648
0.011230
0.010742
0.009766
0.022949
0.017578
0.007324
0.003906
-0.003387
0.001953
-0.005341
-0.019501
-0.008759
-0.009735
-0.024384
-0.024872
-0.027313
-0.013153
-0.005829
-0.012177
-0.023407
-0.047333
-0.014130
0.063965
0.071777
0.012207
-0.103485
-0.212860
-0.161102
-0.013641
0.084473
0.111816
0.061035
-0.050751
-0.098114
-0.129364
-0.062469
-0.096649
-0.078094
-0.056610
-0.027313
-0.028290
-0.042938
-0.077118
-0.055634
-0.009735
0.019043
0.003906
-0.039520
-0.063446
-0.026337
0.003906
0.018066
0.014648
0.029785
0.023926
0.040527
0.041992
0.050293
0.052246
0.044434
0.042969
0.041016
0.035645
0.032715
0.042480
0.049805
0.058594
0.061035
0.060059
0.054199
0.041016
0.038574
0.034668
0.034180
0.038086
0.041992
0.042969
0.041992
0.025391
0.023438
0.031738
0.019043
0.019531
0.018555
0.019043
0.021484
0.008789
0.012207
0.020508
0.024414
0.019043
0.016602
0.017578
0.019043
0.021973
0.022461
0.027344
0.022461
0.035156
0.020020
0.028320
0.025391
0.025391
0.037109
0.034180
0.033203
0.023438
0.028809
0.017578
0.022949
0.021973
0.024414
0.018555
0.013184
0.017090
0.018066
0.010742
0.017578
0.008301
0.000488
-0.000458
-0.000458
0.009766
0.005371
-0.008270
-0.004364
-0.007294
-0.002899
-0.006805
-0.003387
-0.010712
-0.002411
-0.012177
-0.003387
-0.009735
-0.009247
-0.015106
-0.007294
-0.008759
-0.016571
-0.017548
-0.011688
-0.004364
-0.008270
-0.008759
-0.007782
-0.014618
-0.013641
-0.007294
-0.002899
-0.011200
-0.007782
-0.009247
-0.005341
-0.017059
-0.019989
-0.010712
-0.007782
-0.012665
-0.004852
-0.015106
-0.016083
-0.020477
-0.006317
-0.012177
-0.014130
-0.019501
-0.010223
-0.015594
-0.032196
-0.023895
-0.029755
-0.026825
-0.029755
-0.031708
-0.056122
-0.065399
-0.078094
-0.083954
-0.069794
-0.035126
-0.007294
0.070801
0.152344
0.223145
0.217285
0.161621
0.049316
-0.044891
-0.073700
-0.029755
0.052246
0.095703
0.134277
0.145996
0.136719
0.090332
0.060059
0.017578
-0.036102
-0.051727
-0.078583
-0.076630
-0.088348
-0.094208
-0.100067
-0.089325
-0.087860
-0.091766
-0.090790
-0.104950
-0.060516
0.005859
0.004883
-0.019989
-0.045380
-0.026825
-0.000458
0.002930
0.014648
0.049316
0.102539
0.036621
-0.035126
-0.017548
-0.022919
0.024414
0.106934
0.118652
0.062012
0.019043
0.012695
0.000488
-0.004364
0.013184
0.022461
0.040039
0.030273
0.026855
0.010254
-0.008270
-0.004852
-0.004852
-0.003387
0.005371
-0.001434
-0.019989
-0.005829
-0.014130
-0.004852
-0.016571
-0.011688
-0.022919
-0.017059
-0.031708
-0.026825
-0.026337
-0.029266
-0.037079
-0.039520
-0.035126
-0.039032
-0.042938
-0.031708
-0.048309
-0.044403
-0.045868
-0.044891
-0.041962
-0.028290
-0.040985
-0.043427
-0.038544
-0.033661
-0.031708
-0.041473
-0.037079
-0.026337
-0.035126
-0.034637
-0.018524
-0.021942
-0.026337
-0.026825
-0.020477
-0.023895
-0.011200
-0.016083
-0.024384
-0.017548
-0.021942
-0.009735
-0.009247
-0.017059
-0.019501
-0.014130
-0.014618
-0.001434
-0.006805
-0.012177
-0.012177
-0.004364
-0.012665
-0.003876
-0.011688
-0.016571
-0.004852
-0.005341
-0.006317
-0.010712
-0.005829
-0.006317
-0.008759
0.000000
-0.000458
0.005371
0.000000
-0.001434
0.005371
0.006348
0.009277
0.017578
0.022949
0.032227
0.026367
0.032227
0.026367
0.020020
-0.014130
-0.061493
-0.093231
-0.102997
-0.102509
-0.049774
0.003418
0.013672
0.010742
0.009277
-0.000946
-0.041962
-0.109344
-0.101532
-0.061005
-0.026825
-0.016083
0.002441
0.013672
0.022461
0.036621
0.032715
0.026855
0.039551
0.023926
0.029785
0.026855
0.018555
0.015625
0.021973
0.023438
0.015137
0.005371
0.004395
-0.001434
-0.017059
-0.049774
-0.047821
-0.052216
-0.005341
0.064941
0.033691
0.019531
0.039551
0.004883
-0.000458
-0.021454
0.000488
0.001953
0.023438
0.051270
0.053711
0.070801
0.060059
0.067383
0.064453
0.045410
0.058105
0.047363
0.048828
0.064453
0.078613
0.072266
0.070312
0.078613
0.036621
-0.069794
-0.091278
-0.011200
0.090820
0.140625
0.151855
0.085938
0.038574
0.003906
-0.002411
-0.001434
0.013672
0.025391
0.037598
0.044434
0.058594
0.054199
0.053711
0.039551
0.034180
0.016602
0.013184
-0.007294
-0.015106
-0.038544
-0.030731
-0.057098
-0.044403
-0.049286
-0.037567
-0.045380
-0.055145
-0.072235
-0.053192
-0.046844
-0.044403
-0.045868
-0.019989
-0.005829
-0.005341
-0.001434
0.004395
-0.018036
-0.014618
0.004883
0.074707
0.118652
0.153320
0.162109
0.147461
0.113770
0.076660
0.067871
0.064941
0.082031
0.095703
0.120117
0.106445
0.105469
0.087402
0.070312
0.041992
0.000000
-0.018524
-0.034637
-0.047821
-0.076141
-0.087860
-0.102509
-0.104462
-0.109344
-0.118134
-0.118134
-0.117157
-0.139618
-0.127411
-0.115692
-0.118134
-0.109833
-0.114227
-0.105927
-0.113739
-0.108368
-0.082489
-0.083954
-0.086395
-0.068329
-0.041473
-0.047821
-0.045380
-0.044891
-0.033661
-0.033173
-0.033661
-0.021454
-0.017059
-0.023895
0.002441
0.001953
0.018555
0.003906
0.002930
0.000000
-0.014130
0.000488
0.009277
0.020508
0.020020
0.029785
0.019531
0.011719
0.015625
0.017090
0.005371
0.009277
0.020020
0.027344
0.017578
0.027344
0.016113
0.029297
0.026855
0.019043
0.031738
0.029297
0.024902
0.022461
0.031738
0.034180
0.030762
0.038086
0.018066
0.027344
0.012207
0.026855
0.020996
0.012695
0.012207
0.014648
0.007324
0.008301
0.001953
0.001953
-0.004852
-0.005341
-0.009247
-0.006805
-0.009735
-0.007782
-0.003876
-0.016083
-0.013153
-0.007782
-0.007782
-0.017059
-0.006317
-0.012177
-0.008759
-0.004364
-0.013641
-0.009735
0.000977
-0.002899
0.003418
-0.010223
0.000977
-0.008270
0.002441
-0.002411
0.000000
0.002441
-0.006805
-0.004364
0.000000
0.001465
0.004883
0.000000
0.003418
0.000000
-0.002411
-0.000458
0.000000
0.004883
0.003418
0.011230
0.004883
0.000488
-0.001434
0.005859
0.004395
0.005859
0.009766
0.011719
0.005859
0.005859
0.003906
0.013672
0.014160
0.006348
0.008789
0.010742
0.005371
0.003906
0.009277
0.008789
0.017578
0.009766
0.011230
0.012695
0.005859
0.013184
0.009277
0.010742
0.011230
0.004395
0.007812
0.015625
0.007812
0.014648
0.010254
0.006836
0.022461
0.014160
0.006836
0.019531
0.013184
0.020020
0.023438
0.029785
0.039551
0.036133
0.053223
0.078613
0.143066
0.263184
0.377441
0.055176
-0.538544
-0.537567
-0.419891
0.065430
0.663574
0.739258
0.445312
0.040527
-0.237274
-0.344696
-0.267548
-0.118134
-0.007294
0.106934
0.172363
0.099121
0.044922
-0.010223
-0.090790
-0.080048
-0.054169
-0.019989
-0.012665
-0.037079
-0.069305
-0.092255
-0.115204
-0.117645
-0.113739
-0.102020
-0.099579
-0.085907
-0.083954
-0.092255
-0.076630
-0.047333
-0.049774
-0.056610
-0.042450
-0.035126
-0.040985
-0.036102
-0.030731
-0.030243
-0.015106
-0.004852
-0.003387
0.000488
-0.003387
0.020020
0.026367
0.024902
0.026367
0.018555
0.019531
0.021484
0.027832
0.010254
0.019043
0.021973
0.019043
0.023926
0.025879
0.023438
0.020020
0.027832
0.018066
0.024902
0.026367
0.017578
0.025391
0.018066
0.018066
0.025879
0.019043
0.022461
0.022949
0.023438
0.021973
0.011719
0.011230
0.009766
0.027832
0.028809
0.020020
0.018555
0.020020
0.009277
0.014648
0.022949
0.017578
0.029785
0.010254
0.019043
0.012207
0.010254
0.025391
0.020020
0.014648
0.004395
0.015137
0.018555
0.018066
0.014648
0.025391
0.019531
0.008789
0.014648
0.004395
0.014160
0.010742
0.016113
0.017090
0.020508
0.015625
0.013184
0.013672
0.007324
0.015137
0.023438
0.018555
0.017578
0.018066
0.029297
0.006348
0.018555
0.014160
0.018555
0.022461
0.017578
0.015137
0.019531
0.024414
0.014160
0.021484
0.022461
0.016113
0.028809
0.011719
0.018066
0.017090
0.018066
0.020020
0.025391
0.014648
0.010742
0.020508
0.006348
0.016113
0.013184
0.013184
0.021973
0.009766
0.010254
0.002930
0.005371
0.015625
-0.003387
0.007324
-0.000458
0.011719
0.006836
-0.009247
-0.001434
0.006836
0.005371
0.001465
0.002441
0.009277
-0.008270
0.011230
0.002930
0.004883
0.009277
0.002930
0.001465
0.002441
-0.004852
-0.000458
0.002930
-0.000458
0.001465
0.001465
0.013184
0.006836
0.002441
-0.004364
0.000977
-0.006317
-0.003387
0.011230
-0.004364
0.000000
-0.003876
-0.005341
-0.003387
0.009277
0.004395
-0.004852
0.000488
0.001465
-0.000946
-0.002411
0.001465
0.004883
-0.000946
0.001465
0.007324
-0.014618
0.001953
-0.001923
-0.005341
-0.000458
-0.000946
-0.002411
-0.002899
-0.004364
-0.010712
0.000000
-0.000946
0.012207
0.017090
0.053223
0.074707
0.126953
0.231445
0.220703
0.000977
-0.207489
-0.206512
-0.081024
0.006836
0.017578
0.062988
0.155762
0.210449
0.200195
0.069336
-0.057587
-0.119598
-0.117645
-0.068329
0.011230
0.011719
-0.008759
0.031738
0.113281
0.177734
0.175781
0.122070
0.027344
-0.051727
-0.088348
-0.004852
0.106934
0.172852
0.153320
0.082031
0.036133
-0.008270
-0.047333
-0.093231
-0.105927
-0.093719
-0.069305
-0.060516
-0.060516
-0.064911
-0.098602
-0.113739
-0.137177
-0.160614
-0.174286
-0.174286
-0.176727
-0.164520
-0.162079
-0.140106
-0.128387
-0.126434
-0.124969
-0.111298
-0.098114
-0.091766
-0.081024
-0.081512
-0.061981
-0.041962
-0.043915
-0.040985
-0.032684
-0.027313
-0.017548
-0.024384
-0.001923
-0.002899
-0.002411
0.002930
0.014160
0.003906
0.047852
0.059570
0.074707
0.070312
0.054688
0.041992
0.062500
0.051758
0.032227
0.059570
0.065918
0.080566
0.072754
0.065430
0.062012
0.045410
0.051270
0.044434
0.037598
0.038574
0.023438
0.031738
0.015625
0.013672
0.011719
0.013672
0.000488
0.008789
0.005371
0.009766
0.001953
0.004395
0.009277
0.009277
0.006836
0.013184
0.015137
0.008789
0.002930
0.004883
0.007324
0.009766
0.006348
0.016602
0.008789
0.014648
0.009277
0.008301
0.002441
0.016602
0.015625
0.013184
0.013184
0.011230
0.017090
0.015625
0.017578
0.009277
0.012695
0.009277
0.018066
0.009277
0.015625
0.006348
0.017578
0.016113
0.008789
0.011230
0.011230
0.014648
0.018555
0.017090
0.013184
0.017090
0.014648
0.016602
0.016602
0.020508
0.020020
0.016113
0.017578
0.013672
0.018555
0.024902
0.022461
0.015137
0.013672
0.017090
0.018066
0.020508
0.019043
0.016113
0.023926
0.016113
0.016113
0.017578
0.023438
0.032227
0.027832
0.021973
0.018066
0.020020
0.025391
0.022949
0.025391
0.027344
0.028809
0.030273
0.033691
0.030273
0.030762
0.028320
0.024414
0.020996
0.028809
0.029785
0.024902
0.021973
0.025879
0.024902
0.036621
0.026367
0.024414
0.021973
0.017578
0.016113
0.027344
0.018555
0.021484
0.013184
0.022461
0.014648
0.004395
0.013184
0.008301
0.009277
0.010254
0.012207
0.011230
0.019531
0.037109
0.051758
0.072754
0.153809
0.215820
0.261719
0.074219
-0.363251
-0.302704
-0.206024
-0.035614
0.083008
0.124512
0.100586
0.060547
-0.000946
-0.064423
-0.118134
-0.139130
-0.153290
-0.134735
-0.109833
-0.091766
-0.067841
-0.050262
-0.014130
0.006348
0.019531
0.029785
0.046875
0.059082
0.066406
0.075195
0.063965
0.064941
0.044922
0.046387
0.045898
0.056152
0.061035
0.071777
0.071289
0.076660
0.073242
0.051758
0.031250
0.014648
0.014160
0.008301
-0.004852
-0.010223
-0.007782
-0.016571
-0.015594
-0.025360
-0.031219
-0.026337
-0.033173
-0.032196
-0.031708
-0.028290
-0.026337
-0.023407
-0.017548
-0.021942
-0.026825
-0.019989
-0.015594
-0.004852
-0.008759
-0.008759
-0.014130
-0.008759
-0.005829
-0.018036
0.002441
-0.001434
-0.005829
-0.014130
-0.019012
0.003418
-0.004852
-0.006805
-0.010223
-0.019501
-0.012177
0.000488
-0.013153
-0.021942
-0.003876
-0.003387
0.003418
-0.008270
-0.007294
0.000977
-0.003387
-0.011200
-0.003876
-0.008270
-0.018036
-0.013153
0.001465
0.005859
0.004883
-0.000946
-0.016083
0.005371
0.003906
0.001953
0.006836
-0.000458
-0.003387
-0.009247
0.006836
0.002441
0.009277
0.000488
-0.000458
-0.001434
0.009766
0.009277
0.005371
0.011230
0.014648
0.009277
0.015625
0.018555
-0.001434
0.012695
0.020508
0.009277
0.013184
0.010254
0.019531
0.009766
0.022461
0.011230
0.022461
0.013184
0.025879
0.008789
0.003418
0.018066
0.021973
0.018066
0.020020
0.015625
0.015625
0.023926
0.032227
0.018555
0.019043
0.013672
0.014160
0.021973
0.017578
0.025879
0.010742
0.016602
0.019043
0.020020
0.025879
0.016113
0.016113
0.015137
0.011719
0.031738
0.018555
0.018066
0.014648
0.023926
0.018066
0.013672
0.018555
0.027344
0.030762
0.015625
0.020508
0.020508
0.019043
0.019531
0.019531
0.024414
0.023926
0.019531
0.020020
0.012695
0.020996
0.017090
0.022949
0.024414
0.018066
0.018555
0.013184
0.031250
0.023438
0.013672
0.018066
0.015625
0.011230
0.025391
0.014160
0.020508
0.016602
0.029785
0.032715
0.048828
0.106445
0.154297
0.212891
0.127441
-0.192841
-0.286591
-0.209442
-0.136200
0.126465
0.255859
0.212891
0.076660
-0.036591
-0.091766
-0.101532
-0.065399
-0.034149
0.014648
0.052734
0.049316
0.044434
0.028809
0.028809
0.038086
0.043457
0.051270
0.052734
0.065430
0.063965
0.076660
0.050781
0.047852
0.036133
0.027344
0.024414
0.018066
0.013672
0.006836
0.006836
0.007812
0.008301
0.007324
0.004395
0.008789
0.002441
0.010254
0.013672
0.000977
-0.006317
0.005859
0.005859
0.010742
0.012207
0.020508
0.026367
0.019531
0.015625
0.008301
-0.004852
0.020996
0.048828
0.053711
0.060059
0.068848
0.044922
0.018555
0.017578
-0.013153
-0.001434
0.013672
0.026855
0.026855
0.047363
0.027832
0.017578
0.006836
-0.008759
-0.017548
-0.025848
-0.027802
-0.024384
-0.017059
-0.019989
-0.020477
-0.029266
-0.029755
-0.016571
-0.018524
-0.011688
-0.018036
-0.017548
-0.018524
-0.024384
-0.023407
-0.020477
-0.017548
0.017090
0.005859
0.002930
0.006836
0.023438
0.020508
0.030273
0.022949
0.043945
0.043457
0.057617
0.062500
0.073242
0.091797
0.100586
0.096191
0.107422
0.120117
0.144531
0.170410
0.161621
0.158203
0.175781
0.163574
0.145508
0.143555
0.121582
0.091309
0.071777
0.073242
0.074707
0.062012
0.062012
0.045410
0.030762
0.008789
-0.009735
-0.025848
-0.041473
-0.063934
-0.070282
-0.073700
-0.077606
-0.088837
-0.076141
-0.076630
-0.067841
-0.079071
-0.062958
-0.057098
-0.066864
-0.055634
-0.057587
-0.053192
-0.045380
-0.048798
-0.044403
-0.042450
-0.046844
-0.031219
-0.032684
-0.044403
-0.034149
-0.036591
-0.028778
-0.031708
-0.025360
-0.030731
-0.021454
-0.020477
-0.017059
-0.028290
-0.010223
-0.014618
-0.015594
-0.020966
-0.014618
-0.002411
-0.003876
-0.018036
-0.006805
-0.010712
-0.015594
-0.014618
-0.001434
-0.007782
0.000000
-0.004364
-0.006317
-0.005341
-0.010712
-0.007294
0.002930
-0.000946
-0.008759
-0.010712
-0.008759
-0.006805
-0.006317
-0.007294
-0.006805
-0.005341
-0.001434
-0.013153
-0.013641
-0.010223
-0.004852
-0.001923
-0.007782
-0.019501
-0.003387
-0.013641
-0.011200
0.000000
-0.010712
-0.003876
-0.021942
-0.007782
0.000977
-0.000946
0.000000
0.003418
0.009277
0.019531
0.035156
0.038574
0.046387
0.057617
0.066895
0.098145
0.030762
-0.031219
-0.060028
-0.081512
-0.048798
-0.020966
0.016113
0.049316
0.050293
0.020020
-0.033661
-0.061493
-0.068329
-0.077118
-0.075653
-0.058075
-0.040497
-0.028778
-0.015594
-0.015594
-0.022430
-0.005829
-0.012177
-0.015594
-0.007294
-0.009735
0.018066
0.016113
0.003418
0.020508
0.016113
-0.006317
-0.013153
-0.008270
-0.011200
-0.012665
-0.006317
-0.006317
-0.011688
-0.007294
-0.006317
-0.006317
-0.007782
-0.011688
-0.013153
-0.013641
-0.011200
-0.008270
-0.000458
0.005371
0.010254
0.001465
0.012695
-0.000946
0.008789
0.007324
0.007324
0.011719
0.004395
0.008789
0.019043
0.011719
0.009766
0.018066
0.018555
0.008789
0.014648
0.019043
-0.004364
0.003906
-0.007294
0.000488
-0.003387
-0.003387
-0.010712
0.009766
-0.002899
-0.002411
-0.002411
-0.000946
-0.002899
-0.008270
-0.017548
-0.012177
-0.015594
-0.012177
-0.000458
-0.000458
0.010254
0.012695
0.022949
0.028320
0.041992
0.046387
0.050781
0.049805
0.059082
0.057129
0.063477
0.068848
0.075684
0.067871
0.081543
0.077637
0.077148
0.072754
0.070312
0.075684
0.062988
0.048828
0.030762
0.039551
0.019531
0.026367
0.018555
0.017090
0.003906
0.006348
-0.003876
0.002930
-0.000946
-0.010223
-0.006317
-0.001434
-0.007782
0.000000
-0.012665
-0.007782
-0.007294
-0.011200
-0.003876
-0.015594
-0.007782
-0.015106
-0.003387
-0.015594
-0.016571
-0.006317
-0.001434
-0.009247
-0.007782
-0.014618
-0.016083
0.001465
-0.008270
-0.005341
0.000000
-0.000458
0.000000
0.001465
0.002441
-0.006317
-0.000946
0.005859
0.014648
0.004883
-0.001923
-0.000458
0.006836
0.007812
0.008301
0.001953
0.014648
0.004883
0.011719
0.004395
0.004395
0.010742
0.005371
0.008301
0.010254
0.004395
-0.003876
0.016602
0.003906
0.000977
0.001953
0.009277
0.012695
0.004395
0.004883
0.010742
0.005859
0.002441
0.004883
0.013184
-0.002899
0.015137
0.016113
0.005859
0.007324
-0.001434
0.014648
0.006836
0.015625
0.015137
0.006348
0.001953
0.009766
0.013184
0.020508
0.005859
0.018066
0.003418
0.008789
0.006836
0.012695
0.004883
0.012207
0.004395
0.007324
0.014160
0.006836
0.004883
0.013672
0.008301
0.006348
0.000488
0.002441
0.008301
0.010254
0.003418
0.020508
0.006348
0.009766
0.015625
0.007812
0.013184
0.008789
0.015625
0.010254
0.002930
0.017090
0.013184
0.017578
0.016113
0.002930
0.009277
0.009277
0.007812
0.009277
0.011719
0.004883
0.012695
0.001953
0.006836
0.007324
0.025391
0.041504
0.030762
0.011719
0.016113
0.015137
0.019043
0.017578
0.019531
0.031250
0.026855
0.025879
0.024414
0.024414
0.025879
0.020508
0.029297
0.020020
0.020508
0.016113
0.008789
0.013672
0.009277
0.006348
0.013184
0.004883
0.002930
0.006348
-0.004852
0.003906
-0.005341
-0.008759
0.012695
-0.004364
-0.012177
-0.018524
-0.017059
-0.001923
-0.007782
-0.017059
-0.000946
0.005371
0.001465
-0.011688
0.003906
0.005371
-0.000458
-0.023895
-0.034637
0.049316
0.225098
0.354980
-0.370087
-0.417938
-0.277802
-0.231903
-0.000458
0.183594
0.194336
0.068848
-0.051239
-0.108856
-0.127411
-0.124481
-0.090790
-0.079559
-0.041473
0.000000
0.030273
0.065430
0.075195
0.100586
0.110352
0.109375
0.109375
0.130371
0.130371
0.143066
0.159180
0.180176
0.200684
0.201172
0.221191
0.233887
0.180664
0.153320
0.140625
0.120605
0.124512
0.123047
0.125488
0.124023
0.108887
0.105957
0.083984
0.064941
0.034180
0.010254
-0.001923
-0.010223
-0.026825
-0.030731
-0.043427
-0.039032
-0.042938
-0.035126
-0.034149
-0.033173
-0.030731
-0.034149
-0.025848
-0.037079
-0.024872
-0.028290
-0.029755
-0.015106
-0.009247
-0.018036
-0.018524
-0.017548
-0.013641
-0.021942
-0.014130
-0.010712
-0.008759
-0.005341
-0.012665
-0.008270
0.000488
-0.005829
-0.002411
-0.000458
-0.001923
-0.005341
0.001465
0.008789
0.000977
0.007812
-0.009247
-0.001434
0.006348
0.001465
0.003418
0.000977
-0.009735
0.011230
0.003906
-0.002899
0.003418
0.000000
-0.007294
0.001953
-0.000458
-0.001434
-0.004852
0.000977
0.000000
0.003906
-0.002899
-0.005829
-0.005829
-0.005829
-0.002411
-0.004852
0.000000
0.001953
-0.009735
-0.001434
-0.000458
-0.005829
-0.002899
-0.002411
-0.000946
0.006836
0.000000
-0.004852
0.006836
-0.002411
0.003906
0.005371
-0.003876
-0.000946
0.009766
0.006348
0.002930
-0.002411
-0.003387
0.008789
0.005371
-0.010712
0.005371
-0.000946
-0.003387
0.002441
0.003418
-0.009247
-0.006805
-0.007294
-0.007294
-0.012665
-0.006805
-0.013153
-0.012665
-0.012665
-0.010712
-0.014618
-0.007294
-0.015106
-0.015594
-0.022919
-0.013153
-0.011688
-0.007782
-0.009735
-0.011200
-0.007294
-0.009735
-0.008270
-0.012177
0.000977
0.000000
-0.003387
-0.007782
-0.000946
0.003906
0.007812
0.000488
0.000977
0.004883
-0.001923
0.004395
0.005859
0.003418
0.005371
0.008789
0.014648
0.007324
0.015137
0.006836
0.004395
0.008301
0.018066
0.009766
0.013184
0.004883
0.008301
0.006348
0.016602
0.016602
0.013184
0.015625
0.000977
0.003418
0.017578
0.003906
0.009277
0.012695
0.009766
0.003418
0.016602
0.015625
0.004883
0.011719
0.001953
0.005371
0.011230
-0.002411
0.003906
0.001953
-0.003876
0.019043
0.024414
0.010254
0.011719
0.019531
0.006836
0.014648
0.009766
0.014160
0.001465
0.000000
-0.004364
0.001465
0.002441
0.006836
0.005371
0.004883
0.018066
0.013672
0.019043
0.016113
0.008301
0.014160
0.026855
0.035156
0.044434
0.061035
0.078125
0.053223
-0.079559
-0.096161
-0.041473
0.000488
0.030273
0.022461
0.024414
0.022461
-0.004852
-0.003876
-0.007782
-0.009247
-0.003876
-0.032684
-0.052216
-0.035614
0.028320
0.077637
0.061523
0.040039
0.047852
0.069824
0.051758
0.057129
0.068359
0.082520
0.073242
0.071777
0.064453
0.056641
0.043457
0.046875
0.039062
0.030273
0.019043
0.014160
0.012207
0.010254
0.015137
0.003418
0.006836
0.003906
-0.005341
-0.000458
0.002930
-0.000458
0.003906
-0.005829
0.001465
0.015625
0.005859
0.002930
0.011719
0.002930
0.006348
0.000977
0.008789
0.005371
0.007324
0.000488
0.006836
0.002441
0.001465
0.008301
0.009277
0.007324
0.005859
0.003906
0.000977
0.008789
-0.000458
-0.001923
0.006348
0.019043
0.013672
0.004395
0.003418
0.009766
0.004883
0.004883
0.014648
0.002930
0.015625
0.012695
0.006348
0.014160
0.008789
0.011719
0.010254
0.012207
0.010254
0.009277
0.014648
0.013672
0.012695
0.004883
0.009277
0.002930
0.008301
0.011719
0.011230
-0.001923
0.006348
0.004883
0.007812
0.008789
0.011719
0.007812
0.003906
0.005859
0.000488
0.010254
0.015137
0.005859
0.004883
0.009766
0.004395
0.001465
0.009766
0.017578
0.009277
0.014648
0.002930
0.006836
0.009277
0.014160
0.012207
0.014160
0.013184
0.015137
0.021484
0.019531
0.015625
0.008301
0.012695
0.015625
0.015137
0.016113
0.016602
0.009277
0.020996
0.008789
0.023438
0.009766
0.006348
0.016602
0.005859
0.014648
0.007812
0.007812
0.024414
0.011230
0.004883
0.014648
0.010742
0.008301
0.012695
0.006348
0.011719
0.013672
0.011230
0.007324
0.001465
0.011230
0.016602
0.003418
0.013184
0.008301
0.009277
0.013184
0.012695
0.008301
0.009766
0.007324
0.015625
0.010742
0.009766
0.005371
0.003906
0.009277
0.015137
0.008301
0.007812
0.000977
0.010254
0.008789
0.001465
0.004395
0.010742
0.004883
0.008301
0.001953
0.006836
0.004395
0.013184
0.003906
0.010742
0.013184
0.002441
0.008301
-0.000458
0.001953
-0.000458
0.000000
-0.007782
-0.001923
-0.003876
-0.007294
0.000000
-0.019501
-0.021454
-0.028290
-0.018524
-0.026825
-0.028778
-0.036591
-0.038055
-0.035126
-0.041962
-0.044891
-0.043427
-0.045380
-0.049286
-0.050751
-0.048798
-0.052704
-0.053680
-0.062469
-0.051239
-0.046356
-0.057587
-0.068817
-0.082977
-0.097137
-0.088837
-0.088837
-0.075165
-0.075653
-0.082489
-0.100555
-0.110321
-0.114227
-0.137665
-0.164032
-0.184540
-0.162079
-0.078094
-0.048309
-0.045380
-0.094208
-0.018524
0.334473
0.639160
0.517578
0.403809
0.181641
-0.167450
-0.156708
0.139160
0.279785
0.435547
0.574219
0.582520
0.470703
0.255371
0.109863
0.094238
0.124023
0.137695
0.060059
0.017090
0.035645
-0.006317
-0.032684
-0.058075
-0.042450
-0.025848
-0.021942
-0.029755
-0.033661
-0.022919
-0.024872
-0.044891
-0.047821
-0.048309
-0.026825
0.011719
0.007812
0.003906
-0.001923
-0.017548
-0.024384
-0.026337
-0.037567
-0.049286
-0.037567
-0.034637
-0.046844
-0.030731
-0.040985
-0.029266
-0.040009
-0.035126
-0.041473
-0.039520
-0.040009
-0.047821
-0.039520
-0.026825
-0.030243
-0.034149
-0.036591
-0.022919
-0.026337
-0.033661
-0.020477
-0.022919
-0.019501
-0.026337
-0.014130
-0.005829
-0.005829
-0.005341
-0.007782
-0.002899
0.001465
0.000488
0.007324
0.002441
-0.005341
0.000000
0.002930
-0.003387
-0.008270
-0.011200
-0.004364
-0.013153
-0.010223
-0.006317
-0.016083
-0.021942
-0.019501
-0.020477
-0.021942
-0.026337
-0.018036
-0.024384
-0.024384
-0.025848
-0.013641
-0.027313
-0.027313
-0.027313
-0.024384
-0.015594
-0.023895
-0.022430
-0.019501
-0.028778
-0.018524
-0.004852
-0.013153
-0.006805
-0.018524
-0.008759
-0.013641
-0.012177
-0.005341
-0.006805
-0.011688
-0.003876
-0.006805
-0.003387
-0.007294
-0.006805
-0.004852
-0.008270
-0.005829
0.001953
-0.008270
-0.002899
0.005371
-0.018036
-0.011200
0.000488
-0.000946
-0.004364
0.009766
-0.003387
0.000000
0.001953
0.006348
-0.001434
-0.002899
0.003906
0.006348
0.000488
-0.000946
0.009766
0.001953
0.006836
-0.001434
0.013672
0.008789
-0.000458
0.002441
0.013672
0.005859
0.011719
0.013672
0.005371
0.020508
0.011719
0.013184
0.008301
0.011230
0.007812
0.004395
0.016602
0.016602
0.006348
0.013184
0.003418
0.016602
0.017578
0.010254
0.015625
0.017578
0.005371
0.006348
0.017090
0.013672
0.007812
0.005859
0.013184
0.022461
0.012207
0.005371
0.011230
0.005371
0.020020
0.011230
0.000488
0.012695
0.002930
0.015625
0.008301
0.004395
0.007324
0.010254
0.004883
0.011719
0.001465
0.012207
0.014648
-0.006317
0.009277
0.003418
0.006348
0.018066
0.007812
0.008789
0.009766
0.011230
0.007324
0.007324
0.002930
0.007812
0.000000
0.003418
0.000000
0.000000
0.004395
0.001953
0.000488
0.010254
-0.004364
0.000000
0.003906
-0.000458
0.002441
-0.005829
0.000488
-0.004852
0.001465
0.006836
0.000977
0.000000
-0.017059
-0.006805
-0.010712
-0.016571
-0.014618
-0.025360
-0.029755
-0.029755
-0.053192
-0.042938
-0.058563
-0.068329
-0.060516
-0.063446
-0.050262
-0.006317
0.061523
0.137207
0.209961
0.227051
0.205078
0.205566
0.187500
0.134766
0.106445
0.115234
0.152832
0.176758
0.206055
0.203613
0.211914
0.201172
0.144531
0.057617
0.004883
-0.054169
-0.117157
-0.159149
-0.140106
-0.134735
-0.137177
-0.124481
-0.105927
-0.127899
-0.101532
-0.111298
-0.118134
-0.105927
-0.085419
-0.058563
-0.032684
0.006348
0.027344
0.044922
0.049805
0.056641
0.062988
0.065918
0.063477
0.065918
0.049805
0.044922
0.040039
0.030762
0.029297
0.030273
0.009277
0.007324
0.003906
0.001465
0.003418
-0.001434
-0.008759
-0.017059
-0.006805
-0.011200
-0.010223
-0.014618
-0.010712
-0.012177
-0.016083
-0.018524
-0.013153
-0.009735
-0.014618
-0.015594
-0.004852
-0.010712
-0.008270
-0.014130
-0.011688
0.002930
-0.002411
-0.009735
-0.012665
-0.006317
-0.000946
-0.011200
0.001953
0.004395
-0.003876
-0.005341
-0.000458
0.000000
0.012695
0.001465
0.003906
0.011230
0.009766
-0.000946
0.013184
0.010254
0.012695
0.010742
0.008301
0.012695
0.006836
0.016113
0.015625
0.004395
0.005371
0.000977
0.003418
0.013672
0.010742
0.001465
0.001953
0.014160
0.013184
0.005859
0.001953
-0.001923
0.004395
0.002441
0.006348
0.015137
0.007812
0.005859
0.005859
0.004395
0.004883
0.004883
0.007324
0.009277
0.005859
0.016113
0.004395
0.003906
0.003906
0.015137
0.017578
0.002930
0.017578
0.024414
0.020020
0.014648
0.028320
0.032227
0.024902
0.025879
0.030273
0.032227
0.040527
0.034668
0.035156
0.035156
0.041992
0.045410
0.032227
0.040527
0.039062
0.048340
0.031250
0.033203
0.027344
0.039551
0.030762
0.025391
0.022949
0.016602
0.010254
0.010254
0.020508
0.026367
0.009766
0.006836
0.000488
-0.000458
0.000977
-0.004852
0.005859
-0.003876
0.007324
-0.006317
-0.006805
-0.015106
-0.013153
-0.004852
-0.004364
-0.012177
-0.016571
-0.016571
-0.016083
-0.013153
-0.016083
-0.023407
-0.036591
-0.037567
-0.043427
-0.033173
-0.038544
-0.038544
-0.063446
-0.068329
-0.070282
-0.067841
-0.082489
-0.089813
-0.089813
-0.098602
-0.116669
-0.102020
-0.085419
-0.091278
-0.096649
-0.117645
-0.136200
-0.166473
-0.176239
-0.142059
-0.061005
0.044434
0.121094
0.181152
0.197266
0.146973
0.038574
-0.049774
-0.118622
-0.098602
-0.016083
0.076660
0.145508
0.209961
0.216309
0.184570
0.103027
0.060059
0.033203
-0.011688
-0.031219
-0.041473
-0.012665
0.006836
0.042969
0.091309
0.097168
0.083008
0.008789
0.012207
0.055664
0.077148
0.077637
0.076660
0.062500
0.045898
0.039062
0.040039
0.041992
0.036621
0.028320
0.028809
0.020020
0.001953
-0.001434
-0.006805
-0.006317
-0.009247
-0.018524
-0.038544
-0.016571
-0.010712
-0.019989
-0.028290
-0.024384
-0.015106
0.000977
-0.008759
0.000488
-0.002411
0.000000
0.006836
-0.012665
-0.014130
0.004883
-0.000458
0.004883
0.011230
0.019043
0.020020
0.028320
0.029297
0.023438
0.018066
0.027344
0.013672
0.013672
0.014648
0.012207
-0.001923
0.000488
-0.001434
-0.007782
-0.005341
-0.026337
-0.043915
-0.083466
-0.091766
-0.079559
-0.025848
0.020996
0.038086
0.030273
0.017090
-0.000946
0.016113
0.030762
0.030273
0.032227
0.034180
0.070312
0.077148
0.093262
0.085449
0.091797
0.083008
0.086914
0.073242
0.069336
0.060059
0.050781
0.033691
0.016602
0.012695
0.005371
0.007812
-0.009247
-0.017059
-0.018524
-0.008759
-0.010223
-0.014130
-0.018036
-0.022919
-0.019012
-0.017059
-0.012665
-0.018036
-0.017548
-0.009247
-0.009247
-0.018524
-0.012177
-0.010712
-0.019012
-0.012177
-0.013641
-0.015594
-0.014618
-0.009735
-0.003876
-0.012665
-0.013641
-0.016571
-0.012665
-0.009247
-0.007294
-0.018036
-0.006805
-0.010712
-0.014618
-0.012177
-0.013153
-0.004852
-0.010223
-0.006805
-0.004364
-0.004852
-0.004364
-0.009735
-0.010712
-0.013641
-0.004852
-0.005341
-0.003876
-0.010223
-0.001923
-0.006805
-0.015594
-0.010712
-0.005829
-0.016083
-0.005341
-0.015594
-0.019012
-0.015106
0.008301
-0.005341
-0.004364
-0.015594
-0.015106
-0.009735
-0.006317
-0.002899
-0.013641
-0.001923
-0.004852
-0.007294
-0.019501
-0.021942
-0.007782
-0.007782
-0.017548
-0.004364
-0.015106
-0.008270
-0.015594
-0.022430
-0.023407
-0.032684
-0.013641
-0.022430
-0.031708
-0.026337
-0.028290
-0.033661
-0.038544
-0.040009
-0.041473
-0.058563
-0.063446
-0.074677
-0.081512
-0.079559
0.015137
0.116699
0.088867
-0.003387
-0.076630
-0.072723
-0.024872
0.004883
0.019531
0.056641
0.074219
0.088867
0.066406
0.020020
0.032715
0.061523
0.062012
0.062500
0.065430
0.055176
0.049316
0.048828
0.035645
0.034668
0.035645
0.024414
0.023926
0.025391
0.029785
0.025879
0.024414
0.025879
0.029785
0.035156
0.022949
0.021484
0.022949
0.017578
0.022461
0.025879
0.025391
0.020996
0.012695
0.024414
0.029297
0.024414
0.023438
0.010254
0.011230
0.024414
0.009766
0.019043
0.008789
0.017578
0.011230
0.020020
0.002930
0.015137
0.016602
0.005371
0.007812
0.006836
0.004883
0.008789
-0.003876
0.004883
0.005371
0.006836
0.003906
0.008301
0.000000
-0.001923
0.000977
0.002441
0.000488
0.002441
0.000000
-0.004364
-0.000458
-0.005829
-0.003876
0.009766
0.001953
-0.008270
-0.004364
0.002441
0.001465
0.004395
-0.004364
-0.007782
-0.011200
-0.010223
0.000977
0.000000
-0.004852
0.002441
-0.009735
-0.001434
-0.005829
-0.001434
0.002441
-0.003387
-0.012665
-0.009247
-0.001923
-0.009735
-0.003387
-0.003876
0.000488
-0.001434
0.000000
-0.003387
-0.006805
-0.003387
-0.007294
-0.012665
0.002930
-0.002411
-0.004852
0.004883
-0.002899
-0.005341
-0.001923
-0.000946
0.000977
-0.002899
-0.002899
-0.003876
0.000000
-0.007782
0.001465
-0.002899
-0.000458
0.000488
-0.005829
0.000977
-0.008759
-0.000946
-0.002411
-0.003876
-0.005829
-0.011688
0.000488
-0.012177
-0.006317
-0.004364
-0.008270
-0.012665
-0.004852
-0.003387
-0.009247
-0.011688
-0.015106
-0.033173
-0.044891
-0.038055
-0.041962
-0.021454
-0.012665
-0.004852
-0.015106
-0.053192
-0.078583
-0.102020
-0.120087
-0.113251
-0.100067
-0.044891
0.012695
0.041504
0.015625
-0.005829
0.019043
0.015625
0.006348
-0.014618
-0.001434
0.062988
0.073242
0.086426
0.100098
0.107910
0.117676
0.104980
0.096191
0.083008
0.073730
0.065918
0.060059
0.056152
0.043945
0.061035
0.056152
0.054199
0.066406
0.086426
0.117676
0.083008
-0.006805
-0.062958
-0.105438
-0.034637
-0.084930
-0.028290
0.043457
0.039062
0.046875
0.031250
0.009277
-0.019012
-0.025360
-0.027313
-0.026337
-0.011200
0.003418
0.018555
0.029785
0.049805
0.065430
0.062012
0.065918
0.065430
0.065918
0.069824
0.073242
0.062012
0.059082
0.046387
0.039551
0.022949
0.022949
0.017578
0.008789
0.004883
-0.009247
0.001953
-0.009247
-0.013153
0.005859
-0.012665
-0.008270
-0.013153
-0.006317
-0.006317
-0.009735
-0.004852
-0.008759
-0.010223
-0.012665
-0.016571
-0.006805
-0.004364
-0.009735
-0.006805
-0.007782
-0.011200
-0.006805
0.000977
-0.010712
0.002441
0.000488
0.003418
-0.003876
-0.003876
0.002441
0.000977
-0.007782
0.000000
0.001953
-0.011688
-0.003387
-0.006805
-0.005829
-0.000946
-0.017059
-0.006317
-0.000458
-0.009247
-0.009735
-0.006805
-0.013153
-0.003876
-0.009247
-0.007294
-0.006805
-0.003387
-0.008270
-0.006317
-0.017059
-0.014618
-0.006805
-0.000458
-0.003387
-0.008759
-0.011200
-0.007294
-0.012665
-0.010223
-0.007782
0.002441
-0.001434
-0.004364
-0.016571
-0.011200
-0.002411
-0.009247
-0.002899
-0.012177
-0.014618
-0.007294
-0.011688
-0.012177
-0.006805
-0.000458
-0.006317
-0.018524
-0.005829
0.000000
-0.011688
-0.001923
-0.006805
-0.015594
-0.002899
-0.001923
-0.010223
-0.000946
-0.013641
0.000977
-0.004852
-0.001923
-0.000946
-0.002411
-0.000946
-0.005829
-0.003876
-0.011200
0.007324
-0.012177
-0.005341
0.004395
-0.011688
0.002930
0.002930
0.000000
-0.010223
-0.000946
-0.001434
0.006348
0.010254
0.003906
0.019043
0.018066
0.004883
-0.004852
-0.036591
-0.069305
-0.106415
-0.093719
-0.072235
-0.058563
0.031250
0.071289
0.057129
-0.009247
-0.019989
-0.071259
-0.136200
-0.150848
-0.112762
-0.061981
-0.057098
-0.079559
-0.065399
-0.051239
-0.033661
-0.009735
0.015137
0.091309
0.112305
0.011719
-0.107391
-0.122528
-0.119598
-0.073700
-0.041473
0.054199
0.116699
0.149902
0.096191
0.005859
0.022949
0.047852
0.043945
0.019531
0.010254
0.009277
0.047852
0.091797
0.112305
0.088867
0.038574
0.009277
0.014160
0.016602
0.030762
0.054199
0.038574
0.045410
0.017090
-0.000946
-0.013641
-0.027802
-0.039520
-0.058563
-0.065887
-0.056122
-0.043427
-0.061493
-0.089325
-0.116180
-0.133270
-0.140594
-0.161591
-0.180145
-0.182098
-0.174774
-0.167938
-0.156219
-0.128876
-0.087860
-0.052216
-0.041962
-0.041473
-0.065887
-0.072235
-0.034149
-0.015594
0.020020
0.027344
0.061523
0.086914
0.107422
0.125488
0.130859
0.111328
0.111328
0.093750
0.091797
0.081543
0.079590
0.076660
0.060547
0.046387
0.039551
0.032715
0.034180
0.030273
0.020020
0.022461
0.017578
0.002930
0.015625
0.007324
0.008789
0.019043
0.005859
0.009766
0.006348
0.019531
0.001465
0.020020
0.004395
0.011230
0.003418
-0.007782
0.006836
-0.000458
0.009277
0.004883
0.000977
-0.003876
0.002930
-0.002411
0.002930
0.001465
-0.006317
-0.001923
-0.005829
0.004883
-0.002411
0.000000
0.000977
-0.007782
-0.002411
-0.006317
-0.001923
-0.004852
-0.003387
-0.004364
-0.001434
0.008301
-0.003387
0.000977
0.000488
-0.001434
-0.002899
0.001953
0.003418
0.007812
0.000977
0.004883
0.000977
-0.006317
0.013672
0.004883
0.000977
0.006836
0.004883
0.003418
0.001953
0.013672
0.000000
0.007812
0.005371
0.000977
0.009766
-0.000946
0.000977
0.008301
0.001953
-0.002899
-0.003387
0.013672
-0.008759
0.006348
-0.009735
0.001953
0.005859
-0.005829
-0.012177
0.001953
-0.000458
-0.002899
-0.005341
-0.007294
0.001953
-0.002899
-0.001434
-0.001434
-0.005829
0.002930
-0.006317
0.000000
-0.002899
-0.001434
0.006836
-0.008270
-0.006317
0.000977
0.003418
-0.004852
-0.001923
-0.005341
0.000488
-0.003876
-0.006805
0.000488
0.002930
-0.005341
-0.004364
-0.004364
-0.003876
0.000977
-0.001923
0.006348
-0.000458
0.001953
-0.005341
0.012695
-0.007782
0.000488
0.004883
0.000977
-0.000946
-0.001434
-0.005341
0.009766
0.008789
0.003418
0.003906
-0.004364
0.012207
0.003418
-0.005829
0.009766
0.001465
0.004395
0.003906
0.000000
0.005859
0.006348
0.007324
-0.001434
0.000488
-0.000946
0.007324
0.004395
0.001953
-0.001923
0.003906
-0.000458
0.010254
0.009277
0.007812
0.003906
0.005859
0.004395
0.007812
0.015137
0.004395
0.001953
0.019043
0.004395
0.001953
0.024902
0.020020
0.045410
0.086426
0.132812
0.191895
0.206055
0.117188
-0.250946
-0.359344
-0.303192
-0.347626
0.012207
0.206055
0.324219
0.182617
-0.018036
-0.137177
-0.152802
-0.139130
-0.099091
-0.062958
-0.020966
0.004883
0.036621
0.057617
0.075195
0.092773
0.109375
0.116211
0.122559
0.123047
0.121582
0.107910
0.091797
0.081543
0.071777
0.055664
0.039551
0.026367
0.022461
0.018066
-0.015106
-0.028778
-0.042450
-0.073700
-0.084442
-0.084930
-0.080048
-0.062469
-0.069794
-0.061005
-0.061981
-0.082977
-0.081024
-0.079559
-0.073700
-0.055145
-0.035126
-0.028778
-0.018524
-0.006317
-0.003387
0.005859
0.002930
0.003418
0.000488
0.025391
0.018066
0.020508
0.020020
0.019531
0.032227
0.036621
0.046387
0.034668
0.027832
0.032227
0.045410
0.049805
0.043945
0.060059
0.052246
0.060547
0.057129
0.057617
0.070312
0.072754
0.066895
0.068359
0.052734
0.049805
0.046875
0.042480
0.034668
0.029297
0.024414
0.014160
0.016113
0.011719
0.009766
0.007812
-0.001923
0.002441
0.001953
-0.010223
0.004883
-0.014618
0.000488
0.004395
-0.009735
-0.004852
-0.014130
-0.008270
-0.011688
-0.006805
-0.005829
-0.007782
-0.006805
-0.001923
-0.004364
-0.012177
-0.002899
-0.010223
-0.003387
0.006836
-0.004364
-0.002411
-0.000458
0.000000
-0.002411
-0.000946
-0.002899
0.001465
0.006348
0.000488
-0.001434
-0.007782
0.001953
0.006836
0.001465
0.001465
-0.007294
-0.000458
0.001465
-0.003387
-0.003876
0.001465
0.002441
0.002930
-0.006805
-0.000458
-0.000458
0.003418
-0.002899
-0.010223
-0.006805
-0.002411
-0.005829
-0.002899
-0.008759
-0.004852
-0.007782
-0.008270
-0.009735
-0.004852
-0.008270
-0.009735
-0.004852
-0.007782
-0.006805
-0.010223
0.000000
-0.002411
-0.001434
-0.011688
-0.002411
-0.005341
-0.002899
-0.002899
-0.004364
-0.006805
-0.006317
-0.003876
-0.004852
0.000488
-0.000946
-0.001923
-0.008759
-0.000458
0.006348
-0.008759
0.000977
-0.001923
-0.000946
0.000000
0.002930
-0.009735
-0.006805
-0.005341
0.009277
-0.008270
0.000488
-0.010223
0.003906
-0.003876
0.003418
-0.006805
-0.000946
0.003418
-0.007782
0.007324
0.000000
-0.006317
-0.008270
0.005859
-0.003876
0.000488
0.002441
-0.000458
-0.003387
-0.000946
0.001953
0.002930
-0.001434
-0.002411
-0.003876
0.007324
0.000977
-0.007294
-0.005341
0.007812
0.000488
0.010254
0.002441
0.000977
0.022949
0.014648
0.024902
0.042969
0.061035
0.096680
0.151367
0.223633
0.297363
0.250000
-0.064423
-0.368622
-0.583954
-0.237762
0.041504
0.191406
0.372559
0.429688
0.142090
-0.120087
-0.242157
-0.331512
-0.327118
-0.211395
-0.043915
0.073730
0.109375
0.112793
0.077148
0.048828
0.037598
0.006348
0.018555
0.031250
0.051758
0.025391
0.031250
0.065918
0.077637
0.057129
0.062988
0.055176
0.036621
0.010742
0.000488
-0.021454
-0.004364
-0.007294
-0.001434
0.009277
0.020020
0.015137
0.014160
0.022461
0.017090
0.029785
0.025879
0.040527
0.041504
0.035156
0.028809
0.034668
0.015625
0.013672
0.012207
-0.003876
-0.015106
-0.023895
-0.033173
-0.053192
-0.058563
-0.066376
-0.073212
-0.078583
-0.084442
-0.092743
-0.097626
-0.101532
-0.112762
-0.122528
-0.123505
-0.112762
-0.120087
-0.127899
-0.131805
-0.129852
-0.133270
-0.129364
-0.128876
-0.119598
-0.135223
-0.116669
-0.116669
-0.105438
-0.111298
-0.110321
-0.098602
-0.093231
-0.091766
-0.079071
-0.069794
-0.061005
-0.060516
-0.049774
-0.036102
-0.038055
-0.031708
-0.035126
-0.014130
-0.008759
0.004395
0.007324
0.014648
0.014160
0.017578
0.032715
0.028320
0.038574
0.042969
0.036621
0.039551
0.033203
0.047852
0.043945
0.048828
0.043457
0.041504
0.043457
0.049805
0.044922
0.043457
0.034668
0.044922
0.040527
0.038574
0.031250
0.034180
0.035645
0.031738
0.033691
0.026367
0.017090
0.027832
0.021973
0.027832
0.017578
0.025391
0.017090
0.014160
0.018066
0.014648
0.015137
0.006348
0.015137
0.015137
0.008301
0.006348
0.007324
0.008789
0.004395
0.003418
0.003906
0.010742
0.001465
-0.000946
0.014160
0.006836
-0.002411
0.006348
0.002930
0.004395
0.000977
0.009277
0.004395
-0.002411
0.000977
0.002930
0.005371
-0.001434
0.003418
-0.003876
-0.006317
0.003418
0.001953
0.006836
-0.005341
0.000977
0.008789
0.000977
-0.002411
-0.003387
-0.002411
-0.003876
0.005859
0.001465
0.004883
0.004395
-0.004364
0.009766
-0.002411
0.005371
0.003906
0.009766
0.003418
0.004883
0.009277
0.003906
0.009766
0.011719
0.004395
0.017578
0.004395
0.014648
0.020020
0.015625
0.024414
0.014648
0.010742
0.007812
0.023438
0.020020
0.018555
0.024414
0.020508
0.011719
0.018066
0.026367
0.013672
0.025879
0.020996
0.027832
0.025879
0.050293
0.073242
0.113281
0.188477
0.291992
0.373535
0.259277
-0.557587
-0.940399
-0.269012
-0.108368
0.227051
0.757812
0.618164
0.178223
-0.140106
-0.258270
-0.246063
-0.170868
-0.083954
-0.020966
0.019043
0.053711
0.070801
0.050781
0.048828
0.042969
-0.006317
-0.042450
-0.056122
-0.057587
-0.030243
-0.035614
-0.029266
0.003418
-0.037567
-0.069305
-0.095184
-0.129364
-0.109833
-0.111298
-0.060028
-0.032196
-0.016083
0.010254
0.026855
0.032715
0.014160
-0.004852
-0.016571
-0.006317
-0.008270
-0.004364
0.010254
0.003418
-0.017548
-0.029266
-0.026337
-0.010223
-0.005829
-0.021454
-0.042450
-0.042450
-0.024384
-0.014618
-0.036591
-0.037079
-0.051239
-0.057587
-0.061005
-0.045380
-0.007782
-0.023407
-0.028778
-0.017059
-0.015106
-0.035126
-0.029266
-0.017059
0.000000
0.016113
0.009766
0.003906
0.012695
0.025391
0.021973
0.027832
0.025879
0.023438
0.036133
0.045410
0.038574
0.052246
0.045898
0.058594
0.050781
0.047363
0.064453
0.051270
0.040527
0.052734
0.042480
0.025391
0.030762
0.031738
0.021973
0.025879
0.020508
0.014160
0.018555
0.016113
0.012695
0.010254
0.005859
0.014648
-0.000946
0.009766
0.001465
0.011719
0.005859
-0.000458
0.007812
0.006348
0.010742
0.011719
0.010254
0.008789
0.007324
0.011230
0.015625
0.013184
0.000488
0.010742
0.009277
0.021484
0.000488
0.007324
0.006836
0.010742
0.002441
0.013184
0.009277
0.003418
0.009277
0.001953
-0.000458
0.004395
0.000488
0.006348
-0.000458
0.004883
0.004883
-0.004364
-0.007782
-0.006317
-0.011200
0.000000
-0.008270
0.000488
-0.005829
-0.019989
-0.010223
-0.012177
-0.015106
-0.011688
-0.005829
-0.008270
-0.020477
-0.018036
-0.007294
-0.013641
-0.021942
-0.015106
-0.004852
-0.008270
-0.006805
-0.017059
-0.000946
-0.013153
-0.008270
-0.001434
-0.007782
-0.006805
-0.014618
0.000977
-0.014130
-0.011688
-0.005341
-0.007782
-0.006317
0.000977
-0.004364
-0.012177
-0.018036
-0.007782
-0.011688
-0.005829
-0.001923
-0.003387
-0.000458
-0.006317
-0.002411
-0.009247
-0.014130
-0.005341
0.006836
-0.004852
0.002441
-0.007782
-0.000946
0.004395
0.000977
-0.000458
0.000000
-0.002899
0.000977
0.006348
-0.000458
0.006836
-0.002899
0.000000
0.017090
0.022949
0.044434
0.087402
0.091309
0.107422
0.136230
0.264160
0.179688
-0.149872
-0.386688
-0.273407
0.001465
0.101562
0.244141
0.243652
0.127441
0.003418
-0.076630
-0.092743
-0.098602
-0.089813
-0.067352
-0.052704
-0.026825
-0.018036
-0.021454
0.012695
0.000488
0.011719
0.023926
-0.001923
-0.007294
-0.012177
-0.012177
-0.000458
-0.010712
-0.025848
-0.031708
-0.028778
-0.026337
-0.026337
-0.043427
-0.021942
-0.025360
-0.020477
-0.040009
-0.055634
-0.062469
-0.043915
-0.035126
-0.018036
-0.011200
-0.034637
-0.037079
-0.045380
-0.042938
-0.023407
-0.028290
-0.023407
-0.026825
-0.019501
-0.012665
-0.006805
0.002441
-0.003876
-0.003876
-0.012177
-0.013641
-0.027313
-0.028290
-0.023407
-0.025848
-0.013153
-0.008759
-0.020477
-0.018524
-0.025360
-0.022430
-0.028778
-0.026825
-0.025848
-0.030731
-0.041473
-0.026825
-0.031708
-0.033661
-0.042450
-0.039032
-0.032684
-0.050751
-0.053680
-0.030243
-0.040009
-0.048309
-0.034149
-0.018036
-0.003387
0.011230
0.012695
0.006836
0.017578
0.024414
0.037598
0.033203
0.041992
0.048340
0.061035
0.073242
0.082520
0.087402
0.081543
0.073730
0.078125
0.067383
0.065918
0.068848
0.047363
0.044922
0.039062
0.030273
0.030762
0.017090
0.015137
0.003418
0.015625
0.012207
0.004395
0.005371
0.000977
0.005371
-0.002411
-0.002899
-0.005341
0.003906
0.002930
0.003906
-0.004364
0.004883
0.008789
0.007324
0.014160
0.003906
0.014648
0.016113
0.013184
0.008789
0.007324
0.019531
0.015625
0.016113
0.011719
0.020020
0.018555
0.016602
0.009277
0.015625
0.007812
0.013184
0.014160
0.012207
0.007812
0.009766
0.013184
0.002930
0.013184
0.004883
0.019531
0.003906
-0.000458
-0.002899
-0.002411
0.002930
-0.010223
0.012695
0.018555
0.014648
-0.005341
0.006836
-0.003876
-0.003387
0.002930
-0.013641
-0.008759
0.013672
0.042480
0.066895
0.066406
0.044434
0.029297
0.004395
0.008789
-0.013641
0.056641
0.095703
0.083984
0.078125
0.064453
0.067383
0.069824
0.060059
0.075684
0.083496
0.014160
-0.009247
0.076172
0.139160
0.116211
0.097168
0.044922
0.048828
0.093262
0.064453
0.059082
0.058105
0.049316
0.049805
0.063965
0.057617
0.044922
0.042969
0.025879
0.020996
0.010254
-0.004364
-0.002411
-0.025848
-0.032684
-0.033173
-0.035614
-0.031708
-0.037079
-0.028778
-0.018524
-0.016571
-0.003387
-0.023895
-0.070770
-0.094696
-0.073212
-0.067352
-0.055145
-0.030243
-0.038055
-0.041962
-0.060516
-0.049774
-0.060028
-0.076141
-0.086884
-0.101044
-0.092743
-0.085907
-0.094208
-0.102020
-0.094208
-0.091278
-0.094696
-0.094696
-0.081512
-0.072723
-0.067841
-0.059540
-0.068817
-0.060028
-0.070282
-0.057587
-0.072235
-0.055145
-0.051239
-0.042450
-0.034637
-0.032196
-0.038544
-0.038544
-0.036591
-0.040985
-0.046844
-0.038055
-0.043427
-0.050751
-0.038544
-0.046844
-0.048798
-0.058075
-0.054169
-0.084930
-0.074677
-0.063446
-0.054169
-0.050751
-0.061005
-0.058075
-0.054169
-0.052704
-0.047333
-0.055145
-0.052704
-0.046356
-0.039520
-0.023407
-0.026825
-0.015106
-0.021454
-0.010223
0.004883
0.014160
0.009277
0.019531
0.023926
0.024414
0.023926
0.034180
0.041992
0.035156
0.036133
0.038086
0.046875
0.043457
0.043945
0.045898
0.046875
0.053223
0.055664
0.038574
0.040039
0.051270
0.040039
0.054199
0.039062
0.031738
0.033203
0.033203
0.034668
0.049316
0.049805
0.053711
0.036621
-0.008759
0.028320
-0.011688
0.035645
0.083984
0.020996
0.029297
-0.009247
0.025391
0.105469
0.119629
0.019043
-0.011688
-0.002411
-0.007294
0.029785
0.058594
0.075684
0.065918
0.066406
0.054688
0.045410
0.027344
0.015137
0.043945
0.052734
0.036133
0.036133
0.036621
0.056152
0.045410
0.034180
0.059570
0.104492
0.098633
0.058594
0.025879
0.015137
-0.008270
0.000977
0.022461
0.059570
0.068359
0.060059
0.034180
0.033203
0.021973
0.003418
0.000977
-0.011688
-0.004364
-0.005341
-0.003876
0.002930
-0.001434
0.002441
0.010254
0.003418
0.001465
-0.005829
-0.003876
-0.020477
-0.000946
0.023438
0.058594
0.098145
0.122070
0.097168
0.077148
0.059082
0.060547
0.070801
0.056152
0.069336
0.059082
0.045898
0.058105
0.083496
0.094727
0.062988
0.057617
0.041504
0.026855
0.010742
-0.006317
-0.015106
-0.027313
-0.032196
-0.029266
-0.022919
-0.038055
-0.034637
-0.032196
-0.021942
-0.025360
-0.035614
-0.034149
-0.043915
-0.050262
-0.062469
-0.051239
-0.041473
-0.042938
-0.052704
-0.045380
-0.040009
-0.016083
-0.019989
-0.010712
-0.012665
-0.029755
-0.017059
-0.030731
-0.030243
-0.027802
-0.016083
-0.012665
0.003906
-0.002899
-0.003387
0.010254
0.002441
0.001465
-0.013153
-0.011200
-0.025360
-0.027313
-0.039520
-0.025848
-0.028290
-0.023895
-0.042938
-0.050751
-0.059052
-0.072235
-0.080048
-0.083466
-0.089325
-0.121063
-0.133759
-0.096649
-0.018524
0.105469
0.176758
0.129395
0.002441
-0.155243
-0.260712
-0.229462
-0.082977
0.010254
0.047852
0.035645
0.032227
0.011230
-0.006805
-0.024384
-0.050751
-0.058563
-0.079071
-0.083466
-0.098602
-0.091278
-0.066376
-0.006317
0.019043
-0.021942
-0.044891
-0.055145
-0.069305
-0.036591
0.062500
0.104980
0.091797
0.029297
-0.045868
-0.051727
-0.029755
-0.001923
0.023438
0.036133
0.039551
0.026367
0.009766
0.009766
0.001953
-0.015106
-0.020966
-0.012665
-0.019989
-0.015594
-0.016083
-0.017548
-0.021942
-0.012177
-0.019012
-0.016571
-0.017548
-0.017059
-0.010712
-0.009735
-0.015106
-0.003876
-0.006317
-0.002899
-0.000946
-0.000946
0.005859
0.002441
0.010254
0.015137
0.020020
0.004883
0.012207
0.008301
0.018066
0.014160
0.014160
0.015625
0.017090
0.017090
0.018555
0.005371
0.017578
0.018066
0.014648
0.020508
0.012695
0.010742
0.020996
0.011230
0.015137
0.020020
0.020996
0.014648
0.017578
0.013672
0.009277
0.019043
0.016113
0.016113
0.024414
0.013672
0.012695
0.015137
0.013672
0.014648
0.026855
0.031738
0.024414
0.003906
-0.033661
-0.031219
-0.008270
0.012695
0.012207
0.022949
0.034668
0.034180
0.018555
0.007324
-0.005341
0.006348
-0.001434
0.005371
0.010742
0.011230
0.020996
0.028809
0.016602
0.018555
0.019043
0.018555
0.011719
0.015137
0.008301
0.005371
0.012695
0.009277
0.013184
0.005371
0.006836
0.000977
0.005859
0.002930
0.003418
0.001953
0.008301
0.002930
0.017578
0.016113
0.003418
0.003906
0.003418
0.000488
0.005371
0.019043
0.010742
0.017090
0.024902
0.034180
0.020020
-0.019012
-0.040497
-0.007782
0.027344
0.057129
0.041016
0.030762
0.019531
-0.002899
-0.009735
0.010742
0.011230
0.023438
0.050293
0.061523
0.074219
0.098633
0.079590
0.052734
0.026367
0.011230
0.030762
0.035645
0.027832
0.036621
0.086426
0.078613
0.062988
0.060547
0.049316
0.001953
-0.017059
-0.041473
-0.061493
-0.057098
-0.063934
-0.100067
-0.109833
-0.098602
-0.111298
-0.079559
-0.007782
0.072754
0.122070
0.052246
-0.010223
-0.087372
-0.087372
-0.069305
-0.021454
0.035156
0.076172
0.099121
0.105469
0.107422
0.088867
0.054688
0.039062
0.010742
-0.021454
-0.033173
-0.035614
-0.022919
-0.026337
-0.053192
-0.057098
-0.065887
-0.073212
-0.086395
-0.089325
-0.088348
-0.077606
-0.076630
-0.079071
-0.073700
-0.061493
-0.059052
-0.053192
-0.040009
-0.038544
-0.023895
-0.021942
-0.022430
-0.010712
-0.011688
-0.018524
-0.008270
-0.001923
-0.001434
-0.000946
0.003418
-0.004852
-0.002899
0.003906
-0.000946
0.001953
-0.004852
-0.001923
0.000000
-0.010223
-0.009735
-0.014130
-0.010223
-0.008759
-0.020477
-0.002899
-0.016083
-0.007782
-0.014130
-0.019012
-0.017548
-0.010712
-0.017059
-0.014130
-0.014618
-0.018036
-0.018036
-0.011688
-0.016083
-0.010223
-0.008759
-0.014618
-0.015106
-0.010223
-0.016571
-0.015594
-0.005829
-0.017548
-0.007782
-0.007782
-0.004364
-0.003876
-0.013641
-0.004852
-0.012177
-0.010223
-0.003387
-0.006805
-0.004852
-0.002899
-0.013153
-0.011688
-0.002899
-0.007294
-0.000458
-0.013641
0.000977
0.006836
0.006348
-0.004852
0.000488
0.006836
-0.001434
-0.006805
-0.001434
0.010742
0.000488
-0.007294
0.004395
0.006348
0.000977
0.003418
0.005859
-0.004852
-0.003387
0.008301
0.010742
0.013184
0.004395
0.014160
0.005371
0.011719
0.016113
0.020020
0.020020
0.007324
0.020996
0.014648
0.019043
0.027832
0.028809
0.011230
0.020508
0.014160
0.027344
0.023926
0.017090
0.007324
0.003906
0.006836
0.015137
-0.007782
-0.004852
-0.004364
-0.003387
-0.013153
-0.003387
0.000977
-0.003876
-0.020477
-0.015594
-0.008270
-0.035126
-0.059052
-0.037567
0.000977
0.024902
-0.008270
0.021484
0.024902
0.016602
0.023438
0.087891
0.168945
0.131348
0.094727
0.038574
0.025879
0.123535
0.115723
0.145020
0.168945
0.235840
0.247559
0.204102
0.141113
0.099121
0.044434
0.012695
0.062012
0.103027
0.125000
0.104980
0.083008
0.033691
-0.039520
-0.129852
-0.177704
-0.186981
-0.169403
-0.146454
-0.101532
-0.072723
-0.075653
-0.131805
-0.174774
-0.176727
-0.187469
-0.182098
-0.172821
-0.153290
-0.120087
-0.088837
-0.063446
-0.048798
-0.034149
-0.019501
-0.014618
-0.008270
0.001953
0.005859
-0.005829
0.003418
-0.007294
-0.004852
-0.006317
0.004395
-0.011200
-0.008270
-0.015106
-0.021454
-0.026825
-0.011688
-0.005341
-0.019501
-0.006317
-0.011200
-0.018524
-0.008270
-0.014618
-0.017548
-0.011200
-0.011200
0.000488
0.000488
-0.007294
-0.001923
-0.004364
0.001465
0.009766
-0.008759
0.002930
-0.002411
-0.004852
-0.007294
-0.004852
-0.010223
-0.013641
-0.007294
-0.014618
-0.012177
-0.008759
-0.004852
-0.001434
0.020508
0.028809
0.038574
0.055176
0.054688
0.078125
0.076660
0.098633
0.098633
0.104004
0.102051
0.101562
0.085449
0.077637
0.066895
0.056641
0.050781
0.056641
0.038574
0.021973
0.002441
-0.014618
-0.043427
-0.050262
-0.058075
-0.079559
-0.095673
-0.095673
-0.106415
-0.102997
-0.100067
-0.096161
-0.092743
-0.069305
-0.073700
-0.055634
-0.061493
-0.039520
-0.052704
-0.027313
-0.023895
-0.018524
-0.015594
-0.012177
-0.010712
-0.002411
-0.000946
0.006836
0.013672
0.003906
0.008301
0.005371
0.013184
0.010742
0.011230
0.013672
0.020020
0.016602
0.014160
0.021484
0.018555
0.021973
0.013672
0.014648
0.019531
0.023926
0.008789
0.008301
0.007324
0.010254
0.016113
0.014648
0.013672
0.011719
0.013672
0.009277
-0.002899
0.010254
-0.001434
0.014160
0.008301
0.019043
0.031738
0.030273
0.020996
0.020020
0.014648
0.029297
0.037598
0.056641
0.071289
0.118164
0.152344
0.083984
-0.026337
-0.089813
-0.122528
-0.020477
0.151855
0.180664
0.176758
0.150391
0.125000
0.101074
0.062988
0.035156
0.040039
0.055176
0.067383
0.094238
0.103027
0.103516
0.098145
0.093750
0.085449
0.067871
0.051270
0.042969
0.022949
0.014648
-0.003387
-0.008759
-0.019012
-0.031219
-0.029755
-0.040985
-0.046356
-0.047821
-0.045380
-0.038544
-0.047333
-0.046356
-0.053192
-0.031708
-0.037079
-0.039520
-0.036591
-0.034637
-0.032684
-0.025848
-0.018036
-0.017059
-0.027313
-0.026337
-0.024384
-0.022430
-0.012665
-0.008270
-0.012665
-0.002411
-0.004852
-0.020477
-0.013641
-0.032684
-0.039032
-0.049286
-0.031708
-0.011200
-0.013641
-0.031219
-0.003876
0.007324
-0.005341
-0.023895
-0.059052
-0.075653
-0.091766
-0.084442
-0.082977
-0.042938
-0.030731
-0.022919
-0.009735
-0.016083
-0.013641
-0.029755
-0.058075
-0.073700
-0.060028
-0.050751
-0.016571
-0.008270
0.002441
0.009277
0.009277
0.007324
0.000488
0.008301
0.016113
0.019531
0.004395
0.007812
0.014160
0.003906
0.004883
-0.000458
-0.001923
-0.006805
0.001465
-0.004852
-0.008759
-0.010223
-0.013153
-0.011688
-0.009247
-0.004852
-0.008270
-0.008270
-0.013641
-0.014618
-0.018524
-0.008270
-0.006805
-0.006805
-0.010223
-0.012665
-0.009247
-0.007294
-0.010712
0.000000
-0.004852
-0.001434
-0.003387
-0.006317
0.005859
0.006348
0.004395
0.002441
0.000000
0.008301
0.007324
0.006836
0.013672
0.025391
0.021973
0.020508
0.013672
0.024414
0.009277
0.015625
0.015137
0.009766
0.009277
0.015137
0.031738
0.033203
0.029785
0.009766
0.014160
0.011230
0.003418
0.039062
0.043457
0.009766
0.012207
0.020996
0.044434
0.073242
0.073730
0.099121
0.114746
0.135742
0.084473
-0.059052
-0.062958
0.029785
0.040039
0.083008
0.127930
0.091797
0.051270
0.044434
0.117188
0.126465
0.073242
0.006836
-0.018524
-0.010223
-0.000946
0.034668
0.041016
0.037598
0.040527
0.035156
0.028809
0.020996
0.015625
-0.004852
-0.003876
-0.021454
-0.019012
-0.045380
-0.051239
-0.049774
-0.057098
-0.077606
-0.078094
-0.066864
-0.061493
-0.045868
-0.033661
-0.023407
-0.033661
-0.039520
-0.050751
-0.060516
-0.051727
-0.034637
-0.028778
-0.023407
0.000000
-0.002899
-0.002411
-0.001434
-0.004364
-0.002899
-0.008270
-0.006317
-0.016083
-0.010712
-0.007294
-0.007294
-0.013641
-0.026825
-0.025360
-0.025360
-0.018036
-0.038055
-0.027313
-0.038055
-0.047821
-0.036591
-0.034637
-0.042938
-0.040497
-0.052704
-0.033173
-0.035614
-0.036591
-0.032684
-0.028290
-0.030731
-0.026337
-0.022919
-0.016571
-0.013153
-0.008270
0.013672
0.011719
0.007812
0.018555
0.021973
0.019043
0.013184
0.030273
0.037598
0.025879
0.029785
0.038086
0.025879
0.053711
0.062012
0.085938
0.083008
0.051758
0.035645
0.046875
0.028320
0.010742
0.004883
0.013672
0.039551
0.066895
0.103027
0.135254
0.139160
0.083984
0.054688
0.000488
-0.025848
-0.040985
-0.013153
-0.008270
-0.012177
0.019531
0.034668
0.030762
0.007324
-0.021942
-0.040009
-0.051239
-0.069305
-0.079071
-0.093719
-0.112762
-0.088837
-0.042938
0.020996
0.010742
-0.035126
-0.057587
-0.023895
0.007324
-0.001923
-0.017548
-0.026337
-0.014130
0.031738
0.065430
0.088867
0.121094
0.070312
0.029785
0.033691
0.027832
0.021484
-0.014618
-0.066864
-0.048309
0.004395
0.023438
0.086426
0.086914
0.009277
-0.035614
-0.047821
-0.053192
-0.042938
-0.036591
-0.039032
-0.022919
-0.005829
0.005859
0.015625
0.009766
0.010254
0.022949
0.029297
0.019043
0.015625
0.020508
0.007324
0.009766
0.015137
0.015625
0.002930
0.009766
0.007324
0.006836
0.005859
0.004883
0.002930
0.004395
-0.005829
-0.001923
-0.009247
-0.008270
-0.009247
-0.009735
-0.018524
-0.002411
-0.010712
-0.019012
-0.011200
-0.015594
-0.013641
-0.007294
-0.013641
-0.014130
-0.010712
-0.008270
-0.016083
-0.002899
-0.000946
-0.002411
-0.011200
-0.006317
-0.004364
-0.000946
0.000000
-0.001434
-0.003876
-0.003387
0.000977
0.010742
0.005371
-0.001923
0.004883
0.001953
-0.008759
0.005859
-0.000458
0.000000
0.002930
0.004395
0.000000
-0.004852
-0.004852
-0.008270
-0.001434
-0.006317
-0.003387
-0.009247
-0.000458
-0.007294
-0.005829
-0.000946
-0.000946
0.003418
-0.006805
-0.010712
-0.001923
-0.010712
0.005371
-0.000458
-0.010712
-0.001434
-0.015594
-0.008270
-0.009735
-0.003387
-0.009735
-0.010223
-0.013641
-0.008270
0.000977
-0.006317
-0.014618
-0.010223
-0.011200
-0.001434
-0.014130
-0.003876
-0.006805
-0.004852
-0.004852
0.001953
-0.013641
-0.008759
-0.004852
0.000488
-0.010223
0.001465
0.000488
-0.013153
-0.016083
-0.019501
-0.017548
-0.027313
-0.024872
-0.011688
0.000000
-0.011200
-0.034149
-0.028778
-0.035614
-0.034637
-0.033173
-0.055145
-0.070282
-0.058563
-0.047821
-0.008270
0.047363
0.056641
-0.082977
-0.292938
-0.367645
-0.238251
-0.063446
0.167480
0.222656
0.138672
0.072266
0.024414
-0.018036
-0.018036
0.004395
0.034668
0.065430
0.121094
0.147949
0.148438
0.170898
0.190430
0.168945
0.164062
0.147949
0.136230
0.105469
0.084961
0.064453
0.032227
0.022461
0.014160
-0.008759
0.004395
-0.011200
-0.008759
-0.011688
-0.022919
-0.024384
-0.016083
-0.035126
-0.032684
-0.027313
-0.026825
-0.020966
-0.019501
-0.021942
-0.023407
-0.019012
-0.014130
-0.017548
-0.030243
-0.018524
-0.015594
-0.019989
-0.022919
-0.021454
-0.022430
-0.017059
-0.029755
-0.021942
-0.029755
-0.034149
-0.021942
-0.027313
-0.025848
-0.018524
-0.016083
-0.011200
-0.019012
-0.015594
-0.001434
-0.008759
0.000488
0.002441
-0.001434
0.000488
0.004883
0.011719
0.017090
0.014160
0.013672
0.013184
0.014648
0.014648
0.022461
0.020996
0.015625
0.016113
0.022461
0.003906
0.018066
0.019043
0.014160
0.009766
0.016113
0.009277
0.016602
0.015625
0.016113
0.009277
0.013184
0.012695
0.003418
0.014160
0.001953
0.009766
0.019531
0.007324
0.017578
0.009277
0.000977
0.009766
0.011719
0.010742
0.011719
0.007324
0.013672
0.007812
0.010254
0.010254
0.006836
0.015137
0.012695
0.006348
0.012695
0.001953
0.010742
0.002930
0.010254
0.013184
0.006836
0.010254
0.006836
0.004883
0.002441
0.009766
0.011230
0.002441
0.010254
0.000977
0.004883
0.012207
0.006348
0.007812
0.004883
0.003418
0.009766
0.008789
0.011719
0.004883
0.012695
0.017578
0.020996
0.032715
0.054199
0.073242
0.088867
-0.005341
-0.088348
-0.104950
-0.065887
0.006348
0.116211
0.126465
0.094238
0.032227
0.035156
0.064453
0.063965
0.055664
0.039551
0.024414
0.052734
0.062012
0.071289
0.090332
0.061523
0.063477
0.079590
0.085938
0.064941
0.047363
0.034180
0.024902
0.010742
-0.009735
0.002441
0.003906
0.008301
0.021484
0.039062
0.038574
0.002930
-0.033173
-0.080048
-0.067352
-0.040985
-0.007782
0.049805
0.060547
-0.007294
-0.036102
-0.040985
-0.050751
-0.026825
-0.040009
-0.055634
-0.067352
-0.070282
-0.062469
-0.050751
-0.064423
-0.063934
-0.076630
-0.085419
-0.083466
-0.080536
-0.080536
-0.082489
-0.084930
-0.092255
-0.086395
-0.086884
-0.082001
-0.082489
-0.087860
-0.074677
-0.080048
-0.070770
-0.081512
-0.079071
-0.071747
-0.077118
-0.067352
-0.056122
-0.045380
-0.043427
-0.048309
-0.045868
-0.072723
-0.060516
-0.049774
-0.043915
-0.037567
-0.047821
-0.035126
-0.039520
-0.042938
-0.040497
-0.041473
-0.036591
-0.035126
-0.039520
-0.042450
-0.042450
-0.031708
-0.028290
-0.033173
-0.032684
-0.031708
-0.039032
-0.032684
-0.019989
-0.034149
-0.022919
-0.028778
-0.027313
-0.028778
-0.025360
-0.031708
-0.033173
-0.022919
-0.021942
-0.032196
-0.033173
-0.024384
-0.022430
-0.022919
-0.023407
-0.014130
-0.007782
-0.015106
-0.005341
-0.007294
0.016602
0.032715
0.039062
0.047852
0.052734
0.053711
0.058594
0.051758
0.048828
0.061523
0.070312
0.065430
0.058594
0.070801
0.064941
0.068848
0.068848
0.062500
0.049316
0.042969
0.036133
0.036133
0.041016
0.041504
0.052246
0.034668
0.045410
0.028320
0.025391
0.038574
0.050781
0.061523
0.055664
0.058105
0.056152
0.054199
0.050293
0.057129
0.049805
0.054688
0.041992
0.046875
0.038574
0.030273
0.031250
0.053223
0.059570
0.063477
0.062988
0.063965
0.057129
0.051758
0.052246
0.059570
0.098145
0.162598
0.194336
0.087891
-0.090302
-0.216278
-0.291962
-0.062469
0.178711
0.450195
0.342285
0.123047
-0.056122
-0.089813
-0.033173
0.015625
0.056152
0.091797
0.119141
0.127441
0.141113
0.131348
0.114746
0.096680
0.074707
0.050781
0.020996
0.009277
-0.016083
-0.039032
-0.039520
-0.042938
-0.053192
-0.040497
-0.052704
-0.046356
-0.033661
-0.024872
-0.037567
-0.022430
-0.023407
-0.018036
-0.019012
-0.013153
-0.011688
-0.014130
-0.008270
-0.010223
-0.015106
-0.008759
-0.011200
-0.009735
-0.004364
0.002930
-0.008759
-0.007782
-0.008270
-0.006317
-0.008270
-0.002899
-0.005829
-0.007294
0.001465
-0.007294
-0.006805
-0.000458
-0.005829
-0.004852
-0.003387
-0.000946
-0.003387
-0.002899
-0.006805
-0.012177
-0.006317
-0.005829
-0.014618
-0.006317
-0.005341
-0.010223
-0.012177
-0.008759
-0.007294
-0.005341
0.005371
0.004395
0.001465
-0.005341
-0.005341
-0.031219
-0.020477
-0.020966
-0.025360
-0.024872
-0.020966
-0.024872
-0.029266
-0.043427
-0.051239
-0.058075
-0.069794
-0.090302
-0.099579
-0.111298
-0.100555
-0.043915
-0.002411
0.020508
0.017578
0.002930
-0.008759
-0.039520
-0.061493
-0.042938
0.038086
0.131348
0.154297
0.141113
0.105957
0.083984
0.050293
0.020996
-0.011688
-0.017059
0.022461
0.035645
0.042969
0.022949
-0.010223
-0.034637
-0.073212
-0.083954
-0.084442
-0.089325
-0.086884
-0.100555
-0.093231
-0.099091
-0.083954
-0.070282
-0.053680
-0.063934
-0.039520
-0.042450
-0.033173
-0.026825
-0.012665
-0.014130
-0.011200
-0.002899
-0.012177
-0.009247
-0.013153
-0.000458
-0.004852
-0.012177
0.000488
-0.007782
-0.007294
-0.005829
-0.008759
-0.000946
-0.002899
0.004883
-0.003387
-0.004852
0.002930
-0.006317
0.002441
-0.009735
0.003418
-0.004852
-0.007294
-0.008759
-0.002899
-0.003876
-0.012177
-0.019989
-0.014130
-0.011688
0.000000
-0.005829
-0.010223
-0.011200
-0.004852
-0.011200
-0.002411
-0.012177
-0.012177
-0.010223
-0.003387
0.000488
-0.001923
-0.015594
-0.005341
-0.006805
-0.002899
-0.010223
0.006348
-0.002411
-0.000946
-0.012177
-0.007294
0.001953
-0.001434
-0.002411
-0.004852
0.000000
0.001465
0.000977
-0.002899
-0.003876
-0.007782
0.003906
-0.013153
-0.007782
0.002930
-0.000458
-0.010712
-0.000458
-0.002411
0.006348
-0.002411
-0.009735
-0.011688
-0.018036
-0.024872
-0.018524
-0.007294
0.039062
0.108887
0.097656
0.073242
0.019531
-0.081512
-0.087860
-0.061005
0.016602
0.070801
0.118164
0.085938
0.056152
0.036133
-0.000458
-0.043915
-0.035126
0.047363
0.049316
0.089844
0.083008
0.108398
0.062012
-0.001434
0.048340
0.156250
0.235840
0.204102
0.135742
0.073730
0.146484
0.197754
0.202637
0.190430
0.187500
0.190918
0.161133
0.148438
0.127930
0.114258
0.109375
0.086426
0.086426
0.068848
0.044922
0.037598
0.018555
0.015625
-0.001434
-0.016571
-0.028290
-0.032684
-0.039520
-0.048798
-0.051239
-0.059052
-0.049286
-0.066376
-0.054169
-0.055634
-0.049774
-0.059540
-0.052216
-0.054657
-0.045380
-0.061005
-0.037079
-0.034149
-0.039032
-0.047333
-0.038055
-0.042450
-0.038544
-0.038544
-0.033173
-0.033173
-0.034637
-0.041962
-0.042450
-0.039032
-0.044403
-0.040985
-0.045868
-0.044891
-0.039520
-0.019989
0.002441
0.008301
0.030273
0.013184
0.011230
0.001953
-0.005341
-0.021454
-0.019012
-0.007782
-0.001434
-0.010223
-0.016571
-0.009247
-0.004852
-0.011688
-0.007294
-0.028290
-0.044403
-0.053192
-0.064911
-0.065887
-0.073700
-0.076141
-0.060516
-0.060028
-0.070282
-0.068329
-0.061981
-0.062469
-0.043915
-0.026337
-0.031708
-0.034149
-0.025360
-0.031219
-0.027313
-0.029266
-0.030243
-0.022919
-0.004364
-0.016571
-0.001923
-0.008759
0.003906
-0.002899
-0.007294
-0.010712
-0.001923
-0.010712
0.001953
0.000000
0.007324
0.006348
-0.001923
0.003418
0.004395
0.004883
-0.009247
0.012207
0.016113
0.007324
0.008789
0.012695
0.012695
0.015625
0.017578
0.020508
0.019043
0.022949
0.021484
0.016113
0.018066
0.020996
0.011230
0.020996
0.020996
0.017090
0.015137
0.003906
0.000488
-0.001434
0.010254
-0.009247
-0.006317
-0.007294
-0.028290
-0.034637
-0.030731
-0.019989
0.022949
0.029785
0.024414
0.031250
0.020020
-0.011200
-0.107880
-0.129852
-0.081024
0.000977
0.042969
0.051758
0.053711
0.063477
0.047852
0.004395
-0.004364
0.000977
0.012207
0.023926
0.012207
0.030762
0.038086
0.053711
0.064453
0.068848
0.050781
0.050781
0.050293
0.041992
0.040527
0.058594
0.074219
0.082520
0.066895
0.047363
0.066406
0.049316
0.038574
0.041504
0.036621
0.051758
0.049316
0.042480
0.039551
0.028320
0.026367
0.017090
0.015137
0.021973
0.005371
-0.006805
-0.012177
-0.026825
-0.024872
-0.033661
-0.028290
-0.028290
-0.021454
-0.029755
-0.013641
-0.023407
-0.024872
-0.019501
-0.010223
-0.012177
-0.012177
-0.011688
-0.028778
-0.025360
-0.010223
-0.004364
-0.014618
-0.021942
-0.004852
-0.022919
-0.011200
0.000488
-0.001434
-0.013641
-0.011200
-0.009735
0.000488
-0.000458
0.001953
-0.001434
-0.000458
-0.004364
0.004883
-0.000458
0.003418
0.003906
0.003906
-0.001434
0.000488
0.001953
0.008301
0.010254
0.000977
0.010742
0.007812
0.010742
0.013672
0.011719
0.005859
0.006836
-0.005341
-0.011200
-0.006805
-0.010712
-0.010712
0.016602
0.030762
0.041016
0.045898
-0.018036
-0.015594
-0.025848
-0.023407
-0.026337
-0.045380
0.000488
0.029785
0.031738
0.031738
0.029297
-0.017059
0.017090
0.032715
0.003906
-0.012177
-0.061981
-0.032196
0.007812
0.015137
-0.004852
-0.004852
-0.004852
0.006836
0.015625
0.019043
0.040039
0.025391
-0.009247
-0.045380
-0.045868
-0.022430
0.011719
0.029785
0.038574
0.028320
0.041504
0.027832
0.020020
0.023438
0.029297
0.018555
0.020996
0.028320
0.029297
0.020508
0.030273
0.031738
0.019531
0.022949
0.023438
0.026855
0.025391
0.026367
0.019531
0.022949
0.019043
0.020996
0.008301
0.006348
0.009277
0.022949
0.011719
0.017578
0.014648
0.005371
0.011230
0.007324
0.013672
0.006836
0.000488
0.010254
0.000488
0.006348
0.000488
0.000977
0.000000
0.005859
-0.007294
-0.003876
-0.005341
-0.008759
0.001465
-0.003876
-0.003387
-0.016083
-0.014130
-0.003387
-0.006317
-0.019501
-0.013641
-0.016083
-0.017059
-0.012665
-0.022919
-0.015106
-0.020477
-0.016571
-0.018036
-0.015594
-0.019501
-0.018524
-0.008270
-0.019012
-0.021942
-0.014130
-0.005829
-0.004364
-0.018036
0.001953
-0.009735
-0.018524
-0.004364
0.000977
-0.013641
-0.004364
0.000977
-0.007782
-0.008270
-0.007294
-0.004852
-0.012665
-0.002411
-0.008270
-0.005341
-0.008759
-0.002411
-0.002899
-0.007294
0.000000
-0.006805
-0.012177
-0.010223
-0.006317
0.000000
-0.009247
-0.010712
-0.007782
-0.004364
0.002930
-0.010712
-0.006805
-0.002899
0.003418
-0.002411
-0.007782
0.005371
-0.001923
0.003906
-0.009247
-0.001923
0.005859
0.002930
0.003906
-0.005829
0.000977
0.006348
-0.000946
0.006836
0.011719
0.002441
0.010742
0.003418
0.016602
0.000000
0.014160
0.012207
0.015625
0.011719
0.007324
0.002930
0.014648
0.004395
0.016113
0.014648
0.005371
0.020508
0.014648
0.021484
0.015137
0.011230
0.019531
0.020996
0.022461
0.026367
0.020508
0.019043
0.022949
0.036133
0.025879
0.022949
0.020996
0.018555
0.032715
0.023438
0.024902
0.025391
0.024414
0.016602
0.020508
0.022949
0.015625
0.018066
0.022461
0.018066
0.023438
0.018555
0.001465
0.008301
-0.001923
0.005859
0.010742
-0.001434
0.002930
-0.000946
-0.002411
0.006836
0.000977
-0.002899
0.018066
-0.005341
-0.016083
-0.002411
0.003418
0.002930
-0.001923
0.005371
0.000000
-0.002411
-0.036591
-0.013641
-0.060516
-0.104462
-0.093719
-0.046356
0.009277
0.018066
0.006348
-0.010712
-0.047821
-0.049774
-0.037079
-0.007294
0.006836
0.001465
0.015137
0.024902
0.031250
0.031250
0.034668
0.030273
0.045898
0.061035
0.065430
0.074219
0.061035
0.047852
0.031738
0.015625
0.017578
0.017090
0.023926
0.014160
0.016602
0.016113
0.013672
0.005371
-0.014130
-0.012177
-0.009735
-0.020966
-0.022430
-0.028290
-0.009735
0.027832
0.039062
0.064453
0.089355
0.098145
0.087402
0.065430
0.029785
0.022949
0.022461
0.028809
0.057129
0.062012
0.077637
0.065918
0.063477
0.048340
0.032715
0.001465
-0.009247
-0.034149
-0.030731
-0.037079
-0.047821
-0.043915
-0.053680
-0.029266
-0.034149
-0.030731
-0.027313
-0.018036
-0.001923
-0.011688
-0.005341
0.003906
0.010254
0.008789
0.019043
0.020996
0.020996
0.020508
0.021973
0.025391
0.030762
0.033691
0.022461
0.020020
0.027832
0.020996
0.039551
0.025391
0.018066
0.022949
0.031738
0.024902
0.026855
0.040039
0.021484
0.034668
0.021973
0.027832
0.028809
0.020508
0.034668
0.031250
0.025391
0.040039
0.027832
0.031738
0.026855
0.028320
0.027832
0.032227
0.023926
0.030273
0.036133
0.035156
0.020508
0.009766
0.013672
0.007812
0.017090
0.017090
0.016602
0.015625
0.017578
-0.000458
0.008301
0.007324
-0.001434
0.010742
0.025391
0.005859
0.007812
-0.000946
-0.000458
0.004395
0.008789
0.003418
0.004883
-0.009247
-0.018036
-0.006805
-0.016571
-0.019501
-0.020966
-0.027802
-0.039032
-0.037079
-0.040985
-0.053192
-0.048798
-0.047821
-0.054657
-0.050262
-0.047333
-0.046844
-0.065399
-0.091766
-0.071259
-0.082001
-0.076630
-0.076630
-0.072235
-0.058075
-0.057587
-0.044891
-0.050262
-0.041962
-0.051727
-0.055145
-0.068817
-0.065399
-0.065399
-0.054657
-0.035126
-0.021942
-0.017548
-0.013153
-0.017548
-0.014130
-0.002411
0.014648
0.006836
0.019043
0.017090
0.039551
0.053223
0.067871
0.064453
0.006348
0.000977
0.045410
0.094727
0.145996
0.207031
0.208496
0.135254
0.063477
0.044434
0.061035
0.084961
0.110352
0.145020
0.126465
0.090332
0.023438
-0.019501
-0.016083
-0.015106
-0.008759
-0.019012
-0.024384
-0.039520
-0.053680
-0.083954
-0.078583
-0.104950
-0.113251
-0.112274
-0.119598
-0.120087
-0.098114
-0.033173
0.045410
0.016113
-0.078094
-0.106903
-0.117645
-0.093719
-0.059540
-0.022919
0.005371
0.015625
0.011719
0.023438
-0.009247
-0.044891
-0.078094
-0.072723
-0.054169
-0.021454
0.013672
-0.006805
-0.028290
-0.051727
-0.072723
-0.046356
-0.016571
0.051270
0.060547
0.035156
-0.041473
-0.043427
-0.047821
-0.026825
-0.004364
0.018066
0.025879
0.036133
0.037598
0.029297
0.027344
0.031738
0.039551
0.033691
0.037109
0.057617
0.058594
0.066895
0.072754
0.073242
0.070801
0.071777
0.074707
0.090332
0.083984
0.078125
0.072266
0.062012
0.066895
0.063477
0.049316
0.044922
0.036133
0.045410
0.039551
0.034668
0.022461
0.026367
0.011719
0.004395
0.021484
0.024902
0.024414
-0.008759
-0.013153
-0.009247
-0.001923
-0.002411
0.015137
0.007812
-0.000946
-0.016083
-0.025848
-0.006805
0.017090
0.019531
0.022949
0.005859
0.003906
-0.026825
-0.032196
-0.021454
0.002441
0.011230
0.000977
0.002441
-0.002411
-0.011688
-0.029755
-0.022430
-0.035126
-0.036591
-0.037079
-0.053680
-0.067352
-0.073212
-0.076141
-0.078094
-0.079559
-0.077118
-0.075165
-0.073212
-0.071747
-0.066864
-0.083954
-0.078583
-0.072235
-0.054657
-0.050262
-0.046844
-0.045380
-0.036591
-0.028290
-0.021454
-0.019989
-0.009247
-0.013641
-0.009735
-0.017548
-0.018036
-0.024384
-0.009247
-0.008759
-0.006805
-0.013641
-0.012177
-0.014130
-0.015594
-0.023407
-0.038544
-0.041962
-0.033661
-0.038055
-0.026337
-0.022919
-0.025360
-0.023895
-0.027313
-0.024872
-0.017548
-0.013153
-0.018036
-0.019501
-0.013641
-0.002899
0.002441
-0.011688
-0.009735
-0.008759
0.001953
-0.003876
0.007812
-0.005341
0.002930
-0.004364
-0.002899
-0.001923
0.003906
0.004883
0.003418
-0.004364
-0.002899
0.001465
-0.003876
-0.002411
0.001953
-0.004852
-0.003876
-0.002899
-0.001434
0.001953
0.001465
-0.008270
0.002441
0.014648
0.005371
-0.004852
-0.001923
0.007812
0.000977
-0.003387
-0.000458
0.010254
-0.002411
0.001465
0.004883
0.018555
0.012207
0.007812
0.015625
0.035156
0.036133
0.018066
0.018066
0.005859
0.002441
0.016602
0.010742
0.020020
0.034180
0.022949
0.020020
0.020996
0.020020
0.013184
0.010742
0.010254
0.008301
0.012695
0.005371
0.011230
0.005371
0.004883
-0.012665
-0.017548
-0.014130
-0.028778
-0.038544
-0.031708
-0.035614
-0.015594
0.028320
0.061035
0.075684
0.067871
0.032227
0.025391
0.008789
0.025879
0.014160
0.017090
0.005371
-0.025360
0.003906
0.053223
0.044922
0.031738
-0.006805
-0.041962
-0.016571
0.003906
0.000977
0.000000
0.031738
0.048340
0.047852
0.028320
0.021484
0.043945
0.055176
0.054199
0.079102
0.099121
0.124512
0.129395
0.134766
0.136230
0.128418
0.111328
0.106934
0.091309
0.087891
0.075195
0.062988
0.055664
0.046875
0.044434
0.034180
0.034668
0.024414
0.013672
0.012207
0.015625
0.009277
0.008301
0.004883
0.003906
-0.002899
0.007324
0.005371
0.001953
0.011719
-0.002899
0.006348
0.000000
0.000000
-0.002411
0.001953
0.000000
0.008301
0.006836
-0.004364
0.001953
0.010742
-0.001434
0.008301
-0.000946
-0.006805
0.010742
-0.001923
0.004395
0.003418
-0.003876
0.006348
-0.001434
0.002930
-0.000458
-0.003876
0.000977
0.004395
0.001953
-0.005341
-0.007294
-0.013641
0.004395
-0.009247
-0.005341
-0.004364
-0.007294
-0.010712
-0.020966
-0.011688
-0.014618
-0.020966
-0.018524
-0.020477
-0.025360
-0.024872
-0.019989
-0.015594
-0.017059
-0.021454
-0.020966
-0.028290
-0.019501
-0.022430
-0.018524
-0.023407
-0.022919
-0.020477
-0.030243
-0.016083
-0.018524
-0.021942
-0.019989
-0.022919
-0.010223
-0.023407
-0.017548
-0.011200
-0.017548
-0.015106
-0.018524
-0.016083
-0.016571
-0.012177
-0.018036
-0.010712
-0.014130
-0.015594
-0.008270
-0.023407
-0.023407
-0.026337
-0.017548
-0.010712
-0.018524
-0.024384
-0.023895
-0.031219
-0.032684
-0.030731
-0.041473
-0.031708
-0.030243
-0.031219
-0.022430
-0.024872
-0.019989
0.003418
-0.000458
0.003906
-0.004364
-0.007782
-0.002411
-0.002411
-0.005829
0.005859
0.009277
0.015137
0.024902
0.011719
0.017090
0.000488
-0.001434
-0.008759
-0.005341
-0.005829
-0.008759
-0.019012
-0.013153
-0.011200
-0.028290
-0.029755
-0.031219
-0.039520
-0.036102
-0.030731
-0.030243
-0.031219
-0.024384
-0.030731
-0.012177
-0.011688
0.000000
-0.008270
-0.030731
-0.043915
-0.024872
-0.020477
-0.009247
-0.004852
-0.025848
-0.051239
-0.038544
-0.034149
-0.050262
-0.053192
-0.053192
-0.081024
-0.082489
-0.077118
-0.041473
-0.003387
-0.013153
-0.044403
-0.096161
-0.122040
-0.135223
-0.096161
-0.030731
-0.002411
0.031250
0.035156
0.041992
0.034668
0.019531
0.021973
0.030273
0.041504
0.065430
0.083496
0.096680
0.099121
0.090820
0.073730
0.075195
0.039062
0.003906
0.004883
0.014648
0.025879
0.019531
0.069336
0.110352
0.104492
0.080078
0.072754
0.057617
0.037598
0.030762
0.034180
0.072266
0.090820
0.138184
0.152344
0.163086
0.177246
0.175293
0.164062
0.151367
0.149414
0.135742
0.116699
0.101562
0.077637
0.076660
0.065430
0.042480
0.020508
0.001465
-0.015106
-0.021942
-0.026337
-0.051239
-0.065399
-0.082977
-0.080048
-0.090790
-0.093231
-0.088348
-0.100555
-0.099579
-0.100555
-0.102509
-0.083954
-0.091278
-0.073700
-0.060028
-0.063446
-0.035614
-0.017548
-0.000458
-0.000458
0.004395
0.012207
0.012207
0.017578
0.026367
0.020996
0.032227
0.046387
0.059570
0.050293
0.053223
0.041504
0.041992
0.037598
0.043945
0.036621
0.027832
0.038574
0.041016
0.030762
0.031738
0.045898
0.053711
0.046387
0.041504
0.042480
0.047852
0.049316
0.063477
0.062012
0.070312
0.058105
0.072754
0.095215
0.074219
0.055664
0.038086
0.021484
0.030762
0.039551
0.038574
0.040527
0.028809
0.030273
0.020508
0.008789
-0.000458
-0.007782
-0.023407
-0.016083
-0.031708
-0.034149
-0.028778
-0.019501
-0.028290
-0.024872
-0.020477
-0.018524
-0.022430
-0.014618
-0.022919
-0.023407
-0.027802
-0.017548
-0.023407
-0.018036
-0.035126
-0.031708
-0.032684
-0.036102
-0.038544
-0.042450
-0.038055
-0.044891
-0.039032
-0.044403
-0.039520
-0.037079
-0.039032
-0.040985
-0.036591
-0.042450
-0.044403
-0.057098
-0.050751
-0.034637
-0.043915
-0.038055
-0.043427
-0.051727
-0.043915
-0.039520
-0.044403
-0.082001
-0.142548
-0.147919
-0.139618
-0.062958
-0.062469
-0.121552
-0.141083
-0.135712
-0.148407
-0.139130
-0.150360
-0.157196
-0.174286
-0.174774
-0.065399
0.153809
0.222168
0.216797
0.112793
-0.213348
-0.327606
-0.296356
-0.086884
0.138672
0.160156
0.146484
0.120117
0.095215
0.064941
0.044922
0.013184
-0.010223
-0.029755
-0.016083
-0.025360
0.000488
0.013184
0.029785
0.041016
0.049805
0.062012
0.046387
0.055664
0.051758
0.049316
0.052734
0.042480
0.030762
0.021973
0.020020
0.011719
0.009766
0.000000
-0.012665
-0.006805
-0.012665
-0.013641
-0.019012
-0.018524
-0.029266
-0.030731
-0.018524
-0.023895
-0.024872
-0.018524
-0.014618
-0.020966
-0.025848
-0.024384
-0.015594
-0.019012
-0.020477
-0.014130
-0.019501
-0.017548
-0.008759
-0.015594
-0.010712
-0.014130
-0.015106
-0.015106
-0.014618
-0.016571
-0.004852
-0.018524
-0.006317
-0.014618
-0.009247
-0.013153
-0.008759
-0.010223
-0.001434
0.000488
-0.012177
-0.010223
-0.002411
0.001465
-0.000946
0.009277
-0.001923
0.007812
0.010742
0.014648
0.014160
0.009277
0.004395
-0.003876
-0.019989
-0.020966
-0.034149
-0.029755
-0.022919
-0.016083
0.000977
0.020508
0.013184
-0.010712
-0.028778
-0.027802
-0.021454
-0.011200
-0.017059
-0.015106
-0.008270
0.021973
0.020996
0.018066
0.034180
0.037598
0.022949
0.035645
0.028809
0.032227
0.029785
0.026367
0.031250
0.041504
0.029297
0.032227
0.033691
0.023438
0.035645
0.013672
0.021973
0.021484
0.011719
0.013672
0.011719
0.004395
0.002930
0.000977
-0.001434
0.002930
0.000977
-0.001434
-0.002899
-0.013641
-0.010223
-0.006805
-0.019012
-0.012665
-0.003876
-0.014130
-0.010712
-0.014130
-0.006805
-0.015594
-0.008759
-0.013153
-0.014130
-0.015106
-0.019012
-0.007782
-0.013641
-0.006805
-0.005341
-0.006317
-0.012665
-0.006805
-0.020477
-0.016083
-0.014618
-0.011200
-0.013641
-0.000458
-0.008270
-0.015594
-0.010223
-0.006317
-0.004364
-0.006317
-0.007294
-0.016571
-0.005341
-0.005829
0.009766
0.009766
0.007812
0.001953
0.029297
0.039551
0.030273
-0.009247
-0.059540
-0.084930
-0.077606
-0.067841
-0.026825
0.026855
0.023926
-0.009735
-0.047821
-0.063446
-0.071747
-0.087372
-0.083954
-0.066376
-0.065887
-0.055145
-0.047333
-0.035126
-0.028290
-0.013641
0.008301
0.035645
0.103516
0.210449
0.264648
0.195801
0.110352
0.004883
-0.063446
-0.066864
0.004395
0.090820
0.152832
0.147461
0.123047
0.080566
0.037109
-0.001923
-0.032684
-0.042450
-0.064911
-0.075653
-0.073700
-0.067352
-0.064911
-0.057098
-0.051239
-0.035614
-0.036102
-0.029755
-0.002899
-0.015106
0.000977
0.004883
0.007324
0.010742
0.005371
0.023438
0.008789
0.013672
0.012695
0.016602
0.015137
0.014648
0.016113
0.008301
0.004883
0.009766
0.015137
0.009277
-0.001923
0.006836
0.000977
-0.001923
0.009766
-0.001434
0.005371
-0.001923
-0.005341
-0.008270
0.004883
0.002930
0.002930
-0.002899
-0.005341
-0.002411
-0.004852
0.004883
-0.006805
-0.002411
-0.005829
0.000488
-0.006317
-0.006317
0.001465
-0.001434
-0.005829
-0.001923
-0.004852
-0.001923
-0.000458
0.000000
0.000977
0.006348
0.000000
-0.009247
0.000488
0.000977
-0.008270
-0.001923
0.000977
0.002441
-0.002411
-0.003876
-0.004364
-0.000946
-0.002411
-0.003876
-0.007782
-0.014130
-0.000458
-0.005829
-0.004364
-0.008270
0.000000
-0.013641
-0.002899
-0.007782
-0.008270
-0.002899
-0.002411
-0.005829
-0.006317
-0.016083
-0.002411
-0.000946
-0.004364
0.008301
-0.002411
0.009766
0.011719
0.020996
0.017090
0.009766
0.002441
-0.028290
-0.064423
-0.101532
-0.112274
-0.089813
-0.069305
-0.023407
0.030762
0.019043
-0.007294
-0.123016
-0.209442
-0.222137
-0.168427
-0.043915
-0.022919
-0.086395
-0.089325
-0.090302
-0.036591
-0.012665
-0.027313
-0.036591
-0.018524
-0.020477
-0.029266
-0.024384
-0.031708
-0.020477
-0.000458
0.007324
0.013672
0.033691
0.022949
0.014648
0.010254
-0.002899
-0.019501
-0.015106
-0.013641
-0.021942
-0.036102
-0.026825
-0.011200
-0.004852
0.009277
0.003906
-0.008759
-0.015106
-0.008270
-0.008759
-0.016083
-0.014130
-0.016083
-0.004852
-0.008759
-0.009735
0.002441
-0.014130
-0.012665
-0.014130
-0.014618
-0.019989
-0.021454
-0.025360
-0.040985
-0.036102
-0.035614
-0.050751
-0.050751
-0.062958
-0.059052
-0.066376
-0.074188
-0.062958
-0.087372
-0.081512
-0.078094
-0.074188
-0.067841
-0.068817
-0.058563
-0.065887
-0.057587
-0.058563
-0.048309
-0.044403
-0.035614
-0.013153
-0.013153
-0.009247
0.008301
0.002441
0.008301
-0.003876
0.000000
-0.004364
0.018555
0.028809
0.036621
0.017090
0.028809
0.040039
0.037109
0.038574
0.037598
0.028320
0.043457
0.050781
0.054199
0.043945
0.054199
0.063965
0.064941
0.075684
0.083984
0.077637
0.078613
0.073730
0.097656
0.084473
0.077148
0.083984
0.079590
0.094238
0.098145
0.114258
0.098633
0.071289
0.046387
0.031738
0.041992
0.029297
0.041016
0.037109
0.052246
0.040039
0.036621
0.014648
-0.008759
0.000488
-0.011688
-0.011688
-0.013153
-0.001434
-0.010712
-0.023407
-0.002411
0.010742
0.012695
0.020508
0.010254
0.006836
0.008301
0.003418
0.000488
0.007324
-0.010712
-0.000946
0.009766
0.025879
0.031738
0.025879
0.018555
0.005859
-0.002899
-0.038055
-0.045380
-0.020966
0.003418
0.001465
0.008301
0.007324
-0.005829
0.007812
0.032715
0.084961
0.094727
0.094727
0.116211
0.172852
0.291992
0.352051
0.338867
0.279785
0.158691
0.048340
0.026855
0.088867
0.134277
0.208496
0.240723
0.213867
0.192383
0.108887
0.022949
-0.010712
-0.019501
-0.054657
-0.101044
-0.115692
-0.091278
-0.101532
-0.088837
-0.076630
-0.063934
-0.067352
-0.055634
-0.030731
-0.036591
-0.045380
-0.024872
-0.011200
-0.014618
-0.010712
-0.007294
-0.010223
-0.018524
-0.014130
-0.020477
-0.013641
-0.026825
-0.025848
-0.027802
-0.021942
-0.034149
-0.019989
-0.040009
-0.037079
-0.026825
-0.030731
-0.031219
-0.036102
-0.040009
-0.030243
-0.044403
-0.035126
-0.035126
-0.034149
-0.041962
-0.029266
-0.040985
-0.031708
-0.037567
-0.034149
-0.035614
-0.037567
-0.050262
-0.047333
-0.051239
-0.048309
-0.055634
-0.068329
-0.082977
-0.087860
-0.102509
-0.088837
-0.046844
-0.016571
0.010254
0.014648
-0.017548
-0.050751
-0.060516
-0.076630
-0.047333
-0.019012
-0.001923
0.009277
0.018066
0.009277
0.014648
0.012207
0.019043
0.011230
0.016602
0.027344
0.010254
-0.002411
-0.011688
-0.005829
-0.002899
-0.001923
0.010254
0.002930
-0.003387
-0.003387
-0.003876
-0.009735
0.000000
0.000000
-0.006317
-0.009247
-0.016571
-0.007294
-0.013153
-0.013153
-0.019501
-0.013153
-0.018036
-0.020477
-0.022430
-0.020477
-0.026825
-0.027313
-0.024384
-0.020966
-0.022430
-0.029266
-0.021942
-0.019501
-0.020966
-0.024384
-0.015594
-0.028290
-0.008270
-0.025360
-0.022430
-0.021942
-0.018036
-0.022919
-0.013641
-0.014618
-0.011688
-0.017548
-0.023895
-0.012665
-0.008270
-0.009247
-0.009735
-0.014618
-0.016083
-0.008759
-0.013641
-0.013153
-0.014130
-0.015594
-0.010223
-0.015106
-0.015106
-0.010223
-0.013153
-0.010712
-0.012177
-0.007782
-0.009735
-0.008270
-0.006317
-0.017059
-0.007782
-0.016571
-0.011200
-0.011688
-0.011200
-0.008759
-0.010223
-0.016571
-0.008759
0.000977
-0.006805
-0.013641
-0.021454
-0.002899
-0.007294
-0.010712
-0.006317
-0.016083
0.000488
-0.011688
-0.014618
-0.008270
-0.013641
-0.009247
-0.011688
-0.006317
-0.003876
-0.008759
-0.012177
-0.002411
-0.004364
0.000488
0.010742
-0.005341
-0.005829
-0.007782
-0.013641
0.002441
0.004395
-0.004852
-0.009247
-0.019501
-0.022430
0.001465
0.022949
0.039062
0.037109
0.020020
-0.061005
-0.066376
-0.004852
0.008301
0.019043
0.003906
0.011230
-0.009247
-0.000946
0.013672
-0.019012
-0.031708
0.016602
0.058594
0.048340
0.007812
-0.000946
-0.088348
-0.141571
-0.100555
-0.055634
0.121582
0.208984
0.117676
0.022461
-0.015106
-0.048309
-0.049286
-0.034149
-0.015106
0.025879
0.032715
0.025879
0.035645
0.024902
0.000000
-0.005829
-0.003387
-0.009735
-0.026337
-0.042450
-0.029755
-0.000946
0.057129
0.114746
0.173340
0.177246
0.144531
0.100098
0.047852
0.006836
0.002930
0.049805
0.065430
0.116699
0.129883
0.122559
0.108887
0.085449
0.055664
0.024902
-0.014130
-0.042450
-0.060028
-0.065399
-0.084442
-0.089813
-0.082489
-0.083466
-0.075165
-0.068817
-0.075165
-0.070282
-0.054657
-0.064911
-0.053680
-0.051727
-0.048798
-0.037567
-0.041962
-0.036591
-0.045868
-0.025360
-0.032196
-0.025848
-0.026825
-0.036591
-0.028778
-0.021454
-0.028290
-0.023895
-0.019012
-0.015106
-0.021454
-0.017059
-0.024384
-0.007782
-0.011200
-0.020966
-0.012665
-0.012665
-0.007294
-0.015106
-0.010223
-0.008759
-0.002899
-0.014130
-0.009735
-0.011200
-0.001923
0.000000
0.004883
-0.010223
-0.006805
-0.009735
-0.031708
-0.035126
-0.038544
-0.036591
-0.019012
-0.012177
0.007812
-0.003876
0.000488
-0.022430
-0.023407
-0.027313
-0.020477
-0.024872
-0.008759
-0.008270
0.002441
0.001465
-0.002411
0.005371
0.007324
0.014160
0.012207
0.005859
0.012695
0.005371
0.013184
0.010742
0.003906
0.006348
0.000977
0.006836
-0.002899
0.007324
-0.000946
0.009766
0.000488
0.006348
-0.006317
-0.007294
-0.000946
-0.006317
-0.002899
0.001465
-0.002899
-0.001923
-0.006317
-0.002899
0.003418
0.003418
-0.000458
-0.001434
-0.013641
0.000488
-0.001923
-0.004364
-0.000946
-0.009735
-0.013641
-0.012177
-0.012665
0.000488
-0.002899
-0.010712
-0.008270
-0.003876
-0.012177
-0.008270
-0.010712
-0.014130
-0.018524
-0.014618
-0.014130
0.005371
0.031738
0.031738
0.020508
0.001953
0.027344
0.010742
-0.010712
-0.037567
-0.058563
-0.031219
-0.101532
-0.065399
-0.025848
-0.002899
0.012207
-0.004852
-0.046356
-0.068817
-0.085907
-0.091766
-0.083466
-0.046844
-0.009247
-0.013641
-0.017059
0.008789
0.022461
0.038086
0.046387
0.038086
0.036133
0.010742
0.022461
0.005859
-0.012665
0.085449
0.123535
0.024414
-0.017059
-0.040497
-0.056122
-0.112762
-0.154755
-0.134735
-0.016083
0.214844
0.163574
0.014648
-0.057098
-0.059540
-0.032684
0.010254
0.054688
0.103516
0.133301
0.143555
0.120117
0.099121
0.114258
0.104980
0.105957
0.113281
0.093750
0.071289
0.037109
0.025879
0.011230
-0.003387
-0.029266
-0.041473
-0.076141
-0.075653
-0.097137
-0.127899
-0.133270
-0.139130
-0.131317
-0.128387
-0.144989
-0.146942
-0.142059
-0.137177
-0.136688
-0.120575
-0.102997
-0.090302
-0.107880
-0.122528
-0.113251
-0.108856
-0.088348
-0.063446
-0.055145
-0.031708
-0.024384
-0.009735
-0.011688
-0.000946
0.004883
0.026367
0.024414
0.027344
0.030762
0.023926
0.027832
0.033203
0.029297
0.033691
0.023926
0.043457
0.034668
0.057617
0.072266
0.090332
0.111816
0.151367
0.166504
0.187012
0.173340
0.161621
0.164551
0.155273
0.151367
0.163086
0.174316
0.197754
0.199219
0.177246
0.181641
0.152832
0.125488
0.114746
0.092285
0.062988
0.032715
0.015625
-0.014130
-0.021454
-0.035126
-0.059540
-0.068817
-0.071747
-0.066376
-0.066376
-0.081024
-0.077606
-0.076141
-0.071259
-0.066376
-0.071747
-0.059540
-0.063446
-0.061981
-0.063446
-0.068329
-0.046356
-0.056122
-0.062469
-0.061005
-0.061493
-0.054169
-0.047333
-0.060028
-0.073212
-0.056610
-0.054657
-0.048309
-0.045380
-0.053680
-0.041473
-0.047333
-0.045868
-0.051239
-0.048798
-0.046356
-0.034149
-0.036591
-0.037079
-0.028778
-0.028778
-0.019501
-0.030243
-0.029266
-0.015594
-0.022430
-0.017548
-0.030243
-0.018036
-0.010223
-0.011688
-0.023407
-0.014130
-0.011200
-0.016083
-0.012665
-0.011200
-0.009735
-0.006317
-0.019501
-0.006317
-0.007294
-0.001923
-0.001923
0.008301
0.014648
0.023438
0.043945
0.055176
0.077637
0.083008
0.048340
-0.071259
-0.080536
-0.099579
-0.178192
-0.171356
-0.102509
0.041992
0.091309
0.048828
0.018555
-0.034149
-0.105927
-0.112274
-0.101532
-0.073700
-0.035126
-0.003876
0.028809
0.042969
0.055664
0.049805
0.061523
0.053711
0.047852
0.053223
0.057129
0.051758
0.033691
0.038086
0.044434
0.028809
0.029297
0.027832
0.023438
0.016113
0.011719
0.019043
0.016602
0.012695
0.012695
0.015137
0.010254
0.011230
0.009766
0.005371
0.011719
0.006348
0.014160
0.015137
0.017090
-0.001923
0.000000
-0.000946
0.007812
0.011719
-0.013153
0.000488
-0.005341
0.012207
0.006348
0.004395
0.009277
0.008301
0.011719
0.024414
0.017090
0.018555
0.018555
0.025879
0.016113
0.025879
0.013672
0.025391
0.016113
0.024902
0.014160
0.035645
0.025879
0.011230
0.018555
0.012207
0.000000
-0.009735
-0.011200
-0.010712
0.001465
-0.006317
-0.022430
-0.014130
-0.018036
-0.010712
-0.017059
-0.030243
-0.032196
-0.010223
-0.016571
-0.006317
0.009277
0.000000
-0.007782
-0.021454
-0.029266
-0.044403
-0.033661
-0.007782
-0.024872
-0.017548
-0.010712
-0.017548
-0.013641
-0.008270
-0.034149
-0.040009
-0.051239
-0.038544
-0.019989
-0.016571
-0.007782
0.004883
0.011719
-0.002899
0.016602
0.002441
0.004395
-0.015106
-0.023407
-0.011200
-0.023407
-0.025360
-0.038544
-0.042450
-0.031708
-0.044403
-0.051727
-0.058075
-0.060516
-0.076141
-0.071747
-0.080048
-0.094208
-0.091278
-0.109833
-0.099579
-0.092743
-0.077606
-0.071259
-0.048309
-0.044403
-0.037079
-0.031219
-0.028290
-0.012665
-0.008270
-0.003876
0.014648
0.034180
0.054199
0.071289
0.095703
0.144531
0.116211
0.021973
-0.027313
-0.020477
-0.053192
-0.033661
0.048828
0.025879
0.024902
0.003418
-0.025360
-0.055634
-0.024384
-0.023895
-0.073212
-0.075165
-0.044403
-0.043915
-0.059540
-0.054169
-0.032196
-0.005341
-0.007294
0.020508
0.031250
0.038086
0.042969
0.048828
0.055176
0.050781
0.050293
0.047852
0.043945
0.035645
0.035645
0.028320
0.030762
0.032715
0.021973
0.018555
0.019043
0.020020
0.011230
0.011719
0.014648
0.007812
0.004883
0.019043
0.008301
0.010254
0.014160
0.015625
0.020508
0.033691
0.022949
0.030762
0.032227
0.038574
0.035645
0.030762
0.022949
0.027832
0.036133
0.037109
0.027344
0.037598
0.026855
0.026367
0.015137
0.013672
0.010254
0.009766
-0.000458
-0.005341
-0.014618
-0.017059
-0.026337
-0.034637
-0.035614
-0.044891
-0.056610
-0.044891
-0.060028
-0.068329
-0.063446
-0.056610
-0.047821
-0.043427
-0.041473
-0.032196
-0.021454
-0.014618
-0.008759
-0.023895
-0.019501
-0.052216
-0.050262
-0.040497
-0.024872
0.021484
0.020996
0.001465
-0.009735
-0.006317
-0.016571
-0.002411
-0.025360
-0.019989
-0.018036
0.001465
0.023438
0.054688
0.042480
0.028809
0.014648
0.002441
-0.013153
0.010742
0.023438
0.038574
0.029785
0.034180
0.014648
0.021484
0.014160
0.009766
0.003906
-0.001434
-0.007782
-0.015594
-0.010712
-0.031708
-0.010223
-0.026825
-0.029755
-0.024872
-0.043427
-0.035614
-0.031708
-0.026825
-0.013153
-0.018036
-0.027802
-0.036102
-0.030731
-0.029755
-0.035614
-0.045380
-0.042938
-0.035126
-0.020477
-0.019501
-0.020966
-0.008270
-0.024872
-0.032196
-0.025360
-0.028778
-0.033173
-0.018036
-0.019501
-0.027802
-0.031219
-0.022430
0.001953
0.020020
0.032715
0.064941
0.052734
0.000977
-0.023407
-0.043427
-0.084442
-0.022919
0.036133
0.030762
0.039551
0.052246
0.012695
-0.013641
0.017578
0.000488
-0.033661
-0.035614
-0.019989
-0.027802
-0.057587
-0.048309
-0.026825
-0.004364
-0.006317
0.008301
0.018555
0.020508
-0.007782
-0.023407
-0.033661
-0.034637
-0.028778
-0.003387
0.000977
-0.002899
0.005371
0.010254
0.014648
0.017090
0.020996
0.031250
0.031250
0.014648
0.020020
0.010742
0.032227
0.043457
0.037598
0.030762
0.034180
0.051270
0.043945
0.043945
0.039062
0.052246
0.042480
0.033691
0.037598
0.033203
0.038086
0.029297
0.023926
0.020020
0.016113
0.014648
0.012207
0.002930
0.015625
0.005859
0.003906
0.009766
0.001465
0.007812
0.018066
0.009277
0.003418
0.002930
0.015137
0.000977
0.011230
0.007812
0.003418
0.005371
0.008789
0.006836
0.009277
0.016602
0.008301
0.012207
0.018066
0.009277
0.010254
0.010254
0.007324
0.000488
0.006836
0.004883
0.004883
-0.003387
0.009277
0.004395
0.006348
0.005371
0.007324
-0.008270
-0.007782
-0.005341
0.000977
-0.007782
-0.002899
0.004395
-0.003387
0.006836
-0.004852
0.000000
0.007324
0.001465
-0.006317
-0.001434
0.000488
-0.008759
0.002441
0.007324
-0.000458
-0.000458
0.003418
-0.006805
0.005859
0.000488
-0.011200
-0.007294
-0.010223
-0.003387
-0.014618
-0.009735
-0.026825
-0.023407
-0.029266
-0.040985
-0.041473
-0.026825
0.001953
0.066895
0.133789
0.133301
0.063965
-0.023895
-0.085907
-0.078583
-0.017548
0.019043
0.000000
-0.011200
0.020508
0.069824
0.054199
0.018555
-0.003387
-0.033661
-0.043915
-0.049774
-0.048309
-0.048798
-0.026825
0.000000
0.002441
-0.002411
0.023438
0.010254
0.004883
0.002930
0.020020
0.009766
0.020508
0.023438
0.020508
0.020020
0.057129
0.062988
0.051270
0.043945
0.029785
0.013672
0.020020
0.023926
0.020020
0.028809
0.034180
0.035156
0.026855
0.034668
0.042969
0.035645
0.032715
0.034668
0.037598
0.024902
0.025391
0.035156
0.018066
0.024902
0.016113
0.008301
0.012695
0.016602
0.010254
0.017578
0.004883
0.007324
0.009277
0.008301
0.009277
0.010254
0.006348
0.013672
0.019043
0.007812
0.015625
0.008301
0.007324
0.003906
0.007324
0.010742
0.010742
0.012207
0.006836
0.010742
0.019531
0.018555
0.008301
0.001953
0.012695
0.000000
0.001465
-0.001434
-0.008759
-0.009247
-0.004852
-0.009247
-0.005829
-0.012177
-0.007294
-0.014130
-0.011200
-0.009247
-0.004852
-0.008759
-0.013153
-0.015594
-0.013153
-0.013153
-0.012665
-0.002899
-0.007782
-0.009735
-0.005341
-0.012665
-0.007782
-0.007782
-0.008270
-0.004852
0.000488
-0.008759
0.001953
0.000000
0.004883
-0.001434
0.002930
0.001953
0.004395
-0.006317
-0.007294
-0.003876
-0.002411
-0.000946
0.003906
0.001465
0.001953
0.002930
0.002441
0.021484
0.006836
-0.017548
-0.055145
-0.079559
-0.051727
-0.027313
-0.026825
-0.042450
-0.046356
-0.056122
-0.073212
-0.082001
-0.101044
-0.103485
-0.095673
-0.070282
-0.067352
-0.075165
-0.070770
-0.080048
-0.100555
-0.084442
-0.088348
-0.080536
-0.091278
-0.047333
-0.039032
-0.022919
-0.013153
-0.041962
-0.105438
-0.149384
-0.139618
-0.109833
-0.093719
-0.037079
0.032715
0.025391
-0.016571
0.038086
-0.002899
-0.092255
-0.085419
-0.059052
-0.053192
0.038574
0.146973
0.159668
0.106445
0.126465
0.096680
0.067383
0.082520
0.107910
0.138184
0.113281
0.138672
0.150879
0.157227
0.067383
0.062012
0.052246
0.033203
0.026855
0.024902
0.010742
-0.008759
-0.038544
-0.050262
-0.056610
-0.075653
-0.085907
-0.115692
-0.131317
-0.147919
-0.168915
-0.177704
-0.155731
-0.162567
-0.168427
-0.162079
-0.154755
-0.156708
-0.156219
-0.151825
-0.148895
-0.125946
-0.107880
-0.078583
-0.047333
-0.027313
-0.040009
-0.028290
-0.019501
-0.013153
0.000000
0.024414
0.034668
0.052246
0.065430
0.071289
0.067383
0.066406
0.078613
0.086914
0.068359
0.094727
0.108887
0.107910
0.091309
0.076172
0.079102
0.068848
0.066895
0.051270
0.058105
0.059082
0.068848
0.055664
0.042969
0.041992
0.029297
0.023438
0.015137
0.018555
0.017090
0.002441
-0.007294
-0.010223
-0.008270
-0.011200
-0.005829
-0.008270
-0.001923
0.003418
0.000488
0.001465
-0.012665
0.000000
0.017090
0.004883
0.011230
0.020020
0.007324
0.020020
0.022949
0.018066
0.018555
0.020020
0.030762
0.016602
0.016602
0.020996
0.029785
0.020508
0.020020
0.027344
0.017578
0.028320
0.020996
0.022949
0.031250
0.023438
0.029297
0.022949
0.018555
0.028320
0.020508
0.017578
0.021973
0.026367
0.020020
0.023438
0.018555
0.027832
0.015625
0.020020
0.013672
0.018066
0.020020
0.016113
0.014160
0.006836
0.018066
0.013184
0.012207
0.018555
0.015625
0.009766
0.013672
0.009766
0.006836
0.013672
0.000488
0.009277
0.010742
0.007812
0.013672
-0.005829
0.001465
0.006348
0.000488
0.008301
-0.007294
0.002930
-0.008759
0.003906
0.003906
0.007324
-0.006317
-0.001923
-0.004852
0.007812
0.000000
-0.000946
0.006348
0.003906
-0.004852
-0.001923
0.006348
0.004395
0.005371
-0.007294
-0.003387
0.005859
0.003906
0.013672
0.019043
-0.002411
0.009277
0.010742
0.005371
0.002930
-0.005829
0.012695
0.015137
0.018066
0.020020
0.060059
0.082031
0.060547
0.020508
0.008789
-0.030243
0.013184
0.087891
0.104492
0.140137
0.095215
0.032715
0.076660
0.100098
0.088379
0.086914
0.078125
0.071777
0.069336
0.050781
0.084961
0.135742
0.115234
0.016113
-0.035126
-0.028290
0.008789
0.031738
0.046387
0.062500
0.066406
0.020020
-0.018036
-0.046844
-0.060516
-0.059540
-0.052704
-0.028778
-0.027802
-0.059540
-0.065399
-0.067841
-0.047821
-0.063934
-0.047333
-0.040497
-0.052216
-0.044891
-0.063934
-0.050262
-0.059540
-0.058075
-0.065399
-0.067352
-0.066376
-0.057098
-0.053680
-0.048309
-0.047333
-0.026825
-0.033661
-0.032196
-0.033661
-0.045380
-0.044403
-0.050751
-0.028290
-0.030243
-0.039032
-0.029755
-0.026825
-0.038544
-0.023895
-0.022430
-0.028290
-0.004364
-0.003387
0.007324
0.004395
0.006348
0.002930
0.004395
0.007324
-0.001923
0.001953
0.004395
0.000000
-0.001434
0.009766
-0.000946
-0.010712
-0.013641
-0.010712
-0.006805
-0.013153
-0.010223
-0.010223
-0.016571
-0.013153
-0.006805
-0.007782
-0.004852
-0.010223
-0.008270
-0.006805
0.001465
-0.011688
0.001953
0.002441
-0.000458
0.008301
0.005859
0.007812
0.013184
0.010254
0.006836
0.007324
0.005371
0.008301
0.006348
0.004395
0.003906
0.013184
-0.006805
0.003906
0.013184
0.005859
0.006836
0.003418
0.004883
-0.001434
0.001953
0.000977
-0.005341
0.001465
-0.007294
-0.007294
-0.006317
-0.006317
-0.004852
-0.004364
-0.004364
0.010742
0.020508
0.020996
0.030273
0.056641
0.074219
0.081055
0.094727
0.113281
0.131348
0.087891
-0.010223
-0.064911
-0.116669
-0.096649
-0.044891
0.025879
0.083008
0.178223
0.148926
0.076660
0.016113
-0.060028
-0.068329
-0.030243
0.006836
0.044922
0.066895
0.096680
0.102051
0.119141
0.120605
0.079590
0.068848
0.075195
0.077637
0.086426
0.071777
0.043945
0.029297
0.006836
0.004883
0.008301
0.013672
0.023926
-0.001434
-0.010223
-0.039032
-0.035614
-0.008759
-0.016083
-0.028290
-0.046844
-0.028778
-0.041962
-0.020477
-0.022430
-0.019989
-0.000458
-0.005341
-0.025848
-0.020966
-0.022919
-0.014130
-0.019012
-0.016571
-0.004852
-0.002411
0.000000
0.000488
-0.011688
0.002930
-0.010712
-0.003876
0.005859
-0.002411
-0.005829
0.000000
-0.015594
-0.020966
-0.011200
-0.021454
-0.025848
-0.018524
-0.025360
-0.013153
-0.022430
-0.028778
-0.023895
-0.030243
-0.028778
-0.023407
-0.026337
-0.034149
-0.035614
-0.025848
-0.016083
-0.027313
-0.029266
-0.014618
-0.019012
-0.013153
-0.007294
-0.006805
0.006836
0.012207
-0.002899
0.008301
0.000977
0.014160
-0.003876
-0.021454
-0.005829
-0.014618
0.001465
-0.011688
-0.006317
-0.018524
-0.019989
-0.042450
-0.057098
-0.076630
-0.088837
-0.080536
-0.073700
-0.078583
-0.084930
-0.094208
-0.099091
-0.110809
-0.113251
-0.125458
-0.129364
-0.129852
-0.105438
-0.104462
-0.093719
-0.102509
-0.107391
-0.131805
-0.117157
-0.083954
-0.056122
-0.088348
-0.084442
-0.066864
-0.089813
-0.087372
-0.072235
-0.057587
-0.040497
-0.045380
-0.049286
-0.053680
-0.048798
-0.022919
-0.019501
-0.031708
-0.023407
0.002930
0.013672
0.018555
0.010254
0.030273
0.021484
0.020996
0.044434
0.050781
0.046387
0.071777
0.085938
0.122559
0.101562
0.083984
0.105957
0.111328
0.117188
0.125977
0.177734
0.224121
0.238281
0.107910
-0.035614
-0.069794
-0.088348
0.051270
0.227539
0.289551
0.232422
0.148438
0.106934
0.121094
0.079102
0.029297
0.054688
0.067871
0.117676
0.133301
0.073242
0.066895
0.111328
0.105469
0.099609
0.084473
0.055664
0.050293
0.027344
0.020508
0.002930
-0.005829
-0.026825
-0.039520
-0.051239
-0.054657
-0.051727
-0.059052
-0.061981
-0.058075
-0.048798
-0.052216
-0.058075
-0.046844
-0.052704
-0.043915
-0.042450
-0.043427
-0.036591
-0.041962
-0.028778
-0.032684
-0.026337
-0.029266
-0.018524
-0.008270
-0.015106
-0.014618
-0.013641
-0.015106
-0.013641
-0.004852
-0.008270
-0.006805
-0.016083
-0.009735
-0.002411
0.000977
-0.011200
-0.008759
0.005859
-0.000946
0.000000
-0.010712
0.001953
-0.003876
-0.018036
-0.006805
-0.005341
-0.006317
-0.009735
-0.003387
-0.014618
-0.016571
-0.013153
-0.011200
-0.019501
-0.008759
-0.004364
-0.018524
-0.002899
-0.002411
-0.003876
-0.004364
-0.006317
-0.003876
-0.005341
-0.006317
0.005371
0.003906
-0.004852
-0.014130
-0.006805
-0.011688
-0.000946
-0.005341
-0.013153
0.000488
-0.005829
-0.011688
-0.009735
-0.002899
-0.008759
-0.014618
-0.002899
-0.007782
-0.009247
-0.012177
-0.004852
-0.009247
-0.008270
-0.019989
-0.002899
-0.009735
-0.012665
-0.002411
0.008301
0.052734
0.037598
0.014648
0.025391
0.018066
-0.021942
-0.027802
0.003906
0.035645
0.043945
0.050293
0.035156
0.020020
0.030762
0.021484
0.012695
0.003906
-0.002411
0.002930
0.025879
0.011230
0.008789
0.002930
-0.009735
-0.006805
-0.007294
0.009277
0.031738
0.034668
0.006348
0.010254
0.000977
0.001465
0.023926
0.034668
0.035645
0.044922
0.037109
0.041016
0.018066
0.037598
0.031738
0.037109
0.033691
0.045410
0.035156
0.046387
0.045410
0.033691
0.025879
0.018066
0.016113
0.008301
0.005371
0.015625
0.007812
-0.000946
0.000977
0.001953
0.008789
-0.007782
-0.009735
-0.002899
-0.015594
-0.008270
-0.006317
-0.021942
-0.011688
-0.009247
-0.006805
0.009766
0.008789
-0.010712
-0.052216
-0.068817
-0.073212
-0.041473
-0.000946
0.015137
0.022461
-0.008270
-0.025360
-0.032684
-0.046844
-0.036102
-0.033173
-0.020966
0.003418
0.006348
0.007812
0.008301
0.010254
-0.023407
-0.029755
-0.057587
-0.055145
-0.051727
-0.068329
-0.074188
-0.104950
-0.102997
-0.120575
-0.158173
-0.171356
-0.166962
-0.156708
-0.193817
-0.197723
-0.164520
-0.125946
-0.096161
-0.097626
-0.107880
-0.101044
-0.103485
-0.071747
-0.039032
-0.006317
0.005859
0.034668
0.040039
0.046387
0.069336
0.070801
0.096191
0.100098
0.100098
0.092285
0.086426
0.074219
0.067383
0.060059
0.053711
0.056641
0.050781
0.048340
0.047363
0.040527
0.049316
0.038086
0.027832
0.026855
0.025879
0.022461
0.025391
0.018066
0.009277
0.011719
0.011230
0.012207
0.003418
0.004883
0.011719
0.005859
0.010742
0.005371
0.005859
0.004883
-0.003876
0.008301
0.004883
0.006836
-0.001923
0.008789
0.006836
0.006348
0.004883
0.007812
0.002441
0.000977
0.005371
0.008789
0.010742
0.002441
0.002441
0.001465
0.001953
-0.000458
0.002930
0.000977
0.000000
-0.000458
-0.004364
0.003418
-0.004364
-0.008759
-0.012665
-0.006805
-0.010223
-0.015106
-0.016571
-0.014618
-0.013641
-0.017059
-0.018524
-0.021942
-0.016571
-0.026337
-0.012177
-0.024384
-0.007782
-0.024872
-0.024384
-0.015594
-0.007782
0.006348
0.018066
0.018555
0.050293
0.075684
0.053711
0.017578
-0.013153
-0.022919
0.067383
0.135254
0.160156
0.140625
0.075684
0.027344
0.000977
-0.021942
0.020508
0.113281
0.145020
0.137695
0.092773
0.068359
-0.001434
-0.013153
0.032715
0.081055
0.097168
0.107910
0.071777
0.021484
-0.008270
0.040527
0.054199
0.074707
0.079590
0.064453
0.046387
0.039062
0.035156
0.031250
0.018555
0.006348
0.010742
0.006348
0.005371
-0.015106
-0.030243
-0.047333
-0.047821
-0.063934
-0.062469
-0.065399
-0.065887
-0.082977
-0.078094
-0.085907
-0.075165
-0.084930
-0.082977
-0.074188
-0.068329
-0.083954
-0.080048
-0.076630
-0.067352
-0.065887
-0.054657
-0.047333
-0.047333
-0.036102
-0.023895
-0.008759
-0.019989
-0.021454
-0.015106
-0.012177
-0.009735
0.006348
0.005371
-0.001923
0.002441
-0.000458
0.008789
0.021973
0.031738
0.041992
0.049805
0.029785
0.002930
0.011719
0.008789
-0.008270
-0.002411
0.015625
0.013672
0.026855
0.013672
0.000977
-0.005341
-0.017548
-0.017548
-0.026337
-0.032196
-0.036591
-0.041473
-0.037079
-0.033173
-0.034637
-0.036102
-0.032196
-0.030731
-0.032196
-0.026825
-0.021942
-0.022430
-0.036102
-0.018524
-0.027802
-0.017548
-0.025360
-0.019012
-0.008759
-0.008270
-0.001923
0.000000
0.007324
-0.003387
-0.004852
-0.008270
-0.048798
-0.077606
-0.119110
-0.134735
-0.111786
-0.075653
-0.039032
-0.028778
-0.049286
-0.058563
-0.091766
-0.121063
-0.116180
-0.105927
-0.115204
-0.091278
-0.084442
-0.071747
-0.056610
-0.041962
-0.045868
-0.050751
-0.045380
-0.028778
-0.009735
-0.003876
0.008789
0.010742
0.010254
0.001953
-0.001923
-0.004364
-0.004364
0.004395
0.013672
0.008301
0.010742
0.015625
0.017578
0.026367
0.016602
0.021484
0.033691
0.050293
0.042480
0.036621
0.034668
0.015137
0.014160
0.010254
-0.008270
-0.004364
0.017090
0.084473
0.121094
0.110352
0.110352
0.104980
0.103027
0.169922
0.192871
0.088867
0.053711
0.059570
0.111816
0.142578
0.137207
0.114258
0.138184
0.108398
0.092285
0.058594
0.046387
0.028320
0.016602
0.004883
0.000000
-0.013153
-0.010712
-0.018036
-0.026825
-0.033173
-0.026337
-0.026825
-0.027802
-0.023407
-0.007782
-0.014618
0.012207
0.008789
0.009277
0.011230
0.019043
0.015137
0.026367
0.013184
0.008301
0.005859
0.002441
0.002441
0.000000
-0.009735
-0.000946
-0.006805
-0.013641
-0.026825
-0.019989
-0.013641
-0.006317
-0.016571
-0.026337
-0.032196
-0.027802
-0.024872
-0.027802
-0.026337
-0.021454
-0.014130
-0.016571
-0.020966
-0.008270
-0.007782
-0.012665
-0.012665
-0.016571
-0.010223
-0.009247
-0.013153
-0.005829
-0.005341
-0.009247
-0.006317
-0.012177
-0.006805
-0.006317
-0.006317
-0.006805
-0.006805
-0.014618
-0.002899
-0.005829
-0.004852
-0.004852
-0.002899
-0.004364
-0.005341
-0.012177
-0.007782
-0.006317
-0.010712
0.000000
-0.012665
-0.008270
0.000000
-0.002411
0.000977
0.000488
0.000000
-0.000946
0.001465
-0.006317
0.006836
-0.002411
-0.005341
0.006348
0.003418
-0.005341
0.004395
0.005371
0.011719
0.007324
0.010254
0.001465
0.008789
-0.002899
0.003906
0.016602
0.001465
0.006836
-0.001434
0.004395
-0.003387
0.002441
0.006348
0.000977
0.011719
-0.004364
0.000000
0.011230
0.004395
0.002930
0.006836
-0.001923
0.006348
0.003418
0.009766
0.007324
0.002930
0.001465
-0.002899
-0.005829
0.007324
0.002930
0.009766
0.000977
-0.007782
-0.002411
-0.000946
0.003906
0.007324
0.009277
-0.006805
0.002441
0.002441
-0.002899
-0.000458
0.012207
0.003906
-0.000458
0.004395
0.008301
0.005859
0.006836
0.003906
0.007324
-0.007294
0.008789
0.000977
0.011230
0.001465
0.003418
0.012207
-0.006805
-0.003876
0.005859
0.011719
0.000000
-0.001434
0.006836
-0.001434
0.007812
0.003418
-0.007294
0.009766
-0.006805
0.004395
-0.006317
0.004395
0.000977
-0.005829
-0.004852
-0.000946
0.000977
-0.006317
-0.013153
-0.002411
-0.014618
-0.008759
-0.010712
-0.022919
-0.038544
-0.040497
-0.055634
-0.084442
-0.102997
-0.100067
-0.096649
-0.048309
0.031738
0.169922
0.357422
0.445312
0.384277
0.206543
-0.055145
-0.214325
-0.159637
-0.004852
0.153320
0.241211
0.208008
0.181152
0.125977
0.047363
0.041504
-0.007294
-0.064423
-0.137177
-0.157196
-0.163055
-0.138641
-0.092743
-0.051727
-0.085907
-0.207489
-0.183563
-0.143524
-0.084442
-0.035614
-0.007294
0.016113
0.023926
0.006348
-0.016083
-0.033173
-0.042450
-0.039032
-0.043427
-0.040009
-0.044403
-0.032684
-0.033661
-0.042450
-0.044403
-0.043427
-0.050751
-0.051727
-0.056122
-0.053192
-0.048798
-0.052704
-0.044891
-0.040497
-0.052704
-0.042938
-0.047333
-0.042938
-0.028778
-0.032684
-0.025360
-0.017548
-0.023407
-0.028290
-0.021942
-0.014130
-0.028778
-0.009247
-0.023895
-0.019012
-0.020966
-0.014130
-0.009247
-0.020477
-0.003876
-0.007294
0.000488
-0.009247
-0.002899
-0.004852
0.001953
0.002930
0.006348
0.004395
0.010742
0.012695
0.013672
0.017578
0.018066
0.019043
0.018066
0.011230
0.011719
0.023438
0.013672
0.010254
0.020508
0.009766
0.000488
-0.000458
0.011230
-0.000946
-0.003876
-0.006317
-0.009735
-0.005341
-0.004364
-0.018524
-0.011200
-0.021942
-0.019012
-0.024384
-0.017059
-0.033173
-0.029755
-0.014130
-0.013641
-0.005829
-0.000458
-0.014130
0.001953
0.004883
0.006836
0.012207
0.008789
0.028320
0.040527
0.045410
0.070312
0.056152
0.054199
0.060547
0.060059
0.075195
0.064453
0.082031
0.076172
0.080566
0.081055
0.081543
0.079102
0.085938
0.103516
0.104004
0.095215
0.070801
0.063965
0.072754
0.043457
0.039551
0.047852
0.047363
0.042480
0.043457
0.014648
0.022949
0.010742
0.014160
-0.002411
-0.002899
-0.011200
-0.013641
-0.012665
-0.023407
-0.022430
-0.019989
-0.021942
-0.019501
-0.015106
-0.019989
-0.019989
-0.021454
-0.017059
-0.011688
-0.004852
-0.016083
-0.007782
-0.013153
-0.011688
-0.011688
-0.004852
-0.007782
-0.012177
-0.001434
-0.013641
-0.000458
-0.003876
-0.010223
-0.012665
-0.009247
0.003906
-0.008759
0.000488
-0.001923
-0.003876
0.003906
0.005371
0.008301
0.002930
-0.005341
0.003906
0.006348
0.013672
0.013184
0.009766
0.000488
0.005371
0.007812
0.012207
0.005859
0.006348
0.013672
0.001465
0.009277
0.018555
0.005859
0.009766
0.008789
0.008301
0.007324
0.003906
0.002930
0.009277
0.002441
0.002441
0.000488
-0.000458
0.006348
0.004395
0.003418
-0.002411
0.001953
-0.006317
0.006836
0.008789
-0.003387
-0.008270
-0.008270
-0.005829
-0.007782
-0.008270
-0.002899
-0.013153
-0.024872
-0.003876
-0.010712
-0.015594
-0.021942
-0.015594
-0.022430
-0.015594
-0.020966
-0.031708
-0.031708
-0.032684
-0.031219
-0.046844
-0.048798
-0.073212
-0.080536
-0.108856
-0.095184
-0.003876
0.105469
0.113770
0.145996
0.248047
0.180664
0.044922
-0.009247
-0.033173
-0.042938
0.064941
0.258301
0.425293
0.411133
0.302734
0.192871
0.196777
0.137207
0.044434
-0.025848
-0.048798
-0.028778
0.001953
0.019043
0.014648
-0.023407
-0.070282
-0.121063
-0.161102
-0.194305
-0.214325
-0.208466
-0.202118
-0.210419
-0.203583
-0.186005
-0.168915
-0.151825
-0.138153
-0.127411
-0.113739
-0.095673
-0.085419
-0.067352
-0.069305
-0.054169
-0.064911
-0.049286
-0.042938
-0.044891
-0.040497
-0.028778
-0.027802
-0.029755
-0.022430
-0.025360
-0.017059
-0.017059
-0.011688
-0.003876
-0.022919
-0.016083
-0.013153
-0.003387
-0.005829
-0.004852
-0.006805
0.001953
-0.004852
0.004395
0.001465
-0.000458
0.001465
0.000977
-0.005341
0.000000
0.008789
0.007324
0.001953
-0.000946
0.007812
0.003906
0.006348
0.005371
0.009766
0.009277
0.012207
0.009277
0.018066
0.018555
0.010742
0.019043
0.014160
0.013184
0.005859
0.011719
0.021484
0.006836
0.016113
0.017090
0.009277
0.016113
0.012207
0.021973
0.016113
0.013184
0.007812
0.005371
0.014160
0.016113
0.015625
0.003906
0.017578
0.004883
0.010742
0.013672
0.015137
0.007324
0.007324
0.015625
0.012207
0.010742
0.000977
0.016113
0.009766
0.015137
0.009766
0.006836
0.008301
0.007324
0.000488
0.010742
0.007324
-0.003387
0.008301
0.013184
0.009277
0.009277
0.018066
0.008301
0.004395
0.013184
0.016602
0.008789
0.011719
0.014160
0.013184
0.010742
0.012207
0.014648
0.012207
0.009277
0.014648
0.012207
0.010254
0.011719
0.010254
0.017578
0.006348
0.012695
0.005859
0.003906
0.010742
0.006348
0.014160
0.010254
0.005859
0.001953
0.002930
0.006348
0.010254
0.008301
-0.001434
0.005371
0.005859
0.007812
0.006836
0.005371
0.010742
0.006836
0.010742
0.002930
-0.000458
0.004395
0.008789
0.011719
-0.005341
0.001953
-0.001434
-0.001923
0.002441
-0.001923
0.007812
-0.009247
-0.009247
0.002441
-0.007782
-0.000458
-0.001923
-0.005829
-0.004852
-0.013641
-0.000946
-0.000946
-0.013153
-0.008759
-0.009735
-0.017548
-0.011688
-0.010712
-0.012177
-0.020477
-0.011200
-0.019501
-0.015594
-0.015594
-0.022430
-0.018524
-0.017059
-0.019989
-0.021454
-0.028290
-0.018524
-0.031708
-0.034149
-0.046844
-0.035614
-0.034637
-0.044891
-0.041962
-0.034149
-0.011688
0.035156
0.085938
0.168945
0.208984
0.203613
0.088379
-0.046844
-0.223602
-0.217255
-0.069305
0.083496
0.259277
0.269043
0.176270
0.109863
0.036133
-0.048798
-0.079559
-0.028290
0.008301
0.006836
0.015137
-0.008270
-0.014618
-0.021454
-0.029266
0.002930
-0.001434
-0.003387
0.005859
-0.006317
-0.035126
-0.064911
-0.059540
-0.062958
-0.065887
-0.082977
-0.096161
-0.094208
-0.101532
-0.096649
-0.093231
-0.098602
-0.111786
-0.102509
-0.104950
-0.106415
-0.103485
-0.110321
-0.104462
-0.092743
-0.106903
-0.101044
-0.102997
-0.080536
-0.075165
-0.080048
-0.084442
-0.086884
-0.076630
-0.074188
-0.067352
-0.050262
-0.040497
-0.045380
-0.040985
-0.043915
-0.033661
-0.019989
-0.020966
-0.019501
-0.009247
0.007324
0.015625
0.025391
0.025879
0.024414
0.044434
0.033203
0.048340
0.047852
0.054688
0.061035
0.060547
0.061523
0.063477
0.082520
0.080078
0.100098
0.101074
0.085938
0.058594
0.065918
0.058594
0.038574
0.058594
0.069336
0.068359
0.068848
0.062012
0.038086
0.039551
0.020508
0.022461
0.026367
0.012207
0.017090
0.012207
-0.004364
-0.000946
0.000977
0.007324
0.003418
0.006348
0.004395
0.002930
0.009766
0.007812
0.011719
0.010254
0.005859
0.023926
0.019531
0.019531
0.013672
0.019531
0.016602
0.012695
0.018555
0.018555
0.025391
0.019531
0.014648
0.020020
0.025391
0.013184
0.019043
0.018555
0.013184
0.016113
0.013672
0.008301
0.006348
0.010742
0.012207
0.004395
0.008301
0.014648
0.003906
0.006348
0.018066
-0.000458
0.007812
0.007324
0.001953
0.009277
0.009766
-0.003387
0.006348
0.007324
0.007324
0.003418
0.003906
0.010254
0.005859
0.013672
0.010254
0.010254
0.014160
0.012695
0.001465
0.008301
0.015137
0.002441
0.008301
0.016113
0.006836
0.019043
0.011719
0.004395
0.003906
0.007324
0.008789
0.008789
0.006836
0.009277
0.005859
0.009766
0.006836
0.001465
0.008301
0.004395
0.014160
0.000000
0.010742
0.003418
0.006348
0.006348
0.001465
0.004395
-0.008270
-0.002899
0.000000
0.000488
0.003418
0.000000
-0.002411
-0.015594
-0.010223
-0.007294
-0.003876
-0.023407
-0.017059
-0.016571
-0.022919
-0.021454
-0.029755
-0.040985
-0.040985
-0.048309
-0.048309
-0.046356
-0.055634
-0.043427
-0.003387
0.094727
0.117676
0.120605
0.181641
0.198730
0.100586
0.057617
0.028809
-0.007782
0.032715
0.137695
0.181641
0.167480
0.171875
0.173828
0.099609
0.054688
0.056152
0.057617
0.044434
0.040527
0.030273
0.015137
-0.028290
-0.061493
-0.050751
-0.029755
-0.027313
-0.004852
0.012695
0.000977
-0.009247
-0.023407
-0.024872
-0.027802
-0.034637
-0.035126
-0.037567
-0.022430
-0.036591
-0.042938
-0.050262
-0.055145
-0.053192
-0.056610
-0.063446
-0.064423
-0.055145
-0.058075
-0.060028
-0.062469
-0.061981
-0.062469
-0.063934
-0.064423
-0.067841
-0.061493
-0.060028
-0.065399
-0.053680
-0.056610
-0.051239
-0.043915
-0.046844
-0.051727
-0.039032
-0.037079
-0.040985
-0.036591
-0.032684
-0.023895
-0.021454
-0.014130
-0.013153
-0.014618
-0.006317
-0.016083
-0.000946
-0.010223
0.000000
0.007324
0.003906
-0.003387
-0.000458
0.013672
0.003418
0.004883
0.001465
0.011230
0.009277
0.001953
0.008789
0.012207
0.016602
0.007812
0.011719
0.006348
0.012695
0.016113
0.007812
0.005371
0.012207
0.008789
0.017578
0.011230
-0.000946
0.009766
0.009766
0.010254
0.005371
0.004395
0.002441
0.006836
-0.001434
0.001465
0.012207
-0.000458
0.007324
-0.003876
-0.003387
0.000488
0.003418
-0.000946
0.004395
0.005371
-0.001923
0.001465
0.005859
0.005371
0.010254
0.002441
0.007324
0.003418
0.007812
0.008789
0.007324
0.005371
0.004883
0.012207
0.008301
0.001465
0.008301
0.004395
0.002930
0.006348
0.003906
0.013672
0.016113
-0.001923
-0.001923
0.013672
0.004883
0.006348
0.001953
0.001465
0.010742
0.011230
0.012207
0.003418
-0.000946
0.007324
0.016602
0.009277
0.012207
0.007324
0.010254
0.011719
0.002441
0.018066
0.016113
0.009766
0.014160
0.011719
0.012207
0.011719
0.010742
0.010254
0.007812
0.014648
0.015137
0.002930
0.013184
0.010254
0.018066
0.009766
0.006836
0.014648
0.003418
0.014160
0.016113
0.009277
0.005371
0.016602
0.008301
0.008789
0.012695
-0.001434
0.001953
0.008301
0.009277
0.009277
0.005371
0.008301
0.000000
0.000000
-0.007294
-0.003876
0.007324
-0.002411
0.007324
0.000488
-0.001434
-0.011688
-0.006317
-0.010223
-0.010712
0.000000
-0.006317
-0.010712
-0.013153
-0.009735
-0.018524
-0.030243
-0.022919
-0.034149
-0.039520
-0.056610
-0.063446
-0.075653
-0.079559
-0.064911
0.079590
0.315430
0.484863
0.432617
0.184082
-0.204559
-0.428680
-0.396454
-0.033173
0.234375
0.377930
0.347656
0.305176
0.128906
0.066895
0.033691
-0.020966
-0.017548
-0.006317
-0.029266
-0.012665
0.001953
0.016113
0.027832
0.020020
0.037598
0.038086
0.021973
0.026367
0.017090
0.010254
0.010254
0.011230
-0.000458
-0.000946
-0.001434
-0.004852
0.000000
-0.015594
-0.014618
-0.008270
-0.007294
-0.034637
-0.037567
-0.033173
-0.032196
-0.036102
-0.035614
-0.046356
-0.040985
-0.051239
-0.048309
-0.051727
-0.051239
-0.062958
-0.062958
-0.059540
-0.063934
-0.068329
-0.064423
-0.056610
-0.077118
-0.070770
-0.068817
-0.070282
-0.066864
-0.060028
-0.050751
-0.062469
-0.061981
-0.059052
-0.048309
-0.044891
-0.037567
-0.042450
-0.024384
-0.021454
-0.013153
-0.001923
-0.000458
-0.009247
0.003906
0.016113
0.008301
0.018066
0.038086
0.033691
0.023926
0.018066
0.031250
0.047363
0.036621
0.061523
0.065430
0.076172
0.056152
0.045898
0.038086
0.028320
0.018066
0.018555
0.033203
0.034180
0.039062
0.033691
0.017090
0.008301
0.008301
0.010254
0.005371
0.003906
-0.000458
-0.003876
-0.009247
-0.007294
-0.005829
-0.011688
0.000977
0.000000
0.009766
-0.004364
0.009277
0.000488
0.009277
0.010742
0.015137
0.009766
0.004395
0.003418
-0.005341
0.012695
0.014648
0.010254
0.009277
0.006348
0.005859
-0.001434
0.003906
0.001465
0.010254
0.008301
0.013184
-0.002899
0.001953
0.006348
0.005859
0.005371
0.005859
0.016602
0.010254
0.006836
0.000000
0.008301
0.008789
0.014160
-0.003387
0.008301
0.014648
0.008301
0.012695
0.004395
0.010254
0.008789
0.006836
0.010254
0.009277
0.007812
0.009766
0.010742
0.005859
0.001465
0.005859
0.004883
0.008789
0.003418
0.011719
0.011230
0.006348
0.006836
0.005371
0.009766
0.001953
0.003418
0.004883
0.020996
0.008789
0.007812
0.006836
0.002441
0.004883
-0.001923
0.000000
0.004883
0.002930
0.000488
-0.002899
0.006348
-0.010712
-0.003387
-0.005341
0.005859
-0.015106
-0.014130
-0.013153
-0.014618
-0.015594
-0.026825
-0.025848
-0.040985
-0.042450
-0.052704
-0.054169
-0.039520
-0.008759
0.067383
0.077637
0.057617
0.021973
-0.048309
-0.076141
-0.042938
0.019531
0.056641
0.081055
0.085938
0.082031
0.061035
0.067871
0.115723
0.052246
0.073730
-0.024872
-0.123993
-0.122528
-0.105438
-0.069305
-0.018036
0.011230
-0.008759
-0.110321
-0.129852
-0.130341
-0.142059
-0.154266
-0.134735
-0.112274
-0.114716
-0.115692
-0.126923
-0.172821
-0.156708
-0.137177
-0.111786
-0.071747
-0.079071
-0.081024
-0.089813
-0.108856
-0.097626
-0.104950
-0.087860
-0.090302
-0.078583
-0.059540
-0.059052
-0.046844
-0.041962
-0.025360
-0.017548
0.002441
-0.003387
0.012207
0.032227
0.038086
0.040527
0.052246
0.060059
0.063477
0.059082
0.069824
0.085938
0.077637
0.079590
0.083008
0.083984
0.083984
0.086426
0.079102
0.087891
0.083008
0.080566
0.082520
0.073730
0.082520
0.076172
0.080078
0.081543
0.067383
0.075195
0.076172
0.075195
0.075684
0.064453
0.072266
0.063477
0.077148
0.066895
0.057129
0.060059
0.047852
0.051270
0.048828
0.052734
0.050293
0.045898
0.043457
0.037598
0.045410
0.039551
0.027832
0.034180
0.037598
0.020508
0.035645
0.030273
0.024414
0.030762
0.023926
0.024902
0.027832
0.025391
0.018066
0.021973
0.020508
0.022949
0.020020
0.016602
0.020508
0.011230
0.024902
0.022949
0.017090
0.020508
0.006348
0.011230
0.017090
0.010254
0.009766
0.017578
0.007324
0.014648
0.020020
0.008789
0.008301
0.005859
0.000000
0.007812
0.000977
0.008789
-0.004364
0.010742
0.000977
-0.005341
0.002441
-0.002899
-0.006317
0.002441
0.003906
0.003906
-0.002899
0.003906
0.003906
0.001465
-0.001434
0.005859
0.008789
0.002930
0.004395
0.007324
-0.000458
0.004883
0.002441
0.009766
0.001953
0.012207
0.010742
0.010742
0.005371
0.008789
0.008301
-0.000946
0.008789
0.002441
0.009277
0.002441
-0.002899
0.006836
-0.002411
-0.003876
0.002930
0.002930
-0.011200
0.000488
-0.010712
-0.008759
-0.007782
0.010254
0.020020
0.011719
0.004395
-0.015106
-0.002899
0.011719
0.042480
0.026855
-0.007782
-0.015106
0.023438
0.044922
0.072754
0.053711
0.026367
0.016602
0.036621
0.031250
0.012207
0.029297
0.009766
-0.026825
-0.027802
-0.001434
0.031250
0.033203
0.020020
-0.000946
-0.018036
-0.029755
-0.020477
-0.021454
-0.024384
-0.006805
-0.010223
0.004395
0.024902
0.048340
0.050781
0.059570
0.033691
0.000000
-0.023407
-0.040009
-0.011688
-0.002411
0.015625
0.014160
0.001465
0.000977
-0.005341
-0.026825
-0.045868
-0.079071
-0.068329
-0.084442
-0.089813
-0.072723
-0.036591
-0.022919
0.004883
-0.025848
-0.038544
-0.067841
-0.055145
-0.019989
0.016602
0.036133
0.023438
0.019531
0.003418
0.006836
-0.001923
-0.014618
-0.019012
-0.000458
0.004395
-0.011688
-0.019501
-0.042450
-0.045868
-0.061981
-0.066376
-0.072723
-0.082001
-0.077606
-0.085907
-0.081512
-0.074188
-0.069794
-0.072235
-0.069305
-0.054169
-0.067841
-0.056122
-0.062469
-0.044891
-0.055145
-0.052704
-0.042938
-0.027802
-0.015594
-0.009247
-0.016571
-0.010223
-0.017548
-0.017548
-0.018036
-0.019012
-0.010712
-0.008270
-0.009735
-0.016083
0.001465
-0.005341
-0.010223
-0.009735
-0.012177
0.003418
-0.008759
-0.002899
-0.013153
-0.007782
-0.007782
-0.009735
-0.016083
-0.014130
-0.019012
-0.019989
-0.020966
-0.021942
-0.027313
-0.027313
-0.021454
-0.020966
-0.007782
-0.011200
-0.011688
-0.024872
-0.026337
-0.038544
-0.004364
-0.007782
-0.008759
-0.016571
-0.034149
-0.038055
-0.013641
0.001465
0.018066
0.005371
-0.012177
-0.019012
0.008789
0.032715
0.021973
0.020020
0.016602
0.047852
0.009277
0.060547
0.082031
0.069824
0.106445
0.088867
0.076172
0.060059
0.068848
0.080078
0.096680
0.096680
0.102051
0.098145
0.101562
0.070312
0.048340
0.072266
0.087402
0.070312
0.063477
0.050781
0.025879
0.032227
0.055664
0.070312
0.072754
0.073242
0.081543
0.062500
0.044434
0.030273
0.025391
0.026855
0.027832
0.023438
0.028320
0.025879
0.021973
0.015625
0.013184
-0.000946
0.002441
0.003418
-0.001923
-0.013153
0.002441
-0.007782
-0.016571
-0.023407
-0.013153
-0.026825
-0.005829
-0.003387
0.003906
0.008789
0.013184
0.012207
0.018066
0.004395
-0.004364
0.006836
0.022461
0.036133
0.036133
0.031250
0.034180
0.019531
0.020508
0.011719
0.023438
0.019531
0.038086
0.025879
0.027344
0.020020
0.019531
0.015137
0.007812
0.006348
0.001465
-0.000458
-0.002411
-0.007294
-0.007294
-0.009735
-0.003876
-0.019501
-0.021454
-0.017059
-0.017548
-0.014618
-0.017059
-0.006805
-0.009735
-0.015594
-0.013641
-0.011688
-0.011688
-0.006317
0.000977
-0.012177
-0.014130
-0.015106
-0.030243
-0.030243
-0.021454
-0.024872
-0.024872
-0.039520
-0.032684
-0.040009
-0.037079
-0.037567
-0.041962
-0.032684
-0.019012
-0.018036
-0.032196
-0.050751
-0.072235
-0.082489
-0.081024
-0.081512
-0.058075
-0.037567
-0.014130
-0.020966
-0.018524
-0.026337
-0.030731
-0.053192
-0.040009
-0.004364
0.034180
0.032227
0.028809
-0.003876
-0.006805
-0.010223
-0.020966
0.001465
0.040527
0.063477
0.093262
0.092773
0.058594
-0.008270
-0.051727
-0.038544
-0.017548
0.005859
0.008789
0.009766
0.016113
0.014648
-0.013641
-0.016083
-0.019012
0.000977
-0.033173
-0.057587
-0.069305
-0.048798
-0.024384
-0.043915
-0.056610
-0.057098
-0.065887
-0.119598
-0.179657
-0.070282
0.014160
0.032227
0.074707
0.097168
0.006836
0.013672
-0.020966
-0.043427
-0.020477
0.019043
0.066895
0.103516
0.119629
0.129395
0.113770
0.105469
0.096680
0.087402
0.079102
0.060547
0.064941
0.050781
0.044922
0.040527
0.039551
0.020508
0.026855
0.030762
0.015137
0.007812
0.027832
0.020020
0.014160
0.013672
0.000977
0.025391
0.013184
0.010254
0.009277
0.001465
0.011719
0.005371
0.001953
0.007324
0.007812
0.003418
-0.000946
0.004883
0.001465
0.006348
-0.005341
0.002930
-0.000946
-0.001923
-0.002411
-0.003387
0.000488
0.000977
-0.001434
-0.001923
-0.004364
-0.005829
0.001465
0.000977
0.000977
-0.000946
0.000000
-0.000458
-0.003876
-0.002899
-0.003387
0.008301
0.020996
0.034668
0.051270
0.051758
0.030762
-0.006317
-0.030243
-0.026825
-0.019012
0.003906
0.012207
0.014648
0.026855
0.004395
-0.003387
-0.008270
-0.022430
-0.025360
-0.024872
-0.029755
-0.031708
-0.024384
-0.031708
-0.020966
-0.012177
-0.015594
-0.019501
-0.014130
-0.003387
-0.010223
-0.009247
-0.000458
-0.014618
-0.002899
0.005371
-0.002411
-0.006317
0.004883
0.004395
0.005859
0.001953
-0.002411
-0.005829
0.006836
-0.010712
-0.003876
-0.003876
0.000488
0.001465
0.009766
0.003418
-0.003876
-0.003387
0.002930
-0.003876
-0.005829
-0.008270
-0.003876
-0.003876
-0.001434
-0.013153
-0.004852
-0.014618
-0.015106
-0.013153
-0.013153
-0.011688
-0.007294
-0.007782
-0.005829
-0.008759
-0.012665
-0.011200
-0.013641
-0.014130
-0.015106
-0.010223
-0.005341
-0.013641
-0.017548
-0.011688
-0.016571
-0.007782
-0.004852
-0.002899
0.001465
-0.001434
-0.003387
0.007324
-0.014130
-0.020477
-0.001434
0.045410
0.112305
0.071777
-0.044403
0.003906
0.028320
-0.042450
0.021484
0.087402
0.071289
0.007324
0.024414
0.065430
0.039551
0.017578
-0.006317
-0.011688
-0.015106
-0.028778
-0.034637
-0.033173
-0.036102
-0.038055
-0.020966
-0.035614
-0.022430
-0.029266
-0.020477
-0.036102
-0.037567
-0.054169
-0.069794
-0.056610
-0.058563
-0.048309
-0.031708
-0.032196
-0.034149
-0.048309
-0.047821
-0.049286
-0.058075
-0.055634
-0.054657
-0.055634
-0.079559
-0.066864
-0.070770
-0.076630
-0.073700
-0.078094
-0.079559
-0.072723
-0.074188
-0.076141
-0.079559
-0.078583
-0.079559
-0.082001
-0.068817
-0.062958
-0.058563
-0.056122
-0.057098
-0.048798
-0.049286
-0.028778
-0.028290
-0.013153
-0.009247
-0.004852
-0.008759
-0.004852
0.002441
0.011719
0.026367
0.021484
0.038086
0.033203
0.037109
0.041504
0.047363
0.052734
0.039062
0.038574
0.057129
0.052734
0.058105
0.055664
0.046875
0.047852
0.054199
0.060547
0.048340
0.049805
0.052734
0.056641
0.050781
0.049805
0.047363
0.046387
0.042969
0.045898
0.051758
0.048340
0.040527
0.038086
0.037109
0.038574
0.038086
0.032715
0.033203
0.032715
0.045410
0.029785
0.030762
0.039551
0.024414
0.031738
0.033203
0.026855
0.037598
0.023926
0.027832
0.024414
0.017578
0.019531
0.017578
0.016602
0.022949
0.013672
0.021484
0.009277
0.017090
0.007324
0.009766
0.012695
0.009766
0.011230
0.010742
-0.001923
0.012207
0.004883
0.002441
0.013184
0.016113
0.020996
0.025879
0.044434
0.049805
0.076660
0.089355
0.049316
-0.011688
-0.082977
-0.055634
0.009766
0.045410
0.031250
0.058594
0.038086
0.022949
0.035156
0.037598
0.039062
0.052734
0.065430
0.046875
0.045410
0.071289
0.033691
0.057129
0.074219
0.083984
0.111816
0.121094
0.150879
0.162109
0.106934
0.089355
0.066895
0.074707
0.067383
0.056152
0.049316
0.018066
0.004883
0.012695
0.020020
-0.001923
-0.025360
-0.049286
-0.034637
-0.038544
-0.037079
-0.041473
-0.038544
-0.041473
-0.059540
-0.073700
-0.063446
-0.056122
-0.065887
-0.078094
-0.076630
-0.082489
