# Supplementary material for: Kolmogorov Complexity of Coronary Sinus Atrial Electrograms Before Ablation Predicts Termination of Atrial Fibrillation After Pulmonary Vein Isolation
Source: Entropy (Basel). 2019 Oct 4;21(10):970. doi: 10.3390/e21100970 (PMC7514301; doi:10.3390/e21100970)
Supplement: Supplementary file 1 [file entropy-21-00970-s001.zip › suppMat/DataS1/PVI only/15 30 SEC BASELINE.txt]

-0.042236
-0.041748
-0.031494
-0.030518
-0.028076
-0.022217
-0.026611
-0.032959
-0.025146
-0.028564
-0.029053
-0.020264
-0.021729
-0.020752
-0.013428
-0.009033
-0.007568
0.008026
-0.010010
0.001190
-0.010010
-0.015381
-0.012451
-0.003662
-0.002197
-0.012451
-0.004150
-0.009521
-0.007080
-0.008545
-0.007080
-0.004639
-0.018799
-0.012939
-0.016357
-0.015869
-0.010498
-0.015381
-0.013428
-0.024658
-0.013916
-0.025146
-0.011475
-0.022217
-0.010010
-0.028076
-0.025146
-0.013428
-0.010498
-0.016846
-0.019775
-0.019775
-0.026611
-0.017334
-0.030029
-0.017334
-0.052490
-0.046631
-0.015869
0.067108
0.146698
0.191620
0.143768
0.062225
0.050995
-0.026123
-0.048096
-0.005127
0.000702
0.032928
0.104706
0.158417
0.168671
-0.003662
-0.082764
0.041229
0.067108
0.015350
0.075409
0.022675
-0.029053
-0.039795
0.012909
-0.040771
-0.073975
0.003143
0.079803
0.043182
0.028046
0.050507
0.067596
0.063690
0.074921
0.070526
0.064178
0.057343
0.066620
0.062714
0.054413
0.066132
0.071991
0.065643
0.071991
0.063690
0.069550
0.064178
0.047089
0.055878
0.043671
0.046600
0.037323
0.026581
0.030487
0.020233
0.008026
0.006561
0.006561
0.012421
0.012909
-0.007568
-0.004150
0.000702
-0.008545
0.008026
0.002655
-0.011475
-0.006104
-0.014404
-0.009521
-0.004639
-0.007568
-0.015381
-0.006104
-0.005127
-0.006592
-0.009521
-0.010498
-0.011475
-0.012939
-0.011963
-0.010010
-0.011963
-0.018311
-0.021240
-0.010010
-0.010010
-0.014404
-0.012451
-0.009521
-0.018311
-0.017334
-0.022217
-0.022217
-0.025146
-0.012939
-0.025146
-0.020264
-0.031982
-0.038818
-0.033447
-0.026123
-0.019287
-0.024658
-0.027588
-0.017334
-0.014404
-0.007568
-0.012939
-0.015381
-0.011475
-0.023193
-0.020264
-0.020752
-0.017334
-0.017822
-0.007568
-0.027588
-0.017334
-0.017334
-0.020264
-0.024170
-0.029053
-0.012451
-0.024170
-0.015381
-0.020264
-0.021240
-0.025146
-0.012451
-0.022705
-0.015869
-0.012451
-0.008057
-0.017334
-0.023193
-0.013428
-0.008545
0.004120
0.000214
-0.001221
-0.000244
-0.003662
-0.000732
-0.002197
-0.007568
-0.008545
0.002655
0.007538
0.004120
0.012909
0.000214
0.009491
0.036835
0.044159
0.021210
-0.010986
0.012421
0.015350
0.005585
0.002655
0.007050
0.010468
0.001678
-0.004150
-0.033447
-0.050049
-0.046631
-0.062256
-0.071045
-0.091064
-0.110107
-0.118408
-0.103760
-0.059326
-0.040771
-0.041748
-0.037842
-0.035889
-0.043213
-0.036377
-0.038818
-0.034912
-0.004639
0.012909
0.028046
0.048065
0.069550
0.100800
0.087128
0.086639
0.083710
0.087128
0.064667
0.076385
0.083710
0.070038
0.035370
0.022186
0.011932
0.000702
-0.004639
-0.021240
-0.003662
0.019257
0.035370
0.028046
-0.008545
-0.024170
-0.018311
-0.026123
0.011444
0.011444
0.001190
0.016815
0.008514
0.019745
0.035858
0.052948
0.042694
0.039764
0.023163
0.003632
0.017303
0.037323
0.032928
0.044159
0.025604
0.038300
0.037811
0.009491
-0.004150
0.003632
-0.002686
0.007050
0.010468
0.021698
0.018280
0.019745
0.014862
0.047577
0.078339
0.068085
0.007050
0.010468
-0.001221
-0.019775
-0.002197
-0.030518
-0.067627
0.005096
0.003632
0.004120
-0.005127
-0.038330
-0.043701
-0.013916
-0.005127
-0.002686
-0.021729
-0.012939
-0.010986
-0.001709
-0.000244
0.058319
0.095917
0.078827
0.049530
0.059296
0.096893
0.102264
0.087616
0.068085
0.068085
0.075897
0.075897
0.097870
0.102753
0.079803
0.072968
0.091034
0.081268
0.094940
0.085663
0.077362
0.061737
0.051971
0.071014
0.084198
0.071991
0.066620
0.073456
0.074921
0.075409
0.060760
0.062225
0.059784
0.050018
0.043671
0.033417
0.027069
0.022186
0.002655
0.016327
0.010956
0.012421
0.018280
0.003632
0.005096
0.004120
-0.005615
-0.011963
-0.002686
-0.005127
-0.004150
0.002167
-0.013916
-0.017822
-0.017334
-0.025635
-0.013916
-0.024658
-0.023682
-0.033936
-0.020752
-0.029053
-0.023193
-0.028076
-0.034424
-0.028076
-0.033447
-0.034424
-0.036865
-0.031982
-0.039307
-0.027100
-0.038818
-0.046143
-0.032959
-0.035889
-0.030029
-0.027588
-0.029541
-0.027588
-0.033936
-0.032959
-0.015381
-0.010986
0.009979
0.013397
0.014862
-0.004639
-0.006104
0.004608
0.014374
0.031464
0.042206
0.051483
0.047089
0.023163
0.022186
0.011932
0.033905
0.037811
-0.022217
-0.074463
-0.111084
-0.037354
0.106171
0.130096
0.112030
0.071503
0.057831
0.018768
0.022186
0.058319
0.083221
0.098358
0.137421
0.154022
0.166718
0.183807
0.185272
0.163300
0.166229
0.149139
0.147186
0.131561
0.117889
0.094452
0.086151
0.061737
0.051971
0.030487
0.019257
0.019745
-0.000244
-0.008057
-0.014404
-0.029541
-0.028076
-0.020264
-0.039795
-0.028564
-0.043701
-0.040283
-0.040283
-0.041748
-0.044189
-0.037842
-0.036377
-0.034424
-0.032959
-0.042725
-0.035400
-0.032471
-0.031006
-0.027588
-0.016357
-0.020264
-0.003662
-0.001709
-0.002197
-0.011963
0.002167
-0.008545
-0.001709
0.007050
0.005585
0.006561
0.002655
0.008514
0.011444
0.022675
0.012421
0.001678
0.002655
-0.005615
-0.004150
-0.009521
-0.010498
-0.012451
-0.007080
-0.012939
-0.000732
-0.004639
-0.010010
0.006073
-0.007080
-0.000244
0.017792
0.012421
0.032440
0.041229
0.022186
0.023651
0.036346
0.029999
0.001678
-0.006104
-0.001709
0.012421
0.043671
0.029022
0.014374
-0.007568
-0.017822
-0.022705
-0.021729
-0.008057
0.003143
-0.041748
-0.084717
-0.092041
-0.035889
-0.026611
-0.029053
-0.075439
-0.111572
-0.127197
-0.126709
-0.108154
-0.091064
-0.078369
-0.092041
-0.152588
-0.139404
-0.040283
0.043671
-0.019287
-0.081787
-0.066650
-0.053955
-0.093018
-0.046631
0.004608
0.074921
0.065155
0.085175
0.088593
0.066132
0.049042
0.104706
0.087128
0.080292
0.066620
0.054413
0.071014
0.069550
0.054413
0.050507
0.029999
0.029022
0.010468
0.002655
-0.003662
-0.005127
-0.010010
-0.007080
-0.020264
-0.022705
-0.026611
-0.024658
-0.032959
-0.043701
-0.042236
-0.043213
-0.028076
-0.024658
-0.005615
-0.006104
-0.010986
-0.015381
-0.006104
-0.014893
-0.014404
-0.031494
-0.037842
-0.052490
-0.053955
-0.029541
-0.010498
-0.009521
-0.009521
-0.025146
-0.019775
-0.031494
-0.051514
-0.049561
-0.022705
-0.023193
-0.026123
-0.007568
-0.017334
-0.010986
-0.005615
-0.008057
0.003632
0.010956
0.024628
0.029999
0.013885
0.015839
0.024628
0.021698
0.022675
0.024139
0.017303
0.019745
0.029999
0.011932
0.027557
0.021210
0.013885
0.019745
0.016327
0.019257
0.014862
0.020721
0.009979
0.014862
0.016815
0.024139
0.017792
0.012421
0.025604
0.021698
0.021210
0.020721
0.016815
0.025116
0.019257
0.010956
0.013397
0.016815
0.018768
0.025604
0.012421
0.008514
0.009979
0.008026
0.010956
0.010468
0.002167
0.005585
0.021698
0.008026
0.019257
0.008026
0.012909
0.014374
0.008026
0.016815
0.005096
0.012909
0.013397
0.008026
0.011932
0.014374
0.009979
0.010468
0.016327
0.006561
0.017303
0.005096
0.006073
0.005096
0.012421
-0.004639
0.004608
0.011932
0.009491
0.012421
0.019745
0.020233
0.014374
0.014862
0.014862
0.018768
0.006073
0.020233
0.014862
0.019745
0.017303
0.025116
0.023163
0.032928
0.036346
0.028046
0.039276
0.035858
0.048553
0.055878
0.050995
0.060272
0.052948
0.065155
0.061737
0.031464
0.028534
0.029510
0.040253
0.048553
0.058319
0.070038
0.061249
0.070526
0.058319
0.056854
0.083710
0.089569
0.101288
0.159393
0.204803
0.190643
0.017303
0.009003
0.174530
0.527557
0.473358
0.286835
0.047089
-0.135010
-0.098877
0.032928
0.107635
0.145233
0.150116
0.105682
0.045624
-0.011963
-0.061279
-0.105713
-0.136963
-0.158447
-0.157471
-0.160400
-0.134033
-0.124268
-0.115479
-0.102783
-0.098389
-0.072021
-0.042236
-0.047119
-0.025146
-0.010498
-0.004150
0.016327
0.012421
0.011444
-0.001221
0.007050
0.024139
0.023163
0.015350
0.019257
0.022186
0.017303
0.022186
0.020721
0.031952
0.026581
0.027069
0.016815
0.014862
0.027557
0.022675
0.025604
0.011444
0.013397
0.008514
0.009979
0.017792
0.012421
0.016815
0.011444
0.021210
0.017792
0.013397
0.011444
0.011932
0.004120
0.005096
0.010468
0.014862
0.015350
0.009491
0.021210
0.013397
0.015839
0.014862
0.011444
0.017303
0.014862
0.012909
0.015350
0.001190
0.008026
0.003632
-0.005615
0.007050
0.006561
-0.016846
-0.017334
-0.025635
-0.021729
-0.027588
-0.020264
-0.025635
-0.033447
-0.045166
-0.046143
-0.049072
-0.035400
-0.039307
-0.036865
-0.017822
-0.017334
-0.022705
-0.011963
-0.012939
-0.000244
-0.002197
-0.008545
-0.008545
-0.011963
-0.022217
-0.024658
-0.030029
-0.022217
0.026093
0.046600
0.035370
0.008026
-0.002686
-0.018311
-0.008545
-0.006104
0.003143
-0.002686
0.011444
0.003143
0.009979
0.021210
0.011444
0.017792
0.028534
0.019257
0.020721
0.017303
0.013885
0.018768
0.007050
0.021698
0.008026
0.010468
0.012909
-0.003174
0.009491
0.005096
-0.004639
-0.004639
0.002655
0.005585
0.003143
0.006561
0.016327
0.008026
0.000214
0.005585
0.008514
0.006561
0.010468
0.010468
0.001190
0.002167
-0.000732
0.009979
0.013885
0.006561
-0.009033
-0.001709
-0.006592
-0.000732
0.012909
-0.000244
-0.007080
-0.004639
-0.009033
-0.003662
-0.011963
-0.018799
-0.036865
-0.057373
-0.085205
-0.112549
-0.133057
-0.089600
-0.054932
0.054901
0.249725
0.577850
0.653046
0.465546
0.034393
-0.281494
-0.151123
-0.001709
0.144257
0.259491
0.354218
0.316132
0.224335
0.137421
0.079803
-0.032471
-0.087646
-0.128174
-0.156982
-0.170654
-0.160889
-0.174072
-0.177979
-0.174072
-0.148682
-0.114990
-0.093994
-0.065674
-0.047607
-0.023193
-0.003174
0.000702
0.018768
0.028534
0.015839
0.028534
0.014374
0.014862
0.026581
0.028046
0.019745
0.020233
0.016327
0.016327
0.011932
0.008026
-0.008057
-0.007568
-0.005615
-0.008545
-0.021729
-0.018799
-0.020264
-0.017822
-0.016846
-0.008057
-0.017334
-0.012939
-0.003174
-0.006592
0.000702
-0.000732
0.003632
0.018768
0.006561
-0.006104
0.004608
-0.000244
0.000702
0.010468
0.008514
0.013397
0.017303
0.027557
0.021698
0.012421
0.001190
0.005585
-0.005615
-0.005127
-0.011475
-0.000732
-0.003662
-0.001709
-0.007080
-0.010986
-0.015869
-0.027588
-0.026123
-0.011963
-0.012451
-0.008545
-0.022705
-0.014404
-0.014404
-0.023193
-0.016846
-0.022705
-0.021240
-0.008057
-0.017334
-0.014404
-0.011475
-0.020752
-0.005127
-0.008545
0.002655
-0.003662
-0.006104
0.002655
-0.002197
0.001678
0.010956
0.002655
0.007050
0.016815
0.005585
0.009003
0.016815
0.018768
0.025116
0.021210
0.020233
0.016327
0.025604
0.031952
0.012909
0.020233
0.022675
0.017792
0.025604
0.030487
0.019745
0.014374
0.030975
0.020721
0.018280
0.022186
0.029510
0.029510
0.014374
0.014862
0.029022
0.025116
0.016327
0.017792
0.020721
0.025116
0.040253
0.040253
0.040741
0.033905
0.027557
0.029022
0.029999
0.021698
0.027069
0.025604
0.027069
0.027557
0.019257
0.025604
0.011932
0.011932
0.010468
0.011932
-0.002686
-0.000732
-0.003174
-0.002686
-0.002197
-0.015869
-0.016846
-0.040283
-0.062744
-0.095459
-0.151123
-0.208252
-0.199951
0.010468
0.467010
0.855194
0.677460
0.300995
-0.008057
-0.074951
-0.056396
0.129120
0.287323
0.413300
0.469940
0.453827
0.408417
0.370331
0.301483
0.224823
0.167206
0.099335
0.036835
0.010956
-0.009521
-0.049561
-0.077881
-0.114014
-0.127686
-0.137451
-0.138428
-0.140381
-0.143311
-0.156982
-0.151611
-0.134033
-0.141357
-0.118408
-0.129639
-0.129150
-0.106689
-0.114502
-0.103760
-0.094971
-0.087158
-0.088135
-0.078857
-0.074463
-0.069580
-0.076416
-0.069580
-0.062744
-0.073486
-0.059814
-0.052490
-0.057373
-0.049072
-0.051025
-0.042725
-0.053955
-0.048584
-0.040283
-0.054443
-0.042725
-0.046143
-0.038818
-0.033447
-0.038330
-0.038330
-0.033936
-0.031006
-0.031982
-0.023682
-0.032471
-0.023682
-0.032471
-0.023682
-0.029053
-0.023682
-0.017334
-0.010986
-0.003174
0.000702
0.015839
0.008026
-0.007568
-0.016357
-0.026123
-0.031006
-0.042236
-0.020264
0.070526
0.087128
0.026581
-0.021729
-0.047119
-0.098389
-0.031494
0.043182
0.061249
0.029022
0.034393
0.018280
0.013885
0.011932
0.015839
0.015350
0.014374
0.023651
0.032928
0.019745
0.009003
0.016815
0.019745
0.027069
0.030975
0.017303
0.026093
0.033417
0.028534
0.010956
-0.013428
-0.006104
0.000214
0.007050
0.011932
0.015350
0.026093
0.022675
0.029999
0.039276
0.031952
0.030487
0.026093
0.019745
0.026093
0.028046
0.029999
0.025116
0.027069
0.023163
0.029510
0.037323
0.024628
0.009003
0.010956
0.014374
0.013885
0.015839
0.002167
0.013397
0.010956
0.006073
-0.007568
0.006073
0.005585
-0.002686
-0.003174
0.002655
0.002655
-0.008057
0.005096
-0.000732
0.000214
-0.007568
-0.002686
0.006073
-0.004639
0.013885
-0.005127
0.002655
0.001678
0.000702
0.002655
0.000214
0.009979
0.009003
0.006561
-0.005615
-0.018799
-0.040771
-0.083252
-0.161865
-0.159424
-0.012939
0.415741
0.803436
0.974823
0.491913
-0.078857
-0.522217
-0.669678
-0.258545
0.133026
0.341522
0.444061
0.413788
0.300018
0.166718
0.046112
-0.075439
-0.143799
-0.157471
-0.164795
-0.152588
-0.112549
-0.111084
-0.074951
-0.068604
-0.058838
-0.047607
-0.045654
-0.039307
-0.020264
-0.005127
0.012421
0.025116
0.019257
0.016815
0.010468
0.012909
0.020233
0.028046
0.026581
0.029999
0.028046
0.008514
0.013397
0.007538
0.006073
0.004120
0.007050
0.006073
0.009979
-0.003662
-0.001709
-0.017822
-0.015869
-0.013428
-0.024658
-0.022217
-0.024170
-0.028076
-0.032471
-0.043701
-0.043213
-0.030518
-0.026123
-0.039307
-0.030029
-0.022217
-0.031982
-0.040771
-0.029541
-0.037842
-0.031982
-0.035889
-0.039307
-0.033447
-0.032959
-0.037354
-0.043213
-0.030518
-0.033447
-0.029541
-0.033447
-0.039795
-0.032959
-0.044189
-0.027100
-0.028076
-0.026611
-0.033447
-0.023682
-0.026123
-0.028076
-0.020752
-0.021729
-0.021729
-0.026123
-0.018799
-0.009033
-0.010010
-0.014404
-0.011963
-0.003662
-0.009033
-0.002197
0.001190
-0.003662
-0.011963
-0.013916
-0.004150
-0.000244
-0.006592
-0.002197
0.001190
-0.002686
-0.003174
0.005585
0.010468
-0.003662
0.012909
-0.001709
0.012421
-0.000732
0.014862
-0.000732
0.002655
0.005096
0.014374
0.015350
0.016815
0.007050
-0.010010
-0.013428
-0.029053
-0.011963
-0.001709
-0.030029
-0.032959
0.005585
0.015839
0.034393
0.001190
-0.013428
-0.018311
-0.005127
-0.003174
0.009979
0.009979
0.007050
0.013397
0.015350
0.011444
0.021698
0.022675
0.005096
0.011932
0.005585
0.002167
-0.003174
-0.021729
-0.072021
-0.117432
-0.136475
-0.026611
0.125702
0.242401
0.217987
0.186249
0.151581
0.106171
0.085663
0.146698
0.190155
0.199921
0.222382
0.290741
0.327850
0.323456
0.294647
0.282440
0.290741
0.273163
0.241913
0.217987
0.195038
0.171600
0.139374
0.104218
0.087128
0.073456
0.053925
0.032440
0.020233
0.007538
-0.006592
0.001678
-0.013916
-0.026611
-0.037354
-0.041748
-0.052979
-0.052002
-0.061768
-0.053467
-0.032471
-0.035889
-0.040771
-0.034912
-0.036865
-0.029053
-0.030518
-0.030029
-0.028564
-0.034424
-0.032471
-0.023193
-0.029541
-0.025635
-0.031982
-0.022705
-0.020752
-0.022217
-0.018311
-0.030518
-0.031494
-0.046631
-0.037842
-0.021240
-0.020264
-0.028076
-0.031982
-0.029541
-0.019287
-0.015869
-0.011475
-0.007080
-0.019775
-0.023682
-0.043701
-0.057373
-0.069092
-0.075928
-0.079346
-0.057373
-0.023682
0.007538
-0.014893
-0.040771
-0.058838
-0.051514
-0.050537
-0.036865
-0.027100
-0.011475
-0.009033
0.002655
-0.000732
0.011444
0.011932
0.025604
0.015839
0.036346
0.036346
0.030975
0.036346
0.029999
0.026093
0.020721
0.022186
0.008514
0.023163
0.003143
0.007538
0.003632
0.012421
-0.002686
0.002167
0.001678
-0.002686
0.001190
0.001678
-0.005127
-0.003174
-0.005615
0.000702
-0.008545
0.002655
-0.004639
-0.006592
-0.006592
-0.014893
-0.014893
-0.009033
-0.017822
-0.021240
-0.002197
-0.006592
-0.003174
-0.014893
-0.021240
-0.015381
-0.019287
-0.014404
-0.003174
-0.017822
-0.018311
-0.009033
-0.016846
-0.015869
-0.016357
-0.019287
-0.014893
-0.012939
-0.009521
-0.013916
-0.017334
-0.018799
-0.019775
-0.005615
-0.004150
-0.003174
0.007050
0.020721
0.024628
0.064667
0.094452
0.088593
-0.034912
-0.201416
-0.352783
-0.320557
-0.225342
-0.070068
0.151093
0.414764
0.303925
0.106171
-0.138428
-0.292236
-0.291748
-0.215576
-0.079346
0.028534
0.054413
0.065155
0.104706
0.134979
0.122284
0.136932
0.117401
0.086151
0.046600
0.048065
0.052460
0.063202
0.097382
0.121307
0.109589
0.099823
0.111053
0.104706
0.111053
0.109589
0.103241
0.103241
0.092987
0.086639
0.076874
0.076385
0.069550
0.071991
0.052460
0.054901
0.042206
0.049042
0.046600
0.041229
0.030487
0.030975
0.022186
0.014862
0.006561
0.008514
-0.004639
-0.004639
-0.022217
-0.009033
-0.017334
-0.022217
-0.025635
-0.027100
-0.028076
-0.024170
-0.026611
-0.030029
-0.023682
-0.023682
-0.030029
-0.030029
-0.016846
-0.012451
-0.025146
-0.020264
0.001678
0.000214
-0.011963
-0.008057
0.002167
0.008514
0.015839
-0.003174
-0.014893
-0.002197
0.001678
0.005096
0.026581
0.009979
0.005585
-0.004639
-0.003174
0.012421
0.011444
0.003143
-0.007080
-0.007080
-0.002686
-0.000732
-0.007080
-0.006104
-0.005127
-0.005127
-0.004150
-0.005615
-0.005615
0.003143
-0.003174
-0.012451
-0.013428
-0.006104
-0.006592
0.003143
-0.008057
0.006561
0.002167
0.003143
-0.005127
-0.008057
-0.006592
-0.016846
0.000702
0.016327
0.028534
0.023163
0.006561
-0.002197
0.003632
0.007050
0.003632
0.012909
0.027069
0.032440
0.028046
0.034882
0.027557
0.027069
0.016815
0.007050
0.015839
0.017303
0.004608
0.007538
0.002167
0.005096
0.002655
0.001190
-0.009521
-0.012451
-0.012451
-0.015869
-0.010010
-0.020264
-0.015869
-0.014893
-0.006104
-0.011475
-0.020264
-0.015381
-0.010986
-0.013428
-0.015869
-0.010498
-0.009521
-0.007568
-0.007568
-0.010986
-0.007568
-0.010498
-0.009033
-0.010986
-0.012451
-0.006592
-0.007568
-0.010010
-0.005615
-0.006592
-0.015869
-0.007080
-0.017822
-0.004150
-0.013916
-0.009033
-0.014404
-0.013916
-0.017822
-0.028564
-0.047607
-0.078857
-0.116455
-0.164795
-0.114502
0.003632
0.259003
0.423553
0.406952
0.315155
0.123749
0.006073
-0.026123
0.085175
0.182343
0.258514
0.311737
0.299530
0.332733
0.306854
0.272675
0.213104
0.169647
0.143280
0.134003
0.114960
0.080292
0.005096
-0.010986
-0.014893
-0.033447
-0.040771
-0.049561
-0.068604
-0.039795
-0.033936
-0.034912
-0.039795
-0.072021
-0.052002
-0.033936
-0.048096
-0.044678
-0.045166
-0.052002
-0.056396
-0.052979
-0.042725
-0.022705
-0.018799
-0.011963
-0.013916
-0.017822
-0.024170
-0.031494
-0.006592
-0.014404
-0.013428
-0.018311
-0.007080
-0.012451
-0.011963
-0.007568
-0.009521
-0.021240
-0.023193
-0.012939
-0.014893
-0.028564
-0.024170
-0.024170
-0.024658
-0.026611
-0.018799
-0.039307
-0.021240
-0.031494
-0.026611
-0.026123
-0.026123
-0.023193
-0.038818
-0.028076
-0.030518
-0.037842
-0.031006
-0.025146
-0.034912
-0.036377
-0.025146
-0.039795
-0.031494
-0.035889
-0.036377
-0.032471
-0.028564
-0.010010
0.003143
0.008514
0.009003
-0.005615
-0.015869
-0.001709
0.033417
0.046600
0.071014
0.081757
0.073456
0.061249
0.041718
0.045135
0.038300
0.041229
0.032928
0.032440
0.031952
0.021698
0.016327
0.014862
0.000702
-0.004150
-0.017334
-0.025146
-0.036865
-0.031982
-0.047607
-0.048584
-0.047119
-0.042725
-0.047607
-0.032959
-0.032471
-0.021729
-0.018799
-0.023193
-0.021729
-0.021729
-0.016357
-0.019775
-0.008057
0.003143
0.012421
0.014374
0.025116
0.011932
0.007538
0.011444
0.011444
0.019745
0.022186
0.024139
0.029999
0.023651
0.022186
0.025116
0.018280
0.010468
0.010468
-0.002197
-0.000732
-0.010986
-0.021240
-0.023193
-0.026611
-0.042725
-0.062744
-0.088135
-0.113525
-0.105713
-0.062744
0.101288
0.236053
0.372772
0.429901
0.262909
-0.001709
-0.191650
-0.206787
0.020721
0.182831
0.206757
0.142792
0.144257
0.163300
0.118378
0.071503
0.075897
0.012909
-0.026611
-0.039795
-0.076416
-0.069092
-0.090088
-0.104736
-0.098877
-0.072510
-0.066162
-0.036865
-0.012939
0.013397
0.015839
0.015350
0.011932
0.019257
0.030487
0.030975
0.029999
0.030975
0.019257
0.034393
0.033905
0.040253
0.029999
0.034393
0.032440
0.029999
0.024139
0.011932
0.012421
0.006561
0.015350
0.012421
0.010468
0.003632
0.000702
0.003143
0.001678
0.004608
-0.017334
-0.006104
-0.018311
-0.010498
-0.020264
-0.009033
-0.007568
-0.012451
0.000214
-0.022217
-0.010010
-0.007080
-0.011475
-0.006592
0.005096
0.003143
0.002655
0.015350
0.008514
0.006073
0.006073
0.012421
0.013885
0.019745
0.020233
0.020721
0.022186
0.019745
0.024139
0.036835
0.031952
0.030487
0.027557
0.022186
0.037323
0.030975
0.040253
0.033905
0.036346
0.029510
0.005585
-0.005127
0.000702
-0.017822
-0.028076
-0.032959
-0.013428
-0.033936
-0.030029
-0.030029
-0.049072
-0.048096
-0.053467
-0.036865
-0.024658
-0.053955
-0.068604
-0.069092
-0.057373
-0.050049
-0.030518
-0.022217
-0.015869
-0.007568
-0.008057
-0.003174
-0.005127
-0.003174
-0.008545
-0.000732
-0.005127
-0.012939
-0.007568
-0.011475
-0.015869
-0.009521
-0.020752
-0.017334
-0.013428
-0.026611
-0.027588
-0.025146
-0.025635
-0.022217
-0.009033
0.001190
0.025604
0.082733
0.112518
0.112030
0.073944
0.046600
0.029999
0.051483
0.078827
0.104706
0.116425
0.142303
0.124237
0.120819
0.104706
0.096893
0.074921
0.073944
0.045135
0.023163
0.005585
-0.006104
-0.021240
-0.021240
-0.033447
-0.007568
0.032928
0.058319
0.025604
0.003632
-0.015869
-0.021240
-0.059814
-0.119385
-0.074951
0.048065
0.152069
0.110077
0.092499
0.269745
0.528534
0.462616
0.224823
0.073456
0.041229
0.118378
0.163788
0.224823
0.272675
0.269745
0.281464
0.249237
0.243378
0.212128
0.147675
0.099823
0.051483
0.021698
-0.009521
-0.033936
-0.051514
-0.065186
-0.068115
-0.070557
-0.065186
-0.065186
-0.069092
-0.066650
-0.094971
-0.078369
-0.086670
-0.081299
-0.082764
-0.081787
-0.068115
-0.081299
-0.069580
-0.058350
-0.059814
-0.077393
-0.062744
-0.073486
-0.074463
-0.061768
-0.060791
-0.055908
-0.049072
-0.057861
-0.053467
-0.045166
-0.060791
-0.043213
-0.044678
-0.034912
-0.037842
-0.041260
-0.040771
-0.041260
-0.032959
-0.028076
-0.033936
-0.034424
-0.040283
-0.032959
-0.041748
-0.031006
-0.034424
-0.038818
-0.032471
-0.031982
-0.034912
-0.026123
-0.029053
-0.038818
-0.037354
-0.031494
-0.032471
-0.031494
-0.036377
-0.027588
-0.028076
-0.023682
-0.029053
-0.031006
-0.019775
-0.019775
-0.018799
-0.021240
-0.020264
-0.016357
-0.017822
-0.011475
-0.008545
-0.011475
-0.010986
-0.006592
-0.001709
-0.010986
-0.008545
-0.009521
-0.007080
0.001678
-0.011963
0.010468
0.005585
0.002167
0.000214
-0.002686
0.005585
-0.008545
0.009979
0.011932
0.008026
0.003632
0.006561
0.004120
0.007050
0.000702
0.001678
-0.006104
-0.001221
0.013885
0.011932
0.016815
0.014862
0.026581
0.028534
0.041229
0.044647
0.028534
-0.007080
-0.102295
-0.178955
-0.182373
-0.088135
-0.023682
0.038788
0.009003
-0.073975
-0.076416
-0.076904
-0.062256
-0.051025
-0.093506
-0.146729
-0.041748
0.046600
0.043182
0.078827
0.106659
0.122772
0.055878
0.054901
0.137909
0.195038
0.187225
0.165741
0.124237
0.092010
0.111053
0.133026
0.114471
0.111542
0.101776
0.080780
0.065155
0.027069
0.032928
0.024139
0.003632
-0.010986
-0.034424
-0.039795
-0.036377
-0.033447
-0.041260
-0.047607
-0.051514
-0.046143
-0.052002
-0.038818
-0.028076
-0.030029
-0.036865
-0.028564
-0.035400
-0.043701
-0.043701
-0.018799
-0.014404
0.010468
0.018768
0.029022
0.026581
0.022186
0.036835
0.041718
0.009491
-0.012939
-0.028076
-0.039795
-0.035889
-0.032471
-0.009521
-0.009033
-0.015381
-0.031494
-0.049561
-0.067139
-0.088623
-0.086670
-0.090576
-0.093506
-0.066162
-0.072510
-0.069580
-0.069580
-0.066162
-0.065674
-0.064697
-0.036865
-0.024658
-0.026611
-0.017822
-0.023193
-0.017334
0.005096
0.016327
0.020721
0.017792
0.004120
-0.015869
-0.022705
-0.041260
-0.045654
-0.059814
-0.058838
-0.025146
0.024628
0.041718
0.021698
-0.021729
-0.028076
-0.029541
-0.033447
-0.010986
0.000702
0.021210
0.033417
0.040253
0.049530
0.051483
0.061249
0.068573
0.077850
0.074921
0.087616
0.078339
0.085663
0.083710
0.087128
0.088593
0.076385
0.073944
0.074432
0.056854
0.065155
0.053436
0.059784
0.050507
0.057343
0.046600
0.043671
0.047089
0.039764
0.045135
0.052948
0.042694
0.040741
0.040741
0.040253
0.039276
0.037323
0.037811
0.033905
0.033417
0.030975
0.035370
0.033905
0.030975
0.033905
0.029999
0.029999
0.029022
0.028046
0.020721
0.024628
0.022186
0.013397
0.026581
0.015350
0.010468
0.021210
0.013885
0.017303
0.020721
0.015839
0.014374
0.011444
0.007050
0.019745
0.009979
0.008514
0.013397
0.018768
0.005585
0.014862
0.008026
0.015839
0.013885
0.016327
0.014374
0.018768
0.009979
0.008026
0.000702
0.013397
0.009979
0.003143
0.020233
0.002167
0.004120
0.002655
-0.023193
-0.057373
-0.055420
-0.051514
0.021698
0.125214
0.178436
0.165741
0.102753
0.105682
0.172089
0.151581
0.044159
0.050507
0.137421
0.125214
0.122284
0.153046
0.208221
0.287811
0.344452
0.347382
0.186249
0.127655
-0.005127
-0.110596
-0.069580
-0.034424
0.027069
0.041229
0.015839
-0.012939
-0.037354
-0.062256
-0.112549
-0.124756
-0.123779
-0.143311
-0.177979
-0.197998
-0.181885
-0.135986
-0.114502
-0.113037
-0.120361
-0.115967
-0.113037
-0.096924
-0.085693
-0.055420
-0.048584
-0.043213
-0.028076
-0.031982
-0.034912
-0.017334
-0.008545
-0.000732
0.015350
0.012909
0.012421
0.021698
0.024139
0.025116
0.026093
0.038300
0.041229
0.045624
0.040741
0.029999
0.015839
0.026093
0.013885
0.022675
0.011444
0.006073
0.009003
0.001678
-0.011475
-0.007080
-0.016357
-0.015381
-0.013916
-0.031494
-0.023682
-0.029053
-0.024658
-0.036377
-0.044189
-0.034912
-0.039307
-0.032959
-0.026123
-0.009033
0.002655
0.004120
0.004120
0.000702
0.013397
0.004120
0.005096
0.020233
0.020721
0.017303
0.021210
0.038788
0.038300
0.030487
0.026581
0.034882
0.034882
0.031464
0.026581
0.025116
0.021698
0.012421
0.017792
0.023163
0.024628
0.029999
0.020233
0.008026
0.016815
0.022186
0.023163
0.019257
0.016815
0.016327
0.012421
0.010468
0.021698
0.012421
0.009003
0.007050
0.006073
0.007538
0.009003
-0.001709
0.019745
0.013397
0.016815
0.005096
0.020233
0.002167
0.009003
0.016815
0.012909
0.017792
0.019257
0.025116
0.018280
0.022186
0.012421
0.025604
0.008514
0.026581
0.014862
0.020233
0.031464
0.024139
0.029022
0.037811
0.016815
0.013885
0.008514
0.011932
0.020721
0.014374
0.022186
0.008514
0.010956
0.011932
0.013397
0.010956
0.004120
-0.012451
0.000702
0.001190
-0.000732
0.000214
-0.010986
-0.017334
0.006561
-0.001221
-0.007568
-0.020752
-0.016357
-0.019775
-0.028076
-0.010498
0.014862
0.074921
0.053925
0.068573
0.057831
0.050995
0.048065
0.094452
0.161835
0.195038
0.167206
0.134003
0.119843
0.123260
0.139374
0.096405
0.071503
0.112030
0.114471
0.087128
-0.006592
-0.021240
0.028046
0.050507
0.050995
-0.007568
-0.058350
-0.059326
-0.064697
-0.067139
-0.088135
-0.083252
-0.086182
-0.060791
-0.066162
-0.072510
-0.007568
-0.029053
-0.009033
-0.026611
-0.025635
0.009003
0.020233
0.031464
0.044159
0.049530
0.051483
0.028534
0.033417
0.026093
0.020721
0.025116
0.035858
0.047089
0.066132
0.047577
0.023651
0.021698
0.017792
-0.001221
-0.000244
-0.001709
-0.011475
-0.019775
-0.037354
-0.070068
-0.065186
-0.069580
-0.057861
-0.046631
-0.055908
-0.047119
-0.043213
-0.048096
-0.035400
-0.043213
-0.036865
-0.021240
-0.019775
-0.029053
-0.023682
0.000214
0.001678
-0.001221
0.007538
0.021210
0.014374
0.009979
0.029510
0.010956
0.023163
0.007538
0.020233
0.029999
0.017792
0.010468
0.014862
0.022186
0.011444
0.006561
0.008514
0.008026
0.009491
0.004608
-0.001221
-0.016846
0.000214
-0.011475
-0.006104
-0.005615
0.003143
-0.011963
-0.011475
-0.001221
-0.007080
-0.010010
-0.010498
-0.004639
-0.013916
-0.006104
-0.011963
-0.013916
-0.008057
-0.014404
-0.012451
-0.013428
-0.011963
-0.019775
-0.013916
-0.014404
-0.005127
-0.001221
-0.015381
-0.006104
-0.008545
-0.022217
-0.020752
-0.018311
-0.028076
-0.013428
-0.019775
-0.015869
-0.020752
-0.016846
-0.022217
-0.022705
-0.030029
-0.026611
-0.015381
-0.018311
0.002167
0.005585
-0.014893
-0.023193
-0.036865
-0.017334
0.007050
0.012909
0.015350
0.023163
0.016815
0.013397
0.009979
0.013885
0.017303
0.017792
0.021698
0.025604
0.026581
0.020721
0.027557
0.017792
0.014862
0.024139
0.008026
0.016815
0.011444
0.026093
-0.001221
0.007538
0.004608
0.008514
0.005096
0.002655
0.007538
0.000214
0.013885
-0.000244
0.005585
-0.000732
0.000214
0.003143
0.004608
0.000702
-0.004150
0.002655
0.003632
0.008514
0.001678
0.002655
0.005585
0.002167
0.003632
-0.001709
-0.000244
0.003632
0.007050
-0.006592
-0.019775
-0.061768
-0.133545
-0.225342
-0.266357
-0.093506
0.408417
0.916718
0.903046
0.451874
0.068085
-0.174072
-0.274170
-0.172119
0.016327
0.266327
0.406464
0.420135
0.369354
0.265350
0.175995
0.065643
0.004608
-0.070068
-0.112549
-0.140381
-0.149658
-0.161377
-0.153564
-0.144775
-0.124756
-0.123291
-0.104736
-0.103760
-0.092529
-0.078857
-0.072998
-0.049561
-0.031494
-0.004150
-0.003174
-0.024170
-0.031494
-0.025635
-0.008545
0.001190
-0.001221
0.014862
0.020721
0.008026
0.008514
0.010468
0.029510
0.019745
0.014862
0.045135
0.026581
0.049530
0.058807
0.060760
0.075897
0.084198
0.088104
0.088104
0.063690
0.078827
0.072479
0.085663
0.084686
0.085663
0.071991
0.075897
0.070526
0.063202
0.064667
0.060760
0.046112
0.051483
0.036835
0.028534
0.014374
0.029999
0.026581
0.020233
-0.004639
-0.009033
-0.001709
-0.001709
-0.003662
-0.008057
-0.028076
-0.031982
-0.031494
-0.028564
-0.033447
-0.027100
-0.033447
-0.024170
-0.031982
-0.032471
-0.014893
-0.013428
-0.031006
-0.019775
-0.035400
-0.031494
-0.023682
-0.017822
-0.001221
-0.021240
-0.006592
-0.006104
-0.020264
-0.017334
-0.022705
-0.017822
-0.026611
-0.002197
0.007050
0.004608
0.001190
-0.020264
-0.027100
-0.035889
-0.020752
-0.012939
-0.012451
-0.006592
-0.020264
-0.007568
-0.022217
-0.014893
-0.010986
-0.005615
-0.008545
-0.019287
-0.010986
-0.009033
-0.017334
-0.011475
-0.007568
-0.005127
-0.001221
-0.007080
-0.005615
-0.003174
-0.010498
-0.013428
-0.010986
-0.014893
-0.003174
-0.008545
-0.006592
-0.000244
-0.009521
-0.005615
-0.010010
-0.010986
-0.012451
-0.005615
-0.009033
-0.007568
-0.000244
-0.008057
-0.010498
-0.001221
-0.007080
0.000702
-0.007080
0.002655
-0.009033
-0.001221
-0.008057
0.002655
-0.003174
0.004608
0.001190
0.002655
0.000702
0.004608
-0.000732
0.003143
0.003632
-0.000244
-0.001221
-0.000244
-0.004639
0.001190
-0.002686
0.001678
0.007538
0.006073
0.005585
-0.002686
0.001678
-0.002686
0.005585
-0.005615
-0.002197
-0.014404
-0.033936
-0.057373
-0.102295
-0.171143
-0.296631
-0.246826
0.296600
1.009491
1.009491
0.793182
0.041718
-0.752686
-0.889893
-0.332764
0.145233
0.388397
0.437714
0.427948
0.340057
0.196503
0.047577
-0.063232
-0.148682
-0.208740
-0.224365
-0.238037
-0.228271
-0.205811
-0.168701
-0.153076
-0.131104
-0.113525
-0.093994
-0.075439
-0.050049
-0.032959
-0.026123
-0.000732
0.000214
0.006073
0.024628
0.017303
0.002655
0.016815
0.009491
0.019745
0.027557
0.024139
0.035858
0.028046
0.044647
0.031464
0.043182
0.045135
0.037323
0.028534
0.025604
0.013885
-0.000732
-0.009521
-0.015869
-0.005127
0.002167
0.013885
0.043671
0.060272
0.030487
-0.000244
-0.002686
-0.020752
-0.007568
-0.007080
0.014374
0.031464
0.035858
0.034393
0.039764
0.036835
0.053436
0.051483
0.060760
0.052460
0.056854
0.054901
0.056854
0.053925
0.048065
0.036835
0.040741
0.039764
0.050507
0.043671
0.031464
0.033417
0.027557
0.051483
0.040253
0.030487
0.010956
0.008026
-0.001221
0.000702
0.002655
0.013885
0.018768
0.010956
0.016327
0.014862
-0.008545
-0.012451
-0.019287
-0.013428
-0.015381
-0.022705
-0.013428
-0.018799
-0.004639
-0.006592
-0.010498
-0.018311
-0.021240
-0.022217
-0.022705
-0.016846
-0.024170
-0.016357
-0.023193
-0.015381
-0.022705
-0.027588
-0.026123
-0.032959
-0.011963
-0.001221
0.024139
0.044647
0.056366
0.000214
-0.106201
-0.094482
-0.032959
0.002655
0.020233
0.009003
-0.010010
-0.008545
-0.004150
0.003632
-0.015381
-0.023193
-0.025635
-0.032471
-0.025635
-0.012939
-0.010986
-0.008057
-0.006104
-0.001221
0.007538
0.006073
0.006561
-0.008057
-0.001709
0.001190
-0.001221
0.003143
0.009979
0.002167
-0.000244
0.000702
-0.004150
-0.010498
-0.010498
-0.005615
-0.007568
-0.010498
-0.008057
-0.011963
-0.020264
-0.017822
-0.032471
-0.038330
-0.050049
-0.062744
-0.096436
-0.104248
-0.142334
-0.103760
0.164764
0.500702
0.560760
0.378632
0.179413
0.069550
0.043182
0.081268
0.140839
0.236053
0.305878
0.326385
0.350311
0.330292
0.289764
0.255585
0.185760
0.133026
0.095917
0.038788
-0.004150
-0.031006
-0.061768
-0.077881
-0.093506
-0.092041
-0.088135
-0.089111
-0.078857
-0.084229
-0.094971
-0.085693
-0.088623
-0.080322
-0.070068
-0.075928
-0.055908
-0.051025
-0.042236
-0.045166
-0.037842
-0.051025
-0.047607
-0.049072
-0.041748
-0.055420
-0.036865
-0.015869
-0.030518
-0.029541
-0.030029
-0.025146
-0.024658
-0.041748
-0.028564
-0.030518
-0.025146
-0.029053
-0.017334
-0.008057
-0.007568
-0.003174
-0.010010
-0.005127
-0.013916
-0.014404
-0.022217
-0.040283
-0.053955
-0.006592
0.038788
0.093964
0.096893
0.067108
0.028046
0.003632
0.011444
0.018280
0.048553
0.073944
0.085175
0.090057
0.102264
0.067108
0.074432
0.076874
0.086639
0.076874
0.073944
0.062714
0.065155
0.054901
0.042206
0.029999
0.028534
0.018768
0.008026
0.014374
0.002655
-0.002197
-0.011475
-0.021729
-0.024658
-0.022217
-0.019287
-0.026611
-0.021240
-0.035889
-0.031006
-0.024170
-0.025146
-0.021240
-0.020264
-0.031982
-0.028076
-0.028564
-0.023193
-0.035889
-0.031494
-0.026123
-0.025146
-0.017334
0.009979
0.021698
-0.001709
-0.006592
0.015350
0.005585
0.008026
0.005096
-0.004150
0.004120
0.007050
0.013397
0.011932
0.017792
0.031952
0.031952
0.039276
0.043671
0.042694
0.052948
0.061737
0.066132
0.012909
-0.019775
-0.044189
-0.031494
-0.006104
0.047089
0.070526
0.187225
0.215057
0.207733
0.072479
0.063690
0.153046
0.070038
-0.049561
-0.050537
-0.020264
0.048065
0.108612
0.119843
0.098358
0.076385
0.020233
-0.028564
-0.058838
-0.076416
-0.092529
-0.097900
-0.099365
-0.093506
-0.080322
-0.069580
-0.067627
-0.063232
-0.053955
-0.060303
-0.041260
-0.042725
-0.033936
-0.025635
-0.027100
-0.032959
-0.020264
-0.022217
-0.030518
-0.023682
-0.025146
-0.027588
-0.030029
-0.026123
-0.018311
-0.027100
-0.022217
-0.032959
-0.019775
-0.017822
-0.027100
-0.025635
-0.027588
-0.024170
-0.024170
-0.019287
-0.018799
-0.017334
-0.018311
-0.014893
-0.014404
-0.004150
-0.013428
-0.010010
-0.009521
-0.004150
-0.010498
-0.002686
-0.006104
0.003632
0.009979
0.006561
0.008026
0.013885
0.007050
0.016327
0.018768
0.013397
0.027069
0.011932
0.023163
0.024628
0.025604
0.022675
0.016815
0.020233
0.022186
0.023651
0.026093
0.016815
0.016815
0.007050
0.010956
-0.000732
-0.007568
-0.006592
-0.000732
-0.004150
-0.011963
-0.009033
-0.017822
-0.010986
-0.016357
-0.020752
-0.018311
-0.019775
-0.015869
-0.015381
-0.014404
-0.010498
-0.010010
-0.013428
-0.008545
0.001190
0.076874
0.084198
0.075897
0.040253
-0.010986
-0.024658
-0.031982
-0.019775
0.013397
0.045135
0.052460
0.052460
0.047089
0.030487
0.013885
0.009491
0.008026
0.013397
0.006561
0.018768
0.019745
-0.011475
-0.048584
-0.012451
0.011932
0.039764
0.080292
0.056854
0.006073
-0.047607
-0.049561
0.002167
0.046600
0.029510
0.000702
0.040741
0.063202
0.060760
0.064178
0.048553
0.004120
-0.030518
0.059296
0.179901
0.267303
0.277069
0.194061
0.114960
0.123260
0.164276
0.161835
0.168671
0.162323
0.185272
0.181366
0.160370
0.183319
0.169647
0.181854
0.149139
0.066132
0.037323
0.058807
0.052948
0.042694
0.037323
0.033417
0.027557
0.011932
-0.006592
-0.011963
-0.018799
-0.019775
-0.025635
-0.019287
-0.011963
-0.012451
-0.021240
-0.029541
-0.045166
-0.041748
-0.050537
-0.057373
-0.063721
-0.054443
-0.057861
-0.059814
-0.054443
-0.058350
-0.053467
-0.052979
-0.052490
-0.053467
-0.056885
-0.048096
-0.056396
-0.055420
-0.052002
-0.043213
-0.047119
-0.041748
-0.053467
-0.051514
-0.049072
-0.041748
-0.051514
-0.042236
-0.036377
-0.039307
-0.042725
-0.043701
-0.041260
-0.043213
-0.040283
-0.032959
-0.027100
-0.036865
-0.031982
-0.033936
-0.034912
-0.028076
-0.028076
-0.029053
-0.026611
-0.033936
-0.037354
-0.026123
-0.024658
-0.031982
-0.042725
-0.036865
-0.036865
-0.036377
-0.046631
-0.041748
-0.028076
-0.033936
-0.035889
-0.038330
-0.050049
-0.045654
-0.032959
-0.033936
-0.034912
-0.033447
-0.030518
-0.034424
-0.018799
-0.024170
-0.029053
-0.044189
-0.059326
-0.064209
-0.066650
-0.075928
-0.059326
-0.017822
0.005096
-0.020752
-0.032471
-0.038818
-0.045166
-0.039795
-0.028076
-0.015869
-0.015869
0.006073
-0.004639
0.007538
0.001678
-0.001221
-0.004639
-0.017334
-0.052490
-0.088623
-0.148193
-0.102783
0.130585
0.443085
0.605682
0.520721
0.302948
0.161346
0.019257
0.004120
0.028046
0.095428
0.224823
0.317108
0.337616
0.334686
0.282928
0.232147
0.175995
0.113495
0.059784
0.013397
-0.041260
-0.057861
-0.085205
-0.097412
-0.087158
-0.083252
-0.083252
-0.074951
-0.064209
-0.045654
-0.043213
-0.045654
-0.035400
-0.034912
-0.017822
-0.010986
-0.018799
-0.018311
-0.011475
-0.021240
-0.014404
-0.012939
-0.015381
-0.016357
-0.017822
-0.026123
-0.016846
-0.029053
-0.023682
-0.022217
-0.016846
-0.016357
-0.015381
-0.016846
-0.016357
-0.014404
-0.006592
0.003143
-0.006104
-0.004150
0.002167
-0.003174
0.001190
0.015839
0.025604
0.021210
0.014374
0.010468
0.023163
0.027557
0.036346
0.026093
0.017792
0.016327
0.009491
0.007050
0.005096
-0.004639
0.002167
0.001678
0.005585
0.001190
-0.029053
-0.033447
-0.045166
-0.060303
-0.062256
-0.065186
-0.044189
-0.004150
0.018768
-0.015381
-0.009521
-0.009033
0.008514
-0.001221
-0.014893
-0.016357
-0.001221
0.014862
0.031464
0.031952
0.032440
0.029022
0.034882
0.035370
0.023163
0.019257
0.011932
0.011444
0.014862
-0.001221
-0.003174
-0.004639
-0.009033
-0.015869
-0.018799
-0.004639
-0.003662
-0.018799
-0.010010
-0.014404
-0.003662
-0.006592
-0.002197
0.005096
-0.005127
-0.011963
-0.015869
-0.013428
-0.017334
-0.008057
-0.011475
-0.009521
-0.003662
-0.010010
-0.013916
-0.014893
-0.010986
-0.020752
-0.023682
-0.021240
-0.018799
-0.010498
-0.015381
-0.010010
-0.010986
-0.013916
-0.011963
-0.015869
-0.014404
-0.007568
-0.006104
-0.005615
-0.011963
-0.005127
0.000214
-0.010986
-0.009521
-0.011963
-0.008545
0.000702
-0.002686
0.004608
0.026581
0.076385
0.092499
0.031952
-0.081787
-0.108154
-0.104736
-0.070068
-0.002686
0.042694
0.080780
-0.004150
-0.062744
0.009491
0.180389
0.349823
0.421600
0.333221
0.211151
0.083710
0.022186
0.009491
0.071014
0.033417
0.126190
0.232635
0.261444
0.231659
0.171112
0.107147
0.031952
-0.041260
-0.093994
-0.122803
-0.149170
-0.158447
-0.162842
-0.153076
-0.140381
-0.131592
-0.117920
-0.105225
-0.082764
-0.069092
-0.056396
-0.042725
-0.028564
-0.012939
0.002167
-0.000732
-0.000244
-0.002197
0.000702
0.003143
0.019257
0.013397
0.013885
0.018768
0.006073
0.022186
0.014862
-0.002686
-0.000244
-0.000732
-0.017334
-0.013428
-0.000732
-0.009521
-0.008057
-0.006104
0.002167
0.008026
0.000702
-0.003662
-0.010010
-0.007080
-0.005615
-0.004639
-0.002686
-0.003662
-0.007568
0.003143
0.008514
-0.002197
0.007050
-0.001709
0.005096
0.006073
0.013397
0.023163
0.012909
0.009979
0.009979
0.004608
0.030975
0.037811
0.034393
0.035858
0.035370
0.040741
0.043671
0.038788
0.045624
0.035370
0.034393
0.041229
0.037323
0.036835
0.042694
0.049530
0.059296
0.066132
0.057343
0.055878
0.071503
0.080780
0.086639
0.076385
0.063690
0.058807
0.044647
0.035858
0.040741
0.030975
0.032928
0.035858
0.024139
0.040253
0.049042
0.054901
0.040741
0.033417
0.008026
-0.010010
-0.023682
-0.001709
-0.008545
-0.027100
-0.009521
-0.006592
-0.003662
0.011444
0.002167
0.000214
-0.006592
-0.010010
-0.015869
-0.019775
-0.026123
-0.029053
-0.031006
-0.022705
-0.034424
-0.029053
-0.033447
-0.032471
-0.038330
-0.034912
-0.034424
-0.032959
-0.031006
-0.028564
-0.030029
-0.038818
-0.032471
-0.031982
-0.030518
-0.033447
-0.035400
-0.031494
-0.037354
-0.040283
-0.070068
-0.091553
-0.106689
-0.057861
0.037811
0.062225
0.069550
0.054413
0.064178
0.092987
0.097870
0.130096
0.144745
0.140350
0.163788
0.177460
0.183319
0.191620
0.221405
0.207245
0.204315
0.208710
0.195526
0.159882
0.120331
0.098358
0.079315
0.072479
0.024628
0.003632
-0.011963
-0.061279
-0.070557
-0.072510
-0.093018
-0.096436
-0.087646
-0.083740
-0.088135
-0.104248
-0.101807
-0.102783
-0.096436
-0.096436
-0.096924
-0.076416
-0.091553
-0.078857
-0.071045
-0.072998
-0.052002
-0.046631
-0.052002
-0.032471
-0.041260
-0.040771
-0.042725
-0.038330
-0.031494
-0.026611
-0.026611
-0.018799
-0.028076
-0.019287
-0.026123
-0.021240
-0.017334
-0.010986
-0.010986
-0.007080
-0.018311
-0.004150
-0.009033
-0.004150
-0.009033
-0.013916
-0.014893
-0.022705
-0.016846
-0.010498
-0.003174
-0.016357
-0.004639
-0.001709
-0.000244
-0.012451
0.006073
0.002655
-0.008545
0.007538
-0.002197
-0.002686
0.012909
0.005096
0.015839
0.009491
0.014862
0.015839
0.015350
0.009003
0.009491
0.016815
0.017792
0.025116
0.015350
0.012421
0.017303
0.022186
0.018768
0.014862
0.017792
0.020721
0.012909
0.007050
0.014862
0.011932
0.011444
0.009491
0.000702
0.009003
-0.002686
0.009491
-0.002197
0.008026
0.025604
0.033905
0.029022
0.027557
0.037811
0.038788
0.031464
0.024139
0.050018
0.060760
0.044159
0.040253
0.029999
0.047089
0.070038
0.103729
0.118378
0.074921
-0.002686
-0.044678
-0.083740
-0.084717
-0.034912
0.004608
0.054901
0.129120
0.119843
0.056366
-0.047607
-0.125244
0.017792
0.160370
0.130096
0.078339
0.089569
0.024628
-0.022217
-0.008545
-0.006104
0.029510
0.102753
0.158417
0.151581
0.085663
0.025604
-0.012939
-0.004150
0.003632
-0.018311
-0.029053
-0.022705
-0.009521
-0.010498
0.000214
-0.000732
0.015839
0.017792
0.002655
0.013885
0.001678
0.014374
-0.001709
-0.005615
-0.010498
-0.004639
-0.009033
-0.006104
-0.004639
-0.010986
-0.007568
-0.021240
-0.013916
-0.011475
-0.013428
-0.012939
-0.017334
-0.020752
-0.029541
-0.013428
-0.005615
-0.013428
-0.029053
-0.016357
-0.012451
-0.013428
-0.007568
-0.013428
-0.019287
-0.018799
-0.007568
-0.013428
-0.012451
-0.014404
-0.012939
-0.002197
-0.007080
-0.014893
-0.001709
-0.005615
-0.006104
0.000702
-0.006592
-0.008545
-0.008545
0.010468
-0.000732
0.001678
-0.002686
-0.004150
0.001678
0.006561
-0.002197
-0.008545
0.000214
-0.006592
-0.007080
0.001190
-0.000732
-0.007080
-0.004639
-0.005127
-0.004150
-0.008057
-0.006592
0.000702
-0.000732
-0.004639
-0.008545
-0.004150
-0.003174
-0.002686
0.010468
0.011932
0.007050
-0.004150
-0.013916
-0.014404
-0.030518
-0.046143
-0.020752
-0.001221
0.032928
0.022675
0.022675
0.044159
-0.012939
-0.088135
-0.089600
-0.030029
-0.016846
0.067596
0.052460
0.036346
0.009491
0.001190
-0.001221
-0.009521
0.011932
0.009979
0.031464
0.025604
0.028534
0.021698
0.025116
0.017792
0.012421
0.021698
0.003143
0.002167
0.012909
0.006561
-0.002197
-0.001221
-0.004150
0.002655
0.003143
-0.020264
-0.029053
-0.045166
-0.049561
-0.054932
-0.058838
-0.082275
-0.046143
-0.011475
0.008514
-0.009033
-0.029541
-0.044678
-0.046631
-0.047607
-0.025146
-0.024658
0.002655
-0.002686
0.013885
0.015839
0.009491
0.028046
0.027557
0.036346
0.036835
0.036835
0.032440
0.037811
0.030487
0.038788
0.027557
0.026581
0.027069
0.021698
0.019745
0.019257
0.026093
0.012421
0.024628
0.015350
0.010468
0.010956
0.005096
0.010468
-0.028564
-0.061768
-0.065674
0.150116
0.416229
0.461151
0.366913
0.123749
-0.002197
-0.055908
0.036346
0.167694
0.241425
0.200897
0.258514
0.220428
0.190155
0.145233
0.102753
0.011932
-0.020264
-0.041748
-0.054932
-0.094971
-0.118896
-0.131592
-0.127197
-0.133545
-0.120361
-0.136475
-0.128662
-0.123779
-0.119385
-0.101807
-0.103760
-0.083252
-0.049561
-0.034424
-0.034424
-0.039795
-0.029053
-0.026611
-0.011963
0.000214
0.016327
0.009491
0.020721
0.004608
0.010468
0.010468
0.012909
0.008514
0.013397
0.011932
0.025116
0.024628
0.021210
0.029510
0.025116
0.031464
0.035858
0.027557
0.032440
0.032440
0.034393
0.032440
0.021210
0.016327
0.016815
0.017792
0.016815
0.018768
0.012909
0.013885
0.013397
0.005096
-0.001221
0.007538
-0.004150
-0.002686
0.011444
0.007538
0.002167
0.003143
-0.003662
-0.001221
0.001190
-0.001709
0.001678
-0.003662
0.005096
-0.000244
0.003143
0.011444
0.001678
0.006561
-0.000732
0.005585
0.019257
0.000214
0.005096
0.004608
0.013397
0.010468
-0.002197
0.005096
0.002167
-0.012939
-0.009033
-0.005615
-0.006592
0.009491
-0.001709
-0.006592
0.018768
0.017303
0.009491
0.009491
-0.023193
-0.008057
0.013885
0.021698
-0.006104
-0.022217
-0.016357
0.002167
0.003632
0.001678
0.003143
-0.005615
0.004608
0.011444
-0.004639
-0.010010
-0.003662
-0.000244
0.014374
0.004608
0.006561
-0.003662
0.009979
0.024139
0.028046
0.037323
0.031952
0.023163
0.022186
0.018280
0.024139
0.030975
0.027557
0.025604
0.030975
0.024139
0.016327
0.023651
0.019257
0.026093
0.027069
0.017303
0.027069
0.025604
0.022675
0.025604
0.029022
0.026581
0.033905
0.030487
0.025604
0.026581
0.029510
0.036835
0.045135
0.037811
0.037323
0.044159
0.040741
0.020721
-0.000732
0.005096
-0.012939
-0.003662
0.001190
0.001678
-0.006104
-0.004150
-0.016357
-0.032471
-0.072021
-0.122803
-0.185303
-0.225830
-0.088135
0.161346
0.448456
0.570038
0.423065
0.240448
0.101776
-0.004639
-0.008057
0.057343
0.093475
0.227753
0.313202
0.344452
0.306854
0.247772
0.180878
0.119354
0.052948
0.010468
-0.048584
-0.077881
-0.099365
-0.122803
-0.125244
-0.140869
-0.128174
-0.132080
-0.115967
-0.110596
-0.086182
-0.081299
-0.060791
-0.057861
-0.050049
-0.047119
-0.030518
-0.041748
-0.041748
-0.031006
-0.025146
-0.020264
-0.024170
-0.016846
-0.030029
-0.021240
-0.031494
-0.025146
-0.016846
-0.023682
-0.015869
-0.020752
-0.021729
-0.008545
-0.020264
-0.014893
-0.003174
-0.012451
0.004120
0.004120
0.010468
0.005585
0.010468
0.015839
0.022186
0.012909
-0.019287
-0.039795
-0.055908
-0.020752
-0.006592
-0.007568
-0.015869
-0.016846
-0.025635
-0.030029
-0.033447
-0.040283
-0.040771
-0.053467
-0.041748
-0.039307
-0.034912
-0.039307
-0.028564
-0.008545
-0.013428
-0.014404
-0.011475
-0.004150
0.004608
0.008026
-0.003174
0.000702
0.001678
0.001678
-0.000732
0.005585
0.010956
0.008026
0.004608
0.007538
-0.004639
-0.002686
0.014374
-0.002686
0.008514
0.016815
0.004608
0.001678
0.006073
0.008514
0.001190
0.001190
0.002655
0.009003
0.012421
0.006561
0.009979
0.019257
0.005096
-0.010498
-0.031006
-0.004639
0.043182
0.074921
0.061737
0.018768
-0.064697
-0.087158
-0.057373
0.010468
0.108612
0.088104
0.059296
0.022186
-0.007080
0.063690
0.083221
0.084198
0.067108
0.044647
0.029999
0.054413
0.075409
0.083221
0.082245
0.086639
0.110565
0.103241
0.098358
0.107147
0.145721
0.130585
0.105194
0.076874
0.065643
0.067596
0.084686
0.129120
0.118378
0.105682
0.124725
0.127655
0.144745
0.169647
0.173553
0.175018
0.131561
0.125702
0.126678
0.110077
0.071503
0.049042
0.011932
-0.001709
0.030975
-0.001221
-0.038818
-0.046143
-0.050537
-0.061768
-0.097412
-0.146240
-0.147705
-0.147705
-0.153076
-0.151123
-0.173096
-0.161377
-0.150146
-0.133545
-0.111572
-0.108154
-0.093018
-0.091553
-0.077393
-0.062256
-0.060303
-0.051025
-0.045166
-0.035889
-0.028564
-0.019287
-0.027588
-0.019775
-0.026611
-0.022705
-0.010010
-0.014404
-0.016846
-0.015381
-0.021240
-0.016357
-0.011475
-0.006592
-0.004639
-0.008545
-0.010986
-0.007568
-0.010498
-0.007568
-0.006592
-0.011475
-0.008545
-0.005127
-0.027100
-0.021240
-0.018311
-0.031982
-0.021240
-0.021729
-0.034424
-0.015381
-0.022217
-0.024658
-0.030029
-0.033447
-0.032471
-0.029541
-0.023682
-0.034912
-0.024658
-0.029541
-0.017822
-0.029053
-0.021729
-0.024170
-0.025146
0.002655
-0.006592
-0.003662
-0.002197
-0.018799
0.003632
-0.002686
0.005096
0.009491
0.003143
0.012909
0.004120
0.009003
0.007538
0.008514
0.023651
0.011932
0.016327
0.020233
0.013397
0.008514
0.010956
0.012909
0.002167
0.002167
0.006561
0.012421
0.012909
0.024628
0.016327
-0.004150
-0.012939
-0.010010
-0.006592
0.001678
-0.004639
-0.011475
-0.013428
-0.004639
-0.000732
-0.004639
0.014862
0.009491
-0.009033
-0.033447
-0.034424
-0.031006
-0.031494
-0.010010
0.018768
0.018768
0.016327
0.005585
-0.004150
-0.000244
-0.004639
-0.002197
-0.010010
0.003143
-0.016846
-0.021729
-0.052490
-0.102783
-0.062744
0.142303
0.567108
0.683807
0.385468
0.028534
-0.140869
-0.136963
0.000702
0.162811
0.293671
0.352264
0.362518
0.345917
0.276093
0.194061
0.177460
0.137909
0.113983
0.097870
0.071503
0.066132
0.052948
0.045135
0.040253
0.040741
0.032928
0.009979
0.013885
0.005096
0.007538
-0.000732
-0.004150
-0.005615
-0.024658
-0.028076
-0.032959
-0.028076
-0.033936
-0.038818
-0.048096
-0.046631
-0.039307
-0.039795
-0.052979
-0.054932
-0.043701
-0.036865
-0.036865
-0.037842
-0.031494
-0.047607
-0.041260
-0.032959
-0.032959
-0.029541
-0.031006
-0.042236
-0.035889
-0.022217
-0.033447
-0.026611
-0.028564
-0.027100
-0.040771
-0.040283
-0.034912
-0.030518
-0.033447
-0.025146
-0.027100
-0.030029
-0.018799
-0.029541
-0.018799
-0.030518
-0.027100
-0.011475
0.005096
-0.008545
-0.000244
-0.016357
-0.020752
-0.012451
-0.003174
-0.003174
0.002655
-0.007568
0.003632
0.001190
0.005585
0.007538
-0.004150
0.000702
0.005096
0.021210
0.030975
-0.007568
-0.016357
-0.017334
-0.010010
0.001678
-0.006592
-0.004150
-0.008057
-0.017822
-0.022705
-0.025146
-0.034912
-0.034912
-0.029053
-0.045654
-0.042725
-0.040771
-0.049561
-0.040283
-0.038330
-0.029541
-0.026123
-0.017334
-0.013428
-0.010986
-0.014893
-0.014404
-0.008057
-0.008057
-0.002197
-0.010498
-0.015869
-0.026123
-0.034912
-0.044678
-0.047607
-0.031494
-0.004639
0.008514
-0.002686
-0.031494
-0.040283
-0.053467
-0.054932
-0.035889
-0.027588
-0.005615
0.002167
0.002655
0.007050
0.009491
0.019257
0.020233
0.030975
0.036346
0.029022
0.037323
0.042206
0.028534
0.037323
0.037323
0.032440
0.020233
0.027069
0.031952
0.017303
0.021210
0.019745
0.016815
0.031952
0.016327
0.019257
0.013885
0.024628
0.019745
0.018768
0.021210
0.025604
0.024628
0.024628
0.042206
0.044647
0.033417
0.015350
-0.000732
-0.000732
0.036346
0.083710
0.178925
0.169647
0.089569
0.078339
-0.013916
0.033417
0.105682
0.135956
-0.148682
-0.185791
0.001190
0.301483
0.309296
0.187714
0.121307
-0.034424
-0.073486
-0.090576
-0.040283
0.026093
0.065643
0.088593
0.075409
0.107147
0.092987
0.079315
0.067108
0.046112
0.034882
0.034393
0.058807
0.066620
0.068085
0.074432
0.067108
0.060272
0.054413
0.059296
0.052460
0.055878
0.038788
0.027069
0.028534
0.022675
0.013397
0.016815
0.012909
0.003143
0.006073
-0.002686
-0.010498
-0.012451
-0.026611
-0.026611
-0.017822
-0.025635
-0.041260
-0.026611
-0.028076
-0.039307
-0.041748
-0.040771
-0.041748
-0.033936
-0.042236
-0.043213
-0.040771
-0.038818
-0.038818
-0.038818
-0.026123
-0.032471
-0.031982
-0.027588
-0.040771
-0.022705
-0.037842
-0.024658
-0.020264
-0.022705
-0.024658
-0.026611
-0.024658
-0.009033
-0.025146
-0.018311
-0.024658
-0.015869
-0.026123
-0.026123
-0.027100
-0.016357
-0.021240
-0.030518
-0.017822
-0.025146
-0.012451
-0.011475
-0.009521
-0.005615
-0.003174
-0.014404
-0.012939
-0.006104
0.012421
0.003143
0.011444
0.022186
0.014862
0.014862
0.014862
0.022186
0.022186
0.022186
0.036835
0.032440
0.026093
0.022675
0.025604
0.027069
0.024628
0.018768
0.023651
0.014374
0.011444
0.009979
0.008514
0.010468
0.002655
-0.011475
-0.001709
-0.007568
-0.007080
-0.002197
-0.010498
-0.011963
-0.009033
-0.030518
-0.024658
-0.023682
-0.016357
-0.028076
-0.025635
-0.010498
-0.014893
-0.026611
-0.022217
-0.008057
-0.012939
-0.010010
-0.010986
-0.009521
-0.013916
-0.012939
-0.010986
-0.005127
0.001190
0.003143
-0.002686
0.002167
0.005096
-0.004639
0.001190
0.009003
-0.002197
0.003632
0.008514
0.000702
0.006561
0.014374
0.001190
0.004120
-0.002686
0.009003
-0.003174
0.002167
0.015350
0.003143
0.001190
-0.005615
0.001190
-0.007080
0.004120
-0.005127
0.001678
0.002167
-0.003662
-0.001709
-0.004639
0.002167
-0.003662
0.001678
-0.002686
-0.001709
-0.009521
0.002655
-0.002686
-0.010010
-0.027100
-0.047607
-0.020752
0.110565
0.217987
0.276093
0.199921
0.146210
0.121796
0.117889
0.124725
0.156952
0.197479
0.261932
0.286346
0.292206
0.291718
0.251190
0.207733
0.182343
0.174530
0.173553
0.145721
0.096405
0.117889
0.093475
0.069550
0.030975
0.002167
-0.010986
-0.042725
-0.058838
-0.063232
-0.061279
-0.084229
-0.079346
-0.069092
-0.087158
-0.100342
-0.112549
-0.092529
-0.085693
-0.090576
-0.084229
-0.084229
-0.079346
-0.078857
-0.078857
-0.066650
-0.065674
-0.053467
-0.027588
-0.016846
-0.017334
-0.012451
-0.012451
-0.015381
-0.009521
-0.008545
0.003143
0.003143
0.014374
0.020721
0.019257
0.019745
0.024139
0.012909
0.009003
0.013397
0.006561
0.004120
0.005096
0.004608
0.013885
-0.001221
0.009979
-0.005615
-0.011963
0.003632
0.006073
0.006561
0.000702
0.016815
0.004120
0.007538
0.007050
0.008026
0.019745
0.019257
0.023651
0.012421
0.010956
0.017792
0.018768
0.020721
0.012909
0.012909
0.014862
0.021210
0.022675
0.001678
0.001678
0.002167
0.016815
0.017792
0.022186
0.009979
0.014862
0.007050
0.011444
-0.013428
0.002655
-0.006592
0.004608
0.008026
0.011932
0.018280
0.010956
0.005585
0.009003
-0.002686
-0.002686
0.009003
0.008514
-0.000244
-0.006104
0.009491
0.004120
-0.004150
-0.008545
-0.002686
-0.001221
-0.007080
-0.003174
0.000214
0.000214
-0.002686
-0.007080
-0.013428
-0.007080
-0.015869
-0.010498
-0.016846
-0.010010
-0.007568
-0.005127
-0.015381
-0.017822
-0.012451
-0.021729
-0.008057
-0.006592
-0.019775
-0.007080
-0.007568
-0.008545
-0.009033
-0.015381
-0.016357
-0.018799
-0.006592
-0.007568
-0.005127
-0.010010
-0.006592
-0.001221
-0.007568
-0.004639
0.002655
0.019745
0.006561
0.001678
0.008514
0.015839
0.005096
0.003632
0.003143
0.009979
0.001190
0.010956
0.003632
0.015839
0.007050
0.003143
0.006561
0.006073
-0.012939
-0.039307
-0.056396
-0.035400
-0.018311
-0.005127
0.014374
0.052460
0.053436
-0.019775
-0.049072
-0.037354
0.021210
0.051483
0.172577
0.346405
0.417206
0.308319
0.125702
-0.145264
-0.227783
-0.086670
0.100800
0.192108
0.194061
0.110565
0.054901
0.006073
-0.021240
-0.049561
-0.080322
-0.127197
-0.144287
-0.158447
-0.156494
-0.155029
-0.148193
-0.144287
-0.132080
-0.115479
-0.096924
-0.076416
-0.069580
-0.059326
-0.056396
-0.044189
-0.039307
-0.041260
-0.041748
-0.032471
-0.039307
-0.024658
-0.025146
-0.020264
-0.024658
-0.020752
-0.021240
-0.029541
-0.025146
-0.020752
-0.003662
-0.008057
0.011444
0.006561
0.023651
0.034882
0.058807
0.054901
0.025604
0.009491
0.033417
0.029022
0.035858
0.030975
0.023163
0.036346
0.041718
0.022186
0.008514
-0.005127
0.008026
0.028534
0.016327
0.017303
0.010468
-0.017334
-0.003662
-0.004639
-0.006592
0.018280
0.015839
0.020233
0.019257
0.028534
0.027069
0.026581
0.019745
0.029999
0.029022
0.044647
0.038788
0.040253
0.029510
0.022675
0.023163
0.015350
0.016815
0.012909
0.024628
0.020233
0.035858
0.024628
0.021210
0.010468
0.007538
0.013397
0.024628
0.017792
0.017792
0.022186
0.020233
0.010956
0.021210
0.012421
0.011932
0.002167
0.015350
0.002655
-0.000244
-0.001221
0.013885
0.009979
0.008514
0.005096
0.002655
0.006561
0.003143
-0.002197
0.001190
0.009491
0.008026
0.000702
0.007538
-0.000244
-0.001709
-0.000732
0.003143
0.011444
-0.004150
0.003143
-0.002686
-0.001709
-0.002197
-0.002686
-0.000244
-0.002686
-0.009521
0.005096
0.006561
-0.001221
-0.006592
-0.004639
-0.006104
-0.005615
-0.005127
-0.008057
-0.007080
-0.005615
-0.005127
-0.014893
-0.005127
-0.007568
-0.017822
-0.015869
-0.017822
-0.025635
-0.034912
-0.041260
-0.059326
-0.093506
-0.147217
-0.127686
-0.050049
0.078339
0.215546
0.166229
0.064667
0.034882
0.131561
0.228729
0.230194
0.218475
0.182343
0.213593
0.288788
0.294159
0.308319
0.290253
0.281464
0.307343
0.299042
0.241913
0.201385
0.162811
0.122284
0.087128
0.052460
0.028046
0.023163
-0.010010
-0.016846
-0.029053
-0.040283
-0.048584
-0.080811
-0.085205
-0.080322
-0.075928
-0.066162
-0.068115
-0.062744
-0.061279
-0.046143
-0.051025
-0.040771
-0.054932
-0.040771
-0.036865
-0.033447
-0.031982
-0.027100
-0.016846
-0.018311
-0.014893
-0.015381
-0.013916
-0.014404
-0.017334
-0.011475
-0.007080
-0.007568
-0.019775
-0.012939
-0.020264
-0.019287
-0.010498
-0.014404
-0.013916
-0.014893
-0.020752
-0.023682
-0.011475
-0.017822
-0.022217
-0.015381
-0.020752
-0.009033
-0.010010
-0.010010
-0.004150
-0.007568
-0.010986
-0.006592
-0.013428
-0.012939
-0.002197
0.007050
0.016815
0.016327
0.021698
0.046112
0.048553
0.045135
0.019257
0.012421
0.013397
0.016815
0.023163
0.024139
0.014862
0.017792
0.016327
0.007050
-0.001221
0.002655
-0.010010
-0.014404
-0.017822
-0.022705
-0.031494
-0.060791
-0.072998
-0.045166
-0.040283
-0.024170
-0.029053
-0.029541
-0.033936
-0.041260
-0.027588
-0.022705
-0.027100
-0.008057
-0.002197
0.008026
0.009979
0.006073
0.003632
0.010468
0.011932
0.021210
0.009979
0.015350
0.020233
0.025604
0.027557
0.024628
0.018768
0.021698
0.026581
0.017303
0.012909
0.008514
0.009979
0.011444
0.009979
0.010468
0.007050
0.002655
0.006073
0.007050
-0.009521
-0.000244
0.004608
0.002167
-0.000732
-0.008057
0.002655
0.009003
0.000702
0.009491
-0.004150
-0.001221
0.011444
-0.005127
0.000214
0.011932
0.012909
0.000214
0.000702
0.002655
0.009979
0.014374
0.002167
0.006561
0.009979
-0.001709
-0.001709
0.002167
0.009491
-0.000244
-0.000732
0.003143
-0.001709
0.013885
0.002655
0.003143
-0.005615
0.003632
0.007538
0.003632
-0.008545
-0.013916
-0.021240
-0.057373
-0.126221
-0.234619
-0.011963
0.495331
0.957245
0.917694
0.404510
-0.093018
-0.642822
-0.786377
-0.241943
0.170135
0.391815
0.378143
0.271698
0.165741
0.034882
-0.077393
-0.156006
-0.198486
-0.245361
-0.251709
-0.229736
-0.225342
-0.201904
-0.170166
-0.144287
-0.107666
-0.076416
-0.058838
-0.032959
-0.025146
-0.016846
-0.035400
-0.031006
-0.045654
-0.032471
-0.047119
-0.043213
-0.002197
0.024139
0.037323
0.009979
-0.012451
-0.017822
-0.032959
-0.024170
0.001678
-0.006592
0.020721
0.039764
0.042206
0.047577
0.053436
0.072479
0.079315
0.087128
0.086151
0.082733
0.082245
0.072968
0.078339
0.078827
0.078339
0.080292
0.073944
0.062714
0.056366
0.054901
0.040741
0.044647
0.032440
0.028046
0.029999
0.020721
0.014862
0.004608
0.008514
0.010468
0.004608
0.021210
0.003632
0.007050
0.006073
0.020721
0.008026
0.006073
0.010956
0.005585
0.020721
0.015350
0.019257
0.009003
0.011932
0.005585
0.004608
0.004608
0.003143
0.001190
0.003143
0.008026
-0.005615
-0.003174
-0.011475
-0.011475
-0.005615
-0.016846
-0.007568
-0.006104
-0.024658
-0.015381
-0.007568
-0.018311
-0.017822
-0.010498
-0.006592
0.012909
-0.001709
0.007538
0.000214
0.018768
0.023651
0.029999
0.006073
-0.013428
0.011444
0.026581
0.044159
0.021210
0.019745
0.035858
0.049042
0.042206
0.026581
0.029510
0.020721
0.038300
0.042206
0.032928
0.027557
0.011444
0.019745
0.006073
0.018768
0.015839
0.015839
0.018280
0.013885
0.009003
0.011932
-0.000244
0.000702
-0.005615
-0.010010
-0.006104
0.000214
-0.010498
-0.008545
0.001678
0.001190
-0.009521
-0.012939
-0.017334
-0.009033
-0.012451
-0.030518
-0.010498
-0.013916
-0.020752
-0.018311
-0.014893
-0.011963
-0.018799
-0.030029
-0.025146
-0.025146
-0.041748
-0.053955
-0.078369
-0.125732
-0.155029
-0.071533
0.115936
0.243378
0.333710
0.260468
0.221893
0.213593
0.211639
0.205780
0.217499
0.231171
0.251678
0.248260
0.257538
0.265350
0.280975
0.288788
0.278046
0.241425
0.135956
0.074432
0.052460
0.012909
-0.013428
-0.052002
-0.086182
-0.126709
-0.142334
-0.152100
-0.139893
-0.136963
-0.121338
-0.124756
-0.126221
-0.120361
-0.116455
-0.125732
-0.114014
-0.096924
-0.080811
-0.069092
-0.067627
-0.060303
-0.069580
-0.056885
-0.048584
-0.041260
-0.035889
-0.018799
-0.017334
-0.017822
-0.013428
0.007050
-0.000732
0.005096
0.012909
0.012421
0.015350
0.015839
0.021698
0.008514
0.020721
0.012421
0.017303
0.024628
0.016815
0.004608
0.020233
0.009979
0.021698
0.025116
0.007538
0.022186
0.014374
0.018768
0.009003
-0.002686
0.015350
0.021210
0.020721
0.024139
0.009979
0.018768
0.012421
0.008026
0.007050
0.009979
0.001190
-0.005127
-0.010498
0.003143
0.002655
-0.007568
0.002655
-0.006104
-0.011475
-0.000732
0.007050
0.000702
-0.006592
-0.004639
-0.004150
-0.002686
-0.022217
-0.005615
-0.008057
-0.003662
-0.009521
-0.017822
-0.006592
-0.011475
-0.015869
-0.006592
-0.018799
-0.020752
-0.016846
-0.026611
-0.035400
-0.019775
-0.021729
-0.022705
-0.033936
-0.031494
-0.020264
-0.007080
-0.016357
-0.006592
-0.015869
-0.001221
-0.006592
-0.010498
-0.007080
-0.005127
0.001190
-0.000732
0.012421
0.005585
0.007050
0.006073
0.015839
0.016815
0.002655
0.007538
0.013397
0.015839
0.005585
0.037323
0.028534
0.001190
-0.010010
-0.014404
-0.010498
-0.008545
-0.009521
0.002167
0.010956
-0.017334
-0.018799
-0.015869
-0.022217
-0.032959
-0.030029
-0.055908
-0.051025
-0.065674
-0.068115
-0.072510
-0.044678
-0.013916
-0.007080
-0.055908
-0.071533
-0.097900
-0.047607
0.187225
0.349335
0.462128
0.457245
0.252167
0.138397
-0.011963
-0.090088
0.039276
0.044647
0.057343
0.166718
0.203339
0.211151
0.119843
0.049530
-0.039795
-0.081787
-0.114014
-0.174561
-0.208740
-0.245361
-0.244385
-0.225830
-0.207764
-0.163818
-0.135498
-0.104736
-0.094482
-0.075928
-0.052002
-0.046631
-0.033936
-0.015381
-0.005615
-0.002686
0.016815
0.022186
0.024628
0.020233
0.034882
0.040741
0.022675
0.028046
0.035370
0.033905
0.039764
0.041229
0.033417
0.031952
0.029510
0.037811
0.041718
0.039276
0.050507
0.027069
0.030487
0.030975
0.026093
0.030487
0.032440
0.028534
0.029510
0.037323
0.029999
0.033417
0.035858
0.038788
0.034882
0.027069
0.033905
0.023163
0.015839
0.016815
0.028534
0.022186
0.022675
0.021210
0.025116
0.018280
0.016327
0.008514
0.008514
0.008026
0.016327
0.000214
0.013885
0.006561
0.001190
0.003143
0.000214
0.004120
0.003143
-0.002686
-0.001221
0.005585
0.007050
0.001678
0.010468
0.011444
0.009491
0.016815
0.002167
0.010468
0.015350
0.024628
0.017792
0.011444
0.010468
0.015839
0.015350
0.032440
0.025604
0.019257
0.029510
0.035858
0.054901
0.057343
0.036835
0.025116
0.030975
0.021210
0.047089
0.046112
0.047577
0.047577
0.047089
0.028534
0.031952
0.034393
0.033417
0.025116
0.022675
0.017303
0.022186
0.017792
0.004120
0.007538
0.000702
-0.008545
-0.015381
-0.010498
-0.014404
-0.013916
-0.005127
-0.007080
-0.013916
-0.013428
-0.013428
-0.014893
-0.011475
-0.015869
-0.016846
-0.003662
-0.005127
-0.010010
-0.010498
-0.010498
-0.004150
0.004608
-0.002686
-0.005615
0.001190
-0.008545
0.006073
0.001190
0.004120
-0.007080
-0.007080
0.003143
0.014862
-0.000732
-0.003662
0.004608
-0.010498
-0.002686
-0.005127
0.006073
0.001678
-0.012939
-0.000732
-0.007080
-0.002686
-0.003662
-0.006104
-0.000732
-0.015381
-0.009521
-0.017334
-0.013916
-0.002197
-0.008545
-0.018311
-0.022217
-0.044189
-0.060303
-0.102295
-0.173096
-0.295654
-0.331299
-0.105713
0.478729
1.009491
1.009491
0.558319
0.040741
-0.514404
-0.631592
-0.487549
-0.113525
0.242889
0.464569
0.479706
0.339081
0.186249
0.029999
-0.073486
-0.157959
-0.235596
-0.278076
-0.258057
-0.231689
-0.194580
-0.179932
-0.149658
-0.131592
-0.107178
-0.086670
-0.062744
-0.031982
-0.011963
0.010468
0.005585
0.018280
0.025604
0.028534
0.027069
0.028534
0.031952
0.038300
0.023651
0.028534
0.029022
0.030975
0.035370
0.036346
0.035370
0.031464
0.044159
0.042206
0.030487
0.034882
0.036346
0.037811
0.030487
0.032928
0.031464
0.037323
0.029022
0.032928
0.030487
0.035370
0.041229
0.038300
0.028534
0.029022
0.033417
0.027557
0.027557
0.022186
0.030975
0.023163
0.026581
0.028046
0.024628
0.021210
0.019257
0.019745
0.031952
0.023651
0.013885
0.016327
0.015350
0.009491
0.014862
0.020721
0.006561
0.012909
0.011444
0.001190
0.001678
0.007538
0.010956
0.010956
0.001190
0.010956
0.004120
0.018280
0.009979
0.015839
0.009491
0.013397
0.013397
0.017303
0.018280
0.022675
0.021698
0.018280
0.023651
0.020721
0.020721
0.025604
0.026093
0.026581
0.025116
0.026093
0.027557
0.023163
0.027069
0.020233
0.023163
0.011444
0.018768
0.023163
0.018768
0.014374
0.025604
0.031464
0.033417
0.038788
0.045135
0.025604
0.033905
0.031952
0.024139
0.029510
0.029999
0.038788
0.032440
0.043182
0.043671
0.035858
0.036835
0.036346
0.045135
0.045135
0.025604
0.023163
0.019745
0.030975
0.021698
0.000702
0.005585
0.006073
0.005585
0.021210
0.028534
0.030487
0.018768
-0.004150
0.003143
-0.004639
0.003143
0.013397
0.009003
0.014374
0.004608
0.014862
-0.003662
-0.005615
0.013885
0.010468
-0.004639
-0.021729
-0.034912
-0.045654
-0.050537
-0.068115
-0.052002
-0.023682
-0.010498
0.008514
-0.032471
-0.057861
-0.048096
-0.059814
-0.054443
-0.062744
-0.102295
-0.128174
-0.181885
-0.150146
0.095428
0.375214
0.506073
0.439667
0.321503
0.112030
0.040741
-0.004639
0.071014
0.151581
0.187225
0.238983
0.322479
0.319061
0.264862
0.197479
0.151581
0.063202
0.011444
-0.024658
-0.056885
-0.064209
-0.074951
-0.101807
-0.123291
-0.115967
-0.120361
-0.106689
-0.111084
-0.092529
-0.068604
-0.046631
-0.019287
-0.000732
-0.006104
-0.009521
-0.011475
-0.005127
0.003632
0.008514
0.008026
0.009491
0.039276
0.055389
0.031464
0.055389
0.058319
0.031952
0.009491
0.009979
-0.001709
-0.001221
-0.018799
-0.035889
-0.020752
-0.024170
-0.016357
-0.006104
0.000214
-0.018799
-0.025146
-0.044678
-0.049561
-0.049561
-0.025635
-0.025635
-0.026611
-0.028564
-0.023193
-0.024658
-0.030029
-0.024170
-0.029053
-0.021240
-0.013428
-0.015869
-0.005615
-0.016357
-0.007568
-0.004639
-0.014893
-0.004150
-0.010498
-0.006592
-0.000732
0.002167
-0.003174
-0.014893
-0.004639
-0.006104
-0.011963
-0.008057
-0.011475
-0.011963
-0.005615
-0.018311
-0.005615
-0.015869
-0.019287
-0.014404
-0.016357
-0.019775
-0.021240
-0.009033
-0.014404
-0.010010
-0.019287
-0.019287
-0.016357
-0.015381
-0.014404
-0.016846
-0.013916
-0.009521
-0.005127
-0.006104
-0.010986
-0.006104
0.003143
0.012909
-0.001709
0.011932
0.008026
0.011444
0.001678
-0.006104
0.006073
0.005585
0.011932
0.005585
0.009491
0.008514
-0.002686
-0.002686
-0.003662
-0.001221
-0.019287
-0.005615
-0.010498
-0.019287
-0.019287
-0.011475
-0.007568
-0.014893
-0.003662
0.010468
0.007050
-0.002197
-0.011475
-0.010498
-0.009033
-0.007080
-0.000244
0.002655
0.001190
-0.001709
0.004608
-0.009521
-0.011963
-0.017334
-0.004639
0.003632
0.025116
0.035858
0.046112
0.044159
0.021698
0.020721
0.029510
0.039276
0.050995
0.041718
0.065155
0.172577
0.234589
0.239471
0.262421
0.341522
0.209198
-0.060791
-0.019775
0.051971
0.085663
0.046600
0.077362
0.120819
0.115936
0.069061
-0.005615
-0.025146
-0.064697
-0.100342
-0.116455
-0.110596
-0.112061
-0.113525
-0.118408
-0.110596
-0.111084
-0.094482
-0.058350
-0.055908
-0.029541
-0.023682
-0.009521
-0.006592
-0.011475
-0.018799
-0.013428
-0.006104
-0.007080
-0.009033
-0.016357
-0.009521
-0.010498
-0.014893
-0.008545
-0.008545
-0.016846
-0.020264
-0.034424
-0.023193
-0.026123
-0.023682
-0.005615
0.002167
0.006073
0.009491
0.004608
0.005096
-0.002197
0.011932
0.011444
0.019257
0.021698
0.023651
0.009003
0.009979
0.018768
0.022675
0.041229
0.020233
0.009003
0.011932
0.019745
0.025604
0.039276
0.040741
0.046600
0.030487
0.032928
0.036346
0.036835
0.042694
0.040253
0.035370
0.029022
0.037811
0.017303
0.011444
0.040741
0.052460
0.038788
0.014862
-0.022217
-0.024170
-0.022217
-0.007080
-0.005127
-0.019287
-0.024658
-0.019287
-0.029053
-0.029053
-0.028564
-0.030518
-0.021729
-0.023193
-0.012939
-0.016846
-0.014893
-0.011475
-0.008545
-0.009033
-0.017822
-0.027100
-0.010498
-0.010498
-0.013916
-0.021240
-0.016846
-0.018311
-0.014893
-0.018799
-0.011475
-0.022705
-0.018311
-0.011963
-0.016357
-0.010498
-0.014404
-0.018799
-0.023193
-0.008545
-0.024658
-0.007568
-0.016357
-0.017334
0.000702
-0.004639
0.005096
-0.000244
-0.004150
0.002655
0.001190
0.004120
-0.000244
0.004608
0.003143
0.004608
-0.002686
0.007538
0.011932
0.012909
0.006561
0.003143
-0.002686
-0.012451
-0.050049
-0.071533
-0.072998
-0.051514
0.035370
0.126190
0.179413
0.272675
0.357147
0.239471
0.175018
0.085663
0.117401
0.141327
0.150116
0.224335
0.252655
0.288300
0.277069
0.236053
0.240448
0.196991
0.154510
0.134491
0.082245
0.042206
0.006073
-0.044189
-0.054443
-0.032471
-0.022217
-0.033447
-0.023682
-0.029541
-0.045166
-0.046143
-0.033447
-0.030029
-0.033447
-0.014893
-0.020264
-0.028076
-0.012451
-0.022705
-0.016846
-0.011963
-0.018799
-0.021729
-0.030518
-0.030029
-0.046143
-0.049072
-0.042236
-0.045166
-0.043701
-0.041260
-0.033447
-0.040283
-0.039795
-0.040283
-0.052002
-0.035400
-0.033936
-0.021729
-0.027100
-0.024170
-0.026611
-0.030518
-0.018311
-0.017334
-0.011963
-0.005615
-0.009033
-0.006104
-0.014404
-0.013916
-0.020264
-0.016357
-0.011475
0.003143
-0.000244
0.016327
0.013885
0.017792
0.021698
0.014374
0.019257
0.020721
0.015839
0.022186
0.029022
0.028534
0.036835
0.033905
0.039276
0.023651
0.030975
0.031464
0.025116
0.029022
0.032928
0.032440
0.041229
0.033905
0.026581
0.028046
0.028534
0.028534
0.035370
0.031952
0.041718
0.052460
0.067596
0.078827
0.074432
0.053925
0.043182
0.028534
0.044159
0.038300
0.041229
0.068573
0.072968
0.050995
0.064178
0.049042
0.047577
0.040253
0.031952
0.026581
0.034393
0.029999
0.026581
-0.012939
-0.035400
-0.010498
-0.006104
0.013885
-0.000732
-0.013916
-0.042236
-0.033447
-0.042725
-0.040283
-0.046143
-0.053955
-0.054932
-0.056885
-0.056396
-0.057861
-0.061768
-0.072510
-0.065186
-0.057373
-0.050537
-0.063721
-0.073486
-0.070068
-0.087646
-0.133057
-0.245361
-0.267822
-0.057861
0.348846
0.747284
0.662811
0.296112
0.033417
-0.135498
-0.182373
-0.139404
0.006073
0.205292
0.321503
0.339569
0.324432
0.267792
0.202362
0.119843
0.028534
-0.042725
-0.074951
-0.116455
-0.108643
-0.105225
-0.087646
-0.092529
-0.095459
-0.093994
-0.085205
-0.064209
-0.052979
-0.045166
-0.021240
-0.023193
-0.025146
-0.033936
-0.033447
-0.024658
-0.034424
-0.037354
-0.035400
-0.025635
-0.018311
-0.032959
-0.041748
-0.039307
-0.039795
-0.038818
-0.040283
-0.043213
-0.045654
-0.043701
-0.048584
-0.041748
-0.041748
-0.040283
-0.048584
-0.046631
-0.035889
-0.044678
-0.044678
-0.034424
-0.042725
-0.034912
-0.040283
-0.032959
-0.029053
-0.030029
-0.027588
-0.020264
-0.022705
-0.020264
-0.010498
-0.000732
-0.001221
0.008514
0.016815
0.023651
0.012909
0.014862
0.009979
0.010956
0.016815
0.011444
0.033417
0.018280
0.024139
0.023651
0.016327
0.011932
0.004608
0.005096
-0.006104
-0.014404
-0.014404
-0.003174
-0.003174
-0.001709
-0.001709
-0.010986
-0.006592
-0.006104
-0.002197
-0.015869
-0.017822
-0.007568
-0.002686
0.000214
0.003143
0.000702
-0.000732
-0.004639
0.002655
0.013397
0.003632
0.007050
0.029022
0.026581
0.026581
0.032928
0.024628
0.021698
0.012421
0.019257
0.024139
0.028534
0.037811
0.028046
0.016327
0.009491
-0.018799
-0.024170
-0.034912
-0.045166
-0.041260
-0.036865
-0.035400
-0.036865
-0.035400
-0.052490
-0.051025
-0.055420
-0.052002
-0.053955
-0.095947
-0.107666
-0.120850
-0.091553
-0.022217
0.028046
-0.003662
-0.030518
-0.056885
-0.052979
-0.063721
-0.053955
-0.007568
0.011932
0.026581
0.151581
0.246796
0.246796
0.193573
0.183807
0.107635
0.136932
0.282928
0.374725
0.334686
0.333710
0.307831
0.293671
0.322968
0.314667
0.315643
0.288788
0.256561
0.228729
0.209198
0.185272
0.171112
0.133514
0.091034
0.062714
0.038788
0.018768
0.002655
0.006561
-0.011963
-0.022217
-0.037842
-0.026611
-0.034424
-0.040283
-0.037842
-0.046631
-0.049072
-0.046631
-0.043213
-0.048096
-0.046143
-0.046631
-0.063232
-0.043213
-0.057373
-0.042236
-0.052490
-0.046143
-0.054443
-0.052490
-0.041748
-0.056885
-0.053467
-0.046143
-0.046631
-0.047119
-0.051025
-0.042725
-0.052979
-0.051514
-0.039795
-0.041260
-0.028076
-0.031982
-0.040283
-0.036865
-0.030518
-0.027588
-0.019287
-0.031006
-0.023193
-0.019287
-0.025146
-0.012451
-0.010010
-0.008545
-0.012451
-0.010986
-0.012939
-0.007568
0.002167
0.006073
-0.001709
-0.006104
0.003143
0.002655
-0.012939
0.003632
0.006073
0.003143
0.000214
0.008026
0.015350
-0.003174
0.001190
-0.007568
-0.008057
-0.001221
0.000702
-0.005615
0.015350
0.004608
-0.000244
-0.009033
-0.001709
-0.014404
-0.009033
-0.003662
-0.011963
-0.004150
-0.009033
-0.007080
-0.012451
-0.020264
-0.006592
-0.020264
-0.010986
-0.016357
-0.009033
-0.009521
-0.010498
-0.011963
-0.021240
-0.024170
-0.029541
-0.023193
-0.010986
-0.019287
0.001678
-0.011475
-0.006592
-0.007080
-0.008057
0.000702
-0.005615
-0.011475
-0.013428
-0.024170
-0.001221
0.008514
0.026093
0.019257
-0.003174
0.010468
0.000702
-0.009033
-0.002686
0.004608
0.009979
0.025604
0.022186
0.016815
0.004608
-0.008057
-0.007568
-0.012451
-0.004150
-0.003174
-0.014893
-0.008545
-0.022705
-0.030029
-0.017334
0.032928
0.019745
-0.010498
0.014374
-0.018311
-0.072998
-0.131592
-0.136963
-0.108154
-0.045166
-0.042725
0.029510
0.091034
0.077850
-0.066650
-0.091064
-0.092041
-0.109131
-0.101318
-0.165283
-0.035889
0.072968
0.080780
0.057831
0.033905
0.002655
-0.019775
-0.013916
-0.021240
-0.007080
-0.005127
0.004120
0.005585
0.022675
0.050995
0.064667
0.048065
0.048553
0.054901
0.082245
0.075409
0.056366
0.056366
0.045135
0.057831
0.054901
0.062714
0.066620
0.056854
0.046600
0.041718
0.040253
0.035370
0.025604
0.014862
0.009979
0.003632
0.001678
-0.003662
-0.014404
-0.017334
-0.007080
-0.026611
-0.025635
-0.037842
-0.032471
-0.028564
-0.021729
-0.029053
-0.036377
-0.027100
-0.042236
-0.020264
-0.031006
-0.030518
-0.029541
-0.023193
-0.023193
-0.015869
-0.016846
-0.011963
-0.016357
-0.023193
-0.031982
-0.031006
-0.022705
-0.023193
-0.006592
-0.016846
-0.004150
-0.015869
-0.017822
-0.023682
-0.018799
-0.013428
-0.011963
-0.007568
-0.014404
-0.015869
-0.016357
-0.011475
-0.009521
-0.016846
-0.014893
-0.004639
-0.005615
-0.004639
-0.002686
0.010956
0.010468
0.022186
-0.005127
-0.004639
-0.005615
0.003632
0.019257
0.021210
0.010956
0.023651
0.010468
0.013885
0.013397
0.006561
0.029022
0.014862
0.009003
0.013397
0.024628
0.007538
0.011444
-0.004150
0.000214
-0.000244
0.004608
-0.005127
0.000214
0.003632
-0.004150
-0.007080
-0.004150
-0.007568
-0.004150
-0.001709
-0.000732
0.002655
0.012909
-0.008057
-0.002197
-0.000732
-0.004639
0.004120
0.012909
0.008026
0.007538
0.007050
0.005096
0.009979
0.009491
0.021698
0.014862
0.004608
0.007050
0.011444
0.015839
0.020233
0.006561
0.010956
0.017303
0.017303
0.006561
0.020721
0.006561
0.014374
0.009979
0.017303
0.014862
0.008026
0.009491
0.017792
0.027557
0.032440
0.029510
0.017303
0.018768
0.020721
0.023651
0.019745
0.022675
0.027069
0.027557
0.026093
0.021210
0.032440
0.024139
0.023163
0.023163
0.015839
0.042694
0.046600
0.070038
0.062714
0.071991
0.084198
0.116913
0.079315
0.021210
0.007050
0.057343
0.183319
0.116913
0.301971
0.464081
0.571014
0.627167
0.370819
0.016815
-0.060303
-0.026611
0.095917
0.215546
0.284882
0.297089
0.271210
0.203827
0.119843
0.035370
-0.028076
-0.075439
-0.114502
-0.150146
-0.155518
-0.177979
-0.173584
-0.151611
-0.143799
-0.127197
-0.123291
-0.101807
-0.100342
-0.094482
-0.060791
-0.052979
-0.036377
-0.027588
-0.022217
0.012421
0.011932
0.013885
0.002167
0.023651
0.027557
0.031952
0.021210
0.019257
0.030975
0.024628
0.028046
0.024628
0.019745
0.027069
0.020721
0.014862
0.002655
0.000214
-0.005127
-0.010498
-0.020752
-0.020264
-0.019775
-0.022705
-0.015381
-0.029541
-0.031982
-0.026123
-0.029541
-0.025146
-0.028076
-0.025635
-0.029541
-0.027100
-0.032471
-0.034424
-0.019287
-0.028564
-0.022217
-0.032959
-0.021729
-0.024170
-0.016357
-0.025146
-0.029053
-0.029053
-0.022705
-0.022705
-0.023193
-0.021240
-0.027100
-0.014404
-0.028076
-0.019775
-0.029541
-0.017334
-0.021240
-0.017822
-0.019287
-0.010986
-0.010986
-0.021729
-0.005127
-0.014404
-0.005615
0.001190
0.002655
0.008514
0.000702
0.006561
0.007050
0.007050
0.009003
0.019745
0.018768
0.024139
0.019257
0.027069
0.032440
0.032928
0.027069
0.024139
0.023163
0.021210
0.045624
0.056854
0.055878
0.060760
0.055389
0.053436
0.052948
0.055878
0.052460
0.047089
0.047577
0.056854
0.067108
0.064178
0.055389
0.052948
0.050507
0.049530
0.054413
0.041718
0.035858
0.036835
0.031464
0.017792
0.020233
0.020721
0.020233
0.017792
0.011444
-0.001221
0.012421
0.014374
0.000702
0.000214
0.009003
0.001190
0.009003
-0.007080
0.004120
0.005096
-0.005615
-0.010010
0.002167
-0.000244
0.001678
-0.001221
-0.013916
-0.006592
-0.011963
-0.008057
-0.008545
-0.014404
-0.017334
-0.010986
-0.008057
-0.011475
-0.016846
-0.016846
-0.011475
-0.012451
-0.013916
-0.018799
-0.024170
-0.020752
-0.028564
-0.022217
-0.007568
0.019257
0.021698
0.009491
0.007538
-0.028564
-0.058350
-0.167236
-0.207764
0.050507
0.377655
0.553925
0.717987
0.371307
0.030487
-0.241455
-0.447021
-0.373779
-0.145264
0.108124
0.235077
0.249237
0.154510
0.026093
-0.113037
-0.180420
-0.198975
-0.222900
-0.252686
-0.283447
-0.280518
-0.246826
-0.213135
-0.196533
-0.176514
-0.171631
-0.132568
-0.122803
-0.088135
-0.044189
0.001678
0.028046
0.019257
0.010468
0.024628
0.012421
0.027557
0.036835
0.060760
0.078339
0.091034
0.092010
0.098358
0.093475
0.100800
0.106659
0.106659
0.103729
0.095428
0.099823
0.094452
0.076874
0.071991
0.057831
0.048553
0.047577
0.048553
0.022186
0.022675
0.018280
0.013885
0.003632
-0.005127
0.001190
0.006073
-0.029053
-0.016357
-0.009521
-0.031494
-0.016846
-0.006592
-0.025146
-0.019287
-0.009521
-0.016846
-0.005615
-0.011475
-0.012451
-0.012939
-0.016846
-0.012939
-0.002197
-0.012451
0.002655
-0.003662
-0.004639
-0.010498
0.000214
0.005096
-0.006104
-0.000732
-0.002686
-0.000244
-0.008057
-0.007080
-0.002686
-0.007568
-0.005615
0.009003
-0.003174
-0.003662
-0.003662
-0.006104
-0.000732
0.003143
-0.001709
0.000702
0.004608
0.006561
0.002655
0.009979
0.004608
0.008026
0.001190
-0.000244
0.007538
0.010468
0.005585
-0.002686
0.006073
0.005585
0.003143
0.002655
0.011444
0.014862
0.011444
0.011444
0.016815
0.018768
0.019257
0.008026
0.011932
0.013397
0.017792
0.020721
0.024628
0.024139
0.023163
0.025604
0.015839
0.022675
0.010468
0.011932
0.018280
0.013397
0.013397
0.004120
0.006073
0.000702
0.007050
0.010468
0.001190
0.000702
0.004608
0.001678
-0.002686
-0.000244
0.005096
-0.001709
0.004608
0.000214
-0.005615
-0.019287
-0.010010
-0.000244
-0.002686
-0.018799
-0.003174
-0.006104
-0.024170
-0.096436
-0.169189
-0.214111
-0.052490
0.263885
0.418182
0.429413
0.262421
0.126678
0.079803
0.089569
0.104706
0.172089
0.219452
0.280487
0.327362
0.347382
0.347870
0.319550
0.279022
0.227753
0.188202
0.139374
0.118866
0.082733
0.057831
0.034882
-0.003662
-0.020752
-0.043701
-0.056396
-0.052002
-0.070068
-0.059326
-0.064209
-0.084229
-0.085205
-0.095459
-0.090088
-0.082275
-0.082275
-0.066162
-0.068115
-0.072021
-0.069092
-0.071045
-0.071533
-0.056396
-0.068604
-0.062256
-0.062744
-0.063232
-0.045654
-0.023193
-0.012451
-0.025146
-0.038818
-0.055908
-0.043701
-0.043701
-0.040771
-0.043701
-0.045166
-0.052002
-0.074463
-0.061279
-0.036865
-0.025635
-0.034912
-0.031006
-0.031006
-0.038818
-0.050049
-0.035889
-0.019287
-0.002686
0.010956
0.010956
0.004608
0.011932
0.021698
0.024139
0.033417
0.021698
0.027069
0.037323
0.028046
0.026581
0.034393
0.022186
0.038300
0.017303
0.007538
0.002655
0.001678
0.003143
0.001678
-0.015869
-0.008545
-0.018799
-0.019287
-0.009521
-0.013916
-0.021240
-0.011475
-0.016846
-0.014893
-0.010010
-0.013916
-0.016357
-0.014404
-0.011963
-0.004150
-0.013428
-0.018799
-0.001709
-0.005127
-0.017822
-0.013428
-0.006104
-0.003174
0.002655
0.004608
0.004608
-0.002686
-0.001221
0.006561
0.009979
0.015839
0.019745
0.015839
-0.000244
0.002167
0.009491
0.015350
0.015350
0.017303
0.007538
0.003143
0.005096
0.003143
-0.006104
-0.004639
-0.010986
-0.012451
-0.009033
-0.012451
-0.012451
-0.008057
-0.013428
-0.012939
-0.010986
-0.028564
-0.011963
-0.018311
-0.010986
-0.008057
-0.013916
-0.006104
-0.007080
-0.012939
0.002655
-0.001709
-0.001221
0.002655
0.002655
0.008514
0.004120
0.001190
-0.009521
0.007050
-0.003174
0.012421
-0.002197
-0.001709
-0.005127
-0.000732
0.020721
0.022186
0.008514
-0.007568
-0.063232
-0.121338
-0.162354
-0.229248
-0.132080
0.461151
1.009491
0.627167
-0.008057
-0.414307
-0.647217
-0.430420
-0.055908
0.262421
0.359100
0.330292
0.247772
0.147186
0.055878
-0.012451
-0.069092
-0.101318
-0.105713
-0.097412
-0.075928
-0.064209
-0.038818
-0.025146
-0.003662
0.010956
0.022675
0.030487
0.040253
0.042694
0.049042
0.050507
0.059784
0.072968
0.061737
0.067108
0.059296
0.051971
0.039764
0.032928
0.029510
0.021698
0.026093
0.010956
0.014374
0.014374
0.007050
0.007050
-0.002686
-0.009033
-0.012451
-0.024658
-0.009033
-0.003174
-0.010498
-0.011963
-0.022705
-0.020752
-0.016846
-0.017822
-0.018799
-0.021729
-0.021729
-0.013916
-0.022217
-0.024170
-0.033936
-0.028076
-0.031006
-0.021729
-0.031006
-0.029053
-0.026611
-0.029541
-0.038330
-0.032471
-0.031006
-0.029053
-0.026611
-0.023193
-0.036377
-0.027588
-0.025146
-0.019775
-0.011963
-0.010498
-0.028564
-0.005127
-0.011963
-0.007568
-0.012451
-0.004639
-0.006104
0.000214
0.009979
0.018768
0.010468
0.009979
0.007050
0.010468
-0.000732
-0.018799
-0.033936
-0.013916
0.016327
0.043182
0.024139
0.007538
0.028046
0.021698
-0.014893
-0.007568
0.005096
0.010956
0.013397
0.030975
0.048065
0.046600
0.048553
0.056854
0.034882
0.021210
0.030975
0.029022
0.028046
0.041229
0.042694
0.041229
0.031952
0.038300
0.025116
0.025116
0.016327
0.016815
0.009491
0.009003
0.001190
-0.000732
0.000702
-0.006104
-0.008057
-0.017334
-0.011475
-0.017822
-0.012939
-0.018799
-0.014404
-0.014893
-0.004639
-0.011475
-0.006592
-0.016846
-0.012939
-0.018311
-0.004150
-0.004639
-0.016357
-0.004150
-0.012939
-0.007080
-0.008057
-0.010498
-0.008545
-0.017334
-0.028564
-0.049072
-0.049072
-0.017822
0.054413
0.108612
0.144257
0.120331
0.090546
0.085663
0.064178
0.069550
0.137421
0.195038
0.234589
0.241913
0.274628
0.242401
0.228241
0.238983
0.264862
0.247284
0.222382
0.200897
0.186249
0.176971
0.177460
0.150116
0.122284
0.094452
0.078339
0.055878
0.024628
0.008514
-0.016357
-0.023682
-0.042236
-0.048584
-0.049072
-0.041748
-0.047607
-0.049561
-0.071045
-0.069092
-0.063232
-0.051025
-0.058838
-0.041260
-0.048096
-0.034912
-0.031006
-0.020752
-0.019775
-0.018799
-0.025635
-0.026611
-0.035400
-0.026123
-0.030518
-0.020752
-0.031494
-0.026123
-0.033447
-0.032471
-0.037354
-0.047607
-0.034912
-0.038818
-0.055420
-0.042236
-0.036865
-0.052002
-0.048096
-0.041260
-0.042725
-0.054443
-0.052002
-0.048096
-0.053955
-0.046143
-0.035400
-0.052002
-0.044189
-0.034424
-0.042236
-0.024170
-0.023193
-0.017334
-0.015869
-0.012451
-0.006104
0.001678
-0.000244
-0.006592
0.003143
-0.001221
0.002655
0.001190
0.000214
0.001190
-0.007080
-0.008545
-0.000244
0.000702
-0.004639
-0.007568
-0.019287
-0.020752
-0.033936
-0.037842
-0.023682
-0.030029
-0.018799
-0.018311
-0.018799
-0.022217
-0.037354
-0.026611
-0.027588
-0.027100
-0.020752
-0.010010
-0.019775
-0.020752
-0.011475
-0.014404
-0.015381
-0.010010
-0.028076
-0.019287
-0.020752
-0.009033
-0.023193
-0.020752
-0.019287
-0.012939
-0.015381
-0.018311
-0.017334
-0.025146
-0.015381
-0.002197
0.000214
-0.007080
-0.019287
-0.018311
-0.024170
-0.031494
-0.028076
-0.028076
-0.030029
-0.081787
-0.148682
-0.205322
-0.116455
-0.025635
-0.104248
-0.116943
-0.023682
-0.004150
0.029022
0.007538
-0.064209
-0.139893
0.029510
0.137909
0.018280
-0.003662
0.005096
0.055878
0.083221
0.104218
0.084198
0.109589
0.136444
0.129120
0.105194
0.108124
0.066620
0.059296
0.063690
0.051971
0.031464
0.025604
0.016815
0.014862
0.013397
0.012909
0.029999
0.047089
0.030487
0.039764
0.042694
0.037323
0.034393
0.045624
0.024628
0.004608
-0.003662
-0.011963
-0.038818
-0.031494
-0.041748
0.005096
0.047089
0.063202
0.040253
0.016815
-0.001709
-0.007080
-0.003662
-0.001221
0.015350
0.028534
0.037323
0.037811
0.045135
0.032440
0.043182
0.051483
0.045624
0.046112
0.035370
0.036835
0.033905
0.032928
0.025116
0.025604
0.017303
0.010956
0.020721
0.012421
0.015350
0.003143
0.011444
0.016327
0.005096
0.016327
0.002167
0.003143
0.011932
0.001678
0.003632
-0.004639
0.002655
0.009979
0.012421
0.010468
0.013397
-0.014404
0.000702
0.000702
-0.004639
0.001678
0.004608
0.006073
0.000702
0.002167
0.002167
0.008026
-0.004150
-0.007080
-0.001221
0.004120
0.020233
0.012421
0.006073
0.015350
0.011444
0.014374
0.023651
0.017792
0.016327
0.033905
0.030487
0.028534
0.017792
0.025116
0.036346
0.032928
0.036346
0.037323
0.031464
0.044159
0.040253
0.030975
0.035370
0.016815
0.023651
0.018280
0.019745
0.009003
0.006561
-0.010498
-0.008545
-0.015869
-0.015869
0.004608
-0.011475
-0.000244
-0.021240
-0.031494
-0.024658
-0.048584
-0.035400
-0.037354
-0.033936
-0.034424
-0.017822
-0.025146
-0.028564
-0.030518
-0.024170
-0.025635
-0.026611
-0.018311
-0.013428
-0.013428
-0.014893
-0.001709
-0.008057
-0.004150
0.001190
0.004120
0.005096
0.013885
0.011444
0.028046
0.013397
0.029510
0.027069
0.024139
0.029999
0.025604
0.035858
0.041718
0.040253
0.039764
0.038788
0.032928
0.043182
0.046600
0.037811
0.045624
0.032440
0.036346
0.022186
0.028534
0.026581
0.032440
0.028534
0.020721
0.022186
0.012421
0.024628
0.018768
0.017792
0.003632
0.003632
-0.004150
-0.029541
-0.047119
-0.091064
-0.173096
-0.268311
-0.281494
-0.007568
0.638885
1.009491
0.855682
0.287811
-0.135986
-0.383545
-0.337158
-0.205811
0.101776
0.323456
0.450897
0.425018
0.327362
0.229218
0.132538
0.047577
-0.053467
-0.112061
-0.167236
-0.205811
-0.189697
-0.188721
-0.184326
-0.154541
-0.123779
-0.106201
-0.097412
-0.076416
-0.057861
-0.039795
-0.043701
-0.033447
-0.019287
-0.010498
0.001190
-0.001221
0.016327
0.001678
0.015839
0.014862
0.008514
0.030975
0.019257
0.008026
0.016815
0.017792
0.008514
0.005096
-0.004639
-0.000732
-0.007568
-0.006104
-0.010010
-0.002197
0.009491
-0.006104
-0.009033
-0.028564
-0.012939
-0.011475
-0.014404
-0.018799
-0.019287
-0.012939
-0.016357
-0.015381
-0.024658
-0.010498
-0.014404
-0.013916
-0.017822
-0.018311
-0.016357
-0.023682
-0.013428
-0.010498
-0.014893
-0.009033
-0.019287
-0.014404
-0.016357
-0.010498
-0.012939
-0.026611
-0.019775
-0.011963
-0.003662
-0.016846
-0.018311
-0.010010
-0.012451
-0.004150
-0.003174
-0.006592
0.006073
0.003632
0.005585
0.004608
0.002655
-0.004150
0.006073
-0.005615
0.007538
0.006561
0.017792
0.029022
0.024139
0.018768
0.018768
0.008026
0.009003
0.016815
0.019257
0.009491
0.018280
0.009491
0.027069
0.025116
0.018768
0.020721
0.018768
0.014374
0.012909
-0.004150
-0.000732
-0.001221
-0.002197
0.006073
-0.010986
-0.002197
-0.009033
-0.016357
-0.001221
-0.018799
-0.013428
-0.014404
-0.015381
-0.006104
-0.001221
-0.004639
-0.008545
-0.008057
-0.008545
-0.000732
-0.000244
0.000214
0.000214
0.004120
0.005585
0.013397
0.001678
0.003632
0.002167
0.003143
0.008514
0.006073
0.011444
0.009491
0.015350
0.024628
0.017303
0.032928
0.041229
0.030487
0.030975
0.030975
0.029510
0.035370
0.040741
0.030487
0.045624
0.040253
0.039276
0.054901
0.056854
0.058807
0.060760
0.059296
0.059784
0.045135
0.050507
0.049530
0.046600
0.046112
0.043182
0.050018
0.033417
0.018280
0.012421
-0.010498
-0.048096
-0.104736
-0.174072
-0.219482
-0.140869
0.238495
0.882538
0.989471
0.560760
0.173553
-0.227783
-0.435303
-0.512451
-0.216553
0.196503
0.435760
0.476776
0.390350
0.228729
0.098846
-0.010010
-0.081787
-0.142334
-0.169678
-0.189697
-0.200928
-0.190674
-0.176514
-0.138428
-0.114990
-0.099854
-0.070557
-0.060303
-0.046631
-0.032471
-0.025146
-0.025146
-0.006104
0.008026
0.011932
0.009491
0.009979
0.012421
0.011444
0.012421
0.001190
0.010956
0.007538
0.018280
0.014862
0.016327
0.017303
0.012909
0.003632
0.007538
-0.002686
-0.005127
-0.000732
0.007050
0.009979
0.013397
-0.013428
-0.005615
-0.005127
-0.012451
-0.017822
-0.014404
-0.028076
-0.029053
-0.017822
-0.031494
-0.024658
-0.018311
-0.029053
-0.031006
-0.036377
-0.030029
-0.037842
-0.031006
-0.030029
-0.026611
-0.020752
-0.016846
-0.031494
-0.026611
-0.022705
-0.022217
-0.012451
-0.012451
-0.014404
-0.012451
-0.011475
-0.010986
-0.015381
-0.015869
-0.013916
-0.018311
-0.021729
-0.027588
-0.031494
-0.039307
-0.026611
-0.023682
-0.014404
-0.023682
-0.018311
-0.021240
-0.019287
-0.024170
-0.025635
-0.008545
-0.006104
-0.006592
-0.012939
-0.005127
0.007050
0.009491
0.009003
0.009003
0.008514
0.009979
0.013885
0.013397
0.008514
0.001678
0.011932
0.004608
-0.004639
-0.005127
-0.006592
-0.003662
0.001190
-0.002197
-0.009033
-0.013916
-0.010498
-0.007568
-0.021729
-0.009033
-0.017822
-0.013428
-0.011963
-0.019775
-0.008057
-0.010010
-0.018311
-0.016846
-0.007080
-0.009033
-0.002686
-0.006592
0.006561
-0.000732
0.007050
0.026093
0.011932
0.027557
0.027557
0.011444
-0.002197
0.017303
0.022675
0.016327
0.015350
0.035858
0.030975
0.046112
0.029510
0.030487
0.028046
0.021210
0.028046
0.031952
0.028046
0.029999
0.031464
0.036835
0.043182
0.049530
0.050507
0.050507
0.057343
0.076385
0.064178
0.065643
0.065155
0.069550
0.071991
0.063202
0.061737
0.057343
0.046112
0.038300
0.055878
0.042694
0.042206
0.030487
0.024139
0.011932
0.013885
-0.002686
0.004608
0.014862
0.011932
0.024628
0.005585
-0.003662
-0.043701
-0.102783
-0.184326
-0.307861
-0.387451
-0.052490
0.711151
1.009491
1.009491
0.547577
-0.113525
-0.576904
-0.502197
-0.214600
0.196503
0.460175
0.537323
0.519745
0.409882
0.272675
0.141815
0.022675
-0.079346
-0.159912
-0.195557
-0.232666
-0.251221
-0.243896
-0.232178
-0.219482
-0.195068
-0.173096
-0.151123
-0.130615
-0.122803
-0.099365
-0.092529
-0.073975
-0.054932
-0.043701
-0.038330
-0.029541
-0.016357
-0.019775
-0.009521
0.007050
0.012421
0.002655
-0.020264
-0.028076
-0.033447
-0.032471
-0.031494
-0.031006
0.001678
0.028534
0.021698
0.012909
-0.009033
-0.013428
-0.016357
-0.026123
-0.020752
-0.006592
0.009003
0.022675
0.019257
0.036346
0.017792
0.042694
0.022675
0.029022
0.020721
0.017792
0.028046
0.032440
0.006561
0.016815
0.006073
0.001678
0.008514
0.005585
-0.001709
-0.008057
-0.010498
-0.004150
0.003632
-0.000244
-0.002686
-0.001221
-0.012451
-0.005127
0.000702
-0.008545
0.001190
-0.007568
-0.009521
-0.004639
-0.009033
0.007538
0.003632
-0.000732
0.004120
-0.010010
-0.010986
-0.023193
-0.026611
-0.026611
-0.010986
-0.007080
-0.010498
-0.017334
-0.016846
-0.015381
-0.019287
-0.016357
-0.005127
-0.015869
-0.013916
-0.020752
-0.000732
-0.007568
-0.009033
0.001190
0.000214
0.008514
0.000702
0.009979
-0.004150
0.008026
0.010956
0.002655
0.004120
-0.004150
0.009979
-0.002686
-0.001221
0.001190
0.002655
0.002655
-0.002197
-0.010010
0.003632
0.000214
0.001678
0.016327
0.016815
0.014862
0.015839
0.014862
0.022186
0.022186
0.021698
0.020721
0.026093
0.032928
0.039276
0.031464
0.035370
0.040741
0.023651
0.036346
0.036346
0.030975
0.023651
0.019257
0.021698
0.029999
0.007538
0.012421
0.015350
0.016815
0.017303
0.033417
0.030975
0.027069
0.027069
0.029510
0.044159
0.045624
0.036346
0.026093
0.029022
0.043182
0.050507
0.043671
0.036346
0.039276
0.045135
0.030975
0.032928
0.032928
0.035858
0.026581
0.004120
0.000702
-0.001709
-0.009033
-0.016846
-0.026123
-0.016846
-0.017334
-0.034424
-0.049561
-0.050537
-0.117432
-0.200928
-0.210205
0.001678
0.592987
1.009491
0.935272
0.448944
-0.072998
-0.535400
-0.689209
-0.294189
0.269257
0.550995
0.587128
0.446991
0.301971
0.156464
0.041229
-0.042236
-0.105713
-0.143799
-0.179443
-0.176514
-0.186768
-0.169678
-0.151123
-0.138428
-0.112061
-0.105713
-0.087158
-0.075439
-0.079834
-0.067627
-0.068115
-0.052490
-0.037842
-0.047119
-0.031982
-0.027588
-0.023193
-0.017822
-0.020752
-0.027588
-0.028564
-0.032959
-0.018311
-0.009033
-0.017334
-0.014404
-0.012451
-0.007568
-0.013428
-0.011475
-0.005127
-0.016357
-0.006104
-0.002686
-0.004639
0.002655
-0.002686
-0.011963
0.006073
-0.000732
-0.006592
-0.002197
-0.011475
-0.002686
-0.005615
0.002655
-0.011963
-0.004639
-0.005127
-0.007568
-0.017334
-0.016846
-0.011963
-0.003662
-0.017822
-0.005615
-0.012451
-0.015869
-0.025146
-0.017334
-0.021240
-0.007080
-0.020752
-0.014893
-0.008545
-0.017334
-0.013916
-0.019287
-0.016846
-0.013916
-0.020264
-0.013916
-0.009033
-0.012939
-0.003662
-0.002686
-0.007568
-0.009521
-0.014893
-0.006104
-0.009033
0.002167
-0.006104
-0.007568
-0.013916
-0.011963
-0.017334
-0.022217
-0.024658
-0.015381
-0.003662
-0.017822
-0.029541
-0.021240
-0.021729
-0.020264
-0.020264
-0.014893
-0.015869
-0.010986
-0.017822
-0.006104
-0.011963
0.002655
-0.008545
-0.011475
0.005096
0.009979
0.012909
0.021698
0.003143
0.021210
0.028534
0.027557
0.029510
0.031464
0.029999
0.035370
0.035858
0.060272
0.055878
0.061737
0.068573
0.073944
0.067108
0.073944
0.064667
0.048065
0.058807
0.058807
0.059296
0.058807
0.056854
0.056854
0.037323
0.039276
0.037811
0.029022
0.019257
0.021210
0.021210
-0.001221
-0.007080
-0.009033
-0.015869
-0.015381
-0.024170
-0.046143
-0.055908
-0.066162
-0.101807
-0.147705
-0.142334
-0.129639
-0.004150
0.189667
0.347870
0.347870
0.280975
0.155487
0.062225
0.032440
0.077850
0.171600
0.275604
0.330292
0.396210
0.365936
0.335175
0.342499
0.324432
0.284393
0.228729
0.201874
0.138885
0.121307
0.085663
0.065643
0.035858
0.018280
0.007050
-0.000244
-0.017822
-0.029053
-0.030518
-0.035889
-0.033447
-0.056885
-0.081299
-0.088623
-0.076416
-0.069580
-0.049561
-0.052979
-0.067139
-0.058350
-0.049561
-0.051025
-0.054932
-0.053955
-0.047607
-0.050537
-0.055908
-0.043213
-0.044189
-0.043701
-0.031494
-0.037354
-0.035400
-0.041260
-0.044678
-0.053955
-0.042236
-0.037842
-0.046631
-0.048584
-0.034912
-0.030518
-0.030518
-0.028564
-0.032471
-0.025635
-0.027100
-0.030029
-0.023682
-0.031494
-0.034912
-0.015869
-0.006592
-0.013916
0.002655
0.021210
0.033417
-0.005615
-0.014404
-0.016357
-0.009521
0.009003
0.014862
0.014862
0.006561
0.001678
0.009979
0.004120
0.008026
0.000702
-0.008057
-0.014404
-0.014893
-0.018311
-0.020264
-0.013916
-0.020752
-0.014404
-0.021729
-0.028076
-0.026123
-0.014404
-0.019287
-0.031494
-0.020264
-0.029053
-0.014893
-0.017334
-0.025635
-0.022217
-0.010986
-0.019287
-0.026611
-0.016357
-0.010010
-0.018311
-0.022705
-0.018311
-0.010986
-0.015381
-0.016846
-0.027100
-0.023193
-0.019775
-0.017822
-0.011475
-0.018311
-0.022705
-0.018799
-0.025635
-0.011475
-0.012451
-0.004150
-0.006592
-0.010986
-0.012939
-0.004150
-0.009521
-0.001709
-0.000732
-0.003174
0.003143
0.003143
-0.006592
0.001190
-0.002686
-0.000244
0.010468
0.004608
-0.001221
0.004120
-0.002197
0.014862
0.019257
0.014862
0.011444
-0.070557
-0.201904
-0.332764
-0.338623
-0.052002
0.735077
1.007050
0.543671
-0.093994
-0.489990
-0.806396
-0.466553
0.052948
0.280975
0.324921
0.272675
0.180389
0.113983
0.065643
0.002167
-0.039795
-0.079346
-0.074951
-0.054443
-0.042725
-0.025635
0.000702
0.006561
0.006073
0.013885
0.014862
0.030975
0.036835
0.034882
0.019745
0.027557
0.015839
0.012421
0.009003
0.009979
0.007538
-0.001221
-0.014893
-0.005615
-0.009521
0.005585
0.008514
0.003632
0.010956
0.005096
0.005096
0.019745
-0.001221
0.001678
-0.019775
-0.004639
0.006561
0.011932
-0.000244
-0.011475
-0.009033
-0.001709
0.006073
0.003632
-0.006592
-0.004150
-0.014893
-0.042725
-0.031982
-0.037842
-0.052979
-0.049072
-0.036377
-0.009033
0.012909
0.022186
0.002655
-0.013916
-0.022217
-0.024658
-0.023193
0.001678
0.018280
0.022675
0.026093
0.018280
0.027069
0.027069
0.038300
0.028534
0.023651
0.020721
0.024628
0.022186
0.023163
0.012421
0.020721
0.006561
0.008026
0.013397
0.000214
0.001678
-0.011475
0.002167
-0.001221
-0.007080
-0.003662
-0.003174
0.008026
0.008514
0.001678
0.002655
-0.002686
-0.007080
-0.001709
0.002167
0.005096
0.001678
0.011932
0.006073
0.001678
0.005096
0.011444
0.016815
0.019745
0.023651
0.012909
0.025604
0.017792
0.018280
0.027557
0.025604
0.015839
0.003632
-0.004639
-0.021240
-0.030518
-0.058350
-0.048096
-0.024658
0.016815
0.026581
0.001678
-0.026611
-0.042236
-0.050537
-0.046631
-0.011475
-0.001221
0.019257
0.029999
0.031464
0.026093
0.012421
0.008514
0.023651
0.041229
0.056854
0.046600
0.041229
0.047089
0.043671
0.036835
0.036346
0.016327
0.021210
0.010468
-0.000732
-0.004639
0.006561
-0.000244
-0.001709
-0.010986
-0.006104
-0.013428
-0.005615
-0.002197
-0.000732
-0.011475
-0.013916
-0.005127
-0.000732
-0.003174
-0.000732
0.006561
0.002655
-0.007080
-0.013916
-0.016846
-0.006592
-0.040771
-0.086670
-0.151611
-0.269775
-0.280518
0.106659
0.530975
0.854218
0.750702
0.322968
0.040741
0.005096
0.082733
0.143768
0.263885
0.382050
0.466034
0.492401
0.466034
0.421112
0.368866
0.293671
0.216522
0.144745
0.090546
0.023651
-0.023193
-0.056885
-0.085205
-0.110107
-0.108643
-0.122314
-0.136475
-0.130127
-0.129150
-0.124756
-0.133057
-0.122314
-0.114014
-0.102783
-0.102783
-0.093506
-0.088135
-0.085693
-0.080322
-0.077393
-0.066162
-0.063232
-0.055908
-0.054443
-0.045166
-0.051025
-0.041260
-0.045166
-0.033936
-0.033447
-0.032959
-0.017334
-0.020752
-0.018799
-0.010010
-0.019775
-0.014893
-0.017334
-0.013428
-0.004150
-0.015869
-0.011963
-0.016357
-0.006104
-0.011475
-0.007080
-0.015381
-0.020752
-0.014404
-0.017822
-0.010498
-0.024170
-0.031982
-0.034912
-0.029541
-0.027100
-0.003174
-0.006104
0.001190
-0.021240
-0.030029
-0.021729
-0.043701
-0.027588
-0.004150
-0.008545
-0.013428
-0.009521
-0.007080
-0.005615
0.008514
-0.001709
-0.000244
0.003632
-0.009521
0.009491
0.002167
0.006561
0.003632
0.000214
0.014862
0.016815
0.019257
0.018768
0.014862
0.015839
0.011444
0.023651
0.012909
0.014374
0.008514
0.009491
0.007538
0.002655
0.012421
-0.001709
0.005585
0.000214
0.004120
-0.000244
0.016815
0.003632
-0.009033
0.007538
0.001190
0.009979
-0.002197
-0.003174
-0.001709
-0.000244
0.006073
0.007538
-0.007080
0.006073
0.015350
0.006073
0.007538
-0.000732
0.003632
0.002167
0.008514
0.014374
0.005585
0.011932
0.021210
0.015839
0.020233
0.017303
0.018280
0.020721
0.024628
0.020233
0.031464
0.032440
0.044647
0.049042
0.061737
0.061737
0.066620
0.036346
0.035370
0.017792
0.012421
0.020233
0.042694
0.064667
0.053925
0.034882
0.022186
-0.018311
0.001678
0.034393
0.045624
0.019257
-0.017822
-0.021240
-0.066650
-0.144287
-0.138916
0.039276
0.180878
0.289764
0.511932
0.391815
0.272675
0.016815
-0.397705
-0.441650
-0.144287
0.170624
0.248260
0.190643
0.133514
0.094452
0.050507
0.012909
-0.031006
-0.084717
-0.124268
-0.146729
-0.139404
-0.111572
-0.097900
-0.061279
-0.057373
-0.035889
-0.026123
0.004120
0.024139
0.031464
0.033905
0.035858
0.035370
0.037323
0.035370
0.040253
0.045624
0.021210
0.020721
0.021698
0.020721
0.012421
0.002167
0.000214
0.000214
-0.000732
-0.008057
-0.009521
-0.017822
-0.020264
-0.029053
-0.016357
-0.031982
-0.028076
-0.031982
-0.035889
-0.034912
-0.027100
-0.032471
-0.031982
-0.028564
-0.031982
-0.023193
-0.025146
-0.019775
-0.029053
-0.015381
-0.014893
-0.022217
-0.013428
-0.008057
-0.019287
-0.018311
-0.014893
-0.014893
-0.011475
-0.002197
-0.008545
-0.014404
-0.002197
-0.005127
-0.014893
-0.006104
-0.012451
-0.005615
-0.008057
-0.007080
-0.010498
-0.013916
-0.010010
-0.006104
-0.010498
-0.002197
0.009003
0.008026
-0.008545
-0.005615
-0.010498
-0.004150
-0.014893
-0.002197
0.000214
-0.010010
-0.004150
-0.001221
-0.005615
0.002655
-0.005127
-0.022217
-0.010986
-0.024658
-0.018311
-0.012939
-0.013428
-0.027100
-0.024658
-0.030029
-0.015381
-0.005615
-0.031494
-0.033936
-0.021240
-0.021240
-0.025635
-0.023682
-0.019287
-0.013428
-0.011475
-0.012939
-0.017334
-0.009033
-0.006592
-0.004150
-0.002197
-0.015869
0.007050
0.011444
0.020721
0.006073
0.000214
0.012909
0.008514
-0.004150
0.008026
0.023651
-0.001709
0.002655
0.016327
0.003143
0.011444
0.003632
0.008514
0.007538
0.007050
-0.003174
0.009491
0.012421
0.007050
0.008514
-0.000732
0.005585
0.001190
0.001678
-0.000732
-0.016357
-0.005615
-0.012451
-0.004639
-0.001709
0.009491
0.027069
0.063690
0.125702
0.144257
0.145721
0.127655
0.111053
0.112030
0.103729
0.079315
0.051971
0.078827
0.179901
0.270233
0.247284
0.203339
0.173065
0.138885
0.098358
0.098358
0.098846
0.114960
0.092010
0.098846
0.092987
0.067108
0.066132
0.044647
0.051483
0.047089
0.036346
0.027557
0.035370
0.026093
0.013885
0.017792
0.011932
0.012421
0.012421
-0.002686
-0.006592
0.000702
-0.012451
-0.002686
-0.012451
-0.018311
-0.018799
-0.013916
-0.012939
-0.017822
-0.016846
-0.019775
-0.021729
-0.016846
-0.010010
-0.010986
-0.010986
-0.017334
-0.019287
-0.016357
-0.017334
-0.010010
-0.001221
-0.006104
-0.006104
-0.000732
-0.000732
-0.002197
0.001678
-0.001709
-0.006104
0.009979
-0.000244
0.002655
0.002167
0.007538
-0.000732
-0.002686
0.002655
-0.002197
-0.018311
-0.024658
-0.017822
-0.010010
-0.011963
0.007538
0.034882
0.022186
0.025604
0.028046
0.033417
0.016815
-0.001221
0.008514
0.015839
0.024628
0.035370
0.067108
0.024628
-0.017822
-0.008545
0.016327
0.026581
0.020233
-0.003662
-0.042236
-0.058838
-0.039307
-0.031006
-0.046631
-0.052490
-0.056396
-0.060303
-0.045166
-0.057373
-0.068115
-0.064697
-0.059326
-0.040771
-0.027100
-0.015869
0.021698
0.058319
0.056366
0.065643
0.066620
0.048553
0.030975
-0.008057
-0.032471
-0.051025
0.000214
0.060760
0.062225
0.031952
0.027557
-0.005127
-0.047119
-0.097412
-0.076416
-0.041748
-0.060303
-0.019287
0.001678
0.007050
-0.029053
-0.049561
-0.022217
-0.010986
0.021210
0.061249
0.091034
0.106659
0.105682
0.110565
0.099823
0.082733
0.084686
0.088104
0.092010
0.086639
0.077850
0.052948
0.057831
0.037811
0.028534
-0.009521
-0.030029
-0.033936
-0.026123
-0.013916
-0.001221
-0.005615
0.000214
0.022675
-0.007568
-0.025146
-0.041748
-0.055908
-0.070068
-0.056396
-0.028564
0.010956
0.018280
0.010956
0.009979
-0.002686
0.009491
-0.017822
-0.026611
-0.009033
-0.023682
-0.023193
-0.029541
-0.011963
-0.007568
-0.011475
-0.020752
-0.001709
-0.002686
0.003143
0.002167
0.004608
0.005585
0.016815
0.013397
0.019257
0.025116
0.024139
0.024628
0.023651
0.024139
0.044647
0.043182
0.037811
0.038788
0.029999
0.055878
0.044159
0.007050
-0.060303
-0.099365
0.024628
0.074432
0.075897
-0.011963
0.010956
0.049042
0.065155
0.036346
0.040741
0.056366
0.039276
-0.001221
0.003143
0.040741
0.057831
0.108612
0.134491
0.093475
0.032440
-0.033936
-0.033936
-0.018799
-0.034424
0.022186
0.060760
0.036835
0.062225
-0.003662
-0.074463
-0.086670
-0.090088
-0.077881
-0.048584
-0.047119
-0.015381
-0.006592
0.004608
-0.008545
-0.005127
-0.013428
-0.018799
-0.030518
-0.032959
-0.024170
-0.020752
-0.013916
-0.012939
-0.005127
0.000702
-0.001709
-0.010498
-0.003662
0.007050
0.014374
0.006561
0.002655
0.005096
0.004120
-0.001709
-0.000732
0.012421
0.020721
0.007538
0.009003
0.006073
0.009491
-0.000244
-0.002197
-0.000732
0.004608
0.002167
0.004120
-0.002197
0.004120
-0.005615
0.005585
-0.009521
0.002655
-0.002686
-0.010498
-0.009521
0.000702
-0.018799
-0.011963
-0.010986
-0.010986
-0.007568
-0.004639
-0.017334
-0.011963
-0.008057
-0.022217
-0.016357
-0.032471
-0.028076
-0.023682
-0.018311
-0.040771
-0.074951
-0.068604
-0.042236
-0.023193
-0.001709
0.002167
0.047089
0.034882
0.026093
0.005096
0.178436
0.353729
0.300507
0.134491
0.017792
0.041718
0.113983
0.174042
0.236053
0.263397
0.259491
0.224335
0.204315
0.171112
0.145721
0.120819
0.098358
0.077362
0.045624
0.035370
0.017303
0.014862
-0.000244
-0.010498
-0.005127
-0.014404
-0.014893
-0.020264
-0.019287
-0.012939
-0.025146
-0.024170
-0.023193
-0.018799
-0.022217
-0.026123
-0.030518
-0.016357
-0.031006
-0.021729
-0.027100
-0.030518
-0.030029
-0.036865
-0.023193
-0.028564
-0.031494
-0.031494
-0.034424
-0.020752
-0.028076
-0.028076
-0.039307
-0.034424
-0.027588
-0.031982
-0.016357
-0.012451
-0.013916
-0.026611
-0.015869
-0.006592
-0.007568
-0.005615
0.001190
-0.005615
-0.008057
-0.008057
0.029510
0.060760
0.071014
0.072968
0.028046
-0.009033
-0.048584
-0.053955
-0.036865
-0.051514
-0.021240
-0.006592
0.009491
-0.010986
-0.039307
-0.067139
-0.082275
-0.097900
-0.079346
-0.093018
-0.095947
-0.095947
-0.055908
-0.033936
-0.039307
-0.053467
-0.075439
-0.032471
-0.030518
-0.008057
0.006561
0.025604
0.032440
0.028046
0.029510
0.014374
-0.007080
0.005585
0.030975
0.054413
0.050507
0.061737
0.022675
-0.009033
-0.020752
-0.025635
-0.012451
0.023163
0.052460
0.085663
0.090057
0.056366
0.070038
0.055389
0.050995
0.040741
0.024628
0.064178
0.069061
0.089569
0.109589
0.111542
0.096893
0.102753
0.064178
0.061249
0.068573
0.058807
0.048065
0.041718
0.023651
0.004120
0.000702
-0.004639
-0.010986
-0.010010
-0.013428
-0.009521
-0.016846
-0.013428
-0.013916
-0.020264
-0.017822
-0.012939
-0.010010
-0.028564
-0.018799
-0.006104
-0.022217
-0.010010
-0.015381
-0.025146
-0.010010
-0.016846
-0.019775
-0.014893
-0.021729
-0.019287
-0.018799
-0.012939
-0.021240
-0.018311
-0.037354
-0.014404
-0.012451
-0.003174
-0.001709
-0.009033
-0.004150
-0.005615
-0.003662
0.002167
0.004120
-0.013428
-0.037842
-0.034424
-0.046631
-0.056885
-0.084717
-0.080322
-0.069580
-0.051025
-0.059326
-0.116943
-0.175049
-0.251709
-0.248291
0.099823
0.444061
0.495331
0.386444
0.105194
-0.094971
-0.200439
-0.128174
0.018768
0.208710
0.310760
0.323456
0.292206
0.247284
0.198944
0.146698
0.101288
0.062714
0.029022
0.009491
-0.009521
-0.024170
-0.034424
-0.046143
-0.051514
-0.051025
-0.050049
-0.047119
-0.033936
-0.044189
-0.024170
-0.024658
-0.018799
-0.018311
-0.015869
-0.025635
-0.013916
-0.013916
-0.018799
-0.012939
-0.016357
-0.009033
-0.016846
-0.022217
-0.014404
-0.019287
-0.007080
-0.001709
-0.006592
-0.003662
-0.014404
-0.009033
-0.002197
0.002655
0.002655
0.001678
0.009003
-0.010498
-0.009521
-0.006592
0.001190
-0.003662
-0.007568
-0.003662
-0.011475
0.003632
0.010468
0.003632
0.007538
0.010956
0.030487
0.044647
0.039276
0.043671
0.046112
0.032928
0.037811
0.042206
0.035858
0.054413
0.064667
0.052948
0.036346
0.040741
0.044159
0.037323
0.030975
-0.002686
-0.004639
-0.002197
-0.007568
-0.021240
-0.014893
-0.016357
-0.030029
-0.076904
-0.126709
-0.060303
-0.017822
0.019257
0.024628
0.004120
-0.008057
0.019257
0.024628
0.014374
0.017303
0.009003
0.003632
0.044159
0.077850
0.055878
0.066132
0.078827
0.069061
0.062714
0.035858
0.044647
-0.004150
-0.041748
-0.031494
-0.022705
-0.023193
-0.022217
-0.020264
-0.030029
-0.039795
-0.027588
-0.032959
-0.036377
-0.041260
-0.022217
-0.008545
-0.003662
0.000702
0.008026
0.020233
0.020233
0.035858
0.048553
0.050995
0.038788
0.053436
0.050995
0.048553
0.044647
0.030975
0.036346
0.035370
0.026093
0.026093
0.024139
0.014374
0.010468
0.010468
0.006561
0.003632
0.004608
-0.003662
0.005096
-0.010498
-0.006592
0.001678
-0.004150
-0.006104
-0.009033
-0.007080
-0.013428
-0.008057
-0.004639
-0.005615
-0.007568
-0.011475
-0.012939
-0.003174
-0.005127
-0.009033
-0.001221
0.003143
-0.010986
-0.011963
-0.024170
-0.034912
-0.043213
-0.075439
-0.117432
-0.187256
-0.277588
-0.218994
0.154022
0.509491
0.507050
0.318573
0.056854
-0.084717
-0.091064
-0.017334
0.092010
0.186249
0.251678
0.275604
0.286835
0.275116
0.248749
0.192108
0.133514
0.087616
0.057831
0.027557
0.004608
-0.025635
-0.034912
-0.038818
-0.061279
-0.067627
-0.071045
-0.079834
-0.081787
-0.078857
-0.076416
-0.077393
-0.076904
-0.071533
-0.069092
-0.079834
-0.072510
-0.074951
-0.072510
-0.062256
-0.068604
-0.070557
-0.061768
-0.062744
-0.063232
-0.047119
-0.053467
-0.039307
-0.052979
-0.054443
-0.037842
-0.044189
-0.040771
-0.044678
-0.041260
-0.035889
-0.037354
-0.044189
-0.028076
-0.022217
-0.014893
-0.018311
-0.018311
0.000702
-0.012939
-0.008057
-0.006104
0.002167
0.001190
0.009491
0.005585
0.003143
0.005096
0.009979
0.014862
0.014374
0.014862
0.010956
0.007538
0.006073
0.000214
0.000702
-0.014404
-0.002197
-0.012939
-0.006592
-0.001709
0.012909
0.031464
0.049042
0.034882
0.019745
0.001190
0.004120
0.035370
0.038300
0.035370
0.029999
0.038300
0.056366
0.044159
0.046112
0.055878
0.033417
0.028046
0.020721
0.018768
-0.000244
-0.008545
0.008514
-0.011475
-0.052490
-0.032471
0.016815
0.015350
0.078827
0.099335
0.073944
0.060272
0.065643
0.114471
0.130585
0.095917
0.089081
0.086639
0.113983
0.138885
0.140350
0.123749
0.133514
0.150604
0.091522
0.050507
0.046112
0.057343
0.065155
0.100800
0.109100
0.113007
0.087128
0.023163
-0.053955
-0.090576
-0.107666
-0.061768
0.005096
0.107635
0.181854
0.117889
0.093964
0.028046
-0.023682
-0.027100
-0.021729
-0.006592
0.018768
0.008026
-0.002686
0.013397
0.013397
0.007538
-0.012451
-0.023682
-0.043701
-0.045654
-0.049072
-0.056396
-0.055420
-0.059814
-0.062744
-0.055420
-0.063232
-0.052002
-0.052002
-0.053955
-0.043701
-0.055420
-0.045166
-0.045654
-0.040771
-0.036865
-0.039307
-0.040771
-0.038330
-0.040283
-0.032471
-0.043701
-0.036865
-0.028076
-0.040283
-0.036377
-0.025146
-0.030518
-0.038330
-0.031494
-0.031494
-0.029541
-0.033447
-0.035889
-0.030518
-0.031006
-0.031006
-0.025635
-0.031006
-0.019287
-0.031982
-0.021240
-0.020752
-0.031494
-0.019287
-0.018799
-0.017822
-0.026123
-0.025146
-0.015869
-0.019775
-0.019775
-0.023193
-0.023682
-0.020264
-0.016357
-0.016846
-0.005127
-0.015869
-0.008057
-0.022705
-0.010010
-0.017334
-0.004150
-0.000732
-0.003174
-0.000732
0.008514
0.014374
0.016327
0.019745
0.013397
0.010468
0.001678
0.007538
0.009979
0.019745
0.003143
-0.002197
0.004608
0.008514
-0.001709
0.015839
0.021210
0.003143
0.000214
-0.007568
-0.012451
-0.009033
-0.015869
-0.004639
-0.000732
-0.010498
-0.011963
-0.004639
-0.006592
-0.007080
-0.008057
-0.001221
-0.001709
-0.007080
-0.017334
-0.016846
-0.012939
-0.011963
-0.007568
-0.008545
0.000214
-0.010498
-0.004639
0.003143
0.005585
0.020233
0.024628
0.010956
0.009491
0.012421
0.045624
0.100800
0.117889
0.108612
0.123749
0.144257
0.222870
0.187225
0.119354
0.071991
0.089081
0.141327
0.174530
0.234100
0.256561
0.236053
0.223358
0.255585
0.225800
0.178436
0.161835
0.165253
0.190643
0.213104
0.205292
0.198456
0.202362
0.200409
0.188690
0.163300
0.156952
0.157440
0.157928
0.152557
0.147186
0.130096
0.126678
0.125702
0.106659
0.104706
0.086151
0.055389
0.027069
0.002655
-0.002197
-0.012451
-0.025146
-0.046631
-0.069580
-0.057861
-0.040771
-0.065186
-0.077881
-0.090088
-0.120850
-0.129150
-0.129150
-0.130127
-0.136963
-0.140381
-0.140869
-0.143311
-0.137939
-0.118408
-0.114014
-0.125244
-0.108643
-0.100830
-0.112061
-0.104248
-0.099854
-0.084717
-0.085205
-0.086670
-0.083252
-0.079346
-0.077881
-0.062744
-0.062256
-0.058350
-0.041748
-0.047119
-0.045166
-0.031494
-0.020264
-0.017822
-0.024170
-0.017334
-0.015381
-0.014404
-0.014893
-0.006104
-0.021240
-0.018799
-0.016357
-0.022217
-0.008545
-0.022705
-0.026611
-0.020752
-0.025146
-0.028564
-0.018799
-0.030518
-0.024658
-0.016357
-0.028564
-0.018311
-0.030518
-0.022705
-0.015869
-0.010498
-0.010498
0.007050
-0.006592
-0.012939
-0.008057
-0.003174
-0.004639
0.000214
0.004120
-0.004639
0.007538
-0.001221
-0.000732
-0.001221
-0.001709
0.003143
-0.001221
-0.003174
-0.015381
-0.001221
-0.009521
-0.010498
-0.009521
-0.008057
-0.009033
-0.001709
-0.011963
-0.006592
-0.016846
-0.007568
-0.010010
-0.005615
-0.007568
-0.002197
-0.016357
-0.012939
-0.007568
-0.007080
-0.006592
-0.000732
-0.008545
-0.001221
-0.012939
-0.007568
-0.019287
-0.018311
-0.011475
-0.006104
-0.016846
-0.024658
-0.028564
-0.029541
-0.026611
-0.026611
-0.027100
-0.024170
-0.011475
-0.027588
-0.035889
-0.030518
-0.021240
-0.022705
-0.022217
-0.018799
-0.009033
-0.003174
-0.007568
-0.015381
-0.013916
-0.029053
-0.038330
-0.036377
-0.020752
0.009003
0.047577
0.100311
0.182831
0.187225
0.085663
0.021698
-0.101318
-0.166748
-0.114014
0.063690
0.208221
0.353729
0.322968
0.165741
-0.016846
-0.059326
-0.007568
0.031464
0.032928
0.026093
0.026093
0.037323
0.043671
0.034393
0.009003
0.011444
-0.007080
-0.021729
-0.014893
-0.031006
-0.051025
-0.056885
-0.067139
-0.065186
-0.039307
-0.026123
-0.030029
-0.032959
-0.030029
-0.011963
0.006561
-0.004150
0.014862
0.036346
0.025604
0.016815
-0.006592
0.030487
0.055389
0.042206
0.044647
0.051971
0.047577
0.048065
0.049530
0.044647
0.041229
0.030975
0.023651
0.029510
0.023163
0.032928
0.015350
0.016815
0.018280
0.019745
0.017303
0.017792
0.006073
0.010468
0.005585
-0.007568
0.000702
0.004608
0.003143
0.009003
-0.000244
0.012909
0.008026
0.007538
0.018768
0.003632
0.015350
0.020721
0.023163
0.010956
0.020721
0.011932
0.020721
0.030975
0.017792
0.022186
0.034882
0.033905
0.021210
0.009003
-0.000732
-0.023682
-0.043701
-0.028564
-0.036865
-0.007080
0.016815
0.021210
0.007050
-0.021240
-0.026123
-0.036377
-0.034912
-0.022705
-0.026611
-0.014404
0.017303
0.017303
0.024628
0.027069
0.007538
0.009003
0.018768
0.018768
0.008514
0.031464
0.018768
0.024139
0.028534
0.017303
0.009979
0.005096
0.006561
0.010956
0.010468
0.009491
0.000702
0.001190
0.004608
0.009003
0.001678
0.006561
0.008514
0.002167
0.011932
0.010468
0.006073
0.018280
0.017303
0.002167
0.005096
0.010956
0.013885
0.003143
0.015839
0.006073
0.009491
0.006561
0.005585
0.009491
0.007538
0.011444
0.013885
0.009491
0.009979
0.011444
0.007538
0.008514
0.008514
0.009003
0.003632
0.008514
0.003143
0.008514
-0.000732
-0.002197
0.004120
0.002655
0.005585
-0.001221
0.000214
0.005585
0.006561
0.001190
0.004608
0.004608
-0.000732
-0.001709
0.006561
-0.005615
0.011444
0.004120
0.013397
0.006073
0.003143
0.014374
0.027557
0.035858
0.035858
0.042694
0.039764
0.055878
0.056854
0.045624
-0.014404
0.000702
0.025116
0.079315
0.110077
0.101776
0.073944
0.117401
0.089081
0.114960
0.259979
0.253632
0.153046
0.062714
0.038788
0.020233
0.061249
0.118866
0.101776
0.152557
0.116913
0.112030
0.132538
0.096405
0.058807
0.012421
-0.096436
-0.141357
-0.132568
-0.134033
-0.109619
-0.077393
-0.092529
-0.117432
-0.144775
-0.138428
-0.139404
-0.126221
-0.153076
-0.149658
-0.153564
-0.146240
-0.143799
-0.119385
-0.113525
-0.091553
-0.066650
-0.064697
-0.063721
-0.045166
-0.030518
-0.022705
-0.028564
-0.015381
-0.016357
0.010956
0.035370
0.029022
0.027557
0.020233
0.037323
0.026581
0.026581
0.029999
0.026581
0.026093
0.027557
0.024139
0.031464
0.037323
0.024628
0.020721
0.031464
0.040253
0.043671
0.036835
0.025116
0.019257
0.032928
0.029510
0.033905
0.046600
0.034393
0.041718
0.041229
0.042694
0.039276
0.042694
0.027557
0.028534
0.021210
0.023651
0.016327
0.016815
0.013885
0.015839
-0.002197
-0.009521
-0.018311
-0.017334
-0.019287
-0.023682
-0.026123
-0.010010
-0.020752
-0.024170
-0.015381
-0.021729
-0.023682
-0.027588
-0.027100
-0.007568
-0.028564
-0.020752
-0.022705
-0.017334
-0.016846
-0.025635
-0.021729
-0.017334
-0.027588
-0.030029
-0.016357
-0.034912
-0.016357
-0.021240
-0.021240
-0.010986
-0.024658
-0.010010
-0.022705
-0.025635
-0.012451
-0.007568
-0.016846
-0.017334
-0.016357
-0.007568
-0.009033
-0.002686
-0.010010
-0.013428
-0.014893
-0.011963
-0.003662
0.000702
-0.011475
-0.005127
-0.003662
0.015839
0.013397
0.009979
0.008026
0.014862
0.009491
0.003143
0.003632
0.018768
0.016327
0.014862
0.022186
0.017792
0.020721
0.019257
0.007538
0.021698
0.017792
0.015350
0.010468
0.018768
0.003632
0.011444
0.005585
0.008026
-0.003174
0.003143
0.004120
-0.008057
0.005096
0.006561
-0.007568
0.002655
-0.008057
-0.006104
-0.007080
-0.008057
-0.001221
0.013885
0.012421
0.005096
0.014862
0.016327
0.024628
0.023163
-0.002686
-0.007080
-0.027100
-0.016357
-0.014893
-0.032959
0.008026
0.196014
0.289764
0.208221
0.109100
0.033417
-0.078857
-0.043701
0.208710
0.231171
0.238007
0.312225
0.280487
0.212616
0.196991
0.196014
0.168671
0.137909
0.122284
0.122284
0.129120
0.102753
0.087616
0.070038
0.053925
0.032928
-0.000244
-0.030518
-0.059814
-0.079834
-0.071045
-0.087158
-0.107178
-0.102295
-0.113525
-0.116943
-0.111572
-0.095459
-0.085693
-0.076416
-0.080322
-0.071533
-0.059326
-0.059326
-0.052490
-0.060303
-0.048584
-0.025146
-0.016357
-0.019775
-0.022217
-0.016357
-0.003174
0.002167
0.017792
0.018280
0.014374
0.019257
0.013885
0.039764
0.041229
0.040253
0.037323
0.050018
0.038788
0.043671
0.032928
0.039276
0.019745
0.033417
0.034393
0.032928
0.032440
0.029022
0.015839
0.032440
0.014374
0.021210
0.004608
0.006073
0.004608
0.011932
0.005096
0.002655
-0.001709
0.007538
0.012909
0.043671
0.053436
0.053436
0.037811
0.010468
0.006073
0.009491
0.024139
0.027069
0.028534
0.044159
0.021698
0.021698
0.018280
0.016327
0.002655
0.009491
0.001190
-0.012451
-0.009521
-0.016846
-0.022705
-0.022217
-0.023193
-0.020264
-0.009521
-0.028076
-0.017822
-0.023682
-0.015869
-0.016357
-0.019287
-0.011963
-0.018311
-0.009521
-0.011963
-0.017822
-0.011963
-0.013428
-0.001221
-0.012451
-0.007568
-0.014893
-0.009033
-0.007080
-0.013916
-0.008545
-0.004639
-0.000732
-0.009033
-0.000732
-0.007080
-0.006592
0.001190
-0.013916
-0.009033
0.001190
-0.007080
-0.008057
0.004120
-0.003174
-0.002197
-0.002686
-0.012939
-0.010498
-0.005615
-0.015381
-0.008057
0.000702
-0.014893
-0.004639
-0.012939
-0.008057
-0.013916
0.000214
-0.002197
-0.010498
-0.018311
-0.008545
-0.004150
0.002655
-0.004150
-0.011963
-0.007568
-0.000732
-0.008545
-0.002197
-0.007568
-0.002686
-0.014404
-0.009033
-0.006104
-0.006104
-0.012939
-0.002197
-0.005127
-0.000732
0.002655
-0.012939
-0.006104
0.001678
0.001190
-0.004639
0.000702
-0.001221
0.013397
0.000702
0.016327
0.023651
-0.001709
0.003143
0.006561
0.029022
0.022675
0.031952
0.026581
0.008026
-0.022217
-0.007568
0.005585
-0.038818
-0.056396
-0.175537
-0.275146
-0.091553
0.482147
1.009491
1.009491
0.447968
-0.072998
-0.583740
-0.656006
-0.244385
0.139862
0.385468
0.428436
0.381073
0.295135
0.173553
0.051971
-0.052002
-0.095459
-0.182373
-0.219971
-0.226807
-0.194092
-0.179443
-0.155029
-0.139404
-0.099365
-0.079346
-0.063721
-0.053467
-0.039795
-0.032471
-0.019287
-0.018799
-0.004150
0.007538
0.016815
0.030487
0.042206
0.047089
0.060760
0.075897
0.072479
0.057343
0.053925
0.049042
0.059784
0.075897
0.067596
0.059296
0.059296
0.041229
0.044647
0.038300
0.035858
0.038788
0.031464
0.040253
0.039764
0.035370
0.026093
0.022186
0.014862
0.012421
0.012909
0.014862
0.019745
0.018280
0.026093
0.029510
0.030487
0.031464
0.034393
0.016327
0.023651
0.018280
0.021210
0.013397
0.013885
0.013885
0.012421
0.016327
0.004120
0.009491
-0.000244
-0.004639
-0.001709
-0.005615
-0.006592
-0.015381
-0.019287
-0.024170
-0.026123
-0.027100
-0.035889
-0.029541
-0.027588
-0.027100
-0.018799
-0.023193
-0.027588
-0.030029
-0.024658
-0.029053
-0.026123
-0.032959
-0.025635
-0.020752
-0.031982
-0.020264
-0.026611
-0.029541
-0.027100
-0.032959
-0.029053
-0.028564
-0.029053
-0.038330
-0.032959
-0.040283
-0.026611
-0.034912
-0.036865
-0.036377
-0.040771
-0.027588
-0.033447
-0.030518
-0.035400
-0.038330
-0.032471
-0.038818
-0.031982
-0.031982
-0.031982
-0.038818
-0.029053
-0.035400
-0.021240
-0.026123
-0.026123
-0.026611
-0.032959
-0.016846
-0.028076
-0.018311
-0.031494
-0.016357
-0.018799
-0.018799
-0.008545
-0.017822
-0.012451
-0.012451
-0.019775
-0.012939
-0.016357
-0.011963
-0.016846
-0.011475
-0.005127
-0.013916
-0.002686
-0.012939
-0.012451
-0.001709
0.005096
-0.006104
-0.004639
-0.008057
-0.002197
-0.005615
-0.003174
0.001678
-0.002197
-0.011475
-0.012451
-0.010498
-0.013916
-0.035400
-0.048096
-0.070557
-0.137939
-0.145752
0.061249
0.256073
0.303436
0.272186
0.219940
0.176483
0.108124
0.063690
0.063690
0.094940
0.192108
0.280487
0.344940
0.371796
0.322968
0.220917
0.170624
0.129608
0.103241
0.105682
0.069550
0.074432
0.049530
0.013397
-0.005615
-0.002686
-0.020264
-0.043213
-0.058350
-0.053955
-0.037842
-0.040283
-0.033447
-0.020752
-0.006592
0.000702
0.007050
-0.007080
-0.016357
-0.044189
-0.047119
-0.033447
-0.035400
-0.016357
-0.013916
-0.031494
-0.036377
-0.055420
-0.076416
-0.066650
-0.071533
-0.065674
-0.060303
-0.062256
-0.070557
-0.062744
-0.055420
-0.057861
-0.055908
-0.045166
-0.045654
-0.032471
-0.033936
-0.015869
-0.019287
-0.007080
-0.003174
0.003632
0.012909
0.011932
0.008514
0.016327
0.033417
0.041718
0.030975
0.038300
0.050507
0.039764
0.042206
0.044647
0.039764
0.033905
0.041229
0.042694
0.048553
0.041229
0.046112
0.041718
0.036835
0.039764
0.055878
0.046112
0.031952
0.039764
0.042206
0.036346
0.031952
0.028046
0.029510
0.033417
0.039276
0.037323
0.033417
0.039764
0.030975
0.028046
0.036835
0.032440
0.013885
0.019257
0.007538
0.007050
0.015839
0.007538
0.016327
-0.002197
0.002655
0.001678
-0.002686
-0.009033
-0.015869
-0.013428
-0.027588
-0.021240
-0.030029
-0.038818
-0.034424
-0.045654
-0.037842
-0.035400
-0.033936
-0.026123
-0.033447
-0.032471
-0.044189
-0.043701
-0.027588
-0.031982
-0.017822
-0.010010
-0.022705
-0.020264
-0.021240
-0.021729
-0.026123
-0.025635
-0.046631
-0.059814
-0.083740
-0.140381
-0.164307
-0.123291
0.062714
0.284882
0.385468
0.346893
0.169647
0.032440
-0.095459
-0.127686
-0.115967
-0.029541
0.094452
0.085663
0.125214
0.142303
0.074432
0.007538
-0.028564
-0.054932
-0.101318
-0.107178
-0.108643
-0.133057
-0.180908
-0.190186
-0.153076
-0.119385
-0.089111
-0.093994
-0.077881
-0.058350
-0.035400
0.001678
0.029510
0.028534
0.017303
0.036835
0.004608
0.011444
0.030487
0.032440
0.039276
0.037323
0.034882
0.037811
0.034882
0.029510
0.015839
0.006073
0.016815
0.006073
0.025604
0.017303
0.009979
-0.004639
0.011444
0.006561
-0.001221
0.004120
0.008026
0.003143
-0.004639
-0.010010
-0.004150
-0.010498
-0.008545
-0.012939
-0.009033
-0.010010
-0.015381
-0.020264
-0.026123
-0.012451
-0.017822
-0.004639
0.007050
-0.001221
-0.006104
-0.009033
-0.008057
-0.008545
0.007050
0.018768
0.025116
0.026581
0.024628
0.028046
0.009003
0.019745
0.024628
0.021210
0.020233
0.041718
0.029999
0.057831
0.075409
0.060272
0.026093
0.033417
0.031464
0.036835
0.034393
0.049530
0.047577
0.056854
0.053925
0.042206
0.034393
0.024139
0.016327
0.021210
0.028046
0.009491
0.014374
0.018280
0.012909
0.019745
0.029999
0.029022
0.024628
0.010468
0.013885
0.009003
0.015350
0.016815
0.034882
0.031464
0.025604
0.033417
0.029999
0.029022
0.029022
0.044647
0.045624
0.049042
0.042206
0.029022
0.029510
0.024628
0.029022
0.035858
0.033905
0.030975
0.023163
0.030487
0.016327
0.025116
0.025116
0.012421
0.016327
0.002167
0.004120
-0.003174
0.009979
0.002167
0.001190
-0.002197
0.001190
-0.009521
-0.008545
-0.008545
0.006561
0.007538
0.003632
-0.007568
-0.000732
0.013397
-0.015381
-0.020264
-0.035400
-0.061768
-0.098877
-0.183838
-0.093994
0.130585
0.498749
0.735077
0.552460
0.214081
-0.056396
-0.087158
0.033417
0.236542
0.319550
0.390350
0.422577
0.381073
0.333710
0.281464
0.256073
0.201874
0.177460
0.116425
0.071503
0.024139
-0.013916
-0.045654
-0.070068
-0.074951
-0.090088
-0.096924
-0.108154
-0.107666
-0.112549
-0.120850
-0.119873
-0.105225
-0.117920
-0.099854
-0.085205
-0.091553
-0.092529
-0.094971
-0.084717
-0.082764
-0.077881
-0.075439
-0.070068
-0.072021
-0.052979
-0.051514
-0.058838
-0.052002
-0.057373
-0.046143
-0.057861
-0.046631
-0.047607
-0.050537
-0.052002
-0.057373
-0.038818
-0.045654
-0.039795
-0.043701
-0.052002
-0.034912
-0.046143
-0.041260
-0.048584
-0.052490
-0.030518
-0.036865
-0.045166
-0.037354
-0.034912
-0.039795
-0.039795
-0.035400
-0.047607
-0.031494
-0.046143
-0.038818
-0.028076
-0.014893
-0.005615
-0.006592
-0.010010
-0.024658
-0.034912
-0.018799
-0.012939
0.002655
0.009979
0.009979
0.022186
0.020233
0.005096
0.015350
0.026093
0.011444
0.022186
0.015839
0.027069
0.017792
0.020721
0.021698
0.012909
0.009003
0.021698
0.039764
0.062225
0.058319
0.041718
0.021698
0.010956
0.013397
0.017792
0.035858
0.024139
0.023163
0.021210
0.029022
0.025604
0.026581
0.024139
-0.000244
0.006561
-0.013916
-0.019287
-0.019287
-0.010010
-0.016846
-0.007568
-0.013916
-0.010010
-0.012939
-0.025146
-0.009521
-0.001221
0.008026
-0.031006
-0.048584
-0.014893
-0.033936
-0.080322
-0.101318
-0.076416
-0.006104
0.007538
0.000702
-0.018311
-0.035400
-0.034912
-0.020752
-0.025635
-0.027588
-0.013428
-0.008545
-0.006104
0.015839
0.034882
0.047577
0.077850
0.090057
0.078339
0.090546
0.164276
0.198944
0.189178
0.207245
0.265350
0.274628
0.252655
0.216522
0.160858
0.105682
0.060272
0.085175
0.134003
0.191620
0.191620
0.166229
0.116913
0.037811
-0.009033
-0.055420
-0.072510
-0.087158
-0.068604
-0.072510
-0.072998
-0.063721
-0.049072
-0.044678
-0.048584
-0.058838
-0.051514
-0.041748
-0.027588
-0.029541
-0.026123
-0.029541
-0.041260
-0.037354
-0.036865
-0.044678
-0.042725
-0.040283
-0.038330
-0.050049
-0.052979
-0.053955
-0.048584
-0.053467
-0.061279
-0.052002
-0.050537
-0.048584
-0.059326
-0.051025
-0.062744
-0.053955
-0.040771
-0.045166
-0.041260
-0.047119
-0.035400
-0.030029
-0.022705
-0.035400
-0.028564
-0.027100
-0.020264
-0.027588
-0.020752
-0.010986
-0.031006
-0.019775
-0.024658
-0.013428
-0.015869
-0.027100
-0.016357
-0.015381
-0.025146
-0.021729
-0.014404
-0.020752
-0.006104
-0.018311
-0.014404
-0.017334
-0.013428
-0.010498
-0.009521
-0.012939
-0.001709
-0.006592
-0.007568
-0.008545
-0.001709
0.001678
0.009979
0.001190
0.008514
0.010956
0.006073
0.018280
0.003632
0.009979
0.025116
0.013397
0.019745
0.019745
0.020233
0.039276
0.035370
0.015839
0.030487
0.029510
0.011932
0.024628
0.035370
0.030487
0.030487
0.021698
0.033905
0.036835
0.032928
0.037323
0.019745
0.023651
0.026093
0.027069
0.015350
0.009979
0.016815
0.022186
0.007538
-0.011963
-0.027588
-0.024170
-0.020264
-0.012939
0.005096
0.019257
-0.003174
-0.021729
-0.039307
-0.045654
-0.030518
-0.023682
-0.021729
-0.009521
-0.002197
-0.010010
-0.015869
-0.016357
-0.000244
0.003143
-0.019775
0.009979
0.017792
0.027069
0.018768
0.026581
0.012909
0.019257
0.020233
0.040253
0.017792
0.007050
-0.013916
0.048065
0.240448
0.375214
0.448944
0.408905
0.278046
0.164764
0.021210
-0.019775
0.003632
0.109589
0.228729
0.308807
0.280975
0.241913
0.144257
0.077362
0.038300
-0.012451
-0.053467
-0.090576
-0.108154
-0.112061
-0.133057
-0.110107
-0.088623
-0.095459
-0.084229
-0.080322
-0.075439
-0.062744
-0.054932
-0.042725
-0.032959
-0.030518
-0.035889
-0.042236
-0.030029
-0.028564
-0.020264
-0.017334
-0.028076
-0.022705
-0.029541
-0.014404
-0.019775
-0.014404
-0.019775
-0.018311
-0.010498
-0.007080
-0.002197
-0.011475
0.000702
0.015839
0.009491
0.022186
0.031952
0.022186
0.010956
0.016815
0.009003
0.015350
0.015350
0.005585
0.018768
0.010956
0.007050
-0.000732
-0.004639
-0.000732
-0.016846
-0.021240
-0.028076
-0.029541
-0.027100
-0.028564
-0.034424
-0.035889
-0.031006
-0.036377
-0.041260
-0.044189
-0.037842
-0.033447
-0.022705
-0.021240
-0.010986
-0.003174
0.001190
-0.002686
-0.012451
-0.022217
-0.010010
-0.008545
0.007050
0.004120
0.003632
0.005585
0.008514
0.013885
0.010956
0.011444
0.007538
0.005096
-0.001221
-0.002197
-0.000244
0.005585
0.008026
0.009491
0.015350
0.013885
0.017303
0.010468
0.027557
0.025116
0.025604
0.024139
0.027069
0.020721
0.024139
0.016327
0.020721
0.022675
0.020721
0.023163
0.014862
0.016815
0.025604
0.012909
0.016815
0.016327
0.011932
0.015839
0.006073
0.003632
0.009491
0.011932
-0.002197
0.002167
-0.004150
0.001190
-0.008057
-0.002686
0.002167
0.002167
0.000702
-0.006104
-0.022705
-0.040771
-0.049072
-0.095459
-0.054932
0.060272
0.194550
0.236542
0.217010
0.172577
0.149139
0.087616
0.099335
0.088593
0.107147
0.119843
0.151093
0.201385
0.252167
0.298065
0.331268
0.256073
0.159393
0.149139
0.105682
0.089569
0.067108
0.023651
0.031952
0.016815
-0.007080
0.003143
0.035858
0.055878
0.005585
-0.022217
-0.052979
-0.096436
-0.118408
-0.115967
-0.108643
-0.076416
-0.046631
-0.058350
-0.072510
-0.073975
-0.087158
-0.081299
-0.056885
-0.039795
-0.044189
-0.041260
-0.025635
-0.010498
-0.016846
-0.019775
-0.014404
-0.014404
-0.005615
-0.003174
0.000214
0.000214
-0.013428
0.004120
-0.002197
-0.009521
-0.011963
-0.018799
-0.027588
-0.010986
-0.013428
-0.020752
-0.028076
-0.031006
-0.030029
-0.040771
-0.031006
-0.034424
-0.017334
-0.019287
-0.005127
-0.016846
0.011932
0.029999
0.027069
0.025604
0.010956
0.001678
-0.007080
0.001190
0.023651
0.028046
0.033905
0.050507
0.048553
0.037811
0.025604
0.027069
0.014862
0.007538
0.003143
-0.004639
0.001190
-0.005615
0.006073
0.011932
0.008514
-0.000244
0.012421
0.005096
0.018768
-0.001709
-0.000732
0.008514
0.001678
0.005585
0.009979
-0.002686
0.000702
0.000214
0.001190
-0.004639
0.006561
-0.000244
-0.012451
-0.017334
-0.009033
-0.019287
-0.025146
-0.020264
-0.029541
-0.014893
-0.021240
-0.021729
-0.032959
-0.037842
-0.035400
-0.027100
-0.035400
-0.034424
-0.025635
-0.032959
-0.030029
-0.027588
-0.030518
-0.022705
-0.025146
-0.025635
-0.024658
-0.022705
-0.030029
-0.014404
-0.019775
-0.020264
-0.025146
-0.016846
-0.017822
-0.014404
-0.021240
-0.023193
-0.012939
-0.010986
-0.008057
0.000214
-0.002686
0.014374
0.001190
0.025604
0.017792
0.025604
0.009979
0.013885
0.022675
0.015350
0.022186
0.028534
0.028046
0.029510
0.026581
0.037811
0.024628
0.029999
0.031464
0.031464
0.026093
0.016327
0.022675
0.015839
0.012909
0.012421
0.014862
0.016327
0.006073
0.008026
0.012421
0.010468
0.015839
0.005096
0.004608
0.008026
-0.001221
0.002655
0.004120
-0.005615
-0.008545
-0.004150
-0.011475
-0.001709
-0.018311
-0.027100
-0.023682
-0.017822
0.001190
-0.007080
-0.021240
-0.026611
-0.052979
-0.058350
-0.089600
-0.132568
-0.209229
-0.186279
0.181366
0.858612
1.009491
0.707733
-0.325439
-0.799561
-0.649170
-0.234131
0.160858
0.314667
0.403534
0.416718
0.298553
0.080292
-0.057861
-0.115967
-0.149170
-0.179443
-0.180420
-0.184326
-0.167725
-0.145752
-0.128662
-0.105225
-0.092529
-0.081787
-0.047119
-0.031982
-0.031494
-0.036865
-0.040283
-0.012451
0.021698
0.025604
0.025116
0.016815
0.029510
0.031952
0.022675
0.025604
0.020721
0.022186
0.008026
0.017303
0.009003
0.016327
0.006561
0.006073
0.015839
0.005585
0.003632
0.004608
-0.005127
0.007538
0.009491
-0.007080
-0.004639
-0.008057
-0.009521
-0.010986
-0.012451
-0.001221
0.014374
0.015350
0.018280
0.022675
0.033905
0.031952
0.047577
0.034882
0.031952
0.028046
0.045624
0.046112
0.032928
0.043182
0.048553
0.045135
0.040741
0.040741
0.043182
0.034882
0.031464
0.030487
0.015350
0.029510
0.006561
0.009491
0.003143
-0.002686
0.004608
0.002167
-0.012451
-0.014404
-0.007080
-0.011963
-0.007568
-0.009521
-0.015869
-0.017822
-0.015869
-0.019287
-0.008545
-0.018799
-0.006104
-0.011475
-0.014893
-0.013428
0.000214
-0.015869
-0.005615
-0.006592
-0.011963
-0.003662
-0.000732
-0.013916
0.003143
-0.008057
0.007050
-0.000732
-0.004639
0.004608
-0.006592
-0.013428
0.001190
-0.002197
0.006073
-0.000732
0.000702
0.001190
-0.003662
0.006561
0.009003
0.003632
0.005585
0.006073
0.010468
0.003143
0.004608
0.001190
0.009491
0.010468
0.007538
0.013397
0.008026
0.010956
0.011932
0.008026
0.015839
0.008026
0.012421
0.004608
0.015839
0.008026
0.008514
0.014862
0.005096
0.009491
0.010468
0.023651
0.022186
0.012909
0.024628
0.027557
0.026093
0.024139
0.013885
0.026581
0.028046
0.034882
0.022186
0.018768
0.030487
0.024628
0.038300
0.025604
0.022186
0.023651
0.012421
0.015350
0.008514
0.004608
0.014374
0.016815
0.005585
-0.006592
-0.010986
-0.020264
-0.019775
-0.018311
-0.024170
-0.029053
-0.032959
-0.031982
-0.028076
-0.038330
-0.063232
-0.051025
-0.030518
-0.018311
-0.033936
-0.094482
-0.169678
-0.132568
-0.124268
-0.015381
0.068573
0.213593
0.328827
0.401581
0.242889
0.115936
0.006561
-0.055420
0.003143
0.080292
0.177460
0.251678
0.272186
0.267303
0.246307
0.181854
0.138397
0.076385
0.022675
0.005096
-0.006592
-0.020752
-0.009033
-0.026611
-0.036865
-0.036865
-0.027100
-0.025146
-0.022705
-0.025635
-0.033447
-0.029541
-0.030518
-0.027588
-0.030029
-0.054932
-0.057373
-0.053955
-0.065674
-0.063232
-0.066650
-0.066650
-0.072998
-0.053955
-0.069092
-0.050049
-0.050537
-0.072021
-0.082275
-0.090088
-0.095459
-0.104248
-0.088623
-0.048096
-0.013428
-0.019775
-0.039307
-0.054932
-0.048096
-0.047119
-0.031494
-0.020264
-0.008057
0.004608
0.021210
0.037811
0.043182
0.034882
0.041718
0.033417
0.042694
0.053925
0.061249
0.051971
0.057343
0.044647
0.053925
0.050018
0.042206
0.043671
0.027557
0.028534
0.028534
0.021210
0.010468
0.004120
0.011444
0.007050
0.017303
0.007538
-0.001709
0.003143
-0.005615
0.014862
0.006561
0.009003
0.002655
0.011444
0.015350
0.007050
0.003632
0.004120
0.009491
0.012421
0.002167
0.011932
0.009979
0.009003
0.010956
0.006073
0.010956
0.012421
0.023163
0.010468
0.006561
0.016327
0.010956
0.009491
0.026581
0.010468
0.018768
0.013397
0.019257
0.009979
0.011932
0.017303
0.005585
0.005096
0.003143
0.007538
0.010468
0.010956
-0.005127
-0.005615
0.004608
-0.002686
0.001190
0.004608
-0.007080
0.003632
0.012909
0.006073
0.008514
0.000214
0.010956
0.016327
0.007050
0.009003
0.013397
0.011444
0.010956
0.012421
0.019745
0.011444
0.005096
0.011444
0.005585
-0.003174
0.006073
0.004608
0.002167
-0.003662
-0.008057
-0.007080
-0.000244
-0.017334
-0.021240
-0.016357
-0.020264
-0.014404
-0.019775
-0.027100
-0.025635
-0.025635
-0.021240
-0.025635
-0.037354
-0.034912
-0.051025
-0.079834
-0.121338
-0.216553
-0.161377
0.006561
0.268280
0.509003
0.651581
0.475800
0.211639
0.084686
-0.017822
-0.056396
-0.064697
0.036835
0.222870
0.338593
0.339569
0.335175
0.256561
0.157440
0.068085
-0.027100
-0.090576
-0.131592
-0.131104
-0.133057
-0.125732
-0.130615
-0.128662
-0.096924
-0.088135
-0.072998
-0.058838
-0.049561
-0.019775
-0.006592
0.012421
0.023651
0.049530
0.053925
0.047089
0.038300
0.033417
0.022186
0.028534
0.038788
0.036835
0.025604
0.014862
0.009003
0.007050
0.015350
0.004608
0.005096
-0.009521
-0.013916
-0.017822
-0.026611
-0.031982
-0.034424
-0.045654
-0.039307
-0.041748
-0.032959
-0.029053
-0.027588
-0.033936
-0.026123
-0.030518
-0.023682
-0.015381
-0.023193
-0.025635
-0.031982
-0.027588
-0.035889
-0.027100
-0.018311
-0.019775
-0.019775
-0.017822
-0.004150
-0.007568
-0.011475
-0.023682
-0.008545
-0.010986
-0.003174
0.000214
0.004608
0.017303
0.012421
0.032440
0.026581
0.028534
0.020721
0.021698
0.036346
0.045135
0.046600
0.046112
0.039764
0.043182
0.037811
0.034882
0.028046
0.040253
0.028046
0.024139
0.015350
0.016815
0.022186
0.005585
0.006561
0.002655
0.002655
0.007050
0.001678
-0.005615
-0.001221
0.000214
0.003143
-0.010010
0.000702
-0.006592
0.005585
-0.000244
-0.008057
-0.004150
-0.015869
0.000214
-0.008057
-0.014893
-0.004639
-0.008545
-0.009033
-0.012451
-0.006104
-0.006592
-0.015869
-0.018311
-0.011475
-0.007080
-0.011475
-0.019775
-0.012451
-0.021729
-0.018311
-0.009521
-0.006592
-0.013428
-0.011963
-0.004639
-0.017334
-0.012939
-0.004639
-0.023682
-0.016846
-0.037842
-0.047119
-0.072510
-0.137451
-0.165771
-0.039307
0.212616
0.321991
0.267303
0.230682
0.125702
0.077850
0.081268
0.147675
0.165253
0.212128
0.238983
0.248749
0.273651
0.277069
0.250214
0.206268
0.168671
0.148163
0.136444
0.112518
0.061249
0.001190
-0.040771
-0.058838
-0.077881
-0.071533
-0.091553
-0.110596
-0.118896
-0.114014
-0.114990
-0.112549
-0.108643
-0.124756
-0.117920
-0.108643
-0.095459
-0.100830
-0.093018
-0.072998
-0.080322
-0.080811
-0.059814
-0.062744
-0.071533
-0.055908
-0.050537
-0.040771
-0.034424
-0.037354
-0.022217
-0.032959
-0.034424
-0.032471
-0.027100
-0.018799
-0.019775
-0.014404
-0.020264
-0.008057
-0.007080
-0.008545
-0.019287
-0.019775
-0.004639
-0.011475
-0.012451
-0.008545
-0.019287
-0.008545
-0.013916
-0.003662
-0.002197
-0.010498
0.004608
-0.001221
-0.009521
-0.004639
-0.010986
-0.004150
-0.001221
-0.014404
-0.013428
0.000214
-0.001709
0.015839
0.005585
0.003143
0.008514
0.026093
0.035858
0.025604
0.028046
0.043671
0.019257
-0.026611
-0.056396
-0.014404
0.096893
0.153046
0.129608
0.055878
0.020233
0.029022
0.000702
-0.005615
0.015839
0.044647
0.060760
0.057343
0.043671
0.025604
0.027557
0.027069
0.039276
0.019257
0.001678
-0.007568
-0.011963
-0.008057
-0.013428
-0.005615
-0.000732
0.010468
-0.002197
-0.000244
-0.006104
-0.001221
-0.001221
-0.004150
0.003143
-0.006592
0.014862
0.018280
0.024628
0.002655
0.016327
0.025604
0.017792
0.026581
0.033905
0.027557
0.027557
0.028046
0.032928
0.030975
0.034393
0.045135
0.042694
0.045135
0.047089
0.032440
0.016815
0.005585
0.015350
0.030975
0.083221
0.103241
0.104218
0.063690
0.044159
0.038300
0.027557
0.030975
0.160370
0.253143
0.309784
0.289764
0.166718
0.072479
0.104218
0.147186
0.108612
0.050507
0.040741
0.122772
0.164764
0.148651
0.096405
0.018280
-0.009033
-0.013916
-0.022217
-0.060303
-0.100342
-0.096436
-0.089111
-0.080811
-0.055908
-0.039307
-0.046143
-0.064697
-0.052002
-0.035889
-0.041260
-0.038330
-0.031006
-0.030518
-0.025146
-0.025146
-0.030518
-0.035889
-0.041260
-0.040771
-0.034424
-0.034912
-0.033936
-0.044189
-0.045654
-0.036377
-0.034424
-0.033447
-0.038330
-0.042725
-0.037842
-0.029053
-0.036865
-0.031494
-0.033936
-0.027100
-0.027100
-0.021240
-0.014893
-0.012451
-0.016357
-0.022705
-0.011963
-0.016357
-0.014404
-0.012939
-0.019775
-0.009521
-0.010010
-0.008545
-0.000732
-0.003174
-0.011475
-0.002197
-0.009521
0.000214
-0.003662
-0.010010
-0.000732
-0.012451
0.000214
-0.004150
0.001678
-0.000244
0.007538
-0.001221
0.008514
0.012909
0.014374
0.012421
0.002167
0.014862
0.009491
0.009003
0.011444
0.024139
0.016327
0.003632
-0.002686
0.002655
0.025604
0.009491
0.005096
-0.005127
-0.000244
-0.000244
-0.004639
-0.012939
-0.024658
-0.023682
-0.023193
-0.015381
-0.013428
-0.010498
-0.018799
-0.015869
-0.010010
0.005096
-0.007568
-0.012939
-0.015381
-0.015381
0.000702
-0.003174
0.008026
0.009003
0.006561
0.012421
0.008514
0.016327
0.015839
0.014862
0.002655
0.014862
0.011932
-0.005127
0.002655
0.002167
0.013397
0.006561
0.008514
0.011444
0.012421
0.010468
0.010468
0.004608
-0.004150
0.013885
0.024628
0.039276
0.034393
0.037811
0.043671
0.018768
0.028046
0.034882
0.040741
-0.047607
-0.159912
-0.244385
-0.255615
-0.137451
-0.053955
0.007538
0.008514
0.055389
0.186737
0.114960
-0.017822
-0.060791
-0.038330
-0.049561
-0.002197
0.114471
0.234100
0.300507
0.263885
0.216034
0.190155
0.181854
0.218475
0.214081
0.226288
0.219940
0.188202
0.154510
0.114471
0.071503
0.053925
0.036835
0.020233
0.016815
-0.008545
-0.006104
-0.030518
-0.039795
-0.043213
-0.047119
-0.065674
-0.061279
-0.057861
-0.062256
-0.067139
-0.076904
-0.076904
-0.075928
-0.087158
-0.080322
-0.081299
-0.078857
-0.065186
-0.056885
-0.056396
-0.039795
-0.038818
-0.024658
-0.028564
-0.031494
-0.036377
-0.026611
-0.024170
-0.009521
-0.003662
-0.014404
-0.001709
0.010956
-0.003174
-0.004150
-0.004639
0.000214
-0.000244
-0.010010
-0.010010
-0.008545
-0.005615
-0.001221
0.003143
-0.003174
-0.004150
-0.001709
-0.007080
0.005096
0.010468
0.007538
0.015350
0.003632
0.000214
0.002167
0.000702
0.015839
0.019745
0.013397
0.010468
0.016815
0.012909
0.009979
0.012909
0.004120
0.003143
0.021698
0.020721
0.010956
0.008026
0.004120
0.014374
0.016327
0.007538
0.005096
0.001190
0.010468
0.011444
0.009491
0.003632
0.007538
-0.000732
0.004608
0.002167
-0.004639
0.005096
0.010956
0.010956
-0.001221
0.005096
0.000214
0.007050
0.007050
0.009003
0.002655
0.016327
0.000702
0.007538
0.017792
0.019745
0.021210
0.019257
0.032440
0.024628
0.023651
0.021698
0.022186
0.020233
0.025604
0.013885
0.025116
0.019745
0.023651
0.018280
0.013397
0.020721
0.017303
0.013885
0.003143
0.008514
-0.005127
0.000702
0.005096
-0.008057
0.002167
0.007050
-0.004639
-0.008057
0.003632
-0.002686
-0.005127
0.000702
0.001678
0.000702
0.011932
0.006561
0.005585
-0.004150
0.003143
0.006561
0.000214
0.002167
-0.003174
-0.003662
0.003143
-0.005615
-0.008057
-0.006592
-0.008057
-0.012451
-0.006104
0.000214
0.002167
0.018280
0.009979
0.012421
0.030487
0.030487
0.022675
0.019745
0.021698
0.028046
0.028046
0.047089
0.047577
0.045624
0.044647
0.027069
0.020721
-0.003174
-0.015869
-0.004150
0.006561
0.018280
0.025116
0.042206
-0.007080
-0.067627
-0.099365
-0.192627
-0.229736
-0.056885
0.530487
0.944061
0.840057
0.641327
-0.015869
-0.438721
-0.480225
-0.239502
0.206757
0.478729
0.497284
0.411835
0.290253
0.179413
0.094452
0.031464
-0.048584
-0.108154
-0.140869
-0.157471
-0.163818
-0.159424
-0.150635
-0.137939
-0.127197
-0.112061
-0.104248
-0.074951
-0.073486
-0.054932
-0.038330
-0.046631
-0.055420
-0.038330
-0.033447
-0.026123
-0.024170
-0.018799
-0.008545
-0.016846
-0.009521
-0.026123
-0.014404
-0.021240
-0.010986
-0.024170
-0.023193
-0.027100
-0.028076
-0.004639
0.009979
0.003632
-0.006592
-0.013428
-0.020752
-0.004150
0.002167
-0.006592
0.006073
0.002167
0.011932
0.017792
0.025604
0.026581
0.010956
0.009491
0.008514
0.004608
0.000214
0.005096
0.000214
0.007050
0.001678
-0.009521
0.002655
-0.018799
0.000214
-0.009521
-0.005127
-0.019775
-0.021240
-0.004150
-0.007080
-0.010010
-0.014404
-0.025635
-0.024170
-0.024658
-0.016846
-0.021240
-0.026611
-0.018799
-0.020752
-0.028564
-0.023682
-0.020264
-0.023682
-0.024658
-0.027100
-0.030518
-0.017822
-0.020752
-0.012939
-0.017822
-0.021240
-0.014893
-0.015381
-0.009033
-0.010498
-0.015869
-0.008545
-0.011963
-0.006592
-0.004150
-0.008545
-0.008545
0.001190
-0.002197
-0.006104
-0.002686
0.007050
0.001678
0.001678
0.002167
0.013885
0.001678
0.000214
0.005585
0.014374
0.012909
-0.002686
0.001678
-0.002197
0.003143
0.001190
-0.002197
0.005585
0.003143
-0.013916
-0.007080
-0.010498
0.004120
-0.000732
-0.007568
-0.009521
-0.002197
-0.002197
-0.003662
-0.012451
0.000214
-0.009033
-0.001221
-0.001221
0.003143
-0.005615
-0.005127
-0.000244
0.003143
0.001190
-0.006592
-0.004639
-0.005127
-0.000732
-0.010010
-0.010010
-0.008545
-0.002197
-0.013428
-0.014404
-0.013916
-0.010010
-0.013428
-0.010498
-0.018799
-0.022705
-0.030518
-0.031494
-0.028076
-0.051025
-0.063232
-0.061768
-0.091553
-0.087158
-0.039795
0.013885
0.143768
0.258514
0.253143
0.146210
0.077850
0.016815
0.068085
0.073944
0.080292
0.194550
0.315155
0.366425
0.386444
0.292694
0.201385
0.191620
0.171600
0.110565
0.084198
0.071014
0.090546
0.123749
0.088593
0.061249
0.035370
0.001678
-0.047119
-0.077881
-0.050049
-0.038818
-0.052002
-0.052979
-0.035889
-0.019775
-0.021240
-0.025146
0.001190
0.048553
0.030975
0.024628
0.048553
0.047089
0.064178
0.078827
0.081268
0.080780
0.090057
0.083710
0.092499
0.085663
0.079803
0.077850
0.067108
0.051483
0.055389
0.044647
0.035370
0.022675
0.016327
0.001678
0.002655
-0.001221
-0.009033
-0.013916
-0.008545
-0.007568
-0.008057
-0.007080
-0.016846
-0.010010
-0.018799
-0.024170
-0.013916
-0.020752
-0.017334
-0.022705
-0.025146
-0.018311
-0.023682
-0.011963
-0.012939
-0.007568
-0.007080
-0.017334
-0.010010
-0.015381
-0.002686
0.000702
0.002655
0.008026
0.009003
-0.005127
0.005096
0.011932
0.016815
0.021698
0.022675
0.025604
0.020233
0.028046
0.028046
0.024628
0.020721
0.023651
0.029022
0.026581
0.034393
0.024139
0.025116
0.032440
0.018280
0.023651
0.030487
0.023163
0.024139
0.013885
0.020233
0.019257
0.012421
0.018280
0.011444
0.002655
0.008026
-0.002197
-0.002197
0.000214
0.006561
-0.006104
-0.005127
-0.002686
-0.014404
0.001678
-0.012451
-0.017822
-0.023193
-0.010986
-0.018311
-0.023682
-0.020264
-0.033936
-0.031494
-0.022217
-0.018799
-0.020264
-0.036377
-0.052979
-0.033936
-0.053955
-0.067627
-0.081299
-0.106689
-0.147217
-0.151611
-0.093018
0.029022
0.105682
0.137909
0.169647
0.142792
0.127167
0.100311
0.074921
-0.001221
-0.056885
0.019745
0.060760
0.108124
0.141815
0.100311
0.092499
0.072479
0.021698
-0.026611
-0.050537
-0.071533
-0.105225
-0.133545
-0.159912
-0.177002
-0.187744
-0.176514
-0.159424
-0.127686
-0.106689
-0.093506
-0.093506
-0.070557
-0.064209
-0.065186
-0.053467
-0.035400
-0.033936
-0.026611
-0.034912
-0.050537
-0.046631
-0.062256
-0.064209
-0.035889
0.005585
0.021210
0.012421
-0.017822
-0.031006
-0.034912
-0.019287
-0.019287
0.001678
0.015839
0.023163
0.033905
0.035370
0.050995
0.049530
0.036346
0.045624
0.062225
0.071503
0.058807
0.073944
0.076874
0.056854
0.039276
0.044159
0.035370
0.006561
0.012421
0.044647
0.040253
0.050507
0.029022
0.021210
0.000702
-0.022217
-0.002686
-0.011475
0.006561
0.013397
0.014862
-0.007080
-0.026611
-0.025146
-0.028076
0.004608
0.000214
-0.016846
-0.012451
0.030975
0.042206
0.028046
0.048065
-0.008545
-0.061279
-0.056396
-0.006592
0.114960
0.089569
0.060272
0.010956
0.047577
0.080780
0.093964
0.063690
0.030975
0.020721
0.043182
0.064667
0.127167
0.141815
0.126190
0.094452
0.085175
0.078339
0.088593
0.076874
0.068573
0.067108
0.061249
0.050995
0.050507
0.044159
0.041718
0.039276
0.040741
0.043182
0.023651
0.028046
-0.004639
-0.005615
-0.009033
0.004608
0.011932
0.010468
-0.001709
0.062225
0.161346
0.200897
0.176483
0.143280
0.089569
0.081268
0.088104
0.114960
0.148163
0.153046
0.156464
0.156464
0.137421
0.119843
0.106171
0.080292
0.061737
0.049042
0.020721
-0.002686
-0.001709
-0.028076
-0.036865
-0.058838
-0.056885
-0.060303
-0.077393
-0.081787
-0.091553
-0.077393
-0.087158
-0.072998
-0.082764
-0.078857
-0.074463
-0.064697
-0.062744
-0.070557
-0.062744
-0.072021
-0.074463
-0.065186
-0.055420
-0.063232
-0.048096
-0.065186
-0.057373
-0.046143
-0.064697
-0.053467
-0.055908
-0.057861
-0.056396
-0.056396
-0.048096
-0.053467
-0.060791
-0.052490
-0.064697
-0.052002
-0.038818
-0.041748
-0.039795
-0.039795
-0.043213
-0.030029
-0.031494
-0.020264
-0.015381
-0.020752
-0.023682
-0.028564
-0.027100
-0.019287
-0.015869
-0.009033
0.009003
-0.008545
-0.010986
0.001190
-0.002197
-0.015869
-0.009033
-0.009521
-0.004150
-0.011963
0.002167
-0.006104
-0.002686
0.000214
-0.003662
-0.008545
-0.008057
-0.003662
-0.010010
-0.000732
0.003143
0.002167
-0.001221
-0.001221
-0.000244
0.006561
0.006561
0.001678
0.010468
-0.002197
0.010468
0.018768
0.019257
0.010468
0.009003
0.022186
0.012909
0.015350
0.009003
0.011444
0.013397
0.012421
0.016327
0.010468
0.011444
0.013397
0.018280
0.023651
0.008026
0.016815
0.010956
0.005585
0.011444
0.001678
0.015839
0.016327
0.014862
0.012909
-0.016357
-0.048096
-0.101807
-0.049561
0.270233
0.620331
0.462616
0.236053
-0.063721
-0.129150
-0.197510
-0.143799
-0.085205
-0.009521
0.204803
0.293671
0.189667
0.069061
-0.058350
-0.132568
-0.108643
-0.090576
-0.077393
-0.061279
-0.072021
-0.071045
-0.035400
-0.005615
0.006561
0.021210
0.029999
0.043182
0.050507
0.052460
0.048065
0.040741
0.039764
0.048065
0.045135
0.056854
0.042694
0.047089
0.027069
0.039276
0.031464
0.029999
0.031464
0.016327
0.009491
0.003143
0.013397
0.015839
0.013397
0.013885
0.007050
-0.002197
-0.009521
-0.007568
-0.010986
-0.005615
0.005585
-0.006104
0.010468
-0.001709
-0.001221
-0.003662
0.002167
-0.006104
-0.012451
-0.004150
-0.006592
-0.007568
-0.010010
-0.010498
-0.022705
-0.019775
-0.025635
-0.032959
-0.031006
-0.028076
-0.033936
-0.031006
-0.039307
-0.050049
-0.047119
-0.035400
-0.042725
-0.036865
-0.027588
-0.029053
-0.031982
-0.031494
-0.025635
-0.023682
-0.017334
-0.012451
-0.001221
-0.017822
-0.020264
-0.011963
-0.010010
-0.007080
-0.014893
-0.009033
-0.006104
-0.019287
-0.020264
-0.016846
-0.019775
-0.012451
-0.017334
-0.019287
-0.016846
-0.019775
-0.017822
-0.012939
-0.010986
-0.018311
-0.006592
-0.010498
-0.013428
-0.007080
-0.012939
-0.013428
-0.019775
-0.009521
-0.005615
-0.018311
-0.014893
0.005096
-0.015381
0.004608
-0.011475
-0.008057
-0.007080
0.000702
0.005096
0.010956
0.009979
0.003143
-0.017334
-0.002197
0.006561
0.009491
0.005096
-0.005127
-0.012451
0.008026
-0.000244
-0.006104
-0.012451
-0.012939
-0.008545
-0.016357
-0.005615
-0.010498
-0.008545
-0.013916
-0.002686
-0.006104
0.001190
-0.002686
-0.001221
0.000702
-0.004639
0.010468
0.010956
0.005096
0.003632
0.012421
-0.000244
-0.004639
-0.016846
-0.034912
-0.055420
-0.036377
0.030975
0.116425
0.175995
0.165253
0.158417
0.149139
0.121307
0.072479
0.059784
0.136932
0.192596
0.216034
0.263885
0.278534
0.266815
0.255096
0.239471
0.227264
0.176971
0.166718
0.157440
0.148651
0.142792
0.135956
0.124725
0.109589
0.101776
0.069550
0.031952
0.033417
0.029510
0.039764
0.035858
0.060760
0.050995
0.041229
0.027557
0.004120
-0.022705
-0.013428
-0.004639
0.003143
-0.003174
-0.002197
-0.021240
-0.015869
-0.033936
-0.019287
-0.035889
-0.026611
-0.016846
-0.006104
-0.018799
-0.031982
-0.068604
-0.076416
-0.066650
-0.071533
-0.055420
-0.063721
-0.057373
-0.047119
-0.055908
-0.062256
-0.058838
-0.066650
-0.062256
-0.039307
-0.058838
-0.082275
-0.082764
-0.061768
-0.087646
-0.081299
-0.064697
-0.057373
-0.055420
-0.036377
-0.040283
-0.046143
-0.044678
-0.045654
-0.031982
-0.027100
-0.021240
-0.025635
-0.020752
-0.011475
-0.012451
-0.004639
-0.002686
0.024139
0.009979
0.016327
0.010956
0.012421
0.009979
0.021698
0.017303
0.010468
0.014862
0.003632
0.004120
0.009003
0.001678
0.001678
0.000214
0.001678
-0.010986
-0.014893
-0.013428
-0.010010
-0.007568
-0.010498
-0.018311
-0.009521
-0.007568
-0.012939
-0.011475
-0.016357
-0.007080
-0.012451
-0.013916
-0.010986
-0.010498
-0.015381
-0.019287
-0.008057
-0.017334
-0.013916
-0.021729
-0.013916
-0.024170
-0.029541
-0.032471
-0.033936
-0.038330
-0.050537
-0.050049
-0.035400
-0.049561
-0.046631
-0.047119
-0.037842
-0.041748
-0.038330
-0.029541
-0.032959
-0.030029
-0.035400
-0.051025
-0.064697
-0.120361
-0.153076
-0.052979
0.247284
0.469940
0.521210
0.405975
0.161346
-0.108643
-0.252197
-0.123291
0.026581
0.121796
0.181854
0.178925
0.191132
0.145233
0.091522
0.022186
-0.024170
-0.086182
-0.135010
-0.156006
-0.158936
-0.151123
-0.154053
-0.148193
-0.141357
-0.136963
-0.106689
-0.065186
-0.039307
-0.025146
-0.028076
-0.018311
-0.008057
0.003143
0.007050
0.025604
0.022186
0.043671
0.054413
0.054413
0.059784
0.051971
0.057343
0.055389
0.060272
0.046112
0.062714
0.052948
0.051971
0.041229
0.049042
0.051483
0.047089
0.038788
0.034393
0.044159
0.040741
0.041229
0.036346
0.045135
0.036346
0.028534
0.038788
0.026581
0.036346
0.025604
0.026093
0.042206
0.046600
0.051483
0.049530
0.037811
0.039764
0.043671
0.029022
0.023163
0.025116
0.016815
0.018768
0.014862
0.009491
0.014862
0.006561
0.005585
-0.001709
-0.006104
-0.024658
-0.024170
-0.012451
-0.028564
-0.038330
-0.031982
-0.011963
0.007050
0.027069
0.015839
0.001190
0.009979
-0.003174
-0.012451
-0.008545
0.000214
0.006561
0.031464
0.035370
0.030975
0.018280
0.007050
0.014374
0.017792
0.013397
0.002167
0.006073
-0.010986
-0.023193
-0.013916
-0.012939
-0.017822
-0.026123
-0.031494
-0.030029
-0.019775
-0.003662
-0.002686
-0.010986
-0.028076
-0.046143
-0.041748
-0.051025
-0.035400
-0.037354
-0.023682
-0.004150
-0.010010
-0.035889
-0.030029
-0.035400
-0.039795
-0.035889
-0.034912
-0.018311
-0.017334
0.014374
0.032928
0.046600
0.048065
0.050995
0.054413
0.042694
0.018280
0.026581
0.041229
0.070526
0.073456
0.065155
0.033417
0.024139
0.022186
0.031464
0.049042
0.059296
0.052460
0.047089
0.018280
-0.047607
-0.039795
0.033417
0.144257
0.205780
0.231659
0.173553
0.116913
0.047577
0.038300
0.114960
0.190643
0.236053
0.246796
0.234100
0.232147
0.213104
0.183319
0.144745
0.129120
0.119354
0.112518
0.079315
0.075897
0.063690
0.048553
0.033417
0.022186
0.005096
-0.000732
-0.012939
-0.029053
-0.038818
-0.035400
-0.034424
-0.067627
-0.079834
-0.065674
-0.038818
-0.034424
-0.042725
-0.045654
-0.064209
-0.067139
-0.061279
-0.061279
-0.050537
-0.040283
-0.049072
-0.053955
-0.055420
-0.063232
-0.050049
-0.052490
-0.039307
-0.043213
-0.044189
-0.058838
-0.040283
-0.047607
-0.041260
-0.034424
-0.013916
-0.014404
-0.014893
-0.008545
-0.021240
-0.021729
-0.009521
-0.011475
0.002167
-0.011475
-0.014893
0.003632
-0.003174
0.001190
-0.006104
0.001190
-0.006592
-0.014404
-0.002686
-0.014893
-0.010498
-0.016846
-0.015381
-0.022705
-0.023682
-0.022705
-0.028564
-0.023682
-0.025635
-0.031494
-0.013428
-0.015869
-0.011963
-0.019775
-0.011963
-0.008545
-0.002197
-0.003662
0.004120
0.004120
0.013397
0.007538
0.007050
0.009979
0.013397
0.006073
0.010468
0.015839
0.017792
0.017303
0.005585
-0.003662
-0.023193
-0.021729
-0.023193
-0.023193
-0.026611
-0.029053
-0.036865
-0.054443
-0.068115
-0.050537
-0.030518
-0.025635
-0.048096
-0.067627
-0.058350
-0.049072
-0.072510
-0.070557
-0.053955
-0.038818
-0.032959
-0.023193
-0.032471
-0.030029
-0.031982
-0.038818
-0.025146
-0.034424
-0.038818
-0.039307
-0.037842
-0.033936
-0.038818
-0.039795
-0.032471
-0.019775
-0.033936
-0.013916
-0.007080
-0.022705
-0.020264
-0.011475
-0.027100
-0.015381
-0.009521
-0.006104
-0.001221
0.014862
0.007050
0.004608
0.002655
-0.000244
0.001190
-0.006592
-0.018311
-0.000244
0.043182
0.070038
0.059296
0.050018
0.057343
0.052460
0.002655
-0.011963
0.014374
0.097870
0.110565
0.222382
0.199921
0.079803
0.133514
0.413788
0.467010
0.296112
0.074432
-0.004639
0.099823
0.150604
0.203339
0.258514
0.278046
0.256073
0.206757
0.158417
0.119843
0.089569
0.049042
0.033417
0.005585
0.003632
-0.009033
-0.027588
-0.051514
-0.054932
-0.064697
-0.066162
-0.075439
-0.078857
-0.080322
-0.100342
-0.079346
-0.083252
-0.084229
-0.082275
-0.083252
-0.087646
-0.080322
-0.068115
-0.075928
-0.069580
-0.069580
-0.068604
-0.055908
-0.052490
-0.038818
-0.040771
-0.039307
-0.025635
-0.027100
-0.018311
-0.027100
-0.021240
-0.015381
-0.015869
-0.014893
-0.014404
-0.006104
-0.010498
-0.000732
-0.000732
-0.001709
0.003143
-0.003174
0.005585
0.004608
0.009003
0.009979
0.008026
0.004120
0.009003
0.014374
0.013397
0.016327
0.012909
0.017792
0.003632
0.012909
0.010468
0.009003
0.015350
0.010468
0.006561
0.000702
0.005096
-0.004150
-0.010498
0.001678
-0.014404
-0.014404
-0.015869
-0.019287
-0.010010
-0.008545
-0.018311
-0.028076
-0.028564
-0.029053
-0.030518
-0.024658
-0.022217
-0.026611
-0.016357
-0.028076
-0.017822
-0.010498
-0.013428
-0.042725
-0.041748
-0.056885
-0.063232
-0.072021
-0.053955
-0.028564
0.009491
0.000702
-0.017334
-0.025635
-0.036865
-0.026123
-0.033447
-0.024170
-0.008057
0.005585
0.011444
0.018280
0.018768
0.024628
0.034882
0.034882
0.046600
0.043182
0.051483
0.048553
0.062225
0.059784
0.060760
0.068573
0.062225
0.071991
0.065643
0.061737
0.070526
0.062714
0.056366
0.058319
0.056854
0.045135
-0.014404
-0.055908
-0.030518
-0.026611
0.009979
0.035858
-0.026611
-0.087158
-0.076416
-0.091064
-0.155518
-0.029541
0.100800
0.130096
-0.004150
-0.079834
-0.031494
0.016327
0.128632
0.203339
0.259979
0.306854
0.280975
0.213593
0.197479
0.183319
0.169647
0.202850
0.216522
0.232147
0.223358
0.216034
0.192108
0.148163
0.103729
0.057343
0.021210
-0.007568
-0.024170
-0.027100
-0.051025
-0.066650
-0.061768
-0.069580
-0.071533
-0.084717
-0.081787
-0.078857
-0.075439
-0.073486
-0.072998
-0.057861
-0.050537
-0.042725
-0.046631
-0.052979
-0.053467
-0.037354
-0.035400
-0.043701
-0.029541
-0.031006
-0.029053
-0.038818
-0.039795
-0.036377
-0.035889
-0.016846
-0.013428
-0.007568
0.003632
0.019257
-0.000244
0.018768
0.022186
0.035858
0.019745
0.028046
0.028534
0.027557
0.033417
0.033905
0.033905
0.049042
0.027557
0.012421
0.006073
-0.004150
-0.009033
-0.023682
-0.023193
-0.027588
-0.039307
-0.039307
-0.065674
-0.054443
-0.070557
-0.061768
-0.062744
-0.058350
-0.067139
-0.066162
-0.054932
-0.043213
-0.039795
-0.038818
-0.036865
-0.020264
-0.015869
-0.021240
-0.022217
-0.019775
-0.018311
-0.029053
-0.013916
-0.023193
-0.010986
-0.011963
-0.018311
-0.004150
-0.010986
-0.030518
-0.029053
-0.032471
-0.019775
-0.016846
-0.005127
-0.000244
0.010468
-0.007080
-0.006592
-0.021729
-0.032471
-0.011963
-0.004639
-0.011963
0.004608
-0.006104
-0.016846
0.002167
-0.001221
-0.010498
-0.017334
-0.001221
-0.001709
0.000214
0.004608
0.000702
-0.013428
-0.007080
-0.005615
0.006073
0.000214
0.002655
-0.001709
-0.004639
0.004120
0.004608
0.004608
-0.002686
-0.000732
0.002655
0.002167
-0.006104
0.001678
0.009003
0.019257
0.021210
0.025116
0.029022
0.020233
0.049530
0.078339
0.086151
0.108612
0.089569
0.047089
0.056366
0.089081
0.106171
0.115448
0.102753
0.108124
0.091034
0.098846
0.099335
0.125214
0.097382
0.065643
0.140350
0.216034
0.186737
0.160858
0.144745
0.073944
0.065155
0.086151
0.087616
0.117889
0.099823
0.099335
0.115448
0.111542
0.094940
0.071991
0.048065
0.023163
-0.004639
-0.023193
-0.031006
-0.038330
-0.052979
-0.047607
-0.056396
-0.076416
-0.086670
-0.097412
-0.087158
-0.070068
-0.064209
-0.074463
-0.068115
-0.071045
-0.060303
-0.036377
-0.014404
-0.016846
-0.019775
-0.018799
0.000214
0.009003
0.008026
-0.007568
-0.006104
0.015839
0.031464
0.027069
0.028046
0.007050
-0.001709
0.000702
0.004608
-0.004639
-0.004150
-0.004639
-0.008545
-0.014404
-0.020264
-0.017334
-0.017822
-0.023193
-0.016846
-0.009033
-0.014404
-0.005615
0.000214
0.011444
0.006073
0.009979
0.002655
0.011932
-0.002686
0.006073
0.005096
0.009491
0.019745
0.018768
0.029022
0.002655
0.011932
0.005096
0.004608
0.012421
0.004608
0.016327
0.005096
0.010956
0.001678
0.015839
0.012909
0.018768
0.012909
0.019745
0.018768
0.016327
0.008514
0.006561
0.008514
-0.010010
0.000214
-0.008545
-0.009033
-0.010010
-0.010986
-0.009521
-0.029053
-0.024658
-0.017334
-0.026611
-0.030518
-0.031006
-0.037842
-0.029053
-0.037842
-0.043213
-0.030029
-0.031494
-0.031006
-0.020264
-0.018799
-0.015869
-0.024170
-0.016357
-0.019775
-0.031494
-0.028564
-0.014404
-0.019287
-0.019287
-0.016357
-0.014893
-0.016357
-0.031494
-0.037354
-0.014404
-0.010986
-0.025635
-0.019287
-0.018311
-0.014404
-0.000244
-0.022705
-0.062744
-0.060303
-0.059814
-0.081299
-0.138428
-0.168701
-0.046631
0.165741
0.288300
0.333710
0.240936
0.113983
0.041229
0.007050
0.057831
0.132050
0.182343
0.227753
0.252167
0.299530
0.284882
0.244843
0.240448
0.217010
0.201874
0.196991
0.146698
0.106659
0.071014
0.031952
0.013885
-0.024658
-0.032959
-0.027588
-0.042725
-0.064697
-0.060791
-0.076416
-0.082275
-0.079834
-0.091064
-0.103271
-0.102783
-0.115967
-0.122314
-0.124756
-0.115967
-0.107666
-0.090088
-0.076904
-0.067627
-0.071533
-0.056885
-0.050537
-0.036865
-0.022217
-0.020264
-0.007568
-0.003174
0.003143
0.010468
0.015350
0.018280
0.006561
-0.009033
-0.007568
-0.000732
0.005096
0.016815
0.018280
0.008514
0.020721
0.010956
0.014374
0.005096
0.003632
0.003143
0.009491
0.008026
-0.003662
-0.009033
-0.001221
-0.003662
-0.010986
-0.010010
-0.014404
-0.015869
-0.011475
-0.015381
-0.021729
0.002655
0.000214
-0.016846
-0.008545
0.021698
0.016327
0.018768
-0.007080
-0.003174
0.014862
0.009979
0.016327
0.016815
0.010956
0.019257
0.025116
0.009491
0.013397
0.005096
0.005096
-0.003174
-0.014404
-0.007568
-0.000732
0.000702
0.014374
-0.009521
0.009003
0.020233
0.036346
0.043182
0.030975
0.026581
0.019257
0.021698
0.033905
0.045135
0.067596
0.069061
0.073456
0.076874
0.076385
0.058319
0.047089
0.054413
0.054413
0.062225
0.058319
0.049530
0.044647
0.047089
0.037811
0.019745
0.016815
0.018768
0.010956
0.004608
0.000214
0.002167
-0.000732
-0.012939
-0.004639
-0.003662
-0.025635
-0.029541
-0.035889
-0.024658
-0.028564
-0.022705
-0.027100
-0.024170
-0.025635
-0.019287
-0.011963
-0.001709
-0.010010
-0.012939
-0.000732
-0.003662
-0.016357
-0.012939
-0.011963
-0.007080
-0.014893
-0.011475
-0.001221
-0.014404
-0.013916
-0.008545
-0.021729
-0.021729
-0.021729
-0.019775
-0.005127
-0.009521
-0.024658
-0.013428
-0.042236
-0.098877
-0.150635
-0.245850
-0.260986
-0.158936
0.133026
0.566132
0.999725
0.927460
0.300507
-0.199951
-0.574463
-0.585205
-0.105225
0.263885
0.430389
0.470428
0.372772
0.252655
0.139374
0.051971
-0.044189
-0.117920
-0.162354
-0.186279
-0.185791
-0.182861
-0.193115
-0.183838
-0.180420
-0.163818
-0.152100
-0.140869
-0.130127
-0.114014
-0.103271
-0.091064
-0.083252
-0.078369
-0.065186
-0.062744
-0.051025
-0.046143
-0.040283
-0.037842
-0.041260
-0.034424
-0.025635
-0.033447
-0.025146
-0.026611
-0.028076
-0.025146
-0.020752
-0.019287
-0.015381
-0.024170
-0.018311
-0.019775
-0.008545
-0.018799
-0.012451
-0.010010
-0.014404
-0.010498
-0.021240
-0.006592
-0.013428
-0.015381
-0.000732
-0.008057
-0.007568
-0.002686
0.000702
-0.001221
-0.003662
-0.000732
0.003143
-0.003662
0.003143
0.007538
0.008514
-0.001221
0.009003
0.004608
0.002167
0.011444
0.003143
0.007050
0.006073
-0.000244
0.017303
0.015839
0.005096
0.010956
0.006073
0.013397
0.019745
0.017303
0.031464
0.029999
0.030487
0.032928
0.020721
0.035370
0.026581
0.014374
0.021210
0.016327
-0.004150
-0.001221
0.020721
0.046112
0.029999
-0.004639
-0.007080
0.009979
0.025116
0.020721
-0.002197
0.000214
0.007050
0.010956
0.030975
0.023651
0.033417
0.031464
0.054413
0.045624
0.068085
0.047577
0.034393
0.027557
0.003632
0.002167
0.002167
-0.004639
0.021698
0.055389
0.067596
0.052948
0.012909
0.013885
0.005096
0.013397
0.026093
0.021698
0.031952
0.041229
0.035858
0.042206
0.047577
0.053925
0.058319
0.050995
0.047577
0.051483
0.037811
0.036835
0.043671
0.033905
0.032440
0.023163
0.024139
0.020233
0.022675
0.010468
0.011932
-0.006104
0.000214
-0.007080
0.003143
-0.006104
-0.010498
-0.010986
-0.020752
-0.023193
-0.037354
-0.017334
-0.031494
-0.033447
-0.039307
-0.041260
-0.032959
-0.037354
-0.005615
0.029999
0.071991
0.107635
0.088104
0.069061
0.224823
0.365448
0.338593
0.287323
0.154999
0.063690
0.134491
0.273651
0.370331
0.364471
0.364960
0.326874
0.315155
0.253632
0.237030
0.166718
0.095428
0.069061
0.073944
0.058319
0.038300
0.032928
0.003632
-0.010010
-0.039795
-0.055420
-0.068604
-0.084229
-0.084717
-0.079834
-0.086182
-0.082764
-0.093994
-0.076416
-0.067139
-0.054932
-0.058838
-0.064697
-0.058838
-0.054932
-0.047119
-0.051514
-0.050049
-0.061768
-0.053955
-0.052979
-0.062256
-0.057861
-0.065186
-0.053955
-0.064209
-0.057861
-0.064209
-0.055420
-0.065674
-0.065186
-0.056885
-0.064209
-0.049072
-0.051514
-0.053955
-0.040771
-0.039795
-0.047119
-0.040771
-0.044678
-0.038330
-0.039795
-0.028076
-0.036377
-0.028076
-0.028076
-0.028564
-0.023682
-0.020752
-0.031006
-0.022705
-0.017334
-0.031982
-0.021240
-0.028076
-0.007080
-0.012939
-0.017822
-0.016357
-0.007080
-0.019775
-0.023682
-0.021240
-0.008545
0.006073
-0.009521
-0.007568
-0.004150
-0.008057
-0.004639
-0.001221
0.000214
-0.001709
0.011932
-0.001221
-0.000244
0.008026
0.009003
0.009979
0.001678
-0.002686
0.008026
0.006561
0.009491
0.015350
0.009491
0.007538
0.012421
0.004608
0.010468
0.006073
0.001190
0.019257
0.002167
0.003143
-0.000732
0.005096
-0.006104
0.000214
0.002655
-0.004639
0.001190
-0.016357
-0.000244
-0.004639
0.003143
-0.004639
-0.006104
-0.013916
-0.002197
-0.000244
-0.004639
0.005096
-0.002686
0.001678
0.000702
0.004120
0.006073
0.008514
-0.000244
0.012421
-0.003174
0.024628
0.022675
0.017792
0.022675
0.021698
0.024139
0.031464
0.034882
0.045624
0.053925
0.030487
0.026581
0.017303
0.009003
0.009491
0.027557
0.048553
0.036835
0.054413
0.072968
0.031464
-0.027588
-0.050049
-0.077393
-0.078369
-0.024170
0.026581
0.009491
0.024139
0.002655
0.002167
-0.018799
-0.018799
0.062714
0.039764
0.097870
0.170624
0.160858
0.109100
-0.004639
-0.098877
-0.019775
0.097870
0.182343
0.178925
0.145721
0.125214
0.100311
0.047089
0.045624
0.030487
0.038300
0.037811
0.009979
0.007050
0.019745
0.011932
0.016815
0.018768
0.035370
0.033417
0.008026
0.011932
0.005585
0.012421
0.017792
0.015350
-0.009033
-0.010986
-0.014893
-0.011963
-0.013916
-0.017334
-0.028076
-0.031494
-0.028076
-0.035400
-0.031006
-0.041260
-0.043213
-0.049072
-0.038818
-0.038818
-0.047607
-0.040771
-0.034912
-0.031006
-0.031494
-0.033447
-0.035400
-0.030518
-0.028564
-0.032959
-0.047607
-0.036865
-0.031494
-0.019775
-0.022217
-0.047119
-0.029053
-0.033447
-0.032471
-0.034424
-0.035400
-0.036865
-0.035400
-0.036865
-0.039307
-0.023193
-0.039307
-0.041748
-0.033936
-0.024658
-0.023682
-0.023193
-0.024658
-0.020752
-0.018799
-0.019775
-0.014404
-0.011475
-0.023682
-0.020264
-0.010010
-0.012939
-0.013428
-0.006104
0.003632
-0.003662
-0.002197
-0.003662
-0.007080
-0.007568
-0.007568
0.000702
0.010956
0.001678
0.004608
0.010468
0.006073
-0.004150
0.008514
0.003632
0.006561
0.007050
0.004120
0.005585
0.018280
0.012909
-0.001221
0.010956
0.006073
0.012909
0.007050
0.011932
0.007538
0.013397
0.009003
0.012909
0.006561
0.010468
0.009003
0.015350
0.003143
0.008026
0.019745
0.014862
0.008514
0.013397
0.011932
0.006561
0.017303
0.014862
0.012421
0.024139
0.021698
0.016327
-0.003174
0.010956
0.021698
0.043182
0.031952
0.036346
0.028046
0.023163
0.019257
0.014374
0.037323
0.041229
0.035858
0.025604
0.023163
0.011444
0.023163
0.031464
0.023163
0.021210
0.020233
0.019745
0.013885
0.002655
0.013397
0.003143
0.005585
0.007050
-0.011963
-0.009521
-0.018311
-0.026611
-0.052979
-0.044189
-0.015869
0.104218
0.228241
0.182831
0.168671
0.120819
0.092010
0.114960
0.319550
0.383514
0.380096
0.269257
0.167206
0.208221
0.250214
0.305389
0.311737
0.290741
0.290253
0.252655
0.188690
0.152069
0.112518
0.080780
0.031952
0.006073
-0.011963
-0.015869
-0.002686
-0.047119
-0.053467
-0.063721
-0.057373
-0.073975
-0.059326
-0.052002
-0.042725
-0.029541
-0.013916
-0.018799
-0.029053
-0.026611
-0.022705
-0.022217
-0.018799
-0.000732
-0.004150
-0.004639
-0.015381
-0.010498
-0.016357
-0.008057
-0.010010
-0.009521
-0.020264
-0.002686
-0.015381
-0.017334
-0.018311
-0.020264
-0.016846
-0.010010
-0.017822
-0.021729
-0.017334
-0.021729
-0.019775
-0.018799
-0.018311
-0.024170
-0.028564
-0.024170
-0.025635
-0.033936
-0.031982
-0.028076
-0.025635
-0.031006
-0.028564
-0.023682
-0.031494
-0.023193
-0.030029
-0.036865
-0.031494
-0.033936
-0.029541
-0.024170
-0.026123
-0.033447
-0.028564
-0.029053
-0.025635
-0.029053
-0.030518
-0.023682
-0.030029
-0.027100
-0.012939
-0.026123
-0.015381
-0.025146
-0.031494
-0.026123
-0.019775
-0.013916
-0.016357
-0.005127
-0.017334
-0.014893
-0.020752
-0.009521
-0.005615
-0.006592
-0.014893
-0.010498
-0.011963
-0.006592
-0.014893
-0.010498
-0.015381
-0.013916
-0.020264
-0.017822
-0.021240
-0.009033
-0.008057
-0.018311
-0.006592
-0.011475
-0.020264
-0.014893
-0.011475
-0.015381
-0.017822
-0.016357
-0.014404
-0.005615
-0.016846
-0.003174
-0.007568
-0.007080
-0.010010
-0.012451
-0.000732
-0.010010
0.001190
-0.011963
-0.007568
-0.014893
-0.012939
-0.010498
-0.004150
-0.014404
-0.003174
-0.003174
-0.016846
-0.009033
-0.014404
-0.014893
-0.014893
-0.016357
-0.011963
-0.008057
-0.016846
-0.026123
-0.034912
-0.052002
-0.013916
0.043671
0.108124
0.183807
0.212128
0.205780
0.167206
0.021210
-0.114014
-0.114502
-0.015381
0.014374
0.092499
0.110565
0.105682
0.080780
0.050018
-0.025146
-0.082764
-0.093018
-0.071533
-0.081299
-0.132568
-0.105225
-0.099365
-0.111572
-0.079834
-0.059326
-0.007080
-0.013916
-0.010498
-0.030029
-0.022217
-0.005615
0.016815
0.025604
0.026581
0.034393
0.055389
0.066132
0.073944
0.065155
0.045624
0.048553
0.042694
0.036346
0.024139
0.030975
0.014862
-0.014404
-0.012939
0.008514
0.029999
0.034393
0.019257
0.009979
0.008026
-0.013916
-0.020752
-0.023682
-0.022705
-0.010986
-0.012939
0.001190
0.006561
-0.000244
-0.009033
0.003632
-0.002686
0.011932
-0.001709
0.008514
-0.005615
0.007538
0.011444
0.013885
0.007538
0.008514
-0.001709
0.001678
0.000702
0.001190
-0.004150
0.003632
0.005096
0.007050
0.002167
-0.006104
-0.005127
-0.004150
0.011444
0.008514
0.004120
0.005096
0.008026
-0.004639
0.004120
0.007538
0.006073
0.018768
0.016327
0.026581
0.028046
0.028534
0.032928
0.037811
0.043182
0.059296
0.067108
0.064667
0.055878
0.052948
0.032440
0.034393
0.051483
0.039276
0.048065
0.037811
0.048553
0.032440
0.037323
0.021698
0.024628
0.027069
0.009491
-0.002686
0.001678
-0.009033
-0.010986
-0.010498
-0.010010
-0.015381
-0.010010
-0.006592
-0.004150
-0.000244
-0.002197
0.009003
0.010468
0.004120
0.015350
0.001678
0.007050
0.013885
0.014862
0.022675
0.015839
0.015839
0.021698
0.019257
0.019745
0.014862
0.010468
0.017303
-0.000244
0.006073
0.010468
-0.000732
-0.006104
-0.007080
-0.008545
-0.004150
-0.020752
-0.019287
-0.020752
-0.010498
-0.025146
-0.038818
-0.029541
-0.022217
-0.050537
-0.069580
-0.076904
-0.083252
-0.059326
0.054901
0.211151
0.310760
0.287323
0.200897
0.136932
0.060272
0.125214
0.247772
0.337616
0.330292
0.279510
0.236053
0.244843
0.183319
0.174530
0.170624
0.149139
0.137909
0.098358
0.073944
-0.007080
-0.061768
-0.108154
-0.133545
-0.131592
-0.136475
-0.144287
-0.130127
-0.103271
-0.072998
-0.069580
-0.066650
-0.056885
-0.052490
-0.045654
-0.031006
-0.028076
-0.018311
0.006561
0.006073
0.008514
0.008514
0.001678
-0.004150
-0.021240
-0.017822
-0.001709
0.004608
-0.000732
-0.021729
-0.049072
-0.042236
-0.028076
-0.042236
-0.043213
-0.054443
-0.046631
-0.042725
-0.047607
-0.042236
-0.041748
-0.055420
-0.042725
-0.047607
-0.040283
-0.038330
-0.035400
-0.029541
-0.029053
-0.008545
-0.017822
-0.011963
-0.006592
-0.002686
0.001190
0.004120
0.008026
0.008026
0.005585
0.009979
0.015839
0.027557
0.030487
0.029022
0.028534
0.021210
0.023651
0.033905
0.023651
0.004120
0.024628
0.038788
0.029999
0.018768
0.028046
0.037811
0.011444
-0.031006
0.001678
0.052948
0.037323
0.017303
0.001190
0.002655
0.005096
0.004608
0.002167
0.001190
-0.005127
-0.010986
-0.010498
0.009003
0.002655
-0.006104
-0.001709
-0.007080
-0.001709
0.009979
0.000702
0.004608
0.009003
0.011932
0.009003
0.004608
0.000214
-0.000732
0.015839
0.028534
0.029510
0.022186
0.036346
0.027069
0.040253
0.028046
0.017303
0.024628
0.025604
0.020721
0.000214
-0.007568
-0.020752
-0.032959
-0.036377
-0.047119
-0.012451
0.002655
0.024628
-0.008545
-0.038330
-0.050049
-0.049072
-0.034424
-0.012451
0.018768
0.047577
0.057343
0.015350
0.012421
-0.002197
-0.002197
0.024628
0.045624
0.055389
0.063690
0.070038
0.058807
0.059296
0.064178
0.054413
0.035858
0.016327
0.011444
0.033417
0.058319
0.036835
0.008026
0.041718
0.119354
0.281952
0.362030
0.321991
0.133514
-0.023682
-0.052490
0.115936
0.268768
0.196014
-0.123779
-0.182861
-0.077881
0.080292
0.127167
0.072479
-0.021729
-0.096436
-0.163330
-0.196045
-0.203857
-0.221924
-0.218018
-0.228271
-0.198486
-0.166260
-0.154053
-0.130615
-0.092041
-0.061768
-0.062744
-0.054932
-0.006104
0.002167
0.024628
0.047577
0.037811
0.013397
0.003143
0.010468
0.022186
0.030487
0.042206
0.041718
0.044647
0.049530
0.065643
0.046600
0.036346
0.017303
0.007050
0.009979
0.002655
0.008026
0.010468
0.008514
0.011932
0.028046
0.014862
0.016815
0.011444
0.019745
0.000214
0.004608
-0.001709
0.009491
0.011444
0.011444
0.017303
-0.007568
0.005096
0.001190
-0.005127
-0.004639
-0.005127
-0.000244
-0.004639
-0.006592
0.004608
0.003632
-0.006592
0.001678
-0.017822
-0.003174
-0.007568
-0.003174
-0.013916
-0.011475
-0.008057
-0.013428
-0.010498
-0.017822
-0.010010
-0.013428
-0.008545
-0.007568
-0.014893
-0.006104
-0.005615
0.005096
-0.001221
0.001190
-0.002197
0.009003
0.009979
0.016815
0.010468
0.013885
0.021698
0.015839
0.022675
0.024628
0.033905
0.032928
0.032928
0.037323
0.034393
0.030487
0.055389
0.043182
0.034882
0.052460
0.038300
0.032928
0.030975
0.026093
0.024628
0.012421
0.004120
0.001190
-0.002686
-0.010498
-0.009521
-0.018799
-0.000244
0.003143
0.018280
-0.002197
-0.022705
-0.039795
-0.030029
-0.027588
-0.015381
0.000214
0.011932
0.010956
0.008514
0.010956
0.028534
0.019745
0.031952
0.024139
0.018280
0.019257
0.026581
0.028046
0.030975
0.034882
0.035858
0.021210
0.026093
0.030975
0.029999
0.031952
0.026581
0.024628
0.025604
0.022186
0.017792
0.014374
0.013397
0.032440
0.025116
0.025604
0.030487
0.025604
0.030487
0.037811
0.049530
0.065155
0.056366
0.025116
0.029999
0.042206
-0.009521
0.004608
0.020721
0.044647
0.059784
0.053925
0.110077
0.173553
0.169159
0.255096
0.195526
0.135956
0.088104
0.152557
0.142303
0.044647
0.005585
-0.019287
0.056366
0.144745
0.151581
0.123749
0.085175
0.010468
-0.041748
-0.080811
-0.099854
-0.130615
-0.143311
-0.134033
-0.129150
-0.121338
-0.124756
-0.116943
-0.101807
-0.095947
-0.078369
-0.066162
-0.073486
-0.062744
-0.056885
-0.040283
-0.026123
-0.024658
-0.017334
-0.004639
-0.001709
-0.002686
0.013397
0.004608
0.013397
0.012421
0.022675
0.014374
0.016327
0.017303
0.018280
0.005585
0.005585
0.008514
0.005585
0.003632
0.007538
-0.002197
-0.013916
-0.002197
-0.013428
-0.012939
-0.016846
-0.022217
-0.019775
-0.016846
-0.017334
-0.016357
-0.020752
-0.028076
-0.014404
-0.026123
-0.014893
-0.008545
-0.021729
-0.024658
-0.028564
-0.021240
-0.014404
-0.017334
-0.011475
-0.020264
-0.014893
-0.009521
-0.021240
-0.014893
-0.015381
-0.017822
-0.010010
-0.013428
-0.012451
-0.009033
-0.003174
-0.008545
-0.006104
-0.004639
0.007538
-0.000732
0.004608
-0.006104
0.003632
0.002167
-0.004150
0.011444
0.007050
0.004120
0.009979
0.014374
0.008026
0.010956
0.017792
0.009491
0.016327
0.029999
0.024139
0.029510
0.026581
0.026093
0.042206
0.038300
0.045624
0.050507
0.055878
0.057343
0.055878
0.061249
0.056854
0.067596
0.070526
0.058319
0.063202
0.052948
0.055389
0.041718
0.029510
0.023163
0.008026
0.018280
0.026581
-0.000732
-0.003662
-0.031494
-0.031982
-0.057373
-0.055420
-0.045654
-0.015869
-0.014404
-0.022217
-0.022217
-0.036865
-0.027588
-0.023193
-0.018799
-0.010498
-0.009521
0.010468
0.027557
0.029999
0.031464
0.029022
0.024628
0.024628
0.020721
0.018768
0.011444
0.013885
0.029999
0.037811
0.035858
0.039764
0.035370
0.023163
0.022186
0.027069
0.020721
0.031952
0.033905
0.035858
0.044159
0.050018
0.043182
0.043182
0.039276
0.033905
0.028534
0.033905
0.036346
0.031952
0.041229
0.037811
0.045135
0.032928
0.032928
0.038300
0.030975
0.031464
0.030487
0.032928
0.013885
-0.001221
0.024139
0.074432
0.060272
0.060272
0.053436
-0.006592
0.026093
0.066620
0.171112
0.254120
0.264862
0.107147
-0.208740
-0.275146
-0.171143
-0.006592
0.099823
0.123260
0.081757
0.019745
-0.028564
-0.092041
-0.115967
-0.106689
-0.118408
-0.113037
-0.118408
-0.110107
-0.074951
-0.070068
-0.051514
-0.029053
-0.023682
-0.017822
-0.007080
-0.003174
0.010956
0.014374
0.021210
0.025604
0.041229
0.038300
0.025604
0.020233
0.013397
-0.004150
-0.020264
-0.037842
-0.036377
-0.054932
-0.036865
0.008026
0.013885
-0.007080
-0.015869
-0.029541
-0.041748
-0.035889
-0.028076
-0.018799
-0.018311
-0.005615
0.005096
0.011932
0.019745
0.019745
0.026581
0.037811
0.028046
0.032440
0.037323
0.030975
0.033417
0.026093
0.026093
0.027069
0.027069
0.023163
0.018280
0.011444
0.008026
0.021698
0.005096
0.011444
0.003632
0.004608
-0.007568
0.011932
-0.007568
-0.009033
0.001678
0.001190
0.004608
-0.003174
-0.005127
-0.002686
0.003143
0.008514
-0.007080
-0.005615
-0.000244
0.003143
0.001190
0.003143
0.000702
0.009003
0.003632
0.002167
0.013885
0.005096
0.007538
0.005585
0.008026
0.005585
0.011932
0.008026
0.021698
0.016815
0.009003
0.019745
0.022675
0.014374
0.030487
0.019257
0.028046
0.030487
0.027069
0.041229
0.058807
0.050995
0.029510
0.025604
0.045624
0.052460
0.061249
0.066132
0.060760
0.039276
0.050018
0.040253
0.049042
0.033905
0.021210
0.014374
0.007050
0.005585
-0.005615
-0.013428
-0.021240
-0.013916
0.018280
0.069061
0.071503
0.023651
-0.025635
-0.030518
-0.010498
0.001678
0.025116
0.016327
0.023163
0.039764
0.045624
0.031464
0.024628
0.030975
0.030487
0.014374
-0.006104
-0.001221
0.007050
0.013885
-0.001221
-0.007568
-0.015381
-0.016846
-0.009033
0.002167
-0.002197
-0.017822
-0.027100
-0.031494
-0.033936
-0.023682
-0.010010
0.009491
-0.003662
-0.003662
0.027069
0.088593
0.125214
0.080780
0.194061
0.240448
0.251190
0.219940
0.184296
0.154999
0.128143
0.135956
0.197479
0.219452
0.214081
0.209198
0.206757
0.161346
0.136932
0.086151
0.053925
0.019745
-0.003174
-0.034424
-0.037354
-0.056396
-0.062256
-0.059814
-0.077393
-0.051514
-0.076416
-0.071045
-0.078369
-0.063721
-0.065186
-0.069580
-0.060791
-0.059814
-0.055420
-0.058838
-0.041748
-0.032959
-0.052979
-0.042725
-0.039795
-0.023193
-0.028076
-0.028564
-0.023193
-0.026611
-0.021240
-0.008545
-0.013428
-0.003662
-0.011475
-0.007568
0.002167
-0.012939
-0.007080
0.004608
-0.000244
-0.005127
-0.014893
-0.005615
-0.004150
-0.001221
-0.007568
-0.003662
0.004120
0.005096
-0.014404
0.000214
-0.004150
-0.004639
-0.004150
-0.004639
0.002167
0.002655
0.003632
0.005585
0.000702
0.005585
-0.001221
0.002655
0.001190
-0.003662
0.007050
0.004608
0.001678
0.001678
0.001678
0.001678
0.009491
0.006073
-0.005127
0.003143
-0.000244
0.011932
-0.000244
0.004120
0.008026
0.001678
0.002167
0.002655
-0.001221
0.011444
0.001190
-0.001709
0.003143
0.007050
0.001190
0.003632
0.001678
-0.009521
0.007050
0.009003
0.003143
-0.001221
0.001190
0.001678
0.002655
0.004608
-0.000732
-0.000244
-0.004639
0.000702
0.000214
0.003632
-0.008057
-0.000732
-0.001221
-0.004150
0.000214
0.004608
-0.000244
-0.001221
-0.003174
-0.007080
-0.002686
-0.000244
0.002655
-0.000732
-0.010498
-0.000244
-0.002197
0.001190
-0.001221
0.014862
0.020233
0.011932
0.026581
0.033905
0.040253
0.040253
0.050995
0.031464
0.018768
0.013397
0.022186
0.017792
0.010956
0.020721
0.015350
-0.006104
-0.019775
-0.088623
-0.198975
-0.240967
-0.175049
-0.136963
-0.174561
-0.135498
-0.073486
-0.048584
-0.109619
-0.140381
-0.187256
-0.218506
-0.095459
-0.015381
0.106171
0.012421
-0.057373
-0.096924
-0.000244
0.154510
0.215546
0.211151
0.192108
0.197968
0.196991
0.191132
0.181366
0.172089
0.169647
0.161835
0.182343
0.173553
0.182343
0.154999
0.136444
0.135468
0.124237
0.110077
0.093475
0.077362
0.062714
0.042206
0.031952
0.029022
0.009979
-0.004639
-0.007568
-0.020752
-0.037354
-0.037842
-0.042236
-0.042725
-0.054932
-0.054443
-0.051025
-0.032959
-0.031982
-0.033447
-0.048096
-0.054932
-0.061279
-0.045654
-0.031982
-0.017822
-0.011963
-0.002197
0.010468
0.005096
-0.011475
-0.021240
-0.027588
-0.005615
-0.003174
0.003632
-0.002197
-0.005127
-0.006104
-0.021240
-0.017822
-0.013428
-0.022217
-0.021240
-0.030518
-0.037354
-0.034912
-0.035400
-0.036865
-0.039307
-0.032471
-0.045654
-0.036865
-0.030029
-0.036865
-0.031494
-0.021729
-0.036865
-0.023682
-0.021729
-0.016846
-0.028076
-0.010010
-0.004150
-0.007080
-0.001221
-0.003174
-0.007568
-0.001221
-0.003174
0.007050
0.014374
0.011932
0.001190
0.007050
0.008514
0.008026
0.000214
0.001678
0.003632
0.000702
0.021210
0.017303
-0.001221
0.009491
0.004120
0.009491
0.013885
0.004608
0.000214
0.011932
-0.000244
0.012909
0.004120
0.012421
0.012909
0.012421
0.011444
0.008026
-0.002686
0.011932
0.002167
0.001190
0.005096
0.015839
0.002167
0.016815
0.009979
0.004120
-0.000244
0.000702
0.007050
-0.000732
0.001190
-0.000244
-0.002686
-0.016357
-0.000732
-0.001709
-0.006104
-0.003174
-0.001221
-0.003174
-0.008057
-0.012451
0.005585
-0.014893
-0.001221
-0.003662
0.000214
0.000214
-0.003662
-0.004150
0.003143
-0.001709
-0.005127
0.002167
-0.006104
-0.008057
0.000214
-0.006592
-0.013916
-0.036377
-0.073486
-0.088623
-0.061279
0.119843
0.309784
0.347382
0.256073
0.136444
0.065643
0.052460
0.077850
0.212616
0.347382
0.405975
0.370819
0.385468
0.308319
0.299042
0.284393
0.257050
0.228241
0.208221
0.171112
0.124725
0.127655
0.134003
0.133026
0.075897
0.029022
-0.006104
-0.041260
-0.053467
-0.076904
-0.082275
-0.085205
-0.096436
-0.111572
-0.099365
-0.086182
-0.077881
-0.066650
-0.061768
-0.068115
-0.062256
-0.054443
-0.032959
-0.031494
-0.018311
-0.018799
-0.016846
-0.005615
-0.005615
0.002655
0.000214
0.001190
0.024139
0.013397
0.009491
0.018768
0.019745
0.001190
-0.019775
-0.037354
-0.054932
-0.066162
-0.074951
-0.056885
-0.006592
-0.010498
-0.035400
-0.063232
-0.066162
-0.064209
-0.069580
-0.059326
-0.042236
-0.035889
-0.030029
-0.027588
-0.009521
-0.014404
-0.002197
0.000214
0.003143
0.014374
0.004120
0.021698
0.004608
0.015839
0.006073
0.011932
-0.005127
-0.003174
0.000702
0.002167
0.004608
-0.003174
0.003632
-0.002197
-0.004639
-0.010498
-0.000244
-0.002197
0.001678
-0.012451
-0.005615
-0.007080
-0.013916
0.007050
-0.005615
0.009491
0.010956
0.029022
0.032928
0.018768
0.004608
0.022675
0.039764
0.057343
0.042694
0.002167
0.031952
0.030975
0.024628
0.023651
0.026581
0.006561
0.013885
0.028534
0.016327
0.022186
0.006073
-0.008545
-0.011963
-0.014893
-0.010498
-0.019775
-0.008545
-0.005615
-0.010986
-0.004639
-0.026123
-0.017334
-0.025146
-0.018799
-0.019775
-0.016846
-0.002686
-0.005615
-0.013428
-0.007080
-0.017334
-0.011475
-0.020264
-0.027588
-0.017822
-0.010986
-0.004639
-0.021240
-0.021240
-0.012939
-0.024658
-0.003174
-0.013428
-0.012451
-0.018799
-0.016357
-0.005127
-0.022705
-0.024658
-0.010986
-0.017334
-0.017822
-0.021729
-0.018799
-0.010010
-0.011963
-0.010498
-0.011963
-0.007080
-0.009033
-0.016846
0.000214
-0.005615
0.007050
0.007538
0.011444
0.007538
0.033905
0.020233
0.008514
0.013397
-0.003662
0.002655
-0.002686
-0.011475
-0.015869
0.042206
0.026581
-0.081787
-0.288818
-0.141357
0.138397
0.334198
0.388885
-0.017822
-0.280518
-0.379150
-0.229736
-0.028564
0.033905
0.099335
0.088104
0.058807
0.014862
-0.010986
-0.028564
-0.039795
-0.030518
-0.032959
-0.029053
-0.011963
0.001190
0.037323
0.032928
0.029510
0.030487
0.017303
0.009979
0.024628
0.019745
0.031952
0.045624
0.042206
0.039764
0.032440
0.019745
0.045135
0.048065
0.055878
0.060272
0.065643
0.071503
0.052948
0.044647
0.038788
0.020721
0.021698
0.032440
0.035370
0.038300
0.032928
0.014374
0.013397
0.002655
-0.005127
-0.005127
-0.019775
-0.018799
-0.029053
-0.025146
-0.023193
-0.040283
-0.026611
-0.026123
-0.018311
-0.029541
-0.027588
-0.017334
-0.025635
-0.022217
-0.025146
-0.024658
-0.018311
-0.018311
-0.020264
-0.019775
-0.015869
-0.014404
-0.022217
-0.014893
-0.013428
-0.020752
-0.011475
-0.007080
-0.012451
-0.006104
-0.011475
-0.008057
-0.003662
-0.005127
0.003143
0.001678
-0.002197
0.001678
0.002655
-0.003174
0.016815
0.006561
0.015350
0.009491
0.019745
0.015839
0.013397
0.021210
0.024628
0.026581
0.027557
0.032928
0.035370
0.029510
0.029510
0.029022
0.021210
0.032440
0.027557
0.032440
0.033905
0.033417
0.037811
0.031464
0.020721
0.022675
0.025604
0.035370
0.031464
0.042694
0.042206
0.041718
0.041718
0.046112
0.036835
0.031952
0.029022
0.026581
0.025604
0.018280
0.031952
0.039764
0.032928
0.016327
0.032440
0.026093
0.019257
0.013397
0.011932
0.002655
0.001678
0.000702
-0.000244
-0.003662
0.008514
0.000214
0.005096
0.017792
-0.001221
0.005585
-0.004639
-0.003174
-0.004150
-0.004150
-0.010498
-0.008057
0.004120
-0.001221
0.006073
0.002655
-0.000244
0.005585
-0.008545
0.000214
-0.001709
0.001190
0.004608
0.015350
0.003143
-0.004150
0.001190
0.002655
0.004120
-0.004150
-0.015381
-0.029541
-0.042725
-0.072998
-0.102783
-0.147705
-0.182861
-0.135498
0.072968
0.461639
0.629120
0.486542
0.309784
0.129120
0.023163
0.036835
0.109589
0.237518
0.344940
0.400604
0.461639
0.455292
0.392303
0.314178
0.245819
0.208710
0.124237
0.111542
0.083221
0.028046
0.002655
-0.040771
-0.067627
-0.075928
-0.068115
-0.063232
-0.054932
-0.051514
-0.054932
-0.058350
-0.062256
-0.060791
-0.048584
-0.042236
-0.037354
-0.023682
-0.026123
-0.031006
-0.026611
-0.025146
-0.034424
-0.031982
-0.023193
-0.018799
0.000214
-0.001709
0.004120
-0.000244
0.002167
-0.001221
0.001678
-0.005615
0.003632
0.017303
0.030487
0.026581
0.033417
0.026093
0.010468
0.003632
0.001678
-0.004150
0.001190
-0.016846
-0.019775
-0.009033
-0.031494
-0.040771
-0.033936
-0.053467
-0.058350
-0.060791
-0.068604
-0.060303
-0.069092
-0.075439
-0.066650
-0.069092
-0.068115
-0.065674
-0.054932
-0.049072
-0.057373
-0.049072
-0.043701
-0.045166
-0.033936
-0.041748
-0.036865
-0.026123
-0.022705
-0.024170
-0.011475
-0.016846
-0.021240
-0.021729
-0.025146
-0.021729
-0.014893
-0.025146
-0.011475
-0.018799
-0.022217
-0.018311
-0.014893
-0.015381
-0.016357
-0.022217
-0.010986
-0.017822
-0.004639
-0.022217
-0.018311
-0.019287
-0.016357
-0.003174
-0.013916
-0.017334
-0.006592
-0.004150
-0.001221
0.000214
0.002655
-0.008057
-0.002686
-0.005615
0.003143
0.005096
0.002167
0.009003
0.006561
-0.002197
0.005585
-0.004639
0.002167
-0.003662
0.002655
0.003632
0.006561
0.014862
0.018280
0.018280
0.008514
0.012421
0.008026
-0.001221
0.027557
0.031464
0.025604
0.020233
0.016327
0.009003
0.018280
0.018768
0.021698
0.027557
0.031952
0.039276
0.043182
0.033905
0.021210
0.018280
0.022186
0.018768
0.012421
-0.001221
-0.012451
-0.004150
-0.035400
-0.089111
-0.135498
-0.112061
-0.063232
0.177948
0.538788
0.814667
0.576385
0.184784
-0.321045
-0.754639
-0.634521
-0.242920
0.112518
0.309784
0.293671
0.224823
0.125702
-0.025146
-0.153076
-0.233643
-0.232666
-0.252197
-0.254639
-0.236084
-0.201904
-0.151611
-0.114990
-0.080322
-0.041260
-0.038330
-0.010010
0.018280
0.014862
0.029510
0.041718
0.047577
0.039276
0.041718
0.020233
0.026093
0.051483
0.052460
0.047577
0.047577
0.058807
0.055389
0.037811
0.018280
0.020721
0.011444
0.027069
0.033905
0.047089
0.033417
0.035370
0.018768
0.017303
0.009491
0.001678
0.005096
0.010468
0.005096
0.009979
0.008026
0.009003
0.005585
0.004608
0.016327
-0.012451
-0.025146
-0.031982
-0.034912
-0.035400
-0.042725
-0.027588
0.011932
0.033417
0.012909
-0.013428
-0.012939
-0.025635
-0.020264
-0.012451
-0.006104
0.005585
0.006561
0.020233
0.013885
0.024139
0.034393
0.022186
0.036346
0.032928
0.035858
0.036346
0.038788
0.044159
0.034882
0.034882
0.039764
0.024628
0.036835
0.033905
0.032928
0.009979
0.014862
0.006073
0.017792
0.013397
0.024628
0.020233
0.015839
0.001190
0.016815
-0.003174
-0.005127
-0.011963
-0.017334
-0.007080
-0.012451
-0.013916
-0.013916
-0.008545
-0.017334
-0.004639
-0.017822
-0.015869
-0.014893
-0.018799
-0.018799
-0.004639
-0.009033
-0.015381
-0.005127
-0.010986
-0.002197
-0.009033
0.001678
-0.003662
-0.000732
-0.013428
-0.005615
-0.013916
-0.000244
0.006561
-0.007568
-0.006104
-0.007080
-0.007080
-0.003662
0.009979
-0.009033
-0.012451
-0.019287
-0.016357
-0.001709
-0.010010
-0.001221
-0.014404
-0.014893
-0.002686
-0.001709
-0.004639
-0.004639
-0.009521
0.005585
-0.001221
0.003632
0.007050
-0.000244
0.005096
0.012909
0.009491
0.018768
0.017792
0.027069
0.023163
0.015839
0.020233
0.012909
0.013885
0.017303
0.013885
-0.013428
-0.059814
-0.142334
-0.185791
0.087616
0.496307
0.698456
0.574432
0.335663
0.065643
-0.013428
0.040253
0.112030
0.206268
0.283417
0.351288
0.376190
0.363983
0.311737
0.244843
0.202362
0.124725
0.061249
0.016327
-0.021729
-0.053955
-0.072021
-0.097412
-0.106201
-0.121338
-0.124268
-0.117920
-0.129639
-0.121826
-0.110596
-0.107666
-0.096924
-0.085693
-0.104248
-0.083252
-0.080322
-0.083740
-0.075439
-0.078857
-0.068604
-0.069092
-0.062256
-0.051514
-0.055420
-0.048096
-0.035889
-0.035889
-0.042236
-0.043213
-0.037354
-0.028564
-0.031006
-0.036377
-0.033936
-0.027100
-0.031982
-0.045166
-0.042725
-0.030518
-0.024658
-0.011475
-0.010498
-0.009521
-0.012451
0.003143
0.009979
0.010956
0.024139
0.021698
0.026581
0.023163
-0.002686
-0.014404
0.003143
0.029022
0.062225
0.082245
0.054413
0.029999
0.011444
-0.005615
-0.006592
-0.008057
0.012909
0.024628
0.051483
0.035370
0.024139
0.006073
0.004120
-0.002686
0.005096
0.000702
0.010468
0.023651
0.028046
0.041718
0.031952
0.037323
0.034882
0.044647
0.035370
0.036346
0.038300
0.041229
0.041229
0.042694
0.049530
0.045135
0.044647
0.029510
0.034882
0.034882
0.039276
0.036835
0.038788
0.038788
0.041718
0.036346
0.034882
0.015350
0.013885
0.011444
0.001190
0.006073
0.005585
0.006561
0.005096
0.001678
-0.007568
-0.004639
-0.017334
-0.017822
-0.010986
-0.027588
-0.032471
-0.031006
-0.027588
-0.031006
-0.023682
-0.032471
-0.024658
-0.024658
-0.027588
-0.024170
-0.022705
-0.020264
-0.009521
-0.022705
-0.013428
-0.021240
-0.003174
-0.011963
-0.014893
-0.009033
-0.012451
-0.013428
-0.012939
-0.008057
-0.009033
-0.005615
-0.012939
-0.013428
-0.015381
-0.017822
-0.014893
-0.015381
-0.028076
-0.022705
-0.032471
-0.027100
-0.024170
-0.028076
-0.036377
-0.046143
-0.030029
-0.008545
0.080780
0.254608
0.252167
0.122772
0.010468
-0.037354
-0.112549
-0.036865
0.101776
0.122284
0.169647
0.141327
0.057343
0.011932
0.019257
0.010468
-0.011963
-0.019287
-0.006592
0.065643
0.049042
0.011444
-0.037842
-0.064209
-0.050537
-0.033936
0.006073
0.027069
0.027069
0.025604
0.033417
0.054901
0.057831
0.044647
0.037323
0.034882
0.018280
0.018768
0.017792
0.005585
0.009491
0.001190
-0.020752
-0.027588
-0.005615
-0.025146
-0.013916
-0.033936
-0.029541
-0.023682
-0.026123
-0.031982
-0.037354
-0.041748
-0.045654
-0.036377
-0.022217
-0.021729
-0.034424
-0.025146
-0.026123
-0.031494
-0.019775
-0.033936
-0.028564
-0.026611
-0.023682
-0.023682
-0.020264
-0.024170
-0.019287
-0.011475
-0.021240
-0.006592
-0.017822
-0.012939
-0.011475
-0.011963
-0.015381
-0.001221
-0.009521
-0.000244
-0.000244
-0.006592
-0.010986
0.001190
-0.005615
0.002655
-0.010498
0.004608
0.004120
0.002655
0.006073
0.009491
0.030975
0.031464
0.019257
0.017303
0.028046
0.025604
0.024628
0.014862
0.032928
0.025604
0.029022
0.044159
0.048065
0.039276
0.064667
0.064178
0.059784
0.059296
0.046600
0.046112
0.051483
0.042694
0.051971
0.050507
0.063202
0.066132
0.056366
0.053436
0.047089
0.033905
0.041229
0.020233
0.020721
0.023163
0.031464
0.032440
0.031464
0.022675
0.008514
0.010468
0.013397
0.007050
0.007050
0.013885
0.006073
0.015350
0.000702
0.009003
0.010468
0.009979
-0.003174
-0.006592
-0.007568
-0.003662
-0.011475
-0.009033
-0.014893
-0.014893
-0.010010
-0.023193
-0.010010
-0.031982
-0.026123
-0.031006
-0.039307
-0.031494
-0.024658
-0.014893
-0.029541
-0.030029
-0.039307
-0.036377
-0.022705
-0.033936
-0.027100
-0.029053
-0.028076
-0.011963
-0.015869
-0.005127
-0.010498
-0.029053
-0.048096
-0.047607
-0.052002
-0.067139
-0.061768
-0.044189
0.012421
0.008026
-0.018311
-0.029541
-0.025635
-0.038330
-0.026611
-0.021729
-0.013916
-0.011475
-0.001221
0.021698
0.014862
0.018768
0.018768
0.031464
0.029022
0.028534
0.034393
0.047577
0.028046
0.024139
0.028534
0.029510
0.021698
0.018280
0.014374
-0.011963
-0.025635
-0.074951
-0.136963
-0.187744
-0.126709
0.250214
1.009491
0.972870
0.489471
-0.218994
-0.594482
-0.474854
-0.186768
0.125702
0.273163
0.330292
0.300995
0.225311
0.134003
0.031952
-0.059326
-0.112061
-0.184326
-0.214111
-0.215576
-0.178955
-0.144775
-0.129150
-0.093994
-0.079346
-0.063232
-0.050537
-0.023682
-0.006592
0.016327
0.030487
0.032928
0.032928
0.043671
0.049042
0.050018
0.062225
0.066132
0.070038
0.066132
0.055878
0.047089
0.051483
0.040741
0.038300
0.026581
0.031464
0.023651
0.016327
0.013885
0.011932
0.002167
0.019745
0.011932
0.006073
-0.002197
-0.001221
-0.002686
-0.003174
-0.010498
-0.007568
-0.004150
-0.006592
0.001678
-0.004639
0.002167
-0.009521
-0.001221
0.001190
0.000702
0.003632
0.001190
-0.005615
0.001678
0.000702
0.006561
0.019745
0.011932
0.016815
0.010956
0.020233
0.029999
0.027069
0.033417
0.024628
0.043182
0.046112
0.048553
0.064178
0.058319
0.048553
0.046112
0.036346
0.048065
0.046600
0.051971
0.043671
0.029999
0.032928
0.028534
0.057831
0.067596
0.053925
0.028534
0.025604
0.002655
0.013397
0.002655
-0.000732
0.029022
0.021698
0.020721
0.011444
0.016327
0.009003
0.009979
-0.001709
-0.003662
0.000214
-0.022705
-0.013916
-0.006104
-0.017334
-0.007080
-0.005615
-0.015869
-0.017334
-0.019287
-0.014404
-0.010986
-0.014404
-0.004639
-0.012451
-0.012939
-0.007568
-0.022217
0.000702
0.007050
-0.009521
-0.009033
-0.009033
-0.009033
0.000702
-0.007080
-0.004150
-0.010986
-0.009033
-0.003662
-0.008545
-0.006592
-0.001221
-0.015869
0.000702
0.005096
-0.008545
-0.002197
-0.008545
-0.008057
-0.018311
-0.002197
-0.008545
-0.000732
-0.007080
0.002167
-0.000244
0.001190
-0.003174
-0.002197
-0.010986
-0.000732
0.002655
-0.003662
-0.006592
-0.003174
-0.010010
-0.000244
-0.000732
-0.007568
0.002655
0.003632
-0.010498
-0.009521
-0.005127
-0.013428
-0.010986
-0.011475
-0.009033
-0.011963
-0.015381
-0.007568
-0.015381
-0.004150
-0.011475
-0.010498
-0.010498
0.002655
-0.007568
-0.001221
-0.004150
-0.009521
0.002655
0.001678
0.002655
-0.006592
0.007050
0.009979
0.001678
0.000214
0.005585
0.004120
0.009491
0.009979
0.005096
0.006561
0.009491
0.009979
0.013397
0.005096
0.004608
0.009979
-0.004150
0.011444
0.003632
-0.001221
0.000214
-0.010986
-0.014893
0.001678
0.002167
-0.002686
-0.003174
0.010468
0.109100
0.168182
0.259979
0.252655
0.055389
-0.085205
-0.227295
-0.248291
-0.005615
0.095917
0.105194
0.155487
0.139374
0.028046
-0.062744
-0.092041
-0.103760
-0.076416
-0.066162
-0.051514
-0.034424
-0.031494
-0.025635
-0.023193
-0.007568
0.008514
0.035858
0.037811
0.047577
0.049042
0.060760
0.071503
0.077850
0.088593
0.084198
0.076385
0.075897
0.055389
0.054413
0.057831
0.041718
0.068085
0.075409
0.059784
0.056366
0.054413
0.038788
0.021698
0.009491
0.019745
0.016327
0.020721
0.027069
0.036835
0.034393
0.031464
0.031464
0.017792
0.011932
-0.001221
-0.020752
-0.012939
0.009003
-0.000732
-0.005615
-0.000732
-0.006592
-0.015381
-0.006592
-0.002197
0.008026
0.007050
0.004608
-0.014893
-0.006104
0.001190
-0.002686
0.012421
0.008026
0.004608
0.000214
0.005585
0.002167
-0.004150
-0.004639
-0.011963
-0.006592
-0.007568
-0.008057
0.001190
-0.006104
-0.006104
-0.003662
-0.015381
-0.009521
-0.006104
-0.008545
0.006073
-0.011963
0.000214
0.000702
0.000214
0.007538
0.000702
-0.002686
0.000702
0.005585
0.011444
0.015350
0.012909
0.002167
0.007538
0.010468
0.013397
0.014862
0.014374
0.015839
0.004608
0.008026
0.018280
0.011444
0.009003
0.014862
0.009491
0.013397
0.010956
-0.001709
0.009003
0.005096
0.012421
0.005585
0.002655
0.002655
-0.002686
-0.002686
0.002655
0.009491
0.004608
-0.001221
0.001678
0.003632
0.002167
-0.000732
0.003143
-0.003174
-0.004150
-0.002197
-0.012939
0.006073
0.005585
-0.005615
0.002655
-0.004150
-0.003662
-0.001709
-0.000732
-0.001709
0.007538
0.001678
-0.007568
-0.006592
-0.010986
0.005585
-0.007080
-0.001709
-0.014404
0.000702
-0.000244
0.002655
0.001190
-0.006592
0.004120
0.007538
0.008514
-0.001709
0.002655
0.007050
0.009003
0.002655
0.013397
-0.000244
0.004120
0.004120
0.004608
0.002655
-0.001221
0.004120
0.002167
-0.005127
0.001190
0.000214
-0.004150
-0.006104
0.004120
-0.000732
-0.002197
-0.001709
-0.003662
-0.007568
0.000214
0.000702
0.001678
-0.002197
0.002655
-0.003662
-0.001221
-0.000732
-0.000732
0.005096
-0.000244
-0.011475
-0.010010
-0.007568
-0.014893
-0.008545
-0.015381
-0.010010
-0.013916
-0.016846
-0.014404
-0.021240
-0.019775
-0.034424
-0.072510
-0.119873
-0.213135
-0.224854
-0.052490
0.396210
0.856171
1.009491
0.593475
0.089569
-0.242432
-0.407959
-0.252197
0.012421
0.287811
0.442596
0.486542
0.429413
0.304413
0.190643
0.096893
-0.015381
-0.063232
-0.106201
-0.145264
-0.150635
-0.151611
-0.130127
-0.093018
-0.059326
-0.024170
0.004120
0.009491
0.019257
0.029022
0.044647
0.053436
0.058319
0.083221
0.078827
0.080780
0.069061
0.064178
0.069550
0.069550
0.061249
0.055389
0.036835
0.042694
0.029510
0.006073
0.024139
0.019257
0.001678
-0.022217
-0.030029
-0.028076
-0.034912
-0.043213
-0.051514
-0.045654
-0.047119
-0.050537
-0.059814
-0.052002
-0.057861
-0.060791
-0.058838
-0.051514
-0.052490
-0.054443
-0.049072
-0.060303
-0.049561
-0.043701
-0.040283
-0.038330
-0.027100
-0.031494
-0.029541
-0.034424
-0.012451
-0.012451
-0.032959
-0.047607
-0.057861
-0.065674
-0.068604
-0.079346
-0.055908
-0.020752
-0.000244
-0.013916
-0.032959
-0.045654
-0.057373
-0.044678
-0.042725
-0.026611
-0.013916
0.002167
0.000702
0.006073
0.011932
0.013885
0.015839
0.024628
0.037323
0.034393
0.031464
0.021210
0.029510
0.032928
0.030487
0.024139
0.015839
0.023163
0.010468
0.008514
0.005585
0.019257
0.007050
0.011932
0.009003
0.008026
0.002167
-0.006592
0.006561
0.006073
0.007050
0.004608
-0.002686
0.002655
-0.000732
-0.004150
0.003143
-0.004150
-0.002197
-0.005127
0.003143
-0.004150
-0.004150
-0.006104
-0.002197
-0.008057
0.004608
-0.003662
0.000702
-0.005615
0.006073
0.004120
-0.004639
0.001190
0.000214
-0.004639
-0.001709
0.003632
0.008026
-0.008545
0.003632
0.001678
0.004608
-0.002197
0.003143
-0.005615
0.006073
-0.002686
0.003143
0.000214
-0.002686
-0.000244
0.005585
-0.001709
-0.006104
-0.014404
-0.000732
-0.010986
-0.010010
0.000702
-0.010010
-0.012939
-0.010498
-0.012451
-0.011475
-0.019775
-0.010498
-0.020752
-0.006104
-0.003662
-0.015381
-0.008057
-0.021729
-0.022217
-0.025635
-0.057861
-0.085205
-0.138428
-0.202393
-0.074951
0.145233
0.398651
0.509003
0.475311
0.238495
0.057343
-0.031494
-0.004150
0.094940
0.178436
0.240448
0.331268
0.363983
0.352264
0.289764
0.222382
0.192596
0.121796
0.066620
0.004120
-0.021240
-0.009033
-0.018799
-0.035400
-0.046143
-0.073486
-0.075439
-0.065674
-0.074463
-0.076416
-0.078369
-0.056396
-0.056885
-0.065186
-0.048096
-0.045166
-0.042725
-0.018799
-0.013428
-0.024658
-0.029541
-0.031982
-0.029053
-0.006592
-0.011963
-0.010498
-0.016846
-0.013428
0.013885
0.019257
0.027557
0.017792
0.027069
0.024139
0.033905
0.032928
0.041718
0.044647
0.062714
0.060272
0.069550
0.063690
0.069550
0.066620
0.055389
0.050507
0.041229
0.057831
0.065155
0.051483
0.040253
0.023163
0.022186
0.012421
0.014374
0.012421
0.003143
-0.001709
-0.018799
-0.016357
-0.022705
-0.022705
-0.012451
-0.012451
-0.008545
-0.022217
-0.011475
-0.012451
-0.023682
-0.029541
-0.019287
-0.028564
-0.023682
-0.007080
-0.018799
-0.004639
-0.011475
-0.020752
-0.005615
-0.014893
-0.014893
-0.028076
-0.023193
-0.023193
-0.020752
-0.024170
-0.022705
-0.019287
-0.019287
-0.014893
-0.019287
-0.014404
-0.018799
-0.021240
-0.015381
-0.013428
-0.010986
-0.010498
-0.014404
-0.013916
-0.011963
-0.017334
-0.019775
-0.012451
-0.009521
-0.007080
-0.000244
-0.018799
-0.012451
-0.008545
-0.006592
-0.007080
-0.006592
-0.007568
0.000214
-0.003662
-0.006104
-0.001221
-0.007568
0.007050
-0.004150
-0.000244
0.000214
-0.010010
-0.002686
0.004120
-0.008545
-0.003662
-0.005615
-0.001221
-0.007568
-0.010498
-0.010498
0.007538
-0.002686
-0.004150
-0.010010
-0.010986
-0.012451
-0.007080
-0.010986
-0.007080
-0.017334
-0.022705
-0.013916
-0.018799
-0.020264
-0.014893
-0.020752
-0.015869
-0.021729
-0.025635
-0.030029
-0.035889
-0.056885
-0.078369
-0.133057
-0.221924
-0.283447
-0.166748
0.259003
0.860077
1.009491
0.604706
0.099823
-0.515381
-0.915283
-0.579834
0.020721
0.327850
0.425018
0.368378
0.236542
0.134003
0.029510
-0.088135
-0.144775
-0.189209
-0.203369
-0.200439
-0.201904
-0.177979
-0.164795
-0.130127
-0.077393
-0.066162
-0.048096
-0.016357
-0.005127
0.012421
0.031952
0.031952
0.026093
0.022186
0.014862
0.044159
0.060272
0.064178
0.069550
0.078827
0.073944
0.079803
0.083221
0.075409
0.067596
0.066132
0.075897
0.084686
0.092499
0.092010
0.075897
0.062714
0.066132
0.058807
0.061249
0.071503
0.074921
0.078827
0.052948
0.043671
0.020721
0.019745
0.023163
0.027557
0.026093
0.023651
0.021210
0.017303
0.018280
0.009979
0.003143
0.017303
0.008026
0.029510
0.025604
0.024628
0.024628
0.006073
0.024139
0.017792
0.025116
0.034882
0.034882
0.035858
0.043182
0.029022
0.024139
0.034882
0.033417
0.035858
0.038300
0.017303
0.009979
0.006561
0.004120
-0.001709
-0.011475
-0.000244
-0.002686
-0.005615
-0.006104
-0.007568
-0.011963
-0.007568
-0.010986
-0.015869
-0.027588
-0.010010
-0.015869
-0.021729
-0.026611
-0.029053
-0.027588
-0.021240
-0.025146
-0.022217
-0.019775
-0.031006
-0.021729
-0.024658
-0.035889
-0.029053
-0.024658
-0.029541
-0.032959
-0.031982
-0.018311
-0.027100
-0.019775
-0.024170
-0.019287
-0.023193
-0.018799
-0.013916
-0.012451
-0.015381
-0.017334
-0.027100
-0.010010
-0.020752
-0.018311
-0.004639
-0.029541
-0.022217
-0.017334
-0.025146
-0.015869
-0.017334
-0.018311
-0.028564
-0.021729
-0.019775
-0.017334
-0.018799
-0.019775
-0.020264
-0.025635
-0.036865
-0.014893
-0.028076
-0.018799
-0.029053
-0.030029
-0.018311
-0.026611
-0.024170
-0.020264
-0.020752
-0.021240
-0.021240
-0.010498
-0.011963
-0.010010
-0.015869
-0.020752
-0.018799
-0.016357
-0.030029
-0.050049
-0.077393
-0.137939
-0.180908
-0.124756
0.147675
0.541718
0.579803
0.354706
0.087128
-0.047607
-0.001709
0.101776
0.230682
0.330292
0.428436
0.481171
0.478729
0.422089
0.339569
0.227753
0.152069
0.096893
0.094452
0.083710
0.038788
0.015350
-0.010986
-0.024170
-0.048096
-0.068604
-0.070068
-0.075928
-0.087158
-0.093018
-0.103760
-0.099365
-0.093506
-0.101807
-0.085693
-0.091553
-0.072021
-0.062256
-0.067627
-0.062256
-0.055908
-0.051025
-0.054443
-0.059326
-0.047607
-0.035400
-0.040771
-0.029053
-0.040283
-0.043701
-0.033936
-0.040283
-0.037842
-0.026611
-0.027588
-0.019775
-0.025635
-0.031982
-0.024658
-0.017822
-0.018799
-0.006592
-0.009033
-0.010010
-0.023193
-0.030029
-0.024658
-0.011475
-0.013916
-0.016357
-0.015869
-0.015381
-0.019287
-0.018799
-0.018799
-0.022705
-0.018311
-0.010498
0.006073
-0.006104
0.008026
0.006073
0.020721
0.012909
0.035370
0.046600
0.044647
0.043182
0.043671
0.045135
0.049042
0.064178
0.056854
0.065155
0.076385
0.058807
0.057343
0.067108
0.058319
0.051971
0.054413
0.055878
0.054901
0.043182
0.041718
0.039276
0.032440
0.045135
0.043671
0.033905
0.026581
0.022186
0.016327
0.032440
0.024628
0.032440
0.029022
0.041229
0.043671
0.032440
0.021210
0.022675
0.013885
0.015350
0.010956
0.024139
0.025116
0.017303
0.014374
0.014374
0.007050
0.009979
0.005096
-0.006592
-0.002686
-0.014893
-0.011475
-0.007080
-0.020264
-0.016846
-0.025146
-0.024170
-0.025635
-0.025146
-0.025635
-0.041260
-0.039795
-0.037354
-0.040771
-0.041260
-0.045166
-0.062256
-0.077393
-0.075928
-0.092529
-0.104248
-0.090088
-0.001221
0.156464
0.229218
0.152069
0.059784
0.032928
0.048065
0.077850
0.025116
0.052948
0.101288
0.169159
0.186737
0.184296
0.176971
0.139374
0.069550
0.017792
-0.009033
-0.004150
0.008514
-0.025146
-0.068115
-0.096436
-0.132568
-0.145264
-0.153564
-0.158936
-0.148193
-0.143799
-0.140381
-0.136963
-0.150146
-0.165283
-0.168213
-0.167725
-0.159912
-0.147217
-0.124268
-0.098389
-0.070557
-0.067139
-0.064209
-0.069580
-0.078369
-0.069092
-0.054443
-0.048584
-0.030029
-0.021240
-0.023682
-0.011963
-0.016846
-0.007568
-0.010498
-0.010986
-0.002197
0.003632
0.000702
0.002167
0.000702
0.007050
0.002167
-0.005127
0.005096
0.009979
0.005585
0.008514
0.017303
0.010956
0.010956
0.000702
0.016815
0.009491
0.016327
0.016815
0.013397
0.029022
0.035370
0.065155
0.061249
0.052460
0.026093
-0.030518
-0.058350
-0.051025
-0.044189
-0.017334
0.042694
0.046112
0.060760
0.063202
0.079315
0.035858
-0.040283
-0.049561
-0.032471
0.006561
0.096893
0.183807
0.211151
0.166229
0.089081
0.034393
0.054413
0.094452
0.131073
0.150116
0.130096
0.132538
0.123749
0.108124
0.098846
0.088104
0.088593
0.092010
0.075897
0.080292
0.082245
0.081757
0.077850
0.069550
0.059784
0.064178
0.062225
0.068573
0.069550
0.058807
0.080292
0.081268
0.071503
0.072479
0.068085
0.069061
0.070038
0.051483
0.058319
0.040741
0.041229
0.042694
0.042206
0.038788
0.035370
0.021698
0.024628
0.019257
0.022186
0.011444
0.000702
0.005096
0.004608
0.011444
0.001190
0.004120
-0.002197
-0.002686
0.004120
-0.005615
0.002167
-0.007080
-0.013916
0.001190
0.005585
-0.005615
0.005096
-0.010986
-0.003662
0.002167
-0.006592
-0.018799
-0.017822
-0.023193
-0.027588
-0.074951
-0.103271
-0.183350
-0.188232
0.123749
0.453339
0.551483
0.465057
0.257538
0.049530
-0.100342
-0.162842
-0.103760
-0.036865
0.137909
0.281952
0.288300
0.245819
0.174530
0.080780
0.009979
-0.068115
-0.123779
-0.142822
-0.152588
-0.161377
-0.172607
-0.176025
-0.156982
-0.164795
-0.159424
-0.150146
-0.151123
-0.126709
-0.093506
-0.100342
-0.084717
-0.076904
-0.083252
-0.074463
-0.073975
-0.064697
-0.048584
-0.048096
-0.040283
-0.034912
-0.036865
-0.046143
-0.034424
-0.030518
-0.025635
-0.051025
-0.064209
-0.073486
-0.080322
-0.088623
-0.087646
-0.083740
-0.053467
-0.013916
-0.013428
-0.031982
-0.051514
-0.064697
-0.062256
-0.053467
-0.030518
-0.015869
-0.007080
0.008514
0.000702
0.023651
0.025604
0.017792
0.038300
0.032440
0.041229
0.041229
0.034393
0.030975
0.035858
0.017792
0.016815
0.013885
0.021210
-0.000244
0.001678
-0.002197
0.004120
0.001190
-0.010498
-0.000244
-0.009521
0.003143
0.000702
-0.017822
-0.008545
-0.004150
-0.013428
-0.004150
-0.012451
-0.009521
-0.001221
0.003632
-0.005615
-0.008057
-0.014893
-0.004639
0.001190
0.013885
0.022186
0.031464
0.031952
0.022186
0.027069
0.041718
0.051483
0.059784
0.053925
0.044159
0.054901
0.024628
0.004120
0.012909
0.045135
0.094940
0.088593
0.078339
0.070526
0.064178
-0.010498
-0.005127
-0.025635
-0.050049
0.027069
0.067596
0.051971
0.003143
-0.010986
0.004120
0.025116
0.050995
0.044159
0.043671
0.080780
0.089569
0.080292
0.092987
0.127655
0.104706
0.064178
0.064667
0.079315
0.103241
0.122772
0.117889
0.120819
0.119843
0.111053
0.084198
0.073456
0.063202
0.050995
0.045624
0.043671
0.035370
0.022186
0.021698
0.012421
-0.014893
0.011932
0.053436
0.048065
0.006073
0.007538
-0.040283
-0.053467
0.032440
0.096405
0.044647
0.052948
0.047089
0.039276
0.076385
0.149139
0.169159
0.139862
0.099335
0.055878
0.042206
0.058319
0.065155
0.081757
0.088104
0.098846
0.094940
0.080780
0.062225
0.037323
-0.000732
-0.021729
-0.027588
-0.050537
-0.066650
-0.057861
-0.056885
-0.065186
-0.066162
-0.067139
-0.061768
-0.066162
-0.057373
-0.055420
-0.068604
-0.055420
-0.053467
-0.051514
-0.042725
-0.052490
-0.040771
-0.037842
-0.027588
-0.037842
-0.016357
-0.011475
-0.003174
0.006561
0.013397
0.017303
0.001678
-0.011475
0.009003
0.018768
0.022675
0.038300
0.034882
0.031952
0.030975
0.030975
0.029022
0.031464
0.022186
0.042206
0.041718
0.035370
0.029510
0.016327
0.020721
0.008514
0.010468
0.004120
0.002167
-0.003174
0.000214
-0.000732
-0.005615
-0.015381
-0.016357
-0.016357
-0.020264
-0.014404
-0.008545
-0.032471
-0.024170
-0.030029
-0.038330
-0.030029
-0.025635
-0.029053
-0.029053
-0.033447
-0.019287
-0.017822
-0.025146
-0.028564
-0.023682
-0.020752
-0.023682
-0.025635
-0.017822
-0.018311
-0.023193
-0.017334
-0.026611
-0.018799
-0.016357
-0.019287
-0.030029
-0.019287
-0.028564
-0.021729
-0.020752
-0.021240
-0.024170
-0.029541
-0.020264
-0.023193
-0.023193
-0.030029
-0.020264
-0.025635
-0.024658
-0.025146
-0.032959
-0.016846
-0.025146
-0.015381
-0.010498
-0.005615
-0.004639
0.008026
-0.001709
0.008026
-0.005615
-0.013428
-0.012451
-0.010010
0.002655
0.012909
0.004120
-0.002686
-0.005127
-0.002686
-0.004639
-0.012451
0.016327
0.035370
0.028046
0.029022
0.020233
-0.002197
-0.000244
0.020721
0.030975
0.038788
0.039764
0.040253
0.049530
0.035370
0.035370
0.027557
0.025604
0.027069
0.042206
0.041229
-0.002686
-0.008057
0.145721
0.319061
0.376190
0.215546
-0.057373
-0.287354
-0.191162
0.031464
0.022186
0.038788
0.097870
0.160858
0.134491
0.047577
-0.041748
-0.081299
-0.083740
-0.104736
-0.081787
-0.072021
-0.051514
-0.045166
-0.042236
-0.040771
-0.022705
-0.013428
-0.009521
0.005585
0.007538
0.009979
0.018768
0.013397
0.025604
0.026093
0.024628
0.024628
0.027069
0.018768
0.031464
0.026581
0.014374
0.032928
0.036835
0.029022
0.032928
0.021698
0.022675
0.018280
0.023163
0.016815
0.018280
0.024628
0.022186
0.021210
0.023651
0.017303
0.008514
0.009491
0.012421
0.002167
-0.002197
-0.009033
-0.008545
0.002167
0.011932
0.009979
-0.001221
0.021210
-0.000244
-0.017334
-0.012939
-0.005127
-0.005127
0.012421
0.017792
0.023651
0.020721
0.015839
0.017303
0.005096
-0.003662
0.002655
-0.001221
0.002655
-0.004150
0.006073
-0.005615
-0.005127
0.009003
-0.006592
-0.014404
-0.006592
-0.012939
-0.013916
-0.022217
-0.021729
-0.019287
-0.023682
-0.016846
-0.016846
-0.015869
-0.022217
-0.019287
-0.017334
-0.012939
-0.023193
-0.021240
-0.014893
-0.011475
-0.014404
-0.015869
-0.022217
-0.010498
-0.015869
-0.015869
-0.013428
-0.016846
-0.008545
-0.014893
-0.011963
-0.002686
-0.009033
-0.011475
-0.002197
-0.007080
-0.006592
-0.011475
-0.006104
-0.004150
-0.019775
-0.022217
-0.012451
-0.006104
-0.012939
-0.006592
0.001678
0.008026
0.002167
0.003632
0.005585
-0.007080
-0.009033
-0.004639
0.004608
0.011444
0.000214
0.009979
0.005096
0.015839
0.019257
0.020233
0.023163
0.024139
0.018768
0.015350
0.016327
0.026581
0.011932
0.017792
0.008514
0.001190
0.020233
0.003143
-0.002686
-0.018311
-0.025635
0.003632
0.004608
0.014862
0.017792
0.014862
0.021210
0.021210
0.031464
0.026581
0.025604
0.031952
0.037323
0.038300
0.061249
0.060272
0.063690
0.059784
0.068573
0.058807
0.060760
0.048553
0.035370
0.047089
0.050018
0.125702
0.173553
0.165741
0.132050
0.063690
0.046112
0.044647
0.092499
0.114471
0.108124
0.119843
0.113007
0.138885
0.131073
0.115448
0.101288
0.092499
0.073456
0.060272
0.068573
0.096893
0.071503
0.062714
0.034882
0.023651
0.040253
0.026093
0.038300
0.023651
0.003632
0.011444
0.017303
0.001678
-0.002686
-0.025146
-0.001709
0.012421
0.001190
-0.003662
0.042206
0.057831
0.070526
0.037811
0.008514
-0.000732
-0.005127
-0.001221
0.015839
0.069550
0.078339
0.022186
0.006073
0.023163
0.042206
0.009979
-0.024658
-0.059814
-0.053955
-0.055908
-0.064209
-0.066650
-0.072510
-0.078857
-0.075928
-0.082275
-0.075439
-0.081787
-0.090576
-0.079346
-0.059326
-0.058838
-0.036865
-0.009033
0.010956
0.023651
0.032928
0.045135
0.051483
0.053436
0.051971
0.062225
0.083221
0.100311
0.095428
0.079803
0.077850
0.080292
0.080292
0.071503
0.061737
0.050995
0.040741
0.036835
0.032440
0.022186
0.004608
0.002167
-0.006592
-0.007080
-0.012939
-0.017334
-0.019287
-0.026611
-0.019775
-0.020264
-0.040771
-0.020752
-0.023193
-0.029053
-0.028076
-0.032959
-0.039795
-0.037842
-0.047607
-0.057373
-0.056396
-0.039795
0.003632
0.029022
0.060272
0.084198
0.045135
-0.006104
-0.017334
-0.014404
-0.011475
-0.003662
0.026093
0.032440
0.044159
0.039276
0.031464
0.020233
-0.001709
0.006073
-0.023682
-0.034424
-0.037354
-0.041748
-0.044189
-0.049072
-0.046631
-0.051514
-0.047607
-0.041748
-0.042236
-0.051514
-0.049561
-0.060303
-0.041260
-0.047119
-0.047119
-0.051514
-0.049561
-0.051025
-0.041260
-0.041748
-0.053467
-0.040283
-0.029053
-0.006592
0.010956
0.009979
0.000214
0.010956
-0.000732
0.004120
0.031952
0.020233
0.012421
0.019745
0.027557
0.029022
0.028534
0.025604
0.027557
0.021210
0.018768
0.022675
0.002167
-0.007080
-0.002686
-0.012451
-0.003174
-0.000244
-0.010498
-0.017822
-0.014404
-0.011963
0.004120
-0.002197
-0.005615
-0.001709
0.009003
0.017792
0.015839
0.011444
0.000214
-0.000732
0.001190
0.018280
0.005096
-0.004639
0.001190
-0.009521
0.002655
0.005096
-0.008545
-0.010986
-0.008057
-0.012939
-0.012939
-0.023682
-0.019775
-0.024658
-0.029053
-0.020752
-0.028076
-0.015381
-0.018311
-0.020752
-0.020264
-0.014404
-0.007568
-0.003174
-0.009521
0.013885
0.010468
0.011932
0.008514
0.009003
-0.003662
-0.065186
-0.141357
-0.183838
-0.104736
-0.030518
0.107147
0.404510
0.222382
-0.072021
-0.086182
0.149628
0.072968
0.013397
0.004608
-0.036865
-0.074951
0.032440
0.094940
0.116913
0.172577
0.176971
0.141327
0.117401
0.071014
0.046600
0.016327
0.008026
0.005096
0.009979
-0.001221
0.023651
0.040741
0.061737
0.068085
0.059784
0.068085
0.059296
0.061737
0.056366
0.032440
0.003143
0.008514
-0.004150
-0.006104
0.000702
-0.011475
0.004120
0.008026
0.010956
0.010468
0.004120
-0.002686
0.002167
0.006561
0.011444
0.002167
0.000702
0.010468
0.009491
0.011932
0.025116
0.020721
0.019257
0.019745
0.027557
0.021698
0.018768
0.020233
0.006073
0.004608
-0.007568
-0.009033
0.000702
0.007538
0.007050
0.000702
0.003143
-0.001709
-0.009033
0.003632
-0.010498
-0.010986
-0.006592
-0.008545
-0.005615
-0.001709
-0.003662
-0.001709
0.001190
-0.005615
-0.004150
0.007050
-0.003174
0.009491
0.000214
0.009491
0.003632
0.005585
0.007050
0.012909
0.006561
0.005096
-0.004639
-0.000244
0.004608
0.007538
0.000214
0.011932
-0.011475
0.010468
0.001678
-0.007080
0.002167
-0.001709
-0.003662
0.001190
0.000702
-0.007080
0.011444
-0.007080
0.001678
0.004608
0.002167
0.004608
0.001678
0.003632
-0.006104
-0.000244
-0.004639
0.007050
-0.007080
-0.002197
-0.007568
-0.005127
-0.001221
0.003632
-0.008545
-0.010010
0.002655
-0.010010
-0.006104
-0.009033
0.009003
-0.000732
0.002167
0.006073
-0.003174
0.005585
0.008514
0.040253
0.051483
0.031464
0.030975
0.021210
0.012421
-0.002197
-0.006592
-0.007080
0.009003
0.025116
0.012421
0.013885
0.024139
0.018280
0.008514
-0.014404
-0.027100
-0.023193
-0.022217
-0.026611
-0.021729
-0.012939
-0.012939
-0.010986
-0.015869
-0.008057
-0.004150
-0.004639
-0.010498
-0.009521
-0.000732
-0.007080
0.003143
0.002167
-0.009033
-0.003662
-0.014404
-0.005127
-0.004639
-0.007080
0.005585
-0.001709
0.003632
-0.007080
-0.003662
0.008026
0.005096
0.009491
0.008026
-0.004639
0.008026
0.009979
0.010956
0.010468
-0.002197
0.014374
0.004120
0.004120
0.004120
0.007050
-0.001709
-0.017822
-0.072021
-0.094971
-0.045166
0.088593
0.258514
0.382050
0.436737
0.419159
0.278534
0.200409
0.134003
0.159393
0.187225
0.216034
0.277069
0.362518
0.402557
0.384003
0.317108
0.254608
0.175995
0.103729
0.048065
0.043182
0.011444
-0.017822
-0.035889
-0.073486
-0.086182
-0.091064
-0.108154
-0.106201
-0.103271
-0.099365
-0.093018
-0.083740
-0.078857
-0.058350
-0.074951
-0.058350
-0.051025
-0.052979
-0.033447
-0.034424
-0.042725
-0.044678
-0.046631
-0.038818
-0.024658
-0.037354
-0.037354
-0.027588
-0.023193
-0.027100
-0.028076
-0.032471
-0.039795
-0.034912
-0.036377
-0.020752
-0.029541
-0.021729
-0.027588
-0.034424
-0.033447
-0.031982
-0.032471
-0.025146
-0.036865
-0.024658
-0.018311
-0.011963
-0.024658
-0.033447
-0.031494
-0.028564
-0.033447
-0.021729
-0.019775
-0.022705
-0.018311
-0.025635
-0.018311
-0.018311
-0.016846
-0.024658
-0.013428
-0.026123
-0.010498
-0.018311
-0.016357
-0.012939
-0.016357
-0.022217
-0.010498
-0.010498
-0.011963
-0.006592
-0.008057
-0.001221
-0.004639
-0.005615
0.000214
0.001678
-0.000732
0.004608
0.008026
0.000702
0.008514
0.005096
0.008026
0.006073
0.001678
0.016815
0.008026
0.010468
0.008026
0.005585
0.007050
0.008514
0.006073
0.011444
0.004120
-0.019775
-0.007568
-0.012939
-0.010986
-0.005127
-0.014404
-0.014893
-0.010010
-0.016357
-0.015869
-0.021729
-0.017822
-0.020264
-0.027100
-0.018311
-0.022217
-0.029053
-0.025635
-0.021240
-0.018799
-0.018799
-0.021240
0.001678
0.011444
0.017303
0.022186
0.011932
0.011444
0.035858
0.028046
0.024628
0.023163
0.026581
0.014862
0.018768
0.026093
0.011444
0.031952
0.038788
0.034393
0.012909
0.016815
0.019257
0.009979
-0.002686
-0.007568
-0.014893
-0.010498
-0.022217
-0.016846
0.000702
-0.015869
-0.009033
0.002655
-0.009033
-0.011475
-0.008545
-0.010986
-0.027100
-0.034912
-0.027588
-0.028564
-0.031982
-0.027588
-0.039307
-0.048096
-0.019287
0.020721
0.142792
0.144257
0.141815
-0.008545
-0.210693
-0.224365
0.044647
0.267303
0.352264
0.296600
0.125702
0.041229
-0.081787
-0.109131
-0.057861
0.009979
0.080780
0.117401
0.093964
0.066132
0.033905
-0.008057
-0.034424
-0.054932
-0.046143
-0.041748
-0.032471
-0.011963
-0.014893
-0.011475
-0.002686
0.007050
0.016327
0.027557
0.036835
0.051971
0.047089
0.053925
0.046600
0.048065
0.036346
0.032440
0.028534
0.018280
0.018768
0.012909
0.020721
0.027069
0.016327
0.003632
0.000214
0.005585
0.021698
0.009003
0.011932
-0.001221
0.000214
0.000702
-0.011475
0.006561
0.003143
0.016815
0.012421
0.009491
0.007050
0.003143
0.007538
0.018280
0.019745
0.015350
0.011444
0.005096
0.001190
0.002655
-0.005127
0.006073
0.009491
0.006073
0.009003
-0.000244
0.000702
0.010468
0.008514
-0.001709
0.011932
-0.001221
0.012909
0.003632
0.001190
0.018768
0.003632
0.009003
0.014862
0.009491
0.012421
0.003143
0.006561
0.002167
-0.004150
0.008026
0.000214
0.001190
0.006561
0.006561
-0.000244
0.000702
0.010956
-0.010010
-0.003174
-0.007080
0.007050
0.008514
0.003143
0.002167
-0.002686
-0.001221
0.001678
-0.009033
-0.011475
-0.017822
-0.022705
-0.027588
-0.006592
-0.004639
-0.011963
-0.012939
-0.023193
-0.021729
-0.033936
-0.019775
-0.014893
-0.006592
-0.015869
-0.001709
-0.014893
-0.009521
-0.008057
-0.015381
0.006561
0.007538
0.004608
0.008026
0.018280
0.029510
0.025116
0.017303
0.003632
-0.003662
0.015350
0.012909
0.015350
0.026093
0.033905
0.044647
0.039764
0.039276
0.027557
0.023163
0.024628
0.022186
0.017792
0.028534
0.029022
0.031464
0.024628
0.008514
0.004608
0.027069
0.017303
-0.010010
-0.020752
-0.011475
0.061249
0.126678
0.095917
0.087128
0.086151
0.061737
0.023163
-0.018311
0.025116
0.076385
0.111542
0.160370
0.211151
0.171600
0.152069
0.160858
0.115936
0.107635
0.112030
0.107635
0.092987
0.094940
0.085175
0.077850
0.089081
0.068573
0.051971
0.037323
0.031952
0.018768
-0.000244
-0.006104
-0.002686
-0.019775
-0.026611
-0.030029
-0.008545
-0.012451
-0.025146
-0.034424
-0.048096
-0.047607
-0.050537
-0.038330
-0.032471
-0.023682
-0.032471
-0.030029
-0.021729
-0.029053
-0.030029
-0.037354
-0.032471
-0.031982
-0.037842
-0.031494
-0.024170
-0.035400
-0.032959
-0.033936
-0.020264
-0.017334
-0.027100
-0.011475
-0.011475
-0.016846
-0.007080
0.012421
0.014862
0.017303
0.005096
0.015839
0.014374
0.006073
-0.020264
-0.030029
-0.019775
-0.003662
-0.007568
-0.032471
-0.057373
-0.062744
-0.061279
-0.053467
-0.065186
-0.059326
-0.070557
-0.071533
-0.082764
-0.082275
-0.088623
-0.083252
-0.074951
-0.065186
-0.059814
-0.054932
-0.043701
-0.038818
-0.030518
-0.020752
-0.029053
-0.027100
-0.011963
-0.006592
-0.000732
-0.005615
-0.022705
-0.010010
-0.000244
-0.001709
0.008514
0.010956
0.012909
-0.003662
-0.010010
-0.004150
0.003143
0.012421
0.010468
0.020233
0.048553
0.041229
0.065643
0.050507
0.063202
0.049530
0.037323
0.045624
0.043182
0.059784
0.079803
0.088104
0.087128
0.073944
0.089569
0.071991
0.062714
0.056854
0.038788
0.040253
0.039276
0.042694
0.029999
0.034393
0.018768
0.017303
0.010468
0.005096
0.005585
0.002167
-0.014893
-0.010986
-0.009521
-0.007568
-0.010498
-0.014404
-0.009033
-0.017334
-0.005127
-0.003174
-0.005615
-0.020752
0.001190
0.001678
0.002655
-0.007568
-0.003662
-0.004639
0.001678
-0.002686
0.001678
-0.003662
0.018280
0.023163
0.017303
0.031952
0.039764
0.037811
0.019257
0.024628
0.032928
0.029999
0.025116
0.036835
0.014862
0.006073
-0.005615
-0.024658
0.016327
0.061249
0.149628
0.223358
0.306854
0.104218
-0.005127
0.046600
0.139374
0.003143
-0.037354
0.094452
0.076385
0.085175
0.098846
0.130585
0.140839
0.107147
0.103729
0.090546
0.091034
0.050995
0.009491
-0.007568
-0.007568
0.023163
0.009003
0.042206
0.076385
0.081757
0.085663
0.066620
0.057343
0.063202
0.049530
0.037811
0.021210
0.010468
0.011444
0.006561
0.006561
0.008026
-0.002686
0.000702
-0.001221
-0.003662
0.003632
0.004120
-0.000732
-0.000732
-0.014404
0.003632
-0.008057
-0.007080
-0.003662
0.007538
0.005096
0.003632
0.009979
0.010468
0.011444
0.015350
0.008026
0.001678
0.013885
0.014862
0.017303
0.017303
0.025604
0.014374
0.009491
0.010468
0.014862
0.016815
0.004608
0.002655
-0.002197
-0.011475
0.000214
-0.000244
-0.006592
-0.005615
-0.010986
-0.011475
-0.018799
-0.012451
-0.017822
-0.026611
-0.025146
-0.010498
-0.023682
-0.015869
-0.027588
-0.014404
-0.016357
-0.021240
-0.027588
-0.017822
-0.021729
-0.008545
-0.023193
-0.017822
-0.017334
-0.026123
-0.027100
-0.029053
-0.018311
-0.028076
-0.022705
-0.025146
-0.017822
-0.015381
-0.021240
-0.026123
-0.026123
-0.023682
-0.013428
-0.014893
-0.016357
-0.006592
-0.011475
-0.005615
-0.007080
-0.010498
-0.009521
-0.007568
-0.001709
0.002655
-0.007080
0.001190
0.004608
-0.001221
-0.000732
-0.000244
-0.005127
0.001190
0.010468
-0.010986
0.007050
0.005096
0.001190
0.009491
0.000214
0.005585
0.024139
0.022186
0.020721
0.030975
0.034882
0.032928
0.027069
0.020721
0.031952
0.036346
0.039276
0.030487
0.035370
0.057343
0.061737
0.078339
0.065155
0.057343
0.046600
0.018768
0.005585
-0.001221
-0.005127
-0.033936
-0.008545
0.037811
0.052948
0.046112
0.004608
-0.008057
-0.022217
-0.027588
-0.014404
-0.016846
-0.011963
-0.015381
-0.013428
-0.017822
-0.029053
-0.035889
-0.048096
-0.054443
-0.052979
-0.049072
0.000702
0.066620
0.116425
0.162811
0.127655
0.086151
0.071014
0.036346
0.009003
0.010956
0.041229
0.076874
0.088593
0.115936
0.127167
0.104706
0.089569
0.038300
-0.014893
-0.050537
0.009003
0.029022
-0.025146
-0.044678
-0.074463
-0.070068
-0.084717
-0.071533
-0.027100
-0.051025
-0.041748
-0.007080
-0.005615
-0.015381
-0.040283
-0.020752
0.027557
0.038300
0.059296
0.043182
0.039276
0.022675
0.009491
0.038788
0.037811
0.025116
0.027069
0.039764
0.040741
0.041718
0.033905
0.030975
0.025604
0.015350
0.029022
0.013397
-0.001709
0.012421
-0.000732
0.003632
0.002655
0.003632
0.005585
-0.007080
-0.001221
-0.013916
-0.012451
-0.014893
-0.011963
-0.005127
0.002655
0.000702
0.006561
-0.012451
-0.015381
-0.018799
-0.016846
-0.008545
-0.004150
-0.006592
-0.022705
-0.010986
-0.014893
-0.011963
-0.013916
-0.015381
-0.014893
-0.010498
-0.014893
-0.014893
-0.010498
-0.016846
-0.007568
-0.010010
-0.010986
-0.015381
-0.012451
0.001678
-0.011963
-0.004639
-0.004150
-0.006592
-0.011963
-0.013428
-0.008545
-0.016846
-0.011475
-0.020264
-0.003174
-0.001221
-0.010010
-0.010986
-0.013428
-0.016357
-0.007080
-0.011963
-0.007080
-0.010986
-0.002686
-0.007568
-0.016846
-0.025146
-0.020264
-0.014404
-0.017334
-0.011475
-0.012451
-0.012451
-0.023682
-0.009521
-0.010986
-0.031006
-0.014893
-0.022705
-0.028076
-0.024658
-0.023682
-0.027100
-0.024658
-0.014893
-0.028564
-0.036865
-0.031982
-0.021729
-0.018799
-0.031006
-0.021729
-0.023682
-0.014893
-0.022705
-0.032959
-0.020752
-0.002197
0.012421
0.016327
0.011932
0.011444
0.001678
-0.027588
-0.009033
0.022186
0.039276
0.020721
0.010956
0.101288
0.380585
0.557831
0.501190
0.279022
-0.051514
-0.282471
-0.268799
-0.078369
0.162811
0.264862
0.277069
0.222382
0.164276
0.033417
-0.017822
-0.099854
-0.135498
-0.124268
-0.128662
-0.142822
-0.139404
-0.160400
-0.127197
-0.102295
-0.084229
-0.064209
-0.059326
-0.051025
-0.046143
-0.034424
-0.025635
-0.009033
-0.009033
-0.008057
0.001190
0.006073
0.003143
-0.010010
-0.003662
-0.003174
0.006073
0.008514
0.006561
0.001678
-0.007568
-0.006592
-0.008057
0.004608
-0.002686
-0.014404
-0.014404
-0.018799
-0.012939
-0.015381
0.000702
-0.004150
-0.007568
-0.004150
0.006561
0.008026
0.009979
0.020721
0.021698
0.020721
0.028046
0.035370
0.031952
0.030487
0.051971
0.043182
0.060272
0.055878
0.048553
0.058319
0.061249
0.053436
0.049042
0.046112
0.050018
0.029022
0.020233
0.028534
0.048065
0.075897
0.048065
0.024139
0.044159
0.038788
0.023163
0.032440
0.030975
0.029510
0.017792
0.024628
0.029510
0.056366
0.052948
0.048065
0.048553
0.044159
0.035370
0.000702
0.009003
0.021210
0.059296
0.078339
0.085663
0.083221
0.059784
0.045135
0.026581
0.018280
0.040741
0.045135
0.040253
0.042694
0.048065
0.028534
0.037811
0.030975
0.028534
0.010956
0.009003
0.000702
-0.002197
-0.003662
-0.012451
-0.006592
-0.010498
-0.018799
-0.014404
-0.017822
-0.011475
-0.005127
-0.013428
-0.002197
0.003143
0.000702
0.009979
0.001190
0.006561
0.014374
0.009491
-0.000732
0.011444
0.002167
-0.001221
-0.018311
-0.001709
-0.025146
-0.016846
-0.010498
-0.013916
-0.040283
-0.036377
-0.037842
-0.036865
-0.036865
-0.049072
-0.050537
-0.059326
-0.066162
-0.053955
-0.054932
-0.054443
-0.052002
-0.058350
-0.058350
-0.045166
-0.050049
-0.055420
-0.057373
-0.051514
-0.054443
-0.046631
-0.039795
-0.039307
-0.039795
-0.041748
-0.043701
-0.056885
-0.048096
-0.047119
-0.035400
-0.038330
-0.041748
-0.040771
-0.058350
-0.077881
-0.047607
0.174042
0.396698
0.281464
0.134003
0.013397
-0.026123
0.027069
0.181854
0.270721
0.288788
0.326385
0.271210
0.195526
0.175018
0.178436
0.177948
0.153534
0.120819
0.133026
0.109589
0.062714
0.046112
0.024628
-0.004639
-0.030518
-0.053955
-0.044678
-0.065186
-0.076416
-0.084229
-0.081787
-0.089111
-0.092529
-0.088623
-0.079346
-0.076904
-0.079346
-0.067139
-0.069580
-0.079834
-0.066650
-0.064209
-0.061279
-0.059814
-0.058838
-0.051025
-0.048584
-0.047607
-0.047119
-0.042236
-0.039307
-0.032959
-0.034424
-0.029541
-0.030518
-0.016357
-0.022217
-0.006104
-0.003662
-0.011963
0.003143
-0.004150
-0.012451
-0.003662
0.005585
-0.000244
0.015839
0.007050
0.019257
0.001678
0.014374
0.009491
0.008514
0.016327
0.016815
0.013885
0.009003
0.003632
0.006561
0.015839
0.008514
0.017792
0.011932
0.008514
0.010956
0.005096
0.014862
0.012909
0.009491
0.008026
0.003143
0.017303
0.020233
0.018280
0.012421
0.018768
0.015350
0.009003
0.023163
0.030975
0.028046
0.026093
0.016327
-0.005615
-0.000244
0.009003
0.018768
0.025604
0.030975
0.045624
0.056854
0.032928
0.019745
0.034882
0.037811
0.059296
0.049530
0.039764
0.038300
0.022186
0.016327
0.017792
0.020721
0.011444
0.012421
0.021210
0.039276
0.062714
0.057831
0.018768
-0.007568
-0.017822
0.012909
0.007538
0.005585
0.031464
0.057831
0.090546
0.083221
0.055878
0.033417
0.012909
0.013397
0.019745
0.046112
0.066620
0.048065
0.045135
0.031464
0.021210
0.006073
-0.016846
-0.015381
-0.023682
-0.027100
-0.029053
-0.030029
-0.030029
-0.049072
-0.049561
-0.052979
-0.045166
-0.040771
-0.049072
-0.046631
-0.055420
-0.054932
-0.044678
-0.054932
-0.045654
-0.043213
-0.037354
-0.037842
-0.046631
-0.044678
-0.026611
-0.033936
-0.035400
-0.030029
-0.027588
-0.043213
-0.046631
-0.046143
-0.031982
-0.034912
-0.057373
-0.076904
-0.118408
-0.181396
-0.272705
-0.240967
0.093475
0.617889
0.910370
0.715057
0.222382
-0.167725
-0.608643
-0.713623
-0.212646
0.208710
0.388885
0.348358
0.282928
0.181854
0.118378
0.006073
-0.072021
-0.132568
-0.159424
-0.148193
-0.152588
-0.145264
-0.105225
-0.082764
-0.061768
-0.022217
-0.018311
0.018768
0.037811
0.045624
0.064178
0.078827
0.079803
0.069550
0.069550
0.068573
0.066132
0.053925
0.049042
0.046112
0.032928
0.030975
0.037323
0.030975
0.030975
0.026581
0.020721
0.012909
0.010468
-0.001709
0.002167
-0.003174
0.001190
-0.016846
0.000702
-0.011475
0.000214
0.004608
0.005585
-0.001221
0.001678
-0.000732
0.007050
0.010956
0.010468
0.023651
0.006073
0.000702
0.017303
0.026093
0.021210
0.034882
0.016327
0.026581
0.026093
0.023163
0.025604
0.024628
0.018768
0.025604
0.024139
0.017792
0.017792
0.013397
0.016327
0.022675
0.016815
0.009003
0.005585
0.006073
0.014862
0.008026
0.014862
0.020233
0.009003
0.014374
0.006073
0.012421
0.005096
0.008514
0.005096
0.014374
0.003632
-0.002686
0.015350
0.006073
0.008514
0.006073
-0.001221
0.002655
-0.000244
0.004120
0.013885
-0.002686
0.002167
-0.003174
0.002167
0.003632
-0.010010
0.009491
-0.001709
-0.005615
-0.009521
-0.008545
-0.008057
-0.012451
-0.015869
-0.001221
-0.010498
-0.015381
-0.015869
-0.025635
-0.017334
0.004120
0.001190
-0.019287
-0.030029
-0.037354
-0.012939
-0.007568
-0.015869
-0.010498
-0.020264
-0.001709
-0.000244
0.010956
-0.013428
-0.027588
-0.042236
-0.033936
-0.000732
0.034882
0.034882
0.116425
0.092499
0.028046
0.057831
0.015350
0.049530
0.097870
0.080780
0.035858
0.032440
0.014862
0.033905
0.118378
0.159393
0.159882
0.111053
0.100800
0.074432
0.060272
0.041718
0.057831
0.058319
0.045135
0.060272
0.053436
0.064667
0.045624
0.043671
0.034882
0.028046
0.028046
0.015839
0.007538
-0.005615
-0.021729
-0.040771
-0.045654
-0.060303
-0.058350
-0.063232
-0.068115
-0.072021
-0.075928
-0.064697
-0.072998
-0.083252
-0.075439
-0.075439
-0.078857
-0.081787
-0.088135
-0.069092
-0.071045
-0.066162
-0.055908
-0.062744
-0.053955
-0.055420
-0.058838
-0.078369
-0.072510
-0.070557
-0.076904
-0.078369
-0.080811
-0.046143
-0.013916
0.012421
-0.012939
-0.034912
-0.035889
-0.036865
-0.035400
-0.013428
-0.003174
0.007538
0.019745
0.007050
0.025604
0.026581
0.036835
0.050018
0.057831
0.054413
0.042694
0.049042
0.026093
0.026093
-0.010986
-0.005127
0.017303
0.067596
0.056366
0.057343
0.050507
0.051971
0.043182
0.045624
0.033905
0.037323
0.048065
0.057831
0.065643
0.067596
0.079803
0.100800
0.098358
0.094940
0.096893
0.091522
0.089569
0.080292
0.075897
0.066132
0.071991
0.060760
0.071503
0.071014
0.068573
0.067108
0.051483
0.051971
0.038300
0.031952
0.030975
0.025604
0.017792
0.013885
0.010468
0.015839
0.012421
0.005585
0.009979
-0.005127
-0.003662
-0.003174
-0.011963
-0.003174
-0.007080
-0.012939
-0.004150
-0.008057
-0.008057
0.002167
-0.011963
-0.006592
-0.014404
-0.001221
0.000214
-0.004150
-0.010010
-0.007080
-0.016846
0.000702
-0.006592
-0.010498
0.004608
-0.012451
-0.009521
-0.004150
-0.004150
0.006073
-0.004639
-0.007568
-0.006592
-0.001221
-0.009521
-0.007080
-0.013428
-0.004639
0.002167
-0.000244
-0.005127
0.007050
-0.002686
-0.008545
0.009979
-0.001709
0.004120
0.006561
0.001678
0.020721
0.016327
0.029022
0.035370
0.020721
-0.012451
-0.069092
-0.085693
-0.021240
0.046112
0.122772
0.147186
0.104706
0.035370
-0.133545
-0.167236
-0.089111
0.098846
0.356659
0.246796
0.173065
-0.036865
-0.118896
-0.110107
-0.085205
0.008514
0.050507
0.078339
0.071503
0.032928
-0.019775
-0.040283
-0.025635
-0.052979
-0.085693
-0.090088
-0.093018
-0.100830
-0.084229
-0.087646
-0.066162
-0.052490
-0.047607
-0.048584
-0.052002
-0.055908
-0.031982
-0.024170
-0.043701
-0.044678
-0.029541
-0.031982
-0.038330
-0.037354
-0.025146
-0.022705
-0.018311
-0.013428
-0.003662
-0.014404
-0.003174
-0.013428
-0.017822
-0.003662
0.002167
0.001190
0.005096
0.015839
0.002655
0.008026
0.003632
0.007538
0.009003
0.029510
0.018280
0.029999
0.037811
0.029510
0.016815
0.037811
0.033905
0.030975
0.050995
0.034882
0.035858
0.030975
0.041229
0.040253
0.033417
0.042206
0.030487
0.042694
0.024628
0.034882
0.022675
0.020233
0.029999
0.021210
0.029022
0.027557
0.022186
0.014862
0.019257
0.013397
0.014862
0.015839
0.005096
0.008026
0.020233
0.013397
0.009491
0.003143
0.007538
0.005096
0.002167
-0.000732
0.004120
-0.001221
0.007050
0.008514
0.009491
-0.002686
0.000214
0.004608
0.003632
0.000702
0.005096
0.013397
0.036835
0.040253
0.026093
0.040741
0.059784
0.070526
0.089569
0.083710
0.074921
0.053436
0.056366
0.046600
0.051483
0.064178
0.070526
0.069550
0.069550
0.064178
0.048553
0.050018
0.030487
0.011932
-0.000732
0.005096
-0.011963
-0.007568
-0.009033
-0.015381
-0.012451
-0.021729
-0.008057
-0.005615
-0.011475
-0.015381
-0.013916
-0.010498
-0.009033
-0.003662
-0.004150
-0.002197
0.000214
-0.002197
-0.003174
-0.001221
-0.001709
0.004608
0.010468
-0.001221
0.001678
-0.003662
0.010956
0.007538
-0.004150
0.006073
-0.009033
-0.006104
-0.005615
-0.007080
-0.016357
-0.024170
-0.018311
-0.018311
-0.017334
-0.007080
-0.015381
-0.004150
-0.000732
-0.008545
-0.025635
-0.014404
-0.023193
-0.021729
-0.048584
-0.088135
-0.141846
-0.153564
-0.023193
0.246796
0.442108
0.466034
0.388885
0.183807
0.006073
-0.108154
-0.006592
0.146698
0.224823
0.277557
0.269745
0.270233
0.246796
0.233612
0.154510
0.112030
0.072968
0.028046
-0.021729
-0.060303
-0.068604
-0.089111
-0.112549
-0.109619
-0.119385
-0.100342
-0.075928
-0.073486
-0.064209
-0.067139
-0.081787
-0.055420
-0.032959
-0.013916
-0.030029
-0.041260
-0.034424
-0.022705
-0.024170
-0.017822
-0.002197
0.014374
0.014374
0.009491
-0.006104
-0.013428
-0.021729
-0.028076
-0.030029
-0.025635
-0.022217
-0.024170
-0.032959
-0.013428
-0.017334
-0.023193
-0.017334
-0.008545
-0.018311
-0.006104
-0.006104
-0.018311
-0.008545
-0.003662
0.004120
-0.001221
-0.000244
-0.010498
-0.000732
0.007050
0.002167
-0.004639
-0.003662
-0.006104
-0.001709
-0.007080
-0.016846
-0.006104
-0.006592
-0.009033
-0.008057
-0.011475
-0.007568
-0.008545
-0.004639
-0.000732
-0.005615
-0.007568
-0.000732
-0.009521
0.000214
0.002655
0.007050
-0.002197
-0.000732
-0.006592
0.009003
0.001190
0.005585
-0.001709
-0.002197
-0.004150
-0.008545
-0.006592
-0.004150
-0.022705
-0.014404
-0.010498
-0.013916
-0.032959
-0.025146
-0.019775
-0.030029
-0.037354
-0.035889
-0.030029
-0.034424
-0.032959
-0.044678
-0.047607
-0.031006
-0.016846
-0.010010
0.000214
0.020721
0.036346
0.029022
0.000702
0.005585
0.016815
0.040253
0.050995
0.067596
0.069061
0.075897
0.064178
0.067596
0.065643
0.065155
0.049042
0.036346
0.041718
0.027069
0.009979
0.009003
0.014862
0.015839
0.024139
0.008514
0.006561
0.000702
-0.006592
-0.019287
-0.022705
-0.020264
-0.004639
0.007050
0.006561
0.005096
0.008026
0.013885
0.012421
0.008514
0.005096
0.015350
0.020233
-0.001221
0.009491
0.008514
0.013397
0.015839
0.003632
0.008026
-0.002686
0.001190
-0.009521
-0.005615
-0.001709
-0.010986
-0.034912
-0.077881
-0.155518
-0.228760
-0.281006
-0.060791
0.486542
1.009491
0.974823
0.429413
0.034882
-0.362061
-0.671631
-0.455322
0.046600
0.366425
0.417206
0.364960
0.277069
0.135956
0.034882
-0.072510
-0.176514
-0.234619
-0.269287
-0.264893
-0.261963
-0.228760
-0.219482
-0.204834
-0.182373
-0.153076
-0.130615
-0.094482
-0.081299
-0.062256
-0.041748
-0.030029
-0.018311
-0.011963
0.002655
-0.005127
-0.004150
0.000702
0.002655
0.000214
0.001678
0.004120
-0.006104
-0.003662
-0.000244
0.003632
0.006073
-0.003662
-0.010986
-0.001221
0.001678
-0.006592
-0.009521
0.000702
-0.012939
-0.004639
0.002655
-0.012939
-0.012451
-0.008545
0.007050
-0.003662
-0.008057
0.001190
-0.006104
-0.026611
-0.032471
-0.030029
-0.040283
-0.037842
-0.022217
-0.020264
-0.016357
-0.018311
-0.009033
-0.016846
-0.036865
-0.026611
-0.041748
-0.047119
-0.054932
-0.075928
-0.077393
-0.080811
-0.060791
-0.031006
0.009979
0.000214
-0.026611
-0.023193
-0.036865
-0.031006
-0.025635
-0.012451
-0.001221
0.019257
0.013885
0.029510
0.042694
0.058807
0.050018
0.061249
0.063690
0.061737
0.073944
0.063202
0.052460
0.064178
0.054413
0.042694
0.046112
0.047089
0.040253
0.041229
0.036346
0.028534
0.024628
0.013397
0.028534
0.021210
0.023651
0.014862
0.009491
0.014862
0.011932
0.013885
0.005585
0.000702
-0.011475
-0.012939
-0.007080
-0.007568
-0.012939
-0.016846
-0.006592
-0.007568
0.004608
-0.004150
-0.012939
-0.018311
-0.003662
-0.005615
0.002655
0.001190
0.002655
0.004120
0.022675
0.031952
0.031464
0.028046
0.018768
0.012421
0.009003
0.015839
0.027069
0.014374
0.025604
0.031952
0.030487
0.037811
0.034393
0.028534
0.024139
0.030487
0.034393
0.024628
0.038300
0.024628
0.009979
0.013885
0.033417
0.050507
0.040253
0.004120
0.012909
0.021210
0.090057
0.083221
0.065155
0.096405
0.091522
0.063690
0.006073
-0.001221
0.079315
0.154999
0.149139
0.072479
0.260956
0.559296
0.595428
0.414276
0.305878
0.129608
0.019745
0.043671
0.103729
0.196014
0.265839
0.273163
0.252167
0.188202
0.113495
0.034393
-0.027100
-0.068115
-0.114502
-0.143311
-0.149170
-0.173584
-0.183350
-0.181885
-0.174561
-0.155518
-0.146240
-0.147705
-0.124268
-0.114990
-0.112061
-0.094482
-0.084229
-0.071533
-0.067627
-0.052979
-0.047607
-0.046631
-0.044678
-0.040283
-0.024170
-0.026123
-0.024170
-0.020752
-0.024170
-0.024658
-0.021240
-0.014893
-0.015869
-0.024170
-0.015869
-0.019287
-0.018799
-0.007080
-0.005615
-0.011963
-0.001709
-0.009033
-0.014893
-0.009033
-0.014893
-0.011475
-0.002197
-0.007080
0.001678
0.001190
-0.003174
-0.013428
-0.007080
-0.008057
-0.003662
-0.011963
-0.007080
-0.014404
-0.004639
-0.011963
-0.008057
-0.009521
-0.010986
-0.014404
-0.013428
-0.007568
-0.005615
-0.015381
-0.008057
-0.010498
-0.006104
-0.010010
-0.014893
-0.015869
-0.024170
-0.028564
-0.041748
-0.037842
-0.014893
0.015350
0.022675
0.020233
0.010468
-0.010498
-0.010986
-0.011963
-0.003662
0.010956
0.016815
0.023651
0.026581
0.039276
0.046112
0.034393
0.038300
0.022675
0.027069
0.017792
0.025116
0.025604
0.027069
0.035370
0.016815
0.001190
-0.010010
-0.005127
-0.006104
-0.005615
-0.010986
-0.021240
-0.022705
-0.019775
-0.012451
-0.023682
-0.031494
-0.020752
-0.011475
-0.019775
-0.016357
-0.010010
-0.004150
-0.006104
-0.008545
-0.009521
-0.007568
-0.003174
-0.004150
0.001678
0.009491
0.001678
0.012909
0.009491
0.011932
0.023163
0.009003
0.014862
0.007538
0.004120
0.009003
0.009979
-0.009033
0.006073
0.009003
0.023651
0.069550
0.068085
0.067108
0.029999
0.000702
0.016327
0.094452
0.115448
0.191132
0.234100
0.267303
0.236542
0.078827
0.010468
0.039764
0.071503
0.094452
0.119354
0.332245
0.312714
0.235077
0.158417
0.059784
-0.011475
-0.011475
-0.003174
0.016327
0.012909
0.010956
0.012909
0.001190
-0.000244
-0.021240
-0.032471
-0.036865
-0.050049
-0.057373
-0.060791
-0.063721
-0.056396
-0.049561
-0.042725
-0.048584
-0.034424
-0.027100
-0.036865
-0.027100
-0.019775
-0.026123
-0.027100
-0.029541
-0.014404
-0.020752
-0.017334
-0.023193
-0.017822
-0.021729
-0.005127
-0.017334
-0.022705
-0.016357
-0.017334
-0.009521
-0.010986
-0.008545
-0.003174
-0.014404
-0.010986
-0.008545
-0.008545
-0.002686
-0.009033
-0.005127
-0.004639
-0.010010
-0.002197
0.008026
0.004120
-0.001709
-0.010986
-0.010986
-0.009521
0.005096
-0.009033
-0.014893
-0.012451
-0.010986
-0.013428
-0.012939
-0.006592
-0.018799
-0.018311
-0.021240
-0.014893
-0.023682
-0.020752
-0.016846
-0.023193
-0.023193
-0.031494
-0.024170
-0.022217
-0.018311
-0.022217
-0.027588
-0.012939
-0.026611
-0.025635
-0.026123
-0.023682
-0.019775
-0.023193
-0.021240
-0.022705
-0.013916
-0.021240
-0.016357
-0.023682
-0.024170
-0.016846
-0.009033
-0.022705
-0.010498
-0.009033
-0.009521
-0.006592
-0.019287
-0.005615
-0.017334
-0.002197
-0.008057
-0.007080
-0.008545
-0.005615
-0.007080
-0.002686
0.001190
0.006073
0.017303
0.010956
0.015350
0.012909
0.016327
0.006561
0.014862
0.019745
0.024628
0.017303
0.013885
0.009491
0.019745
0.015350
0.001190
0.011932
0.040253
0.059296
0.050507
0.011444
-0.022217
-0.008545
0.002655
0.030487
0.044159
0.018280
0.000214
0.002655
0.013885
0.017303
-0.002197
0.000214
0.014374
0.020233
0.006561
0.016327
0.003632
0.000214
-0.009521
-0.016357
-0.011963
-0.002197
-0.014404
-0.030029
-0.045654
-0.043213
-0.046143
-0.029053
-0.037354
-0.070068
-0.057373
-0.038330
0.067596
0.155975
0.152069
0.303925
0.321014
0.281464
0.113495
0.024139
0.031464
0.123260
0.237030
0.299042
0.344452
0.310760
0.294647
0.233124
0.194550
0.173553
0.142792
0.109100
0.081268
0.059296
0.065155
0.048553
0.011444
-0.002197
-0.011475
-0.017334
-0.023682
-0.020264
-0.018311
-0.003174
-0.018311
-0.010986
-0.002197
0.000214
0.004608
-0.006104
-0.025635
-0.013916
-0.014404
-0.010986
-0.010986
-0.009521
-0.009033
-0.011475
-0.007568
-0.001221
-0.005615
-0.006592
-0.001709
0.003143
-0.017334
-0.009521
-0.014893
-0.008057
-0.002686
-0.003174
0.001678
0.013397
0.007538
0.006073
-0.000244
-0.000244
0.008026
0.001678
-0.005127
-0.001221
-0.003174
-0.005127
-0.000244
-0.002197
-0.010498
-0.011963
-0.008545
-0.004639
-0.016357
-0.020264
-0.018311
-0.019775
-0.021729
-0.026611
-0.032959
-0.024170
-0.025146
-0.023682
-0.032959
-0.038330
-0.023193
-0.034912
-0.034912
-0.031494
-0.034912
-0.024658
-0.045166
-0.036865
-0.022705
-0.028076
-0.038330
-0.033447
-0.027588
-0.025635
-0.021240
-0.030518
-0.019287
-0.027100
-0.024170
-0.025635
-0.021240
-0.022705
-0.024170
-0.027100
-0.016357
-0.023682
-0.018311
-0.023193
-0.011475
-0.018799
-0.020752
-0.017822
-0.010986
-0.019287
-0.020752
-0.015381
-0.010986
-0.018799
-0.012451
-0.025635
-0.009521
-0.007080
-0.016357
-0.021240
-0.008545
-0.015869
-0.012451
-0.014893
-0.014404
-0.020264
-0.018311
-0.015869
-0.010498
-0.002197
-0.011963
-0.018799
-0.013428
-0.007568
-0.004150
-0.013916
-0.013428
-0.008057
-0.009521
-0.002686
-0.000732
-0.003662
-0.001709
-0.010010
-0.001709
0.003632
0.001678
0.003143
-0.009033
0.005096
0.009491
-0.000732
0.008514
0.004608
0.008026
0.016327
0.005585
0.013397
0.016815
0.004120
0.013397
0.008026
0.008514
-0.000732
0.007538
0.007538
-0.006592
-0.000732
-0.009521
-0.007080
-0.013916
-0.012451
-0.002197
-0.009033
-0.015869
-0.003174
-0.018311
-0.025635
-0.044678
-0.071533
-0.127197
-0.196533
-0.305908
-0.216064
0.390350
1.009491
1.009491
0.748749
-0.364502
-0.989990
-0.879639
-0.109619
0.398163
0.563202
0.510468
0.339569
0.202362
0.116913
0.006073
-0.076416
-0.127197
-0.181396
-0.239014
-0.245850
-0.221924
-0.187256
-0.153564
-0.127197
-0.119873
-0.120850
-0.073975
-0.059326
-0.030029
-0.001709
0.006561
0.017303
0.015839
0.009003
-0.008545
0.006561
0.022186
0.039276
0.028046
0.048553
0.046112
0.032440
0.027069
0.019745
0.029022
0.039764
0.039764
0.024139
0.026093
0.035370
0.031952
0.024139
0.023163
0.024628
0.032440
0.028046
0.032440
0.036346
0.026093
0.031952
0.031464
0.023651
0.026093
0.033905
0.036835
0.028046
0.033905
0.031464
0.035858
0.050018
0.041718
0.041229
0.035370
0.039276
0.053436
0.037323
0.046600
0.029999
0.037811
0.030487
0.035858
0.038300
0.022186
0.026093
0.022186
0.015350
0.023651
0.014374
0.019257
0.011444
0.005096
0.006073
0.002655
0.008514
0.003143
-0.006592
-0.004150
0.009491
0.005096
0.003632
0.002167
0.003632
-0.004150
0.001678
-0.005615
-0.005615
0.000702
-0.004639
-0.007080
-0.000732
0.002655
-0.001709
-0.007080
-0.010498
0.000702
-0.011475
-0.010010
-0.018799
-0.013428
-0.023193
-0.031982
-0.022217
-0.021729
-0.019775
-0.028564
-0.020752
-0.022217
-0.021240
-0.033447
-0.025635
-0.035889
-0.034424
-0.024170
-0.030518
-0.018311
-0.015381
-0.013916
-0.025146
-0.013428
-0.019775
-0.014893
-0.011475
-0.033447
-0.037842
-0.054443
-0.057861
-0.061768
-0.072021
-0.057373
-0.019287
0.002655
-0.008057
-0.030518
-0.044678
-0.055420
-0.053955
-0.039307
-0.025635
-0.027100
-0.008057
0.002167
-0.006592
0.016327
0.012909
0.017792
0.026581
0.021210
0.029510
0.018768
0.023163
0.017792
0.018280
0.023651
0.016327
0.021698
0.004120
0.005096
-0.011963
-0.012451
-0.039795
-0.074951
-0.123779
-0.101318
0.062225
0.234589
0.320038
0.212616
0.101288
0.059784
0.091034
0.130096
0.150604
0.193085
0.269257
0.293671
0.299042
0.286835
0.265350
0.255585
0.237518
0.185272
0.136444
0.109589
0.106171
0.086639
0.077850
0.036346
0.009003
0.015350
0.015839
0.003143
-0.016846
-0.011475
0.001678
0.002167
0.003143
0.000702
0.002167
0.021210
0.019257
0.027557
0.029510
0.025604
0.018768
-0.011963
-0.038330
-0.038818
-0.032959
-0.031982
-0.043213
-0.079834
-0.092529
-0.067139
-0.042725
-0.036865
-0.086670
-0.136475
-0.151611
-0.137451
-0.145752
-0.122803
-0.109619
-0.100830
-0.090576
-0.072510
-0.072510
-0.059814
-0.065674
-0.047607
-0.045166
-0.035400
-0.017334
-0.019287
-0.016357
-0.027100
-0.017822
-0.009521
0.000214
-0.000244
0.009979
0.021698
0.019745
0.021698
0.033905
0.027557
0.022186
0.024139
0.026093
0.032928
0.032440
0.034882
0.033417
0.041718
0.045135
0.029510
0.024628
0.030487
0.022675
0.025116
0.026093
0.016815
0.027557
0.015350
0.017792
0.011932
0.010956
0.015350
0.011444
0.012909
0.000702
-0.003174
0.005096
0.004608
-0.005127
0.002167
-0.004150
-0.009033
-0.014404
-0.012451
-0.003174
-0.007080
-0.014404
-0.008057
-0.006592
-0.017822
-0.011963
-0.008057
-0.008057
-0.020752
-0.015869
-0.007568
-0.018799
-0.003174
-0.023682
-0.008057
-0.015381
-0.011963
-0.015381
-0.009033
-0.017822
-0.003174
-0.018311
-0.011963
-0.018799
-0.009033
-0.016357
-0.017822
-0.012451
-0.014893
-0.012939
-0.007080
-0.012939
-0.010986
-0.010986
-0.015381
-0.008057
-0.010986
-0.013916
-0.011475
-0.010986
-0.011963
-0.010010
-0.014893
-0.013428
-0.017822
-0.026123
-0.012939
0.060272
0.064667
0.035858
0.057831
0.006073
-0.230713
-0.231689
-0.022705
0.152557
0.354218
0.365936
0.257050
0.010956
-0.229248
-0.250244
-0.124756
0.015839
0.096893
0.108612
0.097382
0.094940
0.051483
0.006561
-0.009033
-0.036865
-0.058838
-0.071533
-0.056396
-0.058838
-0.064209
-0.043701
-0.022217
-0.022217
-0.022705
-0.007568
-0.010986
-0.005127
0.000702
0.000702
0.001678
0.003143
0.006073
0.019257
0.031464
0.018280
0.025116
0.018280
0.015839
0.015350
0.007050
0.019257
0.001678
0.008026
0.016327
0.015839
0.017303
0.018768
0.010468
-0.003174
-0.001709
-0.009033
-0.005127
-0.001221
0.001678
0.002167
0.006073
0.012909
0.013397
0.009491
0.006561
-0.000244
-0.010010
0.003143
-0.004150
0.016327
0.016327
0.022186
0.025116
0.034393
0.023163
0.004608
0.011444
0.018768
0.029510
0.018768
0.019745
0.018280
0.005585
0.007538
-0.002686
-0.008545
0.026093
0.066620
0.052460
0.051971
0.025116
0.021698
0.027557
0.025604
0.062714
0.072479
0.057831
0.044159
0.050995
0.064178
0.078339
0.048065
0.050995
0.052948
0.059784
0.085663
0.096893
0.083710
0.063690
0.039764
0.029999
0.041229
0.022186
0.027069
0.038788
0.037323
0.041718
0.044159
0.055389
0.059784
0.042206
0.047577
0.034882
0.018768
0.023651
0.025604
0.028534
0.021698
0.028046
0.020233
0.015350
0.012909
0.022186
0.005096
-0.005615
-0.003662
-0.003662
-0.011475
-0.011475
-0.016357
-0.006592
-0.015869
-0.014893
-0.009521
-0.007568
-0.002197
-0.014893
-0.014893
-0.004150
-0.017822
-0.001221
-0.009033
0.004608
-0.009033
-0.006592
-0.000244
-0.008057
-0.012451
-0.022705
-0.009033
-0.012451
-0.023193
-0.010010
-0.010010
-0.012451
-0.015869
-0.014893
-0.014893
-0.013428
-0.022217
-0.020264
-0.018311
-0.014404
-0.024170
-0.020752
-0.011963
-0.015869
-0.021240
-0.013916
-0.010498
-0.014404
-0.010010
-0.014404
-0.008057
-0.010010
-0.016846
-0.001221
-0.004639
-0.018311
-0.010010
-0.014404
-0.025635
-0.042236
-0.069092
-0.111572
-0.191162
-0.277100
-0.085205
0.649139
1.009491
0.783417
0.233124
-0.096436
-0.211182
-0.136475
0.027557
0.194550
0.325897
0.386932
0.398651
0.339081
0.263397
0.181854
0.096893
0.044159
-0.026611
-0.075439
-0.115479
-0.139893
-0.153076
-0.165771
-0.152100
-0.145752
-0.139893
-0.133057
-0.120361
-0.115479
-0.098389
-0.090088
-0.087646
-0.087158
-0.075439
-0.073486
-0.068604
-0.060791
-0.052490
-0.061768
-0.050049
-0.052979
-0.054932
-0.055908
-0.043213
-0.040283
-0.041748
-0.035400
-0.035400
-0.034912
-0.040771
-0.031982
-0.031494
-0.010010
-0.002686
0.000214
-0.003174
0.004608
0.006073
0.005096
-0.004639
0.002655
0.000214
0.016815
0.006561
0.002167
0.006561
0.009491
0.004608
0.016327
0.004608
-0.003174
-0.001221
-0.015381
-0.013428
-0.009521
-0.010986
-0.009033
0.004120
-0.010010
-0.013916
-0.011963
-0.011475
-0.001221
-0.008057
-0.002197
0.006073
0.005585
-0.007080
0.000214
0.005096
0.011444
0.014374
0.015350
0.014374
0.027069
0.022675
0.019745
0.010956
0.003632
0.000214
0.009003
0.014862
0.028046
0.038300
0.035370
0.040741
0.042694
0.060272
0.056854
0.068085
0.059296
0.054901
0.055389
0.058807
0.071991
0.080780
0.091034
0.086151
0.072968
0.050507
0.048065
0.070526
0.062714
0.044647
0.051971
0.054901
0.028534
0.033417
0.030975
0.028046
0.007050
0.005096
0.005096
0.009491
-0.004639
-0.000732
-0.004150
0.003143
0.000702
-0.006104
-0.006592
-0.012451
-0.011963
-0.013428
-0.011963
-0.012451
-0.016846
-0.026123
-0.017822
-0.020752
-0.022705
-0.025146
-0.021729
-0.023682
-0.022217
-0.014404
-0.026611
-0.028076
-0.031494
-0.036865
-0.029053
0.019257
0.065643
0.083221
0.106171
0.070526
0.067596
0.076385
0.051971
0.080292
0.152557
0.216034
0.199432
0.171600
0.160858
0.186737
0.228729
0.184784
0.048553
0.061737
0.107635
0.153046
0.074432
0.008026
0.009491
-0.019775
-0.011963
-0.029053
-0.091553
-0.138916
-0.157471
-0.192627
-0.195068
-0.223389
-0.231689
-0.195557
-0.150635
-0.138428
-0.147705
-0.156982
-0.147217
-0.141846
-0.161377
-0.162842
-0.156982
-0.086670
-0.036377
-0.020264
0.000214
-0.010010
0.006561
0.026581
0.018768
0.007538
0.021698
0.060272
0.087128
0.098358
0.063202
0.046112
0.050018
0.046112
0.050018
0.048553
0.047089
0.050018
0.045624
0.031952
0.038788
0.034882
0.021698
0.010468
0.004120
0.006073
0.010956
-0.002197
0.000214
0.002167
0.001190
-0.010986
0.001678
0.004120
-0.010498
-0.003174
0.009491
0.012421
0.014374
0.012909
0.028046
0.024139
0.017792
0.019745
0.013885
0.012909
0.009491
0.016327
0.009491
0.010468
0.012421
0.014862
0.029022
0.020233
0.019257
0.017792
0.023163
0.025116
0.028534
0.044647
0.056366
0.053436
0.046112
0.053925
0.049530
0.047089
0.048553
0.055878
0.065643
0.061737
0.054901
0.053436
0.064667
0.069061
0.048553
0.052460
0.040253
0.034393
0.026581
0.035858
0.026581
0.016327
0.020721
0.015839
0.022186
0.014862
0.023163
0.011444
0.014862
-0.003174
-0.026123
-0.033447
-0.032959
-0.022217
-0.024170
-0.012451
0.025604
0.031952
0.008026
-0.037842
0.016815
0.015839
0.012909
0.057343
0.113007
0.142792
0.064667
0.017792
0.018768
0.041229
0.102753
0.113007
0.136932
0.106171
0.108612
0.111053
0.130585
0.145233
0.126190
0.125702
0.100800
0.119843
0.092499
0.073944
0.075409
0.085663
0.092499
0.097382
0.086639
0.082733
0.071503
0.045135
0.038788
0.026581
0.011932
0.009003
0.001190
0.004608
-0.010498
-0.020752
-0.033447
-0.043701
-0.062256
-0.060303
-0.069092
-0.063721
-0.053467
-0.061768
-0.055420
-0.058350
-0.058350
-0.047119
-0.058838
-0.053955
-0.058350
-0.057373
-0.046631
-0.051514
-0.050049
-0.044678
-0.046143
-0.039307
-0.045166
-0.041748
-0.039795
-0.041748
-0.047607
-0.039307
-0.036377
-0.042725
-0.036865
-0.034424
-0.030518
-0.034912
-0.034912
-0.036865
-0.023193
-0.025635
-0.026611
-0.032471
-0.038818
-0.027100
-0.025635
-0.028076
-0.021729
-0.027588
-0.030029
-0.015869
-0.016357
-0.010498
-0.014404
-0.027100
-0.020752
-0.029053
-0.026611
-0.014404
-0.024658
-0.012451
-0.015381
-0.019287
-0.028076
-0.030029
-0.026611
-0.013428
-0.018311
-0.024170
-0.019775
-0.026123
-0.024658
-0.037842
-0.032959
-0.033447
-0.036377
-0.045166
-0.056885
-0.063721
-0.054443
-0.044189
-0.037842
-0.022705
-0.041260
-0.023193
-0.039795
-0.069580
-0.079346
-0.046631
-0.014893
0.030975
0.048553
0.052948
0.065155
0.102753
0.081757
0.070526
0.040741
0.042694
0.051483
0.084686
0.097870
0.127167
0.128143
0.126678
0.101776
0.086639
0.082245
0.058807
0.051971
0.044159
0.039276
0.035370
0.034393
0.028534
0.031464
0.029022
0.015350
0.010468
0.017792
0.014862
0.016815
0.018280
0.010468
-0.003662
0.005096
-0.002686
-0.013428
0.003143
0.014862
0.012421
0.016815
0.009003
-0.005127
-0.004150
-0.007080
-0.008057
-0.004639
-0.001709
-0.000732
0.005096
0.002167
-0.005615
0.002655
0.008514
0.002655
0.002167
-0.002197
0.003632
0.010956
0.005096
0.003143
-0.002686
0.001190
-0.002197
0.002167
-0.003662
0.006073
0.009003
-0.002686
0.000702
0.006561
-0.004639
0.006073
0.000702
0.005585
-0.000244
0.000214
0.003632
0.012909
0.013397
0.006561
-0.024658
-0.079346
-0.191650
-0.113037
0.174042
0.279999
0.437714
0.287811
-0.255127
-0.489014
-0.270264
-0.039307
0.100800
0.112030
0.097382
0.074921
0.055878
0.016815
-0.007568
-0.042725
-0.059814
-0.065186
-0.063721
-0.029541
-0.016357
-0.002686
0.021698
0.039276
0.048553
0.038788
0.036835
0.038788
0.052460
0.066620
0.071014
0.075897
0.073456
0.065643
0.054901
0.052948
0.060272
0.059784
0.054413
0.055389
0.044647
0.029510
0.030975
0.029022
0.016327
0.010956
0.000702
-0.008545
0.007538
-0.009521
-0.013428
-0.010498
-0.013428
-0.024170
-0.020264
-0.033936
-0.014893
-0.026611
-0.026611
-0.027588
-0.029541
-0.022217
-0.021240
-0.013428
-0.012451
-0.023193
-0.016846
-0.010498
-0.015869
-0.007568
-0.004150
-0.009033
-0.002197
-0.006592
0.006073
-0.001221
-0.010498
-0.003174
-0.000732
0.009979
0.003632
0.002167
0.001190
0.004608
0.015839
-0.001709
0.000702
-0.003662
0.002167
0.004608
-0.002197
-0.007080
0.005585
-0.003662
0.004120
-0.006592
0.003632
0.003143
-0.008057
-0.006592
-0.000732
-0.002197
-0.004150
-0.005615
-0.006104
0.000214
-0.000244
0.009003
-0.000244
0.003143
-0.008545
-0.004150
0.015350
0.009491
-0.001221
-0.016357
-0.007080
-0.009033
0.009979
0.023163
0.025604
0.031952
0.060760
0.055389
0.036346
-0.003174
-0.026611
0.003632
0.066620
0.111542
0.115448
0.075409
0.062714
0.045135
0.041229
0.063202
0.063202
0.078339
0.077362
0.074432
0.063690
0.050507
0.048065
0.041718
0.036835
0.028046
0.022186
0.014374
0.019257
0.020721
-0.002686
-0.000244
-0.008545
0.002167
-0.000732
0.005585
-0.008545
-0.008545
-0.007568
-0.010986
-0.012939
-0.012451
-0.013428
-0.021240
-0.002686
-0.006592
-0.001709
0.009491
0.007050
-0.010498
-0.021729
-0.021240
-0.011963
-0.009033
-0.005615
-0.012939
0.023163
0.065155
0.074921
0.061249
0.058807
0.070038
0.076874
0.069550
0.084198
0.118378
0.113495
0.107635
0.102264
0.105194
0.119843
0.127167
0.149628
0.150604
0.131561
0.121796
0.110565
0.081757
0.055878
0.060272
0.049530
0.062714
0.063690
0.052460
0.050018
0.047089
0.029999
0.041229
0.047089
0.041718
0.027557
-0.008545
0.005585
0.004608
0.011444
0.017303
0.016815
0.006561
-0.008545
-0.033447
-0.072998
-0.096924
-0.084229
-0.069580
-0.057373
-0.049072
-0.058838
-0.069580
-0.073486
-0.093506
-0.115967
-0.112549
-0.116455
-0.117432
-0.090088
-0.064209
-0.070557
-0.055908
-0.047607
-0.052979
-0.039795
-0.034424
-0.028076
-0.022705
-0.020264
-0.022217
-0.017334
-0.014893
-0.018311
-0.009521
-0.004639
-0.012451
-0.014893
0.005585
-0.009521
-0.003662
-0.001221
-0.002197
-0.004639
0.002167
0.003143
0.005096
0.004120
0.000214
0.006561
0.009491
-0.001221
0.008514
0.005585
-0.001709
0.013397
0.007050
0.009491
-0.002197
0.004608
-0.000732
0.008514
0.004120
-0.004150
0.000702
-0.001709
0.003143
0.004120
-0.000244
-0.002686
0.001190
-0.008545
0.010956
-0.000732
-0.002686
-0.009033
-0.001709
0.001190
0.005096
-0.008545
-0.001221
-0.014893
-0.008545
0.000214
-0.002197
-0.011963
-0.009033
-0.001221
-0.001221
-0.002197
-0.012451
-0.006104
-0.004639
-0.001221
-0.004150
-0.000732
-0.012451
-0.012451
-0.008545
-0.002686
-0.016846
-0.031982
-0.080811
-0.114990
-0.108154
0.099335
0.395721
0.584198
0.353241
0.025604
-0.164795
-0.160400
-0.053955
0.084198
0.170135
0.234589
0.225311
0.188202
0.158905
0.110565
0.102753
0.074921
0.050507
0.025604
-0.000732
-0.007080
-0.005127
-0.026123
-0.029541
-0.033936
-0.023682
-0.007080
0.011932
0.024139
0.018280
0.018768
0.013885
0.013397
0.009491
0.019257
-0.003174
0.003143
-0.010986
0.009003
0.000214
-0.002197
-0.005127
-0.006104
0.005096
0.006073
-0.002686
0.004120
-0.011963
-0.011475
0.002167
0.013397
0.019745
0.010956
0.010468
0.045624
0.048065
0.014374
0.002655
-0.006104
-0.023193
0.030487
0.048553
0.034882
0.013397
0.034393
0.010468
-0.002197
0.025116
0.064178
0.043671
-0.017334
-0.036865
-0.035400
-0.027100
-0.016846
0.003632
0.000702
-0.000732
-0.010010
-0.020752
-0.009521
-0.001221
-0.011963
-0.016357
-0.006592
-0.015381
-0.013916
-0.016357
0.001190
-0.001709
-0.005127
0.012909
0.015350
0.003632
0.023163
0.016815
0.030487
0.014862
0.014862
0.002655
0.002655
-0.003662
0.008026
0.004120
-0.002197
0.005585
0.011444
0.010956
0.015350
0.006073
-0.002686
0.004608
0.002167
0.014862
0.012909
0.009979
0.016327
0.007050
0.009491
0.016327
0.014374
0.011444
0.019257
0.018768
0.034393
0.036835
0.035858
0.021698
0.020721
0.027069
0.017792
0.026093
0.032928
0.030487
0.038300
0.033417
0.027557
0.023651
0.037811
0.036835
0.033417
0.029022
0.024139
0.036835
0.019745
0.026093
0.033417
0.032440
0.017792
0.024628
0.029999
0.029999
0.023163
0.015839
0.020721
0.018768
0.016815
0.021698
0.013397
0.006073
0.011444
0.012909
0.013397
0.005585
0.003632
0.000702
-0.001709
-0.002197
-0.003174
0.002167
-0.007080
-0.019775
-0.017334
-0.017334
-0.011963
-0.013916
-0.017334
-0.018799
-0.023682
-0.023682
-0.021240
-0.016846
-0.017822
-0.025146
-0.023193
-0.019287
-0.027100
-0.034912
-0.040283
-0.062256
-0.140869
-0.196045
-0.151123
0.095917
0.551971
0.741425
0.543182
0.256561
-0.041260
-0.173096
-0.123779
-0.066650
0.007050
0.156952
0.235077
0.287811
0.290253
0.228241
0.118866
-0.003174
-0.109619
-0.204346
-0.282471
-0.270752
-0.216064
-0.177002
-0.154541
-0.167725
-0.173096
-0.179932
-0.170654
-0.134521
-0.114990
-0.104248
-0.084717
-0.071533
-0.043213
-0.025635
-0.025146
-0.014893
-0.005127
-0.006104
-0.010010
-0.021240
-0.015381
-0.005127
-0.002197
0.005096
0.004120
0.011444
0.014374
0.012909
0.015350
0.025604
0.007538
0.010956
0.017303
0.014862
0.024628
0.042206
0.024628
0.034882
0.028534
0.035858
0.033417
0.031952
0.029022
0.026093
0.012909
0.020233
0.011932
0.010956
0.005096
-0.016357
-0.029541
-0.031006
-0.039795
-0.035889
-0.024170
-0.024658
-0.005127
-0.019775
-0.027100
-0.024658
-0.029541
-0.012939
-0.010498
-0.011963
0.013397
0.029022
0.035858
0.042206
0.028534
0.024628
0.022675
0.025604
0.015839
0.002167
-0.021729
-0.010010
-0.029541
-0.007080
0.045135
0.064667
0.029022
-0.006592
-0.009033
-0.006592
-0.003662
0.004608
0.023651
0.022186
0.038300
0.065643
0.059296
0.063690
0.065643
0.066132
0.080292
0.094940
0.090057
0.112518
0.114471
0.101288
0.102264
0.084686
0.071503
0.054901
0.042206
0.042694
0.050018
0.040253
0.040741
0.056366
0.048553
0.043182
0.029999
0.010468
-0.008545
-0.024170
-0.012939
-0.015381
-0.015381
-0.022705
-0.020264
-0.017334
-0.013916
-0.017822
-0.023193
-0.038330
-0.034424
-0.030029
-0.032471
-0.036377
-0.036377
-0.029053
-0.033447
-0.043213
-0.053467
-0.074463
-0.097900
-0.122314
-0.149170
-0.113525
0.088593
0.308807
0.407928
0.340057
0.294159
0.244843
0.218475
0.233612
0.270721
0.346405
0.206268
0.103241
0.128143
0.213593
0.290741
0.308319
0.303925
0.211151
0.116425
0.030975
-0.047119
-0.113525
-0.139893
-0.179443
-0.194580
-0.195557
-0.207275
-0.228760
-0.210693
-0.176514
-0.145752
-0.116455
-0.102295
-0.084229
-0.084229
-0.059326
-0.061279
-0.050049
-0.058838
-0.058350
-0.040283
-0.026123
-0.022705
-0.020752
-0.010986
-0.017822
-0.013428
-0.020752
-0.034912
-0.041260
-0.035400
-0.031982
-0.033447
-0.025635
-0.027588
-0.031494
-0.029053
-0.033447
-0.040283
-0.061279
-0.054443
-0.038330
-0.036377
-0.049561
-0.053467
-0.052979
-0.041260
-0.047607
-0.051514
-0.046143
-0.048096
-0.039307
-0.017822
0.003632
-0.018311
-0.040283
-0.052002
-0.042725
-0.048584
-0.021240
-0.025146
-0.015381
0.004120
-0.001221
-0.020264
-0.003662
-0.003662
-0.000732
-0.011963
-0.003662
0.006073
0.012421
0.023651
0.017303
0.022675
0.003632
0.012909
0.017303
0.024628
0.022675
0.043182
0.056854
0.074432
0.043182
0.029022
0.030975
0.036346
0.056854
0.064667
0.041229
0.037323
0.023651
0.018768
0.020721
0.015839
0.021698
0.017303
0.023163
0.006561
0.005096
0.005096
-0.010986
0.000214
0.001190
-0.002197
-0.012451
0.009979
0.007538
0.010468
0.017792
0.033417
0.036835
0.036835
0.037811
0.044159
0.050018
0.039764
0.056366
0.055878
0.058319
0.050018
0.048065
0.048553
0.054413
0.054901
0.054413
0.044647
0.046112
0.034393
0.027069
0.033905
0.020721
0.017303
0.005096
0.001190
0.001678
0.014862
0.012909
0.023651
0.016815
0.004120
0.007050
-0.009521
0.000702
0.007538
0.004120
0.015839
0.004120
0.007050
-0.006592
-0.037354
-0.083740
-0.124268
-0.076416
0.128143
0.466034
0.649628
0.476776
0.211151
0.040253
0.068085
0.078827
0.097382
0.181366
0.217010
0.290741
0.347382
0.300018
0.235565
0.168671
0.133514
0.050018
0.017303
-0.009521
-0.045654
-0.072998
-0.084717
-0.084717
-0.091064
-0.078857
-0.073486
-0.071533
-0.078857
-0.066650
-0.068115
-0.061768
-0.069580
-0.064697
-0.057373
-0.055908
-0.056396
-0.050049
-0.054932
-0.050537
-0.048096
-0.056885
-0.044678
-0.046143
-0.052979
-0.058350
-0.045166
-0.038330
-0.046631
-0.060791
-0.051025
-0.052979
-0.055420
-0.051025
-0.048584
-0.062744
-0.059326
-0.059814
-0.065186
-0.053467
-0.053955
-0.057373
-0.068604
-0.065186
-0.068115
-0.064209
-0.057373
-0.056885
-0.065186
-0.050049
-0.056396
-0.058350
-0.044189
-0.046631
-0.048584
-0.052490
-0.059326
-0.043213
-0.048584
-0.038330
-0.033936
-0.043213
-0.036377
-0.032959
-0.031982
-0.023193
-0.029541
-0.024170
-0.016357
-0.019287
-0.021240
-0.021729
-0.014893
-0.024658
-0.007568
-0.012939
-0.008057
-0.010010
-0.004150
-0.014404
-0.016846
-0.019287
-0.024658
-0.016357
-0.019775
-0.015869
0.012909
0.067596
0.102753
0.117889
0.099823
0.026093
-0.027588
0.008514
0.029999
0.029022
0.075897
0.081268
0.075897
0.079315
0.104706
0.075409
0.041718
0.015350
0.008514
-0.000244
-0.031494
-0.011475
-0.044678
-0.053467
-0.070557
-0.085693
-0.078857
-0.092529
-0.096436
-0.083740
-0.068604
-0.068115
-0.071045
-0.065186
-0.061768
-0.057373
-0.072021
-0.065186
-0.057373
-0.020752
-0.002197
0.003143
0.013885
0.007050
-0.007080
0.002655
0.027069
0.031952
0.042206
0.027557
0.045624
0.040253
0.032928
0.035858
0.041718
0.046112
0.074432
0.202850
0.263397
0.233124
0.177948
0.183807
0.176483
0.196991
0.234100
0.248260
0.255585
0.250702
0.266815
0.277069
0.258026
0.225800
0.214569
0.186249
0.156952
0.148163
0.106659
0.072479
0.045135
0.021210
0.009491
0.018768
0.002167
-0.039307
-0.056396
-0.066162
-0.081299
-0.083252
-0.082275
-0.079346
-0.072510
-0.085693
-0.079834
-0.071045
-0.074951
-0.066650
-0.068115
-0.065186
-0.065674
-0.054932
-0.057861
-0.055420
-0.044678
-0.051514
-0.048584
-0.038818
-0.037354
-0.039795
-0.034912
-0.047119
-0.029053
-0.037354
-0.034912
-0.017334
0.013397
0.028534
0.027557
0.004608
-0.013916
-0.019287
-0.032471
-0.014404
-0.005615
0.006073
0.012421
0.021698
0.015839
0.017792
0.009979
-0.011475
-0.005127
-0.020264
-0.011475
-0.025635
-0.022217
-0.014404
-0.017334
-0.016846
-0.006592
-0.022705
-0.011475
-0.020752
-0.013916
-0.014404
-0.009521
-0.009521
-0.001221
-0.016846
-0.016357
-0.018799
-0.014893
-0.023682
-0.018799
-0.027100
-0.023682
-0.002197
-0.010986
-0.022705
-0.014893
-0.017822
-0.021240
-0.022705
-0.009521
-0.010010
-0.010498
-0.011963
-0.003174
-0.002197
-0.008057
-0.011475
-0.029053
0.000214
0.003143
-0.016357
-0.010010
-0.000732
-0.009521
-0.002686
0.007538
-0.005615
-0.010010
-0.016846
-0.009033
-0.015869
-0.009033
-0.004639
-0.000244
0.004120
-0.000244
-0.014893
0.004608
-0.004150
0.004120
0.009979
0.006073
0.012421
0.002167
0.014374
0.019745
0.014862
0.025604
0.010468
0.012421
0.013885
0.014862
0.017792
0.012909
0.021698
0.022675
0.022186
0.025604
0.019745
0.022186
0.022186
0.020721
0.023651
0.022186
0.028046
0.025116
0.028534
0.027557
0.034882
0.032928
0.040741
0.039764
0.042206
0.028046
0.072479
0.167694
0.216522
0.151581
0.161835
-0.014893
-0.200928
-0.021240
0.118378
0.069061
0.098358
0.088593
0.046600
0.058319
-0.077881
-0.035400
-0.055908
-0.023193
0.007050
-0.052490
-0.061768
-0.067627
-0.078369
-0.022217
0.005585
0.020233
-0.003662
0.008026
0.029999
0.014862
0.005096
0.027557
0.050507
0.071503
0.077850
0.067596
0.068085
0.059784
0.060272
0.042694
0.035858
0.023163
0.028046
0.046112
0.025116
0.015350
0.005096
0.013885
0.002655
0.017303
-0.000244
-0.001709
0.001190
0.000214
-0.014893
-0.009033
-0.009521
-0.019287
-0.017822
-0.017334
-0.017822
-0.021729
-0.023682
-0.016357
-0.019287
-0.019775
-0.021729
-0.025635
-0.013916
-0.018799
-0.020264
-0.026123
-0.028564
-0.028076
-0.026611
-0.027588
-0.030029
-0.024658
-0.023193
-0.023193
-0.026611
-0.026611
-0.025146
-0.013916
-0.014893
-0.026123
-0.012451
-0.019775
-0.014893
-0.010986
0.007050
0.009003
0.014374
0.016327
0.025604
0.007050
0.010468
0.027557
0.020721
0.019745
0.024139
0.020721
0.023651
0.032440
0.020721
0.020721
0.018280
0.009979
0.022675
0.014862
0.007538
0.006561
0.014862
0.007538
0.007538
0.011444
0.014374
0.004120
0.010468
0.002655
0.007538
0.006073
0.000702
0.008026
0.002167
0.002655
-0.007080
0.009979
0.002167
0.004120
-0.006104
-0.003174
0.005585
0.007538
0.004120
-0.005615
0.004120
-0.004150
0.004120
0.002655
0.009491
0.009491
0.005585
0.006073
0.003632
0.000702
0.010468
0.005096
0.005096
0.017303
0.006073
0.012909
0.005096
0.014374
0.011444
0.004608
0.000214
0.011932
0.010956
0.011444
0.014862
0.007050
0.008514
0.011932
0.019257
0.017792
0.012909
0.010468
0.006561
0.013885
0.038300
0.056854
0.061737
0.044647
0.050018
0.024139
-0.000244
0.010956
0.013397
0.028046
0.051971
0.051483
0.058319
0.063690
0.048553
0.030975
0.009003
-0.006104
0.007050
0.000702
0.016815
0.021210
0.021698
0.004120
0.007050
0.007538
0.008514
0.005096
0.012421
-0.014893
-0.025635
0.004608
0.019745
0.187225
0.391327
0.399628
0.263397
0.155975
0.092010
0.102264
0.160858
0.234589
0.386444
0.460663
0.412811
0.364471
0.326385
0.261444
0.229706
0.164276
0.142792
0.110077
0.036835
-0.015381
-0.049561
-0.075439
-0.056396
-0.055420
-0.069092
-0.101318
-0.157471
-0.195557
-0.200928
-0.233643
-0.243896
-0.232178
-0.231689
-0.226807
-0.194580
-0.145264
-0.078369
-0.051025
-0.073975
-0.095947
-0.088135
-0.082275
-0.071533
-0.043213
-0.044189
-0.024170
-0.011963
-0.008057
-0.000732
0.008514
0.005096
0.023651
0.037323
0.031952
0.024139
0.033417
0.032928
0.025116
0.028046
0.024139
0.024628
0.018768
0.018280
0.018768
0.011444
0.002655
0.009491
0.009491
-0.005127
-0.007080
-0.014893
-0.009033
-0.004150
-0.007080
-0.010498
-0.006592
-0.017822
-0.012939
-0.015381
-0.011963
-0.014404
-0.030029
-0.008057
0.009003
0.020721
0.029999
0.022675
0.009979
0.004608
-0.005127
-0.005615
-0.007080
-0.000244
0.001190
0.007050
0.005585
0.007050
0.006073
-0.004150
-0.000732
-0.002197
-0.016357
-0.019287
-0.017334
-0.030029
-0.031006
-0.022705
-0.024658
-0.020264
-0.019287
-0.020752
-0.013916
-0.010986
-0.014893
-0.009521
-0.006592
-0.010010
-0.008545
-0.003662
-0.005127
0.005096
0.000702
0.002655
-0.000244
0.005585
-0.000732
0.014374
0.002655
0.012421
0.000214
0.009979
0.007050
0.001190
0.013397
0.012909
0.013397
0.013885
0.009979
0.009491
0.014374
0.009979
0.014862
0.010468
0.003632
0.021698
0.012909
0.009491
0.008026
0.005585
0.007538
0.007050
0.009979
0.003143
0.015350
0.001678
0.003632
0.007050
0.007538
0.000702
0.008514
0.005585
0.004608
0.006073
-0.004150
-0.000244
0.008514
-0.002686
-0.000732
-0.009521
-0.010986
-0.017334
-0.003662
0.000214
0.014862
-0.003662
-0.016357
-0.031494
-0.039795
-0.035400
-0.027100
-0.033447
-0.031494
-0.028564
-0.018311
-0.002197
-0.015869
-0.013428
0.002655
-0.011475
-0.030029
-0.046143
-0.063232
-0.081787
-0.106201
-0.114990
-0.115967
-0.116943
-0.172119
-0.037842
0.327362
0.531952
0.347870
0.169159
0.155975
-0.039795
-0.220459
-0.261963
-0.069580
0.113983
0.228241
0.277557
0.279022
0.215546
0.112518
0.020233
-0.029541
-0.063721
-0.098877
-0.086670
-0.100342
-0.114014
-0.107178
-0.089600
-0.077393
-0.048584
-0.040283
-0.010986
-0.000244
0.010468
0.052460
0.072968
0.070038
0.049530
0.046600
0.057343
0.047089
0.040741
0.045135
0.063690
0.063690
0.068573
0.062714
0.055389
0.032928
0.017792
0.013397
-0.007080
-0.013916
-0.018311
-0.011963
-0.011963
-0.022705
-0.026123
-0.029053
-0.014404
-0.020264
0.001190
-0.009033
-0.013916
-0.006104
-0.005615
-0.007080
-0.002686
-0.001221
0.015839
-0.001709
0.001678
0.004608
0.000214
0.013397
0.002655
0.011444
0.004608
0.015839
0.013397
0.018768
-0.001709
0.008514
0.018768
0.023651
0.022675
0.026093
0.013397
0.008026
0.017792
0.029510
0.023651
0.021210
0.025116
0.018280
0.022186
0.036835
0.020721
0.021698
0.024139
0.028046
0.029510
0.029510
0.031952
0.019745
0.016327
0.012909
0.026581
0.022186
0.015839
0.021210
0.002167
0.023163
0.012421
0.006073
0.007050
0.005585
-0.003174
0.007538
0.005096
0.012421
0.004608
-0.002686
-0.002686
-0.005615
-0.001709
0.007050
0.001190
-0.002197
-0.007080
-0.005127
0.002167
-0.007080
0.001190
-0.002686
-0.008057
-0.009033
-0.008545
-0.008545
-0.004150
-0.006104
-0.009521
0.001190
0.003632
0.005585
-0.002197
-0.007080
0.001190
-0.001709
-0.008057
0.001678
-0.000732
-0.000732
-0.004150
-0.008545
-0.005615
-0.010498
-0.000732
-0.013916
-0.012451
-0.011475
-0.013916
-0.021729
-0.026123
-0.033447
-0.051025
-0.071533
-0.074463
-0.072021
-0.038818
0.019745
0.050995
0.052460
0.047089
0.052460
0.046112
0.060272
0.121796
0.163300
0.139862
0.121796
0.137421
0.124237
0.146210
0.158905
0.187225
0.177460
0.178925
0.161346
0.141327
0.139374
0.144257
0.100800
0.073944
0.030487
0.021210
0.030975
0.036346
0.048553
0.040741
0.010956
-0.008545
-0.025146
-0.041748
-0.030029
0.014862
0.034393
0.030975
0.023163
0.022675
0.005096
0.009003
0.010956
0.024628
0.038300
0.038788
0.061737
0.069550
0.070526
0.050507
0.051483
0.039764
0.043671
0.068085
0.062714
0.063690
0.061249
0.056366
0.043182
0.040253
0.016815
0.007538
-0.000732
-0.006104
-0.008057
-0.031006
-0.033936
-0.044678
-0.009033
-0.004639
-0.011963
-0.021729
-0.023682
-0.046143
-0.033936
-0.026123
-0.005127
-0.005615
0.000214
-0.005615
0.006073
0.026581
0.022675
0.030975
0.030975
0.027069
0.034882
0.029510
0.006561
0.012421
0.014374
0.013885
0.012909
0.006561
0.009491
0.007050
-0.017334
-0.010498
-0.019287
-0.034424
-0.069092
-0.087646
-0.109619
-0.079834
-0.052490
-0.067627
-0.065186
-0.049072
-0.061768
-0.064697
-0.071045
-0.060303
-0.069092
-0.059326
-0.047119
-0.028076
-0.019775
-0.015381
-0.005615
0.005096
0.021698
0.018768
0.013885
0.006073
0.022186
0.024628
0.018768
0.012421
0.019745
0.010468
0.012421
0.006561
0.001190
0.003632
-0.005615
-0.007080
-0.005615
-0.005615
-0.008545
-0.009033
-0.017334
-0.021240
-0.017334
-0.023682
-0.019287
-0.022217
-0.022705
-0.015869
-0.030518
-0.022217
-0.024658
-0.029053
-0.024170
-0.024658
-0.031982
-0.032471
-0.034424
-0.021240
-0.026123
-0.033936
-0.016357
-0.030029
-0.036865
-0.036377
-0.025146
-0.026611
-0.016846
-0.027100
-0.046631
-0.068115
-0.119385
-0.213135
-0.264893
-0.107666
0.466034
1.009491
1.009491
0.292694
-0.409424
-0.694580
-0.580811
-0.174561
0.229218
0.424530
0.435272
0.357147
0.212128
0.104706
0.012421
-0.053955
-0.092529
-0.114990
-0.134521
-0.136963
-0.130615
-0.120850
-0.101807
-0.069092
-0.056885
-0.026611
-0.027100
0.004608
0.005585
0.014862
0.022186
0.015350
0.009003
0.019745
0.016815
0.017303
0.015839
0.016327
0.016815
0.015350
0.012421
0.008514
0.018768
0.018280
0.023651
0.022675
0.028046
0.022186
0.027069
0.028046
0.026093
0.035858
0.029022
0.030487
0.027069
0.013397
0.025604
0.031952
0.026093
-0.002686
-0.000732
-0.011475
0.007538
0.013885
-0.007568
-0.014404
-0.031006
-0.012939
-0.012451
-0.011963
-0.009521
-0.011963
-0.014893
-0.012451
-0.006592
-0.006104
0.003143
0.015839
0.005585
0.011932
0.011444
0.016815
0.021210
0.033905
0.030487
0.039276
0.044159
0.035858
0.044647
0.034393
0.050018
0.041718
0.043671
0.029022
0.029999
0.032440
0.043182
0.045135
0.032928
0.026581
0.027557
0.041718
0.028534
0.035858
0.029510
0.023163
0.029022
0.031464
0.025116
0.012421
0.023651
0.020721
0.003143
-0.005615
-0.023193
-0.049561
-0.059814
-0.022217
0.046600
0.048553
0.022186
-0.046143
-0.082275
-0.064697
-0.018799
0.004608
0.014862
0.005096
-0.013916
-0.013916
-0.016846
-0.001709
0.016327
0.010956
0.007538
0.002167
0.019745
0.019257
0.010956
0.012421
0.007538
0.008026
0.010956
0.007050
0.003632
0.006073
0.014374
-0.005615
-0.003662
0.003632
-0.004639
0.010956
-0.006592
-0.007080
-0.010986
-0.012451
-0.015869
-0.026611
-0.042725
-0.056396
-0.063721
-0.086670
-0.107178
-0.118896
-0.035400
0.100311
0.170624
0.186737
0.183807
0.116425
0.033905
-0.032471
0.061249
0.161835
0.179901
0.189178
0.246796
0.239960
0.212616
0.206757
0.200897
0.212616
0.205780
0.192596
0.103241
0.063690
0.044159
0.035858
0.021698
0.014862
0.005585
-0.031494
-0.067139
-0.058838
-0.051514
-0.060791
-0.090576
-0.094971
-0.091064
-0.101318
-0.101318
-0.099365
-0.102295
-0.097900
-0.088623
-0.082275
-0.071533
-0.065186
-0.054443
-0.062744
-0.056396
-0.041748
-0.043701
-0.037354
-0.016846
-0.021729
-0.028076
-0.018799
-0.006104
-0.011963
-0.017822
-0.006104
-0.008545
-0.003662
-0.013428
-0.001709
-0.017822
-0.012939
-0.007080
-0.014404
-0.010010
-0.009033
0.004120
-0.009521
-0.000244
-0.014893
-0.017334
-0.011963
0.004120
0.005096
-0.005615
-0.008545
-0.007080
-0.005127
-0.008545
-0.012939
-0.017822
-0.013428
-0.016846
-0.009033
-0.008545
-0.015869
-0.018799
-0.015381
-0.018311
-0.025146
-0.026123
-0.036377
-0.056396
-0.061279
-0.043701
-0.020264
-0.002686
-0.020264
-0.021729
-0.007080
-0.015869
-0.005127
0.017792
0.014862
0.026093
0.027557
0.048553
0.048553
0.057831
0.050995
0.054413
0.069550
0.077362
0.072479
0.066132
0.064667
0.071503
0.064178
0.063690
0.065155
0.062225
0.047089
0.033905
0.043182
0.060760
0.065155
0.058807
0.067108
0.054413
0.062714
0.076874
0.099335
0.087128
0.058807
0.048553
0.038788
0.017792
0.039764
0.040253
0.085175
0.116913
0.103241
0.112518
0.060272
-0.009033
-0.034424
-0.027588
0.063690
0.125702
0.133026
0.177948
0.190643
0.200409
0.154999
0.086151
-0.016357
-0.121826
-0.168701
0.011932
0.130585
0.123260
0.100800
0.039764
-0.036377
-0.082275
-0.100342
-0.109131
-0.122314
-0.133545
-0.143311
-0.153076
-0.147705
-0.134033
-0.116455
-0.095459
-0.086182
-0.086182
-0.061768
-0.046631
-0.052002
-0.025146
-0.026123
-0.032471
-0.031006
-0.056396
-0.053955
-0.052002
-0.057373
-0.067139
-0.068604
-0.022217
0.015839
0.017792
-0.016846
-0.029053
-0.029053
-0.029053
-0.011475
-0.006104
0.008514
0.020721
0.026093
0.034882
0.043182
0.046112
0.041229
0.049530
0.055389
0.066132
0.068573
0.080780
0.066620
0.061737
0.056366
0.041718
0.028534
0.029022
0.038788
0.038300
0.032440
0.025604
0.021698
0.025116
0.019257
0.014374
0.009491
0.011932
0.007538
0.004120
0.015350
0.019257
0.009491
0.012421
0.000702
-0.003662
0.009979
0.004120
-0.002197
0.002167
0.006561
0.006073
0.000702
-0.005127
-0.001221
0.016815
-0.006104
0.009003
0.014862
-0.010986
-0.004639
0.000702
0.004608
-0.004639
0.002655
0.008514
0.008026
0.003143
-0.001221
-0.008057
-0.000244
-0.001221
-0.006104
-0.010498
-0.010010
0.001678
-0.004150
-0.011963
-0.006104
0.002655
-0.005615
0.000702
-0.003174
-0.000244
-0.001709
0.004608
-0.002686
0.007050
0.003632
-0.002686
0.006073
0.003143
0.007538
0.003632
0.007538
0.009979
0.003143
0.000214
-0.001709
0.000214
-0.006104
0.017303
0.017792
-0.005127
-0.030518
-0.010498
0.005096
-0.011963
-0.025635
-0.016357
0.025604
0.032440
0.037811
0.016327
0.011932
0.007050
-0.010986
0.020721
0.022675
0.026093
0.080780
0.123749
0.142303
0.315155
0.350800
0.218475
0.169647
0.154510
0.086639
0.066132
0.121796
0.123260
0.078339
0.097382
0.137421
0.140350
0.118866
0.100311
0.056366
-0.021240
-0.063721
-0.092529
-0.109619
-0.110107
-0.113525
-0.105225
-0.108154
-0.097900
-0.100830
-0.070557
-0.060303
-0.052002
-0.066650
-0.078857
-0.071045
-0.062744
-0.058350
-0.050049
-0.032471
-0.022705
-0.017334
-0.039795
-0.048584
-0.037354
-0.046631
-0.040771
-0.026123
-0.025635
-0.011963
-0.006592
0.004608
0.016815
0.008514
0.002655
0.003143
-0.002197
-0.004639
-0.001709
0.002167
0.009491
0.008514
0.003143
-0.000244
0.001678
0.003632
-0.010010
-0.013916
-0.008057
-0.006592
-0.008545
-0.011963
-0.013916
-0.014404
-0.016357
-0.011475
-0.007080
-0.010986
-0.002197
-0.008545
-0.006592
-0.010986
-0.004150
-0.009033
-0.010010
-0.004150
0.002167
-0.001709
-0.006104
-0.005127
-0.000244
-0.001221
0.006073
-0.010498
-0.011963
-0.007080
-0.002686
-0.003174
0.016815
0.001678
-0.005615
0.005096
0.007538
-0.001221
-0.010986
-0.007568
-0.001221
-0.004150
-0.006592
-0.001221
-0.013916
-0.023682
-0.019775
-0.019287
-0.020752
-0.019287
-0.024658
-0.023682
-0.021729
-0.013916
-0.024170
-0.026611
-0.024170
-0.013428
-0.020264
-0.000732
-0.016846
-0.013916
-0.008057
-0.010986
-0.005127
0.005096
0.006073
0.004608
0.006073
0.008514
0.007050
0.015350
0.015350
0.005585
0.014374
0.016327
0.011932
0.016327
0.018768
0.019745
0.025604
0.016327
0.015839
0.017303
0.019745
0.008514
0.024628
0.015839
0.022675
0.042206
0.039276
0.018768
0.010468
0.022186
0.016327
0.008026
0.012909
0.019745
0.032928
0.031464
0.030975
0.034882
0.040741
0.033417
0.021210
0.000702
-0.028564
-0.042236
0.094940
0.305389
0.359100
0.259491
0.087616
0.085175
0.154510
0.166718
0.133026
0.146698
0.182831
0.228729
0.274139
0.274139
0.265350
0.236542
0.213104
0.204315
0.155975
0.152069
0.142303
0.135956
0.138397
0.097870
0.078339
0.093475
0.090546
0.066620
0.077362
0.063690
0.036835
0.028534
0.016327
0.003143
0.002167
-0.000244
-0.019775
-0.021240
-0.033936
-0.040283
-0.040283
-0.042236
-0.035400
-0.035889
-0.043701
-0.037842
-0.034424
-0.025635
-0.029541
-0.021240
-0.007080
-0.006592
-0.004639
-0.008057
0.008026
-0.001221
0.003143
0.005096
-0.002197
-0.004639
-0.002197
0.003143
0.009979
0.009003
-0.002197
-0.000244
-0.004639
-0.001221
-0.018799
-0.014404
-0.028564
-0.023682
-0.023193
-0.031006
-0.029053
-0.017822
-0.033936
-0.031006
-0.028076
-0.029053
-0.035400
-0.033936
-0.042725
-0.030518
-0.044189
-0.041260
-0.053467
-0.049072
-0.039795
-0.028564
-0.028076
-0.023193
-0.039795
-0.048096
-0.047119
-0.037354
-0.040771
-0.043213
-0.047119
-0.038330
-0.050537
-0.053955
-0.035889
-0.024170
-0.023682
-0.042725
-0.044189
-0.032959
-0.023193
-0.044189
-0.039795
-0.044189
-0.044678
-0.032959
-0.047607
-0.038818
-0.048096
-0.036865
-0.049072
-0.043213
-0.045654
-0.041748
-0.041260
-0.050537
-0.050537
-0.048096
-0.044189
-0.051514
-0.045654
-0.038330
-0.032471
-0.035889
-0.032959
-0.031982
-0.032959
-0.023682
-0.035889
-0.021729
-0.030029
-0.011475
-0.012451
-0.018311
-0.016846
-0.014404
-0.015381
-0.012939
-0.011475
-0.008057
-0.002197
0.002167
-0.004150
0.010956
0.008026
-0.002686
0.002167
0.006561
-0.003174
0.002167
0.007538
0.010956
0.002167
0.016327
0.020233
0.028046
0.022675
0.014862
0.018768
0.018768
0.012421
0.009979
0.012909
0.017792
0.012909
0.007538
0.000702
-0.002197
-0.015381
-0.021729
-0.045654
-0.049561
-0.076416
-0.085693
-0.038818
-0.011475
0.060760
0.071991
0.046600
-0.046143
-0.177490
-0.272217
-0.218994
0.120331
0.236542
0.050995
0.020721
0.184296
0.073944
-0.115479
-0.083252
0.084686
0.138885
0.123260
0.095917
0.115448
0.089569
0.083221
0.069550
0.093475
0.099823
0.070526
0.045624
0.049530
0.051971
0.058807
0.065155
0.056366
0.051971
0.035858
0.035858
0.034882
0.025116
0.027557
0.023651
0.019257
0.029999
0.039276
0.043182
0.036346
0.040253
0.036835
0.040253
0.044159
0.031464
0.029022
0.026581
0.023163
0.023651
0.017303
0.009491
0.010956
0.002655
0.011932
-0.004150
-0.001709
-0.006104
-0.005127
-0.006592
-0.003662
0.000702
-0.001221
-0.001709
0.007538
0.015350
0.008514
0.024139
0.039276
0.047577
0.043671
0.033417
0.039276
0.046600
0.044159
0.048065
0.049042
0.064178
0.058807
0.055878
0.056366
0.057343
0.047089
0.027069
0.025116
0.009003
0.004120
0.006561
-0.007568
-0.016846
-0.011475
-0.026611
-0.026123
-0.042236
-0.049561
-0.054443
-0.058838
-0.054932
-0.054443
-0.057861
-0.070557
-0.059814
-0.066162
-0.053467
-0.056396
-0.047607
-0.054932
-0.047607
-0.039307
-0.037354
-0.031494
-0.033936
-0.023682
-0.030518
-0.036377
-0.042725
-0.037842
-0.055908
-0.072998
-0.072998
-0.064209
-0.015869
0.013397
-0.005127
-0.033447
-0.049561
-0.078857
-0.072510
-0.061279
-0.043213
-0.033936
-0.033936
-0.028564
-0.018799
-0.022705
-0.016357
0.000214
-0.001221
0.013885
0.014374
0.015839
0.025116
0.018280
0.011444
0.023163
0.027557
0.029022
0.034882
0.031952
0.037811
0.049042
0.042206
0.033417
0.030975
0.016815
0.016815
0.016815
0.019257
0.032928
0.005585
0.026093
0.017303
0.016815
0.012909
0.007050
0.011444
0.017303
0.007050
0.002167
0.022675
0.011444
0.018280
0.017792
0.029999
0.012421
0.011932
0.014862
0.014374
0.001190
0.012421
0.010468
-0.025146
-0.038330
-0.055908
-0.046631
-0.058838
-0.008545
0.190155
0.355194
0.343964
0.255096
0.160370
0.055389
0.093964
0.241425
0.290253
0.347382
0.276093
0.217499
0.223358
0.219452
0.287811
0.266815
0.283905
0.228729
0.128632
0.078339
0.064178
0.059296
-0.007568
-0.036865
-0.042725
-0.044189
-0.050049
-0.043213
-0.053955
-0.054443
-0.052002
-0.049561
-0.061768
-0.066650
-0.062744
-0.053467
-0.049561
-0.051514
-0.054932
-0.038818
-0.041260
-0.050049
-0.046143
-0.053955
-0.057861
-0.048584
-0.040283
-0.049072
-0.050537
-0.041748
-0.044678
-0.033447
-0.019775
-0.027100
-0.025146
-0.005615
-0.016357
-0.005127
-0.002686
0.006073
0.004608
-0.007568
-0.007568
0.012421
0.008026
0.017303
0.001678
0.006073
0.003632
0.012421
0.011932
0.016815
0.006561
0.000214
0.001678
-0.005127
0.002655
-0.000732
-0.001221
-0.010010
-0.003662
-0.003662
-0.005127
-0.009521
-0.004639
-0.009521
-0.018311
-0.016357
-0.019287
-0.018311
-0.019287
-0.018311
-0.018799
-0.027588
-0.019775
-0.016846
-0.000732
-0.004150
0.010468
0.006073
0.007538
0.023163
0.022675
0.027557
0.045135
0.040253
0.030487
0.041718
0.047577
0.050507
0.058319
0.060760
0.045624
0.063202
0.042206
0.047089
0.039764
0.050507
0.036346
0.004608
0.011444
0.009979
-0.000244
-0.000732
-0.006104
-0.013428
-0.025146
-0.033936
-0.032959
-0.029541
-0.043213
-0.043701
-0.038818
-0.052490
-0.051514
-0.056885
-0.052979
-0.054443
-0.059814
-0.051025
-0.045166
-0.046631
-0.044678
-0.040283
-0.041748
-0.034424
-0.028564
-0.040283
-0.023193
-0.029053
-0.026123
-0.024658
-0.020264
-0.016357
-0.015869
-0.008545
-0.019287
-0.019287
-0.018799
-0.017334
-0.010986
-0.007568
-0.019287
-0.014893
-0.023193
-0.011963
-0.013428
-0.019287
-0.023193
-0.027100
-0.012939
-0.013916
-0.006104
-0.015381
-0.017822
-0.015869
-0.013916
-0.010498
-0.007568
-0.018799
-0.015381
0.005585
0.063690
0.115448
0.163300
0.091522
-0.079834
-0.163818
-0.092041
0.070038
0.141815
0.134979
0.098358
0.034393
0.093964
0.103241
-0.036377
-0.045166
-0.009521
0.009003
-0.008545
0.038300
0.097382
0.057343
0.010956
-0.009521
-0.044678
-0.030518
-0.009521
0.006073
0.013885
0.012421
0.008514
0.007538
0.012421
-0.003174
-0.007568
-0.005127
-0.002686
0.007050
0.000214
0.002167
0.009491
0.005585
0.012909
0.009003
0.002167
0.021698
0.021210
0.013397
0.017792
0.012421
0.012421
0.028534
0.022186
0.031464
0.031464
0.029022
0.032440
0.024139
0.025116
0.027069
0.034393
0.018768
0.023163
0.019745
0.029510
0.014374
0.015350
0.012421
0.017792
0.006561
0.009003
0.005096
0.005585
-0.003174
-0.005127
0.000214
-0.007080
-0.010986
0.000702
-0.000244
-0.010010
-0.013916
-0.009521
-0.021240
-0.008545
-0.015381
-0.011963
-0.024658
-0.030029
-0.017334
-0.018799
-0.020752
-0.028564
-0.019287
-0.012451
-0.030029
-0.025146
-0.029053
-0.031006
-0.036865
-0.024658
-0.041260
-0.026611
-0.024170
-0.032959
-0.021240
0.017792
0.041718
0.017303
-0.010498
-0.021729
-0.013428
0.004608
0.012909
0.007538
0.027557
0.030487
0.032440
0.020233
0.018768
0.017792
0.016815
0.015350
0.018768
0.015350
0.028046
0.023651
0.009003
0.018280
0.027069
0.026093
0.014862
0.030975
0.016327
0.031464
0.037323
0.027557
0.035858
0.044647
0.044159
0.038300
0.041229
0.018768
0.041229
0.032440
0.033417
0.034393
0.035858
0.031952
0.039764
0.032440
0.027069
0.027557
0.023651
0.025116
0.027069
0.029999
0.031464
0.017792
0.014374
0.014862
0.007538
0.012421
0.006073
0.004608
0.005585
0.011444
-0.002686
0.008514
-0.006592
-0.005615
-0.008545
-0.000244
-0.000244
-0.004639
-0.009033
-0.018311
-0.011963
-0.004150
-0.025146
-0.015869
-0.015381
-0.025146
-0.017334
-0.031982
-0.038818
-0.035889
-0.044189
-0.014404
0.036835
0.131073
0.218475
0.164764
0.171600
0.120331
0.083710
0.238983
0.342987
0.304413
0.320038
0.213593
0.118378
0.198944
0.280975
0.277069
0.269257
0.250702
0.239960
0.171112
0.124237
0.094452
0.051971
0.012909
-0.024658
-0.058350
-0.087646
-0.119385
-0.116943
-0.123779
-0.115479
-0.123779
-0.118408
-0.113525
-0.114990
-0.122803
-0.122314
-0.093506
-0.090088
-0.105225
-0.108643
-0.071045
-0.062256
-0.046143
-0.040771
-0.042236
-0.040771
-0.027100
-0.013916
-0.025146
-0.025146
-0.018311
-0.005127
-0.014404
-0.019775
-0.017822
-0.022217
-0.021240
-0.023193
-0.009521
-0.011963
-0.017822
-0.015381
-0.021240
-0.013916
-0.016846
-0.009521
-0.015381
-0.028076
-0.019287
-0.023682
-0.014893
-0.023682
-0.010986
-0.018311
-0.020264
-0.018799
-0.012939
-0.015869
-0.017822
-0.015381
-0.019287
-0.015869
-0.010010
-0.009033
-0.028076
-0.011963
-0.010010
-0.002197
-0.013428
-0.011475
-0.012939
-0.009521
-0.008057
-0.011963
-0.009521
-0.003662
-0.003662
-0.006104
0.000702
-0.006104
-0.014893
-0.001221
-0.006592
-0.002686
0.009979
-0.001709
-0.004150
0.002167
-0.006592
0.006073
0.006073
0.009979
0.011932
-0.015869
-0.031494
-0.037354
-0.027588
0.030487
0.023163
0.007050
0.008026
-0.003662
-0.027100
-0.011475
-0.003174
0.031952
0.046112
0.042694
0.041718
0.022186
0.021210
0.038788
0.055878
0.072479
0.079315
0.058807
0.050018
0.054901
0.055878
0.061737
0.064667
0.068085
0.061249
0.048065
0.033905
0.038300
0.022675
0.024139
0.018280
0.015839
0.016815
0.000702
-0.002197
0.007538
0.015350
0.008514
0.002655
-0.000244
0.007050
0.005096
-0.001709
0.010956
0.003632
0.007050
0.027069
0.036346
0.053436
0.038788
0.028046
0.057831
0.049530
0.040741
0.024628
0.011932
-0.027588
-0.035889
-0.091064
-0.034912
-0.062256
0.079315
0.198944
0.146698
-0.024170
-0.009033
-0.036865
-0.127197
-0.033447
-0.050537
-0.091064
-0.072998
-0.005127
0.019745
-0.027100
-0.016846
-0.009033
-0.016357
0.024139
0.032440
-0.003662
-0.051025
-0.063232
-0.037842
-0.016846
-0.011963
-0.007568
0.015350
0.018768
0.043182
0.029999
0.031952
0.022186
0.025604
0.016815
0.008026
0.014862
0.004120
-0.003174
-0.010498
-0.003174
-0.010986
-0.021729
-0.022217
-0.036865
-0.032471
-0.037354
-0.033447
-0.034912
-0.032959
-0.036377
-0.037354
-0.024658
-0.027588
-0.017334
-0.038330
-0.024658
-0.040771
-0.034912
-0.018311
-0.030029
-0.015869
-0.015381
-0.011475
-0.018799
-0.010986
-0.010010
-0.012451
-0.012451
-0.007568
-0.010010
-0.017334
-0.013916
-0.000732
-0.002686
-0.009033
-0.010498
-0.014893
-0.001221
-0.010498
-0.017334
-0.012451
-0.014893
-0.014404
-0.021240
-0.019287
-0.031494
-0.026611
-0.021729
-0.035889
-0.033447
-0.031006
-0.038330
-0.039307
-0.039795
-0.045654
-0.045654
-0.047119
-0.038818
-0.034912
-0.006592
0.020721
0.041229
0.057831
0.029022
0.010956
0.005096
0.006561
-0.014893
-0.002197
0.011932
0.013397
0.013397
0.014862
-0.029053
-0.028076
-0.012939
0.004120
0.012909
-0.014404
-0.036377
-0.048096
-0.044678
-0.039307
-0.015381
0.000214
0.012421
0.016815
0.032440
0.029022
0.043671
0.052948
0.056854
0.057343
0.059784
0.063202
0.059296
0.062225
0.065643
0.057831
0.056854
0.050995
0.047577
0.044647
0.044159
0.044647
0.038788
0.036346
0.039276
0.035858
0.024628
0.036346
0.033417
0.029999
0.024628
0.027069
0.029022
0.026581
0.017303
0.021698
0.020721
0.022186
0.014862
0.020233
0.019745
0.013397
0.011444
0.016327
0.013885
0.019257
0.009491
0.012421
0.024139
0.004120
0.014862
0.007050
-0.003174
0.004608
0.010468
0.014374
0.022675
0.015350
0.032928
0.027557
0.015350
0.012909
0.006073
-0.007080
0.009979
0.046600
0.112518
0.179901
0.207733
0.239471
0.256561
0.177460
0.041718
-0.052979
-0.019287
0.124237
0.188202
0.272186
0.382538
0.303925
0.223358
0.128143
0.209198
0.144257
0.144745
0.016327
0.031464
-0.000244
0.005096
0.096893
0.135956
0.117401
0.045135
-0.015869
-0.030518
-0.022217
-0.023193
-0.022217
-0.038330
-0.052002
-0.048584
-0.054932
-0.052002
-0.038818
-0.048584
-0.036377
-0.052002
-0.026123
-0.024170
-0.039795
-0.036377
-0.033936
-0.037354
-0.031494
-0.048584
-0.039795
-0.038818
-0.048096
-0.055420
-0.049561
-0.052979
-0.044189
-0.053955
-0.057373
-0.054932
-0.050537
-0.056885
-0.051025
-0.050049
-0.046631
-0.050049
-0.044189
-0.038330
-0.035889
-0.032959
-0.035889
-0.037354
-0.026611
-0.025146
-0.028564
-0.028076
-0.018799
-0.027588
-0.017822
-0.014404
-0.022217
-0.022705
-0.019287
-0.031494
-0.022217
-0.020752
-0.011475
-0.029541
-0.028076
-0.012451
-0.019287
-0.016357
-0.026611
-0.030518
-0.018311
-0.024170
-0.015381
-0.012451
-0.017334
-0.018799
-0.018311
-0.012939
-0.000244
-0.017822
-0.006104
-0.011475
-0.008057
-0.002197
0.010468
0.007050
0.010956
0.005096
0.004120
-0.004150
-0.007568
-0.004150
0.004120
0.002167
0.015839
0.025604
0.019745
0.019257
0.027557
0.019257
0.008514
-0.000732
0.004120
0.011444
-0.002197
0.016327
0.020721
0.015839
0.029022
0.015350
0.024628
0.024139
0.015350
0.012421
-0.001709
0.006073
0.012909
0.012421
0.005585
0.009003
0.011932
0.009979
0.008514
0.013885
0.008514
0.004120
-0.005615
-0.005615
-0.001709
0.012909
0.005096
-0.003662
-0.003662
-0.003174
0.003632
0.013397
0.011444
-0.001709
-0.003662
0.010956
-0.007080
0.009491
0.012909
0.021210
0.018768
0.016815
0.023163
0.019257
0.015839
0.012909
0.020721
0.022186
0.023651
0.013397
0.016815
0.019745
0.010956
0.006073
0.020721
0.018768
0.021698
0.016815
0.008026
0.012421
0.005585
0.005585
0.008514
0.011932
0.004120
0.015350
0.010956
-0.002197
0.008026
0.000214
0.007050
0.009979
0.001678
0.009979
0.009003
0.000702
0.018768
0.010956
-0.005127
0.004120
-0.032471
-0.027588
-0.010010
-0.001709
0.015839
0.037323
0.094452
0.138397
0.216034
0.260468
0.110565
0.147675
0.105194
0.289764
0.384003
0.342987
0.345917
0.420624
0.291718
0.085175
0.042206
0.106171
0.216522
0.280975
0.233124
0.126678
0.056366
0.013885
-0.027588
-0.049561
-0.081299
-0.125244
-0.152100
-0.170654
-0.173584
-0.173096
-0.166748
-0.152100
-0.137939
-0.115479
-0.115967
-0.102783
-0.084229
-0.077881
-0.067139
-0.059326
-0.039795
-0.039307
-0.051514
-0.043701
-0.035400
-0.020264
-0.031982
-0.024658
-0.025146
-0.010986
0.002167
-0.016357
-0.019287
-0.020264
-0.013428
-0.016846
-0.005615
-0.006592
-0.003662
-0.004150
-0.002197
0.005585
-0.002197
-0.002197
-0.009521
0.000702
-0.003174
-0.005127
-0.010010
0.002167
-0.000732
0.009003
0.004608
-0.002197
0.006561
0.002655
0.003632
0.005096
0.002167
0.011932
0.007050
0.007050
0.009979
0.000702
0.001678
0.018768
0.010468
0.017792
0.021210
0.017303
0.013397
0.009979
0.006561
0.013885
0.008026
0.010956
0.008026
0.011932
0.025116
0.014862
-0.000244
0.005096
-0.004639
0.007050
0.002655
0.004120
-0.003174
-0.007568
-0.005127
-0.011963
-0.007080
0.002167
-0.002686
-0.006104
-0.004639
-0.004150
-0.004639
-0.001709
-0.013916
-0.007080
0.003143
0.004120
0.007050
0.002655
-0.004150
0.004608
0.017303
0.009491
0.001190
0.012421
0.002655
-0.004150
-0.002197
0.003632
0.001678
-0.004639
-0.010498
0.000214
0.001190
0.007538
0.011444
-0.008545
-0.016846
-0.014893
-0.011475
0.004120
-0.012939
-0.005615
-0.004639
-0.013916
0.004120
0.004608
0.006073
0.003632
-0.011963
-0.012451
-0.011963
-0.008057
-0.006104
-0.014404
0.002167
-0.005615
-0.010986
-0.007568
-0.017334
-0.022217
-0.016357
-0.026123
-0.014404
-0.014893
-0.022705
-0.016357
-0.009033
-0.018799
-0.006104
-0.013428
-0.031494
-0.046631
-0.052979
-0.067139
-0.063232
-0.050537
0.008514
0.025604
0.003143
0.002655
-0.014893
-0.017334
-0.018311
-0.002197
0.010956
0.036346
0.040253
0.041229
0.039764
0.035858
0.057831
0.069061
0.070526
0.088593
0.094452
0.079315
0.089081
0.069550
0.054901
0.042206
0.088104
0.119354
0.126190
0.079803
0.044647
-0.068604
-0.156006
-0.000732
0.442108
0.758514
0.860565
0.455780
0.137421
-0.208740
-0.342041
-0.103271
0.127167
0.297577
0.376190
0.351288
0.252167
0.164276
0.085663
-0.004639
-0.073486
-0.119873
-0.142822
-0.158447
-0.166260
-0.157959
-0.157471
-0.157959
-0.155518
-0.136475
-0.130615
-0.108643
-0.095947
-0.093994
-0.079834
-0.080322
-0.068115
-0.057861
-0.063232
-0.059814
-0.036377
-0.043213
-0.039307
-0.029541
-0.027100
-0.025146
-0.025635
-0.008057
-0.015381
-0.022705
-0.014404
-0.001709
-0.011963
-0.003174
-0.013428
-0.015381
-0.010986
-0.005127
0.002655
-0.008057
-0.010498
-0.010986
-0.006104
-0.009033
-0.010498
-0.005615
-0.009521
-0.005615
-0.005127
-0.006104
-0.000732
-0.018799
-0.001709
-0.011475
0.001678
-0.007568
-0.007568
-0.007568
-0.006592
-0.008545
-0.000732
-0.010010
-0.010010
-0.007568
-0.013916
-0.005615
-0.008057
-0.012939
0.001678
-0.005127
-0.020752
-0.014404
-0.009521
-0.008057
-0.015869
-0.015869
-0.018311
-0.010986
-0.012451
-0.011963
-0.011475
-0.023682
-0.020264
-0.009033
-0.001709
-0.008057
-0.013428
-0.010986
-0.007080
0.005096
0.000702
-0.005615
-0.003174
-0.002197
-0.006592
0.006073
0.006073
0.021698
0.019257
0.014862
0.009491
0.014862
0.010956
0.000702
0.007538
-0.007568
-0.009033
-0.011963
-0.012451
-0.001709
0.015350
0.013397
0.012909
-0.003174
-0.002686
-0.008057
-0.010010
-0.002686
-0.004639
0.001678
0.004120
0.011444
0.007050
-0.000244
0.009491
0.004120
-0.007568
0.015350
0.008026
0.009491
-0.000244
0.000214
0.007050
0.011932
-0.007568
-0.008545
-0.002197
-0.000244
-0.007568
-0.001709
-0.010986
0.002167
-0.009033
0.001190
-0.012451
-0.048584
-0.075439
-0.143799
-0.152588
-0.045166
0.101288
0.183319
0.189667
0.121307
0.056366
0.051971
0.052460
0.069550
0.092010
0.116425
0.174530
0.214569
0.261932
0.278534
0.268768
0.241425
0.226288
0.223358
0.231171
0.235077
0.212616
0.202850
0.157440
0.148651
0.108612
0.099823
0.099335
0.093964
0.083221
0.071503
0.054413
0.046112
0.036346
0.029510
0.026093
0.024628
0.010468
-0.006104
-0.007568
-0.015869
-0.024658
-0.019775
-0.014893
-0.009521
-0.017822
-0.013916
-0.004150
-0.026611
-0.021729
-0.031494
-0.027100
-0.030518
-0.026123
-0.040771
-0.052490
-0.048584
-0.035400
-0.033936
-0.034912
-0.013428
-0.028564
-0.020264
-0.012451
-0.010498
0.002655
0.000702
0.003632
0.012909
0.012421
0.009003
0.012421
0.016815
0.021698
0.028046
0.028046
0.005585
-0.010986
-0.006592
-0.039307
-0.053467
-0.087646
-0.070557
-0.032471
-0.041748
-0.054443
-0.067627
-0.084717
-0.096436
-0.099854
-0.110107
-0.099365
-0.090576
-0.082275
-0.060791
-0.065186
-0.060303
-0.057861
-0.045654
-0.045166
-0.037354
-0.029541
-0.015869
-0.006592
-0.007568
-0.003174
0.011932
0.007050
0.001678
0.012421
0.016327
0.011932
0.018768
0.019257
0.026581
0.025116
0.027069
0.020721
0.018768
0.020233
0.015350
0.018280
0.013397
0.012421
0.014862
0.009491
0.013885
0.006073
-0.001221
0.006073
-0.003662
-0.000732
-0.005127
0.001678
-0.013428
-0.010010
0.008514
-0.009521
-0.007568
-0.010498
-0.007080
-0.006592
-0.003174
-0.016846
-0.016357
-0.014893
-0.014893
-0.019775
-0.007568
-0.013428
-0.013916
-0.011475
-0.010498
-0.016357
-0.005127
-0.014404
-0.008057
-0.013428
-0.009033
-0.009521
-0.002197
-0.006104
-0.011963
-0.007568
-0.007568
-0.001709
-0.007568
-0.002686
-0.003174
-0.001221
-0.003174
-0.006104
-0.000732
-0.016846
-0.008057
-0.020264
-0.049072
-0.083252
-0.155518
-0.220947
-0.090576
0.222870
0.680878
0.907440
0.546600
-0.008545
-0.353760
-0.432373
-0.249756
0.056366
0.355194
0.443085
0.382050
0.315155
0.221405
0.138885
0.067596
0.001678
-0.014893
-0.039307
-0.049561
-0.037842
-0.043701
-0.046143
-0.023193
-0.010010
-0.007080
0.011444
0.008026
0.029510
0.054901
0.061249
0.060272
0.060760
0.062225
0.067108
0.073944
