# Supplementary material for: Kolmogorov Complexity of Coronary Sinus Atrial Electrograms Before Ablation Predicts Termination of Atrial Fibrillation After Pulmonary Vein Isolation
Source: Entropy (Basel). 2019 Oct 4;21(10):970. doi: 10.3390/e21100970 (PMC7514301; doi:10.3390/e21100970)
Supplement: Supplementary file 1 [file entropy-21-00970-s001.zip › suppMat/DataS1/PVI only/16 30 SEC BASELINE.txt]

-0.008240
-0.009216
-0.018982
-0.009216
-0.034119
-0.028748
-0.030212
-0.036560
-0.045349
-0.049744
-0.071228
-0.064880
-0.066833
-0.074158
-0.075134
-0.078064
-0.087830
-0.085388
-0.072205
-0.047791
-0.026794
-0.025330
-0.056091
-0.111267
-0.148376
-0.140076
-0.139587
-0.118103
-0.057068
-0.032654
-0.066345
-0.072205
-0.062927
-0.040466
-0.028748
-0.010681
-0.009216
-0.017029
-0.002869
0.048859
0.101105
0.104523
0.131378
0.159210
0.189484
0.233917
0.274933
0.342804
0.411652
0.383331
0.353546
0.410187
0.434601
0.430206
0.369659
0.300323
0.177277
0.135773
0.131866
0.111847
0.108429
0.085968
0.074249
0.034210
-0.026306
-0.093201
-0.162048
-0.205994
-0.243103
-0.269958
-0.292908
-0.291443
-0.261658
-0.260193
-0.245544
-0.226501
-0.192322
-0.166931
-0.157654
-0.120544
-0.108337
-0.078552
-0.064392
-0.061951
-0.044861
-0.040955
-0.030701
-0.030701
-0.026794
-0.006775
0.003448
0.001007
0.001984
0.009796
0.007843
0.015167
0.003448
0.012726
0.012238
0.007355
0.015656
0.007355
0.014679
0.011749
0.014191
0.023956
0.016144
0.013702
0.023468
0.030304
0.028839
0.034698
0.049835
0.055695
0.037628
0.003937
0.004425
-0.006775
0.015656
0.041534
0.031769
0.022003
0.018097
0.022980
0.011749
0.001495
0.009308
0.008331
-0.001404
0.001495
0.005402
0.007355
0.012726
0.001984
-0.000427
0.008820
0.009796
0.017609
0.015656
0.028351
0.022980
0.018585
0.015656
0.017120
0.019562
0.027374
0.017120
0.010773
0.008331
0.013702
0.017609
0.016144
-0.001892
0.009796
0.005890
0.021027
0.005402
0.007843
0.022003
0.000031
0.006378
-0.002380
-0.002380
0.005402
0.006378
-0.003845
-0.006287
0.002960
-0.006287
-0.007751
-0.014587
-0.029236
-0.019958
-0.034119
-0.059509
-0.081970
-0.129333
-0.105896
0.061066
0.319366
0.412140
0.328644
0.157745
-0.226013
-0.513123
-0.337830
0.005890
0.223175
0.184113
0.141144
0.101105
0.054230
-0.003357
-0.052673
-0.079041
-0.082458
-0.075623
-0.067322
-0.052185
-0.039978
-0.036560
-0.023376
-0.015076
-0.004822
0.015167
0.025909
0.035187
0.035187
0.046906
0.055206
0.060089
0.046906
0.056671
0.046906
0.047394
0.047882
0.035675
0.035187
0.026886
0.023956
0.007843
0.010773
-0.005798
0.005402
-0.001404
-0.002869
-0.001892
-0.008240
-0.011658
-0.012146
-0.018494
-0.014587
-0.014099
-0.008728
-0.016541
-0.007751
-0.002869
-0.013611
0.000031
-0.003845
0.007355
0.008820
0.011749
0.019073
0.011261
0.017120
0.023468
0.023468
0.010284
0.026398
0.023956
0.023956
0.016632
0.026398
0.027863
0.011749
0.009796
0.018585
0.007355
0.013702
0.008331
0.007355
0.001007
0.004913
0.017120
0.012238
0.009308
0.013702
0.024933
0.027863
-0.015564
-0.071716
-0.003357
0.025909
0.042511
0.016632
0.024445
0.023468
0.022980
0.006378
0.008820
-0.002869
0.006866
0.008331
0.004913
0.005890
0.005890
0.004913
0.012726
0.011749
-0.005310
0.003448
-0.004333
0.004425
-0.014099
-0.011658
-0.008728
-0.011169
-0.026794
-0.023865
-0.009705
-0.013611
-0.034119
-0.024353
-0.013611
-0.019470
-0.017517
-0.017517
-0.016052
-0.016052
-0.012146
-0.016541
-0.029236
-0.029236
-0.006775
-0.014099
-0.016541
-0.012146
-0.015564
-0.008240
-0.013611
-0.017029
-0.009705
-0.004333
-0.009216
-0.004822
-0.011169
-0.000427
-0.004333
-0.008728
-0.004822
-0.009216
-0.005310
-0.008240
-0.011169
-0.013123
-0.026794
-0.028259
-0.039490
-0.050720
-0.025818
0.046417
0.150421
0.169952
0.142120
0.099152
0.011261
-0.107361
-0.127380
-0.029724
0.105988
0.164581
0.129913
0.081573
0.019073
-0.011658
-0.051697
-0.071228
-0.028748
0.066925
0.126984
0.020050
-0.065857
-0.062927
-0.057068
-0.047791
-0.028259
-0.020935
-0.004822
0.005402
0.020538
0.022980
0.027374
0.031769
0.028351
0.027374
0.029816
0.031769
0.034210
0.032745
0.039581
0.029816
0.029327
0.018097
0.033722
0.018097
0.019562
0.022003
0.018097
0.013702
0.001984
0.002472
0.012726
0.005890
-0.014587
-0.011169
-0.000427
-0.021423
-0.018982
-0.022400
-0.026306
-0.029236
-0.032654
-0.033630
-0.042419
-0.035095
-0.043884
-0.045837
-0.056580
-0.059998
-0.056091
-0.055603
-0.054138
-0.058044
-0.052673
-0.054138
-0.061462
-0.055115
-0.042419
-0.041931
-0.044373
-0.025818
-0.017517
0.000031
0.018097
0.036652
0.076202
0.080109
0.043976
0.012238
0.038605
0.076691
0.117218
0.147980
0.133331
0.119659
0.110382
0.108429
0.118683
0.139679
0.155792
0.188995
0.220245
0.271027
0.292999
0.282745
0.192413
0.064972
-0.016052
-0.041931
0.012726
0.033234
0.044952
0.058136
0.052277
0.010773
-0.022400
-0.072205
-0.114197
-0.153748
-0.206482
-0.219177
-0.213318
-0.228455
-0.202087
-0.200134
-0.188416
-0.181580
-0.179626
-0.170349
-0.156677
-0.125427
-0.122498
-0.084900
0.002472
0.080597
0.142609
0.114288
0.060577
-0.011658
-0.042908
-0.011169
0.056671
0.099640
0.096710
0.084991
0.069366
0.088409
0.115265
0.084991
0.069855
0.105988
0.224640
0.182159
0.055695
-0.032654
-0.070740
-0.052673
-0.016052
0.034698
0.062042
0.075714
0.056183
0.051300
0.062531
0.058136
0.038605
0.012726
-0.008728
-0.019958
-0.026794
-0.017029
-0.024353
-0.019958
-0.019470
-0.018005
-0.023376
-0.007751
-0.010193
-0.009216
-0.003845
-0.001892
0.021515
0.042999
0.069855
0.025421
-0.114685
-0.123962
-0.010193
0.021027
0.036163
0.012726
0.010773
-0.006287
-0.015564
-0.019470
-0.032166
-0.021912
-0.039490
-0.021423
-0.037048
-0.022888
-0.029236
-0.028259
-0.024353
-0.026306
-0.021423
-0.016052
-0.018005
-0.020447
-0.016052
-0.020935
-0.009705
-0.013611
-0.012146
-0.006775
0.001007
-0.013611
-0.007263
-0.002869
0.006378
-0.000916
-0.003845
-0.003357
0.009796
0.001495
0.005402
-0.002869
0.011261
0.001495
0.014679
0.004913
-0.000427
0.008820
0.004425
0.005890
0.001007
0.004913
0.005402
0.009308
-0.004333
-0.000427
-0.002869
0.004425
-0.007751
-0.029236
-0.036072
-0.043884
-0.034119
0.018097
0.070343
0.060577
0.061066
0.055695
-0.037048
-0.107849
-0.137146
-0.085876
0.043976
0.109406
0.112823
0.070831
0.038605
0.017609
-0.002869
0.003937
0.005402
0.005890
0.000519
0.003448
0.043976
0.071320
0.032257
0.014679
-0.007263
-0.005310
-0.008240
-0.009216
-0.020447
-0.019470
-0.011169
-0.017517
-0.023376
-0.031677
-0.032654
-0.034119
-0.039490
-0.037048
-0.031189
-0.033142
-0.039978
-0.043884
-0.034607
-0.027771
-0.033142
-0.026306
-0.021423
-0.018005
-0.011658
-0.016541
-0.011658
-0.021912
-0.008240
-0.005798
-0.020447
-0.012146
0.001007
-0.005310
-0.006287
-0.020935
-0.002380
0.008820
0.007355
-0.003357
-0.007263
-0.006287
-0.009705
-0.011169
-0.017029
-0.021912
-0.005310
-0.018982
-0.051697
-0.077576
-0.049744
0.087433
0.221222
0.143097
0.010773
-0.063416
-0.058533
-0.023376
0.011261
0.057159
0.077179
0.114777
0.098175
0.097687
0.100128
0.075714
0.056671
0.053253
0.055695
0.062531
0.058136
0.068878
0.066437
0.073761
0.066925
0.063507
0.060577
0.053741
0.052277
0.045441
0.039581
0.036652
0.031769
0.030304
0.027374
0.016144
0.010773
0.012726
0.003448
0.000031
-0.003845
-0.010681
-0.006287
-0.017029
-0.015076
-0.020935
-0.018494
-0.014099
-0.009216
-0.014587
-0.010193
-0.007263
-0.013123
-0.010681
-0.002380
0.002472
0.012238
0.021515
0.016632
-0.028748
-0.060486
-0.032166
0.006866
0.028351
0.003448
-0.041931
-0.023865
0.038605
0.080109
0.053253
0.005402
0.041046
0.015167
-0.070251
-0.104919
-0.100525
-0.027771
0.126984
0.194855
0.102081
0.018097
0.001984
-0.009216
-0.020447
-0.033630
-0.018494
0.003448
0.004913
-0.003357
-0.009705
-0.022888
-0.006775
-0.017517
-0.023865
-0.034119
-0.041443
-0.045837
-0.036560
-0.061462
-0.054138
-0.053650
-0.047791
-0.035583
-0.041931
-0.034607
-0.025818
-0.009216
-0.025818
-0.022400
-0.019470
-0.010193
-0.018005
-0.016541
0.001007
0.004425
0.001984
0.003937
0.005402
0.001007
0.013702
0.009308
0.007355
0.014191
0.005890
0.012238
0.023468
0.001495
0.017609
0.016632
0.007843
0.016632
0.010284
0.009796
0.011261
0.006866
0.011749
0.011749
0.007355
0.017120
0.011749
0.012726
0.003448
0.016144
0.007355
0.008331
0.002472
0.022003
0.022003
0.014679
-0.005798
-0.005310
-0.004333
-0.001892
-0.003357
0.005402
-0.003357
0.002472
0.012238
-0.005310
-0.008728
-0.004822
-0.008240
-0.003357
-0.005798
-0.007263
-0.009705
-0.014099
-0.002869
-0.004333
-0.002869
-0.005310
-0.012146
0.005402
0.004913
0.013702
0.001495
-0.011169
-0.004822
0.007843
0.010773
0.004913
0.011749
0.006866
0.024933
0.027374
0.017609
0.033234
0.043976
0.025421
0.030304
0.019073
0.012238
0.029816
0.034210
0.023468
0.032257
0.032257
0.033722
0.019073
0.016632
0.014191
0.018585
0.017609
0.017609
-0.000916
-0.001892
0.006866
0.006378
0.001007
0.008820
0.000031
-0.005798
0.002472
0.003937
0.003448
0.004913
0.012726
0.001495
0.006866
0.002960
0.001007
0.012238
0.000519
0.011261
0.004425
0.007355
0.008331
0.015167
0.000519
0.000031
0.015656
0.007843
0.024933
0.027863
0.029327
-0.012634
-0.089294
-0.149353
-0.157166
-0.195251
-0.220642
-0.205505
-0.211853
-0.186462
0.135773
0.260284
0.085968
-0.148376
-0.240173
-0.222107
-0.128357
-0.026306
0.063995
0.104523
0.093781
0.131378
0.139191
0.140167
0.136261
0.147980
0.115753
0.108429
0.097198
0.079132
0.059113
0.053741
0.049347
0.035675
0.045441
0.045441
0.043488
0.036163
0.049347
0.050323
0.041046
0.037140
0.020538
0.021027
0.031281
0.033722
0.033722
0.035675
0.045441
0.039093
0.044952
0.032257
0.040070
0.047394
0.037628
0.019562
0.009308
0.023956
0.026886
0.034210
0.021515
0.017120
0.016632
0.022003
0.020538
0.012238
0.011261
0.000031
0.003448
0.002472
-0.001404
0.002960
-0.006287
-0.007263
0.001495
-0.005310
0.000519
-0.011658
-0.001892
-0.011169
0.000519
0.001007
0.003448
0.002960
-0.003845
-0.003357
0.011261
0.000519
-0.004822
0.003448
0.004425
0.012238
0.009308
-0.008728
0.005402
-0.000916
0.002960
-0.003357
0.003448
0.011261
0.013214
0.006378
-0.000916
0.007355
0.011749
0.009308
0.009796
0.010284
0.018097
0.016632
0.025909
0.023956
0.042511
0.029816
0.036163
0.026398
0.041046
0.036163
0.036163
0.045441
0.035187
0.039093
0.025421
0.023956
0.031769
0.024933
0.032257
0.037140
0.018585
0.010773
0.005890
0.007843
0.007355
0.002472
-0.014099
-0.031677
-0.017029
-0.014099
-0.018982
-0.032166
-0.021912
-0.026794
-0.029236
-0.037537
-0.032166
-0.032166
-0.041443
-0.036560
-0.040466
-0.041443
-0.031677
-0.048767
-0.055603
-0.064392
-0.064880
-0.067322
-0.059998
-0.052673
-0.055115
-0.041443
-0.043884
-0.052673
-0.049255
-0.054626
-0.046814
-0.050232
-0.048279
-0.039490
-0.043396
-0.028748
-0.024841
-0.020935
-0.027771
-0.035095
-0.043884
-0.044373
-0.012634
0.021515
0.045441
-0.009705
-0.048767
-0.091248
-0.176208
-0.163025
-0.101013
-0.052185
-0.022888
-0.040955
-0.069275
-0.108337
-0.133728
-0.155212
-0.160583
-0.147888
-0.089294
-0.034119
-0.036560
-0.065857
-0.061462
-0.035583
-0.029724
-0.015076
0.004425
0.025421
0.042999
0.053741
0.067902
0.083527
0.080597
0.089386
0.080109
0.101105
0.111359
0.116730
0.120636
0.134308
0.133331
0.143097
0.152863
0.155792
0.181671
0.202179
0.238312
0.234406
0.248566
0.276886
0.337921
0.420441
0.416046
0.327667
0.325226
0.399445
0.389191
0.331573
0.230988
0.135773
0.126984
0.113800
0.103546
0.089874
0.077179
0.064972
0.002472
-0.058044
-0.131287
-0.182068
-0.227966
-0.247498
-0.268005
-0.275818
-0.250427
-0.241638
-0.233826
-0.211853
-0.188416
-0.169373
-0.157654
-0.139587
-0.108337
-0.098572
-0.084900
-0.075134
-0.063904
-0.055603
-0.045349
-0.040466
-0.021912
-0.029236
-0.029724
-0.020447
-0.030212
-0.019958
-0.009216
-0.009705
-0.015564
-0.017517
-0.008240
-0.007751
-0.008240
-0.021423
-0.016541
-0.010681
-0.011169
-0.009705
-0.015076
-0.014099
-0.011169
-0.011169
-0.009705
-0.008728
-0.004822
0.001007
-0.003357
-0.019958
0.000519
0.000031
0.003937
-0.005798
0.001495
0.015656
0.008331
0.001007
-0.000427
-0.004333
0.009308
0.002472
0.003448
0.003448
0.002960
0.011749
0.005402
0.002472
0.002960
0.004425
0.006378
0.012238
0.008820
0.023956
0.014679
-0.021423
-0.087341
-0.073181
-0.037537
-0.049255
-0.100525
-0.088318
-0.075623
-0.036560
-0.066345
-0.065369
-0.009705
-0.033630
-0.091248
-0.123474
-0.131775
-0.107361
-0.108337
-0.090271
-0.061462
-0.034119
0.099640
0.252960
0.159210
0.083527
0.022003
0.023468
0.048370
0.067413
0.111847
0.128937
0.144562
0.154816
0.139679
0.137726
0.133331
0.133331
0.097687
0.084015
0.069855
0.067413
0.042999
0.041046
0.030304
0.021515
0.022491
0.005402
0.003448
-0.002380
0.001007
-0.008240
-0.010193
-0.000427
-0.013611
-0.011169
-0.017029
-0.018494
-0.028259
-0.034607
-0.022888
-0.035095
-0.037048
-0.027771
-0.031189
-0.041931
-0.043396
-0.027771
-0.028748
-0.026306
-0.033142
-0.025330
-0.038513
-0.017029
-0.016541
-0.019470
-0.029724
-0.019470
-0.008240
-0.018494
-0.013611
-0.006775
-0.012634
-0.014099
-0.008240
-0.004822
0.000519
-0.003357
0.004913
-0.009216
-0.002869
-0.001404
-0.002380
0.010284
-0.001404
0.001984
0.001495
-0.001892
0.001007
0.002472
0.007355
0.000519
0.009308
-0.000916
0.005402
0.012238
0.014679
0.001495
0.010284
0.009308
0.006378
0.018097
0.007355
0.011749
0.014679
0.020050
0.010773
0.013702
0.013214
0.019562
0.004913
0.018585
0.013214
0.020050
0.021515
0.001007
0.011261
0.023956
0.013214
0.012238
0.012726
0.008820
0.016144
0.013214
0.016632
0.016144
0.003937
0.007355
0.018097
0.017609
0.003937
0.009796
0.013214
0.005890
0.012238
0.015656
0.004425
0.007355
0.005402
0.008820
0.012726
0.023468
0.009308
0.002472
0.006866
0.013214
0.002960
0.010284
0.013214
0.008820
0.004425
0.007355
0.012726
0.004913
0.005890
0.008820
0.014191
0.005402
-0.002380
0.006378
0.013702
-0.006287
0.002960
-0.005310
-0.010681
0.001007
0.008331
0.048370
0.057159
-0.036560
-0.174255
-0.200623
-0.152283
-0.094666
-0.088318
-0.187439
-0.128357
0.008331
0.095734
-0.061951
-0.076111
-0.038025
0.006378
0.018585
-0.001404
-0.005798
0.046417
0.128448
0.164093
0.159210
0.164581
0.158722
0.155792
0.160187
0.156769
0.145538
0.141632
0.126007
0.103546
0.084503
0.073761
0.053253
0.044952
0.042511
0.026398
0.019073
0.018585
0.018097
0.012238
0.000031
-0.005310
-0.001404
-0.003357
-0.001892
-0.009705
-0.006287
-0.012634
-0.008728
-0.017029
-0.023865
-0.024353
-0.019470
-0.027771
-0.012146
-0.030701
-0.028748
-0.025818
-0.022400
-0.031677
-0.033142
-0.017517
-0.014099
-0.025818
-0.031189
-0.025330
-0.023376
-0.022888
-0.025818
-0.022888
-0.024841
-0.015076
-0.011169
-0.014099
-0.019470
-0.013611
-0.024353
-0.008240
-0.012634
-0.013123
-0.010681
-0.014587
-0.006287
-0.015076
-0.007263
-0.003357
-0.002869
-0.014099
-0.003845
-0.000427
0.000031
-0.003845
-0.010193
0.003937
0.013214
0.001007
0.000031
0.007843
0.006866
0.009308
0.004913
0.001007
-0.002869
0.005890
0.007355
-0.001404
0.010773
0.017120
0.011261
0.002960
0.001984
0.000031
0.013702
0.009308
0.000519
0.001495
-0.001892
0.005402
0.005402
-0.001892
0.011749
0.012726
0.014679
-0.000916
0.005402
-0.007751
0.011749
0.012238
-0.000427
0.002960
0.011261
0.007355
0.000031
0.002472
0.003448
0.013214
0.004913
0.006866
0.002960
0.007355
0.001984
0.006866
-0.003845
0.004913
0.017120
0.002960
-0.002380
0.003448
0.004913
0.017609
0.000519
-0.005798
0.000519
0.018585
0.009796
0.002472
-0.000916
-0.004822
0.013214
0.000519
0.000519
0.011749
0.002960
0.006866
0.006866
0.007843
-0.003357
0.010773
0.012238
0.003937
0.011749
0.015167
0.011749
0.008820
0.012726
0.016632
0.027374
0.024933
0.020538
-0.004333
-0.058533
-0.143494
-0.184021
-0.139099
0.006866
0.025909
-0.039978
-0.097107
-0.139587
-0.140564
-0.099060
-0.024841
-0.017029
-0.056091
-0.059998
-0.024353
0.008331
0.008820
0.028351
0.069366
0.063995
0.090363
0.120636
0.140167
0.153351
0.147003
0.132843
0.140167
0.137238
0.141632
0.125519
0.119171
0.108917
0.097198
0.091827
0.080109
0.067413
0.071808
0.041534
0.041534
0.032745
0.026886
0.024445
0.024933
0.013214
0.005890
0.006866
0.008820
-0.004333
-0.012634
-0.019470
-0.010681
-0.007751
-0.015564
-0.012146
-0.012146
-0.009216
-0.015076
-0.020447
-0.018005
-0.011658
-0.005798
-0.019958
-0.018982
-0.008728
-0.003357
-0.009216
-0.017517
-0.004822
-0.003357
-0.004822
-0.003357
-0.000916
-0.006287
0.000519
0.004913
0.005402
0.002960
0.011261
-0.002869
-0.004333
-0.002869
0.006866
0.009308
0.000031
0.001007
0.001007
-0.002380
-0.007751
0.004425
0.002960
-0.002869
-0.001892
0.004913
-0.003357
0.002960
-0.000916
-0.002869
0.002960
-0.001404
-0.000916
0.000031
0.015656
0.004913
0.000519
0.005890
0.015656
0.008331
0.003448
0.006866
0.006866
0.007355
0.002472
0.019562
0.004425
0.015656
-0.001892
0.003937
0.010284
0.003448
0.009308
-0.000427
-0.009216
-0.005310
-0.001404
0.004425
0.009308
-0.002869
0.000031
0.012238
0.013214
0.002960
-0.004333
-0.002380
-0.000427
0.004913
-0.003357
-0.000916
-0.011658
-0.002869
-0.008728
-0.009705
-0.003845
0.000031
-0.007751
-0.009216
-0.006287
0.000519
0.001007
-0.001892
0.000519
0.006378
-0.011658
-0.009216
-0.008240
0.013214
0.015656
0.020050
0.018097
0.014679
0.033234
0.038605
0.032257
0.035675
0.026398
0.059113
0.050812
0.048370
0.067413
0.060089
0.074738
0.061554
0.022003
-0.002380
-0.005798
0.052277
0.070831
0.027863
-0.111267
-0.194763
-0.276794
-0.315369
-0.235779
-0.068787
-0.033630
-0.037048
-0.045837
-0.086853
-0.163513
-0.236755
-0.243591
-0.206970
-0.138611
-0.044373
-0.004822
0.049835
0.077179
0.115753
0.119171
0.108429
0.100128
0.147003
0.184601
0.218781
0.224640
0.210480
0.199249
0.176788
0.168976
0.162628
0.151398
0.120636
0.123566
0.123566
0.111359
0.098663
0.086945
0.081573
0.049347
0.031281
0.010284
-0.000427
-0.018982
-0.019958
-0.032166
-0.025818
-0.023376
-0.026306
-0.028748
-0.029724
-0.025330
-0.033142
-0.042908
-0.033630
-0.041443
-0.037048
-0.032166
-0.025330
-0.028259
-0.031189
-0.032654
-0.027771
-0.037537
-0.033630
-0.041443
-0.030212
-0.031189
-0.030701
-0.031189
-0.037048
-0.041931
-0.025818
-0.035095
-0.029236
-0.032654
-0.025330
-0.009705
-0.016052
-0.022888
-0.018982
-0.015076
-0.013123
-0.017029
-0.017029
-0.019958
-0.016052
-0.014587
-0.013611
-0.017029
-0.012634
-0.016052
-0.017517
-0.022888
-0.023376
-0.019470
-0.033142
-0.026306
-0.025330
-0.032166
-0.035583
-0.040466
-0.039001
-0.044373
-0.048279
-0.042908
-0.048279
-0.059021
-0.059509
-0.056580
-0.069763
-0.059021
-0.063416
-0.065369
-0.074158
-0.068787
-0.085388
-0.081482
-0.069275
-0.069763
-0.069763
-0.072693
-0.065369
-0.058533
-0.058533
-0.055603
-0.048279
-0.038513
-0.006775
-0.006775
0.012238
0.049835
0.065948
0.078156
0.107452
0.147491
0.168488
0.193390
0.227570
0.230988
0.264679
0.292999
0.345734
0.445831
0.493195
0.417999
0.411163
0.464874
0.424347
0.356964
0.269073
0.157257
0.164093
0.178253
0.165070
0.115753
0.027863
-0.090759
-0.162048
-0.161072
-0.161560
-0.121521
-0.174744
-0.293884
-0.344666
-0.340271
-0.345154
-0.382263
-0.361755
-0.316833
-0.143982
-0.044861
-0.044373
-0.145447
-0.288025
-0.262634
-0.198181
-0.065369
0.165558
0.195343
0.092804
0.006378
-0.008240
-0.001404
0.023468
0.061066
0.084015
0.105988
0.112823
0.127472
0.114288
0.115265
0.102081
0.084503
0.062042
0.058624
0.042999
0.026886
0.031281
0.029816
0.014191
-0.007751
-0.021423
-0.031189
-0.029236
-0.027771
-0.033630
-0.037048
-0.030212
-0.025330
-0.018982
-0.039490
-0.042419
-0.029236
-0.032654
-0.033630
-0.038025
-0.035583
-0.030212
-0.029236
-0.032654
-0.027771
-0.035583
-0.035095
-0.037048
-0.028259
-0.039490
-0.031677
-0.026306
-0.032166
-0.030212
-0.023376
-0.026306
-0.027771
-0.018005
-0.031189
-0.019470
-0.017517
-0.025818
-0.009705
-0.007751
-0.016541
-0.005798
-0.007263
-0.007263
-0.002869
0.004425
0.010284
0.002960
0.005890
0.006378
0.012726
0.001984
0.010773
0.007355
0.017609
0.008331
0.010284
0.009796
0.011261
0.010773
0.015656
0.005402
0.015656
0.003448
0.012726
0.005402
0.006866
0.015656
-0.001892
-0.004822
0.014679
0.010773
0.011261
0.007843
0.000519
0.001007
0.006866
0.004913
0.007843
0.000031
0.007843
0.003448
0.010773
0.005402
0.011749
0.006866
0.004913
0.011261
0.006378
0.019562
0.007355
0.007355
0.009308
0.012238
0.016632
0.016144
0.011261
0.012726
0.023468
0.010284
0.017609
0.025909
0.016144
0.029327
0.042511
0.036163
0.009308
-0.018494
-0.044861
-0.055603
-0.066345
-0.035583
-0.011658
0.007355
0.001495
-0.034607
-0.024353
-0.028748
-0.051208
-0.039978
-0.058044
-0.048767
-0.047302
-0.075623
-0.123474
-0.087341
-0.035583
0.014679
0.084503
0.062531
0.042023
0.005402
-0.032654
-0.048279
-0.041443
0.063019
0.221710
0.188995
0.039093
0.002960
0.051300
0.088409
0.114777
0.099152
0.099152
0.115753
0.117218
0.099640
0.092804
0.088409
0.078156
0.065460
0.057648
0.047882
0.028839
0.029327
0.023956
0.029816
0.019562
0.015656
0.023956
0.006378
0.010773
0.013214
0.001984
0.007843
0.001007
0.005402
0.005890
-0.004333
-0.006287
0.001007
0.006378
0.009796
0.000031
-0.002869
-0.008240
0.002472
-0.011169
-0.001892
-0.010681
-0.007751
-0.005310
-0.017517
-0.016541
-0.008728
-0.015564
-0.015076
-0.002869
-0.013123
-0.008728
-0.016052
-0.006775
-0.009216
-0.009705
-0.004822
-0.012634
-0.008240
-0.015564
-0.004822
-0.010193
-0.012146
-0.014587
-0.010681
-0.002869
-0.013611
-0.013123
-0.000427
-0.010681
-0.013611
-0.010193
-0.009705
-0.003357
0.006866
0.005890
-0.007751
-0.010681
0.005890
0.011261
0.001495
-0.005310
0.001984
0.006866
0.003448
0.006378
0.008331
0.007843
0.000031
0.009796
0.004425
0.002960
0.004913
0.007843
0.008820
0.014679
0.003448
0.013702
0.015656
-0.000427
0.019073
0.018097
0.009796
0.017120
0.012726
0.011749
0.014191
0.021027
0.022003
0.012238
0.015656
0.016144
0.012238
0.012726
0.011749
0.019562
0.012726
0.009796
0.021515
0.017609
0.022980
0.028839
0.030304
0.021515
-0.006287
0.000519
-0.017517
-0.049744
-0.034119
-0.021423
0.013214
0.053741
0.053741
-0.011169
-0.041443
-0.029724
-0.049744
-0.066833
-0.055603
-0.016052
0.010773
0.052765
0.090363
0.098175
0.037628
-0.018494
0.006378
-0.045837
-0.082947
-0.045837
0.084015
0.208527
0.232452
0.096710
0.015656
-0.002869
0.020050
0.049347
0.068878
0.068878
0.073273
0.077179
0.073761
0.061554
0.058136
0.063507
0.047882
0.033234
0.024445
0.022003
0.026398
0.020538
0.020538
0.008820
0.001007
-0.004822
-0.010193
-0.022888
-0.021912
-0.026306
-0.023376
-0.036560
-0.036072
-0.040466
-0.031189
-0.030701
-0.037537
-0.045349
-0.036560
-0.051697
-0.044861
-0.043884
-0.041443
-0.034119
-0.033142
-0.026794
-0.034119
-0.035583
-0.025330
-0.026306
-0.021912
-0.022888
-0.023865
-0.015564
-0.016052
-0.018005
-0.016052
-0.012146
-0.001404
-0.020447
-0.018494
-0.014587
-0.012146
-0.014099
-0.001404
-0.004822
-0.010681
-0.015564
-0.003845
-0.011658
-0.014099
-0.011169
-0.005798
-0.005310
-0.004333
-0.001404
-0.002380
-0.015076
-0.001892
0.002960
-0.003357
-0.005310
0.000031
0.003448
-0.002869
0.005890
-0.000427
0.001984
0.007843
0.009796
0.013214
0.010284
0.012726
0.012726
-0.000427
0.006378
0.014679
0.011261
0.021515
0.013702
0.008331
0.012726
0.012238
0.005890
0.019562
0.016144
0.009796
0.023468
0.021515
0.017609
0.016632
0.010773
0.004913
0.017120
0.009308
0.009796
0.024445
0.006378
0.018097
0.008331
0.018585
0.011749
0.014679
0.012238
0.014679
0.015167
0.000519
0.007355
0.010284
0.008331
0.016144
0.009796
0.007355
0.001984
0.008820
0.013214
0.015167
-0.001892
0.006378
0.004425
0.010773
-0.000427
0.009796
0.000519
0.010284
0.010284
0.007843
0.008331
0.002960
0.009308
-0.005310
0.009796
0.006866
0.007843
0.009308
0.011261
0.017609
0.001495
0.021515
0.004913
0.001495
0.011261
0.003937
-0.001892
0.007355
0.008820
0.013702
-0.000427
-0.002380
0.008820
0.011261
0.006866
0.011749
-0.001404
0.017609
0.014679
0.009308
0.011749
0.021515
0.018097
0.030792
0.028351
0.032257
0.032257
0.045929
0.044464
0.028839
0.006866
-0.051208
-0.064392
0.012726
0.128937
0.225128
0.365265
0.506378
0.493683
0.261749
-0.187927
-0.441833
-0.252869
0.048859
0.191437
0.230011
0.210480
0.138702
0.068878
0.004913
-0.057556
-0.107849
-0.133240
-0.151794
-0.163025
-0.151794
-0.162048
-0.135193
-0.117126
-0.099548
-0.082947
-0.083435
-0.064880
-0.057556
-0.040955
-0.040466
-0.032654
-0.028748
-0.031189
-0.031189
-0.029724
-0.036072
-0.040466
-0.041443
-0.037048
-0.058044
-0.054138
-0.064880
-0.065857
-0.069763
-0.070251
-0.070251
-0.069763
-0.073181
-0.091736
-0.088806
-0.079529
-0.082947
-0.076599
-0.075623
-0.059998
-0.063904
-0.053650
-0.058044
-0.046326
-0.041931
-0.032654
-0.023865
-0.007263
0.022003
0.041046
0.066437
0.089386
0.105011
0.124054
0.162628
0.173370
0.194366
0.234406
0.239777
0.274445
0.289093
0.330109
0.438995
0.499054
0.386749
0.339386
0.375519
0.380402
0.335968
0.239288
0.151398
0.151398
0.138702
0.134796
0.101105
0.062531
0.038605
-0.006287
-0.069275
-0.128357
-0.188416
-0.228455
-0.247498
-0.268982
-0.265564
-0.257751
-0.254333
-0.235779
-0.222595
-0.189392
-0.186951
-0.158142
-0.153259
-0.142029
-0.114685
-0.097595
-0.090759
-0.093201
-0.069275
-0.064392
-0.055603
-0.054626
-0.048279
-0.035583
-0.044861
-0.032166
-0.022888
-0.023376
-0.021912
-0.018005
-0.008240
-0.015076
-0.007263
-0.002869
-0.007263
-0.015076
-0.006287
0.002472
0.000031
0.007843
-0.005310
0.002960
-0.002869
0.002960
-0.004333
-0.007751
-0.009705
-0.000427
0.000031
-0.004822
-0.012634
-0.003845
-0.006287
-0.014587
0.004425
-0.005310
0.005402
-0.012146
-0.009705
-0.016541
-0.007263
-0.006775
-0.005798
-0.009216
0.001495
-0.000916
0.004425
-0.006775
0.002472
0.003937
0.006378
0.005402
-0.000916
0.005890
0.005890
0.024933
0.097198
0.180206
0.188019
0.147491
0.133820
0.059601
0.029327
0.006378
-0.018005
-0.157166
-0.053650
0.091827
0.167999
0.189972
0.121124
0.049835
-0.019958
-0.077087
-0.075134
-0.047302
-0.036560
-0.051697
-0.035095
-0.037537
-0.024353
-0.020447
0.012726
0.017120
0.021515
0.015656
0.021515
0.023468
0.020538
0.013214
0.003448
0.003448
-0.000427
-0.003845
-0.006775
-0.007263
-0.004822
-0.002380
-0.009216
-0.015076
-0.012634
-0.012146
-0.006775
-0.014587
-0.015564
-0.022888
-0.014587
-0.020447
-0.014587
-0.014099
-0.025330
-0.026306
-0.018494
-0.017029
-0.010193
-0.016541
-0.014099
-0.015076
-0.020447
-0.016541
-0.022888
-0.008240
-0.010193
-0.016541
-0.026794
-0.017517
-0.017029
-0.009216
-0.016541
-0.013123
-0.007751
-0.005310
-0.012634
-0.014587
-0.002380
-0.004822
-0.002869
0.000519
-0.006775
-0.007263
0.003448
0.002472
0.005890
-0.003845
0.004425
0.003448
0.000031
0.009796
0.006378
0.003448
0.007843
0.013702
-0.004333
0.007355
0.016632
0.005890
0.020050
-0.001404
0.016144
0.019073
0.016144
0.014679
0.002472
0.020538
0.014679
0.013702
0.011261
0.021515
0.010284
0.014679
0.013702
0.008820
0.016144
0.015167
0.021515
0.015167
0.009796
0.013702
0.012726
0.014679
0.011261
0.017609
0.015656
0.013702
0.009796
0.023468
0.021515
0.022980
0.009308
0.015167
0.016144
0.022980
0.016144
0.015656
0.018097
0.019562
0.023468
0.007355
-0.016052
-0.039490
-0.072693
-0.067810
-0.050232
0.008331
0.043488
0.162140
0.304718
0.353546
0.235870
0.136261
0.052765
-0.171814
-0.202087
0.012726
0.175812
0.261261
0.266632
0.216827
0.169464
0.120148
0.043488
-0.010681
0.006866
0.001984
-0.022888
-0.035095
-0.036560
-0.035583
-0.038513
-0.038513
-0.041931
-0.035583
-0.020935
-0.021423
-0.029236
-0.006287
-0.017517
-0.014099
-0.022888
-0.012146
-0.018494
-0.009705
-0.023865
-0.032166
-0.019470
-0.023865
-0.029724
-0.023376
-0.021912
-0.033630
-0.034607
-0.037537
-0.026794
-0.045837
-0.030701
-0.027771
-0.027771
-0.035583
-0.029236
-0.021912
-0.026306
-0.024841
-0.028748
-0.026794
-0.026306
-0.021912
-0.024353
-0.021423
-0.014099
-0.017517
-0.018494
-0.018494
-0.020447
-0.009216
-0.009705
-0.019470
-0.003845
-0.002869
-0.019470
-0.012634
-0.008240
-0.010193
-0.007751
-0.008728
-0.014587
-0.006287
-0.003845
0.000519
-0.003357
0.000519
-0.001404
0.005890
0.004913
0.000519
-0.003357
-0.002869
0.003937
0.001984
-0.012146
-0.001892
0.004425
-0.004822
-0.000427
-0.001404
-0.004333
0.000031
0.000519
0.000031
0.001984
0.000031
-0.006775
0.004425
0.002472
0.000519
-0.007263
0.014679
-0.005310
0.002472
0.012726
0.005402
0.004913
-0.000427
-0.000916
0.011749
0.001984
-0.000916
-0.001892
0.005890
0.010773
0.003937
0.002472
0.011261
0.008331
0.004425
0.002472
0.005402
0.002960
0.014679
0.004425
0.001007
0.002960
0.005402
0.008331
0.010773
-0.002869
-0.000916
0.003937
0.000031
0.006866
0.001984
0.012726
-0.000916
-0.036072
-0.069275
-0.133728
-0.196716
-0.197205
-0.056580
0.217804
0.647491
0.661652
0.319366
-0.082947
-0.375427
-0.328064
-0.108826
0.111359
0.233917
0.251495
0.233917
0.198273
0.147003
0.090363
0.041046
0.008331
-0.015564
-0.040955
-0.060486
-0.060486
-0.059998
-0.066833
-0.049744
-0.040466
-0.039978
-0.030212
-0.025330
-0.019470
-0.000427
0.001495
-0.010681
-0.011658
0.013214
0.013214
0.005890
0.007355
0.002472
-0.003845
-0.012146
-0.002869
-0.018005
-0.004822
-0.004822
-0.013123
-0.024353
-0.004822
-0.020935
-0.016052
-0.021423
-0.018005
-0.012146
-0.022400
-0.018005
-0.015076
-0.027283
-0.019470
-0.022400
-0.017029
-0.014099
-0.016541
-0.011169
-0.013123
-0.018005
-0.023865
-0.020935
-0.014587
-0.020447
-0.013123
-0.012634
-0.016541
-0.018982
-0.017029
-0.011169
-0.007751
-0.007263
-0.018494
-0.005310
-0.001404
-0.005798
-0.019470
-0.012146
-0.009216
-0.010681
-0.003845
-0.008240
-0.004822
-0.010193
-0.009216
0.004425
-0.000916
-0.002869
0.001495
-0.006775
-0.006287
-0.005798
0.002472
0.009308
0.002472
0.006378
0.001007
0.011749
-0.000916
0.010773
0.008820
0.007355
0.005402
0.014679
-0.002869
0.015167
0.014191
0.020050
0.013214
0.003937
0.010773
0.010773
0.008820
0.005890
0.006866
0.010773
0.014191
0.016144
0.006378
-0.003845
0.013702
0.006866
0.004913
0.001495
-0.000427
0.001007
0.009796
0.004425
-0.000427
0.004425
0.001984
0.010773
0.003448
0.007355
0.008820
0.012238
0.001007
0.010284
0.001984
0.008331
0.011749
0.018097
0.006378
0.015167
0.010284
0.013702
0.021515
0.023956
0.036163
0.022003
0.032257
0.030304
0.034698
0.013214
-0.002380
-0.037537
-0.055603
-0.014099
0.122589
0.068878
-0.068298
0.085480
0.232941
0.275909
0.155792
-0.033142
-0.121033
-0.089294
0.010773
0.069855
0.152863
0.158234
0.137726
0.108429
0.077667
0.069855
0.049347
0.038605
0.025909
0.028839
0.026886
0.021515
0.017120
0.020050
0.015167
0.022491
0.019073
0.023956
0.012726
0.012238
0.000031
-0.002869
0.003937
-0.005310
-0.006775
-0.018005
-0.017517
-0.017029
-0.019470
-0.028259
-0.031189
-0.028259
-0.034119
-0.025330
-0.032654
-0.028259
-0.020935
-0.024353
-0.011658
-0.020935
-0.019958
-0.021912
-0.006775
-0.014587
-0.017517
-0.008240
-0.014587
-0.015564
-0.015564
-0.013123
-0.014587
-0.018005
-0.034119
-0.030212
-0.026794
-0.025818
-0.014587
-0.028748
-0.022888
-0.023865
-0.021912
-0.021423
-0.027771
-0.029724
-0.019958
-0.022400
-0.014587
-0.011658
-0.013123
-0.003357
-0.010193
-0.014099
-0.008240
-0.002869
0.000031
-0.002380
0.001984
-0.010193
-0.001404
0.003448
-0.010193
0.000031
0.001495
-0.003357
0.005890
-0.009216
-0.000916
0.002472
0.012238
-0.001892
0.003448
0.008331
0.001984
0.004425
-0.000427
0.009308
0.007355
0.007843
0.007355
-0.001404
0.007843
0.010284
0.005890
0.013214
-0.003357
0.011749
0.005402
0.007843
0.000031
0.010284
0.000031
0.010284
0.006866
0.008820
0.009796
0.011749
0.001984
0.000031
0.004913
0.000031
-0.001892
-0.011169
-0.010681
-0.003357
-0.024353
-0.022888
-0.018005
-0.017517
-0.001892
0.000031
0.003937
0.002472
0.020050
0.013214
0.023468
0.011261
0.005402
0.020538
0.030304
0.060577
0.066925
0.070343
0.071808
0.076202
0.072296
0.074738
0.078156
0.062531
0.074738
0.066925
0.057159
-0.000427
-0.042908
-0.036072
-0.038513
-0.010681
0.033234
0.041534
0.008331
-0.013611
-0.039490
-0.094177
-0.109314
-0.108337
-0.042419
0.005402
0.036163
-0.000427
-0.054138
-0.078064
-0.025330
0.056671
0.103546
0.092316
0.058136
0.026886
0.009308
0.057159
0.084503
0.078156
0.077179
0.084015
0.090363
0.090851
0.084015
0.072784
0.057648
0.059601
0.047882
0.050812
0.050323
0.025421
0.039093
0.027374
0.010284
0.002960
0.001495
-0.011169
-0.012634
-0.021912
-0.033630
-0.036072
-0.037537
-0.033142
-0.028748
-0.049744
-0.041443
-0.050232
-0.055603
-0.053650
-0.045837
-0.047791
-0.050720
-0.033630
-0.035095
-0.029724
-0.028748
-0.024841
-0.032166
-0.014099
-0.027771
-0.021423
-0.032654
-0.018005
-0.010193
-0.003357
-0.026306
-0.009705
-0.001892
-0.001404
-0.012146
-0.014099
-0.015076
-0.018494
-0.004822
-0.015564
-0.017517
-0.017029
-0.018005
-0.016052
-0.017029
-0.012146
-0.000427
-0.000916
-0.009705
-0.000916
-0.015076
0.002960
0.005890
0.001007
-0.005310
0.017609
0.007843
0.015167
0.005890
0.010284
0.010284
0.014679
0.001007
0.003937
0.011261
-0.000427
0.000519
-0.005310
-0.004822
-0.013611
-0.022888
-0.021912
-0.018005
-0.032166
-0.031677
-0.041931
-0.041443
-0.039490
-0.045837
-0.034607
-0.049744
-0.061462
-0.052673
-0.052185
-0.054626
-0.071228
-0.058533
-0.065857
-0.057556
-0.065857
-0.063416
-0.057556
-0.053162
-0.031677
-0.048767
-0.039490
-0.040955
-0.020447
0.001984
0.016144
0.034210
0.052277
0.080597
0.094757
0.096222
0.129425
0.159698
0.137726
0.115265
0.115753
0.149445
0.216339
0.270050
0.326691
0.394562
0.396515
0.343292
0.377960
0.432159
0.465851
0.407745
0.263214
0.042999
0.063019
0.177277
0.195831
0.141632
0.095245
0.011749
-0.048279
-0.116638
-0.119568
-0.061951
-0.041443
-0.213806
-0.327576
-0.349548
-0.288025
-0.229919
-0.168396
-0.106873
-0.131775
-0.149841
-0.123474
-0.088318
-0.045349
-0.007751
0.019562
-0.009705
-0.011169
0.003937
0.002960
-0.008728
0.007843
0.011749
0.010284
0.015167
0.022003
0.004425
0.016144
0.003448
-0.011169
-0.039001
-0.036072
-0.047791
-0.040955
-0.039001
-0.049255
-0.060974
-0.072205
-0.067810
-0.081482
-0.088318
-0.084900
-0.093201
-0.095154
-0.096619
-0.089783
-0.086365
-0.085876
-0.076111
-0.072693
-0.061462
-0.059998
-0.063904
-0.058533
-0.048279
-0.034607
-0.038025
-0.045349
-0.037537
-0.021423
-0.026794
-0.018982
-0.018982
-0.008240
-0.007751
-0.007263
0.003448
-0.000916
0.011749
0.013702
0.005402
0.008331
0.016632
0.022980
0.034210
0.025421
0.014679
0.034210
0.027374
0.021515
0.022003
0.018585
0.021027
0.017120
0.016632
0.009308
0.015167
0.019073
0.012238
0.013702
0.013702
0.019073
0.011261
0.006866
0.019073
0.011261
0.023956
0.021027
0.004913
0.008820
0.022491
0.020538
0.013702
0.018585
0.023956
0.020050
0.014191
0.016632
0.024933
0.022980
0.017609
0.018097
0.021515
0.034210
0.009308
0.027374
0.026398
0.012238
0.008820
0.019073
0.021515
0.014191
0.013702
0.001984
0.003448
0.008820
0.010773
0.000519
0.010773
0.012726
0.011261
0.012726
-0.005798
0.024933
0.014679
0.008820
0.018585
0.009796
0.008820
0.011261
0.012238
0.012238
0.011261
0.020050
0.010284
0.009308
0.014191
0.005402
0.006378
0.000519
0.001007
0.003448
-0.001892
-0.003357
-0.011658
0.004913
-0.013611
-0.016052
-0.006775
-0.001892
0.001495
0.001007
-0.000916
0.002960
-0.009216
-0.000427
0.006378
-0.001892
0.001495
0.010773
0.021515
0.038605
0.088409
0.123077
-0.048767
-0.506287
-0.765564
-0.456482
-0.081970
0.181183
0.376007
0.266144
0.063995
-0.096130
-0.272888
-0.451599
-0.446228
-0.196716
0.087921
0.222687
0.134308
0.152374
0.184113
0.174835
0.173859
0.173859
0.164093
0.169464
0.191925
0.185089
0.183136
0.190460
0.183624
0.177277
0.166534
0.144073
0.138702
0.122101
0.099640
0.094269
0.074249
0.064484
0.048859
0.037140
0.031769
0.017120
0.015167
-0.008240
-0.013611
-0.019470
-0.021423
-0.025818
-0.038025
-0.036072
-0.023376
-0.029724
-0.029724
-0.042908
-0.028259
-0.037048
-0.043396
-0.028259
-0.039978
-0.023865
-0.020447
-0.016052
-0.012146
-0.019470
-0.009705
0.001495
-0.008240
-0.003845
0.004425
0.019562
0.003937
0.013214
0.008331
0.011261
0.014679
0.006866
0.014679
0.007355
0.018585
0.001984
0.005890
0.008331
0.016632
0.006378
0.000031
0.001495
0.001007
0.004913
0.000031
-0.001892
-0.005798
0.002472
0.000519
0.001984
-0.003357
0.002472
-0.004333
0.006866
0.000031
0.011261
0.003937
0.004425
0.003448
0.003937
0.005402
-0.005798
0.003448
0.006378
0.011261
-0.003845
-0.001892
-0.002869
0.004425
0.004425
0.009308
-0.005310
-0.009216
-0.000916
0.002472
-0.002869
-0.007263
-0.007263
-0.011658
0.009308
0.001984
-0.002869
-0.004822
0.000031
-0.008240
-0.005310
-0.002380
-0.011169
-0.006775
0.003937
-0.008728
-0.002380
-0.011169
-0.001892
-0.002869
-0.002869
-0.006287
0.006866
-0.005798
-0.010681
-0.004333
-0.007751
0.002960
-0.014099
-0.012634
-0.007751
-0.008240
-0.010681
-0.023865
-0.011169
-0.013611
-0.011169
-0.021912
-0.034607
-0.041443
-0.116150
-0.240173
-0.213806
-0.125916
-0.009216
0.183136
0.279816
0.126984
-0.016052
-0.057068
-0.094666
-0.096619
-0.059998
0.012238
0.084503
0.143097
0.155304
0.149445
0.147003
0.119171
0.104523
0.098663
0.064484
0.023956
0.027374
0.008820
-0.018982
0.031769
0.034698
0.018097
-0.004333
-0.017517
-0.001892
-0.020447
-0.028259
-0.034119
-0.030212
-0.028259
-0.025330
-0.014587
-0.018494
-0.015076
-0.012634
-0.027283
-0.013611
-0.016052
-0.018005
-0.003845
-0.017517
-0.024841
-0.017029
-0.014587
-0.029724
-0.021912
-0.018005
-0.011658
-0.014587
-0.017517
-0.019470
-0.012634
-0.006775
-0.000916
-0.005310
-0.003357
-0.005798
0.003448
0.001984
0.000519
0.011749
0.015167
-0.005310
-0.002380
0.008820
-0.008728
0.007843
0.003937
-0.006287
0.007355
0.003937
-0.001404
-0.017517
-0.011169
-0.011169
-0.019958
-0.011169
-0.033142
-0.020447
-0.022400
-0.026306
-0.031677
-0.038513
-0.037537
-0.050720
-0.043396
-0.053650
-0.057068
-0.052185
-0.069275
-0.076111
-0.071228
-0.066345
-0.067810
-0.063904
-0.068787
-0.059509
-0.056580
-0.047302
-0.052185
-0.030212
-0.013611
0.010773
0.015656
0.037628
0.019562
0.055695
0.088898
0.107452
0.105499
0.122101
0.150909
0.173859
0.208038
0.295441
0.383331
0.418488
0.465363
0.532257
0.474152
0.377472
0.286652
0.200226
0.184113
0.199738
0.229034
0.223175
0.188995
0.164581
0.123077
0.059113
0.001984
-0.079041
-0.142517
-0.201599
-0.236755
-0.267517
-0.278259
-0.275330
-0.271423
-0.268005
-0.241638
-0.215759
-0.197205
-0.144470
-0.102478
-0.045349
0.031281
-0.185974
-0.671326
-0.637634
-0.384705
-0.243591
0.084991
0.264191
0.181183
-0.178162
-0.509216
-0.495544
-0.262146
-0.200623
-0.114685
0.055206
0.063507
0.117706
0.169464
0.142120
0.102081
0.131866
0.192413
0.239288
0.303741
0.330597
0.346710
0.336945
0.324738
0.296906
0.258820
0.257843
0.233429
0.199738
0.177277
0.131866
0.082062
0.072296
0.081573
0.064484
0.035187
0.013214
-0.019958
-0.046814
-0.056091
-0.071228
-0.081970
-0.087341
-0.090271
-0.080505
-0.084900
-0.094177
-0.101013
-0.094666
-0.094177
-0.099548
-0.084900
-0.082458
-0.080994
-0.075623
-0.064880
-0.050720
-0.065369
-0.039490
-0.047302
-0.036072
-0.040466
-0.035583
-0.036560
-0.024841
-0.028748
-0.026306
-0.017517
-0.012634
-0.023376
-0.039001
-0.018494
-0.014587
-0.007263
-0.020447
-0.016541
-0.016052
-0.004822
-0.007263
-0.006775
-0.016052
-0.007263
-0.010681
-0.000427
-0.008728
-0.007263
-0.000916
-0.000916
-0.001892
-0.004333
-0.010193
-0.005798
-0.000427
-0.007751
0.007355
-0.000916
0.003937
0.005890
0.002960
0.009308
0.007843
0.013214
0.011261
0.012726
0.005402
0.002472
0.006378
0.004913
0.002960
0.011261
0.020050
0.014191
0.005402
0.002960
0.011261
0.017120
-0.002869
0.005890
0.001984
0.000519
-0.011169
-0.000427
0.005890
-0.009216
0.005890
-0.017029
-0.010193
-0.010193
-0.002380
-0.005310
-0.013123
-0.003357
-0.006775
-0.008728
-0.006775
-0.002869
-0.003845
-0.010193
0.005402
-0.003357
-0.007263
-0.000916
-0.004333
0.012238
-0.000427
-0.001404
-0.011169
-0.025818
-0.057556
-0.101501
-0.121033
-0.068787
0.055695
0.167023
0.136749
-0.033630
-0.025818
0.189972
0.154327
-0.074646
-0.219177
-0.182556
0.005890
0.096710
0.150909
0.162140
0.105011
0.060089
0.026886
0.017120
0.013214
0.011749
0.009308
0.018585
0.022980
0.023956
0.033234
0.030304
0.042023
0.053741
0.039093
0.042511
0.048859
0.045441
0.046906
0.042023
0.039581
0.041534
0.031769
0.028839
0.023468
0.029327
0.018585
0.017609
0.022491
0.011749
0.016632
0.008820
-0.000916
0.001984
-0.002380
-0.001892
0.003937
0.003448
-0.008240
-0.004822
0.003937
0.002472
-0.003845
-0.003357
-0.003357
-0.015564
-0.010193
-0.006775
-0.004333
-0.001892
-0.015564
-0.024353
-0.016052
-0.018494
-0.017029
-0.013123
-0.012634
-0.015564
-0.009216
-0.018982
-0.012146
-0.010681
-0.001404
-0.018005
-0.002380
0.007843
-0.000916
-0.001404
0.011261
0.003937
0.006378
0.011261
0.009796
0.003937
0.016144
0.019562
0.014191
0.010773
-0.000427
0.010773
0.009796
0.017609
0.014191
0.015167
0.027863
0.020050
0.004425
0.002960
-0.001404
0.002960
0.009796
0.018585
0.014191
0.035187
0.022980
0.006378
0.003937
0.013702
0.016632
0.016632
0.023956
0.007355
0.010773
0.010773
0.018585
0.004425
-0.010193
-0.041443
-0.055115
0.042999
0.151398
0.085968
0.018097
0.023468
0.034210
0.023468
0.007355
-0.052185
-0.037537
-0.004822
-0.022888
-0.032166
0.050812
0.205597
0.279816
0.143097
0.010284
-0.057556
-0.068298
-0.018005
0.023956
0.053741
0.058624
0.063019
0.070343
0.070343
0.040558
0.006866
0.004425
0.016632
-0.012634
-0.017517
-0.003845
-0.014587
-0.014099
-0.025330
-0.027771
-0.020447
-0.031677
-0.026306
-0.016541
-0.016052
-0.015076
-0.004822
-0.012146
-0.010193
-0.004333
-0.007263
-0.008240
-0.009705
-0.014587
-0.015564
-0.007263
-0.019958
-0.019470
-0.012146
-0.010193
-0.015076
-0.033142
-0.027771
-0.016052
-0.014587
-0.014587
-0.012634
-0.017517
-0.010193
-0.027771
-0.017517
-0.026794
-0.014587
-0.007751
-0.010193
-0.004822
-0.007751
-0.007751
-0.013123
-0.005310
-0.002869
-0.017517
0.004425
0.004913
-0.000916
0.008820
0.006378
0.007355
0.015656
0.007355
0.013214
-0.000427
0.011261
0.017120
0.012238
0.011261
0.010773
0.022980
0.014679
0.009308
0.017609
0.015656
0.018097
0.007843
0.007355
0.012238
0.010284
0.011749
0.014679
0.008331
0.010284
0.011261
-0.005310
-0.007263
-0.013123
-0.003357
-0.015564
-0.023376
-0.019958
-0.011169
0.001007
-0.013123
-0.015076
-0.014587
-0.018005
-0.017517
-0.029724
-0.028259
-0.013611
-0.003845
-0.012634
0.000031
0.017609
0.007355
0.011749
0.004913
0.013702
0.006866
0.012726
-0.002869
0.003937
0.006866
-0.015564
-0.071228
-0.041931
0.036163
0.021027
-0.059509
-0.093201
0.061554
0.134308
0.177277
0.168976
0.115265
0.033722
0.024933
-0.018005
-0.055115
0.028839
0.093781
0.142120
0.134796
0.105011
0.098175
0.060577
0.035675
0.006378
-0.015564
-0.032166
-0.048279
-0.056580
-0.066833
-0.081970
-0.071228
-0.082458
-0.072205
-0.073181
-0.077576
-0.067810
-0.079529
-0.078552
-0.086853
-0.065857
-0.066345
-0.066833
-0.057556
-0.066345
-0.057068
-0.063416
-0.061951
-0.069275
-0.058044
-0.067810
-0.059998
-0.056091
-0.051208
-0.051697
-0.047791
-0.025330
-0.023865
-0.018982
-0.010193
0.011261
0.020538
0.044952
0.062042
0.082550
0.097687
0.114777
0.127960
0.162140
0.160675
0.193878
0.226593
0.229034
0.251007
0.238800
0.292023
0.413605
0.410675
0.343781
0.408722
0.389679
0.240753
0.110382
0.060577
0.083527
0.082550
0.068878
0.063507
0.044464
0.028351
-0.004333
-0.074646
-0.147888
-0.192322
-0.238708
-0.264099
-0.268494
-0.269958
-0.250427
-0.242615
-0.211365
-0.192322
-0.170837
-0.141541
-0.128357
-0.105408
-0.091248
-0.073181
-0.048279
-0.030212
-0.027283
-0.016541
-0.009705
-0.002869
0.003448
0.002472
-0.004822
0.001984
-0.002380
0.011261
0.011749
0.016144
0.016144
0.009796
0.007843
0.010773
0.006866
-0.001404
0.002472
0.001495
0.001984
0.003937
-0.006287
-0.003845
-0.010193
-0.012634
-0.005310
-0.001892
-0.004333
-0.002869
-0.012146
-0.003357
-0.002869
-0.009216
0.001495
0.006866
-0.003357
-0.001404
-0.004822
0.011261
0.013214
-0.001404
-0.011658
-0.014099
-0.005310
-0.009216
-0.007263
-0.007751
-0.009705
-0.000427
-0.017517
-0.020447
-0.025330
-0.012146
-0.021423
-0.021912
-0.007751
0.033722
0.067413
0.074249
0.073761
0.062042
-0.004822
-0.065857
-0.080994
-0.111755
-0.118591
-0.096619
-0.047791
0.015167
0.008820
0.003448
-0.016541
-0.114685
-0.152771
-0.130798
0.031281
0.057648
-0.039001
-0.082458
-0.076599
-0.031677
0.016144
0.048859
0.083527
0.066437
0.062042
0.106964
0.115265
0.113800
0.101105
0.084015
0.081573
0.055695
0.061554
0.056183
0.043976
0.033234
0.039093
0.030304
0.040070
0.013214
0.022980
0.021027
0.019562
0.015167
0.000031
0.003448
0.006866
-0.001892
-0.010681
-0.006775
-0.011658
-0.005798
0.001495
-0.008240
-0.013611
-0.003357
-0.007751
-0.014099
-0.010193
-0.012146
-0.005310
-0.017029
-0.014099
-0.008728
-0.002380
-0.007263
-0.009216
-0.012146
-0.026306
-0.004333
-0.003357
-0.003845
-0.009705
-0.000427
-0.014099
-0.004822
-0.009216
-0.008240
0.001007
-0.008240
-0.008728
-0.007263
0.001495
-0.001892
-0.008240
-0.011658
-0.003845
-0.001404
0.005890
0.000519
-0.017029
0.004913
0.004425
0.002472
-0.001892
0.003448
0.016144
0.002472
0.013214
0.008820
0.011261
0.019562
0.030304
0.024933
0.016144
0.032257
0.033234
0.042023
0.038116
0.026886
0.037628
0.044952
0.040558
0.033722
0.038605
0.055695
0.032257
0.042023
0.036163
0.035187
0.038116
0.029816
0.033234
0.031769
0.019562
0.029816
0.010284
0.015656
0.006866
0.004425
0.006378
0.008820
0.003448
-0.003357
-0.013123
-0.012634
-0.018005
-0.027771
-0.028259
-0.027771
0.005402
0.068878
0.140167
0.022980
-0.253845
-0.278748
-0.153259
-0.024841
0.038116
0.113312
0.098175
0.001007
-0.031189
0.003937
0.071320
0.016632
-0.041931
0.004913
0.061554
0.081573
0.087433
0.080109
0.090851
0.087921
0.088898
0.089386
0.088898
0.078156
0.052765
0.035187
0.030304
0.015167
0.010284
0.010773
-0.006775
-0.007751
-0.007263
-0.011169
-0.009705
-0.014099
-0.022400
-0.027283
-0.021912
-0.013123
-0.016541
-0.018982
-0.026794
-0.019958
-0.017029
-0.024841
-0.031189
-0.029724
-0.010681
-0.018494
-0.023376
-0.024841
-0.025818
-0.018005
-0.016052
-0.032654
-0.032654
-0.017029
-0.024353
-0.020447
-0.028259
-0.014587
-0.011169
-0.017517
-0.017029
-0.005310
-0.007263
-0.009216
-0.017029
-0.021912
-0.007751
-0.002380
-0.005798
-0.010193
-0.007263
-0.006775
-0.001892
-0.010681
-0.004333
-0.008240
-0.001404
-0.000427
-0.008728
0.001007
0.004913
0.005890
-0.000916
-0.007263
-0.003845
-0.012634
0.001495
-0.001404
0.005890
0.005890
-0.006287
0.004425
-0.001892
-0.000916
0.001007
-0.002380
0.000519
0.002960
-0.002380
0.003937
0.004913
-0.001892
0.015167
0.024933
0.018585
0.009796
0.016632
0.013702
0.011749
0.020538
0.028839
0.030792
0.027374
0.030792
0.027374
0.029327
0.045441
0.054230
0.051300
0.035187
-0.034607
-0.073669
-0.060974
-0.020447
-0.008240
-0.003845
0.045441
0.049835
0.021515
-0.007751
-0.032654
-0.045837
-0.043396
-0.030212
0.005890
0.016632
-0.004822
-0.013123
0.003937
0.012726
0.010773
0.034698
0.043976
0.073273
0.129913
0.117218
0.078644
0.014191
-0.007751
-0.021912
-0.024841
0.066437
0.195343
0.236359
0.113800
0.022980
0.000519
-0.011169
0.018097
0.041046
0.049347
0.065460
0.045441
0.041534
0.022980
0.008331
0.012238
-0.005798
0.000519
-0.010193
-0.011169
-0.011658
0.001984
0.001984
-0.015564
-0.011169
-0.009705
-0.006775
-0.013611
-0.019470
-0.018494
-0.007263
-0.008240
-0.009705
-0.009216
-0.023865
-0.016052
-0.024841
-0.033630
-0.028748
-0.028259
-0.032654
-0.037537
-0.036560
-0.037537
-0.031189
-0.027771
-0.041443
-0.039490
-0.029724
-0.021912
-0.032654
-0.024841
-0.026794
-0.021423
-0.022400
-0.038025
-0.015564
-0.008728
-0.017029
-0.015076
-0.013611
-0.003845
-0.009216
-0.004822
-0.011658
0.001984
-0.014587
-0.016052
0.001007
-0.011658
-0.009216
0.001984
-0.009216
-0.018494
-0.007751
-0.020935
-0.008240
-0.017517
-0.008240
-0.008240
0.001984
-0.010681
0.000519
-0.014099
0.000519
0.006378
0.001495
-0.002380
0.002472
0.008820
0.001007
0.001495
-0.001892
0.003937
0.012238
0.005402
0.015167
0.000519
0.007843
0.011749
0.012238
0.016144
0.013702
0.010284
0.013702
0.016144
0.013214
0.011261
0.021027
0.010284
0.025421
0.027374
0.024933
0.024445
0.027374
0.019562
0.024445
0.027374
0.018585
0.025421
0.026398
0.026886
0.038116
0.021515
0.032745
0.040070
0.041046
0.029327
0.030304
0.031769
0.028839
0.025909
0.021515
0.025421
0.030792
0.021515
0.036163
0.030792
0.031769
0.040070
0.040070
0.048370
0.054718
0.051788
0.044952
0.035187
0.026398
0.015656
-0.002380
0.000519
0.021027
0.096222
0.139679
-0.001404
-0.076599
-0.014587
0.022003
-0.031189
-0.088806
-0.177673
-0.187927
-0.083435
-0.023376
-0.031677
-0.057068
-0.112244
-0.137146
-0.123962
-0.106873
-0.067322
-0.038025
-0.033142
-0.037048
-0.022888
-0.003357
0.002472
0.022980
0.042999
0.064972
0.082550
0.095245
0.106964
0.100616
0.100616
0.093781
0.086945
0.090363
0.080109
0.065948
0.059113
0.052277
0.052277
0.044952
0.036652
0.031281
0.017609
0.018585
0.011261
0.010773
0.009796
-0.006287
0.000519
-0.003357
0.010284
0.002960
-0.003357
-0.008240
-0.010193
-0.004822
-0.016052
-0.017029
-0.014099
-0.015564
-0.024353
-0.016052
-0.027283
-0.027771
-0.025330
-0.035583
-0.043396
-0.051697
-0.046326
-0.040466
-0.056580
-0.058533
-0.063416
-0.061951
-0.054138
-0.024353
0.015167
0.035675
0.021515
-0.006775
-0.022888
-0.012146
-0.013123
0.010284
0.035675
0.047882
0.071808
0.060089
0.058136
0.064972
0.066437
0.055206
0.048859
0.047394
0.046906
0.084015
0.070831
0.051300
0.014191
0.027374
0.058624
0.052765
0.058136
0.032257
0.032745
0.031281
0.027863
0.015656
0.029816
0.024445
0.031281
0.021515
0.015167
0.012238
0.003937
0.009796
-0.002380
-0.005798
-0.000916
-0.005798
-0.000916
-0.020935
-0.017029
-0.018982
-0.013123
-0.016541
-0.012146
-0.018494
-0.019958
-0.010681
-0.016541
-0.018982
-0.014099
-0.003845
-0.002869
-0.006775
-0.014099
0.000031
0.004425
0.001007
-0.005798
-0.002869
0.000519
-0.004333
-0.005310
-0.001404
-0.001404
0.009308
0.003937
-0.002869
-0.005310
0.010284
-0.005310
0.004425
0.011749
-0.003357
0.004425
0.005890
0.015656
0.015656
0.031769
0.031769
0.021515
-0.003357
-0.004822
-0.015564
-0.004333
0.003448
0.010284
0.006378
-0.006287
-0.019958
-0.019958
0.006866
0.036652
0.075226
0.060577
0.081573
0.063995
-0.030701
-0.101990
-0.142029
-0.100525
-0.060486
-0.016541
-0.013123
0.024933
0.130402
0.117218
0.037628
-0.087830
-0.122498
-0.119568
-0.069763
-0.044861
-0.021912
-0.018005
-0.019958
-0.018494
-0.013611
-0.007751
-0.011658
-0.017517
-0.025818
-0.018005
-0.025818
-0.032166
-0.045837
-0.047791
-0.037048
-0.032166
-0.043884
-0.042419
-0.052185
-0.041931
-0.048767
-0.050232
-0.055603
-0.052185
-0.051208
-0.054626
-0.064392
-0.064880
-0.045837
-0.050720
-0.067322
-0.052185
-0.051697
-0.037048
-0.057068
-0.051208
-0.033630
-0.015076
0.001495
-0.005798
0.018097
0.031769
0.059601
0.063019
0.085968
0.114288
0.139679
0.179230
0.192413
0.203644
0.235382
0.250519
0.317902
0.412140
0.392120
0.331085
0.361359
0.424835
0.415070
0.331085
0.192413
0.100616
0.109406
0.119171
0.124054
0.108917
0.105499
0.078156
0.026886
-0.051697
-0.120056
-0.190369
-0.231384
-0.236755
-0.247498
-0.237732
-0.228943
-0.214783
-0.206482
-0.190857
-0.164490
-0.157166
-0.131287
-0.118103
-0.112244
-0.102478
-0.084412
-0.070740
-0.054138
-0.051208
-0.058533
-0.047791
-0.046326
-0.037537
-0.039490
-0.024353
-0.024353
-0.013611
-0.013123
-0.031677
-0.024353
-0.009705
-0.011169
-0.015076
-0.008240
-0.002869
-0.013611
-0.006287
-0.021423
-0.012634
-0.009705
-0.024841
-0.009216
-0.019958
-0.026306
-0.022400
-0.021912
-0.039001
-0.024841
-0.025330
-0.018494
-0.028748
-0.028259
-0.019958
-0.016541
-0.022888
-0.022400
-0.020935
-0.006775
-0.006287
0.000031
0.007355
0.005890
0.014191
0.002960
0.008820
0.015656
0.024933
0.024933
0.023956
0.028351
0.014191
0.028839
0.028351
0.026398
0.032257
0.024445
0.033234
0.039093
0.024933
0.029816
0.029816
0.032257
0.034210
0.028839
0.024445
0.028839
0.031769
0.031769
0.027374
0.040070
0.035187
0.043488
0.049835
0.083038
0.115265
0.004913
-0.387146
-0.712830
-0.548767
-0.281677
0.017120
0.221222
0.153351
-0.183044
-0.330994
-0.118591
0.161163
0.087433
-0.111267
-0.189392
-0.156189
-0.008728
0.102570
0.188995
0.268585
0.303253
0.304230
0.308624
0.281281
0.263214
0.230011
0.214874
0.181671
0.147003
0.124054
0.104523
0.095734
0.071320
0.054230
0.049347
0.027863
0.032257
0.024445
0.013702
0.013214
0.016632
-0.004822
-0.003845
-0.004822
-0.001404
0.001495
-0.008728
-0.006287
-0.003845
-0.013123
-0.002869
-0.004333
-0.014587
-0.011658
-0.023865
-0.015076
-0.020935
-0.018005
-0.016052
-0.021423
-0.018494
-0.020447
-0.018982
-0.015564
-0.019470
-0.020935
-0.016052
-0.018982
-0.018005
-0.008728
-0.026306
-0.013611
-0.003845
-0.004822
-0.019958
-0.004333
-0.009705
-0.005310
-0.001404
-0.011169
-0.004822
-0.003357
-0.000427
-0.014587
-0.005310
-0.004822
-0.014099
0.004913
-0.008240
-0.000427
0.000519
0.002960
0.008820
-0.003357
0.002960
0.000519
0.001495
-0.003845
0.003937
0.004425
0.012238
0.001984
-0.005310
0.003448
0.008331
0.004425
0.009796
-0.001404
0.006378
0.012238
0.011261
-0.007751
-0.001892
0.021027
0.007843
0.003937
0.003448
0.018585
0.010284
0.001984
0.002960
0.001984
0.010773
0.014679
0.005402
0.013702
0.008331
0.004913
0.008331
-0.000427
0.014679
0.005890
0.007355
-0.002869
0.003937
-0.001404
0.000031
0.003937
0.000031
0.003448
0.005402
-0.000427
-0.007263
0.006866
-0.000916
0.007355
-0.007751
-0.006287
-0.004333
0.006378
0.000031
0.003937
0.013702
0.023468
0.003448
-0.076599
-0.120544
-0.096619
-0.060486
-0.025818
-0.012146
-0.048279
-0.081970
-0.007751
0.025909
0.002472
-0.063416
-0.128357
-0.137634
-0.090759
-0.029724
0.062042
0.108429
0.134308
0.155304
0.110870
0.051300
0.051300
0.053741
0.076202
0.110382
0.131378
0.134796
0.138214
0.134796
0.126007
0.111359
0.104034
0.077179
0.067413
0.067413
0.048370
0.032745
0.022003
0.027863
0.014191
0.013214
0.001495
0.002960
0.000031
-0.008728
-0.013611
-0.018005
0.001007
-0.007751
-0.005798
-0.022888
-0.021423
-0.021912
-0.010193
-0.026306
-0.039001
-0.037048
-0.028259
-0.024841
-0.022888
-0.032654
-0.020935
-0.022888
-0.032654
-0.034607
-0.024353
-0.023376
-0.017517
-0.022400
-0.023865
-0.014587
-0.014099
-0.010681
-0.012634
-0.012146
-0.010681
-0.013611
-0.009216
-0.015076
-0.015076
0.004425
-0.005798
-0.008240
-0.002869
-0.001404
-0.007263
0.002472
-0.016052
0.001007
-0.011658
-0.008240
-0.012634
0.001495
-0.007751
-0.006775
-0.006775
-0.004822
-0.016052
-0.005798
-0.002380
-0.014099
-0.008240
-0.011169
0.000519
-0.002869
-0.006287
-0.002869
0.016144
0.021515
0.023956
-0.002869
-0.001404
0.002960
0.008331
0.013702
0.003448
0.015167
0.022980
0.028351
0.028839
0.021027
0.020538
0.023956
0.009308
0.013702
0.015656
0.017609
0.029327
0.006866
0.009308
0.015656
0.013214
0.013702
0.001495
0.006378
-0.001404
-0.004333
-0.007751
-0.008728
-0.010193
-0.001892
-0.000916
-0.006775
-0.004333
0.008820
0.015167
0.050812
0.007843
-0.167419
-0.100037
-0.009216
0.016144
0.009796
0.007843
-0.027771
-0.046326
-0.052673
-0.070251
-0.082947
-0.112244
-0.109802
-0.041931
0.062531
0.090363
0.044952
-0.051697
-0.147888
-0.179626
-0.115173
0.017609
0.117706
0.150909
0.140167
0.040558
-0.034607
-0.033630
-0.005798
0.031281
0.050812
0.048859
0.048859
0.053741
0.039093
0.032745
0.025909
0.012726
0.001007
0.006866
-0.005798
-0.004822
-0.002869
-0.005798
-0.001404
0.000519
0.000031
0.003448
0.001495
-0.006287
0.001007
0.008331
0.015167
0.002472
0.010773
0.016632
0.003448
0.006378
0.010773
0.011261
0.014679
0.002960
0.001007
-0.000916
0.002960
0.003448
-0.005310
-0.001892
0.011749
-0.010681
-0.000916
0.002960
-0.005310
0.006866
0.004425
0.000519
0.000519
0.002472
0.005890
0.000031
-0.001404
0.006866
0.011749
0.005402
0.007355
0.005890
0.003937
0.002472
0.002472
0.008331
-0.000427
0.012726
0.011749
0.002472
-0.004822
-0.002869
0.000519
0.001495
0.002472
0.002960
0.004913
0.012238
-0.002869
-0.002869
0.001007
0.010284
0.010773
0.004913
0.009796
0.018097
0.009308
0.019562
0.004913
0.012238
0.013702
0.007843
0.001984
0.009308
0.031769
0.017609
0.024933
0.013702
0.019073
0.022980
0.025909
0.034698
0.020538
0.027863
0.041534
0.034210
0.026398
0.028351
0.040070
0.039093
0.035675
0.033722
0.028839
0.022003
0.034210
0.034210
0.032257
0.024445
0.025909
0.018585
0.017609
0.002472
0.006866
-0.002380
-0.006775
-0.009705
0.002472
0.014191
0.032257
0.047394
0.042999
0.021515
0.002960
0.009796
0.021515
0.040070
0.050323
0.070343
0.057159
0.063019
0.056183
0.048859
0.058136
0.052765
0.047394
0.076202
0.071320
0.059601
0.049347
0.045929
0.039581
0.042023
0.016632
0.026886
0.028351
0.024933
0.012726
0.020050
0.006866
0.000031
0.006378
0.014191
0.055206
0.078644
0.048370
-0.057556
-0.125427
-0.130798
-0.086365
-0.080505
-0.061462
-0.067322
-0.080505
-0.113220
-0.184998
-0.246033
-0.197205
-0.180115
-0.205505
-0.192810
-0.200134
-0.191833
-0.181580
-0.174744
-0.183533
-0.172302
-0.131287
-0.106873
-0.079041
-0.039001
-0.003357
0.034210
0.058624
0.106964
0.129913
0.175812
0.209991
0.239777
0.259308
0.283722
0.307159
0.370636
0.428741
0.440948
0.378937
0.379425
0.464874
0.451691
0.367706
0.251007
0.144562
0.098175
0.091827
0.098663
0.080109
0.083527
0.056183
0.005890
-0.058044
-0.139099
-0.191345
-0.232361
-0.267029
-0.273865
-0.272400
-0.263611
-0.252380
-0.239197
-0.219177
-0.193298
-0.171326
-0.148865
-0.133240
-0.109802
-0.101501
-0.087341
-0.070740
-0.069763
-0.054138
-0.055115
-0.039001
-0.032654
-0.028748
-0.035095
-0.026306
-0.026306
-0.014099
-0.016541
-0.007263
-0.013123
-0.005310
0.000031
-0.004822
-0.012146
-0.005310
-0.007751
0.002472
-0.005798
0.000031
-0.007263
-0.000427
-0.000916
-0.003845
-0.001404
0.001007
0.003448
-0.002869
0.003937
-0.000916
0.005890
0.010773
0.008331
0.008820
-0.000916
-0.000916
0.001984
0.003448
0.007355
0.009308
0.010773
0.010284
0.019562
0.011749
-0.001892
0.009308
0.012238
0.010773
0.021515
0.000519
0.000519
0.001007
-0.001404
0.001007
-0.012146
-0.011658
0.001984
-0.010193
-0.008240
-0.009216
0.009796
0.015167
0.019562
0.025421
0.022980
0.023468
0.018585
0.016144
0.021515
0.031769
0.042023
0.027374
0.037628
0.039093
0.036163
0.044952
0.031769
0.022491
0.021515
0.011749
0.017120
0.008331
0.013702
0.003448
-0.008240
-0.020447
-0.036072
-0.019470
0.036652
0.154816
0.177277
-0.222107
-0.462830
-0.186462
0.207550
0.363800
0.289093
0.109406
-0.179138
-0.229431
-0.118591
0.027374
0.115265
0.125519
0.088409
0.058624
0.064972
0.049835
0.052765
0.059113
0.066437
0.065948
0.065948
0.064972
0.063019
0.072784
0.063995
0.057159
0.059601
0.056671
0.056183
0.049347
0.056183
0.042511
0.042023
0.032257
0.028351
0.010773
0.011749
0.008331
-0.004333
-0.014099
-0.020447
-0.012146
-0.024841
-0.026794
-0.034607
-0.038513
-0.031189
-0.029724
-0.039490
-0.042419
-0.043884
-0.039978
-0.027283
-0.045837
-0.047302
-0.034119
-0.025330
-0.025330
-0.037537
-0.031189
-0.026306
-0.026794
-0.030701
-0.021423
-0.017517
-0.020935
-0.009216
-0.014099
-0.018005
-0.013611
-0.014099
-0.018494
-0.021912
0.001984
-0.006775
-0.013611
0.001495
-0.002380
0.000519
0.000031
0.000031
-0.004333
0.000031
0.007355
0.012726
0.003937
-0.004333
0.011749
0.001495
0.015167
-0.000916
0.009796
0.004425
0.008820
0.001495
0.014679
0.013214
0.007355
0.002960
0.018097
0.011261
0.010284
0.005402
0.008820
0.015656
0.015656
0.004913
0.012238
0.016632
0.006866
0.017120
0.007843
-0.002380
0.016144
0.010284
0.010284
0.012238
0.004913
-0.002380
0.007355
0.002960
0.004425
-0.006287
-0.002380
-0.002869
-0.002380
0.001007
-0.005310
-0.006287
-0.003845
-0.011169
-0.012146
-0.012146
-0.011658
-0.013123
-0.003845
-0.009216
-0.007751
0.006866
-0.006775
-0.009705
-0.003845
0.005402
0.009796
0.002960
0.013702
0.011749
0.014191
0.015656
0.015656
0.018585
0.018585
0.024445
0.016632
0.012726
0.027863
0.031281
0.032257
0.028351
0.019073
0.018585
0.032745
0.037628
0.100128
0.211456
0.128448
-0.261169
-0.346619
-0.235291
-0.012634
0.205597
0.271515
0.160187
-0.039490
-0.080994
0.031281
0.071320
-0.025818
-0.056091
-0.023376
0.021515
0.065460
0.101105
0.108429
0.114777
0.102570
0.076202
0.094269
0.072296
0.069366
0.070343
0.055695
0.052765
0.043976
0.033234
0.030792
0.022003
0.033722
0.022491
0.014679
0.009796
0.009308
0.001495
-0.010681
-0.005310
-0.007263
-0.005798
-0.021912
-0.014587
-0.010681
-0.015076
-0.021423
-0.025818
-0.025818
-0.031189
-0.023865
-0.021423
-0.023865
-0.030701
-0.034119
-0.021912
-0.026306
-0.020935
-0.027771
-0.018494
-0.029724
-0.030701
-0.025818
-0.023865
-0.025818
-0.027283
-0.019470
-0.019470
-0.027771
-0.014587
-0.016541
-0.024841
-0.017517
-0.020935
-0.027771
-0.008728
-0.017029
-0.018982
-0.006775
-0.018982
-0.012634
-0.010681
-0.018982
-0.013123
-0.012634
-0.014099
-0.011658
-0.005310
-0.014587
-0.011169
-0.014099
-0.005310
-0.011658
-0.013611
-0.018494
-0.008728
-0.009216
-0.007751
-0.011658
-0.005310
-0.001404
-0.008728
-0.014099
-0.008240
-0.004822
-0.002380
-0.004333
-0.001892
-0.008728
-0.007751
-0.003845
-0.003357
-0.006775
-0.005798
-0.000916
0.006866
-0.003357
-0.004333
0.004913
-0.002869
0.003448
-0.007751
0.003448
-0.000427
0.010773
0.001007
0.010773
0.005402
-0.003357
0.003937
0.006378
0.013214
0.004425
0.016632
0.001984
0.003448
0.013214
0.011749
0.011749
0.009796
0.001495
0.017120
0.004913
0.006378
0.011261
0.004425
0.011261
0.015656
0.000519
0.006866
0.003937
0.013702
0.007355
-0.005798
0.006378
0.007355
0.007355
0.010773
0.004913
0.022003
0.018097
0.013702
0.018585
0.024445
0.026398
0.043488
0.072296
0.071808
0.037140
0.023468
0.043488
0.051300
-0.009216
-0.029724
-0.053162
-0.075134
-0.049255
-0.015076
0.041046
0.039581
0.038116
0.043976
-0.010681
-0.042908
-0.064880
-0.043396
-0.052673
-0.033142
-0.018494
0.017609
0.028351
0.043488
0.021027
0.026886
0.019562
0.018097
0.021027
0.001495
-0.006775
-0.012146
-0.003845
-0.026306
-0.029236
-0.037048
-0.034607
-0.052673
-0.040955
-0.040955
-0.045837
-0.049744
-0.043396
-0.036560
-0.038025
-0.026306
-0.025818
-0.022400
0.001984
0.001984
0.015656
0.039093
0.056183
0.068878
0.077179
0.119659
0.126984
0.138702
0.151886
0.164093
0.200226
0.240753
0.307159
0.412140
0.416534
0.401886
0.434113
0.411652
0.351105
0.286652
0.209503
0.147003
0.148956
0.175812
0.160675
0.131866
0.107941
0.061066
0.022003
-0.047302
-0.114685
-0.176697
-0.226013
-0.255798
-0.275818
-0.271912
-0.279236
-0.271912
-0.253357
-0.232849
-0.213806
-0.174255
-0.170837
-0.144470
-0.126404
-0.111267
-0.091248
-0.080505
-0.066833
-0.057556
-0.041443
-0.037048
-0.034119
-0.024353
-0.028259
-0.026306
-0.018982
-0.018494
-0.022888
-0.006287
-0.004822
-0.001404
-0.004822
0.002960
0.004913
0.005890
0.012726
0.010284
0.009308
0.013214
0.015167
0.013214
0.015167
0.022980
0.014679
0.016144
0.013702
0.010284
0.002960
0.026398
0.018585
0.008331
0.001495
0.008820
0.006378
0.009308
-0.010193
-0.003357
0.005890
0.005402
-0.009216
-0.004822
0.000031
0.000519
-0.009705
-0.003357
-0.000916
-0.011658
-0.018005
-0.018494
-0.010681
-0.010193
-0.009705
-0.000427
-0.006287
-0.007751
-0.005798
-0.012146
-0.005310
-0.018005
-0.018494
-0.021423
-0.040955
-0.039978
-0.038513
-0.064392
-0.061951
-0.056091
-0.049744
-0.051697
-0.064880
-0.065857
-0.075134
-0.058044
-0.023865
-0.041443
-0.054626
-0.022888
-0.023376
-0.053162
-0.073669
-0.097595
-0.132263
-0.135681
-0.073181
0.022003
0.120148
0.087921
-0.026794
-0.090759
-0.110779
-0.076111
0.086945
0.170929
0.052765
-0.018982
0.012726
0.104034
0.124542
0.088409
0.099640
0.097687
0.106964
0.124054
0.139191
0.140656
0.132843
0.129425
0.112823
0.107941
0.102570
0.077667
0.078644
0.072784
0.053253
0.045929
0.042023
0.030792
0.035675
0.033234
0.011261
0.008820
-0.002380
-0.004822
-0.000427
-0.008728
-0.009216
-0.017517
-0.020447
-0.022400
-0.026306
-0.032166
-0.035095
-0.027283
-0.029236
-0.030212
-0.045837
-0.028259
-0.035583
-0.031677
-0.038025
-0.028748
-0.028259
-0.022400
-0.032654
-0.030212
-0.015564
-0.027283
-0.024841
-0.027771
-0.024353
-0.024841
-0.028748
-0.017517
-0.022888
-0.014587
-0.004822
-0.010681
-0.007263
-0.016541
-0.009216
-0.013123
-0.000916
-0.000916
-0.004333
0.001495
0.012726
0.006866
0.004425
0.006378
0.009796
0.009308
0.005402
0.007355
0.009308
0.017609
0.013214
0.013214
0.013214
0.012726
0.012238
0.014679
0.021027
0.022003
0.012238
0.021027
0.007355
0.015167
0.024933
0.018585
0.016144
0.023468
0.018097
0.010773
0.021515
0.016144
0.025421
0.024933
0.017120
0.022003
0.020538
0.032257
0.026398
0.019073
0.024933
0.020538
0.028839
0.038116
0.044464
0.050323
0.052765
0.036652
-0.007751
-0.015076
-0.003845
-0.005798
-0.017517
-0.018005
-0.027283
-0.014099
0.002472
-0.003845
-0.028748
0.001495
-0.009216
-0.054626
-0.039978
-0.049744
-0.054138
-0.068298
-0.080994
-0.044861
0.004425
0.080109
0.073273
0.050812
0.038605
0.039581
0.026886
-0.002869
-0.009216
-0.047791
0.002472
0.073761
0.135284
0.194366
0.153351
0.044464
0.022980
0.035187
0.046906
0.061066
0.061066
0.071808
0.055695
0.065948
0.056183
0.050812
0.037140
0.030304
0.021515
0.013702
-0.000916
-0.001404
-0.018494
-0.011169
-0.027283
-0.025818
-0.018982
-0.018982
-0.012634
-0.030212
-0.032654
-0.030212
-0.028259
-0.025818
-0.033630
-0.015564
-0.012634
-0.010193
-0.003845
-0.009705
-0.003357
0.004425
-0.000427
-0.002869
0.008331
0.001984
0.005890
-0.000916
-0.008240
-0.006287
0.007843
0.000031
-0.006287
-0.018494
-0.003845
-0.003357
-0.005798
-0.012146
-0.016541
-0.008240
-0.010681
-0.013123
-0.012146
-0.009216
-0.013123
-0.021423
-0.013611
-0.017517
-0.014099
-0.008728
-0.004822
-0.011658
-0.009705
-0.008240
-0.009705
0.001007
-0.010681
-0.007751
-0.007263
-0.002380
-0.005798
-0.002869
-0.008240
0.002472
-0.000916
-0.000427
-0.000916
0.003937
0.000519
-0.001892
0.000031
-0.003845
0.007355
-0.008728
-0.001404
0.001984
0.012726
0.002960
0.001495
0.007355
-0.007751
0.006866
-0.000916
-0.005310
0.002472
0.002472
-0.004822
-0.001404
-0.006287
0.002960
0.011261
0.015656
0.011749
0.009308
0.002960
0.007843
-0.002380
0.007355
0.009796
0.020050
0.022491
0.020538
0.049347
0.060577
0.066925
0.016144
-0.155701
-0.163513
-0.072693
-0.020447
0.042999
0.064484
0.072296
0.031769
-0.038513
-0.066833
-0.090759
-0.078064
-0.069275
-0.064392
-0.042908
-0.042419
-0.020935
0.033722
0.065948
0.077179
0.041046
0.016632
-0.014587
-0.039978
-0.041931
0.017120
0.045929
0.104034
0.139679
0.088409
0.047882
0.019073
0.026886
0.048370
0.050812
0.058624
0.053741
0.057159
0.059601
0.062531
0.052277
0.050323
0.044952
0.042511
0.038116
0.020538
0.028351
0.022491
0.014679
0.025421
0.010284
0.008331
0.018097
0.011261
0.011261
0.021027
0.007355
0.009308
0.012238
0.015656
0.009796
0.009796
0.005890
0.004913
0.001007
-0.000427
0.001007
0.002472
-0.002869
-0.005798
0.000031
-0.011169
-0.008240
-0.013123
-0.013123
-0.005310
-0.002869
-0.013123
-0.002869
0.015656
0.021515
0.015656
0.011261
-0.012634
-0.016541
-0.011169
-0.022888
-0.016541
-0.018005
-0.012634
-0.024353
-0.027283
-0.052185
-0.045837
-0.058533
-0.072693
-0.082947
-0.090759
-0.091736
-0.095154
-0.101013
-0.104919
-0.102478
-0.102478
-0.102478
-0.103943
-0.091736
-0.087341
-0.101501
-0.099060
-0.093689
-0.092224
-0.090271
-0.067810
-0.079041
-0.063904
-0.055115
-0.051697
-0.038025
-0.031189
-0.025330
-0.009216
0.000031
0.025909
0.033722
0.061554
0.083038
0.084015
0.126007
0.167999
0.189484
0.195831
0.217804
0.248566
0.289581
0.335480
0.441437
0.447296
0.430695
0.456085
0.469269
0.396515
0.341339
0.238800
0.177765
0.174835
0.181183
0.150421
0.151886
0.114288
0.079132
0.036652
-0.021912
-0.095642
-0.158630
-0.209412
-0.248962
-0.272888
-0.270935
-0.268005
-0.252380
-0.238708
-0.212830
-0.197205
-0.166443
-0.142517
-0.132751
-0.118591
-0.102966
-0.072693
-0.077576
-0.064880
-0.070740
-0.063904
-0.047302
-0.037048
-0.035095
-0.041443
-0.043396
-0.023376
-0.028748
-0.047302
-0.038513
-0.025330
-0.025818
-0.018005
-0.025818
-0.017029
-0.006287
-0.004333
-0.008728
-0.027771
-0.020447
0.019073
0.031281
-0.040955
-0.163513
-0.195251
-0.052673
0.000519
-0.054138
-0.044373
0.154816
0.147491
0.046417
-0.035095
-0.030212
-0.004822
0.004913
0.007355
0.051788
0.098175
0.142120
0.149445
0.137238
0.119171
0.108429
0.112335
0.091827
0.092804
0.086945
0.072784
0.057159
0.040558
0.022980
0.008820
0.003448
-0.018005
-0.019470
-0.018982
-0.030212
-0.038513
-0.040466
-0.036560
-0.040955
-0.042908
-0.058533
-0.054138
-0.060486
-0.046326
-0.050720
-0.038025
-0.051208
-0.022400
-0.026794
-0.043884
-0.038025
-0.039001
-0.022888
-0.018494
-0.028748
-0.026306
-0.015076
-0.011658
-0.019958
-0.009705
-0.016052
0.000031
0.010773
-0.000427
0.011261
0.013702
0.013702
0.012726
0.005890
0.016144
0.020050
0.006378
0.026886
0.025909
0.029327
0.022491
0.021515
0.021027
0.016632
0.014191
0.018585
0.008820
0.004425
0.015167
0.013702
0.016632
0.017609
0.012238
0.021515
0.005402
0.012726
0.014191
0.014191
0.012238
0.019073
-0.001892
0.007843
0.013702
0.019562
0.004913
0.007843
0.007355
0.000031
0.002960
0.006378
0.000031
0.000031
0.015167
0.000031
-0.000916
-0.007263
-0.007751
0.000031
0.006378
-0.009705
-0.000916
-0.006775
0.005890
-0.005310
-0.012634
-0.009216
0.009308
-0.006287
-0.005798
-0.004333
0.000519
-0.001404
-0.004333
-0.004822
0.009308
0.007355
-0.000916
0.008331
0.000519
0.005402
-0.003357
0.009308
-0.001892
0.018097
0.009796
0.004425
0.003448
0.006378
0.004913
0.015656
0.013214
0.007355
0.011749
0.018097
0.018585
0.011261
0.011261
0.013702
0.021515
0.013214
0.013214
-0.001892
0.023468
0.019562
0.008331
0.012238
0.008331
0.006378
0.017120
0.001984
0.001984
0.003448
-0.001404
-0.002380
0.002472
-0.004333
-0.018005
-0.015076
-0.018005
-0.017517
0.013702
0.040558
0.065948
0.041534
-0.028748
-0.200134
-0.233337
-0.209900
-0.036072
0.084991
0.097198
0.068390
0.040070
0.004425
-0.100525
-0.110291
-0.074646
-0.006775
0.043488
0.057648
0.045929
0.027863
0.095734
0.116730
0.113800
0.092316
0.092316
0.081085
0.077179
0.065948
0.070343
0.055695
0.059113
0.054718
0.040558
0.045929
0.035675
0.026398
0.028351
0.015656
0.037140
0.023956
0.016144
0.013702
0.013214
0.015167
0.016144
0.003448
0.009796
0.015656
0.016144
0.009796
0.008331
0.022491
0.009308
0.014191
0.004913
-0.001892
0.002472
0.006378
0.012726
0.002472
0.007843
0.001495
0.000031
0.005890
-0.008728
0.001984
-0.017029
-0.013123
-0.008240
-0.012634
0.000031
-0.008240
-0.015564
-0.006287
-0.000427
-0.007263
0.000519
-0.004822
0.005402
0.005890
0.003937
0.005402
-0.000916
-0.000916
0.008820
-0.003357
0.003448
0.003937
0.000031
0.001007
0.011261
0.000519
0.003448
0.001007
0.013214
-0.001404
0.000519
-0.001892
0.001007
0.001495
-0.002869
0.004913
-0.000427
-0.002380
-0.003845
0.000031
-0.008728
0.001007
0.010773
0.009308
-0.005798
-0.010681
0.004913
0.001495
-0.003357
-0.008240
0.003448
0.001984
-0.005798
-0.004822
-0.010193
0.002472
-0.005310
-0.008240
-0.009705
0.002472
0.004425
-0.009705
0.006866
-0.012146
0.003937
0.003937
0.001495
-0.008728
0.005402
0.002472
0.004425
-0.006287
0.003937
0.003448
0.000031
-0.005798
-0.004822
-0.005310
0.001495
-0.011658
-0.004333
-0.016052
0.000031
-0.005310
-0.031677
-0.094177
-0.144470
-0.117126
-0.058533
-0.005310
0.059601
0.065948
0.029327
-0.090271
-0.247498
-0.173767
-0.043396
0.066925
0.049347
0.030304
0.027863
0.051788
0.067413
0.063507
0.037628
0.036652
0.056183
0.057648
0.082062
0.125519
0.122589
0.124542
0.101593
0.095245
0.072784
0.082550
0.067902
0.076202
0.071320
0.042511
0.045929
0.028839
0.030792
0.025421
0.016632
0.019562
-0.023865
-0.032654
-0.043884
-0.036560
-0.052185
-0.048279
-0.051697
-0.048767
-0.053650
-0.066345
-0.071716
-0.071228
-0.067322
-0.064880
-0.079041
-0.070740
-0.072693
-0.053650
-0.035095
-0.022400
-0.018005
-0.004333
0.006866
0.001007
0.005402
0.010284
0.034210
0.023468
0.018585
0.023468
0.035675
0.043976
0.032745
0.035675
0.040558
0.024933
0.033722
0.013214
0.018097
0.013214
0.009308
0.001495
-0.004822
0.005402
0.001007
-0.019470
-0.007751
-0.014099
-0.011658
0.001984
-0.014587
-0.000916
-0.007751
-0.001892
-0.001404
0.003448
0.001984
0.005402
-0.001892
0.011261
0.015167
0.009796
0.009308
0.013214
0.005402
0.014191
0.023468
0.014679
0.020050
0.015167
0.015167
0.015656
0.008331
0.014679
0.021515
0.026886
0.027374
0.026886
0.025421
0.019562
0.024445
0.012726
0.026886
0.031769
0.021027
0.028351
0.018097
0.034698
0.027374
0.021027
0.022003
0.030792
0.025909
0.025421
0.024933
0.030304
0.025909
0.018097
0.030304
0.023956
0.029816
0.019073
0.026886
0.031769
0.016144
0.022980
0.010773
0.010284
-0.004822
-0.039490
-0.052185
-0.040466
-0.018982
0.001984
-0.013611
-0.054138
-0.079529
-0.096619
-0.080017
-0.085876
-0.071716
-0.058044
-0.063416
-0.064392
-0.071228
-0.070740
-0.034119
-0.016541
-0.007263
0.001007
-0.009216
-0.005310
-0.011169
0.003448
0.011749
0.023468
0.044464
0.078156
0.096710
0.075714
0.084015
0.062531
0.063019
0.078644
0.078644
0.071808
0.079132
0.089874
0.093781
0.082550
0.061066
0.068390
0.063507
0.055695
0.054230
0.055695
0.050812
0.036163
0.047882
0.026886
0.020050
0.011749
0.004425
0.006866
-0.004333
-0.000427
-0.008240
-0.016052
-0.020935
-0.042908
-0.041443
-0.034607
-0.040466
-0.047791
-0.041443
-0.043884
-0.057068
-0.068787
-0.072693
-0.068298
-0.074158
-0.072693
-0.091736
-0.090271
-0.107361
-0.109314
-0.123474
-0.121033
-0.098572
-0.099060
-0.122009
-0.127380
-0.116638
-0.097595
-0.092712
-0.090271
-0.071716
-0.076599
-0.046814
-0.006287
0.008331
0.049347
0.096222
0.121613
0.144562
0.175323
0.199249
0.235870
0.267120
0.259308
0.297882
0.333527
0.385284
0.456573
0.499542
0.460480
0.409210
0.475128
0.488312
0.421906
0.322784
0.191437
0.117218
0.083038
0.074249
0.078644
0.075714
0.060089
0.019073
-0.049744
-0.117615
-0.188416
-0.235779
-0.273865
-0.289001
-0.297791
-0.290955
-0.280701
-0.269958
-0.230896
-0.201111
-0.181091
-0.167419
-0.133728
-0.104919
-0.086853
-0.057068
-0.039001
-0.023865
-0.018494
-0.009705
0.001007
0.008331
0.003937
0.003937
-0.027771
-0.062927
-0.077087
-0.082947
-0.073181
-0.058044
-0.026306
-0.012634
-0.028259
-0.042419
-0.083435
-0.105896
-0.182556
-0.164001
-0.101501
-0.080505
-0.087830
-0.101013
-0.066345
-0.045837
-0.018005
-0.029236
-0.036560
-0.021423
-0.025330
-0.036072
-0.025330
-0.031677
-0.024841
0.004913
0.035187
0.063019
0.101593
0.094269
0.068878
0.081573
0.087921
0.075226
0.076691
0.078156
0.104034
0.098175
0.118683
0.122589
0.129425
0.127472
0.111847
0.110870
0.103058
0.081085
0.079132
0.062042
0.063995
0.053253
0.038605
0.033722
0.023956
0.014679
0.004425
0.005890
0.005402
0.006378
0.011261
0.001984
-0.017517
-0.021912
-0.026794
-0.008240
-0.016052
-0.025818
-0.017517
-0.020935
-0.018005
-0.016541
-0.020447
-0.030701
-0.026794
-0.024353
-0.018005
-0.019470
-0.012634
-0.024353
-0.025818
-0.018982
-0.030701
-0.025330
-0.021423
-0.021912
-0.016052
-0.018005
-0.009216
-0.015076
-0.003357
-0.002380
0.004913
-0.028259
-0.024353
-0.023865
-0.012146
-0.004333
-0.002380
0.008331
0.009796
0.012238
-0.001892
-0.000427
0.023468
0.016632
0.007355
-0.002869
0.002472
0.004425
0.009308
0.013214
0.007843
0.026886
0.017120
0.029327
0.019562
0.024933
0.025421
0.022980
0.027863
0.018585
0.021027
0.007843
0.025421
0.009308
0.015656
0.015656
0.022980
0.010284
0.011749
0.007355
0.000519
-0.027283
-0.029236
-0.039001
-0.024353
-0.025330
-0.018494
-0.018005
-0.007263
0.028839
0.047394
-0.017029
-0.117615
-0.215271
-0.212830
-0.100037
-0.034119
-0.062927
-0.054626
-0.031677
-0.045349
-0.111267
-0.138611
-0.129822
-0.164001
-0.106873
-0.044373
0.028351
0.095734
0.126984
0.088409
0.022491
0.013214
0.023468
0.083038
0.126007
0.164581
0.174835
0.161163
0.169952
0.161163
0.164093
0.161652
0.144073
0.121613
0.114777
0.104034
0.093781
0.088409
0.075714
0.070831
0.070831
0.047882
0.047882
0.042999
0.042511
0.042023
0.032745
0.027863
0.033234
0.021027
0.019562
0.007355
0.009796
0.012238
0.006866
0.001007
0.005402
0.017120
0.007355
-0.003357
-0.001892
0.001007
0.001007
0.002472
-0.007263
-0.008240
0.008331
0.011261
-0.007263
-0.007263
-0.011658
-0.010681
-0.000427
-0.016052
-0.014099
-0.013611
-0.017517
-0.002380
-0.006775
-0.013611
-0.015076
-0.012146
-0.020447
-0.017029
-0.015564
-0.014587
-0.024353
-0.013123
-0.017029
-0.015564
-0.014099
-0.015564
-0.011169
-0.017029
-0.012634
-0.007751
-0.005798
-0.011658
-0.006287
-0.000427
-0.003845
-0.000427
0.004913
-0.001404
-0.005310
0.000519
-0.009216
0.010284
0.006866
0.002472
-0.000916
0.000031
-0.001404
0.001495
-0.002869
-0.007751
-0.005798
-0.003845
0.006866
-0.006287
0.001984
0.000519
0.001007
-0.004822
-0.011169
-0.005310
-0.006287
-0.007751
-0.011169
0.002960
-0.004333
-0.015076
-0.035095
-0.048279
-0.086365
-0.098083
-0.110291
-0.125427
-0.143982
-0.081970
0.041534
0.131866
0.228546
0.129913
-0.079041
-0.147400
-0.148376
-0.098083
-0.039001
0.038116
0.102570
0.148956
0.142120
0.107452
0.094757
0.077179
0.059113
0.057159
0.057648
0.053741
0.040070
0.049347
0.047394
0.033722
0.016632
0.006378
0.009308
0.008820
0.000519
-0.003845
-0.018982
-0.006287
-0.033630
-0.039490
-0.046814
-0.036072
-0.041443
-0.050232
-0.051697
-0.051208
-0.044373
-0.039978
-0.044861
-0.040466
-0.029724
-0.031677
-0.030212
-0.026306
-0.016052
-0.012634
-0.018982
-0.006287
-0.015564
-0.014099
-0.010681
-0.019470
-0.003357
-0.015076
-0.008728
-0.005798
-0.005310
-0.008240
-0.000427
-0.009216
-0.009216
0.002472
0.001007
-0.005798
-0.000427
-0.007263
-0.010681
-0.005798
0.005402
0.003937
-0.001404
0.001007
-0.002869
-0.004822
-0.007263
-0.018494
0.004913
0.002472
-0.006287
-0.010193
-0.008240
-0.008240
-0.003845
-0.007263
-0.002869
-0.006287
-0.018005
-0.018005
-0.015076
-0.017517
-0.013123
-0.025818
-0.017517
-0.018494
-0.018005
-0.012146
-0.011658
-0.007751
-0.016541
-0.013123
0.002472
0.001495
-0.008728
0.008331
0.003448
0.008331
0.007843
0.017609
0.017120
0.017609
0.030792
0.010773
0.032745
0.029816
0.029327
0.033234
0.033722
0.039093
0.037140
0.033234
0.027863
0.019562
0.035675
0.021027
0.026398
0.019562
0.020538
0.020538
0.017120
0.011749
0.016144
0.017609
0.040070
0.062042
0.065948
0.045929
0.021515
0.012726
-0.018005
-0.027283
0.005890
0.027374
0.031769
0.040070
0.045441
0.042999
0.029816
0.013702
-0.008240
-0.022888
-0.031677
-0.015564
-0.008728
0.001007
0.007843
-0.017029
-0.001892
0.019562
0.030304
0.048859
0.038605
0.023468
0.024445
0.021515
0.026886
0.037628
0.049347
0.055695
0.056671
0.069855
0.075226
0.077179
0.068390
0.071808
0.076691
0.065948
0.069366
0.061066
0.071320
0.067413
0.063995
0.059601
0.057648
0.042999
0.041534
0.041534
0.032745
0.035675
0.032257
0.029327
0.025421
0.024445
0.025421
0.015167
0.010284
0.007355
0.009796
0.003937
0.004425
0.003937
0.006866
0.005402
0.012238
0.014679
0.013702
0.014191
0.016632
0.010773
0.007843
-0.003845
0.005890
0.002960
0.003448
0.007355
0.016144
0.021027
0.003937
-0.003845
0.009308
0.005402
0.001007
-0.012634
0.006378
0.005402
0.006378
-0.000916
-0.003357
-0.016541
0.001984
-0.007751
-0.000427
-0.017029
-0.017029
-0.022888
-0.016541
-0.003357
-0.029724
-0.015564
-0.018494
-0.015076
-0.026794
-0.022888
-0.029236
-0.027283
-0.020935
-0.018005
-0.016541
-0.030701
-0.015076
-0.025818
-0.011658
-0.010193
-0.011169
-0.004333
0.000519
0.012726
0.004913
0.005890
-0.006775
-0.009705
0.003937
0.009796
0.003937
-0.000427
0.005402
0.001984
0.000519
0.001984
0.038116
0.062531
0.079620
0.066437
0.041534
0.000519
-0.031677
-0.033630
-0.049744
-0.025818
0.024445
0.042999
0.019562
0.007355
-0.001404
-0.025818
-0.034119
-0.041931
-0.046814
-0.050232
-0.048767
-0.060974
-0.052185
-0.046326
-0.050720
-0.054138
-0.054138
-0.068787
-0.055115
-0.064392
-0.038025
-0.027771
-0.032654
-0.026794
-0.017029
-0.028259
-0.044861
-0.068298
-0.069275
-0.053162
-0.049744
-0.073181
-0.088318
-0.096619
-0.106384
-0.066833
0.001495
0.036163
0.009796
-0.025330
-0.052185
-0.043396
-0.021423
-0.012634
-0.002869
0.023468
0.072784
0.098663
0.096222
0.078644
0.079132
0.067902
0.092804
0.113312
0.117706
0.114777
0.106964
0.081573
0.069855
0.079620
0.075714
0.059601
0.034698
0.030792
0.023468
0.018097
-0.004333
0.008820
-0.010193
-0.023376
-0.041443
-0.041443
-0.044373
-0.053650
-0.049744
-0.055115
-0.054626
-0.061951
-0.064392
-0.065369
-0.063904
-0.059021
-0.066345
-0.065369
-0.062927
-0.059021
-0.054138
-0.035583
-0.039001
-0.040466
-0.039490
-0.049744
-0.037048
-0.043396
-0.032166
-0.028259
-0.010681
-0.013123
-0.032166
-0.020447
-0.021423
-0.025330
-0.023865
-0.022888
-0.016052
0.005402
0.025421
0.019073
0.044464
0.067902
0.066437
0.090363
0.122589
0.138702
0.162628
0.194366
0.200714
0.216339
0.255402
0.298859
0.363800
0.454620
0.417023
0.391144
0.444855
0.442413
0.400909
0.323273
0.229034
0.141144
0.149933
0.146027
0.144562
0.125519
0.089874
0.058624
0.003448
-0.079041
-0.135193
-0.197205
-0.241150
-0.259216
-0.271912
-0.282166
-0.271423
-0.253845
-0.243591
-0.221619
-0.203064
-0.182556
-0.165466
-0.149353
-0.127380
-0.113708
-0.103455
-0.087341
-0.081482
-0.078552
-0.068787
-0.057556
-0.046814
-0.040466
-0.044373
-0.031189
-0.031189
-0.032166
-0.010193
-0.024353
-0.017029
-0.001404
-0.004822
-0.012146
-0.002869
0.000519
-0.002380
0.006866
-0.003845
0.007355
0.003937
0.005402
0.013702
0.002472
0.005402
0.011749
0.019073
-0.002869
-0.004333
0.007355
0.002472
0.000519
0.010284
0.015656
0.001984
-0.002380
0.003448
-0.002869
0.001007
0.003937
-0.007751
-0.001892
-0.000427
0.002472
0.001007
-0.010681
-0.009216
0.006378
-0.006287
-0.005798
-0.011169
-0.005798
-0.003357
-0.002869
-0.011169
-0.008240
0.005890
-0.012634
-0.013611
-0.006775
0.001984
-0.003357
0.008820
0.011261
0.006378
0.021515
0.018097
0.034210
0.025421
0.034210
0.034210
-0.001892
-0.083435
-0.170837
-0.214294
-0.059021
0.358917
0.802765
0.808136
0.210968
-0.165466
0.063019
-0.141052
-0.321228
-0.140076
0.160675
0.268097
0.246124
0.188507
0.065460
-0.001404
-0.062927
-0.114685
-0.158630
-0.193298
-0.208923
-0.189392
-0.166443
-0.131287
-0.102966
-0.073669
-0.051208
-0.036072
-0.011658
0.003937
0.025909
0.023956
0.037628
0.035675
0.032745
0.036652
0.036652
0.024445
0.024933
0.027863
0.020538
0.012726
0.006378
0.000519
-0.008728
0.005402
-0.003357
-0.019470
-0.009216
-0.004333
-0.009216
-0.015076
-0.020935
-0.009705
-0.007751
-0.009216
-0.015076
-0.018494
-0.003357
-0.014587
-0.003845
-0.011658
-0.018494
-0.010193
-0.004822
-0.003357
-0.006775
-0.011658
-0.004822
-0.003845
-0.004822
-0.000427
0.002960
0.005402
-0.000916
-0.000427
0.003937
0.013214
0.011261
0.003937
0.010773
0.000031
0.008820
0.015656
0.000519
0.007355
0.021515
0.019073
0.010773
0.005890
0.011261
0.007843
0.011749
0.017609
0.017609
0.015656
0.012726
0.006378
0.013702
0.014679
0.020050
0.021027
0.020050
0.015656
0.014679
0.014679
0.011261
0.010773
0.023468
0.018585
0.015656
0.010284
0.021027
0.013214
0.017609
0.010284
0.011749
0.018585
0.010773
0.026886
0.012238
0.006866
0.007843
0.016632
0.012726
0.009308
0.006866
0.019073
0.017120
0.009308
0.011749
0.009796
0.016144
0.010284
0.014679
0.013214
0.013702
0.022003
0.015656
0.015167
0.013702
0.017609
0.018097
0.016632
0.015167
0.012726
0.024445
0.006378
0.014679
0.020050
0.026886
0.023468
0.011261
0.016632
0.020050
0.011261
0.019073
0.003448
0.018097
0.020050
0.026398
0.014191
0.011261
0.017609
0.023468
0.017609
0.010284
0.018097
0.020538
0.032257
0.029327
0.026886
0.023956
0.027374
0.019073
-0.006287
-0.039001
-0.071228
-0.122986
-0.150818
-0.137146
-0.016052
0.159698
0.426788
0.603058
0.435577
0.011749
-0.349060
-0.376892
-0.179626
-0.009705
0.141632
0.231964
0.225128
0.164581
0.110870
0.055206
0.005890
-0.052673
-0.082947
-0.090271
-0.102966
-0.114685
-0.107849
-0.103943
-0.101013
-0.096619
-0.083435
-0.071716
-0.058044
-0.039001
-0.031189
-0.025330
-0.015564
-0.005310
-0.003845
-0.028748
-0.001404
-0.005310
-0.010193
0.001007
-0.000427
-0.011658
0.000031
-0.009216
-0.004333
0.001495
-0.007263
-0.004822
0.002472
0.000519
-0.004333
-0.001404
-0.007751
-0.006775
-0.007751
-0.004822
0.005402
-0.003845
-0.007751
-0.005310
-0.000427
-0.004333
-0.003357
-0.001404
-0.002380
-0.002380
0.012726
-0.000916
-0.006775
-0.003845
0.005890
-0.004822
-0.000427
-0.000427
0.001007
-0.001404
0.003448
0.001984
0.003937
0.003448
0.001984
-0.009705
-0.003845
-0.009705
-0.003357
0.005402
0.001495
-0.000916
-0.000916
0.003937
0.001984
0.005890
0.003937
-0.007751
-0.005798
0.000519
-0.004333
0.003937
-0.001404
-0.003845
0.005890
-0.007751
-0.000427
-0.008240
-0.001404
-0.004333
-0.013611
-0.003845
-0.019958
-0.019958
-0.011169
-0.019958
-0.021423
-0.024353
-0.025818
-0.031189
-0.025818
-0.037537
-0.037537
-0.046326
-0.039978
-0.052185
-0.041931
-0.059509
-0.051208
-0.050720
-0.054138
-0.070251
-0.057556
-0.065857
-0.065369
-0.066833
-0.068787
-0.070740
-0.065857
-0.068298
-0.065857
-0.062927
-0.044373
-0.055115
-0.052185
-0.035095
-0.038513
-0.052185
-0.045349
-0.051208
-0.027771
0.045441
0.186554
0.217316
0.203644
0.290558
0.267120
0.137726
-0.002869
0.035187
0.196320
0.327179
0.433624
0.543488
0.561066
0.538116
0.481476
0.396027
0.301300
0.200714
0.121124
0.120148
0.161652
0.181671
0.159210
0.123077
0.085480
0.037140
-0.014099
-0.075623
-0.131775
-0.192810
-0.233337
-0.240662
-0.270447
-0.269470
-0.257751
-0.241638
-0.227966
-0.214294
-0.193298
-0.173279
-0.141052
-0.129333
-0.104919
-0.090271
-0.076599
-0.071228
-0.052185
-0.037048
-0.037048
-0.041443
-0.024841
-0.024353
-0.023376
-0.018494
-0.015076
-0.015076
-0.012634
-0.008240
-0.016052
-0.008240
-0.003845
-0.002380
0.002472
-0.009216
0.004913
-0.003845
0.005402
0.009308
0.007355
0.007355
0.008331
0.016144
0.020538
0.023956
0.015167
0.009308
0.019073
0.027374
0.008820
0.003937
0.009308
0.019562
0.017609
0.013214
-0.005310
0.007843
0.003937
0.003937
0.001007
-0.003845
-0.001892
-0.005310
-0.003845
-0.010681
-0.011658
-0.002380
-0.003845
-0.008240
-0.012146
-0.011169
-0.006287
-0.014587
-0.009705
-0.008728
-0.011658
-0.016541
-0.018982
-0.013123
-0.010681
-0.015564
-0.017029
-0.018494
-0.010681
-0.007751
-0.013611
-0.025330
-0.010681
-0.001404
-0.013123
-0.014099
-0.014099
-0.011169
-0.003357
-0.003357
-0.009216
-0.012146
-0.000916
-0.000427
-0.004333
-0.021912
-0.001404
-0.013611
-0.007751
-0.005798
0.001495
-0.003357
-0.011169
-0.004822
-0.008728
-0.006287
-0.007751
-0.000427
-0.000427
0.003448
-0.004333
0.003448
0.003937
0.003937
0.012726
0.007843
0.020538
0.012238
0.018585
0.013702
0.009308
0.028839
0.021027
0.027374
0.026398
0.021515
0.009796
0.007355
-0.006287
-0.009216
-0.032654
-0.056580
-0.060486
-0.025330
0.037628
-0.091248
-0.106873
0.220245
0.415558
0.343781
0.065460
-0.278748
-0.211365
0.024933
0.144073
0.173370
0.164093
0.138214
0.106964
0.060577
0.040070
0.035187
0.008820
-0.006287
-0.001892
-0.003357
-0.009705
-0.013123
-0.028748
-0.015076
-0.009705
-0.015564
-0.006287
-0.001404
-0.010681
-0.004333
-0.003357
0.001984
-0.008240
-0.004333
0.006866
-0.005798
-0.008728
-0.000916
0.000519
-0.001404
-0.013611
-0.017029
-0.001404
-0.001404
-0.003845
-0.009705
-0.005310
-0.002380
-0.017029
-0.006287
-0.012146
-0.006775
-0.005798
0.002960
-0.008240
0.000519
-0.015564
-0.002869
-0.008728
-0.007751
-0.003845
-0.006775
0.006378
-0.008240
0.002960
0.009308
0.000519
0.000519
-0.001404
0.004425
0.015656
0.007843
0.007355
0.006378
0.009796
0.009796
-0.000427
0.012726
0.016632
0.015167
0.015167
0.007843
0.003937
0.010773
0.017609
0.009796
0.003448
0.005402
0.017609
0.009308
0.009796
0.008820
0.009308
-0.004822
0.004913
0.001984
-0.003357
0.007843
0.014679
0.004913
0.006866
-0.005798
0.008820
0.003448
-0.003845
0.003937
0.005402
0.001984
0.008331
0.000031
0.005890
0.006866
0.005890
0.004425
0.002472
0.008820
0.016144
0.012238
-0.011169
0.008331
0.011749
0.001495
0.013702
0.001495
0.006866
0.004425
0.003937
0.005402
-0.003845
-0.001892
-0.003357
-0.002380
-0.006775
-0.012634
-0.014587
-0.018982
-0.013123
0.023468
0.064484
0.108917
0.086456
0.019562
0.000031
0.060089
0.088409
0.032745
0.023468
0.052277
0.078156
0.095245
0.090851
0.122101
0.134308
0.040070
0.023468
0.075226
0.085968
0.103058
0.043976
0.008331
0.019073
0.017120
0.019562
0.021027
0.003448
0.018097
0.016144
0.009796
0.001984
0.006866
-0.009216
0.001007
-0.015564
-0.004822
-0.014099
-0.008240
-0.014587
-0.004822
-0.024841
-0.009705
-0.003845
-0.005798
-0.011169
-0.018982
-0.014587
-0.015076
-0.015564
-0.020447
-0.016052
-0.015564
-0.009216
-0.026306
-0.011169
-0.010681
-0.009705
-0.018005
-0.009705
-0.028259
-0.012634
-0.018982
-0.018494
-0.021912
-0.015564
-0.015076
-0.016541
-0.028259
-0.017029
-0.011169
-0.016541
-0.013123
-0.017517
-0.028748
-0.020447
-0.018982
-0.021423
-0.026794
-0.017517
-0.011658
-0.023376
-0.017517
-0.018005
-0.020447
-0.016541
-0.017517
-0.015564
-0.005798
-0.022888
-0.027771
-0.018982
-0.019958
-0.012634
-0.014099
-0.007751
-0.011169
-0.005798
-0.010681
-0.000427
-0.016541
-0.020447
-0.003357
-0.010681
-0.004822
-0.012634
-0.007751
-0.009216
0.002472
-0.008240
-0.011658
-0.012634
-0.004822
-0.007751
-0.003357
-0.001892
-0.005798
-0.007751
-0.006287
-0.005310
0.004425
0.005890
-0.012146
-0.017517
-0.013611
-0.010681
-0.014587
-0.023376
-0.039978
-0.031189
-0.026306
-0.023865
-0.013611
-0.013123
-0.026306
-0.027771
-0.017517
0.014679
0.051300
0.056183
0.001495
-0.048767
-0.042419
-0.027283
-0.012146
0.000519
0.024933
0.034698
0.055695
0.049347
0.024445
0.027863
0.003448
-0.001892
0.005402
-0.001404
0.022003
0.025421
0.027374
0.039093
0.028839
0.041046
0.037140
0.045441
0.052277
0.063995
0.077179
0.064972
0.061554
0.050812
0.030304
0.043488
0.056671
0.052765
0.066925
0.062042
0.032257
0.031769
0.040558
0.032257
0.019073
0.016632
-0.001404
-0.010681
-0.025330
-0.026306
-0.017517
-0.023865
-0.013123
-0.017517
-0.014099
-0.017029
-0.026306
-0.027283
-0.029236
-0.031677
-0.032166
-0.023376
-0.024841
-0.001892
-0.024841
-0.004822
-0.008240
-0.008240
-0.008728
-0.002869
0.001984
0.000519
0.002472
-0.001404
-0.005310
0.000519
-0.016052
-0.000427
-0.011169
-0.016541
-0.003357
-0.001404
-0.011658
-0.016541
-0.028748
-0.023376
-0.028748
-0.025818
-0.030212
-0.029724
-0.034119
-0.039978
-0.045349
-0.041443
-0.044861
-0.044861
-0.044861
-0.065369
-0.059021
-0.063416
-0.060974
-0.064880
-0.055115
-0.058044
-0.067810
-0.084900
-0.071228
-0.072693
-0.078064
-0.070740
-0.057068
-0.060486
-0.056091
-0.060486
-0.050232
-0.051697
-0.031189
-0.022888
-0.015076
0.012238
0.014679
0.047394
0.068878
0.069366
0.094757
0.124054
0.151886
0.167999
0.183624
0.191925
0.221710
0.245148
0.259308
0.336945
0.356964
0.317902
0.295929
0.344757
0.393585
0.355011
0.330109
0.272491
0.218292
0.179230
0.155792
0.154327
0.134308
0.061066
-0.012146
-0.040955
-0.058044
-0.061951
-0.060974
0.052765
-0.078552
-0.268494
-0.255798
-0.231873
-0.177185
-0.180115
-0.179626
-0.162537
-0.132751
-0.078552
-0.065857
-0.069763
-0.088318
-0.074646
-0.061951
-0.062439
-0.043396
-0.033142
-0.019470
-0.029724
-0.035095
-0.031677
-0.027283
-0.016052
-0.019470
-0.033630
-0.051697
-0.060486
-0.062927
-0.063904
-0.068298
-0.039001
-0.034119
-0.029236
-0.037537
-0.029724
-0.012146
-0.022400
-0.028259
-0.024353
-0.011658
0.000519
-0.001404
-0.011658
0.003448
0.010773
0.006378
0.011261
-0.004822
0.018097
0.018097
0.026398
0.009308
0.018097
0.015167
0.014679
0.016144
0.005890
0.016632
-0.000427
0.001495
0.004425
0.009308
0.006378
0.013702
-0.001404
-0.002869
-0.002380
0.007355
-0.001404
-0.008240
-0.009216
-0.000427
-0.002869
-0.016052
-0.015564
-0.012146
-0.003357
-0.000427
-0.005798
-0.001892
0.005890
0.000519
-0.011169
-0.008240
0.001984
0.005890
0.001007
-0.001404
0.009796
0.007843
0.007843
0.005402
0.011261
0.006378
0.012726
0.004913
0.002472
0.009796
0.012726
0.005402
-0.011658
-0.007751
-0.000916
0.006866
0.001007
-0.001892
0.007355
0.001984
0.014679
0.011749
0.004913
0.014679
0.007355
-0.006287
-0.006287
-0.029724
-0.075134
-0.137146
-0.173767
-0.159607
-0.021423
0.104034
0.146027
0.031769
-0.034607
-0.092712
-0.076111
-0.089294
-0.109314
-0.090271
-0.038025
0.029816
0.038116
0.051788
0.060577
0.094757
0.083527
0.034698
0.011749
0.014679
0.042511
0.058624
0.081085
0.135284
0.128448
0.079620
0.073761
0.082550
0.076202
0.108429
0.118683
0.097687
0.092316
0.081573
0.065460
0.074249
0.079620
0.085968
0.077667
0.058624
0.041534
0.028351
0.025421
0.021515
0.006378
-0.001892
0.003937
0.002472
0.002472
-0.003845
-0.005798
0.001007
-0.018005
-0.014587
-0.018494
-0.027771
-0.017029
-0.013123
-0.033630
-0.031189
-0.026306
-0.014587
-0.024841
-0.023865
-0.018005
-0.025330
-0.007263
-0.024841
-0.018982
-0.018982
-0.020935
-0.011169
-0.014587
-0.005798
-0.008728
-0.013611
-0.003357
0.004913
0.006378
0.007355
0.010284
0.012726
-0.000427
0.006866
0.002960
0.006866
0.009796
0.010773
0.009796
0.009796
0.008820
0.009796
0.011749
0.002960
-0.003357
-0.000427
-0.010681
-0.008240
-0.008728
0.000519
0.010773
0.021515
0.024933
0.020050
0.042023
0.029327
0.015656
-0.022888
-0.053650
-0.042908
-0.002380
0.012238
0.033722
0.017120
0.001495
-0.004822
-0.012146
-0.029724
-0.026306
-0.025330
-0.023865
-0.028748
-0.030701
-0.024353
-0.012634
-0.012146
-0.016541
-0.007751
-0.011658
-0.002869
0.005402
-0.004822
0.003937
-0.008240
0.015167
0.001984
-0.004822
0.001007
0.009308
0.011749
-0.009216
-0.012146
-0.008240
-0.010193
-0.012146
-0.008240
-0.011169
0.011749
0.014679
0.026398
0.023468
0.018585
-0.060974
-0.122498
-0.075623
0.004425
0.020538
0.024933
0.003448
-0.043884
-0.098572
-0.161560
-0.193787
-0.155212
-0.034607
0.122101
0.208527
0.087921
0.003448
-0.039978
-0.046326
-0.044373
-0.007751
0.044464
0.107941
0.140167
0.133331
0.127960
0.110870
0.133331
0.133331
0.125519
0.095734
0.071808
0.070831
0.054230
0.045929
0.027863
0.027374
0.023468
0.004425
-0.018494
-0.017517
-0.020935
-0.032654
-0.048279
-0.052673
-0.058044
-0.055603
-0.056091
-0.069763
-0.072693
-0.065369
-0.084900
-0.088806
-0.077576
-0.080505
-0.068787
-0.056091
-0.044861
-0.041443
-0.029236
-0.018982
-0.010681
0.019562
0.023956
0.049347
0.041534
0.069366
0.097687
0.116241
0.124054
0.129425
0.125519
0.131866
0.128937
0.164581
0.194366
0.235382
0.272491
0.332062
0.338898
0.306183
0.212433
0.061554
-0.012634
-0.021912
0.031281
0.062042
0.087433
0.097198
0.094757
0.036163
-0.017029
-0.076111
-0.122009
-0.153748
-0.178650
-0.196228
-0.181091
-0.184021
-0.164490
-0.151794
-0.147400
-0.131287
-0.119080
-0.102478
-0.099548
-0.083435
-0.083435
-0.082458
-0.068787
-0.067810
-0.058533
-0.055603
-0.054138
-0.041931
-0.039490
-0.036560
-0.028748
-0.028259
-0.022400
-0.024353
-0.023865
-0.016541
-0.018982
-0.014587
-0.005798
-0.009705
-0.000427
-0.006287
-0.003357
-0.004333
-0.003845
-0.004822
-0.023865
-0.040466
-0.039490
0.003448
0.084991
0.116241
0.075714
0.007355
-0.077576
-0.098083
-0.025818
0.124542
0.162628
0.181183
0.099152
0.030792
0.017120
-0.013611
-0.007263
0.009796
0.050812
0.135773
0.166046
0.076691
0.046417
0.039581
0.035675
0.038116
0.017120
0.000519
-0.020447
-0.022400
-0.003357
-0.012146
-0.011169
-0.002380
-0.004333
-0.022400
-0.036072
-0.039978
-0.052185
-0.059998
-0.058533
-0.052673
-0.037537
-0.042908
-0.046326
-0.053162
-0.043884
-0.024841
-0.018982
-0.022400
-0.060974
-0.140564
-0.079041
0.014191
0.019562
0.013702
0.010773
-0.018982
-0.025330
-0.035095
-0.030212
-0.013611
-0.012634
-0.007263
-0.006775
0.010284
0.003448
0.005402
0.001984
-0.002380
0.004425
-0.001892
0.011261
-0.005310
0.002472
-0.005798
-0.009705
-0.005798
-0.014587
-0.010193
-0.007263
-0.015564
-0.013123
-0.010681
-0.012634
-0.012146
-0.018494
-0.015076
-0.004822
0.002960
-0.015564
-0.006287
-0.004822
-0.007263
-0.010193
-0.003357
-0.000916
-0.005798
-0.002869
0.003937
0.002960
0.006378
0.010773
0.002472
0.009796
0.009308
0.005890
0.018097
0.014191
0.006866
0.014191
0.026398
0.012238
0.006866
0.024445
0.016632
0.011261
0.022491
0.011261
0.012726
0.010284
0.019562
0.017609
0.012726
0.019073
-0.002869
0.006866
0.000031
0.004913
-0.001892
0.009308
-0.003845
-0.006287
-0.000916
0.012238
-0.006287
-0.003357
0.001495
0.014679
0.002960
-0.009216
-0.003357
0.005890
-0.001892
0.003448
0.006866
-0.000916
0.011261
0.007355
0.006866
0.006866
0.001495
0.019073
0.006866
0.002960
0.005890
0.010773
0.008331
0.016144
0.002960
0.003937
0.001007
0.010284
-0.019958
-0.034607
-0.053162
-0.097107
-0.134216
-0.142029
0.172882
0.383331
0.363312
0.240265
0.173370
0.101593
-0.049744
-0.113708
-0.097107
0.005402
0.146027
0.212433
0.234894
0.207062
0.149933
0.092316
0.026886
-0.018982
-0.036072
-0.066833
-0.081482
-0.083923
-0.091248
-0.083435
-0.080994
-0.074646
-0.063416
-0.060486
-0.041443
-0.028259
-0.018982
-0.007263
-0.000427
0.001984
0.014191
0.012726
0.016632
0.023956
0.020050
0.029327
0.016632
0.023956
0.020050
0.009796
0.012726
0.019562
0.018097
0.011261
0.003937
-0.005310
0.003448
-0.004333
-0.015076
-0.009705
-0.010193
-0.007751
-0.009705
-0.004333
-0.022888
-0.007751
-0.002380
-0.010681
-0.004822
-0.010681
-0.014099
-0.007751
-0.013123
-0.008728
-0.006775
-0.006287
0.002472
-0.006287
-0.004822
-0.001404
0.011749
-0.003845
-0.000916
0.001984
0.003937
-0.000427
-0.007263
-0.006775
-0.005798
0.006378
0.003448
-0.002869
-0.014099
-0.000916
-0.002380
-0.013123
-0.021912
-0.012634
-0.013611
-0.008728
-0.018494
-0.015076
-0.016541
-0.012146
-0.013611
-0.017517
-0.008240
0.001007
0.000519
0.002960
0.011749
-0.005310
0.000519
0.012238
0.001007
0.009796
0.014191
0.021515
0.016144
0.020538
0.018097
0.028839
0.030792
0.027374
0.015656
0.017120
0.028351
0.023956
0.026886
0.023468
0.023468
0.013214
0.018585
0.016144
0.017120
-0.002869
0.006378
0.008331
0.001007
-0.001892
0.014679
0.000519
-0.004822
-0.007263
-0.015076
-0.003357
0.001007
-0.007263
0.005402
0.007843
0.001984
0.021515
0.021027
0.041534
0.016144
-0.068787
-0.059509
0.001007
0.012726
0.002960
-0.007263
-0.001404
0.048859
0.139679
0.097198
0.075226
0.025421
-0.089783
-0.156677
-0.101990
-0.031677
0.002960
-0.017029
-0.032166
-0.019958
0.018585
0.019073
-0.015076
-0.065857
-0.148865
-0.139587
-0.119080
-0.062927
0.064972
0.063995
0.031769
-0.001404
-0.002380
0.018585
0.039581
0.062042
0.067413
0.090363
0.099640
0.114288
0.111847
0.096222
0.096222
0.085968
0.085480
0.075226
0.067902
0.067902
0.059113
0.043488
0.038605
0.035187
0.031769
0.022491
0.014191
0.010284
0.013214
0.007843
0.008820
0.011749
-0.001892
-0.005798
-0.012146
-0.015076
-0.025818
-0.005798
-0.012146
-0.005798
-0.009216
-0.008240
-0.007263
-0.020447
-0.020447
-0.020935
-0.022400
-0.008728
-0.025818
-0.014099
-0.011169
-0.011658
-0.000916
-0.011658
-0.012146
-0.012146
-0.008240
0.001984
-0.005798
-0.008728
-0.003845
0.007843
0.019073
0.001984
0.011749
0.014679
0.022003
0.028351
0.037140
0.042511
0.052277
0.043488
0.029327
0.021027
0.029816
0.031769
0.028351
0.035187
0.038605
0.040070
0.049835
0.028351
0.018097
0.022003
0.008331
0.000031
0.002472
0.002960
-0.008728
-0.000427
-0.006775
-0.006287
-0.000427
-0.008728
0.000519
-0.004822
-0.004333
-0.007263
-0.002869
-0.009216
-0.012146
0.001984
0.007843
-0.002380
0.005890
0.001495
0.001495
0.000519
-0.006287
0.001984
0.005890
0.001984
0.009796
0.001495
0.001984
0.006866
0.000031
-0.012146
-0.000427
0.000031
0.005402
-0.009216
-0.005310
-0.009216
-0.014099
-0.007751
-0.019958
-0.018005
-0.025330
-0.029236
-0.016541
-0.029724
-0.039490
-0.022888
-0.023376
-0.023376
-0.030701
0.006378
0.020050
0.029327
0.020538
0.016144
0.003448
-0.031677
-0.019958
0.055695
0.151886
-0.044373
-0.121033
-0.073669
0.062531
0.027374
-0.015076
0.052277
0.074738
0.087433
0.055206
0.013702
-0.059509
-0.170349
-0.205505
-0.101990
-0.017517
0.023956
0.122101
0.138702
0.087433
0.025909
0.000031
0.000519
-0.004333
-0.002380
0.022003
0.040558
0.066437
0.090363
0.097687
0.090363
0.086456
0.093292
0.083527
0.078156
0.075226
0.068390
0.051788
0.047882
0.044464
0.029816
0.030304
0.025421
0.027863
0.022003
0.001984
0.007843
-0.002869
-0.000916
-0.008240
-0.001404
-0.020447
-0.011658
-0.018494
-0.018494
-0.018005
-0.020935
-0.028748
-0.024353
-0.018982
-0.027283
-0.033630
-0.031189
-0.018494
-0.024841
-0.022888
-0.027771
-0.023865
-0.010681
-0.014099
-0.019470
-0.021423
-0.023865
-0.009705
-0.011169
-0.020447
-0.023865
-0.013123
-0.003357
-0.008240
-0.019958
-0.023865
-0.010681
-0.009705
-0.016541
-0.020447
-0.011658
-0.003357
-0.006287
-0.016541
-0.013611
-0.013123
-0.004333
-0.001404
-0.011169
-0.008728
-0.003357
-0.007751
-0.009216
-0.007751
0.011261
-0.000427
0.008820
0.002960
0.011261
0.008331
0.009308
-0.000916
0.012238
0.004425
0.013702
0.015167
0.017120
0.026398
0.034698
0.037628
0.039093
0.022980
0.036163
0.020538
0.027374
0.016144
0.017609
0.029816
0.017609
0.023956
0.013214
0.020050
0.023956
0.006378
-0.006775
-0.012634
-0.011658
-0.013123
-0.007751
-0.024841
-0.010681
-0.018005
-0.014099
-0.014099
-0.023865
-0.058044
-0.063904
-0.044373
-0.034119
-0.023376
-0.044861
-0.045837
-0.044861
-0.054626
-0.061462
-0.059998
-0.056091
-0.061951
-0.079041
-0.068787
-0.062439
-0.068298
-0.081970
-0.029724
0.116730
0.016144
-0.359314
-0.402283
-0.201599
-0.087341
0.042511
0.148956
0.224640
0.141632
-0.018982
-0.127869
-0.148376
-0.034119
0.055695
0.128448
0.167023
0.190460
0.224152
0.220734
0.246124
0.271027
0.269073
0.288116
0.278839
0.312531
0.388702
0.455597
0.397491
0.338409
0.417511
0.468292
0.403351
0.242706
0.115753
0.084991
0.093781
0.141144
0.125031
0.108917
0.095245
0.043488
-0.036072
-0.105896
-0.183533
-0.228455
-0.265564
-0.282166
-0.284607
-0.274841
-0.261169
-0.237732
-0.222107
-0.204041
-0.180603
-0.180115
-0.155212
-0.142029
-0.112732
-0.102478
-0.092712
-0.089294
-0.077087
-0.062927
-0.052673
-0.059998
-0.055603
-0.035095
-0.033630
-0.031189
-0.022888
-0.020935
-0.005310
-0.010193
-0.001892
-0.017517
-0.008728
-0.014099
-0.002380
-0.021912
-0.006775
-0.005310
0.001007
-0.013611
-0.008240
-0.016541
-0.013123
-0.017029
-0.010681
-0.015564
-0.013123
-0.016052
-0.026306
-0.016052
-0.013123
-0.012634
-0.017517
-0.010193
-0.009705
-0.015564
0.004425
0.001007
0.005890
0.013702
0.011749
0.018097
0.019073
0.027374
0.012726
0.027374
0.023468
0.022003
0.012726
0.016144
0.023956
0.006866
0.001984
0.001495
0.006866
0.001984
-0.003845
-0.004822
-0.015564
-0.004822
-0.018494
-0.018982
-0.020935
-0.008728
-0.013123
-0.020935
-0.006775
-0.020447
-0.001892
0.005402
-0.001404
0.001984
0.007843
0.014679
0.019562
0.025421
0.025421
0.039093
0.087433
0.112823
-0.063904
-0.174744
-0.056091
-0.049255
-0.075623
-0.026794
-0.025330
0.010284
0.007355
-0.020935
-0.027283
-0.045837
-0.083923
-0.083435
-0.072693
-0.051697
-0.033630
-0.020935
0.033722
0.039093
0.001495
-0.080994
-0.075134
0.063507
0.271515
0.328644
0.111359
-0.042419
-0.027771
0.019073
0.048859
0.070343
0.094269
0.122589
0.121613
0.121613
0.090851
0.074738
0.067902
0.056183
0.039093
0.047882
0.023468
0.032257
0.036652
0.036163
0.039581
0.021515
0.015167
0.014679
0.000031
0.002960
0.006378
0.016144
-0.002869
0.019562
0.004425
0.003937
-0.010193
0.006378
0.001984
0.002960
0.003937
-0.005310
-0.003357
-0.013123
-0.010681
-0.011169
-0.013611
-0.014587
-0.010193
-0.009705
-0.014099
-0.013123
-0.008728
-0.009705
-0.020935
-0.017029
-0.006775
-0.004822
-0.011169
-0.007263
-0.013123
-0.006287
-0.002869
-0.001892
-0.007263
-0.012146
-0.001892
0.000519
-0.004822
-0.003845
-0.001404
-0.001404
-0.001892
-0.005310
0.002472
0.001495
-0.003357
-0.005310
-0.008728
-0.006287
-0.008240
0.005402
0.000031
-0.005798
-0.010681
-0.010681
-0.015076
-0.014099
-0.034119
-0.022400
-0.032166
-0.027283
-0.013123
-0.008240
-0.015076
-0.000427
-0.009216
-0.004333
-0.009216
-0.012634
-0.000427
0.002960
0.019562
0.026886
0.024933
0.034698
0.048370
0.055695
0.057648
0.015656
-0.027771
-0.039978
-0.003845
0.027374
0.061554
0.009308
-0.037048
-0.035095
-0.024353
-0.011658
-0.022888
-0.022400
-0.048767
-0.024841
0.022491
-0.023376
-0.108826
-0.023865
0.025909
0.028351
0.015167
-0.015076
-0.017029
0.030792
0.023956
0.012238
0.010773
0.023468
0.035187
0.049835
0.042999
0.022003
0.047394
0.028351
0.004425
0.006378
0.004913
0.009796
0.003937
0.005890
0.026886
0.131866
0.203644
0.028839
-0.008728
0.003448
0.025909
0.040070
0.059113
0.057159
0.070343
0.069366
0.056183
0.063995
0.041534
0.031281
0.021515
0.013214
0.010773
-0.000916
-0.004822
-0.009705
-0.015076
-0.011658
-0.024353
-0.029724
-0.026306
-0.034607
-0.033142
-0.028259
-0.013123
-0.022888
-0.020935
-0.028259
-0.014099
-0.022400
-0.009216
-0.020447
-0.022888
-0.007263
-0.015564
-0.008728
-0.008240
-0.005310
-0.006287
-0.003845
-0.011169
-0.012146
-0.018982
-0.008240
-0.007751
-0.010193
-0.019470
-0.010193
-0.007751
-0.005310
-0.012146
-0.009216
-0.008728
-0.010681
-0.010681
-0.009705
-0.012634
-0.001892
-0.013611
-0.002869
0.001984
-0.010193
-0.003845
-0.000916
-0.000916
0.002960
-0.002869
-0.012146
-0.000916
0.003937
0.007843
-0.003357
0.000519
-0.002869
-0.000427
-0.000916
0.002960
-0.006775
-0.000427
-0.000427
-0.000916
0.003448
0.000519
0.003937
0.013214
0.004425
-0.002380
0.005402
0.004425
0.006378
0.001495
0.004425
0.003448
0.001007
0.011749
0.010773
0.007355
0.009796
-0.002380
0.001984
0.004913
0.016144
0.004913
-0.004822
-0.015564
-0.035095
-0.059021
-0.101013
-0.114197
-0.027283
0.163605
0.354034
0.399933
0.252472
-0.130798
-0.303162
-0.073669
0.100128
0.140656
0.118195
0.185089
0.185577
0.151886
0.126007
0.094757
0.067413
0.053741
0.023956
0.021027
0.027374
-0.003845
-0.006775
-0.013123
-0.018005
-0.005310
-0.011658
-0.013611
-0.017029
-0.006287
-0.010681
-0.012634
-0.015076
-0.001404
0.000519
0.007355
0.005890
0.008820
0.009796
0.010773
0.019562
0.012238
0.021515
0.012238
0.023468
0.007843
0.008820
0.022980
0.025421
0.015167
0.012726
0.021027
0.012726
0.018097
0.020050
0.018097
0.007843
0.010773
0.001495
0.005402
-0.008240
0.008331
-0.002380
0.007355
-0.002869
0.005890
-0.004333
-0.004822
-0.017517
-0.025330
-0.012634
-0.018494
-0.010193
-0.019958
-0.025818
-0.023376
-0.029724
-0.033630
-0.024841
-0.013611
-0.028259
-0.022888
-0.021912
-0.023376
-0.019470
-0.017517
-0.022888
-0.014587
-0.011169
-0.017029
-0.021912
-0.008240
-0.012634
-0.014587
-0.002380
0.000519
-0.007751
-0.004822
-0.002380
0.000519
0.010773
0.003448
0.008331
0.006866
-0.002869
0.016632
0.005890
0.015656
0.017609
0.001495
0.009308
0.012726
0.018097
0.009796
0.013702
0.014679
0.011261
0.013702
0.007843
0.007355
0.004425
0.012238
0.010284
0.002472
0.002960
0.003448
-0.004333
0.006866
-0.006775
0.001984
-0.001892
-0.015564
-0.009705
-0.009705
-0.005310
-0.018982
-0.016541
-0.022888
-0.032166
-0.024841
-0.026306
-0.018005
-0.010681
-0.017029
-0.024353
-0.025330
-0.022400
-0.011169
-0.018494
-0.021912
-0.009216
-0.004333
0.002472
-0.004822
0.002960
0.015167
0.017609
0.019073
0.018097
0.017609
0.029816
0.019562
0.014191
0.002472
-0.004822
0.012726
0.020050
-0.009705
0.010284
0.106964
0.137726
0.039093
-0.028748
-0.071716
-0.050232
-0.020447
0.005402
0.019073
0.038116
0.059113
0.044952
0.011261
0.005402
0.008820
0.009308
0.011261
0.013702
0.016144
0.020050
0.027374
0.033722
0.027863
0.017120
0.037140
0.039581
0.038605
0.043488
0.046906
0.049347
0.043488
0.036652
0.037140
0.044464
0.035187
0.026886
0.026398
0.019073
0.016632
0.028351
0.017120
0.005402
0.022491
0.007843
-0.000916
0.001495
0.005890
-0.000427
-0.014587
-0.020935
-0.006775
-0.001892
-0.008240
-0.017517
-0.026306
-0.021423
-0.012146
-0.015564
-0.016052
-0.025818
-0.011169
-0.018982
-0.008728
-0.015564
-0.013611
-0.013611
-0.012634
-0.027771
-0.009216
-0.015564
-0.023865
-0.016052
-0.025330
-0.027771
-0.026306
-0.012634
-0.024841
-0.037048
-0.044861
-0.043884
-0.046326
-0.049255
-0.053162
-0.064392
-0.070251
-0.070251
-0.064880
-0.075623
-0.070251
-0.070251
-0.065369
-0.073181
-0.060486
-0.064392
-0.074646
-0.069275
-0.079041
-0.075134
-0.067810
-0.070251
-0.068787
-0.050720
-0.045837
-0.045349
-0.042908
-0.040955
-0.032166
-0.026794
-0.020447
-0.026306
-0.001404
0.013702
0.026398
0.036163
0.049347
0.082550
0.101105
0.109406
0.135284
0.157257
0.181183
0.207062
0.207550
0.228058
0.218292
0.229034
0.288116
0.401398
0.414581
0.365265
0.400909
0.435089
0.394073
0.292999
0.184601
0.084015
0.055695
0.076691
0.144562
0.241730
0.311554
0.272491
0.117706
0.029816
-0.072693
-0.223083
-0.271423
-0.208923
-0.153259
-0.121521
-0.148865
-0.147400
-0.152771
-0.205994
-0.253357
-0.159607
-0.152771
-0.151794
-0.150330
-0.152771
-0.152771
-0.132751
-0.099548
-0.074158
-0.055115
-0.029724
-0.017029
-0.027771
-0.024841
-0.007263
0.014679
0.034698
0.040070
0.039093
0.029816
0.054230
0.043976
0.042999
0.036652
0.031281
0.030304
0.022980
0.015167
0.014679
0.015656
0.011749
-0.001892
-0.000916
-0.004822
-0.011169
-0.017029
-0.018005
-0.012634
-0.025330
-0.033142
-0.027771
-0.026306
-0.028748
-0.028259
-0.027283
-0.036072
-0.024841
-0.027283
-0.027771
-0.020935
-0.032654
-0.016541
-0.024353
-0.032166
-0.019470
-0.026794
-0.020935
-0.025818
-0.032166
-0.015076
-0.014587
-0.014587
-0.024841
-0.018494
-0.027771
-0.021423
-0.013611
-0.022400
-0.022400
-0.021423
-0.015564
-0.011169
-0.023865
-0.009705
-0.006287
-0.016541
-0.013123
-0.025818
-0.014587
-0.001892
-0.012634
-0.018982
-0.008728
-0.003357
-0.019958
-0.022400
-0.027771
-0.016541
-0.009216
-0.016541
-0.018005
-0.022400
-0.025818
-0.016541
-0.019470
-0.024841
-0.019470
-0.010193
-0.004822
-0.012634
-0.007263
0.001495
0.012726
-0.001404
0.000031
0.001495
0.013702
0.015167
0.015167
0.010284
0.028839
0.022003
0.015167
0.029327
0.017120
0.019562
0.029327
0.023468
0.008331
0.012238
0.024933
0.016632
0.013214
0.009796
0.005890
0.009308
0.016632
0.001007
0.010773
-0.011169
-0.020935
-0.008240
0.042511
0.109894
0.143097
0.094269
0.031281
-0.005798
0.008331
0.142609
0.206085
0.051300
-0.038513
0.028839
0.021027
0.014191
0.056671
0.084015
0.077667
0.066437
0.043976
0.024445
-0.000427
-0.016052
-0.026794
-0.026306
-0.014587
-0.013123
0.005890
0.008331
0.019562
0.031769
0.037140
0.031281
0.030792
0.036163
0.040558
0.040070
0.030792
0.031281
0.033234
0.042511
0.029327
0.025909
0.032257
0.020538
0.006378
0.015656
0.006866
-0.000916
-0.008240
-0.008240
0.003448
0.007843
-0.003845
-0.004822
-0.009216
-0.003357
0.006866
-0.005310
-0.002869
-0.006287
0.004425
-0.005798
-0.003845
0.002472
-0.004333
0.004913
-0.001404
0.001007
0.001495
-0.003357
0.006378
0.009796
0.001495
-0.002869
0.002960
0.011261
0.004913
-0.000427
0.009308
0.009308
-0.001892
0.007355
0.004425
-0.006287
0.005890
-0.006287
-0.001892
0.001495
0.010773
0.001007
0.008331
0.005890
-0.002380
-0.002869
-0.001404
0.000519
-0.001892
-0.005310
-0.002869
0.003448
-0.013123
-0.000916
0.003448
-0.004333
-0.006775
-0.000427
-0.000916
0.005890
-0.003357
0.000031
-0.011658
-0.005798
-0.011658
-0.002380
-0.017517
0.000519
-0.008240
-0.026794
-0.037537
-0.046814
-0.046326
-0.051697
-0.054626
-0.064392
-0.070740
-0.055115
-0.031189
-0.044861
-0.034607
-0.017029
-0.018005
-0.010193
-0.009705
-0.005798
0.003448
-0.018005
-0.024353
-0.018494
-0.006775
-0.007751
-0.013611
0.004913
0.061066
0.065460
0.022491
0.055695
0.172882
0.188507
-0.009705
-0.122498
-0.076111
-0.030701
0.028839
0.069855
0.080597
0.071320
0.052765
0.041534
0.005890
0.022980
0.015167
0.008331
0.004425
-0.015564
-0.000916
-0.005310
-0.011658
0.003937
0.010773
0.017120
-0.007751
-0.051208
-0.065857
-0.049255
-0.037537
-0.027283
-0.032654
-0.039978
-0.059021
-0.049255
-0.057556
-0.059509
-0.063904
-0.065369
-0.074158
-0.083435
-0.083923
-0.082458
-0.067322
-0.079041
-0.070251
-0.058533
-0.053162
-0.044861
-0.049744
-0.028748
-0.029236
-0.013611
-0.005798
0.002472
0.014679
0.039581
0.032745
0.060089
0.062531
0.078644
0.085968
0.099640
0.117706
0.133331
0.141632
0.166534
0.157257
0.161163
0.158722
0.176300
0.200714
0.227570
0.250031
0.295929
0.356476
0.355011
0.295441
0.169464
0.051788
0.005402
0.000519
0.029816
0.082062
0.093781
0.096710
0.072296
0.020050
-0.050232
-0.089783
-0.131775
-0.163025
-0.186462
-0.193787
-0.183044
-0.190369
-0.160095
-0.140076
-0.133728
-0.122009
-0.109802
-0.089294
-0.074158
-0.072693
-0.062439
-0.044861
-0.038513
-0.029724
-0.028748
-0.029236
-0.027771
-0.009705
-0.008728
-0.004822
-0.012634
-0.006775
-0.001404
0.001495
-0.008728
0.010284
0.014679
-0.002869
0.010773
0.005890
0.009308
0.007355
0.010773
0.010284
0.000519
0.013214
0.015167
0.015167
0.015656
0.017609
0.025421
0.023956
0.015167
0.026886
0.019073
0.018585
0.021515
0.024933
0.005890
0.001495
-0.016052
-0.031677
0.007843
0.107452
0.163116
0.184601
0.104523
0.016144
-0.033630
-0.080017
0.001984
0.125519
0.207062
0.198273
0.113800
0.054230
-0.016541
-0.028748
0.019073
0.032745
0.021027
0.018585
-0.001892
0.001007
-0.014099
-0.035583
-0.048279
-0.058533
-0.066833
-0.084412
-0.091248
-0.095642
-0.056580
-0.060974
-0.067322
-0.055603
-0.051208
-0.069763
-0.046814
-0.023865
-0.020935
-0.009216
-0.014099
-0.014099
-0.008728
-0.004822
0.006378
0.007843
0.006378
-0.002380
0.003448
0.008331
0.010284
0.015167
0.018585
0.014679
0.026886
0.015656
0.022491
0.018585
0.011261
0.013702
0.006378
0.008331
0.014679
-0.003845
0.001495
0.000031
0.009308
-0.000916
0.001984
-0.000427
0.002472
0.011749
0.009308
-0.010193
0.000519
0.010284
0.002960
0.002960
0.003937
0.004913
0.001007
0.013214
0.006378
-0.001404
0.009308
0.008331
0.007355
0.006378
0.011749
0.017609
0.006866
0.008820
0.009308
0.012726
0.007355
0.008331
0.006378
0.016632
0.014679
0.008331
0.000031
0.012238
0.016144
0.003937
0.010773
0.011749
0.006378
0.003448
0.006378
0.008820
0.006866
0.009796
0.008820
0.000519
-0.005798
-0.000916
0.008331
-0.000427
0.008820
-0.004822
0.017120
0.002472
0.000031
0.003937
0.008331
0.010284
0.007843
0.002472
0.004913
0.023956
0.014679
0.025421
0.015167
0.021515
0.019073
0.021515
0.024933
0.026398
0.023468
0.023956
0.028351
0.021027
0.020050
0.026398
0.028351
0.021027
0.013702
0.022491
0.023468
0.014191
0.011749
-0.004822
0.007355
0.012726
-0.006775
-0.009216
0.011261
0.004425
-0.002869
-0.004822
-0.009216
-0.018494
-0.026306
-0.023376
-0.049744
-0.048279
-0.051208
-0.052185
-0.001892
0.026886
0.112823
0.253448
0.186066
0.056183
0.068390
0.106476
0.099640
-0.021423
-0.056580
0.015167
0.062042
0.145538
0.162628
0.110382
0.071808
0.029816
-0.002380
-0.016541
-0.048279
-0.074158
-0.091736
-0.104431
-0.097107
-0.087830
-0.090759
-0.088806
-0.093201
-0.081970
-0.065857
-0.059998
-0.047791
-0.060486
-0.043884
-0.033630
-0.032654
-0.030701
-0.028748
-0.011658
-0.015564
-0.012146
-0.004333
0.001007
-0.001404
0.014191
-0.001404
0.011261
0.007355
0.021027
0.011749
0.010284
-0.002869
0.020050
0.012238
0.010773
0.003937
0.010284
0.010773
0.003937
0.001495
0.015656
0.004913
-0.000427
0.004425
0.002960
-0.002380
0.007355
-0.000427
-0.008240
-0.004822
0.004425
-0.004822
-0.003845
-0.001404
0.002960
0.002960
-0.002869
-0.010193
0.003937
-0.002380
-0.000427
0.009308
-0.002869
-0.002869
0.006866
0.001007
0.005890
0.005890
-0.010193
0.010284
0.002472
-0.005310
0.007843
0.011261
-0.003357
0.001984
-0.003845
0.005402
0.000519
0.011261
-0.000427
0.004913
-0.003357
-0.003357
0.001007
0.004425
0.003937
0.012238
-0.000916
-0.001404
-0.001892
0.018585
0.008820
0.009308
0.019562
0.014679
0.017609
0.015167
0.003937
0.002472
0.003448
0.009308
0.002472
0.009308
-0.002380
0.003448
0.010773
-0.003845
-0.012634
-0.000427
-0.003357
-0.004333
0.004913
-0.007751
-0.009705
-0.025818
-0.029724
-0.022888
-0.016541
-0.018005
-0.006287
-0.034607
-0.046326
-0.056091
-0.030701
0.014191
0.009308
-0.010681
-0.018982
0.045441
0.094757
0.065460
0.010284
-0.088318
-0.092224
-0.026306
0.034698
0.082550
0.076202
0.062042
0.042511
0.034698
0.036652
0.014679
0.014191
0.011261
0.024445
0.025421
0.018097
0.018585
0.033234
0.020050
0.018097
0.008331
0.021515
0.022491
0.019073
0.027863
0.026398
0.011749
0.013214
0.020538
0.015656
0.017120
0.030792
0.029816
0.018585
0.015656
0.034210
0.019562
0.026398
0.022003
0.024933
0.034210
0.027863
0.026886
0.021027
0.032745
0.023468
0.021027
0.017120
0.023956
0.014679
0.024933
0.012726
0.022980
0.032257
0.026398
0.037628
0.021515
0.017120
0.022003
0.027863
0.030304
0.023468
0.030792
0.001007
-0.013123
-0.037048
-0.043396
-0.014587
-0.011169
-0.012634
-0.013611
-0.022888
-0.011169
-0.025330
-0.040955
-0.039978
-0.049744
-0.036072
-0.041443
-0.039001
-0.025818
-0.029236
-0.008240
-0.011169
0.001495
0.002472
-0.000916
-0.007751
-0.013611
0.013214
-0.004333
0.005890
0.015167
0.009308
0.002960
0.011261
-0.008240
-0.002869
0.012238
0.004425
0.007355
0.016632
0.017609
0.011749
0.016632
0.012238
0.014679
0.018097
0.023956
-0.002869
-0.009216
0.010284
0.004913
-0.015076
-0.000916
0.020538
0.072296
0.075226
0.058624
0.068878
0.069855
0.063995
0.054230
-0.048767
-0.077576
-0.011658
0.041534
0.055695
0.053253
0.055695
0.029327
0.019073
0.001007
-0.028259
-0.035095
-0.040955
-0.044861
-0.044373
-0.059021
-0.041931
-0.037537
-0.035583
-0.019958
-0.000916
-0.003357
-0.044373
-0.055115
-0.037048
-0.032166
-0.028748
-0.018494
-0.019958
-0.028748
-0.035095
-0.033142
-0.035583
-0.037537
-0.042419
-0.035095
-0.044861
-0.026306
-0.017517
-0.031677
-0.008240
0.000031
0.018585
0.027863
0.078644
0.099152
0.107452
0.149933
0.173370
0.216339
0.248566
0.274445
0.332062
0.364288
0.313019
0.236847
0.274933
0.353546
0.372589
0.328156
0.274445
0.209991
0.154327
0.101105
0.046906
-0.018494
-0.042419
-0.024353
-0.041443
-0.081482
-0.148865
-0.205505
-0.229431
-0.270935
-0.282166
-0.295837
-0.299744
-0.289978
-0.276306
-0.255310
-0.224548
-0.190857
-0.167908
-0.140076
-0.123474
-0.102966
-0.090271
-0.059509
-0.061462
-0.052185
-0.038025
-0.034607
-0.034119
-0.042419
-0.023865
-0.000427
0.001984
-0.013123
0.009796
0.015167
0.007355
0.010773
0.016144
0.021027
0.023956
0.020538
0.017120
0.033234
0.045929
0.049347
0.058136
0.041046
0.056671
0.049347
0.062042
0.079620
0.098663
0.132355
0.138214
0.081085
0.090851
0.073761
0.020538
-0.057556
0.006866
0.069366
0.075714
0.100128
0.115753
0.072784
0.017609
-0.000427
-0.008240
0.004425
0.001007
0.007355
0.003448
0.020050
0.040070
0.039093
0.034210
0.034698
0.032745
0.042023
0.054718
0.061554
0.057159
0.042023
0.030792
-0.000916
-0.013611
-0.010681
0.016632
0.020050
0.000519
0.004913
0.013214
0.033234
0.013214
0.006866
-0.046814
-0.080017
-0.068298
-0.058044
-0.043396
-0.021423
0.011749
0.036163
0.055695
0.049347
0.015656
-0.003357
-0.002380
-0.000427
0.001007
0.020538
0.034210
0.037140
0.039093
0.028839
0.030792
0.039581
0.034698
0.017120
0.019562
0.007355
-0.001892
-0.004333
-0.006287
-0.012146
-0.018005
-0.024841
-0.030701
-0.025330
-0.027283
-0.034607
-0.022400
-0.027771
-0.023376
-0.014099
-0.010193
-0.014587
-0.007751
-0.000427
-0.001404
-0.021912
-0.019958
-0.010681
-0.022400
-0.005798
0.001007
-0.006775
-0.008728
0.000031
-0.013123
-0.011169
-0.007263
-0.007751
-0.014099
-0.006775
-0.017517
-0.014099
-0.008728
-0.013611
-0.018982
-0.019958
-0.018005
-0.021423
-0.011169
-0.011658
-0.006775
-0.001892
-0.011169
-0.011658
-0.002869
0.001495
0.009796
0.023468
0.020538
0.039093
0.038116
0.000031
-0.022888
-0.004822
0.005890
0.001007
0.011749
0.007355
-0.025818
-0.080505
-0.073669
-0.065857
-0.035095
-0.014099
-0.044861
-0.062927
-0.083435
-0.099548
-0.103943
-0.098083
-0.101501
-0.096619
-0.091248
-0.071228
-0.068787
-0.061462
-0.028259
-0.015076
-0.012634
-0.006287
0.004913
0.017609
0.018097
0.010284
0.017609
0.039093
0.040558
0.076202
0.083527
0.093292
0.085968
0.081085
0.072296
0.062531
0.058136
0.074249
0.069855
0.063019
0.053253
0.058624
0.054230
0.058624
0.048859
0.026886
0.026886
0.018585
0.023956
0.006866
0.013702
0.009308
0.006866
0.011261
-0.005798
0.004425
0.004425
0.010773
0.013214
0.003448
-0.000916
0.001007
0.005402
0.009308
0.001007
0.001495
0.006866
0.007355
0.004425
0.016144
0.007843
-0.001404
0.008331
0.012238
-0.000916
0.005890
-0.000427
0.003937
-0.003357
0.007355
0.001007
0.002472
-0.002869
-0.004333
-0.009216
-0.023865
-0.045837
-0.051697
-0.080994
-0.126404
-0.131287
-0.002380
0.119659
0.137238
0.316437
0.521027
0.433624
0.180695
-0.007263
-0.053162
0.050812
0.187042
0.280792
0.285187
0.255890
0.233917
0.244659
0.222198
0.182159
0.113312
0.069855
0.016632
-0.030701
-0.075134
-0.100525
-0.115662
-0.127380
-0.132263
-0.132263
-0.127380
-0.113220
-0.109314
-0.103455
-0.099060
-0.092712
-0.066833
-0.082947
-0.070740
-0.067810
-0.055603
-0.067322
-0.055603
-0.059509
-0.045837
-0.046326
-0.044373
-0.039001
-0.043884
-0.048767
-0.035583
-0.046814
-0.044861
-0.030701
-0.031677
-0.026306
-0.039001
-0.036560
-0.034119
-0.032654
-0.032654
-0.034119
-0.021912
-0.024841
-0.020447
-0.021912
-0.024841
-0.021423
-0.016052
-0.018005
-0.018005
-0.015564
-0.005798
-0.004822
-0.005798
0.008331
-0.005798
0.011261
0.006378
0.019562
0.022003
0.045441
0.062531
-0.006775
-0.094666
-0.100525
-0.032654
-0.004822
-0.019470
-0.006775
-0.007263
-0.020447
-0.040955
-0.056091
-0.056091
-0.049255
-0.051697
-0.047302
-0.043396
-0.026306
-0.021912
-0.023376
-0.037537
-0.052185
-0.043884
-0.027283
-0.013123
-0.017029
-0.016541
-0.018982
-0.028748
-0.018005
-0.007263
-0.013611
-0.021912
-0.029236
-0.047302
-0.053162
-0.059509
-0.065857
-0.041931
-0.031677
-0.039978
-0.026794
-0.027283
-0.031677
-0.024353
-0.021423
-0.020447
-0.007751
0.010773
0.029327
0.022980
0.028351
0.026886
0.034210
0.038116
0.042023
0.061066
0.091827
0.087433
0.092316
0.076202
0.070831
0.072784
0.070343
0.079132
0.072784
0.069855
0.059113
0.061554
0.046906
0.043488
0.039093
0.040558
0.027374
0.034210
0.036652
0.033234
0.039581
0.029327
0.028839
0.019562
0.029327
0.026398
0.031769
0.025909
0.030792
0.064972
0.067413
0.071808
0.074738
0.091339
0.088409
0.091827
0.085480
0.089874
0.094757
0.080109
0.067413
0.075714
0.087921
0.099152
0.113312
0.101593
0.097198
0.093781
0.068878
0.032257
0.028839
0.027863
0.025421
0.020538
0.019073
0.012726
0.009796
-0.006775
-0.019958
-0.032166
-0.029236
-0.033142
-0.034119
-0.042908
-0.047791
-0.048279
-0.041443
-0.041931
-0.044373
-0.048767
-0.036072
-0.042419
-0.033630
-0.035583
-0.039490
-0.032654
-0.026306
-0.027283
-0.030701
-0.020935
-0.014099
-0.022400
-0.018982
-0.015076
-0.009216
-0.017029
-0.014099
0.003937
-0.004822
0.004425
-0.007263
-0.004333
-0.002869
0.010773
0.001984
0.008331
-0.006287
0.001007
0.005402
0.001495
0.003448
0.017609
0.022980
0.013214
0.006378
-0.005798
-0.006775
-0.002869
-0.028259
-0.034607
-0.033630
-0.026794
-0.033630
-0.038513
-0.047302
-0.030701
-0.015564
-0.019470
-0.026794
-0.036072
-0.037048
-0.035095
-0.040466
-0.034607
-0.037537
-0.034119
-0.020447
-0.017029
-0.013611
-0.018494
-0.026306
-0.019470
-0.021912
-0.014587
-0.018982
-0.021912
-0.018494
-0.033142
-0.041931
-0.043884
-0.036072
-0.027771
-0.028748
-0.034119
-0.047791
-0.046326
-0.032654
-0.035095
-0.053650
-0.056091
-0.059509
-0.051697
-0.042419
-0.051697
-0.043884
-0.049255
-0.048279
-0.046814
-0.052185
-0.040466
-0.037537
-0.013123
-0.010681
0.014191
0.030304
0.037628
0.057159
0.092804
0.106964
0.133331
0.162628
0.179230
0.212921
0.230011
0.256866
0.322296
0.350128
0.323273
0.290070
0.368195
0.391632
0.350616
0.292023
0.220245
0.155304
0.095245
0.084503
0.064972
0.072296
0.074738
0.048370
0.001984
-0.052673
-0.112244
-0.155212
-0.200623
-0.218689
-0.232361
-0.238708
-0.228455
-0.222107
-0.199158
-0.164490
-0.146912
-0.131287
-0.117615
-0.094666
-0.084900
-0.069275
-0.059021
-0.037537
-0.025330
-0.014587
-0.009705
-0.006775
0.007843
0.004425
0.008820
0.017120
0.010773
0.012238
0.019073
0.019562
0.017120
0.028839
0.028839
0.028839
0.011749
0.016632
0.004913
-0.006287
-0.023865
-0.069763
-0.180603
-0.246033
-0.103943
0.175323
0.382843
0.433136
0.567413
0.412628
-0.070740
-0.252380
-0.244568
-0.087830
0.069855
0.193878
0.242218
0.280304
0.279816
0.210480
0.131378
0.069366
0.023956
-0.022888
-0.046326
-0.066345
-0.097107
-0.110291
-0.081970
-0.078552
-0.067810
-0.051208
-0.032654
-0.030701
-0.037537
-0.026306
-0.034119
-0.037048
-0.042419
-0.027771
-0.039490
-0.030212
-0.044373
-0.036072
-0.029236
-0.030701
-0.039001
-0.033142
-0.024353
-0.038025
-0.027283
-0.021423
-0.033630
-0.021423
-0.028748
-0.012146
-0.018494
-0.018494
-0.001404
0.001984
-0.008728
-0.009216
-0.004822
0.009308
0.011261
0.011261
0.003937
0.002472
0.019073
0.003448
0.020538
0.010773
0.016144
0.016144
0.011261
0.021515
0.016632
0.024933
0.019562
0.013214
0.011749
0.018097
0.016144
0.012726
0.017120
0.022980
0.018585
0.022003
0.023956
0.009308
0.023468
0.017609
0.020050
0.025421
0.025421
0.019562
0.015656
0.012726
0.031769
0.039581
0.043488
0.046906
0.020050
-0.017517
-0.055603
-0.064392
-0.078064
-0.074158
-0.046326
-0.037537
-0.023865
-0.048279
-0.048767
-0.067322
-0.090271
-0.105896
-0.109802
-0.100525
-0.092712
-0.081482
-0.063904
-0.057556
-0.036560
-0.022888
-0.015564
-0.006775
-0.003845
0.008820
0.016144
0.018097
0.022003
0.027863
0.020538
0.026886
0.028351
0.040070
0.038605
0.029327
0.026886
0.027863
0.049835
0.035187
0.036163
0.035675
0.036163
0.042999
0.034210
0.037140
0.026398
0.037628
0.033234
0.043488
0.022491
0.025421
0.042999
0.034698
0.024445
0.023956
0.031281
0.033234
0.032257
0.033722
0.030792
0.042999
0.051300
0.022980
0.039093
0.034210
0.042023
0.037140
0.038605
0.025909
0.040558
0.038605
0.022003
0.031769
0.029327
0.029816
0.027863
0.022003
0.020538
0.003448
-0.062927
-0.170837
-0.260193
-0.284607
-0.202576
0.063019
0.304230
0.307648
0.120636
-0.064392
-0.241150
-0.275818
-0.157166
-0.041931
0.055695
0.091827
0.107941
0.097687
0.095245
0.088898
0.081573
0.082062
0.087433
0.064972
0.053741
0.051300
0.057159
0.044952
0.046417
0.046417
0.052765
0.041534
0.040558
0.038116
0.026398
0.042023
0.025421
0.010773
0.016144
0.007843
0.019073
0.000519
-0.010681
-0.003357
-0.014099
-0.002869
-0.016541
-0.023865
-0.017029
-0.019958
-0.020447
-0.024353
-0.018494
-0.028748
-0.020447
-0.032654
-0.017029
-0.021912
-0.025818
-0.017029
-0.020935
-0.030212
-0.014099
-0.021912
-0.028259
-0.016052
-0.019958
-0.017517
-0.016052
-0.027771
-0.015076
-0.018982
-0.010681
-0.020935
-0.019958
-0.017029
-0.019958
-0.020935
-0.014587
-0.011169
-0.007263
-0.013123
-0.002869
-0.012146
-0.003845
-0.007751
-0.007751
-0.002380
-0.009705
0.001984
-0.000427
-0.002869
0.001007
-0.006287
0.001495
-0.002380
-0.007751
-0.000916
-0.005310
-0.006775
-0.015076
-0.028748
-0.016541
-0.015076
-0.007263
-0.005310
-0.006775
-0.002869
0.016632
0.020538
0.010284
0.006378
-0.000916
0.001984
0.005402
0.008820
0.015656
0.022003
0.018097
0.024933
0.021515
0.029816
0.027374
0.018097
0.026398
0.015656
0.006378
0.021027
0.007843
0.011261
0.000031
0.015656
0.012238
0.000031
0.002960
0.004913
0.004913
0.007843
0.005402
0.007355
0.005402
0.000519
0.017609
0.009796
0.009796
0.006866
0.006378
0.007843
0.012238
0.012238
0.013214
0.017609
0.041534
0.076202
0.071808
0.007355
-0.095642
-0.070740
-0.016052
0.017609
0.007843
0.023468
0.060577
0.064972
0.046417
0.016632
-0.043884
-0.047302
-0.058533
-0.030701
0.007843
0.044464
0.052765
0.065460
0.042511
0.000519
-0.004822
0.017120
0.098663
0.187531
0.153351
0.058624
-0.018005
-0.016541
0.015167
0.048859
0.077179
0.066925
0.038116
0.048370
0.047394
0.014191
0.011749
0.000519
-0.003845
-0.005310
-0.017517
-0.025330
-0.025330
-0.018005
-0.020447
-0.028748
-0.013123
-0.012146
0.004425
0.002960
-0.014099
-0.006287
-0.002869
0.018585
-0.005310
-0.004333
-0.004822
0.003448
-0.004822
0.002960
-0.013123
-0.009705
-0.003845
-0.001892
-0.004333
-0.012146
-0.011658
-0.016541
-0.009216
-0.012146
-0.006775
-0.018982
-0.009705
-0.016052
-0.012146
-0.016541
-0.019958
-0.003357
-0.010681
-0.021912
-0.015564
-0.008240
-0.009705
-0.016541
-0.007263
0.001984
-0.017517
-0.008240
-0.013123
-0.002380
-0.006775
-0.001404
0.002960
0.001984
0.007843
0.000519
0.003448
0.009796
0.016144
0.013702
0.003448
-0.000427
0.001007
0.015656
-0.001892
-0.000916
0.004425
0.004913
-0.000427
0.008331
-0.004822
-0.001892
0.005402
-0.001892
-0.004822
-0.005310
-0.003357
-0.005310
-0.003845
-0.013611
0.002960
-0.004333
0.003937
0.009796
0.011261
0.007843
0.005402
0.012726
0.003448
0.007843
0.019562
0.027374
0.006378
0.023468
0.013214
0.013214
0.010773
0.017609
0.022980
0.017120
0.030304
0.018097
0.012238
0.012726
0.019562
0.021515
0.016144
0.008331
0.024933
0.016632
0.025909
0.020538
0.007355
0.021027
0.012726
0.001007
-0.014099
-0.032166
-0.026306
-0.021423
-0.015076
0.025909
0.040070
0.008331
-0.022400
-0.057068
-0.108826
-0.105896
-0.027283
-0.034119
-0.047791
-0.051208
-0.024353
-0.021912
-0.054626
-0.071716
-0.055603
-0.031677
-0.035583
-0.023865
-0.020447
-0.023376
-0.016541
-0.012634
-0.015564
-0.000916
0.008820
0.029816
0.025421
0.041534
0.038605
0.040070
0.030792
0.020538
0.021515
0.023956
0.020050
0.000031
-0.003845
-0.018005
-0.017029
-0.012146
0.062042
0.229523
0.317413
0.258331
0.102570
0.036163
0.058624
0.051788
0.108429
0.153839
0.187531
0.206085
0.205597
0.182648
0.152374
0.153351
0.129913
0.111359
0.085480
0.072296
0.031769
0.022003
-0.001404
-0.016052
-0.018494
-0.046814
-0.047302
-0.059998
-0.040466
-0.036072
-0.056580
-0.058044
-0.053650
-0.055603
-0.048767
-0.049744
-0.043396
-0.046326
-0.044373
-0.040466
-0.034119
-0.042419
-0.029724
-0.024841
-0.019470
-0.030212
-0.021912
-0.020935
-0.021912
-0.019958
-0.011169
-0.013611
-0.020935
-0.012634
-0.012146
-0.014099
-0.008728
-0.007263
-0.013611
-0.018982
-0.013123
-0.007263
-0.002380
-0.009705
-0.006775
-0.006775
-0.012634
-0.016541
-0.002869
-0.005798
0.005890
-0.005310
-0.011658
-0.013611
0.000519
0.002960
-0.006775
-0.001892
-0.000916
-0.003357
-0.007751
-0.013123
0.001495
0.000031
0.004913
0.002960
0.009796
-0.010193
0.001495
0.005402
-0.002380
-0.002869
0.003937
-0.006775
0.006378
-0.000916
-0.007751
0.001984
0.009796
0.003448
-0.002380
0.003937
-0.005798
-0.003357
-0.007263
0.002472
-0.001892
-0.010681
-0.002869
-0.002869
-0.004333
-0.014099
-0.006287
-0.013611
-0.001404
-0.005310
-0.008240
-0.019470
-0.018005
-0.010681
-0.021912
0.007843
-0.004822
0.004913
-0.002380
0.000519
-0.001404
0.001007
0.001007
0.014679
0.020050
0.030792
0.027374
0.014679
-0.061462
-0.143005
-0.120544
-0.024353
0.073273
0.060089
-0.044373
-0.145935
-0.242615
-0.390076
-0.434021
-0.249451
0.002960
0.234894
0.210480
0.081573
-0.047302
-0.098572
-0.126404
-0.074158
-0.012634
0.063019
0.117706
0.158722
0.177277
0.201691
0.217316
0.205597
0.183624
0.181183
0.152374
0.148956
0.120148
0.105011
0.086456
0.061066
0.047882
0.028351
0.022003
0.021027
0.014191
0.009308
-0.013611
-0.025330
-0.043884
-0.047791
-0.050232
-0.060974
-0.063904
-0.063416
-0.070251
-0.063904
-0.073181
-0.075623
-0.080994
-0.087341
-0.091248
-0.086853
-0.096619
-0.087341
-0.081482
-0.084412
-0.077576
-0.067322
-0.053162
-0.038513
-0.022888
-0.008240
0.031769
0.039093
0.057648
0.081085
0.130890
0.139191
0.167511
0.201691
0.217804
0.240265
0.263702
0.313995
0.409698
0.428741
0.358429
0.354523
0.378448
0.335480
0.259308
0.155792
0.080597
0.111847
0.102570
0.096222
0.073761
0.039581
0.013702
-0.051697
-0.116150
-0.192810
-0.228455
-0.249451
-0.277771
-0.288513
-0.281677
-0.262634
-0.248962
-0.225525
-0.205994
-0.195251
-0.154724
-0.151794
-0.130798
-0.107361
-0.102478
-0.079041
-0.069275
-0.063416
-0.049255
-0.034119
-0.034607
-0.031677
-0.037048
-0.022888
-0.010681
-0.009705
-0.011169
0.001007
0.001495
-0.007751
0.004425
0.004913
0.003937
0.002472
-0.005798
-0.002380
-0.005798
-0.006775
0.000519
-0.002380
-0.004822
-0.014587
-0.009705
0.000031
-0.001892
-0.001404
-0.003845
0.007355
0.009308
0.008820
-0.004333
0.008331
-0.004333
0.000031
0.006866
0.014679
0.009796
0.018585
0.027374
0.028351
0.023468
0.026398
0.034210
0.024445
0.026886
0.039581
0.039093
0.027374
0.034210
0.025421
-0.043884
-0.169861
-0.205017
-0.101013
0.007355
0.086456
0.098175
0.049347
-0.059509
-0.109314
-0.159607
-0.235291
-0.257263
-0.240662
-0.151306
0.102570
0.374054
0.456573
0.222687
0.008331
-0.155701
-0.117126
-0.001892
0.108429
0.167511
0.189484
0.196320
0.196808
0.188019
0.181183
0.142609
0.126007
0.095734
0.082062
0.044464
0.037140
0.038116
0.029816
0.018097
0.015167
0.008331
0.013702
0.012726
0.005890
0.014679
0.013702
0.003937
0.012238
0.008331
-0.005798
-0.000427
0.002472
-0.001404
-0.014587
-0.009705
-0.006287
-0.018982
-0.027771
-0.022888
-0.017029
-0.019470
-0.019470
-0.026306
-0.029236
-0.031189
-0.033630
-0.028748
-0.028259
-0.024841
-0.021423
-0.011169
-0.022400
-0.021423
-0.019470
-0.020935
-0.030212
-0.015564
-0.012634
-0.017029
-0.017029
-0.012146
0.000031
-0.011169
-0.011169
-0.009216
0.001007
-0.001404
-0.001404
0.000031
0.001495
-0.010681
-0.001892
-0.001404
-0.008728
0.008331
0.003937
-0.003357
0.002960
-0.004822
0.008820
0.006378
-0.000427
0.006866
-0.007263
0.012238
0.011261
0.008331
-0.003357
0.004913
0.000519
-0.000427
-0.001892
0.006378
0.007843
0.018097
0.014679
0.000031
0.004425
0.005402
0.005402
0.001495
0.005890
0.005890
0.002960
0.010284
0.006866
-0.008728
0.014679
-0.000427
0.007355
0.003448
0.000519
0.008820
0.014679
0.000031
0.006866
0.012238
0.006866
0.016632
0.004913
0.015167
0.015656
0.022003
0.020050
0.022003
0.029816
0.025909
0.023956
0.020050
0.022980
0.042511
0.045929
0.047882
0.021027
-0.004822
-0.022888
-0.057068
-0.076599
-0.063416
-0.015076
0.005890
0.018585
0.021515
0.017609
-0.045349
-0.076111
-0.084900
-0.090759
-0.097595
-0.069275
0.018585
0.095245
0.104523
0.064484
0.048370
-0.008240
-0.063904
-0.075134
-0.016052
0.110870
0.229523
0.192413
0.107941
0.057648
0.029816
0.024445
0.047394
0.068390
0.068390
0.069366
0.050812
0.053253
0.049347
0.036652
0.034698
0.025421
0.010284
0.004425
-0.004333
-0.012634
-0.011658
-0.020447
-0.023376
-0.022888
-0.023376
-0.024841
-0.032654
-0.025330
-0.032166
-0.026794
-0.026794
-0.029236
-0.026794
-0.028748
-0.024841
-0.027771
-0.022888
-0.039001
-0.017517
-0.022888
-0.012634
-0.019958
-0.013123
-0.018982
-0.027283
-0.013611
-0.022888
-0.012146
-0.019958
-0.014587
-0.006287
-0.008240
-0.004822
-0.012146
-0.006287
-0.009216
-0.010193
-0.007263
-0.002380
-0.007751
0.000519
0.003937
-0.004822
0.011749
-0.006287
-0.013123
0.009308
-0.003845
0.003448
0.006378
0.007843
0.003937
0.002960
0.002960
0.004913
0.009796
0.005890
0.009796
-0.001404
0.007843
0.009796
0.002472
0.011749
0.002472
0.002472
0.007355
0.016632
-0.002380
0.004425
0.007355
0.015167
0.004913
0.003448
0.005402
0.004425
0.013702
0.003937
0.001495
0.020538
0.000519
0.002472
0.005890
0.008331
0.013214
-0.000916
0.009796
0.005890
0.010773
0.014191
0.009308
0.010284
0.008820
0.009308
0.020538
0.014679
0.018097
0.023956
0.023956
0.040558
0.050812
0.054230
0.033722
0.005402
-0.073669
-0.101990
-0.048279
-0.013611
0.006866
0.025421
0.017120
0.025909
-0.000916
-0.020447
-0.041931
-0.068298
-0.064392
-0.050232
-0.044861
-0.043884
-0.025330
0.047394
0.076202
0.095734
0.089874
0.095245
0.042999
0.012726
-0.011658
0.008331
0.042023
0.083527
0.141632
0.137726
0.094269
0.049835
0.039581
0.042023
0.030792
0.032257
0.033234
0.012238
0.009308
0.003937
-0.006287
-0.016541
-0.026794
-0.019470
-0.036560
-0.043396
-0.067810
-0.059998
-0.070251
-0.075134
-0.078064
-0.077576
-0.078064
-0.079529
-0.081970
-0.078064
-0.071716
-0.082458
-0.082458
-0.076111
-0.077576
-0.072693
-0.067322
-0.071228
-0.065369
-0.063904
-0.045349
-0.051208
-0.041443
-0.045837
-0.019958
0.000031
0.017120
0.048859
0.069855
0.070343
0.086456
0.126984
0.150421
0.167511
0.172882
0.187531
0.211456
0.268097
0.328156
0.470734
0.542023
0.509796
0.440460
0.313507
0.212433
0.167023
0.154816
0.198273
0.242218
0.216827
0.182648
0.121613
0.063507
-0.000427
-0.047791
-0.106384
-0.164978
-0.198181
-0.244568
-0.255310
-0.272888
-0.274841
-0.249451
-0.247498
-0.230896
-0.207458
-0.182556
-0.174744
-0.138123
-0.126892
-0.098572
-0.085876
-0.080994
-0.060486
-0.047302
-0.032654
-0.025818
-0.032654
-0.020447
-0.019470
-0.009216
-0.013123
-0.011658
-0.004822
0.005402
0.008820
0.001495
0.002472
0.007355
0.009796
-0.001404
0.007843
-0.000916
0.016632
0.010773
0.014191
0.022980
0.035675
0.028839
0.022003
0.020538
0.014679
0.028839
0.015167
0.022980
0.030304
0.028839
0.020050
0.039093
0.033722
0.028839
0.032745
0.024445
0.022003
0.018585
0.030304
0.022980
-0.004333
-0.033142
-0.030701
-0.032166
-0.021423
-0.014587
-0.038513
-0.040466
0.004913
0.015167
-0.014587
-0.079529
-0.110291
-0.083435
-0.120056
-0.189880
-0.205505
-0.138611
-0.077576
-0.008240
0.056671
0.001495
-0.037537
-0.107361
-0.205505
-0.220154
-0.172302
-0.080994
0.076691
0.197296
0.149933
0.041046
-0.048767
-0.059021
-0.022888
0.048370
0.121124
0.155792
0.146515
0.118683
0.092804
0.064484
0.073761
0.078644
0.113800
0.097687
0.088898
0.090363
0.080109
0.065460
0.055695
0.058136
0.048859
0.069366
0.065460
0.061554
0.051300
0.051300
0.055206
0.043488
0.036652
0.023956
0.026398
0.009308
0.017609
0.003937
0.001495
0.004913
0.003448
-0.015076
-0.027283
-0.027283
-0.038025
-0.036072
-0.038513
-0.048279
-0.041443
-0.029724
-0.035095
-0.014587
0.012238
0.012726
-0.100037
-0.150330
-0.050720
-0.010681
-0.000427
-0.006287
-0.012146
-0.015564
-0.024841
-0.029236
-0.028259
-0.030212
-0.028748
-0.020447
-0.026794
-0.015564
-0.015076
-0.012146
-0.007751
0.007355
-0.002869
0.005402
0.002960
0.007355
0.005402
0.011749
0.017609
0.013702
0.012726
0.011261
0.012726
0.015167
0.013214
0.002960
0.011749
0.021027
0.009796
0.013702
0.023956
0.010773
0.012726
0.012726
0.018097
0.022003
0.017609
0.028351
0.024933
0.023956
0.037140
0.027374
0.028351
0.026398
0.028351
0.029327
0.026398
0.034698
0.030792
0.038605
0.041534
0.033722
0.041046
0.035675
0.038116
0.041046
0.034698
0.029816
0.029327
0.022980
-0.005310
0.013214
0.015167
0.029327
0.013702
0.023956
0.003448
-0.018982
-0.002869
-0.007263
-0.018005
-0.009216
0.014191
0.010284
0.000519
0.001984
0.008820
0.001007
-0.014587
0.006866
0.026886
-0.006287
-0.024353
-0.020935
0.021027
0.042999
0.082062
0.133331
0.104034
0.014191
-0.024353
-0.021912
-0.040955
-0.053162
-0.027283
0.051788
0.154816
0.174835
0.040558
-0.002380
-0.005310
0.001984
0.005890
0.026886
0.036163
0.048370
0.044464
0.042511
0.048370
0.043488
0.050812
0.045929
0.040070
0.039093
0.049835
0.039093
0.040070
0.037628
0.039581
0.031769
0.035675
0.016144
0.028839
0.023956
0.012238
-0.000916
-0.001892
0.000519
0.005402
-0.022400
-0.025818
-0.020935
-0.017517
-0.008728
-0.025818
-0.022888
-0.017029
-0.032166
-0.026794
-0.042908
-0.030212
-0.032654
-0.037048
-0.032654
-0.037537
-0.036072
-0.034607
-0.029724
-0.022400
-0.031189
-0.029236
-0.028259
-0.022400
-0.035583
-0.025818
-0.032166
-0.023376
-0.031677
-0.033630
-0.024353
-0.019470
-0.011169
-0.026794
-0.007751
-0.010193
-0.014099
-0.014099
-0.007751
-0.009216
-0.007263
-0.014587
-0.004822
-0.011658
0.000031
-0.008728
0.001495
-0.008240
0.005890
-0.003845
0.001495
0.005402
-0.007263
0.007843
0.000031
0.009796
0.005402
0.006866
0.009308
0.007355
0.005890
0.002960
0.014679
0.004425
0.014191
0.005890
0.010773
0.009308
0.002472
-0.001892
0.011261
0.009308
0.008331
0.006378
0.008820
0.008331
0.001984
0.008331
-0.008240
0.006866
0.011261
0.011261
-0.006287
0.001984
-0.002380
0.011749
0.005402
0.001007
-0.001404
-0.002380
0.003937
0.006378
0.000519
0.001007
0.005890
-0.002380
0.003448
-0.005798
-0.004822
0.003937
0.010284
-0.002380
-0.011169
-0.003357
0.000031
0.001984
-0.003357
0.003448
0.003448
0.002960
-0.002380
-0.010681
0.002472
-0.007263
-0.006775
-0.004333
0.004425
0.004425
-0.007263
0.002960
0.000519
-0.001892
-0.002869
0.003448
-0.011169
-0.005798
0.001495
-0.007263
-0.000427
-0.003357
-0.002380
-0.001404
-0.001404
-0.006287
-0.002380
0.007843
-0.001404
0.001984
-0.006287
-0.009705
0.001984
-0.020935
-0.005798
0.002472
0.034210
-0.005310
-0.072205
-0.034119
0.103058
0.145050
0.074249
-0.046814
-0.087341
-0.041931
-0.009216
0.011261
0.007843
0.048370
0.052277
0.038605
0.026886
0.024445
0.016632
-0.000916
-0.007751
-0.003357
0.006866
0.004425
0.009796
0.017120
0.014679
0.017120
0.024445
0.017609
0.020050
0.029816
0.018097
0.022980
0.023468
0.026886
0.027374
0.003448
0.022491
0.021027
0.011261
0.006866
0.009308
0.004913
-0.005798
0.001495
-0.006287
-0.009216
-0.006775
-0.005310
-0.007263
-0.010681
-0.014099
-0.003845
-0.000916
-0.005798
-0.001404
-0.008728
-0.003845
-0.009216
0.005402
-0.004333
-0.009705
-0.002869
0.003937
-0.008728
-0.002869
-0.010193
0.000031
-0.002380
-0.003845
-0.001892
-0.004822
0.007355
0.001007
-0.005798
-0.000427
-0.007751
-0.004822
0.000031
-0.002380
0.006378
-0.001892
-0.001892
0.005402
0.007355
-0.000916
0.009308
-0.009705
-0.002869
0.010773
0.000031
0.002960
0.002960
0.008331
0.012726
0.011261
0.015656
0.004425
0.005890
0.018585
0.002472
0.003448
0.008820
0.015656
0.012726
0.010284
0.004425
0.007843
0.019562
0.016144
0.005402
0.004913
0.004425
0.017120
0.005890
0.007355
0.010284
0.022980
0.004425
0.021027
0.012726
0.017120
0.012238
0.010773
0.006866
0.017120
0.008820
0.022980
0.016632
0.002960
0.004425
0.016144
0.013702
0.005890
0.016144
0.013702
0.009308
0.011261
0.002472
0.008820
0.003448
0.007843
0.008820
0.005402
0.014679
0.012238
0.001984
0.008331
-0.001404
0.011749
0.016144
0.008820
0.001984
-0.005310
0.003937
0.018585
0.003448
0.000031
0.010284
0.003937
0.014191
0.006378
0.001495
0.015167
0.006378
0.009796
0.013214
0.024445
0.009796
0.017609
0.011749
0.006378
0.017609
0.018585
0.011261
0.023468
0.018097
0.023956
0.019073
0.022491
0.020050
0.018097
0.016632
0.012238
0.010773
0.006866
0.027374
0.020538
0.011261
0.015167
0.003937
0.003448
-0.015564
-0.054138
-0.125427
-0.172791
-0.159119
-0.121521
-0.052673
-0.038025
-0.058044
-0.077087
-0.082947
-0.083923
-0.123474
-0.167908
-0.120056
-0.022888
0.073273
0.121613
0.131866
0.120148
0.089874
0.089874
0.099640
0.151398
0.188507
0.225128
0.231476
0.256866
0.235870
0.211945
0.189484
0.174835
0.157745
0.124542
0.107452
0.075226
0.058624
0.047394
0.031769
0.018097
0.002472
-0.016541
-0.038513
-0.045837
-0.052673
-0.060974
-0.070251
-0.072693
-0.069763
-0.067810
-0.072205
-0.068298
-0.067322
-0.051208
-0.040955
-0.052673
-0.037048
-0.046326
-0.035095
-0.028748
-0.034119
-0.029724
-0.025330
-0.018982
-0.026794
-0.014099
-0.009216
-0.022400
-0.013123
-0.011169
-0.005310
-0.011658
-0.002869
-0.006287
0.002960
-0.000427
-0.007263
-0.000916
-0.003845
-0.003357
0.013214
0.004425
-0.005798
0.000031
0.000519
0.011749
0.003448
0.002472
-0.001404
0.005890
0.012238
0.004425
0.006866
0.008820
0.006378
0.007843
0.010284
0.003448
0.010773
0.008331
0.013702
0.005402
0.003937
0.002472
0.006866
-0.001404
0.002960
0.001007
0.004425
-0.010193
-0.012634
0.000519
-0.007263
-0.016052
-0.027283
-0.019470
-0.013611
-0.016541
-0.027771
-0.027283
-0.033142
-0.019470
-0.024841
-0.030212
-0.053162
-0.036072
-0.037048
-0.049744
-0.047302
-0.040466
-0.041931
-0.039490
-0.053650
-0.052185
-0.061462
-0.055115
-0.045349
-0.054138
-0.067322
-0.051697
-0.052673
-0.053162
-0.059021
-0.049744
-0.051697
-0.052673
-0.050232
-0.048279
-0.033630
-0.016052
-0.001404
0.011749
0.013214
0.035187
0.041046
0.061554
0.098175
0.113312
0.127472
0.152863
0.152863
0.189484
0.231964
0.265167
0.327179
0.359894
0.339386
0.340363
0.397491
0.409698
0.387726
0.355011
0.281281
0.213898
0.179718
0.196320
0.207550
0.161163
0.012238
-0.099548
-0.116150
-0.126404
-0.088806
-0.083435
-0.114197
-0.092712
-0.240662
-0.417908
-0.523865
-0.545349
-0.543884
-0.449158
-0.212830
-0.036072
0.106964
0.055695
-0.091248
-0.229431
-0.274353
-0.198669
-0.084412
0.037140
0.099152
0.163605
0.172394
0.140656
0.124054
0.121613
0.133331
0.144073
0.144562
0.139191
0.148956
0.147980
0.149933
0.122101
0.105499
0.081573
0.071320
0.044952
0.044464
0.045441
0.025421
0.031769
0.012726
0.000519
-0.003357
-0.035583
-0.028748
-0.043396
-0.057068
-0.061462
-0.077576
-0.066345
-0.071228
-0.061462
-0.070740
-0.056580
-0.065369
-0.063416
-0.041931
-0.039490
-0.050720
-0.048279
-0.023865
-0.030212
-0.018982
-0.023376
-0.027771
-0.018005
-0.021912
-0.010193
-0.026794
-0.021423
-0.004822
-0.011658
-0.010681
-0.013611
-0.009705
0.003448
-0.012146
-0.014587
-0.005310
-0.001404
-0.006775
-0.000427
-0.001892
0.002472
0.006866
-0.002869
-0.007263
0.002960
0.001007
0.004425
0.002472
0.009308
0.011261
0.001984
0.001495
-0.002869
0.003448
0.005402
0.018585
0.002472
0.002960
0.011749
0.007843
0.006866
-0.000916
0.009308
-0.000427
-0.001404
-0.001404
-0.002380
0.005402
0.010773
-0.003845
-0.009216
-0.004333
0.001495
0.000519
-0.006775
-0.009705
0.005890
0.003448
0.001007
0.001495
0.001007
0.005890
0.007843
-0.001404
0.002960
-0.005310
0.013214
0.010284
0.001984
0.009308
0.007843
0.017120
0.005890
0.006866
0.005402
0.009308
-0.000916
0.005890
0.009796
0.008331
0.005402
0.007355
-0.000916
0.007843
0.008820
0.007843
0.010284
0.003448
0.002960
0.012238
0.010284
-0.000427
0.008331
-0.000427
0.001495
0.018097
0.006866
0.014679
-0.006775
0.010284
0.007843
0.006378
0.014191
0.008331
-0.003845
0.001007
0.004913
0.020050
0.017609
0.016632
0.027374
0.037140
0.020538
-0.062927
-0.159607
-0.165955
-0.100525
-0.001892
0.057648
0.015656
-0.092224
-0.149841
-0.192322
-0.209412
-0.178162
-0.104431
0.003448
0.147980
0.146027
0.015656
-0.056580
-0.073181
-0.050232
-0.009216
0.080597
0.146027
0.157745
0.198761
0.187531
0.195343
0.160187
0.141632
0.134308
0.133331
0.124542
0.118683
0.112335
0.098663
0.097198
0.087433
0.051788
0.056671
0.038116
0.034210
0.021515
0.006866
0.007355
0.011261
0.001984
0.000031
-0.017029
-0.008728
-0.004822
-0.012146
-0.014587
-0.016541
-0.019470
-0.009216
-0.008728
-0.011658
-0.017029
-0.023376
-0.017517
-0.011658
-0.015564
-0.016541
-0.016052
-0.007751
-0.015076
-0.023865
-0.005310
-0.018982
-0.019958
-0.019958
-0.013611
-0.016541
-0.011169
-0.018494
-0.010193
-0.008240
-0.006287
-0.007751
-0.013611
-0.010193
-0.002380
-0.015564
-0.008728
-0.014587
-0.001892
-0.005310
-0.006775
-0.005798
0.002960
0.004425
0.000519
0.004913
0.001984
-0.000427
0.004913
0.004425
0.005402
0.005890
0.019073
0.001984
0.005890
0.004425
0.017120
0.022980
0.006866
0.007843
0.016632
0.020538
0.017609
0.005890
0.004913
0.017609
0.009308
0.014191
0.011261
0.009308
0.014191
0.003448
0.012238
0.006866
0.005402
0.005402
0.003937
0.002960
-0.010193
-0.004333
0.005890
0.005890
-0.001404
-0.001892
0.000031
-0.005310
-0.008728
-0.000427
0.003448
-0.007263
0.012726
0.001495
0.004425
0.000519
-0.009705
0.004425
0.008820
0.006866
0.006866
-0.000427
0.004913
0.009796
0.006866
0.007355
0.005890
0.011749
0.003448
0.007843
0.013702
0.006378
0.012726
0.001007
0.005890
-0.002380
-0.002380
-0.002380
0.001007
0.001984
0.022491
0.026886
-0.182068
-0.330505
-0.223572
-0.240662
-0.200623
-0.153748
0.002960
0.132355
0.048859
-0.048279
-0.173279
-0.269958
-0.235291
-0.137146
-0.060486
0.002960
0.036652
0.055206
0.087433
0.107941
0.129913
0.128937
0.101593
0.118195
0.117706
0.133820
0.123077
0.136749
0.128448
0.116730
0.125519
0.134308
0.126984
0.129913
0.112823
0.113800
0.135773
0.130890
0.137238
0.120148
0.126495
0.126984
0.127960
0.151886
0.209015
0.234406
0.297882
0.320831
0.246124
0.152863
0.060577
-0.008240
-0.020447
0.013214
0.037628
0.073273
0.061066
0.045929
0.011261
-0.039490
-0.092712
-0.135193
-0.158142
-0.181580
-0.196228
-0.201599
-0.195740
-0.178162
-0.163513
-0.153259
-0.137634
-0.113220
-0.103943
-0.083923
-0.075134
-0.083923
-0.059509
-0.049744
-0.041443
-0.040466
-0.033630
-0.024353
-0.009705
-0.010681
-0.004822
-0.013611
-0.009216
-0.002380
0.005402
-0.010193
-0.000916
0.001495
0.005402
0.003937
0.012238
-0.003357
0.010284
0.015656
-0.000916
0.006866
0.014679
0.010773
0.012726
0.006378
0.003448
0.018585
0.005890
0.016632
0.010773
0.012238
0.003937
0.004425
0.011749
0.013702
0.009796
0.010284
0.002472
0.006866
0.012726
0.005890
0.011749
0.011749
0.002472
0.000519
0.014191
0.002960
0.007355
0.010773
0.008820
0.003937
-0.004822
0.010284
0.008820
0.000031
0.005890
0.006866
0.000519
0.001007
0.007843
0.001007
-0.000427
0.006378
0.001495
0.002960
0.004425
-0.001892
-0.000427
0.004425
-0.003845
0.011749
0.013702
0.012238
0.001984
-0.015076
-0.005798
-0.013611
-0.017517
-0.013611
-0.042419
-0.055603
-0.081482
-0.123962
-0.183533
-0.234314
-0.205505
-0.108826
0.044952
0.245636
0.290558
0.102081
-0.080505
-0.260193
-0.342712
-0.184509
0.007843
0.144562
0.188019
0.168976
0.135773
0.114777
0.082550
0.074249
0.068390
0.051300
0.035187
0.030304
0.051788
0.056671
0.053741
0.038605
0.024933
0.031769
0.029816
0.016632
0.009308
0.009796
0.015656
0.003937
0.013702
-0.000916
-0.005310
0.003937
-0.008240
-0.013123
-0.022400
-0.014587
-0.007263
-0.015564
-0.006287
-0.025818
-0.020935
-0.014099
-0.018005
-0.022400
-0.006775
-0.008240
-0.014587
-0.008728
-0.010193
-0.010193
-0.006287
-0.006287
-0.010681
-0.010681
-0.007263
0.000519
0.000031
-0.004822
0.010773
0.003937
-0.004333
0.001495
-0.009705
0.012726
-0.000916
0.004425
0.006378
0.005890
0.005402
0.011261
0.002960
0.006866
0.014191
0.007843
0.004913
0.012238
0.006866
0.015167
0.012726
0.010773
0.022003
0.003448
0.012726
0.009796
0.019562
0.012238
0.016144
0.014679
0.008820
0.022980
0.017120
0.015167
0.014679
0.009796
0.020050
0.017609
0.012238
0.013702
0.022980
0.015167
0.022980
0.011749
0.008331
0.024933
0.024933
0.003937
0.012238
0.015167
0.009796
0.026398
0.007355
0.011261
0.002472
0.015167
0.013214
0.008331
0.006378
0.010773
0.010284
-0.000427
0.007355
0.018585
0.004913
0.016144
0.006378
0.001007
0.008331
-0.002380
-0.001404
-0.004822
0.004425
0.014679
0.007843
0.001984
-0.006287
0.014679
0.010773
-0.002869
-0.007751
-0.001892
0.005890
0.007355
0.004425
0.001007
0.001495
-0.002380
-0.004822
-0.007751
-0.010193
-0.033630
-0.097595
-0.170837
-0.193787
-0.145935
-0.124451
-0.111755
0.105011
0.344757
0.300812
0.112335
-0.029236
-0.139587
-0.143005
-0.110779
-0.087341
0.060089
0.184113
0.214874
0.206573
0.186066
0.131378
0.097198
0.069366
0.056183
0.022491
0.028351
0.017120
0.013702
0.009796
0.002472
0.005890
0.002960
0.007355
0.002472
0.001495
-0.000916
-0.009216
-0.000916
0.008331
-0.006287
-0.004822
0.002960
0.001984
-0.003845
-0.002380
0.003448
-0.001404
-0.009216
-0.009216
-0.006775
-0.001892
-0.015564
-0.004822
0.000031
-0.019470
-0.006775
-0.030701
-0.031189
-0.028748
-0.036560
-0.024841
-0.032166
-0.018982
-0.025330
-0.032166
-0.033142
-0.034119
-0.039978
-0.038513
-0.041443
-0.042419
-0.036072
-0.033142
-0.027771
-0.024841
-0.030212
-0.012634
-0.013123
-0.022400
-0.027771
-0.010681
-0.008728
-0.016541
-0.006287
-0.014587
-0.014587
-0.000427
0.008331
-0.002380
-0.009216
0.005402
0.003937
0.014679
0.005890
0.000519
0.002960
0.013702
0.003937
0.012726
0.005890
0.006378
0.011749
0.010773
0.009796
0.008331
0.005890
-0.001404
0.008820
0.006866
0.001984
0.007843
0.007355
0.007843
0.001007
0.006378
0.003448
0.011261
-0.000916
0.006378
0.014191
0.001984
-0.001404
0.005890
0.006866
0.007843
0.010284
0.009308
0.012238
0.013214
0.012726
0.000519
0.012238
0.010773
0.006866
0.014191
0.012726
0.014679
0.022491
0.007355
-0.004822
0.012238
0.017120
0.021027
0.012726
0.007355
0.016144
0.017609
0.009308
0.016144
0.007843
-0.006775
-0.010193
-0.042419
-0.051208
-0.055115
-0.043396
-0.055115
-0.039490
-0.041443
-0.000916
0.042511
0.012238
-0.051697
-0.045349
-0.018494
0.015167
0.051300
0.066925
0.072296
0.064972
0.057648
0.070831
0.095734
0.112335
0.114288
0.119171
0.114777
0.128937
0.125519
0.111359
0.097687
0.094269
0.082062
0.074249
0.070343
0.053741
0.050812
0.041534
0.043976
0.025909
0.017609
0.026886
0.021515
0.017609
-0.001404
0.006866
0.001007
-0.001892
0.008820
-0.014099
0.002960
0.000031
-0.010193
-0.016541
-0.017517
-0.017517
-0.008240
-0.011658
-0.016052
-0.017517
-0.018494
-0.018982
-0.017029
-0.016541
-0.014587
-0.005310
-0.019958
-0.001892
-0.008728
-0.011169
-0.006287
-0.013611
0.004913
-0.001404
-0.013611
-0.005310
0.005890
0.000031
0.001007
-0.013611
-0.018005
-0.004333
-0.003845
-0.006775
0.001007
-0.005798
-0.010193
-0.007751
-0.013123
0.002472
-0.003357
-0.009705
-0.001892
-0.008240
-0.012146
-0.005310
-0.003357
-0.000427
-0.003845
-0.011169
-0.004822
-0.018494
-0.011169
-0.007263
0.002960
-0.004822
-0.011658
-0.014587
-0.018494
-0.002869
0.000519
-0.012634
-0.012634
-0.018005
-0.012634
-0.022888
-0.015076
-0.009216
0.000519
-0.008240
-0.012146
-0.010193
-0.009216
0.000031
-0.006287
-0.003357
-0.014587
-0.002380
0.001007
-0.007263
-0.007751
-0.000916
-0.004822
-0.026794
-0.043884
-0.021912
-0.006775
0.005890
0.007355
0.007843
-0.010193
-0.009705
0.004425
-0.002869
-0.014099
-0.026306
-0.013123
-0.009705
-0.005310
-0.007263
0.021515
0.030792
0.023956
0.025421
0.017609
0.004425
-0.031189
-0.079041
-0.116150
-0.155212
-0.151794
-0.101501
-0.057068
-0.061951
-0.066345
-0.106873
-0.142517
-0.143982
-0.143982
-0.128845
-0.084900
-0.089294
-0.047302
-0.027771
-0.009705
0.007355
0.044464
0.059113
0.084503
0.140167
0.177277
0.213409
0.239288
0.261261
0.281281
0.311066
0.361359
0.391632
0.359894
0.319366
0.380402
0.399933
0.355499
0.321320
0.264191
0.180206
0.069855
0.053253
0.037140
0.073273
0.136749
0.137238
0.087433
0.011749
-0.055115
-0.130798
-0.177185
-0.194763
-0.196228
-0.167419
-0.145447
-0.145935
-0.117615
-0.098083
-0.070740
-0.063904
-0.042419
-0.029236
-0.023376
-0.024353
-0.013123
-0.009216
-0.002380
-0.000427
-0.003357
-0.019470
-0.013611
-0.019470
-0.000916
-0.000916
-0.002380
-0.020935
-0.008240
-0.013123
-0.017029
-0.009705
-0.020935
-0.033630
-0.023865
-0.038513
-0.037537
-0.031189
-0.039978
-0.035583
-0.034119
-0.031677
-0.036560
-0.046326
-0.039978
-0.042908
-0.032654
-0.031677
-0.032166
-0.036072
-0.018005
-0.028748
-0.025330
-0.032654
-0.025818
-0.025818
-0.021423
0.001984
-0.013611
-0.015564
-0.011169
0.001984
-0.018982
-0.016052
-0.014099
0.002472
0.001495
0.001007
-0.008728
-0.002869
0.002472
0.006866
0.000031
-0.004333
-0.003845
-0.010193
-0.004822
-0.014099
-0.001404
0.003448
-0.010193
-0.008728
-0.007263
-0.018494
-0.016541
-0.023376
-0.032166
-0.024353
-0.028259
-0.030212
-0.037537
-0.041443
-0.054626
-0.049744
-0.045837
-0.045837
-0.015564
0.002472
-0.039978
-0.125916
-0.111755
-0.073181
-0.029236
-0.006287
-0.014587
-0.029236
-0.092224
-0.198669
-0.249451
-0.258240
-0.086365
0.146515
0.240265
0.065460
0.017609
0.033234
0.017120
-0.030701
-0.033630
0.039581
0.081085
0.128448
0.169464
0.209991
0.211945
0.209015
0.197296
0.185577
0.164581
0.161163
0.155304
0.139679
0.116730
0.119171
0.105988
0.089386
0.081085
0.065460
0.061554
0.053741
0.039093
0.047394
0.038116
0.029327
0.017609
0.026886
0.011261
-0.000916
0.001495
-0.007751
-0.007263
-0.011658
-0.012146
-0.024353
-0.022888
-0.030212
-0.034119
-0.028748
-0.029724
-0.040955
-0.030212
-0.036072
-0.034607
-0.033630
-0.044861
-0.035095
-0.030212
-0.040466
-0.030212
-0.029236
-0.023376
-0.027283
-0.028748
-0.024841
-0.024353
-0.028259
-0.014587
-0.026794
-0.018982
-0.012634
-0.012146
-0.012634
-0.009705
0.001007
-0.003845
-0.015076
-0.007751
0.000519
-0.004333
0.003448
-0.002380
0.006866
0.003937
0.010284
0.008820
0.000031
0.014191
0.014191
0.008331
0.009308
0.010284
0.016632
0.015167
0.009796
0.013214
0.017120
0.024445
0.023468
0.016144
0.013702
0.011261
0.021515
0.017120
0.022003
0.014191
0.012726
0.012726
0.011261
0.020538
0.012238
0.022980
0.011261
0.008820
0.015656
0.019562
0.013214
0.010284
0.002960
0.001495
0.006378
0.004913
0.003937
-0.002869
0.013702
-0.003357
0.004425
0.000519
0.002472
0.003937
-0.001892
-0.004822
-0.003845
0.011749
0.032257
-0.008728
-0.096619
-0.184509
-0.152283
-0.089783
-0.004333
0.034210
0.021515
0.005890
-0.048279
-0.077576
-0.119080
-0.098572
0.021027
0.042999
-0.004822
-0.010681
0.033234
0.068878
0.091339
0.065460
0.061066
0.069855
0.041046
0.071320
0.112335
0.111359
0.107452
0.079132
0.059601
0.065460
0.060089
0.074738
0.063019
0.064484
0.058136
0.074738
0.044952
0.034210
0.026886
0.044464
0.067413
0.061554
0.062042
0.055206
0.045441
0.028839
0.017609
0.024933
0.028351
0.019562
0.006378
0.001984
-0.000916
-0.001892
-0.018494
-0.027283
-0.025818
-0.026306
-0.026306
-0.041443
-0.026794
-0.023865
-0.036072
-0.033142
-0.034607
-0.043884
-0.037048
-0.028259
-0.037048
-0.025330
-0.018494
-0.024353
-0.026306
-0.021423
-0.023376
-0.007263
-0.028259
-0.013123
-0.016541
-0.017029
-0.011169
-0.007751
-0.019958
-0.005798
-0.009705
-0.001404
-0.005310
-0.013123
0.000031
-0.001404
-0.003845
0.001007
-0.002380
0.010284
0.004913
0.005402
-0.005798
-0.003845
0.001495
0.001984
0.000519
0.017120
0.010284
0.001984
0.006866
-0.000916
0.004425
0.007355
0.000519
0.005890
0.003937
0.007355
0.003448
0.000519
0.001984
0.008331
0.004425
-0.008240
0.001495
0.001007
0.005890
-0.000427
0.000519
0.001495
-0.004333
0.004913
0.001495
-0.006287
-0.001404
-0.001892
-0.005798
-0.004822
-0.002869
0.004425
0.001495
0.006378
-0.001404
-0.002380
0.002960
0.002472
-0.002380
0.011749
0.008331
0.003448
0.009796
0.011261
0.001007
0.010284
0.005890
0.007355
0.000519
0.001007
0.007355
0.007843
0.000519
0.008331
-0.010193
-0.000916
0.012726
-0.004333
0.016632
0.039581
-0.001892
-0.134705
-0.248474
-0.236755
-0.135681
-0.021423
0.087921
0.102081
0.022491
-0.091248
-0.139587
-0.123962
-0.091248
-0.055115
-0.034119
-0.001892
0.020538
0.046417
0.051300
0.061554
0.047882
0.061554
0.068390
0.074738
0.086456
0.090363
0.094757
0.087433
0.085480
0.073761
0.066925
0.061066
0.060577
0.056671
0.055695
0.061066
0.057159
0.050812
0.042511
0.036163
0.033234
0.020050
0.023956
0.003937
0.003448
0.000519
-0.000916
-0.018005
-0.027283
-0.025818
-0.039001
-0.042908
-0.053162
-0.049744
-0.049744
-0.053162
-0.060486
-0.059509
-0.052673
-0.037537
-0.044861
-0.045349
-0.012146
0.014679
0.024445
0.022491
0.038605
0.050323
0.060577
0.058624
0.061066
0.041046
0.051788
0.035187
0.044464
0.062042
0.081573
0.102081
0.063995
0.061066
0.031769
0.031281
0.015167
0.006378
0.002960
-0.004333
0.005402
0.005402
-0.005310
-0.006287
-0.001892
-0.003845
0.009796
-0.007751
-0.003357
0.003937
0.006378
0.018097
0.001007
0.012726
0.012726
0.012238
0.009796
0.011261
0.022003
0.018097
0.011749
0.012726
0.019073
0.017609
0.016144
0.001007
0.017609
0.011749
0.008331
0.021027
0.008331
0.010284
0.010284
0.009796
0.009796
0.000519
0.000031
0.017609
-0.003357
0.000519
0.007843
0.013214
0.005890
0.006866
-0.002380
-0.003845
0.011749
0.008820
0.003448
-0.007263
0.008331
0.003448
0.002960
0.005890
-0.003357
-0.001404
0.013702
0.005402
0.002472
0.019073
0.013214
0.007843
0.019562
0.017120
0.022491
0.017120
0.003448
0.023956
0.022491
0.035187
0.034210
0.029816
0.028351
0.042023
0.042511
0.043488
0.047882
0.039581
0.029816
0.006378
-0.041931
-0.082458
-0.081970
-0.103455
-0.106384
-0.091248
-0.119080
-0.069763
-0.027283
-0.018005
-0.018494
-0.122498
-0.208923
-0.189392
-0.152771
-0.118591
-0.065369
-0.003845
0.037628
0.037140
0.049347
0.053253
0.101593
0.113800
0.099640
0.085968
0.096222
0.131378
0.130890
0.140656
0.135284
0.130890
0.105499
0.088409
0.069366
0.047882
0.048370
0.015656
0.000031
-0.029724
-0.045349
-0.049255
-0.076599
-0.079529
-0.087341
-0.103455
-0.110291
-0.106384
-0.119568
-0.115173
-0.130310
-0.119080
-0.114685
-0.117126
-0.110779
-0.099548
-0.092712
-0.091248
-0.069763
-0.068298
-0.059021
-0.044861
-0.029724
-0.026306
-0.019958
0.013214
0.049835
0.056671
0.080597
0.093781
0.128937
0.173370
0.204620
0.231476
0.251007
0.248566
0.244659
0.286652
0.374542
0.416046
0.363312
0.358917
0.455597
0.449738
0.330597
0.192413
0.123566
0.097687
0.094757
0.115265
0.127472
0.111847
0.085480
0.036163
-0.045349
-0.108826
-0.170349
-0.204041
-0.234802
-0.249939
-0.257751
-0.246521
-0.255798
-0.227478
-0.212341
-0.195740
-0.175232
-0.166443
-0.151794
-0.143494
-0.143982
-0.129822
-0.112244
-0.104431
-0.097595
-0.080505
-0.070251
-0.068787
-0.056091
-0.055603
-0.041443
-0.027283
-0.024841
-0.025330
-0.006287
0.000519
-0.018494
-0.016541
-0.005310
0.000519
-0.001892
0.006866
-0.001404
-0.004822
0.000519
0.003937
0.005890
0.003448
0.006866
0.008331
0.011261
-0.000427
0.003937
0.015656
0.010773
0.019562
0.013702
0.020050
0.024445
0.015656
0.027374
0.033722
0.027374
0.026398
-0.044861
-0.116638
-0.204529
-0.213318
-0.176697
-0.110779
0.006866
0.045929
0.126984
0.016144
-0.134705
-0.172791
-0.161560
-0.043396
0.048859
0.047882
0.040558
0.054230
0.078644
0.111359
0.144562
0.147491
0.172882
0.175323
0.170929
0.181183
0.162628
0.147003
0.136261
0.126007
0.124542
0.108917
0.097198
0.071320
0.069366
0.063019
0.058136
0.039581
0.035187
0.029816
0.005890
0.003937
-0.005310
-0.007751
0.002960
-0.015076
-0.029236
-0.017517
-0.014099
-0.018982
-0.018005
-0.023376
-0.026306
-0.030701
-0.027771
-0.032654
-0.041443
-0.033142
-0.031189
-0.037537
-0.033142
-0.025818
-0.029236
-0.032654
-0.034119
-0.038513
-0.031677
-0.026794
-0.023376
-0.034119
-0.041931
-0.016052
-0.023865
-0.020935
-0.029236
-0.019958
-0.020935
-0.020447
-0.018982
-0.024841
-0.016541
-0.014587
-0.019958
-0.031677
-0.033630
-0.025330
-0.029724
-0.026794
-0.015564
-0.025330
-0.011658
-0.011658
-0.020447
-0.010193
-0.018494
0.001495
-0.004822
-0.012634
-0.000427
0.005890
0.004425
-0.002380
0.011749
0.031281
0.014191
0.016144
0.011261
0.006866
0.012238
0.012238
0.005402
0.001495
0.003448
0.017120
0.008331
0.001495
0.004913
-0.008240
0.000031
-0.004333
-0.014587
-0.016052
-0.011658
-0.020935
-0.018982
-0.015076
-0.004333
-0.017029
-0.004822
0.005402
-0.001892
0.009308
0.022003
0.034698
0.017609
-0.015564
-0.080017
-0.090271
-0.049255
-0.020935
-0.009705
-0.008240
-0.013123
-0.007263
-0.024841
-0.023865
-0.037048
-0.062927
-0.080994
-0.083923
-0.063416
-0.057068
-0.035095
-0.023376
0.023468
0.132843
0.151886
0.071808
0.007843
-0.012146
0.031769
0.090851
0.135773
0.161163
0.157745
0.122101
0.101105
0.159210
0.178741
0.131378
0.139679
0.136261
0.123566
0.117218
0.104034
0.088898
0.095734
0.099152
0.087921
0.080597
0.067902
0.068390
0.064972
0.055206
0.038605
0.038116
0.020050
0.013702
0.017609
0.018097
0.018097
0.011261
0.015656
0.005402
0.001007
-0.004333
-0.008728
-0.011658
-0.018982
-0.023865
-0.024353
-0.020935
-0.031189
-0.026794
-0.029724
-0.031677
-0.033142
-0.041443
-0.023376
-0.027283
-0.040466
-0.033142
-0.028259
-0.034119
-0.023376
-0.024841
-0.033142
-0.017029
-0.017029
-0.020447
-0.029236
-0.011658
-0.017029
-0.013611
-0.015564
-0.011658
-0.018982
-0.019470
-0.015076
-0.017517
-0.016541
-0.018494
-0.026306
-0.021912
-0.019958
-0.027283
-0.013123
-0.025330
-0.023865
-0.027283
-0.018982
-0.018494
-0.018494
-0.024353
-0.012146
-0.021912
-0.006287
-0.018005
-0.020935
-0.007263
-0.004822
-0.011169
-0.009216
-0.001404
-0.006287
-0.006775
0.004425
0.009308
0.010284
0.005890
0.001495
0.007355
0.006866
0.015656
0.009308
0.011261
0.012726
0.014679
0.023468
0.025909
0.016144
-0.002380
0.010284
-0.016541
-0.059021
-0.080994
-0.037537
-0.013611
0.016632
0.007355
-0.013123
0.012238
0.015167
-0.034119
-0.073181
-0.092224
-0.126892
-0.116638
-0.053650
-0.028259
0.005890
0.029816
0.040558
0.141632
0.184113
0.137238
0.027863
-0.215759
-0.172791
0.005402
0.079620
0.097198
0.110870
0.098175
0.080597
0.065460
0.050812
0.018097
0.016144
0.003937
-0.002380
-0.005310
-0.006775
-0.003357
0.005890
-0.008728
-0.001404
0.005402
-0.001404
0.000031
0.001007
0.009796
0.011261
0.011261
0.005402
0.000519
0.006378
0.009308
0.008331
0.005402
0.007355
0.008331
0.008820
0.001984
0.003448
0.002472
-0.000427
0.000031
0.008331
0.008331
-0.013123
-0.003845
-0.006775
-0.010681
-0.005798
-0.005798
-0.005798
-0.009705
-0.014099
-0.004333
-0.010681
-0.012634
-0.008728
0.000519
0.022980
0.030792
0.008820
-0.003845
-0.010681
-0.006287
0.006378
0.027374
0.017120
0.024445
0.022003
0.020050
0.025909
0.020538
0.035187
0.038605
0.036652
0.023956
0.003448
-0.017029
-0.006775
-0.002380
0.020538
0.023468
0.015167
0.005890
-0.003357
-0.015076
0.004425
-0.014587
-0.021423
-0.002380
-0.010681
0.000031
-0.008728
-0.018494
-0.011169
-0.006287
-0.005798
-0.009216
-0.003357
0.008331
-0.003357
0.003448
0.006866
0.005402
0.009796
0.009796
0.022491
0.012726
0.032257
0.031281
0.018585
0.025421
0.026886
0.017120
0.024445
0.029327
0.029327
0.028351
0.022980
0.026886
0.016144
0.018585
0.019073
0.020538
0.018097
0.007355
0.025909
0.016144
0.020050
0.004913
0.017120
0.016144
0.013702
0.012726
0.019073
0.020538
0.011261
0.018097
0.027374
0.016144
0.019073
0.017609
0.009796
0.015167
0.061554
0.103546
0.136749
0.095734
-0.050232
-0.253845
-0.351501
-0.276794
-0.142029
0.115753
0.239777
0.154327
0.006378
-0.106873
-0.161072
-0.178650
-0.146912
-0.094666
-0.053162
-0.022888
-0.003845
0.020050
0.036652
0.034698
0.038116
0.042511
0.031769
0.032257
0.048370
0.050323
0.037628
0.026886
0.033722
0.030304
0.030304
0.020538
0.025909
0.022491
0.002960
0.006866
0.009308
0.003937
0.007843
0.008331
0.003448
0.003937
0.022003
0.009796
0.002960
0.004913
0.000519
0.001495
-0.001404
-0.016541
-0.015076
-0.014099
-0.018005
-0.013611
-0.023376
-0.027771
-0.032654
-0.033142
-0.038513
-0.034607
-0.041443
-0.043884
-0.045349
-0.058044
-0.048279
-0.049744
-0.059509
-0.057068
-0.060974
-0.062927
-0.059509
-0.071716
-0.061462
-0.060486
-0.049255
-0.054626
-0.048279
-0.061462
-0.052673
-0.062439
-0.072205
-0.067322
-0.065369
-0.052673
-0.056580
-0.033142
-0.030701
-0.015564
-0.014099
-0.011169
-0.015564
-0.002380
0.032745
0.045441
0.062531
0.089874
0.109406
0.132843
0.135284
0.161652
0.182159
0.196320
0.219269
0.228546
0.255890
0.278351
0.338898
0.445343
0.478058
0.376007
0.341827
0.414581
0.378937
0.285187
0.170929
0.107452
0.106964
0.116730
0.126984
0.117706
0.126495
0.090363
0.013214
-0.055115
-0.128357
-0.170837
-0.210388
-0.215271
-0.238708
-0.233337
-0.226501
-0.206970
-0.202576
-0.186951
-0.161072
-0.152771
-0.144470
-0.120544
-0.110779
-0.103455
-0.083923
-0.071716
-0.060974
-0.048767
-0.049744
-0.043884
-0.043884
-0.023865
-0.020447
-0.027283
-0.004822
0.003937
0.015167
0.019562
0.041534
0.043976
0.048859
0.065460
0.052765
0.038116
0.026398
0.010773
-0.013611
-0.051208
-0.085388
-0.202087
-0.221619
-0.092712
0.021515
0.028351
0.064484
0.011261
-0.126404
-0.207458
-0.201111
-0.165955
-0.097595
-0.061951
-0.041931
-0.027771
-0.014587
0.000031
0.032745
0.042511
0.051788
0.066437
0.077667
0.087921
0.083038
0.075226
0.062042
0.070831
0.077179
0.067413
0.065948
0.079620
0.080109
0.073273
0.061066
0.061066
0.040070
0.025421
0.025421
0.021027
0.026886
0.025421
0.022003
0.017609
-0.003845
0.009308
-0.004333
0.004425
-0.004333
-0.014099
-0.021912
-0.017029
-0.013123
-0.020935
-0.035095
-0.034607
-0.028259
-0.029236
-0.026306
-0.018982
-0.028748
-0.023865
-0.022888
-0.023376
-0.025330
-0.020935
-0.012146
-0.023376
-0.012634
-0.016052
-0.013611
-0.002380
-0.009216
0.001984
0.003937
0.008820
-0.008240
-0.007263
-0.004333
-0.006287
0.011261
-0.003845
-0.004822
0.003448
-0.005310
-0.007263
-0.016052
-0.012634
-0.014099
-0.014587
-0.021912
-0.026794
-0.021423
-0.026794
-0.024841
-0.020935
-0.024841
-0.030212
-0.020935
-0.028748
-0.032166
-0.025818
-0.024353
-0.027283
-0.018982
-0.018982
-0.009216
-0.008240
-0.013611
-0.005798
-0.004822
-0.005798
-0.006775
0.001984
-0.002380
0.016144
0.005890
-0.004333
0.006866
-0.000916
0.014191
0.006378
0.005890
0.002960
0.001495
0.002960
0.004425
0.003937
-0.008728
-0.006775
-0.004333
-0.014587
-0.024841
-0.032166
-0.032654
0.005402
0.077667
0.145050
0.166534
0.123566
0.068878
-0.061951
-0.039001
0.149445
0.249542
0.138214
-0.039001
-0.012634
0.103058
0.133331
0.112823
0.077667
0.064484
0.039093
0.010773
-0.001404
-0.013611
-0.023376
-0.025330
-0.034607
-0.030212
-0.031677
-0.030212
-0.022400
-0.024841
-0.004333
-0.004333
-0.012634
-0.001404
0.009308
0.019073
0.017120
0.017609
0.015167
0.030792
0.022003
0.032257
0.018585
0.011261
0.021515
0.022491
0.020538
0.019562
0.008820
0.023956
0.004425
0.008820
0.009308
-0.000427
0.007843
0.000519
0.006378
0.009796
-0.002869
-0.007263
-0.003357
-0.002380
-0.007751
-0.006287
0.005402
0.000519
0.000519
0.005402
0.003448
-0.004333
-0.004333
0.002472
-0.007751
0.007355
-0.003357
-0.006287
0.005890
0.005890
-0.001892
-0.007263
-0.005798
-0.007263
-0.001404
-0.005798
-0.008240
0.002960
0.001495
-0.003357
-0.000916
-0.016052
-0.007263
-0.002869
-0.008240
-0.010193
-0.018982
-0.000916
-0.008240
-0.011169
-0.010681
-0.005310
-0.009216
-0.014587
-0.002869
-0.016541
-0.010193
-0.020447
-0.014099
-0.012634
-0.003357
-0.018494
-0.017029
-0.002869
-0.000427
-0.007751
-0.006287
-0.018982
-0.005798
-0.005310
-0.007263
-0.003845
-0.008728
0.000031
-0.003845
-0.004333
-0.001892
0.001007
-0.002380
-0.001892
0.001007
-0.001404
0.008331
0.005890
0.002960
-0.006775
-0.000916
0.001007
-0.013123
-0.007263
-0.002869
0.001495
-0.001404
-0.001404
-0.007263
-0.007263
0.001984
-0.006287
-0.010193
-0.007751
-0.007751
-0.004822
-0.008728
-0.033142
-0.024353
-0.031189
-0.050720
-0.078552
-0.082947
-0.033142
0.052765
0.222198
0.232941
0.092804
-0.055603
-0.222107
-0.157654
0.010773
0.181183
0.296417
0.288116
0.039581
-0.091736
-0.035583
0.037628
0.062042
0.063507
0.063507
0.052277
0.039093
0.016632
-0.000427
-0.006287
-0.007263
-0.014587
-0.016052
-0.020935
-0.021423
-0.022400
-0.018982
-0.013611
0.006866
0.006866
0.003937
0.007355
0.014191
0.011261
0.008820
0.012238
0.004425
0.008331
0.007843
0.001984
-0.006775
0.008331
0.010284
0.001984
-0.005310
-0.004333
-0.011169
-0.000427
0.007843
-0.009216
-0.013123
-0.013123
0.008820
-0.007751
-0.001404
-0.005310
-0.005310
-0.003357
-0.002380
-0.008728
-0.001404
0.007843
0.010284
0.002960
-0.001404
0.000031
0.005890
-0.003845
0.001495
-0.002380
0.007843
-0.001404
-0.002380
0.014191
0.002472
0.002960
0.012238
-0.003845
-0.008240
-0.000427
0.001495
-0.000427
-0.003845
0.008820
-0.002869
0.002960
0.013214
0.011749
0.001495
0.012726
0.008820
0.006378
0.007843
0.004913
-0.000916
-0.002869
0.003937
0.013214
0.006866
0.006378
0.001007
0.010284
0.013214
0.004913
0.006866
0.002472
0.017609
0.009308
-0.017517
-0.034119
-0.014587
-0.002869
0.002960
0.001495
-0.015076
-0.018494
-0.016541
-0.018982
-0.020935
-0.024353
-0.030701
-0.028259
-0.027283
-0.024841
-0.018982
-0.018005
-0.028259
-0.028748
-0.026794
-0.013611
-0.020447
-0.020935
-0.008728
-0.013123
-0.007263
-0.013123
-0.009216
-0.007263
0.002472
-0.013123
-0.017517
-0.018494
-0.017029
-0.020447
-0.018982
-0.011169
0.039581
0.064972
0.034210
-0.028748
-0.039001
-0.033142
0.003448
0.030304
0.028839
0.004913
-0.012634
-0.015076
-0.008728
0.012726
0.034210
0.035187
0.011749
0.009796
-0.006287
0.010773
0.003448
0.030304
0.025909
0.022491
0.026398
0.030304
0.016632
0.022003
0.031281
0.037628
0.047882
0.056183
0.042023
0.040070
0.032257
0.034698
0.028351
0.030304
0.029816
0.031281
0.016632
0.022491
0.022980
0.030792
0.017609
0.012238
0.018585
0.014679
0.019562
0.014191
0.021515
0.019073
0.010284
0.011261
0.006866
0.001007
0.000031
0.010773
0.019562
0.002472
0.002960
0.017609
0.005890
-0.003845
0.010284
0.010773
0.020538
0.017120
0.004425
0.019073
0.032257
0.025909
0.035675
0.013214
0.011261
-0.003845
0.001984
0.005402
0.020538
0.012238
0.017609
0.007843
0.004913
-0.008728
0.000031
-0.000916
-0.014099
-0.000427
-0.002380
0.006378
-0.004822
-0.009705
-0.003357
-0.007751
-0.009216
-0.006287
0.001984
-0.004333
-0.010681
-0.018005
-0.012146
-0.010681
-0.006775
-0.020935
-0.030701
-0.027283
-0.034607
-0.027771
-0.043884
-0.046814
-0.035095
-0.048767
-0.064880
-0.061951
-0.067810
-0.069275
-0.067322
-0.070740
-0.077087
-0.073669
-0.059509
-0.071228
-0.075134
-0.074158
-0.076111
-0.070251
-0.067810
-0.053162
-0.039001
-0.025330
-0.013123
0.004913
0.025421
0.028351
0.063507
0.085480
0.106964
0.127472
0.156281
0.181671
0.199249
0.217804
0.278351
0.341339
0.353546
0.327667
0.309113
0.369171
0.393097
0.344269
0.268097
0.183624
0.132843
0.102081
0.086945
0.080109
0.073761
0.059113
0.023468
-0.029236
-0.082947
-0.148865
-0.190369
-0.240662
-0.253845
-0.235779
-0.180115
-0.134216
-0.199158
-0.333435
-0.372986
-0.345642
-0.283142
-0.180115
-0.125427
-0.113708
-0.074646
0.014679
0.007843
0.007843
-0.034607
-0.094666
-0.127380
-0.083923
-0.027771
0.039093
0.066925
0.103058
0.140656
0.134796
0.131866
0.120148
0.104523
0.109894
0.099640
0.081085
0.075714
0.055206
0.053741
0.049835
0.042023
0.033234
0.027863
0.024445
0.011749
0.016632
0.001984
0.001007
-0.013611
-0.020447
0.003937
-0.006287
0.000519
0.009308
0.000519
0.011261
-0.006775
0.004913
0.001495
0.011749
0.014679
0.023956
0.018097
0.012238
0.006866
0.006866
0.001495
-0.003357
-0.015564
0.002472
0.007355
-0.004822
-0.005798
-0.004333
0.008331
0.005890
-0.007263
-0.004333
-0.006287
-0.004822
-0.006287
-0.012146
-0.010193
-0.003845
0.000519
-0.003845
0.000519
-0.002869
-0.018982
-0.007751
-0.000916
-0.015076
-0.000427
-0.017029
-0.012634
-0.003845
-0.003357
-0.010193
-0.013611
-0.011658
-0.018494
-0.002380
-0.012146
-0.012146
-0.009705
-0.017517
-0.000916
-0.024353
-0.012634
-0.016541
-0.017029
-0.016541
-0.017029
-0.025330
-0.025330
-0.013123
-0.010681
-0.029724
-0.037048
-0.022888
-0.011658
-0.018494
-0.014587
-0.020447
-0.007751
-0.008240
-0.016052
-0.004822
-0.003357
0.010773
0.004425
0.005402
0.004913
0.013214
0.002472
0.004913
0.012726
0.008331
0.013702
0.009796
0.003937
-0.001892
0.012726
0.010773
-0.002869
0.005402
0.003937
-0.000427
0.006378
0.000031
-0.007263
0.004425
0.002960
-0.010681
-0.006775
-0.011169
-0.018005
-0.004333
-0.003357
-0.001404
0.005890
0.045441
0.041046
-0.084900
-0.256775
-0.164001
-0.051208
-0.019470
-0.070740
-0.122498
-0.116150
-0.137634
-0.048767
0.045929
0.027863
-0.085388
-0.166931
-0.073669
0.016144
0.060089
0.109894
0.188507
0.155304
0.096222
0.107452
0.176788
0.189972
0.192902
0.186554
0.183624
0.179230
0.172394
0.144073
0.137238
0.136261
0.126495
0.116730
0.098175
0.089386
0.078156
0.068878
0.061554
0.053253
0.038605
0.040070
0.030792
0.029816
0.023956
0.017120
0.016144
0.017120
0.011261
0.010773
0.008820
0.009796
0.007843
-0.008240
-0.005310
-0.001892
0.002472
-0.013611
-0.015564
-0.008728
-0.015076
-0.014099
-0.009216
-0.014099
-0.014099
-0.010681
-0.001892
0.001984
-0.017517
-0.019470
-0.020935
-0.001892
-0.021423
-0.002869
-0.008728
-0.015564
-0.015564
-0.015076
-0.008728
-0.009216
-0.013123
-0.020447
-0.022400
-0.015564
-0.015076
-0.014099
-0.022400
-0.023865
-0.012634
-0.011169
-0.011658
-0.010681
-0.014587
-0.014099
-0.010193
-0.014587
-0.007263
-0.011658
-0.005310
-0.000916
-0.010681
-0.013611
-0.017029
-0.007751
-0.019958
-0.023865
-0.012146
-0.019470
-0.020935
-0.011169
-0.021912
-0.018982
-0.032166
-0.031189
-0.035095
-0.017029
-0.024353
-0.026306
-0.027283
-0.019958
-0.015564
-0.016541
-0.009216
-0.016052
-0.015076
-0.006775
-0.000916
-0.002380
-0.001892
0.003937
0.001495
0.005402
0.004913
-0.001892
0.010773
0.007843
0.011749
-0.003357
0.021027
0.013702
-0.002380
-0.004333
-0.001404
-0.021423
-0.022888
-0.065369
-0.116638
-0.151306
-0.141052
-0.060974
-0.001404
0.025421
0.033234
0.019073
0.050323
0.023468
-0.087341
-0.206482
-0.156189
-0.087341
0.056671
0.164093
0.163605
0.133331
0.099640
0.087921
0.065948
0.082062
0.078156
0.097198
0.098663
0.094269
0.070831
0.031769
0.001007
0.067902
0.107452
0.101593
0.055206
0.037628
0.028839
0.015167
0.006378
-0.009705
-0.003845
0.011749
0.002960
0.014679
0.010773
0.018097
0.014191
0.016144
0.023956
0.019562
0.011749
0.014679
0.009796
0.022003
0.016144
0.019562
0.015656
0.014191
0.014679
0.011261
0.022980
0.010284
0.004913
0.014191
0.009308
0.006866
-0.000916
0.016632
0.004425
0.000519
0.008331
0.001984
0.010284
0.005890
-0.001404
0.001984
0.004425
0.001495
0.012238
0.005890
0.005890
0.008331
0.007843
0.016632
0.011749
0.024445
0.018585
0.025909
0.015167
0.015656
0.015656
0.022003
0.014679
0.018097
0.021515
0.022980
0.019562
0.012238
0.011749
0.008820
0.002960
0.002960
-0.000916
-0.001404
0.006866
0.003448
-0.011658
-0.009705
0.005402
-0.003357
-0.002869
-0.001892
0.003937
-0.002380
0.014191
0.008820
0.002960
0.005890
-0.011658
-0.004822
-0.016541
-0.009216
-0.017029
-0.022888
-0.027771
-0.013611
-0.016541
-0.031677
-0.034607
-0.036560
-0.037048
-0.041443
-0.055115
-0.038025
-0.045837
-0.040466
-0.041931
-0.038025
-0.031189
-0.027283
-0.029724
-0.033142
-0.030701
-0.025330
-0.010681
-0.011169
-0.007263
-0.014587
-0.010681
-0.007751
-0.023865
-0.055115
-0.104919
-0.123474
-0.113708
-0.115662
-0.070251
0.007355
0.022491
-0.002380
-0.042419
-0.101501
-0.098572
-0.106384
-0.100525
-0.063904
-0.022888
0.006866
0.019073
0.029327
0.024933
0.016632
0.036652
0.045929
0.059601
0.065460
0.084015
0.086456
0.099152
0.096710
0.097687
0.100616
0.108917
0.096222
0.098663
0.100616
0.099640
0.091339
0.088898
0.099640
0.106476
0.092804
0.088898
0.076691
0.076202
0.065948
0.061066
0.042999
0.047882
0.051300
0.039581
0.027374
0.033234
0.022491
0.010284
0.019073
0.018097
-0.001892
0.003937
0.000519
0.003448
-0.007263
-0.004822
-0.004333
0.001495
-0.012634
-0.014587
-0.007751
-0.011169
-0.006287
-0.021912
-0.005798
-0.018494
-0.015076
-0.001404
-0.008728
-0.012634
-0.008240
-0.020447
-0.014587
-0.026306
-0.013611
-0.005310
-0.014099
-0.011169
-0.009216
-0.018005
-0.005310
-0.003357
-0.011169
-0.005798
-0.003357
-0.012146
0.001984
-0.003357
-0.008240
0.001007
-0.023376
-0.015564
-0.001892
-0.006287
-0.000427
-0.001892
-0.024841
-0.007263
-0.003845
-0.013123
-0.022888
-0.013123
-0.006775
-0.002380
-0.009705
-0.011658
0.001495
0.003448
0.000031
-0.006775
-0.015076
-0.003845
-0.024353
-0.034119
-0.041443
-0.030212
-0.044861
-0.031677
-0.044861
-0.040955
-0.052185
-0.063416
-0.079529
-0.072205
-0.062927
-0.077087
-0.084900
-0.068787
-0.060974
-0.042908
-0.059021
-0.073181
-0.061951
-0.023865
-0.003845
0.010773
0.047882
0.086945
0.089386
0.094269
0.103058
0.129913
0.155304
0.193390
0.212433
0.230011
0.264679
0.289581
0.342316
0.389191
0.372101
0.338409
0.378448
0.427277
0.398956
0.318878
0.225128
0.112823
0.045441
0.004913
-0.020447
-0.029236
-0.049744
-0.161560
-0.186951
-0.122009
-0.115662
-0.172302
-0.326599
-0.383728
-0.418884
-0.395935
-0.354919
-0.304626
-0.276306
-0.231384
-0.169861
-0.099548
-0.041931
0.031769
0.041046
0.024445
0.026886
0.062042
0.083527
0.099152
0.109894
0.112335
0.130402
0.150421
0.140656
0.127960
0.105011
0.086945
0.060577
0.047394
0.019073
0.020050
0.019073
0.005402
-0.006287
-0.014587
-0.016052
-0.020935
-0.038025
-0.029236
-0.037537
-0.034119
-0.033142
-0.042419
-0.035095
-0.025818
-0.030701
-0.037537
-0.032654
-0.030212
-0.031189
-0.023865
-0.027771
-0.026794
-0.025330
-0.016541
-0.026794
-0.009216
-0.016052
-0.005798
-0.010681
-0.024353
-0.007263
-0.021423
-0.017517
-0.021912
-0.014099
-0.013611
-0.008240
-0.009216
-0.002869
-0.011658
0.000031
0.008820
-0.003845
-0.011169
0.016632
0.011261
-0.000916
0.000519
0.002960
0.004425
0.019562
0.010773
0.007843
0.010773
0.010284
0.007843
0.003937
0.006378
0.008331
0.014191
0.006378
0.004913
-0.007263
0.003937
0.007355
-0.001892
0.002472
0.007355
0.000031
0.003448
0.000031
-0.008728
0.008820
-0.007263
0.000031
0.000031
-0.004822
-0.009216
0.000031
-0.001404
0.003448
-0.003357
-0.011658
-0.010681
-0.024841
-0.037048
-0.042419
-0.057068
-0.093689
-0.087341
-0.049744
0.069366
0.204620
0.330597
0.239288
-0.110779
-0.275818
-0.122009
-0.023376
-0.034607
-0.021423
0.061066
0.120636
0.062042
0.018097
-0.008728
-0.045349
-0.088318
-0.061462
-0.055603
-0.061951
-0.075134
-0.062927
-0.056580
-0.035583
-0.032654
-0.029724
-0.022400
0.000519
0.011261
0.026398
0.034698
0.050323
0.047394
0.049835
0.063995
0.057159
0.058136
0.047394
0.040558
0.039581
0.039093
0.034698
0.035675
0.022003
0.022003
0.015167
0.011261
0.004913
0.019562
0.010284
0.013214
-0.003845
0.005402
-0.006287
-0.004333
-0.004333
-0.013611
-0.009216
-0.003845
-0.002869
-0.005310
-0.003357
-0.005798
-0.001404
0.003937
-0.001404
-0.007263
-0.005798
0.000519
-0.000916
0.004425
0.006378
0.005890
0.004425
0.007843
0.010284
0.015656
0.011749
0.011261
0.017120
0.008331
0.009796
0.007843
0.008820
0.013214
0.009308
0.018585
0.020050
0.005402
0.010773
0.006866
0.012726
0.015167
0.017120
0.009308
0.012238
0.013702
0.011749
0.017120
0.024445
0.026886
0.018585
0.018585
0.013702
0.023468
0.017120
0.016632
0.014679
0.007355
0.020538
0.020050
0.015656
0.008820
0.018585
0.009308
-0.007263
-0.013123
-0.020935
-0.002869
0.018585
0.024933
0.091827
0.196808
0.188995
0.073761
-0.043884
-0.037537
-0.022400
0.066925
0.135773
0.160675
0.200226
0.219757
0.217316
0.230011
0.209991
0.144562
0.086456
-0.047302
-0.085388
-0.036072
0.054718
0.079132
0.062042
0.060089
0.027863
0.013702
-0.018494
-0.070251
-0.093689
-0.111755
-0.100525
-0.101013
-0.091736
-0.082458
-0.075134
-0.063416
-0.050232
-0.041931
-0.031189
-0.033630
-0.032654
-0.025818
-0.001892
-0.019958
-0.019958
-0.014587
-0.013611
-0.003845
-0.000427
-0.008240
-0.014099
-0.004822
-0.008728
0.001495
0.000519
0.004913
0.005402
0.008331
0.011749
0.009308
-0.001404
0.005402
0.007843
0.003448
0.000519
-0.002380
-0.001892
-0.006775
0.009308
0.019073
0.029327
0.005402
-0.152771
-0.133240
0.013214
0.066925
0.029816
0.013214
-0.003357
-0.017029
-0.026306
-0.039001
-0.059509
-0.038513
-0.020447
-0.020447
-0.022888
-0.017029
-0.018982
-0.017517
-0.027283
-0.023865
-0.032654
-0.028259
-0.038513
-0.050720
-0.045349
-0.045837
-0.041443
-0.044861
-0.038513
-0.029236
-0.024353
-0.015564
-0.023376
-0.027283
-0.015564
-0.018982
-0.022888
-0.013123
-0.014099
-0.000916
0.006866
0.006866
0.000031
0.011261
0.012726
0.003448
0.000519
-0.003845
0.004425
0.007843
-0.010193
0.009308
0.001984
0.002960
0.010284
-0.004822
0.003448
0.001495
0.002960
0.004913
-0.009705
-0.027771
-0.032654
-0.034607
-0.068787
-0.034119
-0.000916
0.011749
0.044464
0.084015
0.090851
0.051300
0.062531
0.037628
0.019562
0.005402
0.007843
0.044952
0.101593
0.141144
0.158722
0.126495
0.090363
0.084503
0.062531
0.064484
0.055695
0.049347
0.047394
0.038605
0.026886
0.012238
-0.003845
0.006378
0.010284
-0.016052
-0.024841
-0.028259
-0.025818
-0.020447
-0.029236
-0.033630
-0.039490
-0.034119
-0.038513
-0.039490
-0.035583
-0.016541
-0.010681
-0.015076
-0.007263
0.005890
0.014191
0.011749
0.011261
0.009796
0.008820
0.013702
0.013214
0.011749
0.015167
0.023956
0.027374
0.023956
0.025421
0.023956
0.020538
0.001495
-0.007751
0.001984
0.000031
-0.010193
-0.013611
-0.027283
-0.020935
-0.016541
-0.022400
-0.024353
-0.015076
-0.018005
-0.015076
-0.001404
-0.005310
0.010284
0.013214
0.023468
0.009796
0.020538
0.017120
0.030792
0.037628
0.032257
0.035675
0.045929
0.042999
0.042511
0.034210
0.024445
0.032257
0.032745
0.052277
0.042511
0.043976
0.042511
0.039093
0.046417
0.051788
0.050323
0.043976
0.037140
0.027374
0.002472
-0.028259
-0.014099
0.011749
0.036163
0.027863
0.035187
0.019562
-0.001404
-0.019958
-0.032654
-0.022888
-0.041443
-0.038513
-0.028748
-0.025330
-0.017517
-0.030701
-0.016052
-0.028259
-0.020447
-0.026794
-0.016052
-0.028259
-0.018494
-0.017029
-0.017517
-0.019470
0.002472
-0.001892
0.016144
0.036652
0.012726
-0.015076
-0.043396
-0.021912
0.021027
0.040070
0.033234
0.026886
0.054718
-0.053162
-0.132751
-0.140076
-0.117615
-0.044373
-0.012146
-0.009705
-0.006775
-0.018494
-0.015076
-0.019958
-0.028748
-0.039490
-0.045837
-0.044861
-0.004822
0.038605
0.058624
0.075714
0.078644
0.083038
0.074249
0.088898
0.077179
0.072784
0.068878
0.059113
0.056183
0.052277
0.037628
0.028839
0.023956
0.018097
0.022980
0.008820
-0.007263
-0.001404
-0.006775
-0.002869
-0.017029
0.001984
-0.009216
-0.007263
-0.016052
-0.004822
-0.017517
-0.010193
-0.008728
-0.015564
-0.012146
-0.010193
-0.001892
-0.016541
-0.007751
0.004913
0.026886
0.022003
0.035187
0.048859
0.062042
0.053253
0.040070
0.022491
0.035187
0.035187
0.039093
0.049835
0.067413
0.096222
0.081573
0.078644
0.075714
0.051788
0.051788
0.046417
0.034698
0.020538
0.012726
0.013214
0.014679
0.017120
0.014679
0.016144
0.011749
-0.004822
-0.017029
-0.012146
-0.001404
-0.018982
-0.024841
-0.013611
-0.031677
-0.056091
-0.032166
-0.028748
-0.027771
-0.010193
-0.012146
-0.014587
-0.002869
-0.013611
-0.023376
-0.018005
0.000031
0.000519
0.003937
-0.000427
0.000519
0.004913
0.004425
0.009796
0.023468
0.014679
0.010773
0.022003
0.016632
0.017609
0.015167
0.009308
0.005402
0.019073
0.009308
0.008331
0.009796
0.006866
-0.017029
-0.029236
-0.045837
-0.036072
-0.033630
-0.024353
-0.004822
-0.014587
-0.034119
-0.039978
-0.046814
-0.050232
-0.043396
-0.031189
-0.037048
-0.034119
-0.029724
-0.029236
-0.018005
-0.028259
-0.022888
-0.014099
-0.016541
-0.006775
-0.000916
-0.009705
0.002960
-0.007751
-0.001404
-0.001404
0.003448
0.000519
0.009308
-0.006775
0.000519
-0.004822
0.001007
-0.005798
-0.013611
-0.009216
-0.015564
-0.016052
-0.017029
-0.018494
-0.016541
-0.008728
-0.020447
-0.039490
-0.047791
-0.072693
-0.101990
-0.154724
-0.156189
-0.087830
0.073761
0.210480
0.165070
0.087433
-0.013611
-0.214783
-0.263123
-0.107849
0.021515
0.056671
0.046906
0.033234
0.027863
0.012238
0.021027
0.009308
-0.021912
-0.028748
-0.039978
-0.055603
-0.064392
-0.049255
-0.039001
-0.032654
-0.025818
-0.019470
-0.014587
-0.007751
-0.017517
0.008820
0.005402
0.025909
0.032745
0.048370
0.060577
0.078644
0.081573
0.116241
0.150909
0.173859
0.188507
0.220245
0.227570
0.237823
0.273956
0.318390
0.382843
0.415558
0.364777
0.351593
0.407745
0.412628
0.377472
0.308624
0.239777
0.170441
0.127960
0.116730
0.100616
0.086456
0.080109
0.037628
-0.020447
-0.073181
-0.121521
-0.176208
-0.218201
-0.248474
-0.257751
-0.265076
-0.260193
-0.240173
-0.219666
-0.198669
-0.178162
-0.158630
-0.125427
-0.117615
-0.094177
-0.086365
-0.081970
-0.078552
-0.064392
-0.061462
-0.037048
-0.020935
-0.024353
-0.021423
-0.005798
-0.025818
-0.018982
-0.006287
-0.012634
-0.003357
-0.012146
-0.002380
0.003448
-0.010193
-0.008728
0.007355
-0.007751
-0.006287
-0.012634
-0.021912
-0.018005
-0.018494
-0.027283
-0.038025
-0.021912
-0.029724
-0.031189
-0.047302
-0.050232
-0.046326
-0.037537
-0.048279
-0.038025
-0.037537
-0.035583
-0.031189
-0.045349
-0.023376
-0.028748
-0.019470
-0.028748
-0.022888
-0.033142
-0.012634
-0.011658
-0.006287
-0.015564
-0.001892
-0.006775
-0.005310
-0.014099
-0.007751
0.003448
0.001984
-0.011658
-0.009216
-0.004333
0.004425
0.001007
-0.012634
-0.007263
0.004913
0.003448
0.002472
-0.006287
0.007355
0.005402
0.003448
0.000519
0.016144
0.026886
0.022003
0.018585
-0.025330
-0.065369
-0.073669
-0.043884
-0.000916
-0.026306
-0.073669
-0.051697
-0.012146
0.066437
0.142120
0.227570
0.177765
0.045441
-0.041931
-0.065369
0.002960
0.042999
0.100128
0.154816
0.157745
0.145050
0.130402
0.114288
0.076202
0.065948
0.046906
0.025421
0.021027
0.014191
-0.004822
-0.007751
-0.013611
-0.021912
-0.023865
-0.035583
-0.024841
-0.025330
-0.019470
-0.013123
-0.013611
-0.008728
0.001007
0.008331
0.011749
0.007843
-0.043884
-0.051208
0.006378
0.006378
0.005402
0.007355
-0.000427
-0.012634
-0.021912
-0.025330
-0.023865
-0.021423
-0.030701
-0.014587
-0.024353
-0.029236
-0.017517
-0.031677
-0.027771
-0.030212
-0.011658
-0.020935
-0.019470
-0.016541
-0.011169
-0.009705
-0.013611
-0.010193
-0.008240
-0.010681
-0.011658
-0.008240
-0.010681
0.001495
0.003937
0.000031
0.001984
-0.004333
0.000031
0.007843
0.002960
0.008820
0.002472
0.014679
0.011261
0.015656
0.004913
0.013702
0.017120
0.012238
0.016144
0.040558
0.021027
0.030304
0.025909
0.027374
0.029327
0.018097
0.015656
0.010773
0.023956
0.036163
0.026886
0.012238
0.001984
0.017120
0.014191
0.014679
0.006866
-0.001892
0.010284
-0.007751
-0.009216
-0.014587
-0.012146
-0.007263
-0.004333
-0.021423
-0.010193
-0.004822
-0.007263
-0.012634
-0.016541
-0.008240
-0.006775
-0.003357
-0.012146
-0.013611
-0.004822
0.002472
0.016144
0.054718
0.015167
-0.120056
-0.226013
-0.138123
-0.040955
0.022003
0.071808
0.100616
0.066437
-0.031677
-0.098572
-0.134705
-0.136658
-0.106873
-0.064392
0.001984
0.136261
0.216827
0.274445
0.167511
0.022980
-0.012634
-0.014587
0.016144
0.101105
0.131866
0.147980
0.166046
0.151886
0.113800
0.095734
0.084015
0.064972
0.056183
0.038605
0.032745
0.030304
0.024933
0.012238
0.008820
0.011261
0.011261
0.012238
0.003937
0.005890
0.012726
0.006378
0.015656
-0.000916
0.015167
0.013214
0.004913
0.008331
0.003448
0.003448
0.008820
0.005402
0.004425
-0.016052
0.004425
-0.002869
-0.007751
0.000031
-0.003357
-0.007751
-0.011658
-0.017029
-0.021423
-0.024353
-0.019958
-0.015076
-0.033630
-0.031677
-0.023376
-0.025330
-0.044373
-0.033630
-0.019470
-0.021912
-0.037537
-0.031677
-0.028259
-0.031189
-0.016052
-0.030212
-0.015564
-0.019958
-0.013611
-0.010193
-0.018982
-0.013611
-0.001892
-0.005310
-0.011169
-0.005310
-0.000916
0.006866
0.013702
0.009796
0.020050
0.047394
0.058624
0.053741
0.019562
-0.039490
-0.091248
-0.046326
0.011749
0.022003
0.017120
0.031769
0.004425
-0.023376
-0.040466
-0.054138
-0.058044
-0.050720
-0.044861
-0.050720
-0.039490
-0.036560
-0.034607
-0.030212
-0.039490
-0.027283
-0.017517
-0.033142
-0.010193
-0.009216
-0.007751
-0.008240
-0.007751
-0.008240
-0.005310
0.001984
0.008820
-0.012634
0.004913
-0.001404
0.003448
0.001495
0.013214
0.018585
0.025909
-0.017517
-0.058533
-0.071228
-0.032166
0.006866
0.004425
0.027863
0.007843
0.003937
0.014191
-0.024353
-0.018005
-0.031677
-0.063904
-0.027771
0.166046
0.255890
0.170441
0.108429
-0.003845
-0.026306
-0.015564
0.056671
0.108917
0.203644
0.160187
0.098175
0.082062
0.068878
0.078156
0.063019
0.060089
0.047882
0.035187
0.022491
0.009796
-0.009216
-0.015076
-0.011658
-0.000916
-0.016541
-0.013611
-0.008240
-0.012146
-0.021912
-0.036072
-0.025818
-0.021423
-0.031189
-0.028259
-0.034119
-0.027771
-0.030701
-0.033630
-0.033142
-0.022888
-0.035583
-0.024841
-0.023865
-0.026306
-0.029724
-0.012634
-0.023865
-0.022400
-0.018982
-0.027283
-0.017029
-0.013611
-0.012634
-0.018005
-0.009216
-0.003845
-0.005310
-0.013611
-0.012634
-0.021912
-0.001404
-0.004822
-0.008240
-0.001892
0.006866
0.028839
0.010773
0.001495
0.009796
0.001007
0.002960
0.008331
0.022491
0.026886
0.025421
0.028351
0.020538
0.009308
0.014191
0.019562
0.015656
0.020538
0.013702
0.025909
0.023956
0.014191
0.028839
0.022003
0.021515
0.011261
0.006378
0.009796
-0.000916
-0.000427
0.013214
0.007843
0.024933
0.017609
0.000031
0.011261
0.005890
-0.002869
-0.006775
0.006866
-0.004822
0.004913
-0.003357
0.001495
-0.010681
-0.002380
0.003448
0.014679
0.007843
-0.010193
0.012238
0.020538
0.017609
0.010773
0.022980
0.014191
0.012238
0.011749
0.025421
0.025909
0.017609
0.025909
0.021515
0.027374
0.015656
0.022491
0.019562
0.025909
0.020050
0.012238
0.023468
0.022980
0.019073
0.013702
0.010773
0.012238
0.010284
0.013702
0.021027
0.022003
0.008331
0.008820
0.011749
0.000031
-0.005798
0.001007
0.001007
-0.002380
-0.014587
-0.003357
-0.010681
-0.009216
-0.003845
-0.022888
-0.033142
-0.035095
-0.036560
-0.035583
-0.043884
-0.025818
-0.042908
-0.037048
-0.035583
-0.045837
-0.036072
-0.022888
-0.022888
-0.021912
-0.018494
-0.052673
-0.102966
-0.181091
-0.256775
-0.170837
-0.147888
-0.292419
-0.087830
0.236847
0.089874
-0.114197
-0.207458
-0.229431
-0.230896
-0.169861
-0.114197
-0.090271
-0.069275
-0.023865
0.000031
0.040070
0.050323
0.070343
0.062531
0.097687
0.119659
0.125519
0.149933
0.181671
0.191437
0.249542
0.273956
0.296417
0.305206
0.296417
0.328644
0.430206
0.503448
0.429230
0.370636
0.457550
0.424347
0.305695
0.151886
0.095245
0.108429
0.128937
0.129425
0.108429
0.091827
0.066437
-0.004333
-0.070251
-0.136169
-0.182068
-0.225525
-0.229431
-0.248962
-0.243591
-0.227966
-0.212341
-0.198669
-0.179138
-0.152283
-0.137634
-0.123962
-0.103455
-0.095642
-0.074158
-0.061951
-0.069275
-0.050232
-0.053162
-0.045837
-0.037537
-0.033630
-0.029724
-0.020935
-0.028748
-0.035583
-0.031189
-0.023376
-0.020935
-0.012634
-0.023376
-0.010681
-0.018494
-0.014099
-0.007263
-0.023865
-0.014587
-0.015564
-0.006287
-0.006287
-0.006775
-0.013611
-0.011658
-0.004822
-0.016541
-0.015076
-0.011658
-0.006287
-0.008240
-0.022888
-0.016541
-0.002869
-0.002869
-0.000916
0.004425
0.000519
0.004913
0.010773
0.016144
0.022491
0.017120
0.027374
0.017609
0.025909
0.024933
0.019073
0.029816
0.025421
0.019073
0.013702
0.013702
0.012726
0.023956
0.018585
0.001495
0.005402
-0.011658
-0.009705
-0.002869
-0.007751
-0.004333
-0.011658
-0.009216
-0.003845
-0.017029
-0.014587
-0.006775
-0.006775
-0.007751
-0.010193
-0.013123
-0.012146
0.001495
-0.007263
-0.009216
-0.012634
-0.009705
-0.012634
-0.007263
-0.024841
-0.009216
-0.018982
-0.025330
-0.018005
-0.018982
-0.016052
-0.012634
-0.003845
-0.013611
-0.012146
-0.006775
-0.003845
-0.014099
-0.005798
-0.011169
-0.006775
-0.012634
0.004425
-0.003357
0.001007
-0.008240
0.006378
0.024933
-0.040466
-0.139099
-0.167419
-0.044861
0.031769
-0.068298
0.013214
0.228546
0.130890
0.005890
-0.078552
-0.077576
-0.042419
-0.006775
0.036163
0.080109
0.082550
0.085480
0.101593
0.102570
0.108917
0.098663
0.082062
0.081573
0.077667
0.066925
0.052765
0.053253
0.054230
0.068878
0.063995
0.063507
0.067413
0.063507
0.057159
0.052277
0.046417
0.045929
0.054230
0.024933
0.028839
0.025909
0.026886
0.023468
0.020538
0.011261
0.021515
0.005890
-0.003357
-0.013123
-0.007751
-0.005310
-0.008728
-0.021423
-0.013123
-0.016052
-0.009705
-0.022400
-0.014587
-0.014099
-0.017029
-0.005310
-0.003845
-0.019470
-0.004822
-0.000916
-0.005310
-0.006775
-0.000916
0.007355
0.003937
0.006378
0.000031
0.001007
0.016144
0.006866
0.003448
0.006378
0.006866
0.011261
0.013702
0.019073
0.015656
0.017609
0.016144
0.001984
0.004913
0.013214
0.010284
0.004913
0.003937
0.010773
0.019562
0.007355
0.003937
0.005890
0.008820
0.007843
0.009308
0.006866
0.000519
0.009796
0.009308
0.001495
-0.002869
0.002960
0.006378
0.010773
-0.001404
0.005402
0.006866
-0.000916
0.000519
0.006378
-0.006775
0.005890
-0.000427
-0.000427
-0.016052
0.001007
0.005890
-0.001892
-0.005310
0.005890
-0.004333
-0.005310
0.001984
-0.005310
0.010284
-0.003845
-0.004333
-0.000916
-0.002380
-0.005798
0.006866
-0.003357
0.000031
-0.010193
-0.006775
-0.002380
-0.002869
-0.009216
-0.002380
-0.011658
-0.017029
-0.018005
-0.028748
-0.048279
-0.057068
-0.100037
-0.109802
-0.131775
-0.143494
-0.126892
-0.091248
-0.050720
-0.000427
0.000031
-0.184998
-0.193787
-0.087341
0.003937
0.145050
0.110870
0.006378
-0.029236
-0.025330
0.002472
0.073273
0.134308
0.114777
0.124542
0.128448
0.139679
0.136261
0.114777
0.107452
0.085480
0.085968
0.079132
0.061554
0.040070
0.039093
0.042999
0.022003
0.023468
0.031281
0.013702
0.024445
0.009308
-0.001892
0.006866
0.001495
0.011749
-0.010193
0.000031
-0.000916
-0.007751
0.003448
-0.012634
-0.010681
-0.011169
-0.006775
-0.019958
-0.018982
-0.019958
-0.017517
-0.011658
-0.018005
-0.018494
-0.009705
-0.004822
-0.012634
-0.011169
-0.013123
-0.014099
-0.000916
-0.002380
-0.020447
-0.009705
-0.010681
-0.009705
-0.012634
-0.006287
-0.011169
-0.006775
-0.009216
-0.012634
-0.001892
0.001495
-0.014587
-0.004822
-0.006775
-0.000427
-0.003357
0.001007
-0.003357
-0.013123
0.002472
-0.003357
-0.000916
-0.001892
0.000031
-0.001892
0.013214
-0.000427
0.007355
0.008331
0.006378
0.003937
-0.001404
0.000031
0.004913
0.007355
0.008820
-0.003845
0.008820
0.001495
0.002472
0.002472
0.002472
0.006378
0.013702
0.004425
0.001007
0.002960
0.006866
0.008331
0.001495
0.001007
0.019073
0.007843
0.001984
0.004425
0.005890
0.004913
0.001984
-0.000916
0.008331
0.004913
0.007843
0.009796
0.001984
0.004913
-0.009705
0.000031
-0.003845
-0.004333
-0.000916
-0.015564
-0.015076
-0.020447
-0.032166
-0.020447
-0.033142
-0.043884
-0.048279
-0.045349
-0.049255
-0.058044
-0.058044
-0.058533
-0.067322
-0.068298
-0.070251
-0.074646
-0.080505
-0.067810
-0.066345
-0.083923
-0.073181
-0.062927
-0.063416
-0.052673
-0.056091
-0.044861
-0.049744
-0.058044
-0.085388
-0.116150
-0.128845
-0.094177
0.048859
0.237335
0.367218
0.368683
0.169952
0.013214
-0.090271
-0.111267
0.018585
0.173859
0.270538
0.313507
0.302277
0.288116
0.286163
0.302765
0.394562
0.439972
0.393097
0.371613
0.315948
0.231476
0.165070
0.137726
0.143097
0.187531
0.215851
0.201202
0.158234
0.122589
0.071808
0.022980
-0.016541
-0.061462
-0.121521
-0.173279
-0.195740
-0.219666
-0.224060
-0.233337
-0.237244
-0.219177
-0.207458
-0.185974
-0.176208
-0.154236
-0.139099
-0.131775
-0.119568
-0.098572
-0.092224
-0.078064
-0.063416
-0.062439
-0.057556
-0.059998
-0.046814
-0.030212
-0.036072
-0.037537
-0.038513
-0.026794
-0.019958
-0.010681
-0.011658
-0.003357
-0.008240
-0.005798
-0.012146
0.007843
0.016144
0.005890
0.014191
0.007355
0.011749
0.019073
0.012238
0.010284
0.020050
0.013214
0.012238
0.008820
0.010773
0.017609
0.011749
0.011261
0.017120
0.005402
0.005402
0.010773
0.006378
0.012238
0.007843
0.002960
0.006866
-0.003845
0.007843
-0.011169
-0.005798
0.000519
0.001007
0.002472
-0.011658
-0.002380
-0.002869
-0.003845
0.000031
-0.010193
-0.004822
-0.007751
-0.018005
-0.000427
-0.006287
-0.013611
-0.013611
-0.012634
-0.007751
-0.003845
0.002960
-0.009705
-0.002869
-0.004333
-0.007751
-0.000427
-0.006287
-0.008728
0.000031
-0.012146
-0.007263
-0.003357
-0.007751
-0.009705
-0.007751
-0.008240
-0.010681
-0.013123
-0.018494
-0.012146
-0.022400
-0.013611
-0.010193
-0.015564
-0.016052
-0.010681
-0.017029
-0.009216
-0.011169
-0.015076
-0.016052
-0.001892
-0.005798
-0.003357
-0.014099
0.007355
0.000031
0.000031
-0.000427
-0.000427
0.012726
0.013702
0.012238
0.011261
0.022491
0.013214
0.000031
-0.014099
-0.004822
-0.004333
0.002472
0.030304
0.123077
0.165070
0.164581
0.128448
0.027863
-0.091736
-0.219666
-0.156677
-0.056580
-0.041443
-0.038025
0.003448
0.097687
0.180206
0.188995
0.134796
-0.063416
-0.139587
-0.168396
-0.139099
-0.075623
-0.004822
0.033234
0.055206
0.076691
0.060089
0.042999
0.032745
0.024933
0.026398
0.021515
0.017609
0.005402
0.016632
0.026398
0.023468
0.020050
0.015656
0.021027
0.030304
0.032257
0.031281
0.039093
0.034210
0.031281
0.023468
0.022491
0.022980
0.022491
0.028839
0.016632
0.015167
0.011261
-0.002869
0.001984
-0.001404
0.001984
-0.006287
0.004425
-0.011658
-0.001892
-0.002380
-0.002869
0.008331
-0.001404
0.003448
0.001495
0.001495
0.011261
-0.005310
0.006378
0.002960
0.007843
0.014679
0.006378
0.015167
0.001007
0.004425
0.009308
0.013702
0.011749
-0.000916
0.006378
0.017609
0.016632
0.004425
0.007843
0.005890
0.011261
0.005402
0.011749
0.011749
0.011749
0.007355
0.000031
0.006866
0.001007
0.013214
0.006866
0.005402
0.005402
0.008820
-0.003357
0.002960
0.006378
0.001495
-0.001404
-0.009216
0.000031
-0.005798
0.001984
-0.000916
0.002472
-0.007751
0.005402
-0.004822
0.003448
-0.006287
0.001495
-0.004333
0.001495
-0.002869
-0.000916
0.008820
0.003448
0.006866
-0.002380
0.001984
0.013214
0.018097
0.012238
0.001495
0.014679
0.008820
0.012238
0.018585
0.018097
0.028839
0.025421
0.017120
0.026886
0.026886
0.028839
0.030304
0.023956
0.045929
0.042023
0.047882
0.064972
0.064484
0.052277
0.000031
-0.042908
-0.052673
-0.074646
-0.004822
0.083527
0.063995
0.019562
0.004913
-0.008240
-0.061462
-0.088806
-0.089783
-0.072693
-0.034607
0.030792
0.075714
0.057159
0.004913
0.034210
-0.015076
-0.099548
-0.096619
-0.046326
0.027374
0.180206
0.262726
0.116730
-0.004822
0.010284
0.019073
0.053253
0.061554
0.074738
0.083527
0.080597
0.076202
0.082062
0.067902
0.045441
0.042023
0.035187
0.033234
0.013702
0.019562
0.012726
0.005890
-0.006287
-0.016541
-0.002869
-0.007751
-0.018982
-0.031677
-0.042908
-0.031677
-0.026794
-0.025330
-0.036072
-0.029724
-0.031189
-0.025330
-0.036560
-0.024841
-0.029236
-0.014587
-0.016541
-0.032654
-0.025330
-0.013123
-0.024353
-0.011658
-0.022888
-0.018005
-0.018982
-0.018982
-0.025330
-0.021912
-0.015076
-0.012146
-0.010193
-0.018494
-0.022888
-0.012634
-0.007751
-0.019958
-0.019470
-0.005310
-0.005310
-0.009705
0.001495
-0.008728
-0.000916
0.006378
0.003448
-0.005798
-0.005798
-0.007751
0.012726
0.002960
-0.004822
0.001007
0.007355
0.008820
0.002472
-0.002869
0.005402
0.000031
0.008820
0.004425
0.009796
0.013214
0.009796
0.004913
0.011261
0.007355
0.004913
0.015656
0.007355
0.007843
0.007355
0.007355
0.007355
0.012726
0.008820
0.002472
0.011261
0.011749
0.005402
0.016632
0.018097
0.006378
0.007355
0.022491
0.010284
0.003448
0.012726
0.023956
0.017609
0.030792
0.009796
0.018585
0.017120
0.020050
0.016632
0.017609
0.018097
0.016632
0.017609
0.017120
0.025909
0.029327
0.023468
0.020050
0.018097
0.010284
0.006866
0.008331
-0.027771
-0.052673
-0.057068
-0.046814
-0.017517
-0.019470
-0.021423
-0.025330
-0.031189
-0.035583
-0.047302
-0.038025
-0.051697
-0.082458
-0.104431
-0.084900
-0.094177
-0.091736
-0.045837
0.013702
0.040558
0.027374
-0.014587
-0.021423
-0.045349
-0.089294
-0.086853
-0.072205
-0.035583
0.039581
0.111359
0.102081
0.041046
0.012726
0.009308
0.010773
0.031769
0.025909
0.027863
0.044952
0.058624
0.068390
0.087433
0.076202
0.084015
0.066437
0.045929
0.029327
0.039093
0.035675
0.039581
0.073761
0.074249
0.049835
0.041046
0.035187
0.046906
0.040558
0.054230
0.063019
0.049835
0.033722
0.021027
0.024445
0.008331
0.000519
-0.000427
0.001984
0.027863
0.023956
0.023956
0.033234
0.008331
-0.024353
-0.042419
-0.031189
-0.026306
-0.014587
0.000519
-0.005310
-0.006287
0.004425
-0.005798
-0.008240
0.003937
-0.003357
-0.001892
-0.006287
0.010773
0.015656
-0.000916
0.006866
-0.000916
0.001495
0.017120
-0.003845
-0.002380
0.005890
0.013214
0.009796
0.014679
0.007843
0.005402
0.005402
0.005890
-0.000427
-0.003357
0.001984
-0.015564
-0.013123
-0.021423
-0.022888
-0.005310
-0.004822
-0.017029
-0.017029
-0.015076
-0.004822
-0.006775
-0.001404
-0.004822
-0.005310
0.000519
-0.009705
0.009796
0.008820
0.033234
0.042023
0.041534
0.056671
0.049347
0.045441
0.052277
0.035675
0.036163
0.050812
0.047882
0.052277
0.060577
0.055206
0.044952
0.041534
0.035675
0.038605
0.048859
0.045929
0.032257
0.039581
0.035675
0.020050
0.020538
0.018585
0.014679
0.016632
0.025909
0.021515
0.008820
0.011749
0.009308
0.006866
0.001007
0.003448
-0.000427
-0.003357
-0.010681
-0.008728
-0.006287
-0.004333
0.001007
-0.007751
-0.015564
-0.005798
-0.000916
-0.008728
-0.007751
-0.009705
-0.002380
0.002472
-0.013123
0.002472
0.006866
0.003448
-0.002869
-0.002380
0.004913
0.008331
0.011749
0.019073
0.002472
0.027863
0.041534
0.057648
0.062042
0.104034
0.095245
0.074738
-0.033630
-0.234802
-0.401794
-0.505310
-0.395935
-0.120544
0.001984
0.087921
0.061554
-0.088806
-0.207947
-0.284119
-0.354919
-0.346619
-0.288513
-0.146423
-0.014099
0.076691
0.062531
0.058624
0.103546
0.179718
0.200714
0.203644
0.208527
0.215363
0.222687
0.209991
0.199249
0.202667
0.198273
0.180695
0.156769
0.143097
0.126495
0.114777
0.096222
0.072784
0.060089
0.041534
0.029816
0.012726
0.012726
0.015656
-0.011658
-0.009216
-0.014587
-0.005798
-0.027283
-0.028259
-0.024353
-0.040955
-0.040955
-0.043396
-0.042908
-0.044373
-0.047302
-0.037537
-0.038513
-0.037537
-0.022888
-0.020935
-0.033142
-0.034607
-0.042908
-0.030212
-0.037537
-0.030212
-0.029724
-0.032166
-0.023865
-0.025818
-0.039490
-0.033630
-0.029236
-0.032654
-0.018005
-0.026306
-0.031189
-0.022400
-0.025818
-0.021423
-0.025818
-0.028748
-0.032166
-0.018005
-0.015564
-0.012146
-0.004333
-0.008728
0.012238
0.014679
0.009796
0.019073
0.011749
0.029816
0.022003
0.027863
0.024445
0.039093
0.028839
0.034698
0.042511
0.034698
0.029816
0.032257
0.032745
0.035187
0.028839
0.021515
0.017609
0.023956
0.021515
0.020538
0.027374
0.028351
0.032745
0.016144
0.017120
0.017120
0.019073
0.004425
-0.000916
-0.001892
0.012238
0.020050
0.017609
0.025909
0.061554
0.049347
0.060089
0.036652
0.025421
0.028839
0.022491
0.029327
0.046417
0.047394
0.046906
0.044952
0.050323
0.036652
0.050323
0.052765
0.036163
0.032257
0.017120
0.018585
0.027374
0.022003
0.009308
0.019562
0.012238
0.016144
0.014191
0.007843
0.015167
0.016632
0.025909
0.019562
0.011261
-0.037537
-0.130798
-0.187927
-0.230896
-0.207947
-0.110291
-0.027283
-0.000427
-0.049255
-0.116150
-0.134705
-0.171814
-0.203552
-0.191833
-0.161072
-0.109314
-0.094666
-0.080505
-0.034607
0.008331
0.028839
0.038116
0.070831
0.073273
0.084991
0.073273
0.086456
0.105011
0.133820
0.126007
0.106964
0.137238
0.127960
0.125519
0.132843
0.115753
0.093781
0.087921
0.057159
0.046906
0.040558
0.039581
0.032257
0.006378
-0.026306
-0.048279
-0.059509
-0.062439
-0.079041
-0.087830
-0.090759
-0.094177
-0.084900
-0.096130
-0.091248
-0.094666
-0.103455
-0.111755
-0.111267
-0.096619
-0.075623
-0.062927
-0.055115
-0.039978
-0.031189
-0.002380
0.028839
0.056671
0.067413
0.091827
0.113312
0.129913
0.173859
0.227081
0.279816
0.331085
0.330597
0.309601
0.364288
0.428741
0.457550
0.413605
0.366241
0.233429
0.166046
0.135284
0.119171
0.134308
0.146027
0.142609
0.110382
0.042511
-0.022400
-0.100525
-0.158142
-0.202576
-0.229919
-0.248474
-0.247498
-0.251892
-0.234314
-0.213318
-0.192810
-0.172791
-0.145935
-0.133728
-0.114197
-0.094666
-0.083923
-0.062927
-0.045349
-0.026306
-0.035583
-0.048279
-0.015564
-0.023865
-0.005798
-0.018982
-0.016541
-0.011658
-0.017517
-0.009705
-0.014099
-0.010193
-0.009705
-0.002380
-0.002380
-0.006775
-0.011658
-0.009216
-0.024353
-0.016541
-0.013123
-0.006287
-0.006287
0.000519
0.012238
-0.001404
-0.064880
-0.138123
-0.160095
-0.116150
-0.080505
-0.044373
-0.015076
0.008331
-0.025818
-0.102966
-0.119568
-0.143005
-0.137146
-0.107361
-0.129822
-0.170837
-0.115173
-0.013123
0.092316
0.236359
0.210480
0.050812
-0.039978
-0.062927
0.003937
0.084503
0.150421
0.198761
0.193878
0.165070
0.144073
0.137238
0.154816
0.150909
0.144562
0.124542
0.110870
0.111359
0.088898
0.081085
0.082550
0.073761
0.050812
0.050812
0.052765
0.050812
0.044952
0.043976
0.045441
0.041534
0.035675
0.037140
0.032257
0.020538
0.017609
0.021027
0.007843
0.010284
0.017120
-0.000916
-0.008240
-0.007751
-0.011658
-0.002869
-0.022400
-0.023376
-0.034607
-0.024353
-0.028259
-0.037048
-0.026794
-0.050232
-0.035583
-0.050720
-0.050720
-0.049744
-0.060486
-0.059509
-0.060486
-0.059509
-0.051208
-0.053162
-0.036560
-0.032166
-0.034607
-0.042908
-0.032654
-0.036072
-0.032654
-0.033142
-0.022888
-0.027283
-0.030212
-0.018982
-0.004822
-0.007263
-0.008728
-0.011658
-0.016541
-0.018982
-0.044373
-0.072693
-0.026794
0.007843
-0.001404
-0.013123
-0.023376
-0.031189
-0.026306
-0.027283
-0.013123
-0.015076
-0.016052
-0.006775
-0.003357
-0.014587
-0.005798
-0.000916
0.007843
-0.002869
-0.000916
-0.001404
-0.005798
-0.006287
-0.000916
-0.001404
-0.016052
-0.006287
-0.012634
-0.005798
-0.010681
-0.017517
-0.010193
-0.014587
-0.020447
-0.007263
0.001007
0.005890
0.027374
0.041534
0.049835
-0.101990
-0.249939
-0.255798
-0.156189
-0.003845
0.079620
0.057159
0.006378
-0.023865
-0.032166
-0.060486
-0.132751
-0.162537
-0.136658
-0.048279
0.012238
0.088409
0.162140
0.106964
0.004913
-0.015564
0.028351
0.152374
0.297882
0.232941
0.157745
0.093292
0.071320
0.086456
0.137726
0.149445
0.168488
0.158722
0.151886
0.143097
0.128448
0.105011
0.094757
0.068878
0.058136
0.049835
0.043976
0.027863
0.021027
0.022491
0.018097
0.016632
0.017609
0.002960
0.005890
0.004913
0.001495
0.008331
0.001495
-0.003357
-0.000427
0.001495
0.002960
-0.012634
0.001007
-0.000427
0.003937
-0.000916
0.004913
-0.002869
-0.004333
0.000031
-0.004822
0.000519
-0.001404
-0.007751
-0.014587
-0.009216
-0.005310
-0.000916
-0.010193
-0.011658
-0.013611
-0.015076
-0.020447
-0.019958
-0.028259
-0.022888
-0.016541
-0.012634
-0.005310
0.004913
-0.014099
-0.013611
-0.022888
-0.024841
-0.018982
-0.023865
-0.009216
-0.016052
-0.005310
-0.004822
-0.017029
-0.012146
-0.006775
-0.004333
-0.010193
-0.010193
-0.015564
-0.010193
-0.004333
-0.011658
-0.011169
-0.010193
0.001007
0.000519
-0.001404
-0.001404
0.009796
0.016632
0.004425
-0.004333
-0.011169
-0.007263
-0.009216
-0.009216
0.000519
0.015656
0.026886
0.036652
-0.033142
-0.140564
-0.149841
-0.132263
-0.085876
-0.065857
-0.064880
-0.101990
-0.108337
-0.112732
-0.127380
-0.097107
-0.087341
-0.098572
-0.074158
-0.071716
-0.081482
-0.086365
-0.083435
-0.075134
-0.066345
-0.059021
-0.033142
0.064484
0.195343
0.209991
0.108917
0.038605
0.017120
0.035675
0.071808
0.096222
0.089874
0.119659
0.144562
0.126007
0.115265
0.098663
0.103058
0.087921
0.069855
0.062531
0.057648
0.047882
0.034698
0.027863
0.019073
0.011261
0.017120
0.002960
-0.003845
0.001007
-0.006287
0.005890
-0.007263
-0.003357
-0.013611
-0.001892
0.000519
-0.003357
-0.005310
-0.002380
0.006378
0.005402
0.003937
0.008820
0.007355
0.009308
0.003448
0.005402
0.008820
0.018097
0.005402
-0.000916
0.014191
0.015656
0.013214
0.007843
0.015656
-0.007263
0.008331
0.004425
-0.001404
0.002960
0.009308
-0.004822
0.005890
-0.013611
-0.011658
-0.002869
-0.003357
-0.017517
-0.011658
-0.017029
-0.025330
-0.016052
-0.029724
-0.032166
-0.025818
-0.031677
-0.034119
-0.031189
-0.048767
-0.038513
-0.045349
-0.058533
-0.053650
-0.054626
-0.069275
-0.074158
-0.063904
-0.074646
-0.077576
-0.079529
-0.081482
-0.079529
-0.080505
-0.091248
-0.091248
-0.095154
-0.091736
-0.086365
-0.085388
-0.096619
-0.088318
-0.082947
-0.075623
-0.051208
-0.020447
0.028351
0.084015
0.097198
0.035187
-0.054138
-0.029724
0.059601
0.094269
0.131378
0.140656
0.152863
0.168488
0.200226
0.224152
0.259308
0.334991
0.360382
0.322784
0.390656
0.471710
0.488312
0.458038
0.358917
0.267609
0.234894
0.224640
0.240753
0.214386
0.165070
0.144562
0.104523
0.068878
-0.001892
-0.096619
-0.211853
-0.246521
-0.172791
-0.073669
-0.128845
-0.289978
-0.371033
-0.400330
-0.353455
-0.310974
-0.270447
-0.214294
-0.172791
-0.140564
-0.100037
-0.090271
-0.071228
-0.056580
-0.053162
-0.061951
-0.068787
-0.054138
-0.031677
-0.028748
-0.011169
-0.005310
0.023956
0.017609
0.030792
0.044952
0.057159
0.082062
0.071808
0.049347
0.047882
0.054718
0.054230
0.067902
0.058624
0.046906
0.049835
0.046906
0.041534
0.024933
0.022980
0.025421
0.008820
0.002960
0.004913
-0.003357
-0.011169
-0.022400
-0.020935
-0.016052
-0.016052
-0.013611
-0.027771
-0.019470
-0.021423
-0.021912
-0.025818
-0.014099
-0.007751
-0.019470
-0.017517
-0.018494
-0.017029
-0.004333
-0.016052
-0.001404
-0.008240
-0.015076
-0.007751
-0.009705
-0.003357
-0.013611
-0.011169
-0.010681
-0.004822
-0.007751
-0.008240
-0.007263
-0.010193
-0.017517
-0.029236
-0.047791
-0.075134
-0.071716
0.072296
0.211945
0.105499
0.062042
0.035187
0.038605
0.043976
0.017120
-0.029724
-0.018005
-0.024841
-0.008240
0.030304
0.054718
0.031281
0.022491
0.014679
-0.026306
-0.050232
-0.063416
-0.033630
-0.056091
-0.080505
-0.096130
-0.073181
-0.070251
-0.053162
-0.033142
-0.031189
-0.005310
0.001984
0.000031
-0.000916
-0.003845
0.007355
0.000519
0.017120
0.007843
0.010284
0.007843
0.008331
0.006866
0.002960
-0.004333
0.008820
0.010773
0.009796
0.013702
0.021515
0.028839
0.032257
0.019562
-0.008240
-0.015076
-0.026306
-0.006775
0.013214
0.045441
0.012238
0.031769
0.074738
0.055206
0.011261
-0.111267
-0.055115
-0.021423
-0.008728
-0.002869
0.005890
0.007355
0.006378
-0.010193
-0.018494
-0.024353
-0.027283
-0.023376
-0.025330
-0.010193
-0.015564
-0.007263
-0.001404
-0.002869
-0.000916
-0.002380
0.005890
0.001007
0.001984
0.010284
0.017120
0.016632
0.017609
0.000031
0.011261
0.019562
0.031281
0.026398
0.017609
0.030304
0.013702
0.021515
0.028351
0.017120
0.018585
0.033234
0.032745
0.027863
0.023468
0.024933
0.018585
0.017120
0.035187
0.026398
0.021027
0.020538
0.008331
0.017120
0.017120
0.023468
0.013214
0.023468
0.013214
0.009308
0.023468
0.004913
0.004425
0.011749
0.005402
0.009796
0.014191
0.006378
0.003448
0.010773
0.012726
0.000519
0.015656
0.008820
0.015656
0.002960
0.015167
0.013702
0.008820
0.005402
0.012726
0.000031
0.008331
0.015656
0.001007
0.000031
-0.009216
-0.005798
-0.024841
-0.010681
0.128448
0.198761
0.178253
0.113312
0.051788
0.044464
0.079132
0.009796
-0.175232
-0.068787
0.069366
0.134308
0.071808
0.069366
0.069366
0.004913
-0.043884
-0.050232
-0.102966
-0.001892
0.115265
0.089874
-0.012634
-0.079529
-0.066345
-0.028259
0.005402
0.048370
0.057648
0.063507
0.054718
0.054718
0.068390
0.073761
0.046417
0.004913
0.007843
0.007355
0.009308
0.010773
-0.002869
-0.015564
-0.013123
-0.013611
-0.018982
-0.022888
-0.024841
-0.015564
-0.017517
-0.024353
-0.014587
-0.015564
-0.019470
-0.021912
-0.004822
-0.013123
-0.010681
-0.012634
-0.002380
-0.003845
0.000519
0.000031
-0.013611
-0.004333
0.013214
0.004425
-0.000427
0.000519
0.008331
0.007843
0.012238
0.002960
0.013702
0.016144
0.006866
0.006866
0.011261
0.011749
0.012726
0.019562
0.015656
0.007843
0.012238
0.011749
0.002960
0.011749
0.004913
-0.001404
-0.002380
-0.014099
0.003937
0.002472
-0.009216
-0.020935
-0.025818
-0.030212
-0.025818
-0.036072
-0.034119
-0.040466
-0.042908
-0.032166
-0.042908
-0.041931
-0.046814
-0.046326
-0.063416
-0.055603
-0.058044
-0.068298
-0.070251
-0.059509
-0.070740
-0.058533
-0.054138
-0.051697
-0.045837
-0.059021
-0.069763
-0.057068
-0.054626
-0.052673
-0.046326
-0.049255
-0.049744
-0.047791
-0.041443
-0.033142
-0.019470
-0.026794
-0.015564
0.005890
0.067413
0.141144
0.126007
0.020538
-0.030212
-0.000916
0.035187
0.059601
0.084991
0.087921
0.094269
0.088409
0.075226
0.063995
0.046906
0.042023
0.011261
0.047394
0.169464
0.206085
0.164093
0.124542
0.082062
0.087921
0.065948
-0.038025
-0.076599
-0.046326
0.019073
0.071808
0.100128
0.058136
0.041046
0.005402
-0.035095
-0.093201
-0.105408
-0.101501
-0.104919
-0.111267
-0.104431
-0.088318
-0.086853
-0.059509
-0.055603
-0.040466
-0.032654
-0.013123
-0.006287
0.005402
0.001984
0.018097
0.029816
0.026398
0.020050
0.032257
0.033234
0.048859
0.035675
0.036652
0.040558
0.039581
0.038605
0.028839
0.007843
-0.011658
-0.014099
-0.003357
0.001984
0.009308
0.011261
-0.001404
-0.004822
-0.007751
-0.002380
0.003448
-0.009216
-0.005310
-0.008240
0.000519
-0.005310
0.001007
0.000519
0.000031
0.000031
0.011749
0.010773
0.004913
0.010773
0.009796
0.010773
0.000031
-0.000916
0.013214
-0.001404
-0.002380
0.000031
0.002472
0.009796
-0.001892
-0.000427
0.003448
0.013214
-0.001892
-0.001404
0.005890
0.009796
0.006866
0.007355
0.010284
0.014191
0.010773
0.005402
0.010773
0.011749
0.018097
0.013214
0.023956
0.025421
0.030304
0.032257
0.020050
0.028351
0.013702
0.026886
0.022491
0.019073
0.027863
0.024445
0.022491
0.028351
0.006378
0.016144
0.004913
0.010284
0.007355
0.005890
0.001007
-0.003845
0.008331
-0.007751
0.002960
0.005890
-0.008240
0.010773
0.000031
-0.002380
-0.001892
0.007843
-0.005310
0.002472
0.002960
0.008820
0.005402
0.001984
0.012238
0.006378
0.000519
0.003937
-0.003357
-0.017517
-0.011658
-0.019470
-0.039978
-0.067322
-0.066833
-0.065369
0.017609
0.090363
0.010284
-0.113220
-0.087830
-0.054138
-0.078064
-0.039001
0.040558
0.165070
0.223663
0.103058
-0.009216
-0.085876
-0.135193
-0.102966
-0.038025
0.042023
0.070343
0.064484
0.032257
-0.008728
-0.040955
-0.089294
-0.109802
-0.117615
-0.120056
-0.111755
-0.110291
-0.103943
-0.115173
-0.105408
-0.085876
-0.074646
-0.057068
-0.054138
-0.043884
-0.013123
-0.006775
0.020050
0.030792
0.061066
0.085968
0.105011
0.155304
0.188507
0.224152
0.261261
0.276886
0.299347
0.307159
0.306183
0.385284
0.466827
0.448273
0.402863
0.480011
0.562042
0.528351
0.376007
0.225616
0.142120
0.128448
0.134796
0.126007
0.141144
0.136749
0.110382
0.026398
-0.053650
-0.122009
-0.194763
-0.226501
-0.258728
-0.270447
-0.264587
-0.255798
-0.245544
-0.242615
-0.211853
-0.199646
-0.162048
-0.141541
-0.122009
-0.102478
-0.095642
-0.094177
-0.074646
-0.067322
-0.043396
-0.039001
-0.035095
-0.029724
-0.020935
-0.010193
0.009308
0.010773
0.020538
0.026398
0.037140
0.037140
0.047394
0.070343
0.063507
0.075226
0.036652
0.013702
-0.002869
-0.000916
0.005402
0.012726
0.032257
0.029816
0.018585
-0.019470
-0.016541
-0.047791
-0.062439
-0.075623
-0.087341
-0.094666
-0.095642
-0.101990
-0.112732
-0.095642
-0.089294
-0.074158
-0.076111
-0.094177
-0.088806
-0.073181
-0.078552
-0.074646
-0.066345
-0.059509
-0.058533
-0.052185
-0.041931
-0.025330
-0.032166
-0.024841
-0.012634
-0.009216
-0.010681
-0.007751
0.005890
0.010284
0.018097
0.025421
0.030792
0.027374
0.011749
0.020050
0.022491
0.022491
0.017609
0.008331
-0.002869
-0.012634
0.009308
-0.009705
-0.102966
-0.240173
-0.229919
0.049835
0.288605
0.275421
0.210968
0.060089
-0.125916
-0.187927
-0.099060
-0.004333
0.064484
0.096222
0.097687
0.109406
0.112335
0.094269
0.054230
0.045929
0.039581
0.035187
0.017609
0.002472
-0.005798
-0.016052
-0.023376
-0.046814
-0.030212
-0.022888
-0.021912
-0.020935
-0.023865
-0.012146
-0.009216
-0.003357
-0.017517
-0.007263
-0.000916
-0.010681
-0.014099
-0.001892
-0.001892
-0.007263
-0.004822
0.003937
0.005402
-0.000916
-0.007263
-0.000916
0.003448
0.006378
0.008820
0.004425
-0.008728
0.004425
0.001007
0.004913
0.003448
0.001984
0.005402
0.003448
-0.006287
-0.006287
-0.004822
-0.001404
0.006866
-0.003845
-0.010681
-0.003845
-0.000916
0.001495
-0.004822
-0.002869
0.000031
0.005890
-0.004822
-0.009705
-0.006775
0.000031
0.015167
0.002472
-0.002869
0.007355
0.006866
0.007843
0.001007
0.010284
0.005402
0.001984
0.000519
0.006378
0.002472
0.006866
0.005890
0.004425
0.019562
0.014191
0.024933
0.036163
0.069855
0.105499
0.103546
0.023956
-0.107849
-0.144470
-0.145447
-0.081482
-0.017517
0.004425
-0.017029
-0.039001
-0.069275
-0.084412
-0.106384
-0.122009
-0.130310
-0.124451
-0.111755
-0.108337
-0.083923
-0.078064
-0.052673
-0.037048
-0.025818
-0.004333
-0.000916
0.004425
0.019562
0.024445
0.036652
0.036652
0.043976
0.051788
0.045929
0.044464
0.042999
0.037628
0.047394
0.047882
0.034210
0.041046
0.031769
0.031769
0.039581
0.035187
0.029327
0.033234
0.036652
0.023468
0.025421
0.040558
0.038116
0.040558
0.032257
0.048370
0.040558
0.042023
0.042999
0.039581
0.013702
-0.012146
-0.045349
-0.043884
0.038605
0.133820
0.048370
0.016144
0.243195
0.406769
0.373566
0.237335
-0.027771
-0.145935
-0.095642
0.020050
0.144562
0.200226
0.203644
0.198273
0.178741
0.129913
0.083038
0.065460
0.027374
0.001984
-0.033142
-0.022888
-0.028748
-0.032166
-0.021423
-0.010681
-0.004822
0.010773
-0.003357
0.001984
0.001007
0.015656
0.013214
0.005402
0.012238
0.007355
0.007355
-0.008240
-0.007263
-0.013611
-0.003357
-0.011169
-0.010193
-0.019958
-0.020935
-0.008240
-0.026306
-0.022400
-0.020935
-0.013611
-0.020935
-0.042908
-0.025330
-0.021912
-0.023865
-0.019470
-0.034607
-0.015076
-0.026794
-0.027283
-0.031189
-0.039978
-0.025330
-0.032166
-0.038513
-0.038513
-0.030212
-0.030701
-0.021423
-0.024841
-0.015564
-0.013123
-0.025330
-0.017029
-0.035095
-0.051208
-0.047791
-0.033630
-0.027283
-0.015564
-0.018982
-0.027283
-0.026306
-0.045837
-0.050232
-0.054626
-0.059021
-0.051208
-0.057068
-0.062927
-0.039490
-0.057068
-0.044373
-0.049255
-0.039001
-0.049744
-0.036072
-0.036072
-0.038025
-0.022888
-0.016052
-0.022400
-0.028259
-0.024841
-0.013611
-0.005798
-0.012634
-0.000916
-0.001404
0.010773
0.001495
0.004425
-0.004333
0.004913
0.007355
0.001984
0.004425
0.007843
0.009796
0.018585
0.016144
0.009308
0.017609
0.016632
0.018585
0.019073
0.017120
0.009796
0.016144
0.012726
0.014679
0.026398
0.005402
0.020538
0.013214
0.006378
0.023956
0.021515
0.011261
0.011261
0.015656
0.001495
-0.007263
-0.040955
-0.062927
-0.045349
0.021515
0.124542
0.156769
0.233917
0.194855
0.046906
0.110870
0.280304
0.228546
-0.030212
-0.238708
-0.115173
0.067902
0.155792
0.177765
0.140656
0.106476
0.052765
-0.026794
-0.075623
-0.093689
-0.118103
-0.122498
-0.132263
-0.130310
-0.107849
-0.096619
-0.070251
-0.043884
-0.036072
-0.032166
-0.026794
-0.027283
-0.013611
0.005402
0.026398
0.036652
0.039581
0.045441
0.034698
0.036163
0.047882
0.049835
0.027863
0.038116
0.042511
0.025421
0.032745
0.032257
0.025421
0.024445
0.010773
0.018097
0.022491
0.003937
0.004913
-0.001404
-0.009705
-0.010681
-0.008728
-0.009705
-0.008728
-0.011658
-0.005798
-0.013611
-0.007263
-0.003357
0.002472
-0.004333
-0.003845
-0.001404
0.010773
0.009308
0.016632
0.016144
0.009308
0.009308
0.030304
0.023468
0.034210
0.025421
0.025421
0.029816
0.025421
0.029816
0.036163
0.027374
0.036163
0.033722
0.028839
0.040070
0.028351
0.019073
0.035187
0.028839
0.010773
0.016632
0.020538
0.022003
0.021515
0.012238
0.002960
0.006866
0.005402
0.022491
0.010284
0.007355
-0.000427
-0.004822
-0.001404
-0.004333
-0.008728
-0.003357
-0.007751
-0.001892
-0.011658
-0.010681
-0.002869
-0.009216
-0.013611
-0.006287
-0.007263
-0.003357
-0.014587
-0.015564
-0.019958
-0.005798
-0.002869
-0.010193
-0.014099
-0.008728
-0.011169
-0.002869
-0.000916
0.000031
-0.007263
-0.003357
-0.003357
-0.009216
-0.007263
0.005890
-0.009216
0.002960
0.007843
0.000031
-0.004822
0.002472
0.000519
0.002472
0.004425
0.008820
-0.008728
0.005402
0.009796
0.002960
0.008331
0.002960
0.001495
0.005402
0.002472
0.003448
-0.007263
0.006866
0.001495
0.000519
-0.006287
-0.000916
0.007355
0.010773
-0.002869
-0.004333
0.004425
0.010773
0.015167
0.038116
0.036652
0.055206
0.046417
0.042999
0.025421
-0.009705
-0.050720
-0.109802
-0.133728
-0.029724
0.279327
0.348175
0.398956
0.577667
0.726105
0.080597
-0.635193
-0.695251
-0.397888
0.024933
0.332550
0.381378
0.257843
0.152374
0.038605
-0.062927
-0.115662
-0.153259
-0.172791
-0.161560
-0.160583
-0.133728
-0.095642
-0.068298
-0.050232
-0.013611
0.002960
0.018097
0.047394
0.042023
0.049835
0.055695
0.052277
0.055695
0.042999
0.032257
0.038605
0.022980
0.007843
-0.014099
-0.026794
-0.026794
-0.035095
-0.039978
-0.061462
-0.062927
-0.074646
-0.076599
-0.080017
-0.097595
-0.111267
-0.117126
-0.108337
-0.122498
-0.114685
-0.104919
-0.104919
-0.100037
-0.103943
-0.093689
-0.082947
-0.088318
-0.070251
-0.069275
-0.050232
-0.027283
-0.010193
0.005890
0.029327
0.066925
0.082062
0.092804
0.118683
0.154327
0.208527
0.238800
0.245636
0.258331
0.273468
0.290558
0.370148
0.450714
0.398468
0.332550
0.387726
0.388214
0.314484
0.184113
0.104523
0.075714
0.086456
0.086456
0.068390
0.039093
-0.008728
-0.074646
-0.138123
-0.193787
-0.234314
-0.258728
-0.265076
-0.252869
-0.254333
-0.244080
-0.220642
-0.198669
-0.178650
-0.163513
-0.139587
-0.128357
-0.111267
-0.094177
-0.079529
-0.071228
-0.062439
-0.047791
-0.049744
-0.037537
-0.037048
-0.032654
-0.035095
-0.027283
-0.023376
-0.018494
-0.013611
-0.006287
-0.013611
-0.002869
0.000031
-0.010193
-0.003357
0.001984
-0.003357
0.008820
0.010284
0.001984
0.007843
0.002960
0.005890
0.005890
0.004913
0.015167
0.021515
0.011749
0.006378
-0.000916
0.001007
0.000519
0.017609
0.002472
0.004425
0.016632
0.019073
0.005890
0.004425
0.028839
0.027863
0.028351
0.027863
0.017120
0.004425
0.016632
-0.009705
-0.062439
-0.109802
-0.068787
-0.053162
-0.057556
0.004913
0.039093
0.019073
-0.020447
-0.047302
-0.074158
-0.135193
-0.186951
-0.183533
-0.187439
-0.016541
0.122589
0.137726
-0.004333
-0.163513
-0.210876
-0.014099
0.142120
0.191437
0.171906
0.045441
-0.022400
-0.010193
0.042511
0.090363
0.136261
0.160187
0.154327
0.129913
0.119659
0.115753
0.088409
0.100616
0.091827
0.079132
0.069366
0.067413
0.052765
0.046417
0.039581
0.024933
0.019073
0.027374
0.022491
0.001007
-0.004822
-0.010193
-0.013611
-0.013123
-0.005798
-0.014587
-0.030212
-0.024841
-0.028259
-0.025330
-0.029724
-0.037048
-0.030701
-0.037537
-0.032654
-0.025330
-0.029724
-0.034607
-0.034119
-0.028748
-0.026794
-0.031677
-0.031677
-0.023865
-0.035095
-0.013611
-0.015076
-0.026306
-0.022400
-0.015076
-0.008728
-0.010193
-0.006775
-0.011658
-0.002869
-0.003357
-0.011169
0.002472
0.001495
0.002960
0.005890
-0.000916
0.005402
0.014679
0.012726
-0.000916
0.004913
0.012238
0.014679
0.011749
0.006378
0.010773
0.005890
0.011261
0.014679
0.006866
0.011749
0.011749
0.006378
0.001007
0.014191
0.008331
0.004425
0.013214
0.011749
0.000519
0.014191
0.012238
0.015167
0.020050
0.011261
0.012238
0.017609
0.007843
0.010773
0.020538
0.010284
0.026398
0.022491
0.019073
0.024445
0.019073
0.019562
0.018585
0.008331
0.020050
0.021027
0.013702
0.026886
0.014679
0.021027
0.013702
0.023468
0.010773
0.014191
0.018097
0.019562
0.025421
0.026398
0.024933
0.023468
0.025421
0.049835
0.037140
0.053253
0.032257
0.048370
0.047394
0.048859
0.001495
-0.018494
-0.049744
-0.045837
-0.016541
0.023956
0.046906
0.029327
0.002472
-0.028748
-0.072693
-0.119568
-0.179626
-0.213806
-0.085876
0.097687
0.109894
0.033234
-0.035095
-0.086365
-0.047302
0.102081
0.130402
0.062531
0.075714
0.078156
0.086456
0.099640
0.108429
0.120148
0.125519
0.125031
0.117218
0.101105
0.093781
0.075714
0.058624
0.048370
0.042999
0.023956
0.022980
0.006378
0.001984
-0.002380
-0.004333
-0.007751
-0.020935
-0.017029
-0.022888
-0.025818
-0.030701
-0.035095
-0.022888
-0.035095
-0.045349
-0.034607
-0.030701
-0.034607
-0.037048
-0.040955
-0.041443
-0.038025
-0.036560
-0.046326
-0.044373
-0.035583
-0.032166
-0.034119
-0.043396
-0.032166
-0.028748
-0.024353
-0.028748
-0.025330
-0.028259
-0.032166
-0.017029
-0.025818
-0.021912
-0.018982
-0.008728
-0.008240
-0.014587
-0.008728
-0.014587
-0.023865
-0.011658
-0.007263
-0.013611
-0.001892
-0.010193
-0.016052
-0.005310
-0.008728
-0.005798
-0.008240
-0.000916
-0.003357
0.003937
0.008820
-0.007263
0.003937
0.002472
0.002472
0.005890
-0.004822
0.006866
0.001984
0.002960
0.002472
0.002960
0.006866
0.019073
-0.007751
0.002472
-0.000427
0.004425
0.020050
-0.000427
0.007355
0.005402
0.012726
0.011261
0.005402
0.008331
0.012238
0.001984
0.011749
0.009796
0.017609
0.000519
0.018097
0.021027
0.006866
0.002472
0.017120
0.014191
0.014191
0.016632
0.014191
0.015656
0.021515
0.016144
0.010284
0.013214
0.018585
0.012238
0.004913
0.016632
0.016632
0.014191
0.001495
0.019562
0.012726
0.008331
0.009796
0.012238
0.006866
0.019562
0.017120
0.003937
0.012238
0.010773
0.010773
0.006866
0.017609
0.008331
0.008331
0.008331
0.003448
0.005890
0.021515
0.010773
0.021027
0.022003
0.024933
0.031769
0.046906
0.054230
0.087433
0.082550
0.028839
0.089874
0.076691
-0.130310
-0.317322
-0.296326
-0.050232
0.044952
0.104034
0.217804
0.135773
-0.016541
-0.155212
-0.163025
-0.126892
-0.061951
-0.029724
-0.006287
0.015167
0.018585
0.036163
0.039093
0.063995
0.071320
0.068390
0.065460
0.066437
0.050323
0.050323
0.041046
0.035675
0.032257
0.026398
0.021515
0.004913
0.017120
0.015656
0.018097
0.012238
0.009308
0.010284
0.005402
0.001495
0.008331
-0.003357
-0.001404
0.000519
0.002960
-0.010681
-0.015076
-0.004333
-0.004822
-0.025330
-0.011169
-0.005798
-0.012634
-0.009705
-0.018005
-0.012146
-0.012146
-0.011658
-0.017029
-0.023376
-0.003845
0.000031
-0.005310
-0.012146
-0.014099
-0.007751
-0.004822
-0.014587
-0.000916
-0.006775
-0.010193
-0.000916
-0.000427
0.004913
-0.004822
0.012238
-0.011658
-0.000916
0.006866
-0.001892
0.002472
0.010773
0.001007
0.009796
0.011749
0.008820
0.008331
0.018585
0.019073
0.005890
0.012238
0.016632
0.020538
0.026398
0.029327
0.027863
0.027374
0.020538
0.027863
0.026886
0.014191
0.034210
0.041046
0.046417
0.034210
0.037140
0.039093
0.026886
0.029816
0.036163
0.039093
0.025909
0.022980
0.025421
0.033234
0.034210
0.027374
0.023468
0.017120
0.029327
0.022980
0.027374
0.005402
0.007843
0.012238
0.004913
0.003448
0.013214
0.002960
-0.001404
0.001007
0.001007
0.001495
0.001007
0.005402
-0.012146
-0.004333
-0.012634
0.000031
0.006866
-0.010193
-0.004333
0.001495
0.004425
-0.008728
0.001495
0.014191
-0.004333
0.001007
0.001984
0.003448
0.001495
0.007355
0.000519
0.005402
0.005402
0.005402
0.010284
0.020050
0.015656
0.020538
0.036652
0.033722
0.043976
0.060089
0.050323
0.054718
0.046906
0.043976
0.036652
0.035187
-0.009705
-0.067810
-0.040955
-0.013611
0.037140
0.021515
-0.023865
-0.032166
-0.059509
-0.101990
-0.173767
-0.223083
-0.253845
-0.182556
-0.049255
0.073761
0.076202
0.054718
0.029327
-0.038513
-0.042908
-0.000916
0.014191
0.030792
0.083527
0.137726
0.147980
0.163605
0.163116
0.160675
0.160675
0.139679
0.119171
0.103058
0.090851
0.062042
0.035187
0.029327
0.028839
0.017120
0.003448
-0.017029
-0.030701
-0.020935
-0.038513
-0.045837
-0.036072
-0.037048
-0.040466
-0.044373
-0.042419
-0.037537
-0.050232
-0.031189
-0.040955
-0.024353
-0.032654
-0.030212
-0.025818
-0.025818
-0.022888
-0.027283
-0.026794
-0.012634
-0.013611
-0.019958
-0.008240
-0.013123
-0.003357
-0.002869
-0.007751
-0.006775
-0.007751
0.001495
-0.004333
0.000519
-0.008240
-0.005798
0.007355
-0.006775
0.005402
0.000519
0.005890
0.000519
0.011261
0.003448
0.008331
0.002960
-0.009705
0.003937
-0.000916
0.007355
0.002472
0.015167
0.027863
0.031769
0.023468
0.022980
0.021515
0.017120
0.015167
0.018097
0.010284
0.022003
0.032257
0.023956
0.023468
0.018097
0.014191
0.025421
0.015656
0.010284
-0.000916
0.019073
0.001007
0.001495
0.000519
-0.011169
-0.005310
-0.011169
0.006866
-0.009216
-0.010193
-0.002380
-0.012146
-0.005310
-0.015564
0.001007
-0.012146
-0.013123
-0.009705
-0.006287
-0.014587
-0.012634
-0.011658
-0.002869
-0.011169
-0.027771
-0.026306
-0.021912
-0.025818
-0.025330
-0.039001
-0.033630
-0.026794
-0.026306
-0.033630
-0.052185
-0.039978
-0.047791
-0.046326
-0.053650
-0.044373
-0.048767
-0.044373
-0.039978
-0.046326
-0.037537
-0.043884
-0.030701
-0.018494
-0.005798
0.008820
-0.022888
-0.101013
-0.195251
-0.204041
-0.088806
0.012238
0.005890
0.037140
0.086456
0.074249
0.040070
0.102570
0.078156
-0.000916
-0.080505
0.008331
0.159210
0.209015
0.278839
0.300323
0.331085
0.350616
0.372589
0.433136
0.460480
0.428253
0.406769
0.495636
0.532745
0.486359
0.387726
0.236359
0.135284
0.123566
0.134796
0.140656
0.138214
0.125031
0.083038
0.003448
-0.075623
-0.155701
-0.247986
-0.294373
-0.319275
-0.326111
-0.346130
-0.332458
-0.318787
-0.293396
-0.272400
-0.251892
-0.233826
-0.200134
-0.184998
-0.165955
-0.147400
-0.130310
-0.112732
-0.092712
-0.098572
-0.093201
-0.084412
-0.064392
-0.055115
-0.050720
-0.043884
-0.044861
-0.036560
-0.025330
-0.025818
-0.034119
-0.019470
-0.013123
-0.016052
-0.022888
-0.015076
-0.018494
-0.009705
-0.013123
-0.000427
0.001007
-0.007751
0.001007
-0.002380
-0.002380
0.014679
0.005890
-0.001892
0.000519
0.003937
0.003448
0.003937
0.004425
-0.003357
0.010773
0.008331
0.002472
0.001007
0.008820
0.010284
0.007355
-0.002869
0.002472
0.012238
0.021515
0.009308
-0.000427
0.004913
0.012726
0.007355
0.005402
0.004425
0.013214
0.017609
0.010284
0.002472
0.007843
0.003937
0.010773
0.019073
0.005890
0.006866
0.007355
0.008331
0.013214
0.001007
0.020050
0.012238
0.009308
0.011261
0.001495
0.012238
0.019562
0.007355
0.015167
0.014191
0.000519
0.006378
0.009308
0.013214
0.009796
0.007355
-0.005798
0.014679
0.011749
0.006866
-0.004822
-0.009216
-0.002869
0.001984
0.001007
0.011749
-0.004333
0.003937
0.007355
0.004425
0.002960
0.009796
0.014679
0.025909
0.015656
0.024933
0.023468
0.031769
0.053741
0.042511
0.066925
0.030792
-0.040466
-0.183044
-0.192810
-0.055115
0.018585
0.143097
0.171417
0.050812
-0.029236
-0.073181
-0.111755
-0.184998
-0.227966
-0.244080
-0.099060
0.048859
0.167999
0.340363
0.312531
0.108429
-0.058044
-0.184509
-0.108826
0.041534
0.094269
0.126984
0.135773
0.136261
0.143097
0.126984
0.115265
0.094269
0.083527
0.058624
0.040558
0.039581
0.024933
0.031281
0.018097
0.013214
0.021027
0.015167
0.022980
0.005402
0.012238
0.019562
0.017609
0.009308
0.009308
0.017120
0.008820
0.010284
0.001007
0.003937
0.000031
0.001007
0.000031
-0.002869
-0.002869
-0.008240
-0.005310
-0.015076
-0.015076
-0.006775
-0.012146
-0.012634
-0.013611
-0.018494
-0.012146
-0.014099
-0.017517
-0.014099
-0.001892
-0.012634
-0.013611
-0.017029
-0.001892
-0.001404
-0.018494
-0.005310
-0.008728
-0.000427
-0.007263
0.001495
0.006378
-0.013611
-0.005798
0.001007
-0.004822
0.007355
0.001984
0.007843
0.000031
0.003448
0.000031
0.001495
0.006866
0.005402
0.001984
0.008820
0.010284
-0.006775
-0.005310
0.015656
0.022003
-0.001404
0.000031
0.008331
0.012726
0.004425
0.007355
0.016632
0.005402
0.005402
0.001007
0.004425
0.006866
0.011749
0.011261
0.011749
0.003937
0.006378
0.010773
0.003448
0.006866
0.014191
0.019073
0.017120
0.013214
0.012238
0.003937
0.014191
0.017609
0.017609
0.011749
0.016632
0.014191
0.016144
0.015656
0.015167
0.020538
0.015167
0.014191
0.012238
0.009796
0.015167
0.009308
0.006866
0.011261
0.018585
0.020050
0.019562
0.008331
0.028351
0.041046
0.044952
0.039093
0.001007
-0.090271
-0.084412
-0.102966
-0.037048
0.013214
0.024445
-0.016052
-0.022400
-0.004333
-0.048767
-0.061951
-0.076599
-0.096619
-0.104431
-0.081482
-0.036560
0.063507
0.096710
0.066437
0.019562
-0.014587
-0.049255
-0.068787
-0.030701
0.089386
0.225616
0.214874
0.065460
0.012238
0.047882
0.090851
0.092316
0.086945
0.093781
0.086945
0.073761
0.060577
0.067902
0.058136
0.041534
0.025421
0.014191
0.010773
-0.012146
-0.011658
-0.021912
-0.033142
-0.036072
-0.050232
-0.052185
-0.041443
-0.052673
-0.045349
-0.058533
-0.055603
-0.050232
-0.038025
-0.055115
-0.039490
-0.035095
-0.034119
-0.029236
-0.026794
-0.023376
-0.018005
-0.016541
-0.014099
-0.012634
-0.009705
-0.008240
-0.012146
-0.005310
-0.016541
-0.005798
-0.005798
-0.011658
-0.003845
-0.003845
-0.001892
-0.007751
-0.009705
-0.001892
-0.004333
0.006866
-0.002869
-0.007263
0.001007
0.004425
0.000031
0.000031
0.000519
0.003937
0.003448
0.005402
-0.005310
0.005890
0.013214
0.011261
0.009796
0.006866
0.002960
0.011749
0.003937
0.006378
0.013702
0.000031
0.009796
0.009308
-0.006287
-0.001892
0.016632
0.000519
0.003448
0.001495
0.002472
0.004913
0.002472
-0.000427
0.008331
-0.011658
0.007843
-0.001892
0.001007
-0.000427
0.011749
0.001984
0.008331
0.005402
0.009308
0.006378
0.012238
0.012726
0.016144
0.014679
0.009308
0.017120
0.014679
0.013214
0.020050
0.014679
0.030304
0.029327
0.021515
0.028839
0.022491
0.023468
0.033234
0.028839
0.034210
0.028351
0.039093
0.027374
0.024445
0.000031
-0.033630
-0.083923
-0.081482
-0.027283
-0.016541
-0.005798
0.026398
0.019562
-0.036072
-0.056580
-0.068298
-0.065369
-0.109802
-0.129333
-0.096130
-0.038025
0.044952
0.063995
0.023468
-0.021423
-0.049255
-0.059998
-0.020447
0.067413
0.142609
0.145050
0.129425
0.087921
0.088898
0.106964
0.088898
0.102570
0.122589
0.128937
0.138214
0.149445
0.157257
0.154327
0.120636
0.110382
0.096710
0.100128
0.086456
0.074738
0.064972
0.055695
0.045929
0.038605
0.022980
0.019073
0.007355
0.005402
-0.011169
-0.008240
-0.035583
-0.036072
-0.029724
-0.019470
-0.036560
-0.044861
-0.051208
-0.058044
-0.055603
-0.063904
-0.061951
-0.050232
-0.053162
-0.057068
-0.063416
-0.056580
-0.044861
-0.044373
-0.055603
-0.052673
-0.031189
-0.040466
-0.033142
-0.039001
-0.029724
-0.026794
-0.018494
-0.018494
-0.015076
-0.016541
-0.018005
-0.021423
-0.020447
-0.016052
-0.012634
-0.014587
-0.020447
-0.021912
-0.009216
-0.018982
-0.005310
-0.008240
-0.019958
-0.010193
-0.013611
-0.015076
-0.008728
-0.012634
0.001007
-0.003845
-0.012634
-0.004333
0.001495
0.011261
-0.002869
0.010284
0.011261
0.014679
0.017120
0.011749
0.011261
0.009308
0.020538
0.020538
0.010284
0.015167
0.011261
0.012726
0.013214
0.012238
0.015167
0.012238
0.007355
0.005890
0.022491
0.009308
0.011261
0.001495
0.021027
0.018097
0.005890
0.007355
0.002960
0.012726
0.008820
0.011261
0.004425
0.014679
0.000031
0.005890
0.002960
0.001007
0.005402
0.006378
0.014679
0.008820
0.017609
0.013702
0.015167
0.008331
0.007843
0.015656
-0.005310
-0.062439
-0.098572
-0.093201
-0.021423
-0.003357
-0.011169
-0.019470
-0.017029
-0.018005
-0.035095
-0.037048
-0.056580
-0.052673
-0.055603
-0.061462
-0.070740
-0.061951
-0.094177
-0.124939
-0.032166
0.033234
0.042023
0.023956
-0.008240
-0.074646
-0.125916
-0.143494
-0.121033
-0.039490
-0.005798
-0.003357
-0.033630
-0.080017
-0.107849
-0.103943
-0.096130
-0.068787
-0.021912
-0.014587
-0.019958
0.019073
0.039581
0.036652
0.048859
0.063507
0.099640
0.143585
0.172394
0.200226
0.214386
0.237335
0.266632
0.290070
0.310577
0.360382
0.383331
0.427277
0.476105
0.464874
0.422882
0.420441
0.482941
0.498077
0.430206
0.345245
0.224152
0.143585
0.078156
0.071808
0.059113
0.065460
0.070831
0.038605
-0.046814
-0.114685
-0.185486
-0.238220
-0.266052
-0.295837
-0.317322
-0.317322
-0.304138
-0.266052
-0.256775
-0.252380
-0.226990
-0.195251
-0.174255
-0.156677
-0.147888
-0.134216
-0.106873
-0.105408
-0.090759
-0.078552
-0.059998
-0.055115
-0.054626
-0.062439
-0.051208
-0.050232
-0.046814
-0.046814
-0.046326
-0.044373
-0.019470
-0.033630
-0.018982
-0.023865
-0.020935
-0.026794
-0.023376
-0.029724
-0.014099
-0.033142
-0.022400
-0.027283
-0.012634
-0.023376
-0.007263
-0.010193
-0.013611
-0.006775
-0.009705
-0.016541
-0.011658
-0.002869
-0.003845
-0.008240
-0.001892
-0.007263
-0.004822
-0.010193
-0.022400
-0.026794
-0.019958
-0.022400
-0.046814
-0.043396
-0.034119
-0.024841
-0.000916
0.044952
0.101105
0.150421
0.126495
0.113800
0.109894
0.064972
-0.008728
-0.079529
-0.066345
0.083527
0.185089
0.168976
0.110382
0.021515
-0.038513
0.014679
0.033722
0.039581
-0.011658
-0.038025
-0.056580
-0.070251
-0.060486
-0.032166
-0.020447
-0.018005
-0.015564
-0.004822
0.014679
0.024933
0.033234
0.041534
0.042023
0.053253
0.076202
0.060089
0.067413
0.073273
0.063019
0.071808
0.055695
0.045441
0.042999
0.051300
0.038605
0.023956
0.025421
0.019073
0.013702
0.021515
-0.001404
-0.005310
-0.002869
0.001495
-0.005310
-0.013123
-0.014099
-0.015076
-0.009216
-0.014099
-0.013611
-0.012146
-0.005798
-0.006287
-0.016541
-0.010681
-0.008728
-0.014099
-0.018005
-0.015564
-0.019958
-0.021423
-0.025330
-0.036072
-0.032166
-0.030212
-0.031189
-0.026794
-0.040466
-0.036560
-0.035095
-0.044373
-0.049744
-0.043884
-0.039001
-0.037048
-0.035583
-0.032166
-0.028748
-0.019470
-0.026794
-0.027283
-0.026306
-0.012146
-0.025330
-0.007263
-0.004822
-0.010681
0.001495
-0.006775
-0.010681
-0.004822
0.001495
-0.001892
0.007355
0.002472
0.005402
0.010773
0.006866
0.002960
0.004913
0.000031
0.006866
0.010773
0.006866
0.008820
0.015656
0.013702
0.003448
0.002960
0.017120
0.019562
0.010284
0.009796
0.003937
0.011261
0.020538
0.024445
0.016144
0.013702
0.020050
0.018097
0.009796
0.006866
0.008331
0.000519
-0.009216
-0.022400
-0.027283
-0.025818
-0.028748
-0.018982
0.042999
0.127960
0.102570
0.024933
-0.062439
-0.010681
0.129425
0.157257
0.029816
-0.067810
0.001495
0.042023
0.071808
0.078644
0.072296
0.079620
0.079132
0.061554
0.048859
0.043488
0.040558
0.020538
0.020538
0.008331
0.022980
0.026886
0.032745
0.027863
0.025909
0.032745
0.032745
0.028839
0.032257
0.043488
0.031769
0.030304
0.023956
0.021515
0.022980
0.024933
0.012238
0.006866
0.004913
0.004913
-0.002869
0.003937
0.000031
-0.004822
0.000031
-0.002869
-0.004333
-0.005310
-0.010193
-0.014587
-0.014587
-0.012634
-0.019958
-0.016541
-0.018005
-0.011169
-0.017029
-0.003845
-0.018005
-0.027283
-0.016052
-0.020935
-0.014587
-0.011169
-0.020447
-0.005310
-0.011169
-0.005798
-0.009705
-0.008240
-0.006775
0.000519
-0.004822
-0.010193
-0.001892
0.004425
0.000031
0.001007
-0.004822
0.007355
-0.000427
0.001495
-0.003845
0.010284
-0.004822
-0.010193
-0.002869
-0.003357
-0.005798
0.009796
-0.000916
-0.002869
-0.001892
-0.011169
0.001007
-0.015076
-0.007263
-0.012634
-0.014099
-0.016052
-0.013611
-0.011658
-0.012146
-0.014099
-0.021423
-0.021423
-0.027283
-0.018494
-0.025330
-0.009705
-0.016541
-0.003357
-0.023376
-0.016541
-0.006775
-0.011658
-0.006287
0.001007
-0.012146
-0.015564
-0.004333
-0.004333
0.002472
-0.009216
0.002960
-0.004333
-0.004822
-0.001404
0.001495
-0.009216
-0.002869
-0.007263
-0.005798
-0.009216
-0.018005
-0.001892
-0.016052
-0.015076
-0.018494
-0.014587
-0.026794
-0.035095
-0.050720
-0.068298
-0.076599
0.010773
0.181183
0.261261
0.232452
0.196320
0.182159
0.099152
-0.093201
-0.164001
-0.054138
0.126984
0.223663
0.242218
0.135773
0.114288
0.140656
0.099640
0.034210
-0.015564
-0.043884
-0.037537
-0.039001
-0.047302
-0.054138
-0.028748
-0.016052
-0.016052
-0.007263
-0.019470
-0.012634
-0.013123
-0.001404
-0.005310
0.002472
0.005890
0.014191
0.017609
0.013702
0.012726
0.012726
0.010773
0.013214
0.006866
0.009308
0.011261
0.011749
0.001007
0.007355
0.005402
-0.006287
-0.011658
-0.016052
-0.009216
-0.020935
-0.018005
-0.017517
-0.020447
-0.028259
-0.019470
-0.022888
-0.039978
-0.023865
-0.030212
-0.037048
-0.032654
-0.032166
-0.036560
-0.034607
-0.038513
-0.038025
-0.036072
-0.023865
-0.024841
-0.023376
-0.040955
-0.031189
-0.018494
-0.027771
-0.028259
-0.032166
-0.022400
-0.018982
-0.023376
-0.028259
-0.025330
-0.007263
-0.019470
-0.021423
-0.025818
-0.023865
-0.013123
-0.023865
-0.016541
-0.016052
-0.020447
-0.010681
-0.011658
-0.012146
-0.022888
-0.005310
-0.008240
-0.015564
-0.018982
-0.006287
-0.014099
-0.006775
-0.020447
-0.002380
-0.010681
-0.005798
-0.002380
-0.007751
0.003448
0.000031
-0.000916
-0.004822
-0.005310
0.008820
0.001495
0.000519
0.003937
0.001007
-0.007751
0.002960
0.004425
0.013214
0.014679
-0.000427
0.005402
0.003448
-0.007263
-0.014099
-0.006287
-0.015564
-0.017517
-0.016541
-0.025330
-0.024353
-0.036072
-0.026306
0.004913
0.063995
0.098175
0.042023
-0.028259
-0.081482
-0.133240
-0.113708
-0.062439
0.006378
0.028351
0.007843
-0.009216
-0.020935
-0.063416
-0.044861
-0.049744
-0.053162
-0.055603
-0.028259
-0.053162
-0.101990
-0.150330
-0.094666
-0.047302
0.004425
0.096710
0.122589
0.068390
0.000519
-0.003845
0.005890
0.043976
0.098175
0.124542
0.140167
0.205597
0.236359
0.190460
0.187042
0.173370
0.175812
0.157257
0.166534
0.168488
0.166046
0.177765
0.154816
0.149933
0.141144
0.118683
0.096222
0.073273
0.062042
0.039581
0.024933
0.014679
-0.002380
0.000519
-0.005798
-0.017517
-0.021912
-0.038025
-0.024353
-0.025330
-0.036072
-0.040466
-0.043884
-0.033142
-0.041443
-0.033142
-0.033142
-0.017029
-0.009216
-0.005798
-0.012146
-0.005798
0.006378
0.021027
0.006378
0.012238
0.012238
0.003937
0.007843
0.014191
0.013702
0.007355
-0.002869
-0.006775
-0.002869
-0.013123
-0.011658
-0.016541
-0.032654
-0.034607
-0.035095
-0.032654
-0.043884
-0.041931
-0.049744
-0.046814
-0.048767
-0.045837
-0.049255
-0.019958
-0.018982
-0.025818
-0.033630
-0.016052
-0.012146
-0.010681
-0.009705
-0.013123
-0.010193
-0.002380
-0.008240
-0.013123
-0.014099
-0.007263
0.008331
-0.002380
0.001495
0.001007
0.002472
0.010773
-0.011658
-0.001892
0.000519
0.000031
0.001984
0.000519
-0.004333
0.005402
-0.003845
-0.014587
-0.007263
-0.001404
-0.006287
-0.007263
-0.010681
-0.006287
0.001007
-0.009216
-0.008728
0.008820
0.025421
-0.001404
-0.066345
-0.093689
-0.088806
-0.083435
-0.060974
-0.128845
-0.167908
-0.159607
-0.074646
-0.075623
-0.002380
0.030792
-0.029236
-0.125427
-0.149353
-0.110291
-0.067322
0.003448
0.019073
0.023956
0.033234
0.067413
0.086945
0.100616
0.120148
0.119171
0.130402
0.132355
0.126007
0.130402
0.129913
0.122589
0.127960
0.111359
0.122589
0.115265
0.112823
0.106476
0.095734
0.100128
0.078644
0.066437
0.060089
0.054718
0.065948
0.053253
0.025421
0.023468
0.016144
0.025421
0.008820
0.015656
-0.005798
-0.007263
-0.036560
-0.041443
-0.057556
-0.059998
-0.070740
-0.077087
-0.086365
-0.087830
-0.085876
-0.096130
-0.102966
-0.112244
-0.113220
-0.105896
-0.122498
-0.132751
-0.135681
-0.128357
-0.129822
-0.120544
-0.113708
-0.118591
-0.105896
-0.096130
-0.100525
-0.098572
-0.084412
-0.076111
-0.050232
-0.037048
-0.031189
-0.017029
0.000519
0.036163
0.046417
0.069855
0.100616
0.130402
0.167999
0.196808
0.235382
0.239288
0.272003
0.291046
0.365753
0.425812
0.420929
0.363312
0.411163
0.480011
0.455597
0.370148
0.253937
0.171906
0.159210
0.161652
0.155792
0.147980
0.137238
0.121613
0.056183
-0.031189
-0.095642
-0.151794
-0.194763
-0.235291
-0.259705
-0.259216
-0.256775
-0.245544
-0.245544
-0.218201
-0.199158
-0.187927
-0.184021
-0.171326
-0.160095
-0.144958
-0.125916
-0.106873
-0.075134
-0.082458
-0.119568
-0.091736
-0.069275
-0.032654
-0.030212
-0.034119
-0.026794
-0.029236
-0.014587
-0.019958
-0.025330
-0.013611
-0.019470
-0.010681
-0.001892
-0.000427
0.006866
0.033234
0.028839
-0.054626
-0.130310
-0.116150
-0.115662
-0.147888
-0.105896
-0.102478
-0.144958
-0.286560
-0.318298
-0.251892
-0.192322
-0.046326
0.036163
0.051300
0.019073
-0.010193
-0.031189
-0.026306
0.002960
0.024933
0.088898
0.204132
0.234406
0.254425
0.273468
0.335480
0.339386
0.329132
0.285187
0.263214
0.230988
0.206573
0.182648
0.167511
0.151398
0.133331
0.119171
0.091339
0.087921
0.074738
0.066437
0.043488
0.014679
0.014191
0.010773
-0.000916
-0.000916
-0.007751
-0.021423
-0.021912
-0.025818
-0.033630
-0.018494
-0.035095
-0.042908
-0.040955
-0.043396
-0.050232
-0.047302
-0.044373
-0.040955
-0.041443
-0.040955
-0.049255
-0.049255
-0.041931
-0.027283
-0.037537
-0.041931
-0.032166
-0.025330
-0.037537
-0.038513
-0.028748
-0.024841
-0.018005
-0.031189
-0.019958
-0.016541
-0.017029
-0.018005
-0.018005
-0.014587
-0.019470
-0.020935
-0.015564
-0.004333
-0.014587
-0.007263
-0.012634
-0.000916
-0.009216
-0.005310
-0.012146
-0.004822
-0.019958
-0.010681
-0.007263
-0.010193
-0.008728
-0.016541
-0.012634
-0.005798
-0.015076
-0.008240
-0.005798
-0.010681
-0.011169
-0.005798
-0.012634
-0.009216
-0.013611
0.004425
-0.004333
-0.003357
-0.002380
0.004913
0.005402
0.005890
0.016632
0.024933
0.019562
0.022980
0.015656
0.019562
0.024445
0.010284
0.004913
0.013214
0.024933
0.042023
0.039581
0.033234
0.014679
-0.006287
-0.004333
-0.009705
-0.031189
-0.021423
-0.034607
-0.028259
-0.035583
-0.017029
0.018097
0.115753
0.172394
0.045441
-0.183533
-0.259705
-0.198181
-0.110779
-0.046326
-0.062439
-0.016541
0.043976
0.063507
-0.023865
-0.139099
-0.179138
-0.177185
-0.107849
0.029327
0.102081
0.016144
-0.029236
-0.039978
-0.025818
0.009308
0.040070
0.054230
0.073761
0.079132
0.063019
0.076691
0.069366
0.077179
0.071320
0.071808
0.066925
0.054718
0.056183
0.039581
0.032745
0.025421
0.022980
0.023468
0.043976
0.021027
0.026886
0.037628
0.034698
0.037140
0.022980
0.023956
0.030792
0.021027
0.013702
0.015656
0.019073
0.016144
0.016144
0.001984
0.016632
0.012726
0.003448
-0.002380
0.012726
0.001495
0.002472
-0.005310
0.002472
-0.002380
0.003937
0.001007
0.005402
-0.011658
-0.002869
-0.010681
-0.013123
-0.010681
-0.001404
-0.000916
0.002472
0.006378
0.011261
0.007843
0.012238
0.004425
0.016144
0.005890
-0.003357
0.018097
0.027374
0.040558
0.043488
0.028351
0.012726
0.028839
0.035675
0.036652
0.038116
0.034210
0.028839
0.013702
0.012238
0.022491
0.060577
0.050323
0.038116
0.031769
0.041046
0.059601
0.059601
0.044952
0.042511
0.065460
0.073761
0.099640
0.109406
0.107941
0.091827
0.092316
0.069366
0.081573
0.089874
0.128448
0.121124
0.084503
0.006378
-0.016052
-0.012146
0.025909
0.063507
0.024445
-0.049744
-0.023376
0.015656
0.033722
-0.002380
-0.093689
-0.096130
-0.095642
-0.144958
-0.119080
-0.090271
-0.086853
-0.068298
-0.023865
-0.010193
-0.023376
-0.057556
-0.060486
-0.070251
-0.064880
-0.048279
-0.053650
-0.047302
-0.047791
-0.030701
-0.017029
-0.015076
-0.018982
-0.010681
-0.015564
-0.013611
-0.012634
-0.002869
-0.007263
-0.010681
-0.006287
-0.019470
-0.012634
-0.001404
0.010284
-0.009216
-0.003845
-0.006775
-0.005310
-0.009705
-0.011658
0.003937
-0.000427
-0.005310
-0.012146
-0.015564
-0.020447
-0.001404
0.002960
0.006866
0.023468
0.040558
0.058136
0.001495
-0.101990
-0.105408
-0.024353
0.018585
0.004913
-0.002869
-0.004333
-0.018982
-0.026794
-0.021912
-0.035095
-0.042419
-0.051208
-0.044373
-0.051208
-0.041443
-0.052673
-0.045837
-0.033142
-0.037048
-0.034119
-0.024841
-0.028259
-0.018005
-0.012146
-0.024841
-0.017029
-0.016541
-0.016541
-0.000427
0.004913
0.004425
-0.002869
0.010284
0.012726
0.013214
0.000519
0.008820
0.017120
0.018585
0.009796
0.009308
0.007355
0.023956
0.022980
0.003448
0.017120
0.019562
0.015167
0.009796
0.010773
0.009796
0.023956
0.024445
0.018097
0.023468
0.022491
0.015167
0.006866
0.008331
0.023956
0.029816
0.028351
0.015167
0.016632
0.026398
0.010284
0.054718
0.194855
0.204132
0.137726
0.100128
0.124054
0.111359
0.072296
0.072784
0.018097
-0.002869
0.062531
0.097687
0.093781
0.055695
0.048370
0.041046
0.036163
0.046906
0.042999
-0.074646
-0.151306
-0.110291
-0.076111
-0.060974
-0.028259
-0.024841
-0.028259
-0.020935
-0.018494
-0.012634
-0.015076
-0.009705
-0.007263
-0.005310
-0.000427
0.003937
0.006866
-0.008728
-0.000427
-0.010681
-0.004333
-0.007751
-0.024353
-0.020935
-0.030701
-0.041931
-0.048279
-0.051208
-0.046814
-0.061462
-0.083923
-0.072693
-0.084900
-0.079529
-0.084900
-0.085876
-0.084900
-0.071716
-0.077087
-0.081970
-0.074646
-0.071228
-0.053162
-0.038513
-0.039978
-0.015076
0.004425
0.024445
0.040558
0.062531
0.087921
0.117218
0.139679
0.166046
0.174835
0.193878
0.217804
0.232941
0.246613
0.283722
0.408722
0.492706
0.452667
0.494171
0.478058
0.328644
0.165558
0.039093
0.060089
0.119171
0.120636
0.109406
0.102570
0.065460
0.020538
-0.058044
-0.140076
-0.192810
-0.240173
-0.254822
-0.271912
-0.293396
-0.286560
-0.279236
-0.254333
-0.228455
-0.193298
-0.159607
-0.127380
-0.104431
-0.097107
-0.100525
-0.088318
-0.066833
-0.036560
-0.029236
-0.019958
-0.017517
-0.024353
-0.021423
-0.017517
-0.031189
-0.028748
-0.037537
-0.028259
-0.028748
-0.028259
-0.032166
-0.031189
-0.027771
-0.025818
-0.017517
-0.024353
-0.019958
-0.013123
-0.023376
-0.022888
-0.021912
-0.014587
-0.017029
-0.007751
-0.013611
-0.016052
-0.008728
-0.007263
-0.008728
-0.014099
-0.016052
-0.025818
-0.019958
0.002960
0.042511
0.114288
0.100616
0.063995
0.057648
0.050323
0.046906
0.052765
0.038116
-0.066345
-0.078552
-0.005798
0.023468
0.022980
-0.031189
-0.088318
-0.113708
-0.173279
-0.190857
-0.139099
-0.055603
0.077667
0.150421
0.125519
0.060577
-0.107849
-0.237732
-0.099548
-0.013123
0.074738
0.116730
0.160187
0.176300
0.170441
0.144562
0.114777
0.114777
0.079620
0.064484
0.063019
0.043488
0.036163
0.020538
0.021515
-0.002380
-0.016541
-0.008728
-0.012146
-0.008728
-0.012634
-0.008240
-0.015076
-0.001404
0.004913
-0.017029
-0.015076
-0.008240
-0.012146
0.000519
-0.010193
-0.006775
0.000031
-0.002380
-0.000427
-0.008240
-0.010193
-0.005798
0.007843
-0.011169
-0.011658
0.009308
-0.002380
0.001984
0.001007
0.005402
-0.009216
-0.005310
-0.002380
0.003937
-0.003357
-0.000916
-0.015564
-0.015076
-0.003845
0.001984
0.000519
-0.014099
-0.007751
-0.009705
-0.009705
-0.012146
-0.013611
0.002472
0.002472
-0.003845
-0.011169
0.004425
0.012726
0.011261
0.025421
0.013702
0.020538
0.020050
0.013702
0.005890
0.011261
0.021515
0.028839
0.030792
0.024933
0.017609
0.028351
0.034698
0.034698
0.019073
0.021515
0.023956
0.034698
0.032257
0.041046
0.045441
0.028839
0.020538
0.021515
-0.016541
-0.062927
-0.070251
-0.003357
0.021515
0.002472
0.008820
0.029816
-0.007263
-0.029236
-0.039490
-0.073181
-0.062439
-0.052673
-0.080505
-0.068298
-0.058044
-0.007263
0.036163
0.033234
-0.007263
-0.022400
-0.018982
-0.002869
0.009796
0.030304
0.019073
0.039093
0.042023
0.004425
-0.039978
-0.039490
-0.004333
0.048370
0.066925
0.068878
0.022980
-0.006287
-0.012634
-0.001404
0.019562
-0.005310
-0.046814
-0.056091
-0.048767
0.023468
0.143585
0.162628
0.022980
-0.042908
-0.037048
0.008820
0.039581
0.032745
0.052277
0.071320
0.091339
0.078644
0.093292
0.073761
0.058136
0.050323
0.043976
0.049347
0.069366
0.053741
0.064484
0.058136
0.077179
0.058624
0.058136
0.037140
0.044952
0.039093
0.034698
0.025909
0.012238
0.022491
0.015656
0.009796
-0.007263
0.006378
-0.004333
0.002960
-0.006775
-0.010193
0.000519
-0.009705
-0.017029
-0.018005
-0.017517
-0.010193
-0.016541
-0.016052
-0.014099
-0.008728
-0.011169
-0.020447
-0.018494
-0.005310
-0.018982
-0.003845
0.001495
-0.014099
-0.016052
-0.011169
-0.009705
-0.002380
-0.006775
0.001984
-0.009216
-0.009705
-0.009216
-0.003845
-0.015076
-0.007751
-0.012146
-0.006775
0.004913
0.000031
-0.007263
-0.007751
-0.009216
-0.003845
-0.000916
-0.003845
0.001007
0.009308
0.002960
0.015167
0.002960
0.011261
0.007355
0.007355
0.004425
0.002472
-0.010193
-0.007751
0.004913
0.020538
0.018097
0.035187
0.049835
0.080109
0.171906
0.174347
0.076691
-0.013611
-0.127380
-0.146423
-0.074646
0.010773
0.049347
0.017609
0.042999
0.038116
0.015656
-0.033142
-0.086853
-0.095154
-0.088318
-0.076599
-0.065857
-0.040955
-0.046814
-0.047791
-0.037048
-0.028748
0.003448
0.017609
0.010773
0.010284
0.018097
0.021027
0.036652
0.067902
0.060089
0.028351
0.034210
0.022491
0.027863
0.007843
0.014191
0.015656
0.026886
0.025909
0.033234
0.074738
0.088409
0.092316
0.044952
-0.024353
-0.016541
-0.000427
0.026398
0.043488
0.041046
0.037628
0.030792
0.024933
0.013702
0.015167
0.003937
-0.005310
-0.005798
-0.005310
-0.000427
-0.002380
-0.013123
-0.015076
-0.009705
-0.007751
-0.013123
-0.005310
-0.001892
-0.018982
-0.008240
-0.000916
-0.001404
0.002960
-0.001404
-0.003357
-0.008240
-0.006287
-0.005310
-0.003845
-0.006287
-0.009705
-0.010681
0.000519
-0.018494
-0.018982
-0.010193
-0.021423
-0.015564
-0.023376
-0.017029
-0.016541
-0.014099
-0.019470
-0.020447
-0.021912
-0.012146
-0.015076
-0.012634
-0.023376
-0.011169
-0.009216
-0.001892
-0.009216
-0.018005
0.000519
0.004913
-0.008240
-0.011169
-0.004333
0.000031
0.005402
0.001495
0.001007
-0.008240
0.002472
-0.002869
0.003937
0.003937
-0.000916
0.006866
0.005890
0.008820
0.017609
0.007843
-0.000427
0.015656
0.012238
0.004425
0.008820
0.020538
0.009796
0.030304
0.025909
0.025421
0.028351
0.010773
0.012726
0.019562
0.011749
0.032257
0.022980
0.027863
0.030304
0.021027
0.018585
0.018097
0.010773
0.024933
0.016144
0.017120
0.028351
0.034210
0.022491
0.022003
0.023468
0.035187
0.023468
0.015656
-0.015564
-0.114685
-0.133240
0.026398
0.138702
0.199249
0.152863
0.058624
-0.052673
-0.174744
-0.207947
-0.152771
-0.096130
0.054718
0.089386
0.048370
-0.031677
-0.169861
-0.161072
-0.072205
0.006378
0.007355
0.002472
-0.006287
-0.032166
-0.028748
-0.040466
-0.013123
0.010773
0.038116
0.054230
0.069366
0.083038
0.095245
0.107452
0.091339
0.096222
0.092804
0.079620
0.064484
0.064484
0.060577
0.049835
0.045929
0.037140
0.035187
0.040558
0.032745
0.012726
0.011261
0.003448
0.001984
-0.003845
-0.014099
-0.021912
-0.007751
-0.029236
-0.021912
-0.029724
-0.027771
-0.034607
-0.022400
-0.026306
-0.027771
-0.026306
-0.026306
-0.029724
-0.026306
-0.018005
-0.019470
-0.030212
-0.024353
-0.024841
-0.026794
-0.011658
-0.016541
-0.013123
-0.019470
-0.002380
-0.018982
-0.014587
-0.014099
-0.010681
-0.003845
-0.006287
-0.005798
-0.017029
-0.002869
-0.003845
0.000519
-0.003357
0.000519
0.000519
-0.003357
0.004425
-0.000916
-0.000916
0.009308
-0.000427
-0.001404
0.001007
0.011261
0.004425
0.006866
0.010773
0.006378
0.003937
0.015656
0.000031
-0.005310
0.013702
0.015167
0.007355
0.016144
0.017609
0.028839
0.025421
0.014679
0.019073
0.028839
0.013702
0.013214
0.020050
0.029816
0.021515
0.033234
0.023468
0.028839
0.032745
0.031281
0.034698
0.020050
0.021515
0.028351
0.038605
0.022003
0.032257
0.032745
0.022980
0.035675
0.042999
0.047394
0.052765
0.044952
0.048370
0.039581
0.022003
0.012726
0.026398
0.015656
0.024445
0.030792
0.024933
0.020538
0.019073
0.032745
0.077179
0.112335
0.105499
0.058136
0.039093
0.050812
0.052277
0.032257
0.023468
0.027863
0.055695
0.105011
0.109894
0.078156
0.044464
0.029816
0.021027
0.007843
0.008331
-0.001892
-0.006775
-0.006287
-0.014099
-0.015564
0.008331
0.026398
0.079620
0.185089
0.107452
0.017609
-0.032654
-0.058533
-0.162048
-0.301697
-0.242126
-0.124939
-0.031677
-0.010681
-0.096130
-0.167908
-0.166443
-0.214294
-0.258728
-0.314880
-0.323181
-0.304138
-0.260193
-0.231873
-0.210876
-0.181580
-0.160095
-0.140076
-0.105896
-0.091248
-0.056091
-0.032654
-0.002380
0.019073
0.035675
0.065948
0.081573
0.113800
0.150421
0.178741
0.204620
0.239288
0.257843
0.259796
0.283722
0.298859
0.337921
0.420441
0.481476
0.435577
0.386749
0.460480
0.473175
0.404816
0.282745
0.136261
0.126495
0.115753
0.130402
0.128937
0.092316
0.079620
0.024445
-0.046814
-0.124451
-0.181580
-0.247498
-0.274841
-0.278748
-0.279724
-0.272400
-0.255310
-0.241150
-0.215271
-0.199646
-0.175720
-0.155701
-0.144470
-0.137634
-0.119568
-0.103455
-0.090271
-0.071716
-0.070740
-0.060486
-0.060974
-0.050720
-0.040955
-0.039978
-0.038025
-0.016052
-0.027283
-0.015076
-0.015076
-0.006287
0.000031
0.003937
0.005890
0.005890
0.004913
-0.005798
0.002472
0.015656
0.026886
0.013702
0.016632
0.029816
0.042511
0.038116
0.038116
0.036163
0.043976
0.044464
0.035187
0.042023
0.028351
0.044464
0.057648
0.057159
0.037140
0.018097
0.006378
0.008820
0.025421
0.013214
0.017120
0.014679
0.002960
-0.006287
-0.006287
-0.005310
-0.009216
-0.008728
-0.013123
-0.008728
-0.005310
-0.009216
-0.003357
-0.004333
0.002960
0.008331
0.003937
-0.013611
-0.008240
-0.018982
0.003448
0.102081
0.140656
0.143097
0.128937
0.114288
0.108429
0.037628
-0.030701
-0.079529
-0.073181
-0.006775
0.029327
0.075714
0.097687
0.032745
-0.038025
-0.105896
-0.016052
-0.017029
0.026886
0.027863
-0.090271
-0.114197
-0.073669
-0.013611
0.011261
0.027374
0.019073
0.020050
0.044952
0.056183
0.083038
0.079132
0.064972
0.072784
0.070831
0.069366
0.054718
0.051300
0.041046
0.022980
0.025421
0.015656
0.004913
0.010284
-0.014099
-0.012146
-0.006775
-0.019958
-0.013123
-0.020935
-0.026306
-0.041443
-0.024841
-0.035095
-0.036560
-0.041931
-0.040466
-0.040466
-0.044861
-0.046326
-0.050232
-0.037537
-0.037537
-0.030701
-0.039978
-0.037048
-0.035095
-0.032166
-0.025330
-0.020935
-0.028748
-0.023865
-0.019470
-0.022400
-0.010193
-0.017517
-0.010193
-0.011658
-0.016541
-0.015564
0.000519
-0.008240
0.001984
-0.004822
0.007355
0.017609
0.008820
0.008331
0.011749
0.011749
0.014191
0.014679
0.022491
0.018585
0.027374
0.042023
0.032745
0.041534
0.002472
-0.019470
0.015656
0.026886
0.036652
0.031281
0.036652
0.028351
0.033722
0.019073
0.022980
0.018097
0.023956
0.023956
0.029327
0.022003
0.018585
0.024933
0.029816
0.028839
0.034698
0.030304
0.038116
0.040070
0.021515
0.008331
0.014191
0.009796
0.008331
0.011261
0.010773
0.020050
0.013702
0.005890
-0.004822
0.000031
0.005890
0.000519
-0.000916
-0.015564
-0.014587
-0.012146
-0.008240
0.000519
-0.008240
-0.006775
0.001984
-0.005798
0.001495
-0.005310
0.008820
-0.007263
0.001495
-0.001892
-0.008240
-0.000916
-0.001892
0.021027
0.068878
0.057648
-0.079529
-0.185974
-0.111755
-0.080017
-0.046814
0.009308
0.145538
0.163605
0.152863
-0.009216
-0.068298
-0.035095
0.017609
0.058136
0.088898
0.097687
0.114288
0.113312
0.117706
0.099152
0.099152
0.105011
0.077667
0.062042
0.049347
0.047394
0.034210
0.027374
0.026398
0.021027
0.029327
0.019073
0.007355
0.001984
0.000031
-0.003357
-0.010193
-0.008240
-0.007751
-0.015564
-0.014099
-0.004333
-0.016541
-0.017029
-0.016052
-0.016541
-0.018494
-0.015564
-0.017029
-0.018982
-0.017029
-0.025818
-0.026306
-0.024841
-0.019470
-0.023376
-0.027771
-0.035095
-0.040466
-0.029724
-0.037537
-0.033142
-0.031677
-0.036560
-0.040466
-0.040955
-0.040955
-0.035095
-0.035583
-0.042908
-0.039001
-0.039001
-0.030701
-0.035583
-0.038513
-0.024841
-0.038025
-0.041931
-0.030701
-0.039978
-0.024353
-0.032166
-0.022888
-0.029236
-0.016052
-0.017517
-0.015564
-0.015076
-0.024841
-0.008240
-0.010193
-0.009705
0.001495
0.004913
0.017120
0.015656
0.019073
0.022491
0.018585
0.022491
0.022003
0.012238
0.007843
0.021515
0.021027
0.024933
0.023956
0.022491
0.016144
0.009796
0.005890
-0.002869
-0.004822
0.008331
-0.001892
0.001984
-0.005798
-0.002869
-0.002869
-0.011658
-0.001892
-0.006287
-0.005798
-0.016052
-0.000916
-0.005798
-0.008728
0.002960
0.007355
0.002472
0.009796
0.012726
0.013214
-0.000427
0.022491
0.017609
0.018585
0.032745
0.027863
0.019073
0.022491
0.009308
0.017609
0.020050
-0.010193
-0.056091
-0.015076
0.013702
-0.016052
-0.050232
-0.073181
-0.008240
0.041534
0.094269
0.166046
0.197296
0.038605
-0.118103
-0.049255
0.017120
0.157745
0.238312
0.167999
0.076202
0.023956
0.066925
0.098663
0.107452
0.117706
0.095734
0.091339
0.053741
0.041534
0.014191
0.006866
0.003937
0.001984
0.001984
-0.005798
-0.013611
-0.004333
-0.005798
-0.002869
-0.007263
-0.006775
-0.003357
0.004913
0.013214
0.005890
0.004913
-0.002380
-0.004822
0.004913
0.001495
-0.002380
-0.003357
0.003937
0.000031
-0.009705
-0.006775
-0.020447
-0.015076
-0.010193
-0.017029
-0.015076
-0.035095
-0.019958
-0.030212
-0.033630
-0.024353
-0.030701
-0.033630
-0.024841
-0.021912
-0.023376
-0.034119
-0.028259
-0.020935
-0.016541
-0.023376
-0.029724
-0.020935
-0.012146
-0.016052
-0.015564
-0.021912
-0.017029
-0.003845
-0.015564
-0.016541
-0.011169
-0.018494
-0.014587
-0.005798
-0.018982
-0.005798
-0.012634
-0.013123
-0.012146
-0.021423
-0.014587
-0.006287
-0.014099
-0.016052
-0.008728
-0.005798
-0.011169
-0.008240
-0.009705
-0.011169
-0.002380
-0.010193
-0.008240
0.001007
0.007843
0.009796
-0.000916
0.003937
-0.001892
0.014191
0.016144
0.022491
0.020050
0.030792
0.021515
0.020538
0.022003
0.027863
0.036163
0.032745
0.039093
0.023468
0.025421
0.036163
0.034210
0.037628
0.044464
0.041534
0.034210
0.023956
0.017609
0.018585
0.029816
0.014191
0.019562
0.012238
0.029816
0.026886
0.050323
0.085480
0.084503
0.042511
-0.007263
-0.072205
-0.078064
-0.007263
0.014679
-0.023376
-0.118103
-0.105896
-0.039490
-0.024353
-0.011658
-0.047302
-0.091248
-0.139587
-0.170837
-0.155701
-0.133240
-0.098572
-0.095154
-0.085388
-0.073181
-0.045349
-0.025330
-0.012146
-0.006775
-0.025818
-0.031677
-0.031189
-0.048767
-0.080017
-0.061951
0.011261
0.103546
0.147980
0.120636
0.064484
0.007843
-0.043884
-0.045349
-0.035583
0.023956
0.061554
0.081085
0.093292
0.101105
0.088898
0.099152
0.071320
0.032257
0.018097
0.039581
0.094269
0.084015
0.096222
0.109894
0.088898
0.053741
0.077667
0.093292
0.095734
0.032257
0.040070
0.051300
0.075714
0.079620
0.068390
0.035675
0.039581
0.039581
0.048859
0.052765
0.042511
0.022491
0.006866
0.009796
0.010284
0.020050
0.007355
-0.010193
-0.017029
-0.013611
-0.001892
-0.005310
-0.011658
-0.041931
-0.043396
-0.032166
-0.032654
-0.037537
-0.019470
-0.023376
-0.027771
-0.016052
-0.018005
-0.019958
-0.008728
-0.015076
-0.006287
-0.008728
-0.007751
0.001007
-0.007263
0.011749
0.018097
0.000031
0.003448
0.004425
0.021027
0.057159
0.022980
-0.078064
-0.064392
-0.011169
0.019073
0.024933
0.027863
0.013702
0.000519
0.004913
-0.008728
-0.017517
-0.008728
0.000031
-0.001892
0.004913
0.001007
0.017120
0.029816
0.029816
0.024933
0.024445
0.039093
0.011261
0.019562
0.018097
0.001007
-0.000916
0.049835
0.120636
0.209991
0.114288
-0.030212
-0.143494
-0.160583
-0.106873
-0.073669
-0.067810
-0.057556
-0.028748
-0.036560
-0.079041
-0.114197
-0.162048
-0.175232
-0.147400
-0.133728
-0.158142
-0.153259
-0.135193
-0.098572
-0.091248
-0.098572
-0.085388
-0.047791
-0.025330
-0.005798
0.018585
0.031281
0.048370
0.056671
0.060577
0.059601
0.075226
0.085968
0.095734
0.082550
0.085480
0.079620
0.073273
0.069366
0.064972
0.069366
0.073761
0.068878
0.063995
0.060577
0.056183
0.040558
0.042999
0.040070
0.023468
0.034698
0.021027
0.021515
0.010284
0.027374
0.014679
0.026886
0.017609
0.021027
0.021515
0.015167
0.010284
0.020538
0.009308
0.017609
0.012726
0.010773
0.002960
0.014679
0.008820
0.001007
-0.002380
-0.008728
0.002472
-0.011169
-0.007751
-0.010193
-0.017517
-0.016541
-0.015076
-0.032654
-0.018982
-0.033142
-0.024841
-0.032166
-0.038513
-0.042419
-0.032166
-0.047302
-0.045837
-0.047791
-0.045837
-0.046326
-0.048767
-0.045349
-0.042419
-0.047791
-0.048767
-0.059021
-0.067322
-0.074646
-0.062927
-0.069763
-0.059021
-0.056091
-0.049255
-0.064392
-0.066345
-0.058044
-0.059021
-0.049255
-0.062927
-0.043884
-0.047791
-0.032654
-0.020935
0.000519
0.005402
0.030792
0.034210
0.058136
0.088409
0.119171
0.151886
0.163605
0.214386
0.227081
0.257843
0.287140
0.330109
0.423370
0.435089
0.393585
0.399445
0.504425
0.529327
0.445831
0.341339
0.194366
0.143097
0.148956
0.132355
0.100128
0.092316
0.110382
0.060577
-0.036560
-0.079041
-0.145447
-0.213318
-0.264587
-0.298767
-0.380798
-0.432068
-0.397400
-0.118591
0.056183
0.079620
-0.028748
-0.167419
-0.274353
-0.224060
-0.133728
-0.046814
0.021515
0.038605
0.055206
0.082550
0.070343
0.060577
0.035675
0.024933
0.013702
-0.002869
-0.013611
-0.006287
-0.000916
-0.014587
0.002960
-0.015076
-0.000916
0.009796
0.003448
0.004425
-0.012634
-0.006775
-0.016052
-0.005798
-0.020447
-0.037048
-0.044861
-0.050720
-0.043396
-0.044373
-0.037537
-0.046814
-0.049255
-0.053162
-0.054138
-0.047791
-0.040955
-0.039978
-0.042419
-0.040955
-0.034607
-0.032166
-0.032166
-0.025330
-0.025818
-0.017029
-0.012146
-0.020447
-0.006775
-0.005310
-0.007751
-0.010193
-0.013611
-0.002869
-0.002380
-0.014587
-0.020447
-0.006775
-0.014099
0.002960
-0.009705
-0.002380
0.002960
-0.000427
-0.003845
-0.008728
0.000519
0.004425
0.008331
0.008331
-0.003845
0.004425
0.003937
0.012726
0.013702
-0.002869
0.010284
0.008820
0.015167
0.006866
0.015167
0.012726
0.012238
0.003448
0.001007
0.011749
0.001495
0.010773
0.005890
0.003937
0.013702
0.013214
0.005890
0.008820
0.003448
0.013702
0.007843
0.001007
0.011749
0.013214
0.015167
0.012238
0.025421
0.022491
0.023956
0.010773
0.015167
0.006378
0.008331
0.020538
0.022980
0.012726
0.009308
0.022491
0.025421
0.010773
0.023468
0.026398
0.025421
0.024445
0.018097
0.011261
0.005402
-0.038513
-0.101013
-0.071716
-0.056091
-0.052673
-0.044373
-0.033142
-0.004822
0.007843
-0.027771
-0.047302
-0.062439
-0.092712
-0.155701
-0.177185
-0.156189
-0.180603
-0.135681
0.028839
0.098175
0.077179
0.018097
-0.036560
-0.080994
-0.135681
-0.139099
-0.079041
-0.025330
0.020538
0.098663
0.182159
0.154327
0.057159
0.008331
0.033722
0.096222
0.131866
0.156769
0.144073
0.119659
0.121124
0.111359
0.106476
0.105499
0.100616
0.106476
0.089874
0.085480
0.070831
0.054718
0.042511
0.018585
0.018097
0.034210
0.047394
0.053741
0.046417
0.020538
0.002960
0.005890
0.007843
0.013214
0.017120
0.018097
0.035675
0.020538
0.022491
0.028839
0.027863
0.010773
0.001495
-0.000916
0.014679
-0.003357
0.005402
0.002472
0.004913
-0.005798
-0.004333
0.001495
-0.003357
-0.000427
0.001984
-0.003357
-0.011658
0.007355
0.003448
0.000519
-0.006775
0.000031
-0.011658
-0.005310
-0.009705
-0.006287
-0.008728
-0.014099
-0.020447
-0.009705
-0.014099
-0.007751
-0.011658
-0.017517
-0.017517
-0.010681
-0.013123
-0.009705
-0.020935
-0.013123
-0.003357
-0.006775
-0.015564
-0.014099
-0.006775
-0.005310
-0.005310
-0.005798
-0.011169
-0.008728
-0.006287
-0.007263
0.000031
-0.001892
0.003937
-0.006287
-0.010681
-0.005310
0.001984
0.000519
-0.003357
-0.011169
0.008331
0.001007
0.001495
-0.013611
-0.000427
0.000519
0.001007
0.004425
-0.009216
-0.005798
-0.008240
-0.007263
0.002472
0.004913
0.026398
0.084991
0.115265
0.100616
-0.069763
-0.275818
-0.246521
-0.137634
-0.069275
-0.040955
0.007355
-0.004333
-0.017517
-0.007751
0.005402
0.009796
-0.046326
-0.108826
-0.140076
-0.193787
-0.149353
-0.013611
0.131866
0.275909
0.191925
0.068390
0.033234
0.047394
0.081085
0.093781
0.099152
0.110382
0.111359
0.109406
0.106964
0.090851
0.077667
0.090363
0.079132
0.055695
0.058624
0.047882
0.044464
0.040070
0.032257
0.026886
0.029816
0.036652
0.031769
0.015656
0.021515
0.023956
0.011749
0.010773
0.018585
0.021515
0.012726
0.010284
0.002472
-0.017517
-0.010193
-0.006287
-0.017517
-0.002380
-0.013611
-0.008728
-0.022888
-0.029236
-0.018982
-0.028259
-0.018005
-0.031189
-0.021423
-0.036560
-0.014587
-0.005798
-0.005798
-0.006287
-0.002869
-0.020935
-0.012634
-0.012634
-0.022400
-0.000427
-0.009216
-0.001404
-0.016541
-0.005310
0.000031
-0.013611
-0.017029
-0.016052
-0.009705
-0.018982
-0.016541
-0.022888
-0.018005
-0.010681
-0.023376
-0.022888
-0.017517
-0.024353
-0.019958
-0.011658
-0.018005
-0.021912
-0.013123
-0.014099
-0.007263
-0.021912
-0.005310
-0.006775
-0.011169
-0.023376
-0.003357
-0.003357
-0.009216
-0.003845
-0.007751
-0.001892
-0.005310
-0.000916
-0.009705
-0.001892
0.006866
0.004913
-0.016541
-0.007751
0.002472
0.009796
0.001495
-0.008728
0.001984
0.005402
-0.004822
0.000031
-0.000427
-0.008728
0.003937
0.006378
-0.004822
-0.002869
0.011749
0.015167
0.003448
-0.004333
0.006866
0.007355
0.013214
-0.000427
0.005402
0.014191
0.010773
0.007355
0.006378
0.006378
0.010284
0.008331
0.006866
0.001984
0.004913
-0.002869
0.000519
-0.002869
0.007355
-0.008728
-0.002869
0.001007
0.004425
-0.001892
-0.013611
-0.005798
-0.009216
0.003448
-0.007263
0.002472
0.002960
0.000519
0.003448
-0.004822
-0.006775
0.001984
0.004425
-0.009216
-0.002869
-0.002869
-0.000916
0.002960
-0.002869
0.000031
-0.013611
-0.001892
-0.005798
-0.022400
-0.038025
-0.041443
-0.020935
0.033722
0.102081
0.073273
-0.038513
-0.102966
-0.139099
-0.096619
0.067902
0.189972
0.193878
0.111359
-0.092712
-0.291931
-0.238220
-0.112244
-0.011658
0.019073
0.004913
-0.003845
-0.037537
-0.079529
-0.102966
-0.126404
-0.143494
-0.129822
-0.121033
-0.094666
-0.064880
-0.058533
-0.043884
-0.059509
-0.042908
-0.043884
-0.037048
-0.040466
-0.023865
-0.005310
-0.009216
-0.005798
0.001007
0.001495
-0.002869
0.004425
0.025421
0.018097
0.036652
0.058624
0.052277
0.057159
0.106476
0.130890
0.142609
0.148468
0.171906
0.209503
0.234406
0.266144
0.396027
0.435089
0.386261
0.460480
0.493683
0.445831
0.374054
0.261749
0.160675
0.174347
0.185089
0.166046
0.150421
0.137726
0.108917
0.078156
0.019562
-0.063904
-0.146423
-0.204529
-0.232361
-0.271423
-0.276794
-0.277283
-0.276306
-0.257263
-0.226501
-0.198669
-0.188904
-0.156189
-0.134705
-0.115173
-0.103943
-0.086853
-0.067810
-0.053650
-0.054626
-0.045349
-0.038513
-0.030701
-0.028259
-0.023865
-0.012146
-0.011658
-0.012146
-0.016052
-0.023865
-0.009705
-0.000916
0.001495
-0.009705
-0.009705
-0.007263
-0.004333
0.011261
0.002472
0.001495
0.005402
0.003937
-0.003845
0.011749
0.005402
0.013214
0.009308
0.004425
0.004913
0.013214
0.009796
0.001984
0.000031
0.015656
0.011261
0.007843
-0.000427
0.004913
0.010773
0.008820
0.004425
0.005402
0.005890
0.004913
0.005402
0.003448
0.006866
0.003448
0.007355
0.002472
-0.004333
0.001007
0.014191
0.012726
0.007355
0.007355
0.004913
0.006378
0.002472
0.003937
0.002472
0.009308
0.004913
-0.002380
0.004913
0.020050
0.015656
0.005402
0.005402
0.003937
0.007843
0.008331
0.003937
-0.003357
-0.001892
0.000519
-0.002869
-0.007263
0.002960
0.001984
0.010284
0.010284
0.000519
0.001984
0.020538
0.029327
0.040558
0.021515
0.020050
0.005890
0.004425
0.002960
0.004425
0.004425
-0.008240
-0.007751
0.001984
0.032745
0.044952
0.082062
0.064972
0.074249
0.160675
0.186066
0.086456
-0.007751
-0.034119
-0.069763
-0.090759
0.181183
0.269073
0.144562
0.006378
-0.000916
0.060089
0.053253
-0.034607
-0.138611
-0.073669
-0.008240
-0.022888
-0.071716
-0.090271
-0.070740
-0.066345
-0.059021
-0.060974
-0.077576
-0.086853
-0.074158
-0.050232
-0.033142
-0.020447
-0.006287
-0.020935
-0.018494
-0.007263
-0.020447
-0.005798
-0.006775
-0.010681
-0.009216
-0.018005
-0.009705
0.001007
0.000031
-0.002380
0.003937
-0.004333
-0.012634
-0.009705
-0.011658
-0.008728
-0.011169
-0.024353
-0.019958
-0.009705
-0.021423
-0.010681
-0.024841
-0.014587
-0.015564
-0.017029
-0.018005
-0.010681
0.000031
-0.016052
0.000031
-0.003845
-0.010681
0.009308
0.007843
-0.005798
0.001007
0.010284
0.012238
0.017609
0.014679
0.016144
0.015656
0.017609
0.018097
0.019073
0.024445
0.017609
0.024933
0.008331
0.021515
0.034210
0.013214
0.026398
0.020538
0.015167
0.026886
0.016632
0.017120
0.026886
0.031769
0.028839
0.021027
0.020050
0.016144
0.027374
0.025421
0.011749
0.026886
0.017609
0.015167
0.023956
0.012238
0.022980
0.024445
0.019073
0.006378
0.008820
0.015656
0.005402
0.011261
0.016144
0.019562
0.018097
0.011261
0.006866
0.009796
0.005402
0.020538
0.011261
0.003448
0.006378
0.011261
0.006866
0.009796
0.009308
0.001984
0.005402
0.012238
-0.000427
-0.008728
0.004913
0.008820
0.000031
0.001007
-0.011658
-0.000916
0.001495
-0.003845
-0.000427
-0.005798
-0.003845
-0.001404
-0.006775
-0.020447
-0.002869
-0.008240
-0.011658
-0.012634
-0.007751
-0.002869
-0.009705
-0.008728
0.005890
-0.004333
-0.003845
0.001984
-0.001892
0.003937
0.002960
0.005402
0.008820
0.012726
0.022003
0.022003
0.007355
0.010773
0.018585
0.014191
0.018585
0.002472
-0.022888
-0.049255
-0.107361
-0.170349
-0.212830
-0.132263
0.058136
0.488800
1.004913
0.708038
-0.192322
-0.653748
-0.535583
-0.123962
0.147003
0.282257
0.296906
0.249542
0.161652
0.089386
0.052277
-0.002869
-0.052185
-0.041931
-0.066345
-0.081970
-0.088318
-0.106384
-0.093689
-0.085388
-0.072693
-0.066833
-0.059021
-0.048767
-0.034119
-0.032654
-0.014099
-0.010193
-0.007751
0.005402
0.007843
0.011749
0.005890
0.012238
0.003448
0.006866
0.002472
0.009796
0.005890
-0.000427
0.004913
0.000031
0.005890
-0.010193
-0.013123
0.004425
-0.004333
0.002472
-0.002380
-0.008728
-0.009216
-0.004333
0.001495
-0.010681
-0.010193
-0.005798
0.008331
-0.009705
-0.012146
-0.007751
-0.010193
0.007843
-0.004333
0.001007
0.000031
-0.014099
-0.011658
-0.000916
0.004425
-0.006287
-0.001892
-0.002380
-0.003357
-0.000916
0.000031
-0.003357
-0.008728
-0.000427
-0.000916
0.001007
-0.006775
-0.004822
-0.000427
0.006866
-0.006287
-0.003845
-0.003845
0.012238
-0.002380
-0.013123
-0.001404
0.001984
0.003937
-0.003357
-0.001404
-0.005310
-0.007751
0.003937
-0.001892
-0.005310
-0.000916
-0.010193
-0.005798
-0.008728
-0.001404
-0.013611
-0.014099
-0.008728
-0.004333
-0.005798
-0.018982
-0.015076
-0.017517
-0.015076
-0.015076
-0.012146
-0.013123
-0.008240
-0.008240
-0.006287
-0.009705
-0.007751
-0.000916
-0.001404
-0.007263
-0.003845
-0.004822
0.007843
0.002960
-0.001892
0.001984
0.014191
0.025421
0.017609
0.019562
0.024445
0.031769
0.042999
0.033722
0.033722
0.029816
0.013214
0.000031
-0.026306
-0.029724
0.029327
0.129913
0.186554
0.184601
0.153351
0.135773
0.133331
0.055206
-0.142029
-0.236755
-0.138611
0.011749
0.121124
0.136261
0.100128
0.050323
-0.020447
-0.059021
-0.089783
-0.097595
-0.099548
-0.091248
-0.074158
-0.045349
-0.028748
-0.033142
-0.039978
-0.025818
0.003937
0.008820
0.014191
0.013214
0.030792
0.030792
0.028839
0.034210
0.024445
0.028351
0.031769
0.022491
0.015656
0.007843
0.008331
0.000519
-0.002869
-0.010193
-0.009705
-0.008240
-0.015076
-0.021912
-0.015564
-0.015076
-0.020935
-0.032166
-0.025330
-0.024841
-0.012146
-0.005798
-0.030212
-0.015076
-0.018982
-0.018005
-0.010193
-0.016052
-0.015076
-0.011658
-0.023376
-0.006775
-0.014099
-0.021912
-0.004822
-0.015076
-0.013611
-0.019958
-0.007751
-0.002380
-0.008728
-0.006287
-0.012634
-0.001892
-0.000916
-0.014587
-0.009216
0.004913
0.006866
0.002472
0.002960
-0.006775
0.001495
-0.007263
-0.001892
0.000031
0.011261
0.006866
0.010284
0.001007
-0.002380
0.012726
0.011261
-0.001404
0.007355
0.012238
0.007355
0.012238
0.001495
0.003448
0.015656
0.009796
0.002472
0.006378
0.004425
0.001984
0.016632
-0.002869
-0.000916
0.000519
-0.001892
0.006378
-0.005310
-0.000916
0.002472
-0.003357
-0.001404
-0.003845
0.000519
0.006866
0.003937
0.000031
0.001495
0.002472
0.009308
-0.008728
0.010284
0.009308
0.015167
0.014191
0.015656
0.022003
0.022980
0.030792
0.021515
0.033722
0.030792
0.029816
0.022980
0.023956
0.021515
0.034210
0.024933
0.045929
0.037140
0.036652
0.043976
0.031769
0.034698
0.042999
0.046417
0.039093
-0.005310
-0.048279
-0.089294
-0.109802
-0.059998
0.018585
0.036163
0.009308
-0.011169
-0.002869
0.058624
-0.042908
-0.033630
-0.039001
0.002960
0.271515
0.333038
0.126984
0.040558
0.078156
0.118195
0.113800
0.116241
0.146515
0.127960
0.130890
0.133331
0.127472
0.095734
0.072296
0.044952
0.004913
-0.004333
-0.032166
-0.049744
-0.049255
-0.058533
-0.065369
-0.057556
-0.055115
-0.053650
-0.057556
-0.054626
-0.045349
-0.040466
-0.035095
-0.045837
-0.039001
-0.041931
-0.035095
-0.039490
-0.041443
-0.034607
-0.035583
-0.036072
-0.044861
-0.038513
-0.035583
-0.034607
-0.031189
-0.037048
-0.035583
-0.032166
-0.039978
-0.042908
-0.033142
-0.019958
-0.023865
-0.026794
-0.035095
-0.027283
-0.032654
-0.018494
-0.019958
-0.021423
-0.012634
-0.015564
-0.013123
-0.010681
0.000031
0.003448
-0.005798
-0.012146
-0.002380
-0.015076
-0.005310
-0.011658
0.000519
0.000031
-0.000427
-0.004822
-0.020935
-0.018005
-0.005310
-0.011169
-0.018982
-0.019958
-0.031189
-0.020935
-0.033142
-0.044373
-0.040955
-0.041443
-0.042419
-0.044373
-0.068298
-0.064880
-0.063904
-0.061951
-0.061462
-0.084900
-0.073181
-0.076599
-0.078552
-0.092224
-0.086365
-0.093201
-0.089294
-0.082458
-0.084900
-0.075623
-0.079529
-0.067810
-0.054138
-0.056091
-0.046814
-0.031189
-0.014587
0.003937
0.027863
0.052277
0.072784
0.081573
0.099152
0.112335
0.156769
0.176300
0.209015
0.247101
0.276398
0.287140
0.316437
0.323273
0.373077
0.461456
0.460480
0.382355
0.429718
0.485382
0.437042
0.309113
0.171906
0.093781
0.095734
0.092804
0.088898
0.062042
0.042023
0.030792
-0.021912
-0.108826
-0.188904
-0.226013
-0.271423
-0.325623
-0.370544
-0.389099
-0.403748
-0.409607
-0.436462
-0.294373
-0.101013
-0.038513
-0.044861
-0.101990
-0.151306
-0.205017
-0.276306
-0.229431
-0.101990
-0.044373
0.018097
0.141144
0.147003
0.151886
0.101593
0.066925
0.067902
0.065948
0.084991
0.105988
0.114777
0.123077
0.144562
0.133820
0.128937
0.102081
0.098663
0.091339
0.072296
0.053253
0.036163
0.012238
0.012726
-0.011658
-0.020935
-0.018982
-0.042908
-0.054138
-0.053162
-0.059998
-0.064880
-0.056580
-0.060974
-0.060974
-0.059021
-0.066345
-0.058044
-0.058533
-0.057556
-0.057556
-0.043396
-0.048279
-0.046814
-0.045349
-0.042908
-0.025818
-0.037048
-0.024841
-0.031677
-0.028259
-0.023376
-0.022400
-0.024841
-0.028259
-0.026306
-0.006287
-0.022888
-0.006287
-0.016541
-0.009216
-0.001892
-0.011169
-0.000916
0.005402
0.013702
0.019073
0.024933
0.018585
0.015167
0.016144
0.011749
-0.002380
0.016144
0.024933
0.022491
0.022003
0.015656
0.018097
0.016632
0.002960
0.020050
0.014679
0.010773
0.015167
0.001984
0.028351
0.025909
0.013702
-0.026306
-0.039001
0.006378
0.022980
0.019562
0.006866
0.003448
-0.002380
-0.000427
-0.005798
-0.005310
-0.005798
0.007843
0.004425
-0.012146
0.000031
-0.003357
0.004425
-0.005798
-0.019470
-0.011169
-0.001404
0.009308
0.014191
0.005890
-0.003845
0.003448
-0.009705
0.027863
0.012238
-0.023376
-0.007263
0.025909
0.007355
-0.010193
-0.079529
-0.080505
-0.078552
-0.081970
-0.108826
-0.029724
0.091827
0.170929
0.150421
0.064484
0.017609
0.018585
-0.030701
-0.030212
-0.014099
0.020050
0.105011
0.159698
0.146027
0.123077
0.107452
0.082062
0.056671
0.072296
0.055206
0.036163
0.023956
0.027374
0.012238
0.009308
-0.000916
0.003448
-0.000916
0.004913
-0.010193
-0.012146
0.005402
-0.013611
-0.002380
0.004913
-0.001892
0.001007
-0.000916
-0.002380
-0.005310
-0.002869
-0.010681
0.005890
0.001984
0.003448
-0.011658
-0.006287
-0.006775
-0.008240
-0.007263
-0.001892
-0.014099
-0.014587
-0.012634
-0.009705
-0.012146
-0.015076
-0.017029
-0.018982
-0.008728
-0.010681
-0.008728
-0.002869
-0.012634
-0.011658
-0.012146
-0.019958
-0.008240
-0.009705
-0.007263
-0.017029
-0.009705
-0.005310
-0.004333
-0.011169
-0.006287
-0.004822
0.002472
-0.008240
-0.008240
-0.006775
0.002472
0.002472
-0.000916
-0.000427
-0.005798
0.002960
-0.001404
0.001984
-0.010193
-0.004822
0.009308
-0.009216
0.000031
-0.000427
0.008820
0.003448
0.001495
0.010284
-0.001892
0.004425
0.001984
0.007843
0.015167
0.014191
0.009308
0.010773
0.010284
0.018585
0.017120
0.020538
0.011749
0.011261
0.023468
0.010773
0.001495
0.003937
0.006378
0.010284
0.009796
0.003937
0.005890
0.006866
0.009796
0.008820
-0.002869
0.008820
-0.000427
0.005890
0.000031
-0.001404
0.001984
0.011261
-0.000916
0.001984
0.004913
0.001984
0.007355
0.001984
0.004913
0.017609
0.005402
0.020050
0.009796
0.023468
0.052277
0.079620
0.109894
0.039581
-0.302185
-0.568787
-0.286072
-0.018494
0.080109
0.053253
0.018585
0.074738
0.083527
-0.153259
-0.265076
-0.233337
-0.219666
-0.096130
0.090851
0.077667
0.145050
0.190460
0.126984
0.088409
0.043488
0.106964
0.143585
0.195831
0.207062
0.200226
0.178253
0.154327
0.150421
0.138702
0.126007
0.122101
0.104523
0.099640
0.097687
0.073761
0.055206
0.044952
0.035187
0.033722
0.021027
0.004425
0.001984
0.003448
-0.000916
-0.014099
-0.017517
-0.012634
-0.021423
-0.020935
-0.018982
-0.034607
-0.027283
-0.024841
-0.028259
-0.037048
-0.028259
-0.037537
-0.034119
-0.025818
-0.033630
-0.021423
-0.030212
-0.023376
-0.020935
-0.024353
-0.022400
-0.020935
-0.030212
-0.022400
-0.020935
-0.017029
-0.020447
-0.018005
-0.014099
-0.016541
-0.018494
-0.018982
-0.018005
-0.004822
-0.016052
-0.012634
-0.009705
-0.021912
-0.008240
-0.018005
-0.008240
-0.012634
-0.011169
-0.015564
-0.012634
0.002472
-0.011658
-0.005798
0.000031
-0.003845
-0.008728
-0.011658
0.001495
-0.008240
0.002472
0.002960
-0.007263
0.001984
-0.009216
0.005402
0.000031
-0.001892
-0.005310
0.000031
-0.001892
0.001007
-0.005798
-0.002380
0.001007
0.004425
0.001984
-0.003845
0.002472
0.000031
0.009308
0.005402
0.008820
0.016632
0.004425
0.014191
0.023468
0.011749
0.010284
0.022980
0.015656
0.022003
0.014191
0.021027
0.021515
0.005402
0.017609
0.019562
0.013702
0.013214
0.015656
0.030304
0.006378
0.012238
0.013702
0.003448
0.009308
0.017609
0.013214
0.005890
0.015167
0.016632
0.014191
0.011261
0.009308
0.031281
0.016144
0.019073
0.008820
0.010284
0.015656
0.024445
0.008820
0.019562
0.012726
0.018097
0.016144
0.012726
0.008331
-0.009216
-0.048767
-0.073181
-0.083923
-0.067322
-0.030701
-0.008728
0.005402
-0.008728
-0.037048
-0.073669
-0.124451
-0.151306
-0.193298
-0.125916
-0.043396
-0.001404
-0.001404
-0.009216
-0.050720
-0.098572
-0.115173
-0.038513
0.084503
0.084015
0.066437
0.078156
0.069366
0.069855
0.086945
0.088409
0.098663
0.145538
0.144562
0.142609
0.116730
0.114288
0.124054
0.122101
0.109406
0.094757
0.084503
0.079620
0.053741
0.045441
0.025909
0.025909
0.019073
0.007355
0.006378
0.008820
-0.000916
-0.013123
-0.028748
-0.017517
-0.028748
-0.024841
-0.033142
-0.033630
-0.042419
-0.035095
-0.054626
-0.049255
-0.049255
-0.061951
-0.059998
-0.066345
-0.063416
-0.058533
-0.065857
-0.074646
-0.080017
-0.073669
-0.081970
-0.080017
-0.090271
-0.094177
-0.083435
-0.085876
-0.095154
-0.106873
-0.096619
-0.098572
-0.099548
-0.103455
-0.098083
-0.101990
-0.089294
-0.083923
-0.080505
-0.078064
-0.058533
-0.053162
-0.045837
-0.032166
-0.010193
0.023468
0.039093
0.067902
0.102570
0.118683
0.128448
0.165070
0.190460
0.231964
0.266144
0.274445
0.284210
0.267120
0.281769
0.392120
0.503937
0.432159
0.372589
0.415558
0.365265
0.229523
0.084015
0.070343
0.088898
0.080597
0.097687
0.065460
0.058136
0.009308
-0.049255
-0.119568
-0.180603
-0.209900
-0.240662
-0.257263
-0.263611
-0.240173
-0.213806
-0.206970
-0.181580
-0.172302
-0.154236
-0.140564
-0.134216
-0.130798
-0.119080
-0.100037
-0.076599
-0.071228
-0.071716
-0.051208
-0.064392
-0.051697
-0.049744
-0.026306
-0.027283
-0.026306
-0.020447
-0.008728
0.006866
0.021027
0.037140
0.050812
0.049835
0.040558
0.021027
-0.042419
-0.114197
-0.050720
0.025421
0.074249
0.097198
0.087433
0.084503
0.015167
-0.033630
-0.028259
-0.019958
-0.049744
-0.045349
-0.031189
-0.101013
-0.163025
-0.119568
-0.031677
0.015167
0.094757
0.106964
0.011261
-0.107849
-0.217224
-0.264587
-0.194275
-0.090271
-0.019470
0.047394
0.152863
0.146027
0.057159
0.004913
-0.005798
0.013214
0.057159
0.108917
0.131378
0.145050
0.163116
0.150421
0.143585
0.152863
0.134796
0.120148
0.117218
0.095734
0.096222
0.079132
0.064484
0.072296
0.066925
0.052765
0.026886
0.008820
0.002472
0.011749
0.005402
-0.010681
-0.016541
0.002472
0.001984
-0.016052
-0.015564
-0.017517
-0.018005
-0.015076
-0.023865
-0.029236
-0.028748
-0.031677
-0.015564
-0.036072
-0.024841
-0.026306
-0.023376
-0.022888
-0.021912
-0.021912
-0.022888
-0.026306
-0.022400
-0.031189
-0.016052
-0.023865
-0.017029
-0.021423
-0.020935
-0.012634
-0.020935
-0.022888
-0.022888
-0.019958
-0.024353
-0.021423
-0.031677
-0.014099
-0.011169
0.021515
0.022491
0.026886
0.023956
-0.006287
-0.009216
-0.004333
0.008820
0.023956
0.024933
0.020050
0.025909
0.026886
0.031769
0.027863
0.020050
0.003448
0.026886
0.021515
0.012726
0.004913
0.007355
0.014679
0.008331
0.008820
0.004425
0.005890
0.007843
-0.000427
0.004913
-0.000916
-0.002380
-0.003357
-0.004822
-0.015564
0.002960
-0.007751
-0.004333
-0.000916
-0.006287
-0.013123
0.005890
0.003448
0.004913
0.001007
0.002472
0.004913
0.012726
0.022980
0.025421
0.020538
0.024445
0.022003
0.028351
0.040558
0.030792
0.026398
0.026886
0.039581
0.043976
0.038605
0.037140
0.037140
0.046417
0.055206
0.043976
0.028839
0.006866
-0.011658
-0.061951
-0.095642
-0.075623
-0.017517
0.048370
0.057159
0.027374
-0.018982
-0.044861
-0.075623
-0.126892
-0.176208
-0.161072
0.018585
0.083527
0.061554
-0.018005
-0.112244
-0.146912
-0.101501
0.007843
0.151886
0.156281
0.070343
-0.001892
-0.018005
0.002472
0.026886
0.065948
0.087433
0.096222
0.110382
0.109894
0.101105
0.104523
0.087433
0.082550
0.069366
0.071320
0.069855
0.072784
0.062042
0.034698
0.049347
0.031769
0.024445
0.027374
0.016144
0.007355
0.002472
0.009308
-0.014099
-0.010681
-0.008240
-0.018005
-0.018494
-0.030701
-0.025818
-0.014587
-0.028748
-0.028748
-0.022888
-0.023865
-0.024841
-0.021912
-0.028748
-0.039001
-0.028259
-0.012146
-0.039001
-0.024353
-0.017517
-0.019470
-0.024841
-0.009705
-0.022888
-0.010681
-0.010681
-0.013123
-0.020935
-0.018494
0.001984
-0.003357
-0.010193
-0.010193
0.001495
0.000031
0.001495
-0.006287
0.001495
0.008331
0.010284
0.004913
0.000031
-0.004822
0.006378
0.003937
0.008820
0.016632
0.005402
0.006378
0.001007
0.012238
0.012726
0.006378
0.014191
0.014679
0.015167
-0.002869
0.003937
0.011261
0.008331
-0.002380
-0.000427
0.001007
-0.006287
-0.000916
0.004425
-0.007263
0.002472
0.002472
-0.013611
0.005890
-0.001892
0.001495
-0.002869
0.008331
0.000519
0.004425
0.003937
0.005890
0.013214
0.016144
0.013214
0.012238
0.023468
0.023956
0.023468
0.025909
0.027863
0.024933
0.027374
0.017609
0.029816
0.019562
0.034210
0.028351
0.029816
0.044464
0.051300
0.042511
0.011261
-0.055603
-0.064880
-0.058533
-0.039978
0.005402
0.014679
0.022003
0.006378
-0.040955
-0.054138
-0.036072
-0.033630
-0.040466
-0.039978
-0.081482
-0.136169
-0.205505
-0.215271
-0.111267
0.012238
0.111847
0.219269
0.203156
0.061554
-0.093689
-0.118103
-0.088318
-0.014587
0.075226
0.106964
0.130402
0.151886
0.181183
0.177277
0.133331
0.110870
0.097198
0.085968
0.083038
0.069366
0.078644
0.059601
0.059601
0.051788
0.050323
0.024445
0.038116
0.020050
0.012238
0.013702
-0.001404
0.000031
-0.002869
-0.000427
-0.005310
-0.008240
-0.015564
-0.008240
-0.003845
-0.003845
-0.023865
-0.017517
-0.019470
-0.020935
-0.037537
-0.024841
-0.031677
-0.037048
-0.050232
-0.048767
-0.043396
-0.051208
-0.063904
-0.064392
-0.055115
-0.063904
-0.063904
-0.075623
-0.062927
-0.074646
-0.061951
-0.066833
-0.073181
-0.089294
-0.067810
-0.089294
-0.085388
-0.090759
-0.084900
-0.086853
-0.083435
-0.089783
-0.089783
-0.084412
-0.077576
-0.085388
-0.075134
-0.073181
-0.063416
-0.055603
-0.049744
-0.039490
-0.025818
-0.007751
0.000519
0.042023
0.048370
0.051300
0.073273
0.111359
0.157257
0.157745
0.176788
0.173859
0.213898
0.261261
0.315460
0.450714
0.543488
0.545929
0.507843
0.418488
0.324249
0.223663
0.176788
0.195831
0.234894
0.250031
0.233917
0.195831
0.126007
0.067902
-0.012634
-0.070740
-0.117615
-0.170837
-0.228455
-0.255310
-0.272400
-0.274841
-0.263123
-0.257263
-0.248962
-0.204529
-0.177673
-0.163025
-0.140076
-0.117615
-0.083435
-0.067322
-0.040955
-0.031189
0.000519
0.041046
0.065460
0.081085
0.026398
-0.231873
-0.471619
-0.429626
-0.137146
-0.109802
-0.128357
-0.127869
-0.045837
-0.020447
-0.025330
-0.134216
-0.239685
-0.293884
-0.295349
-0.227966
-0.131775
-0.057556
0.029327
0.098175
0.142120
0.137238
0.172882
0.207062
0.186066
0.141144
0.123566
0.145538
0.186554
0.212433
0.198761
0.200226
0.189484
0.167023
0.148468
0.132843
0.117218
0.118683
0.105499
0.078156
0.065460
0.049835
0.037628
0.028351
0.007355
0.000519
0.004425
-0.018494
-0.017517
-0.025818
-0.032654
-0.039001
-0.037048
-0.053650
-0.051697
-0.047302
-0.059509
-0.068787
-0.075623
-0.070251
-0.069763
-0.066345
-0.069275
-0.069275
-0.062439
-0.057068
-0.064880
-0.067810
-0.055603
-0.050232
-0.053650
-0.045349
-0.049255
-0.045349
-0.031189
-0.039490
-0.032166
-0.025330
-0.017029
-0.018005
-0.012634
-0.007751
-0.010681
-0.009216
0.007355
-0.001404
0.000031
0.005402
0.015167
0.008820
-0.021423
-0.039490
-0.006775
0.007355
0.006866
0.005402
0.014679
0.002472
-0.014587
-0.012146
-0.006287
-0.007263
0.003448
-0.003845
0.001495
-0.005798
0.008820
0.004425
0.012238
0.008820
0.010284
0.011261
0.007355
0.005890
0.017120
0.015656
0.011749
0.017609
0.014191
0.004425
0.012238
0.004913
0.003937
0.009308
0.008820
0.016144
0.005402
0.010284
0.012238
0.011749
0.009796
0.008820
0.007843
0.016632
0.012238
0.010773
0.022003
0.026886
0.032257
0.021515
0.019562
0.035187
0.028839
0.042023
0.032745
0.031281
0.035675
0.044952
0.039093
0.046906
0.055206
0.062042
0.045929
0.021515
-0.021423
-0.025818
-0.018494
0.001495
-0.013123
0.008820
0.028351
-0.004822
-0.009216
0.040070
0.023956
-0.040955
-0.152771
-0.204529
-0.156677
-0.096619
-0.101501
-0.088806
-0.104431
-0.018982
0.056671
0.140656
0.194855
0.117706
0.010284
-0.088318
-0.096130
-0.019958
0.110382
0.198273
0.181671
0.175812
0.178741
0.186066
0.184113
0.184113
0.165070
0.146027
0.129913
0.107452
0.098663
0.080597
0.067413
0.069366
0.043488
0.042023
0.026398
0.032745
0.025909
0.022980
0.012726
0.013702
0.008331
0.000031
-0.014587
-0.017029
-0.007263
-0.013611
-0.014099
-0.014099
-0.016052
-0.030701
-0.030701
-0.026306
-0.026794
-0.019958
-0.031677
-0.032166
-0.038025
-0.032654
-0.033142
-0.031677
-0.039978
-0.031189
-0.027283
-0.025330
-0.030701
-0.037048
-0.030212
-0.034119
-0.031677
-0.023376
-0.026794
-0.023865
-0.014099
-0.020935
-0.032166
-0.020935
-0.016541
-0.022888
-0.021423
-0.018982
-0.016541
-0.020447
-0.020935
-0.027771
-0.022400
-0.024353
-0.025330
-0.023865
-0.032166
-0.024841
-0.040955
-0.035583
-0.036560
-0.038025
-0.041931
-0.044861
-0.048279
-0.047791
-0.058533
-0.051697
-0.055603
-0.051208
-0.059509
-0.053162
-0.039490
-0.050232
-0.055603
-0.044373
-0.054626
-0.036560
-0.046814
-0.041931
-0.031677
-0.031677
-0.020935
0.004913
0.000519
0.022491
0.031281
0.041534
0.050812
0.066925
0.094757
0.119659
0.129425
0.135284
0.159210
0.198761
0.226593
0.219757
0.212433
0.201202
0.213898
0.241730
0.262726
0.321320
0.393097
0.444366
0.434601
0.314484
0.116241
-0.018494
-0.035095
0.001495
0.019073
0.012238
-0.008240
-0.030212
0.007843
0.027863
-0.016052
-0.179138
-0.276306
-0.295837
-0.298279
-0.327087
-0.445740
-0.436462
-0.266541
-0.072205
-0.033630
-0.055603
-0.139587
-0.119080
-0.029724
0.051788
-0.029236
-0.080994
-0.072693
-0.046814
0.012726
0.060577
0.118683
0.114777
0.108917
0.113312
0.109894
0.091339
0.067902
0.052277
0.041046
0.054230
0.036163
0.036163
0.012238
0.016632
0.009796
0.011261
-0.001404
0.002960
-0.000916
0.001495
-0.011658
-0.018982
-0.011169
-0.017029
-0.025818
-0.019958
-0.039001
-0.031189
-0.031677
-0.040466
-0.034607
-0.038513
-0.021423
-0.024841
-0.026306
-0.021912
-0.021423
-0.014587
-0.031677
-0.032654
-0.022888
-0.014099
-0.016052
-0.018982
-0.019470
-0.015076
-0.003357
-0.025330
-0.012634
-0.025818
-0.012146
-0.005798
-0.010193
-0.009705
-0.009216
-0.010681
-0.011169
-0.006775
-0.011169
-0.000916
-0.000427
-0.001892
