# Supplementary material for: Kolmogorov Complexity of Coronary Sinus Atrial Electrograms Before Ablation Predicts Termination of Atrial Fibrillation After Pulmonary Vein Isolation
Source: Entropy (Basel). 2019 Oct 4;21(10):970. doi: 10.3390/e21100970 (PMC7514301; doi:10.3390/e21100970)
Supplement: Supplementary file 1 [file entropy-21-00970-s001.zip › suppMat/DataS1/PVI only/17 30 SEC BASELINE.txt]

0.000549
0.014709
-0.001862
0.005920
0.005920
-0.006744
-0.003326
0.003479
0.000061
-0.001373
0.010315
-0.005280
-0.021881
-0.028229
-0.065338
-0.051178
-0.042877
-0.036041
-0.046295
-0.045807
-0.035065
-0.024811
-0.022858
-0.025299
-0.025299
-0.024323
-0.014557
-0.022369
-0.016510
-0.018463
0.006409
0.002991
0.006409
0.009338
0.022522
0.011780
0.017639
0.016174
0.005432
0.002502
0.004456
0.005432
-0.001373
-0.007721
-0.001862
-0.000397
-0.007721
0.020081
0.031799
0.015198
0.018127
0.021545
0.043518
0.005432
-0.035553
-0.075104
-0.100983
-0.159576
-0.063385
0.091858
0.107971
0.027405
-0.062897
-0.126862
-0.073151
-0.046295
-0.062408
-0.057526
-0.030182
-0.041412
-0.049713
-0.046783
-0.040436
-0.043854
-0.029205
-0.018463
-0.049225
-0.031647
-0.024323
-0.040436
-0.035553
-0.029205
-0.037506
-0.036041
-0.036041
-0.004791
0.012756
0.002502
-0.006744
-0.018463
-0.003326
0.001526
0.025452
0.019104
0.015686
0.034729
0.030823
0.036194
0.037170
0.043030
0.046936
0.037659
0.031799
0.044495
0.044983
0.036194
0.040588
0.026428
0.034241
0.028381
0.041077
0.040100
0.036682
0.034729
0.033752
0.040588
0.034241
0.036194
0.050354
0.049377
0.047424
0.054260
0.056213
0.063049
0.076233
0.092834
0.072327
0.087463
0.078674
0.079163
0.075745
0.068420
0.078186
0.089417
0.073303
0.061584
0.051331
0.052307
0.025452
0.022522
0.013245
0.000549
-0.000397
-0.015045
-0.035065
-0.017975
-0.029205
-0.040436
-0.039459
-0.056061
-0.067780
-0.065338
-0.072174
-0.069733
-0.060455
-0.062897
-0.055084
-0.055573
-0.054108
-0.037506
-0.033112
-0.039948
-0.021393
-0.024811
-0.028717
-0.019440
-0.014557
-0.009674
-0.012604
-0.010162
-0.010651
-0.002350
-0.008698
0.000549
-0.005768
-0.011627
0.002014
-0.004791
-0.009186
-0.011627
-0.000397
0.008362
-0.003326
0.013733
0.012268
0.008850
0.018127
0.017639
0.032288
0.014221
0.014221
0.017639
0.024475
0.026917
0.029846
0.039124
0.031311
0.028381
0.016174
0.025940
0.030823
0.039124
0.027405
0.031799
0.028381
0.021545
0.030823
0.033752
0.024475
0.022034
0.021545
0.013733
0.001526
0.018616
0.013733
0.020569
0.031311
0.081116
0.068909
0.043518
0.002014
-0.029694
-0.055573
-0.037994
0.010315
-0.031158
-0.030182
-0.000885
0.038147
0.062073
0.059143
0.024475
0.009827
-0.014557
-0.007233
0.009827
0.016174
0.013245
0.028381
0.053772
0.051331
0.065491
0.065979
0.066467
0.055237
0.070374
0.041565
0.042542
0.024475
0.014221
0.014221
0.009338
0.016174
0.002502
-0.017975
-0.015045
-0.018951
-0.023346
-0.033600
-0.025787
-0.015533
-0.011139
-0.018463
-0.015533
-0.016998
-0.020416
-0.002838
-0.009186
-0.004791
0.004944
0.055725
-0.060944
-0.002350
-0.033600
-0.079987
-0.081940
-0.009674
-0.010162
-0.051178
-0.041412
-0.051666
-0.062897
-0.062897
-0.105865
-0.082916
-0.066315
-0.081451
-0.070221
-0.038971
-0.048248
-0.040924
-0.040924
-0.047272
-0.043854
-0.022858
-0.011627
-0.007233
0.018127
0.027405
0.034241
0.032776
0.043030
0.025940
0.029358
0.029358
0.032776
0.029846
0.030334
0.032288
0.041077
0.035706
0.022522
0.021545
0.025940
0.015686
0.017639
0.015686
0.013245
0.018616
0.017639
0.011780
0.019104
0.015686
0.014221
0.002991
0.000061
-0.001373
0.003479
-0.000885
0.000549
-0.002838
0.003479
0.002014
-0.001862
0.000061
-0.007233
0.005432
0.001526
-0.008209
-0.004303
-0.013092
-0.001373
0.002991
-0.005280
-0.010162
0.007385
-0.001373
0.005920
-0.010651
-0.001862
-0.003815
-0.012604
-0.001862
-0.005768
-0.001373
-0.002350
0.000061
-0.004303
0.013245
0.002502
0.001038
0.001038
0.006409
-0.001862
0.002014
0.010315
0.003479
0.006897
0.010803
-0.004791
-0.003815
-0.001373
0.001526
-0.000885
-0.003326
0.001526
-0.005768
0.006409
-0.015533
0.001038
-0.005280
-0.010162
0.002502
0.005920
0.000061
-0.002838
-0.015045
-0.005280
0.002014
0.001038
0.005920
0.006897
0.008850
0.006897
-0.004303
0.007874
-0.009674
-0.007721
-0.015045
-0.015045
-0.016022
-0.009186
-0.010162
-0.035553
-0.022369
-0.016022
-0.028717
-0.038971
-0.032135
-0.030182
-0.051666
-0.030182
-0.048248
-0.041901
-0.049225
-0.053619
-0.043854
-0.037506
-0.050690
-0.040436
-0.043854
-0.058502
-0.060455
-0.066315
-0.048248
-0.058502
-0.080963
-0.083405
-0.075592
-0.075592
-0.083893
-0.108307
-0.107330
-0.077057
-0.067291
-0.054108
-0.037018
-0.041412
-0.038483
-0.045807
-0.037506
-0.023834
-0.014557
-0.001373
0.009338
0.020081
0.025940
0.033264
0.039612
0.045959
0.041565
0.045471
0.040100
0.046936
0.030823
0.037659
0.029358
0.024963
-0.003815
0.010315
0.008850
0.005432
0.006897
-0.002350
0.021057
0.006897
0.013245
0.011780
0.025452
0.010315
0.015198
0.000549
0.008362
0.041077
0.044006
-0.001373
-0.044342
-0.098053
-0.115631
-0.003326
0.082092
0.084534
0.039612
-0.026764
-0.085358
-0.078033
-0.051666
-0.016022
0.032288
-0.000397
-0.032623
-0.041412
-0.023346
-0.012115
-0.004303
0.000549
0.000061
0.004944
0.014221
0.002991
0.017639
0.019104
0.020081
0.016663
0.013733
0.021057
0.018616
0.012756
0.037659
0.021545
0.012756
0.023987
0.023987
0.022522
0.028870
0.031799
0.030334
0.031311
0.031799
0.031799
0.029358
0.028870
0.040100
0.028870
0.023987
0.028381
0.035217
0.016663
0.035217
0.030823
0.013245
0.015686
0.013733
0.011292
0.019592
0.014221
0.013245
0.023499
0.011780
0.011780
0.011780
0.013733
0.015198
0.009338
0.013245
0.011292
0.004456
0.010315
0.002502
0.003967
0.007874
-0.011139
0.008362
0.008362
-0.012604
-0.006744
0.001038
0.005920
-0.008209
0.004456
0.008362
0.003967
-0.006744
-0.001373
0.000061
0.007874
0.002991
0.003479
0.009827
0.009338
0.006897
0.009827
0.015686
0.014221
0.037170
0.018127
0.021057
0.016174
0.042053
0.034241
0.038635
0.051819
0.043030
0.040100
0.055237
0.076233
0.073792
0.069397
0.072815
0.077698
0.067932
0.072815
0.073303
0.087952
0.069885
0.063538
0.074280
0.065491
0.058655
0.058655
0.049377
0.030334
0.023499
0.006409
-0.010162
-0.061920
-0.088776
-0.092194
-0.065826
-0.040436
-0.043854
-0.076569
-0.131256
-0.180084
-0.182526
-0.140045
-0.124420
-0.119049
-0.122955
-0.117096
-0.131256
-0.125885
-0.117584
-0.105865
-0.089264
-0.073151
-0.068756
-0.065826
-0.043365
-0.035065
-0.023834
-0.026276
-0.023834
-0.016510
-0.016510
-0.013580
-0.003326
-0.004303
-0.016510
-0.015045
0.002991
-0.006256
-0.001373
0.005432
0.012268
-0.013092
-0.002838
-0.015045
-0.006256
-0.014557
-0.017487
-0.015045
0.000061
-0.008698
-0.024811
0.002502
-0.009186
-0.001862
-0.000397
0.004944
-0.006256
0.010315
0.015686
0.012268
0.005432
0.009338
0.018127
0.021057
0.019104
0.022034
0.037659
0.024963
0.023010
0.006897
0.004944
-0.026764
0.031799
0.132385
-0.042389
-0.099030
-0.162018
0.000549
0.065002
0.056213
-0.000885
0.010315
-0.019440
-0.023834
-0.027252
-0.016510
-0.000397
0.001526
-0.014069
-0.004791
-0.006744
0.026428
0.041565
0.045959
0.044495
0.047424
0.044983
0.039612
0.034241
0.049866
0.039124
0.028870
0.030334
0.042053
0.021057
0.018127
0.020081
0.030334
0.018616
0.023010
0.028381
0.009827
0.007874
0.013733
0.005432
0.010315
0.005432
0.011780
0.003967
0.005432
-0.001373
-0.001862
0.004456
-0.010651
-0.004303
-0.007721
-0.002350
-0.012115
-0.016022
-0.000397
-0.012604
-0.011627
0.000061
-0.002838
-0.006744
0.020081
0.020569
0.030334
0.031799
0.017151
0.018127
0.019104
0.022522
0.042053
0.043030
0.046448
0.050354
0.066956
0.050842
0.052795
0.055237
0.077698
0.065491
0.065491
0.069397
0.055725
0.058655
0.055237
0.068909
0.061096
0.064514
0.042053
0.047913
0.035217
0.027893
0.041077
0.026428
0.011780
0.016663
0.009827
0.005432
-0.007721
-0.001373
-0.003815
-0.008209
-0.010162
-0.002350
-0.006256
-0.012604
-0.012115
-0.008209
-0.013092
-0.013580
-0.010162
-0.013580
-0.016510
-0.022858
-0.010651
-0.018951
-0.008209
-0.015533
-0.011627
-0.017975
-0.020905
-0.013580
-0.020416
-0.035065
-0.029205
-0.031158
-0.035065
-0.059967
-0.055573
-0.052643
-0.045807
-0.061432
-0.070709
-0.076569
-0.096588
-0.082916
-0.084869
-0.103424
-0.117584
-0.090240
-0.088776
-0.080963
-0.094147
-0.077057
-0.099518
-0.097565
-0.095612
-0.083405
-0.093170
-0.085846
-0.071198
-0.060455
-0.065338
-0.065826
-0.054596
-0.052155
-0.047272
-0.047760
-0.039948
-0.044342
-0.037994
-0.036530
-0.032623
-0.035553
-0.032135
-0.034088
-0.014557
-0.019440
-0.025299
-0.029694
-0.022858
-0.028717
-0.019928
-0.009674
-0.007721
-0.000397
-0.000885
0.000549
0.000061
0.007874
-0.004791
0.006409
0.007874
0.000061
0.007874
0.014221
0.002991
0.010315
0.020081
0.028870
0.014709
0.016663
0.015686
-0.001862
-0.014069
0.037170
0.010803
-0.050690
-0.092682
-0.124420
-0.079987
0.026428
0.072815
0.049377
-0.005280
-0.032135
-0.036530
-0.078033
-0.076569
-0.031158
0.004456
0.008850
-0.011627
0.002014
0.023987
0.025940
0.044983
0.057190
0.050842
0.058167
0.053772
0.051819
0.055725
0.039612
0.046936
0.056213
0.047913
0.036682
0.043030
0.032776
0.039124
0.034729
0.033752
0.035706
0.025452
0.026428
0.028381
0.033752
0.023010
0.022522
0.025940
0.016663
0.022034
0.007385
0.018616
0.014221
0.017639
0.018127
0.023499
0.010315
0.012268
0.014221
0.004456
0.024475
0.033264
0.016663
0.009827
0.013245
0.023499
0.033752
0.020081
0.040588
0.039612
0.032776
0.025452
0.024963
0.019104
0.021545
0.036682
0.036194
0.034241
0.023987
0.023987
0.029846
0.031799
0.024963
0.019592
0.033264
0.028870
0.023499
0.021545
0.021057
0.012268
0.017151
0.025452
0.014221
0.007385
0.007385
0.012268
0.004456
-0.000885
-0.007233
-0.005768
-0.001373
-0.009186
-0.006744
-0.014557
-0.010651
-0.020905
-0.037994
-0.039459
-0.010162
-0.010162
-0.006256
-0.012115
-0.006256
-0.018951
-0.022858
-0.036530
-0.016510
0.027893
0.053772
0.126526
0.166565
0.170471
0.137756
0.113342
0.063538
0.053772
0.045959
0.066467
0.090393
0.112854
0.112854
0.123108
0.095276
0.055237
0.038147
0.002014
-0.030670
-0.039459
-0.047272
-0.072662
-0.071198
-0.084381
-0.070709
-0.080963
-0.074127
-0.073151
-0.066803
-0.069244
-0.051666
-0.029694
-0.029694
-0.032623
-0.023834
-0.019440
-0.030670
-0.014069
-0.014069
-0.012115
-0.002838
-0.003815
-0.004303
0.000549
-0.000885
0.005920
0.008362
0.000061
0.008850
0.001526
0.007385
0.008362
0.014221
0.014709
0.008362
-0.003815
0.016663
0.015686
0.006409
0.005920
0.016174
0.000061
-0.003326
0.006897
-0.001373
0.011292
0.002502
0.006409
0.014221
0.004944
-0.004303
-0.006256
0.009827
-0.006256
0.004944
-0.005280
-0.009186
-0.004303
-0.001373
-0.016998
-0.003815
0.001038
-0.007233
-0.006256
-0.001373
-0.011139
-0.004303
0.002991
-0.007233
-0.004791
0.015686
0.011292
0.003479
0.000549
-0.001373
-0.009674
0.003967
0.034241
-0.014557
-0.009674
0.009827
0.028381
0.008850
0.013245
-0.027252
-0.125397
-0.100494
-0.001373
0.036194
0.013245
-0.027740
-0.046295
-0.056061
-0.056549
-0.076569
-0.050201
-0.055084
-0.056549
-0.051178
-0.046295
-0.047272
-0.049225
-0.039459
-0.032135
-0.020905
-0.025787
-0.014069
-0.011139
-0.007721
-0.017487
-0.016022
0.002014
-0.004791
0.005432
0.009827
0.011780
0.005920
0.008850
0.005920
0.023499
0.011780
0.007874
0.021057
0.025940
0.023499
0.030823
0.041077
0.034729
0.022034
0.051331
0.039612
0.045471
0.045471
0.044983
0.055237
0.051331
0.059631
0.063049
0.075256
0.065979
0.070374
0.080627
0.076721
0.073792
0.085999
0.082581
0.082581
0.088928
0.084534
0.078674
0.082092
0.075745
0.053772
0.057190
0.059631
0.021545
0.012268
0.004456
-0.008698
-0.012604
-0.009186
-0.020416
-0.031647
-0.019440
-0.039948
-0.057526
-0.054596
-0.056549
-0.063385
-0.061432
-0.047272
-0.058014
-0.050201
-0.044830
-0.050690
-0.043854
-0.034088
-0.027252
-0.011139
-0.015533
-0.020416
-0.015045
0.001526
-0.019440
0.000549
-0.001373
0.004456
0.005920
0.009338
0.010315
0.002502
0.026428
0.024475
0.028870
0.027405
0.023499
0.018616
0.013733
-0.019928
-0.007721
-0.010162
-0.016998
-0.009674
0.009338
-0.001862
-0.023346
-0.030182
-0.005768
0.000549
0.004944
-0.022369
-0.035065
-0.084381
-0.126373
-0.142975
-0.108795
0.045959
0.060608
0.041077
0.006409
-0.045319
-0.053131
-0.066803
-0.079498
-0.061432
-0.009186
0.017151
0.063049
0.080139
0.048401
-0.056549
-0.125885
-0.121490
-0.027252
0.055237
0.107483
0.084534
0.047424
0.021057
0.005432
0.008362
0.003479
0.002502
0.026917
0.054749
0.068420
0.098206
0.105530
0.118713
0.090393
0.065979
0.047913
0.051331
0.051819
0.045471
0.038635
0.037659
0.034729
0.024475
0.000549
-0.007233
-0.004791
-0.020905
-0.032623
-0.034576
-0.032623
-0.039948
-0.034088
-0.016022
-0.014557
-0.025787
0.002502
-0.005280
-0.030670
-0.018463
-0.033600
-0.107819
-0.032623
-0.015533
-0.059479
-0.141022
0.011292
0.020569
-0.032135
-0.013580
-0.050201
-0.073151
-0.100006
-0.159576
-0.080475
0.015198
0.030334
-0.022369
-0.034576
-0.033112
-0.019440
-0.027252
-0.006744
0.002991
0.009827
0.008362
0.007874
0.022522
0.013245
0.027893
0.030334
0.022034
0.022522
0.033264
0.020081
0.023010
0.019104
0.018127
0.016174
0.025452
0.006897
0.012268
0.015198
0.013245
0.010803
0.024475
0.012268
0.013733
0.006409
0.018616
0.013733
0.021545
0.015198
0.001526
0.002014
0.009827
0.023499
0.009827
0.017151
-0.001862
0.006897
-0.002838
-0.004303
0.000061
0.011780
-0.004303
0.004456
0.005920
0.008850
-0.000885
0.006897
0.010315
0.001038
0.006409
0.002991
0.004456
-0.006256
-0.001862
-0.002350
0.007385
-0.003326
-0.009674
0.004944
0.006897
-0.012604
-0.001862
0.000061
-0.008698
0.003479
0.002502
0.007874
0.001526
-0.003815
-0.000885
0.003967
0.003967
-0.003326
-0.004303
-0.001862
-0.014557
-0.006256
0.006409
0.001038
-0.006256
-0.005280
-0.002838
-0.004303
0.002991
-0.007721
0.000549
-0.011627
0.002991
0.000549
-0.001862
0.001038
0.010315
-0.001373
-0.002350
-0.010651
-0.000397
-0.004791
-0.011139
0.007874
0.000061
0.000061
-0.001373
0.009338
0.002991
0.013733
0.012268
0.022034
0.010315
0.020081
0.001038
0.005432
0.015686
0.009338
0.014221
0.004456
0.007874
0.006897
0.004456
0.003967
-0.013580
0.005432
-0.001373
-0.003326
-0.005280
-0.002838
0.001526
0.003967
-0.011139
-0.015045
-0.008698
-0.016510
-0.025787
-0.014557
-0.031647
-0.047760
-0.040924
-0.048737
-0.072174
-0.092682
-0.066315
-0.043854
-0.021881
-0.012604
-0.007233
-0.027740
-0.056061
-0.057037
-0.051666
-0.032135
-0.020905
0.008362
0.027893
0.041565
0.019592
0.048889
0.043518
0.058655
0.048401
0.063049
-0.003815
0.008362
0.082581
0.128479
0.052795
-0.063873
-0.134674
-0.013092
0.102600
0.066956
-0.011627
0.004456
0.002502
-0.003815
-0.046295
-0.039459
-0.046783
-0.045807
-0.034088
-0.062408
-0.039948
-0.045319
0.004944
0.026428
0.049866
0.014221
0.005920
-0.003326
-0.006744
-0.007233
0.001038
0.006409
0.021057
0.027405
0.023987
0.028870
0.028381
0.025452
0.035706
0.032776
0.025940
0.023987
0.034241
0.025940
0.022522
0.022522
0.014709
0.006409
0.004944
0.006409
0.015686
0.016174
-0.000885
0.014221
-0.001862
-0.010162
0.002502
0.005432
-0.006256
-0.002350
0.012268
-0.007721
0.002991
-0.003815
0.006897
0.005920
0.001526
-0.003815
0.000549
0.001526
-0.006744
-0.006256
0.008850
-0.001373
-0.001862
0.007385
-0.011139
-0.018463
0.000549
0.002014
-0.003815
0.000549
-0.000885
0.003479
0.002991
0.001526
-0.004791
0.006409
-0.000885
-0.001862
-0.008698
-0.001862
0.001526
-0.003326
-0.001862
-0.002350
0.001526
0.002991
-0.003326
-0.008698
0.000061
-0.001862
0.001038
-0.015533
0.001526
-0.008209
-0.000397
-0.007721
0.004456
0.004456
-0.006744
-0.016022
-0.003326
-0.002350
-0.017487
-0.005768
0.001038
-0.005768
-0.006744
-0.011139
-0.011627
-0.009674
-0.009674
-0.004791
-0.001862
-0.005768
-0.011139
-0.006256
-0.005280
-0.010162
-0.002350
-0.005280
-0.002350
-0.013580
-0.009186
-0.008209
-0.016998
-0.010162
0.002502
-0.011627
-0.007721
0.000061
-0.007233
-0.005280
-0.007233
-0.008209
-0.000885
0.000061
-0.010651
0.000061
-0.000397
-0.006744
0.001038
-0.004303
-0.007233
-0.003815
-0.001862
-0.003326
-0.002838
0.002991
0.002502
-0.004303
-0.009674
0.006897
-0.001373
0.003967
0.003479
0.008362
0.008362
0.011780
0.003967
0.015198
0.005432
-0.000885
0.010803
0.005920
0.000061
0.002991
0.013245
0.006897
0.003967
0.016174
0.002991
0.010803
0.020569
0.001526
0.014221
0.017151
0.019104
0.002991
-0.011139
0.011292
0.008362
-0.020905
-0.032623
-0.035553
-0.003815
0.016663
-0.036041
-0.080475
-0.033600
-0.050201
-0.028717
-0.054596
-0.037994
0.009827
-0.014069
-0.043854
-0.094147
-0.065338
-0.053619
-0.142975
-0.173248
-0.098541
-0.060455
0.043518
0.006897
-0.103424
-0.173737
-0.295807
-0.354889
-0.323151
-0.044342
0.327209
0.330627
0.066467
-0.089752
-0.102936
-0.072174
-0.027740
0.067932
0.119202
0.183655
0.214417
0.213440
0.199768
0.197327
0.197327
0.193420
0.190979
0.169983
0.160217
0.142639
0.119202
0.097717
0.085022
0.065979
0.043030
0.035706
0.026917
0.025452
0.009338
0.002014
0.002991
-0.009186
-0.013092
-0.001373
-0.014557
-0.010162
-0.020905
-0.008209
-0.007233
-0.017975
-0.021393
-0.008209
-0.011627
-0.019440
-0.006744
-0.019440
-0.020416
-0.014069
-0.013580
-0.014557
-0.014069
-0.014557
-0.012604
-0.010162
-0.017975
0.001526
-0.006256
-0.029205
-0.004303
-0.018463
-0.007721
-0.009186
-0.005768
0.003479
0.001038
-0.016022
-0.011627
-0.006744
-0.010162
0.005432
-0.010651
-0.007233
-0.020905
-0.012115
-0.011139
-0.011139
-0.001373
-0.006256
0.000549
-0.009674
-0.008698
-0.010651
-0.003815
-0.008698
-0.004791
-0.006744
-0.014069
-0.004791
-0.008209
-0.011139
-0.004791
-0.008698
0.002991
-0.002350
-0.012604
-0.000397
-0.001862
-0.007233
-0.002350
-0.000885
-0.000397
-0.006744
0.003967
-0.011139
-0.007233
-0.010162
-0.001862
-0.006256
-0.010162
-0.007721
-0.007233
-0.005768
-0.003815
-0.007233
-0.009674
-0.017487
-0.006256
-0.026764
-0.015045
-0.014557
-0.004791
-0.004303
-0.013092
-0.013092
-0.008209
-0.016022
-0.013092
-0.013092
-0.010162
-0.022369
-0.026276
-0.019928
-0.019440
-0.005280
-0.012115
-0.011627
-0.014557
-0.018463
-0.019440
-0.012115
-0.011139
-0.012115
-0.014557
-0.003815
-0.008209
-0.001373
-0.006256
-0.001862
0.005920
0.002014
0.004944
0.003967
0.010803
0.015198
0.005920
0.010803
0.015686
0.002502
0.019104
0.010315
0.012268
0.014221
0.015198
0.049866
0.074768
0.006897
-0.068756
-0.081451
-0.056061
0.001038
-0.005768
0.011780
-0.020416
-0.043365
-0.042877
-0.050690
-0.051666
-0.045319
-0.047272
-0.037018
-0.039459
-0.036530
-0.048248
-0.045319
-0.023346
-0.042389
-0.019928
-0.023834
-0.028717
-0.007721
0.006897
0.009338
0.015686
0.024475
0.012268
0.036682
0.029358
0.023499
0.048401
0.063538
0.073303
0.088928
0.106018
0.110413
0.130432
0.161194
0.191956
0.162659
-0.040924
-0.228912
-0.241119
-0.211823
-0.008209
0.116272
0.051331
-0.012115
-0.035553
-0.058014
-0.108307
-0.040924
0.001038
-0.009186
-0.030670
-0.035065
-0.019928
0.021545
0.057190
0.090881
0.106995
0.147034
0.172913
0.180725
0.195374
0.190979
0.177795
0.154846
0.132874
0.100647
0.083069
0.077698
0.065979
0.044495
0.036194
0.045471
0.013245
0.017151
0.014709
0.008850
-0.007233
-0.002838
-0.003326
-0.001862
-0.000885
-0.011139
-0.004791
-0.000885
-0.022858
-0.004791
0.003967
-0.003815
-0.006744
-0.006744
-0.001862
-0.017975
-0.015533
-0.007233
-0.008209
-0.008209
-0.012604
-0.006744
-0.009186
-0.016998
-0.020905
-0.006744
-0.016022
-0.012604
-0.010162
-0.008209
-0.008698
-0.015533
-0.017487
-0.012604
-0.027740
-0.025299
-0.007233
-0.011627
-0.017975
-0.011139
-0.021881
-0.023834
-0.020416
-0.010651
-0.022858
-0.026276
-0.026764
-0.015533
-0.023346
-0.012115
-0.007721
-0.008698
-0.017975
-0.006256
-0.007721
-0.013092
-0.016510
-0.018463
-0.012115
-0.016510
-0.018951
-0.019928
-0.007233
-0.012115
-0.011627
-0.015533
-0.018463
-0.020416
-0.015533
-0.009186
-0.012604
-0.009674
-0.016510
-0.014557
-0.017487
-0.019928
-0.017487
-0.011139
-0.017975
-0.012115
-0.019440
-0.023346
-0.024811
-0.023834
-0.023346
-0.008209
-0.009674
-0.023346
-0.019928
-0.025787
-0.019928
-0.018951
-0.028717
-0.025299
-0.031647
-0.029205
-0.032135
-0.018463
-0.032135
-0.021393
-0.036041
-0.029694
-0.027252
-0.034088
-0.026276
-0.017975
-0.032135
-0.023834
-0.013092
-0.016022
-0.015045
-0.021393
-0.008698
-0.014557
-0.001862
-0.015045
-0.001373
-0.011139
-0.000397
0.005432
0.015686
0.019592
0.025452
0.001526
-0.006744
0.019592
0.053772
-0.037018
-0.066315
-0.087799
-0.022858
0.036682
0.078186
0.025940
-0.041901
-0.082916
-0.048248
-0.005768
-0.015045
-0.002350
-0.014557
-0.063873
-0.115143
-0.160553
-0.177155
-0.153717
-0.093658
-0.016998
-0.004303
0.012756
0.005920
-0.042389
-0.056549
-0.078522
-0.076569
-0.069733
-0.070221
-0.047760
-0.001373
0.036194
0.067444
0.069397
0.070862
0.081604
0.073792
0.066956
0.060608
0.073303
0.075256
0.064514
0.053772
0.050354
0.047913
0.038635
0.032776
0.050842
0.041565
0.041077
0.043518
0.050842
0.051331
0.040588
0.050354
0.037659
0.038147
0.054749
0.055725
0.054260
0.047913
0.065979
0.075256
0.076233
0.067444
0.059631
0.073792
0.069397
0.058167
0.057678
0.046936
0.040100
0.043518
0.029358
0.029358
0.032776
0.025452
0.031799
0.020569
0.019592
0.004456
0.008850
0.007874
0.008362
0.008850
0.010315
-0.001373
0.011780
0.003967
0.014221
0.001038
-0.001862
-0.005768
-0.004791
-0.004791
0.010315
-0.000397
-0.000885
0.015686
0.002014
0.002991
-0.000397
0.011292
0.002502
0.014709
0.001038
-0.000885
-0.006744
-0.004303
0.007874
0.010315
-0.005280
0.002991
-0.000885
0.009827
0.000549
-0.000397
0.007385
-0.000397
0.004456
-0.004303
0.010803
0.004456
0.002991
-0.006256
0.010315
-0.003326
-0.006256
-0.003326
0.001038
-0.015045
-0.011139
-0.004303
-0.009186
-0.008209
-0.002838
-0.000397
-0.002838
0.000549
-0.009186
-0.008698
-0.000397
-0.001862
-0.011139
-0.003815
-0.001862
0.005432
-0.005280
-0.012604
-0.018951
0.001526
-0.011139
-0.023834
-0.010162
-0.009186
-0.006744
-0.018951
-0.016998
-0.016022
-0.016510
-0.010651
-0.014069
-0.016510
-0.010651
-0.021881
-0.013580
-0.020416
-0.027252
-0.021881
-0.017487
-0.021881
-0.028717
-0.021393
-0.016510
-0.021881
-0.036041
-0.012115
-0.020416
-0.014557
-0.014069
-0.016510
-0.014557
-0.010162
-0.014069
-0.011627
-0.012115
-0.015533
-0.018463
-0.043854
-0.064850
-0.069244
-0.092682
-0.094635
-0.058014
-0.024323
-0.019928
-0.011627
0.003967
-0.058014
-0.079010
-0.082428
-0.137115
-0.225494
-0.191803
-0.110260
-0.039459
0.001526
-0.002350
-0.027740
-0.066315
-0.099030
-0.125397
-0.107819
-0.085358
-0.079010
-0.067780
-0.067291
-0.037994
-0.016022
0.009338
0.023987
0.023987
0.013245
0.011292
0.024475
0.009827
0.023499
0.021057
0.027893
0.017151
0.024475
0.012756
0.013245
0.005432
0.001526
0.007385
0.016174
0.010803
0.004456
0.009338
0.007874
0.001526
0.011292
0.002991
0.001526
0.000549
0.003479
0.002502
0.003479
0.012268
0.023010
0.016663
0.016174
0.019592
0.024963
0.021057
0.014709
0.018127
0.003967
0.005432
0.000061
0.009827
-0.018463
0.009338
0.004944
-0.004791
-0.007233
-0.005768
-0.000885
-0.024323
-0.001862
-0.009186
-0.012115
-0.000397
0.001038
-0.006256
0.007385
0.014709
0.015686
0.017639
0.013733
0.014709
0.026428
0.033752
0.032776
0.039612
0.051819
0.046936
0.055725
0.057678
0.051819
0.049377
0.051331
0.076233
0.059631
0.068420
0.071838
0.075256
0.075256
0.071350
0.069397
0.067444
0.079163
0.061584
0.057678
0.071350
0.058655
0.068420
0.069397
0.062073
0.065491
0.053772
0.055725
0.045471
0.037659
0.047913
0.050354
0.034241
0.044495
0.031311
0.027893
0.025452
0.033752
0.039612
0.031799
0.018616
0.025940
0.033264
0.022034
0.027405
0.042053
0.028870
0.026917
0.034241
0.029358
0.031799
0.024963
0.040588
0.034729
0.041077
0.028381
0.032776
0.023987
0.023499
0.026917
0.027893
0.017639
0.020569
0.030334
0.024963
0.023987
0.020569
0.030823
0.037170
0.037170
0.053284
0.041077
-0.010651
-0.112213
-0.129303
-0.070709
-0.006256
0.017639
0.028381
-0.003326
-0.031158
-0.049713
-0.070709
-0.060944
-0.062408
-0.060944
-0.051178
-0.050690
-0.039459
-0.024323
-0.000885
-0.015533
-0.011139
-0.012115
-0.000885
-0.001373
0.006897
-0.001373
0.002014
-0.008698
0.000061
0.000061
-0.015045
-0.016998
-0.013092
-0.030182
-0.051178
-0.089264
-0.097565
-0.094147
-0.084381
-0.059479
-0.010162
-0.003815
-0.018951
-0.046295
-0.075592
-0.089752
-0.044830
-0.040924
-0.025787
-0.015045
0.002991
0.011780
0.032288
0.046448
0.051819
0.090393
0.112366
0.119202
0.068420
-0.002350
-0.060944
0.011292
0.076233
0.023499
0.018127
0.003479
-0.004791
-0.053131
-0.037994
-0.026276
-0.076569
-0.119537
-0.178131
-0.167877
-0.137604
-0.093658
-0.085358
-0.100983
-0.126373
-0.122955
-0.125397
-0.125397
-0.118073
-0.095123
-0.091705
-0.078522
-0.073151
-0.055084
-0.044830
-0.044342
-0.023834
-0.024323
-0.016998
-0.003326
-0.007721
0.007385
0.009827
0.024475
0.030823
0.025940
0.025940
0.030334
0.026428
0.030334
0.036682
0.031799
0.024475
0.018616
0.027893
0.016174
0.021545
0.024963
0.018616
0.022522
0.023987
0.011292
0.011780
0.017639
0.009827
0.005432
0.023499
0.010803
0.006897
0.010315
0.007874
0.004456
0.009338
0.004944
-0.011627
0.002502
-0.010162
-0.012604
0.007385
-0.000397
-0.006744
-0.003815
-0.012115
-0.019928
-0.012115
-0.013092
-0.024323
-0.013580
-0.025787
-0.023346
-0.037506
-0.020416
-0.027740
-0.035553
-0.041412
-0.052155
-0.050201
-0.070709
-0.084381
-0.097565
-0.103424
-0.096100
0.091858
0.297424
0.318420
0.230042
0.099670
-0.094635
-0.141022
-0.053131
0.088440
0.174377
0.193420
0.188049
0.194885
0.191956
0.150940
0.085999
0.060120
0.073303
0.075745
0.060608
0.051331
0.036194
0.047913
0.058167
0.056213
0.052307
0.065979
0.048889
0.055725
0.058167
0.050842
0.054260
0.066956
0.071838
0.059143
0.059631
0.066467
0.056702
0.045471
0.036194
0.040588
0.036194
0.029846
0.027893
0.023010
0.025940
0.033264
0.011780
0.013245
0.029358
0.012756
0.026428
0.005920
0.020569
0.009338
0.003479
0.015686
0.023010
0.009338
0.011780
0.021545
0.014709
0.011780
0.023987
0.024963
0.016174
0.012756
0.018616
0.014709
0.008362
0.009827
0.002014
0.009338
0.008850
0.000549
0.012268
0.012268
-0.009674
0.001526
0.004456
0.001038
-0.003326
0.006409
-0.001373
-0.006256
-0.008209
-0.017487
-0.004303
-0.007233
-0.011139
-0.001373
-0.011627
-0.011139
-0.003815
-0.007721
-0.002350
0.001526
0.002014
-0.000397
-0.007233
-0.000885
0.005920
-0.004303
0.002014
0.009827
0.008850
0.007385
0.008850
0.020081
0.009338
0.007874
-0.001373
0.016174
-0.004303
-0.004303
-0.005768
-0.023834
-0.081940
-0.144928
-0.215240
-0.232819
-0.107330
0.084534
0.110901
-0.023834
-0.119049
-0.134186
-0.141022
-0.121979
-0.127838
-0.123932
-0.074615
-0.048737
-0.042389
-0.038971
-0.037018
-0.032135
-0.020905
-0.007233
-0.020416
-0.002838
-0.005280
-0.008209
-0.021881
-0.017487
-0.023346
-0.016510
-0.017487
-0.027252
-0.015533
-0.018463
-0.022858
-0.017975
-0.027740
-0.044342
-0.048248
-0.019440
-0.018463
-0.016510
-0.010162
-0.016022
-0.034576
-0.041412
-0.012604
-0.027740
-0.027252
-0.040436
-0.024811
-0.032623
-0.022858
-0.045807
-0.031158
-0.039948
-0.049225
-0.027740
-0.023834
-0.030182
-0.035065
-0.006744
-0.023346
-0.023834
-0.014557
-0.017487
-0.022858
-0.031158
-0.016022
-0.023346
-0.013092
-0.016998
0.002014
-0.012604
-0.008209
0.011292
-0.005280
-0.012115
-0.000885
0.003967
-0.003815
0.025940
0.033752
0.026428
0.038147
0.043030
0.028870
0.045471
0.050354
0.044006
0.045471
0.052307
0.055237
0.064514
0.068909
0.055725
0.048401
0.063538
0.040100
0.031799
0.023987
0.023987
0.006409
-0.006744
-0.017975
-0.027740
-0.025299
-0.027740
-0.021393
-0.034576
-0.033600
-0.049225
-0.051666
-0.058502
-0.065338
-0.063385
-0.061432
-0.059967
-0.045807
-0.024811
-0.023834
-0.009186
0.006409
0.035706
0.037659
0.049377
-0.031158
-0.202057
-0.378815
-0.325592
0.103577
0.303284
0.283264
0.091858
-0.022369
-0.084869
-0.103912
-0.062408
-0.020905
0.006897
0.051331
0.090393
0.094299
0.118225
0.128479
0.118713
0.136292
0.105530
0.103088
0.095764
0.093323
0.072815
0.080139
0.072327
0.072815
0.068420
0.061584
0.053284
0.056702
0.052307
0.067444
0.061584
0.047913
0.055725
0.050354
0.047424
0.048401
0.064514
0.048889
0.060120
0.044006
0.052795
0.044006
0.036682
0.034729
0.047424
0.037170
0.026428
0.040588
0.028870
0.032288
0.035706
0.034729
0.021545
0.023987
0.019592
-0.006256
0.018127
0.045471
0.011292
0.005432
0.006897
0.009338
0.016174
-0.044830
-0.026764
-0.017487
-0.029205
-0.038971
-0.019440
0.032288
0.026917
-0.002838
-0.046295
-0.033112
-0.024323
-0.031647
-0.047760
-0.045319
-0.047272
-0.052643
-0.056549
-0.053131
-0.049225
-0.041412
-0.020905
-0.007721
-0.020416
-0.022369
-0.040924
-0.032623
-0.042389
-0.027740
-0.034088
-0.016998
-0.012115
0.001526
0.015198
0.024963
0.011780
0.022034
0.014709
0.009338
0.019592
0.029358
0.022034
0.010315
0.022522
0.016663
0.020569
0.021545
0.017151
0.010315
0.017151
0.005920
0.011292
0.019592
0.006409
0.006409
0.012756
0.010803
-0.004791
-0.007233
-0.002838
-0.017975
-0.009186
-0.012604
-0.025299
-0.013580
-0.018463
-0.020905
-0.014557
-0.023834
-0.024323
-0.020905
-0.026764
-0.028229
-0.034088
-0.028717
-0.035553
-0.024811
-0.024811
-0.032135
-0.030670
-0.022858
-0.019440
-0.030670
-0.032623
-0.029205
-0.030670
-0.031158
-0.044342
-0.036041
-0.028229
-0.038971
-0.021881
-0.025299
-0.048737
-0.048737
-0.033112
-0.035553
-0.056061
-0.043365
-0.033600
-0.037018
-0.032135
-0.022369
-0.031647
-0.015533
-0.022369
-0.014557
-0.003815
-0.004791
-0.009674
-0.006744
-0.001373
0.000549
-0.000397
0.008850
0.007385
-0.001373
0.016663
0.010803
0.000549
0.005432
0.015686
0.024475
0.014709
0.035217
0.031311
0.035706
0.035706
0.047424
0.039612
0.044006
0.039124
0.041565
0.034729
0.042542
0.047913
0.032288
0.018127
-0.015045
-0.047760
-0.066315
-0.052643
-0.040924
-0.025299
-0.015045
0.003479
-0.014069
-0.032623
-0.051666
-0.059479
-0.057037
-0.054596
-0.049713
-0.037994
-0.014069
-0.018463
0.006409
0.003479
0.016174
0.009338
0.024475
0.032776
0.030334
0.023010
0.039612
0.025452
0.027893
0.013245
0.012268
0.022522
0.020081
0.020569
0.022034
0.009338
0.006409
0.015198
0.007385
0.005920
0.006409
0.015198
0.015686
0.015686
0.010803
0.024475
0.038147
0.048889
0.044006
0.064026
0.034241
0.015686
0.017639
0.037170
0.072327
0.008362
0.026917
-0.020905
-0.076080
-0.068268
-0.025299
0.070374
0.034241
-0.052155
-0.060455
-0.060455
-0.033112
-0.036530
-0.055573
-0.083405
-0.041412
-0.012604
-0.016022
-0.018951
-0.018951
-0.005280
-0.003815
0.017639
0.014221
0.024475
0.030334
0.021057
0.027405
0.035706
0.036682
0.042542
0.039612
0.032776
0.029846
0.030334
0.035706
0.019592
0.031799
0.028870
0.023010
0.023010
0.027893
0.014221
0.020081
0.011780
0.013733
0.011292
0.010315
0.009827
0.017639
0.006409
0.005432
0.018127
0.017151
0.002502
0.011292
0.006897
0.006409
-0.001862
0.002991
0.006897
0.004944
0.003479
0.002502
0.005920
0.009827
-0.008209
-0.000397
-0.000397
0.001526
-0.000885
-0.014069
0.008362
-0.014069
0.004456
0.005920
-0.006256
-0.003815
-0.000397
-0.000885
-0.008698
-0.017975
-0.008209
-0.009674
-0.012115
-0.009674
-0.012604
0.002014
-0.011627
-0.003326
-0.006256
0.002502
-0.013092
-0.011627
-0.008209
-0.017487
-0.008698
-0.007233
-0.008209
-0.020416
-0.010651
-0.019928
-0.019440
-0.021393
-0.012115
-0.017487
-0.008698
-0.023346
-0.021881
-0.003326
-0.009674
-0.017487
0.002502
-0.009186
-0.010162
-0.021393
-0.018463
-0.009674
-0.005768
-0.003326
-0.009674
-0.001862
-0.013092
-0.006256
-0.003326
0.001038
-0.004303
-0.005280
-0.007233
-0.007721
0.001038
0.005432
-0.006256
0.000549
0.002502
0.007385
-0.002838
0.002991
0.008362
-0.009674
0.002991
-0.004303
0.013733
0.004944
0.002014
-0.007233
-0.002350
-0.010162
-0.012604
-0.024323
-0.030670
-0.036530
-0.043365
-0.031158
-0.034088
-0.019928
-0.008209
-0.020905
0.010803
-0.005768
-0.038483
-0.056549
-0.022369
-0.002838
0.012268
0.000549
0.011780
0.023010
0.044006
0.035706
0.044983
0.051819
0.055237
0.042542
0.050842
0.046448
0.054749
0.044006
0.048401
0.042542
0.032776
0.038147
0.021545
0.020569
0.023499
0.027893
0.019592
0.004456
0.009338
0.009338
0.006409
0.014221
0.026917
0.008362
0.002502
-0.000885
0.015198
-0.028229
-0.058990
-0.013580
-0.032623
-0.057037
-0.097565
-0.087311
-0.001862
-0.058502
-0.076080
-0.083405
-0.058990
-0.055573
-0.073639
-0.095612
-0.075592
-0.057526
-0.050201
-0.054596
-0.043365
-0.040436
-0.038971
-0.023346
-0.017487
-0.026276
-0.008698
0.000549
-0.008698
0.003479
0.013733
0.012756
0.009338
0.014709
0.014709
0.015686
0.017151
0.026428
0.037170
0.018127
0.039612
0.037659
0.043518
0.039612
0.048889
0.050842
0.049866
0.053284
0.045471
0.050354
0.051331
0.041565
0.063049
0.044006
0.049866
0.050354
0.043030
0.035706
0.045959
0.050842
0.027893
0.034241
0.030823
0.040100
0.023499
0.022522
0.025452
0.031311
0.023987
0.020081
0.040100
0.028381
0.017151
0.019104
0.028870
0.016174
0.022034
0.022034
0.023499
0.017639
0.015686
0.015686
0.002991
0.008850
0.013245
0.014221
0.021057
0.003967
0.009338
0.015198
0.004456
0.006897
0.020569
0.005920
0.014709
0.011292
0.002502
-0.001373
0.003967
-0.003815
-0.000397
-0.006256
0.001038
-0.008698
-0.008698
-0.008698
-0.002350
-0.005280
-0.017975
-0.023834
-0.023346
-0.013092
-0.020905
-0.031647
-0.014069
-0.030182
-0.026764
-0.031647
-0.011627
-0.030670
-0.031647
-0.025299
-0.037994
-0.038483
-0.031158
-0.030670
-0.033600
-0.023834
-0.029694
-0.029205
-0.022858
-0.019928
-0.020905
-0.014069
-0.008698
-0.014557
-0.015533
-0.003815
0.005432
-0.001373
0.001038
0.019104
0.001038
0.004456
0.017639
0.017151
-0.007233
-0.001862
0.009827
-0.022369
-0.003815
-0.006744
-0.010162
-0.003815
-0.012115
-0.023834
-0.016022
-0.013580
-0.027740
-0.016510
-0.024323
-0.030670
-0.018463
-0.018463
-0.013580
-0.015533
-0.007233
-0.001373
0.001038
0.008362
0.021545
0.023499
0.028381
0.041565
0.044983
0.057190
0.062073
0.074280
0.064026
0.081604
0.075256
0.086487
0.093323
0.093323
0.082092
0.079163
0.073792
0.068909
0.068420
0.059143
0.042053
0.030823
0.044983
0.025940
0.016174
0.006897
0.012756
0.001526
0.005920
-0.021393
-0.007721
0.000549
-0.006744
-0.001862
-0.029694
-0.190826
-0.411530
-0.633698
-0.607819
-0.220123
0.266663
0.474182
0.268616
-0.049225
-0.284088
-0.308014
-0.288483
-0.207916
-0.137115
-0.086334
0.014221
0.092834
0.081116
0.133362
0.131409
0.122620
0.102600
0.079163
0.064026
0.058655
0.039612
0.030334
0.024475
0.025940
0.015198
0.022034
0.004456
0.007385
-0.003326
0.005432
-0.005768
-0.010651
0.001038
-0.002838
0.004944
-0.003326
0.005920
-0.001373
0.003479
0.009827
0.013245
0.009338
0.014709
0.016174
0.017639
0.017639
0.008850
0.007874
0.013733
0.019592
0.012756
0.018616
0.011292
0.005432
0.005920
0.006409
0.013245
0.010803
0.017151
0.009827
0.013733
0.005920
0.005920
0.012268
0.005432
-0.002350
0.003967
0.007874
-0.000885
0.014221
0.010315
0.001526
0.003967
0.016174
0.007874
-0.013092
-0.007233
0.010315
-0.005768
-0.009674
0.012756
-0.000397
0.006897
0.008362
0.008850
0.010803
-0.003326
0.006897
0.001038
-0.011139
-0.002838
0.009827
0.006409
-0.002350
0.004456
0.005432
0.006409
0.003479
-0.009186
0.007874
-0.000885
0.001526
0.007385
-0.006256
0.005432
-0.001862
-0.003815
0.011292
0.002014
-0.001373
-0.002350
0.004944
-0.016022
-0.006256
-0.008698
-0.007721
0.002502
-0.007233
-0.014557
-0.019928
-0.016998
-0.021881
-0.013580
-0.023834
-0.007233
-0.020416
-0.006744
-0.016022
-0.011139
-0.003326
-0.002350
-0.006256
0.005432
0.010803
-0.002350
0.007874
0.019592
0.007874
-0.001373
0.022034
0.016174
0.035217
0.032776
0.035217
0.027893
0.036682
0.018127
0.035217
0.020081
0.005920
0.011780
0.025940
0.018616
0.006897
0.017639
0.005432
0.006897
0.003479
0.001038
0.003479
0.001526
-0.012115
-0.002838
-0.001373
-0.005768
-0.011627
0.002991
-0.010651
-0.002350
-0.016022
-0.010651
-0.015045
-0.010162
-0.013092
-0.010651
0.000549
-0.007233
-0.025787
-0.021393
-0.016998
-0.010162
-0.004791
-0.005280
-0.003326
-0.008698
-0.003326
-0.009186
-0.002838
-0.016998
-0.013092
-0.020416
0.016174
-0.002350
0.010315
-0.004303
-0.089752
-0.074127
-0.085358
-0.051178
-0.017487
-0.027740
-0.030182
-0.013580
-0.019928
-0.019928
-0.053619
-0.079010
-0.104401
-0.100494
-0.108795
-0.120026
-0.137604
-0.116119
-0.091705
-0.071686
-0.073151
-0.078522
-0.066803
-0.070221
-0.041412
-0.024811
-0.029205
-0.024811
-0.017975
-0.017975
0.015198
0.030334
0.038147
0.050842
0.080627
0.075745
0.093811
0.103577
0.111389
0.106018
0.109436
0.098694
0.088440
0.080139
0.077698
0.066956
0.057190
0.052307
0.035217
0.036194
0.025940
0.031799
0.033752
0.023987
0.017639
0.012756
0.015198
0.002502
0.013245
0.011292
0.010803
0.001038
0.002502
0.004944
0.012268
0.005432
0.003479
0.007874
0.009827
-0.000397
0.008362
0.002502
-0.002350
0.000061
-0.004303
-0.001373
-0.003326
-0.004303
0.004944
-0.000885
0.004456
-0.000885
0.000549
0.003967
0.002991
-0.005768
0.005432
-0.002350
0.014221
-0.002350
0.000061
0.006897
0.002991
-0.005280
-0.001373
0.000549
0.000549
-0.005768
0.002502
-0.001373
0.004944
-0.005768
-0.003815
0.010803
-0.003815
-0.000885
-0.007233
0.010315
-0.007233
-0.000885
-0.002838
-0.000397
0.000061
-0.014069
-0.006744
-0.015045
-0.002838
-0.005280
-0.003326
-0.020905
-0.007721
-0.016998
-0.005768
-0.015045
-0.006744
-0.002350
0.000061
-0.021393
-0.018463
-0.000885
-0.017975
-0.016998
0.000061
-0.006744
-0.023346
-0.016998
-0.007721
0.002014
-0.012115
-0.009674
0.001038
0.001038
-0.006744
-0.008209
0.000549
0.010803
0.009827
0.024475
0.017639
0.023987
0.023987
0.025452
0.016174
0.023010
0.017151
0.012756
0.024963
0.026428
0.028870
0.029846
0.024963
0.018127
0.019592
0.007874
0.013245
0.008362
0.004944
-0.006744
0.012268
0.011780
0.006409
-0.001862
0.015198
0.032288
0.023010
0.018127
-0.024323
0.001526
0.032776
-0.019928
-0.090729
-0.060944
-0.079010
-0.059967
0.026917
0.081604
-0.017487
-0.054596
-0.081451
-0.102448
-0.026764
0.016174
-0.011139
-0.041901
-0.037506
-0.048737
-0.020905
-0.013580
0.003967
0.022034
0.022522
0.006897
0.028381
0.020081
0.010315
0.018616
0.019104
0.014709
0.018127
0.007874
-0.002838
0.001526
0.003479
-0.007233
-0.000885
0.000061
0.002502
0.011780
0.000549
0.006409
0.000549
0.011780
-0.000397
-0.013092
-0.018951
-0.024323
-0.054108
-0.021393
-0.017487
-0.009186
0.007385
0.007874
0.056702
0.034241
0.024475
0.007874
0.001526
-0.011139
-0.001373
0.024963
0.045471
0.032288
0.039124
0.073303
0.100159
0.088928
0.074280
0.079163
0.071350
0.064026
0.061584
0.061584
0.060120
0.069885
0.055237
0.069885
0.065002
0.055237
0.039612
0.029358
0.014709
0.013245
0.018616
-0.000397
0.000061
0.001038
-0.015045
-0.013092
-0.028717
-0.040924
-0.045319
-0.046783
-0.055573
-0.050690
-0.055084
-0.068756
-0.054596
-0.046783
-0.046295
-0.043365
-0.033600
-0.035065
-0.037506
-0.030182
-0.025299
-0.030670
-0.029205
-0.010651
-0.018463
-0.020416
-0.011139
-0.019440
-0.016998
-0.013580
-0.015045
-0.010651
-0.024811
-0.017487
-0.027252
-0.001862
-0.017487
-0.019440
-0.011139
-0.002350
-0.006744
-0.020905
-0.013092
-0.010162
-0.008209
-0.012604
-0.014069
-0.011139
-0.018463
-0.004791
-0.009186
-0.009186
-0.011139
-0.005768
-0.011139
-0.018951
0.000061
-0.001862
-0.009186
-0.006256
0.003479
-0.010162
-0.005768
-0.003815
-0.008698
0.002502
0.000061
-0.006744
-0.001862
-0.001373
-0.000397
0.007385
0.000549
-0.003815
-0.002350
0.001526
-0.006256
0.000549
-0.009674
-0.004791
0.002991
0.001526
-0.002838
-0.002838
-0.008209
-0.005280
-0.005280
-0.010651
-0.002838
-0.006744
-0.008698
-0.017487
-0.008698
-0.006744
-0.000885
-0.004791
0.009827
-0.006744
-0.009674
-0.010651
0.008362
-0.012604
-0.002350
0.000061
-0.005768
-0.008209
-0.006744
-0.000397
0.006897
-0.007721
-0.010651
0.004456
0.002502
-0.011139
-0.001862
-0.001862
0.004456
-0.000397
0.002502
0.001526
0.002014
0.016663
0.000061
0.000549
0.009338
0.006897
0.000549
0.009338
0.007874
0.006409
0.004456
0.007385
0.016174
0.006409
0.010803
0.006897
-0.002350
0.003967
0.005920
0.017151
0.031799
0.027405
0.008850
0.006409
0.012756
-0.004303
-0.102936
-0.062408
-0.158600
-0.216705
-0.020416
0.127014
0.062073
-0.067780
-0.119537
-0.134186
-0.098053
-0.037994
-0.037994
-0.032135
-0.051178
-0.052155
-0.038971
-0.016022
0.000061
0.004456
0.018616
0.009338
0.002991
-0.005768
-0.008209
0.013733
0.019104
0.032288
0.041077
0.019104
0.005432
0.012268
0.006897
-0.002350
0.013245
0.019104
0.020569
0.023987
0.026917
0.031311
0.035706
0.034241
0.036682
0.028381
0.028381
0.017639
0.028381
0.037170
0.021545
0.004944
0.012268
0.008850
0.002502
0.002991
-0.011627
0.002991
-0.013580
0.002502
-0.001373
0.000061
-0.016998
-0.015045
-0.015533
-0.010651
-0.006256
0.002502
-0.012604
-0.019440
-0.002350
0.002014
-0.002350
0.004944
0.007385
0.006409
-0.001862
-0.007233
-0.001862
-0.002838
0.000061
-0.008698
-0.001373
-0.003326
-0.013092
-0.005768
-0.003326
-0.013092
-0.016022
-0.008698
-0.010651
0.001038
0.003967
-0.002350
-0.002838
-0.012115
-0.012115
-0.000397
-0.008209
-0.012115
-0.008209
-0.001373
-0.008698
-0.005768
-0.007721
0.005432
-0.008698
0.003967
-0.004303
-0.008698
0.007874
0.002014
0.003479
0.000061
0.004944
0.003479
0.006409
-0.004791
0.017639
0.007874
0.008362
0.000061
0.003967
-0.000885
0.000061
0.002014
0.011292
-0.010162
-0.005280
0.007874
-0.001373
0.004456
0.001526
0.006897
0.002014
0.002502
0.005432
0.002502
-0.000397
0.004944
-0.006744
0.006897
0.004456
-0.001373
-0.000885
0.003479
-0.008698
-0.001862
-0.004791
-0.003815
0.005432
-0.000397
0.000061
0.002502
-0.000397
-0.000397
-0.000885
-0.004791
-0.008209
-0.004303
0.008362
-0.014069
-0.001862
-0.000397
-0.004791
-0.008209
-0.000885
-0.007233
0.000061
-0.002350
-0.006744
-0.014069
0.001526
-0.001862
0.002014
0.001526
0.001038
0.010803
0.007385
0.002014
0.001526
-0.009186
-0.011139
0.001038
0.006897
-0.007721
-0.009674
0.006409
-0.000397
0.004944
0.004456
0.005920
-0.004303
-0.000397
-0.001862
-0.001862
-0.003326
-0.010162
-0.007721
0.008362
-0.000885
-0.008209
-0.002838
-0.001862
-0.003815
-0.006744
-0.001862
-0.000885
0.011292
0.009338
-0.003326
0.002502
-0.008209
-0.004791
-0.009674
0.013245
0.043030
-0.006256
-0.067780
-0.043365
-0.022369
-0.006256
-0.119049
-0.021881
0.019592
-0.018463
-0.063873
-0.047760
-0.065826
-0.086334
-0.080963
-0.034088
-0.069244
-0.069244
-0.025787
-0.008698
-0.024323
-0.032623
-0.038483
-0.027252
-0.028229
-0.031158
-0.004303
-0.010651
-0.006744
-0.012115
-0.002838
0.000061
0.000061
0.017151
0.034729
0.027405
0.042053
0.056213
0.134827
0.181213
0.153870
0.079651
-0.092194
-0.229889
-0.181061
0.017151
0.214417
0.235901
0.216858
0.123108
0.035706
0.005432
-0.016022
0.007385
0.030823
0.044006
0.062561
0.083557
0.090881
0.092834
0.103577
0.108948
0.087463
0.092346
0.098206
0.087952
0.079163
0.066956
0.050842
0.045471
0.037659
0.038635
0.021545
0.015198
0.008850
-0.000885
-0.007233
-0.004303
-0.011139
-0.022858
-0.025787
-0.039459
-0.035065
-0.030670
-0.030182
-0.033600
-0.031647
-0.018463
-0.027252
-0.007721
-0.023346
-0.012604
-0.019928
-0.010651
-0.002838
-0.015045
-0.014557
-0.012115
0.002502
-0.012115
-0.015533
-0.004791
-0.017975
-0.009674
-0.002838
-0.021881
-0.023346
-0.024811
-0.011627
-0.009186
-0.017975
-0.018463
-0.016998
-0.012604
-0.019928
-0.025787
-0.008698
-0.004303
-0.029694
-0.008698
-0.017487
-0.018463
-0.021393
-0.013092
-0.009674
-0.016510
-0.005280
-0.015045
-0.011139
-0.010651
-0.007721
-0.012115
-0.022858
-0.019440
-0.015533
-0.010162
-0.015533
-0.012604
-0.000885
-0.006256
-0.025787
-0.004303
-0.005768
-0.021881
-0.014069
-0.009674
-0.003326
-0.022369
-0.014557
-0.016022
-0.008698
-0.014557
-0.005768
-0.004303
-0.006256
-0.016998
-0.007721
-0.001862
-0.012604
-0.017975
0.000549
-0.004303
-0.016022
-0.009674
-0.010162
-0.013092
-0.012604
-0.013580
-0.014557
-0.004791
-0.019440
-0.004303
-0.001862
-0.016510
-0.013092
0.004456
-0.013092
-0.002350
-0.007721
-0.016998
-0.015045
-0.009674
-0.003815
-0.019440
-0.010162
-0.004791
0.000061
-0.005280
0.001038
0.004456
0.010315
-0.001862
-0.005280
-0.011627
-0.014557
-0.029205
0.029358
0.054749
-0.036530
-0.109283
0.012756
0.021057
-0.052155
-0.059967
0.003967
-0.015045
-0.049225
-0.054108
-0.046783
-0.060455
-0.046295
-0.049713
0.004456
-0.028717
-0.042389
-0.011627
0.003479
-0.002838
0.009827
-0.005768
-0.007233
0.007874
-0.011627
-0.002350
0.008850
0.009827
0.011780
0.019592
0.008362
0.006897
0.008850
0.006409
0.009827
0.022034
0.009827
-0.003815
0.008362
0.015686
0.003479
0.009338
0.006409
0.014221
0.008850
0.020081
0.002502
-0.000885
0.008362
-0.009186
-0.022369
-0.048248
-0.091705
-0.152252
-0.157135
-0.135162
-0.081940
-0.052643
-0.054596
-0.063385
-0.082916
-0.089752
-0.108307
-0.101959
-0.100494
-0.089264
-0.053619
-0.024811
0.006409
0.025940
0.047424
0.084045
0.119690
0.120178
0.125061
0.148010
0.148010
0.150452
0.140198
0.129456
0.104065
0.119690
0.122620
0.126526
0.114319
0.093323
0.079163
0.053284
0.040100
0.023499
0.013733
0.013245
0.005920
0.001038
0.005920
-0.005280
-0.019440
-0.010162
-0.022369
-0.018951
-0.024323
-0.010651
-0.024811
-0.021881
-0.016998
-0.010162
-0.010651
-0.007721
-0.011627
-0.004791
-0.011627
-0.008209
-0.009186
-0.000397
-0.001862
0.002502
0.002991
0.006897
0.002014
0.002991
0.007874
-0.002838
0.020081
-0.003815
0.000549
-0.012115
-0.000397
-0.000885
-0.000885
-0.000885
0.008362
0.007874
0.005432
-0.004791
0.003479
-0.004791
0.004944
0.009338
0.002014
0.002991
-0.009674
-0.002838
-0.005768
-0.001862
0.000061
-0.001373
-0.007233
0.006897
-0.017487
-0.005280
0.003479
-0.004791
-0.014557
0.005920
0.002502
-0.002838
0.008850
-0.009186
-0.014557
-0.010162
-0.005280
-0.009674
-0.000397
-0.016998
-0.003326
-0.002838
-0.004303
-0.008209
0.002502
-0.001373
-0.004791
-0.014557
0.001526
-0.000397
0.002991
0.006409
-0.007721
-0.008698
-0.001373
0.002014
-0.004303
0.002991
-0.003326
0.000061
-0.009186
0.005432
0.011292
0.015686
0.002014
-0.000885
0.000061
-0.003815
-0.026276
0.040100
0.073792
0.015686
-0.127838
-0.044342
-0.037994
-0.029694
-0.049713
0.013733
0.011292
-0.032623
-0.062408
-0.065338
-0.062408
-0.075104
-0.030670
-0.034088
-0.021393
-0.016998
-0.014069
-0.020905
-0.016998
0.001526
-0.006256
0.005920
0.008362
0.024475
0.024963
0.019592
0.022034
0.030334
0.036194
0.021545
0.022522
0.023987
0.023499
0.005432
0.017151
0.014221
0.012756
0.019104
0.023499
0.016174
0.002991
0.015198
0.025452
0.008362
0.008850
-0.016998
-0.023834
-0.056549
-0.085846
-0.088776
-0.062408
-0.058014
-0.048737
-0.035065
-0.076080
-0.078033
-0.087799
-0.097565
-0.101471
-0.105865
-0.105377
-0.094147
-0.076569
-0.079498
-0.071686
-0.067780
-0.070709
-0.059967
-0.048248
-0.049713
-0.052643
-0.055573
-0.047272
-0.031647
-0.023834
-0.027252
-0.018951
-0.005768
-0.019928
-0.009674
-0.017487
-0.006744
-0.001862
-0.001373
0.001038
0.013245
0.015686
0.003967
-0.001862
0.005920
-0.003326
0.005920
0.009827
0.012268
-0.000885
-0.005768
0.012268
0.012756
0.007874
0.016663
0.023010
0.027405
0.038635
0.021545
0.037659
0.033264
0.029846
0.034729
0.044495
0.062561
0.048401
0.045959
0.049866
0.049866
0.066467
0.075256
0.072327
0.075256
0.084534
0.080627
0.090881
0.087463
0.080139
0.098206
0.106506
0.120667
0.133362
0.138733
0.121155
0.109436
0.131897
0.118225
0.117249
0.113342
0.093323
0.083069
0.071350
0.054749
0.045959
0.027893
0.013733
0.013733
-0.020416
-0.032135
-0.042389
-0.057037
-0.064362
-0.086823
-0.090729
-0.091705
-0.107330
-0.103424
-0.087799
-0.097565
-0.091705
-0.064850
-0.067780
-0.066315
-0.053619
-0.035065
-0.051666
-0.028229
-0.041901
-0.025299
-0.014069
-0.010162
-0.016022
0.007385
-0.006744
-0.001862
0.010803
0.018616
0.009827
0.023499
0.022034
0.004456
0.021057
0.031799
0.031311
0.050842
0.045959
0.041565
0.016174
0.024963
-0.019440
-0.052643
-0.003815
0.005432
-0.009186
0.013733
0.055725
0.003479
-0.008698
-0.033112
-0.047760
-0.053619
-0.071686
0.007385
0.018616
-0.016998
-0.067291
-0.034088
0.012756
0.037170
0.012268
0.013733
0.006897
0.020569
0.015198
0.021545
0.023499
0.027893
0.026917
0.017151
0.040588
0.024963
0.030334
0.029358
0.035217
0.022522
0.018127
0.010803
0.020569
0.010803
-0.003815
0.000549
0.020569
0.007874
0.003479
0.020081
0.002991
-0.009186
-0.016998
-0.020416
-0.027740
-0.038483
-0.046783
-0.032623
-0.035065
-0.031647
-0.037994
-0.038971
-0.059967
-0.085358
-0.100006
-0.113678
-0.122955
-0.102448
-0.083405
-0.088776
-0.089752
-0.094147
-0.084381
-0.084869
-0.089752
-0.094635
-0.078522
-0.071198
-0.071686
-0.064850
-0.058014
-0.049225
-0.035065
-0.029694
-0.022858
-0.030182
-0.015533
-0.016510
-0.021881
-0.010651
0.001526
-0.004791
-0.002838
0.010315
0.018127
0.008362
0.010803
0.027893
0.025940
0.031799
0.023987
0.033264
0.008850
0.025452
0.030334
0.037659
0.034241
0.026917
0.044495
0.024963
0.019592
0.016663
0.015686
0.007874
0.011292
0.003967
0.019104
0.017151
0.008362
0.013245
0.016174
0.023499
0.019592
0.008362
0.016174
0.021057
0.020081
0.032288
0.045471
0.053284
0.062561
0.040100
0.045959
0.048889
0.054260
0.057190
0.055237
0.049377
0.048889
0.034241
0.042053
0.052795
0.045471
0.028870
0.032776
0.036194
0.017151
0.023499
0.026917
0.012268
0.015198
0.010803
-0.002350
0.011292
0.000549
0.011780
0.014221
-0.007721
-0.011627
0.005920
-0.000397
-0.008698
0.005920
-0.004303
-0.011139
-0.008209
-0.001373
-0.009186
0.000549
-0.002350
-0.003326
-0.005768
-0.000885
-0.011627
-0.010651
-0.005768
-0.001862
-0.015533
0.012756
0.003479
-0.007233
-0.001862
-0.011139
-0.000885
0.018616
0.027893
0.010315
-0.002350
-0.014069
-0.004303
-0.001862
0.005920
0.001526
0.003967
-0.001862
0.003967
0.010803
0.019104
0.032776
0.031311
0.039612
0.029358
0.026428
0.021057
0.010315
-0.001373
0.023010
0.030334
0.041077
0.035706
0.042542
0.030334
0.038635
0.031799
0.032776
0.047424
0.064514
0.037659
0.035217
-0.016022
-0.040924
-0.016998
-0.055084
-0.064850
-0.103912
-0.096588
-0.035553
0.049866
0.022522
-0.019440
-0.073639
-0.145416
-0.148834
-0.107819
-0.007721
0.009827
-0.022858
-0.031158
-0.055084
-0.044342
-0.016510
-0.000885
0.003967
0.017151
0.018616
0.023010
0.017639
0.026917
0.024963
0.028381
0.031799
0.019104
0.027893
0.011780
0.017639
0.013245
0.017151
0.002991
0.018127
0.024963
0.016663
0.007385
0.015198
0.002991
0.005432
0.006409
0.003967
0.000549
0.000549
0.005432
-0.007233
0.002502
-0.012604
0.003967
-0.003326
-0.008698
-0.009674
-0.000885
0.002014
-0.014557
-0.013092
-0.005768
-0.017975
-0.032135
-0.016998
-0.013092
-0.015533
-0.012115
-0.009186
-0.005768
-0.009674
-0.012604
-0.004791
0.002014
-0.010162
0.001526
0.003967
-0.000885
-0.000397
0.008362
-0.002350
-0.006744
-0.003815
0.006409
-0.001862
0.012756
0.004944
0.005920
0.003967
0.008362
0.001526
-0.005768
-0.006744
-0.009186
-0.013580
-0.005280
-0.010162
-0.005768
-0.002838
-0.001373
-0.012604
-0.009186
-0.007721
-0.006744
0.002014
-0.010651
0.012268
0.016174
0.029846
0.029358
0.039612
0.014709
-0.004303
-0.016022
-0.013580
0.014709
0.023987
0.036682
0.020569
0.019592
0.009827
-0.002838
-0.013092
-0.014069
-0.027252
-0.015045
-0.019928
-0.011139
-0.012604
-0.017975
-0.024323
-0.019440
-0.018463
-0.009674
-0.012115
0.008850
0.008362
0.001526
0.008850
0.001526
-0.005768
-0.002838
-0.011139
-0.012604
-0.002350
-0.000885
0.013733
0.018127
0.001526
0.001526
0.007385
0.005920
-0.001862
-0.003326
-0.000397
-0.001373
0.017151
0.013245
0.005920
0.005432
0.005920
-0.003815
0.003479
0.002502
0.005920
-0.007721
0.001526
0.003967
-0.000885
-0.004303
-0.016510
-0.044342
-0.090240
-0.125397
-0.130768
-0.115143
-0.110748
-0.095612
-0.059967
-0.030182
-0.065826
-0.084869
-0.117096
-0.156647
-0.134674
-0.099518
-0.073151
-0.108795
-0.107330
-0.046783
-0.022858
-0.013092
-0.012115
-0.004791
-0.001862
0.000061
0.001526
-0.003326
-0.002838
-0.004303
-0.009186
-0.001862
0.002014
-0.000885
0.000061
0.000549
0.013245
0.011780
0.017151
0.015198
0.002502
0.018127
0.026917
0.025940
0.002502
0.013245
0.031311
0.044495
0.014709
0.027405
0.059631
0.050354
0.040588
0.036194
0.052795
0.038147
0.056702
0.016174
0.022522
0.066956
0.088928
0.094788
0.075745
0.066467
0.082581
0.079651
0.067444
0.074280
0.080139
0.056213
0.062561
0.061584
0.059143
0.052307
0.047913
0.037170
0.035217
0.014709
-0.000397
-0.006256
-0.024323
-0.022858
-0.023834
-0.026276
-0.034088
-0.046295
-0.055573
-0.055573
-0.050201
-0.056061
-0.052155
-0.048737
-0.072662
-0.044830
-0.038483
-0.038483
-0.039948
-0.025787
-0.028717
-0.016510
-0.007721
-0.000397
-0.003326
-0.006256
0.001038
0.013245
0.013245
0.010315
0.016174
0.011292
0.019104
0.021057
0.020569
0.012756
0.021545
0.011292
0.020081
0.015198
0.024475
0.029846
0.013733
0.012756
0.018127
0.015686
0.002991
0.008850
0.012756
0.006897
-0.002838
0.005432
0.004456
0.021057
0.007385
-0.004791
0.006409
0.001526
0.003479
-0.000885
0.006409
-0.002350
-0.001373
0.002502
-0.003326
-0.012115
-0.029694
-0.043365
-0.034576
0.058167
0.195862
0.269104
0.215881
0.068420
0.003479
-0.057526
-0.005768
0.060120
0.098694
0.107483
0.112366
0.103577
0.108459
0.080139
0.048889
0.020081
0.005432
-0.007721
-0.030670
-0.036041
-0.049713
-0.050690
-0.060455
-0.057526
-0.068756
-0.061920
-0.059479
-0.041901
-0.043854
-0.039459
-0.031158
-0.030670
-0.023346
-0.019440
-0.007233
-0.012115
-0.002350
0.009827
0.005432
0.008850
0.004456
0.001526
0.004944
0.004456
0.006897
0.015686
0.014221
0.018616
0.036194
0.033264
0.046448
0.054260
0.069885
0.050842
0.040100
0.011292
-0.029205
-0.018951
0.001526
-0.008209
-0.032623
-0.029205
-0.052643
-0.037994
-0.012604
-0.041901
-0.085846
-0.098541
-0.087311
-0.049225
-0.042877
-0.059479
-0.068268
-0.071686
-0.055573
-0.037994
-0.037994
-0.016510
0.002014
0.012268
0.011780
0.015198
0.026917
0.027893
0.031799
0.031799
0.022522
0.022522
0.041565
0.021057
0.024475
0.028381
0.038147
0.033752
0.027893
0.023987
-0.009186
-0.023346
0.012756
0.054260
0.043518
-0.058014
-0.039948
-0.094147
-0.033600
-0.001373
0.025452
0.017639
-0.020905
-0.070221
-0.069244
-0.031158
-0.000397
-0.018951
-0.056549
-0.068756
-0.018951
0.028381
0.007874
0.003479
-0.012604
-0.006744
-0.002350
0.001526
0.008362
0.025940
0.014709
0.006897
0.020569
0.018616
0.005432
0.014709
0.023010
0.015686
0.018616
0.006409
0.015198
0.013245
0.018616
0.001526
0.018616
-0.002350
0.006409
0.015198
0.022034
0.011780
0.005432
0.019104
0.015198
0.014221
0.011292
0.023010
0.012268
0.007385
0.008850
0.011292
0.004456
0.000061
0.003479
0.012756
0.008362
0.017639
0.000549
0.003479
-0.007233
-0.003326
0.004944
0.009827
0.010315
0.006409
0.011292
0.009338
0.003967
0.001526
0.002991
0.001526
-0.002838
0.001526
0.006409
-0.004303
0.006409
-0.002350
-0.003326
-0.000885
0.011780
-0.008698
-0.004303
0.008850
0.010803
0.004944
-0.006744
0.000061
0.001526
0.011292
-0.001373
0.009338
-0.000885
0.004944
0.002014
0.007385
0.001038
-0.003326
0.001526
0.003967
0.003967
-0.006256
0.001526
-0.010651
-0.012115
-0.029205
-0.037994
-0.056549
-0.070221
-0.065826
-0.051178
-0.039948
-0.028717
-0.022858
-0.023834
-0.039948
-0.043854
-0.040436
-0.047760
-0.063385
-0.038971
-0.010651
-0.003815
0.021057
0.035217
0.037659
0.067444
0.076233
0.073303
0.069885
0.065979
0.045959
0.035217
0.027893
0.024963
0.030334
0.044006
0.039124
0.050842
0.038147
0.027893
0.007385
-0.006744
-0.004303
-0.014557
-0.019440
-0.012604
-0.012115
-0.016022
-0.029694
-0.021393
-0.023346
-0.018951
-0.015533
0.003479
-0.014069
-0.015533
-0.006744
0.002991
-0.009186
-0.024811
-0.001862
-0.010162
0.000549
0.005920
0.020569
0.020569
0.013245
-0.002350
0.012268
0.017639
0.016663
0.006897
0.029846
0.015198
0.019592
0.017639
0.015686
0.023499
0.021057
0.050842
0.051331
0.034241
0.003967
-0.008698
-0.007233
-0.001373
0.049377
0.042542
-0.096588
-0.166412
-0.001373
0.040100
0.021545
-0.040436
-0.010651
-0.027252
-0.044830
-0.084381
-0.064850
-0.063873
0.015198
0.008362
-0.044342
-0.055084
-0.012604
0.000549
0.013245
0.010803
0.003967
0.017639
0.015198
0.006409
0.018127
0.014221
0.005920
0.011780
0.020569
0.019592
0.008362
0.014221
0.007385
0.011780
0.010803
0.017639
0.014709
0.019104
-0.000885
0.005920
0.001526
0.006409
0.018616
0.010315
-0.001373
0.002991
0.001526
-0.008209
-0.004303
-0.003815
0.002991
-0.001373
-0.000397
0.006897
-0.000885
-0.001373
-0.001862
0.011780
0.004944
-0.005280
0.002991
0.003479
-0.005280
-0.001862
0.006897
-0.005280
-0.005280
0.001526
0.008850
-0.000885
-0.002350
0.003967
-0.002838
-0.005768
-0.000397
-0.004791
0.010803
-0.001862
0.006409
0.007385
0.002014
-0.009674
0.003479
0.003967
-0.007721
-0.003326
0.002991
-0.003815
-0.008209
-0.007233
-0.004303
-0.006744
-0.005280
-0.001862
0.006897
0.002991
-0.004303
-0.000885
-0.000397
0.005432
0.004944
0.011292
0.010803
-0.004791
0.012756
0.007385
0.003967
0.015686
0.020569
0.022034
0.038635
0.015198
0.023010
0.013733
-0.055573
-0.159088
-0.222565
-0.187408
-0.123444
-0.047272
0.005920
-0.043854
-0.089264
-0.150787
-0.175201
-0.204987
-0.198639
-0.182526
-0.166412
-0.139557
-0.096588
-0.089264
-0.091217
-0.057037
-0.051178
-0.006744
0.031311
0.014709
0.010315
0.016174
0.009827
0.025940
0.032288
0.048401
0.058655
0.043518
0.034729
0.020569
0.041077
0.051331
0.049866
0.045471
0.050354
0.044495
0.022522
0.018616
0.015198
0.016174
0.009827
0.022034
0.032776
0.030823
0.041565
0.064026
0.065979
0.053284
0.043030
0.048401
0.038147
0.030823
0.018616
0.021545
0.032288
0.045959
0.056702
0.067444
0.074768
0.065979
0.065979
0.052795
0.045471
0.029358
0.039612
0.044983
0.047913
0.061096
0.058167
0.047913
0.023010
0.037170
0.065491
0.055725
0.037659
0.026917
0.036194
0.017639
0.027893
0.059631
0.025940
-0.016998
-0.028229
-0.009674
0.011780
0.026428
0.001038
-0.015045
-0.028717
-0.011627
-0.007721
0.000061
0.005432
0.001038
0.018127
0.007385
-0.000885
0.009338
0.015198
0.019592
0.034729
0.041077
0.037170
0.037659
0.055725
0.040100
0.050354
0.059143
0.057678
0.056702
0.086487
0.080139
0.081116
0.089905
0.079163
0.085022
0.076233
0.068909
0.080139
0.079651
0.081604
0.085022
0.089905
0.054260
0.056213
0.047424
0.051819
0.051331
0.021545
0.008850
0.004456
-0.011627
-0.028717
-0.034088
-0.040924
-0.032135
-0.038483
-0.047760
-0.049713
-0.063385
-0.079987
-0.074127
-0.070221
-0.087799
-0.071198
-0.083893
-0.079987
-0.079010
-0.078522
-0.061920
-0.055573
-0.057526
-0.046783
-0.034088
-0.037506
-0.045807
-0.032135
-0.018463
-0.033112
-0.026276
-0.010651
-0.023834
-0.008698
-0.016510
-0.025299
-0.011139
-0.023346
-0.017975
-0.007233
-0.010162
-0.019440
-0.014557
-0.006256
-0.009186
0.003479
-0.006256
-0.016022
-0.008209
-0.011139
0.002502
-0.016022
-0.003815
-0.012115
-0.007233
-0.013580
-0.003815
-0.021881
-0.010162
-0.020905
-0.015045
-0.025299
-0.018463
-0.023346
-0.020905
-0.034088
-0.023834
-0.031158
-0.028717
-0.037018
-0.032135
-0.030670
-0.034576
-0.042877
-0.036530
-0.039948
-0.050201
-0.040924
-0.045807
-0.037994
-0.041412
-0.042389
-0.030182
-0.026276
-0.025299
0.003967
0.048889
0.151917
0.177795
0.077209
-0.087311
-0.129791
-0.096100
-0.042389
0.035217
0.055237
0.045471
0.037170
0.029358
0.009338
-0.017487
-0.004791
-0.007233
-0.017487
-0.033112
-0.042389
-0.058014
-0.061432
-0.051178
-0.027252
0.000061
-0.001373
0.021545
0.017639
0.019592
0.011780
0.003479
0.002991
0.007385
0.008362
-0.008209
0.004944
-0.000885
-0.013580
0.000061
0.002502
0.018127
-0.009186
-0.008209
0.001526
0.014221
-0.008209
-0.005280
-0.011627
-0.002350
-0.022858
-0.012115
-0.005280
0.005432
0.015686
0.017639
0.028870
0.027893
0.015686
0.025452
0.034729
0.053284
0.071350
0.061584
0.052795
0.054260
0.070862
0.037659
0.024963
0.055237
0.002502
-0.014069
0.034729
0.058655
0.029846
-0.014557
-0.007721
-0.035553
-0.006256
0.026428
0.009338
-0.016510
-0.028717
-0.037506
-0.022369
-0.014557
-0.009674
0.002502
-0.002350
0.016663
0.014221
0.018127
0.010315
0.019104
0.019104
0.016663
0.017639
0.023987
0.014221
0.008362
0.027893
0.015686
0.015198
0.017151
0.026428
0.012268
0.015686
0.008362
0.016663
0.016174
0.003479
0.004456
0.018127
0.013245
0.019104
0.006897
0.009338
0.004944
0.014709
0.014221
0.010315
0.012756
0.012268
0.016174
0.003967
0.008362
0.007385
0.011780
0.009827
0.001526
0.001526
0.006897
-0.005280
-0.008209
0.011780
0.001526
0.009827
0.008362
0.002991
-0.003815
0.005920
-0.007721
0.004944
0.002991
0.002014
-0.011139
-0.007721
-0.004303
0.004456
-0.001373
-0.000397
-0.008698
-0.000885
-0.006744
-0.017487
-0.008209
-0.003326
-0.001862
-0.006744
-0.008209
-0.013092
-0.011139
-0.012115
-0.002350
-0.014069
0.000549
-0.013092
-0.009186
-0.025299
-0.019440
-0.010162
-0.006256
-0.006256
-0.009186
0.003479
-0.013092
-0.012604
-0.005768
0.005432
0.000061
-0.001862
0.002991
0.001038
-0.002838
-0.004303
-0.003815
0.015198
-0.002350
0.003479
0.003479
0.002991
0.001038
-0.001862
0.004944
0.004456
-0.000397
0.006897
-0.000397
0.002502
0.006409
0.006897
-0.003815
-0.008209
0.009827
-0.006744
0.002991
-0.002350
-0.008698
-0.008698
-0.010162
-0.003326
-0.016510
-0.038971
-0.053619
-0.034088
-0.034088
-0.029205
-0.014069
-0.027252
-0.024323
-0.027252
-0.026276
-0.035065
-0.035553
-0.046295
-0.038971
-0.035553
-0.055084
-0.037994
-0.025299
-0.027252
-0.023346
-0.023346
-0.029205
-0.029205
-0.034088
-0.027740
-0.029205
-0.025299
-0.028717
-0.014069
-0.013580
-0.013580
-0.019440
-0.014557
-0.009186
-0.008209
-0.010162
0.007874
-0.007233
0.004944
0.016663
0.005920
0.017639
0.028381
0.028870
0.025452
0.023987
0.006409
0.028381
0.017639
0.053284
0.086487
0.096252
0.002014
-0.130280
-0.039948
-0.013092
-0.029205
-0.018951
0.017639
-0.034576
-0.040924
-0.036041
-0.006256
-0.029205
-0.045319
-0.095123
-0.044342
-0.028229
-0.014557
-0.016510
-0.011627
-0.011627
0.002014
0.004456
0.004944
0.013245
0.017639
0.028870
0.038147
0.037659
0.042542
0.041565
0.043518
0.048889
0.065491
0.063538
0.058167
0.060608
0.069885
0.072327
0.077698
0.088440
0.089905
0.088928
0.094299
0.089417
0.081604
0.082581
0.100647
0.086487
0.085999
0.076721
0.072327
0.058167
0.043030
0.043518
0.021545
0.014221
-0.000397
-0.012115
-0.008698
-0.021881
-0.024811
-0.034088
-0.034576
-0.051666
-0.053131
-0.062897
-0.070709
-0.068756
-0.059967
-0.068756
-0.064850
-0.047272
-0.046783
-0.039459
-0.046783
-0.040436
-0.038971
-0.032623
-0.033600
-0.028229
-0.020905
-0.035065
-0.024811
-0.010162
-0.019928
-0.019440
-0.021881
-0.017975
-0.017487
-0.025299
-0.007721
-0.012115
-0.014069
-0.014069
-0.011627
-0.012115
-0.000885
-0.017487
-0.011627
-0.003815
-0.004303
-0.002350
-0.010651
-0.006744
-0.015045
-0.003815
-0.004791
-0.005280
0.002991
-0.003815
0.000061
-0.008698
-0.010651
-0.003815
-0.007233
0.003967
-0.007233
-0.005280
0.003479
-0.007233
0.000549
-0.005280
0.000061
-0.002350
-0.010651
-0.012604
-0.000885
-0.007721
-0.007721
-0.015533
-0.013092
-0.013092
0.001038
-0.007233
-0.003815
-0.001862
-0.010162
-0.008698
-0.002838
-0.010162
-0.013092
-0.004303
-0.004303
0.002014
-0.013580
-0.008698
-0.011627
-0.001373
-0.003815
0.002502
0.000061
0.004456
-0.011139
0.003479
-0.007721
0.006409
-0.006744
0.009827
0.001038
-0.001862
0.001526
0.000549
-0.000397
0.002014
0.000549
0.003479
0.007874
0.013245
0.018616
0.007385
-0.008209
-0.004791
-0.013092
-0.029205
0.001526
0.074280
0.031799
-0.075592
-0.133209
-0.092194
0.000549
0.001526
-0.002350
-0.020905
-0.058014
-0.029694
-0.016510
-0.021881
-0.053131
-0.037994
-0.015045
-0.025299
-0.015533
0.018127
0.001038
-0.061920
-0.111237
-0.186432
-0.243073
-0.216705
-0.110748
0.042542
0.120178
0.108459
0.019592
-0.044830
-0.095612
-0.096588
-0.087799
-0.039459
-0.002350
0.048401
0.088440
0.109924
0.119690
0.140686
0.142151
0.143616
0.148987
0.134827
0.107483
0.102600
0.085999
0.082581
0.060608
0.054749
0.048889
0.042542
0.042542
0.025452
0.035706
0.026428
0.022034
0.008850
0.019104
0.016663
0.013733
0.020569
0.013733
0.009827
0.004944
0.018616
0.008850
0.008362
0.005920
0.007385
-0.007233
0.007385
-0.002350
0.010315
0.000061
0.005920
0.009827
0.002014
0.002502
0.007385
0.005432
-0.008698
-0.003326
-0.001862
0.009827
-0.006256
-0.008698
-0.001862
-0.003326
-0.002838
0.001038
-0.001862
0.009338
-0.005280
-0.000397
0.002014
-0.007721
0.005920
0.006897
0.006897
-0.001373
-0.000397
0.006897
0.002991
-0.000397
0.006897
-0.002350
0.006409
-0.005280
0.002991
0.002502
0.007385
0.001526
-0.000397
0.008850
-0.004791
-0.005768
-0.006256
0.005432
-0.005768
0.004456
-0.000397
-0.003326
-0.009186
-0.007721
0.004944
-0.002350
-0.010162
-0.000885
-0.017487
-0.010651
-0.014069
0.000061
-0.022858
-0.008209
0.001526
-0.012115
-0.011139
-0.005280
-0.004791
-0.016022
-0.009186
0.000549
-0.003326
-0.015533
-0.009186
-0.011627
-0.005768
-0.012115
0.003479
-0.011139
-0.013580
-0.005280
-0.010162
-0.006256
-0.006744
-0.003815
0.011780
0.005432
-0.012604
-0.002838
-0.011627
-0.002838
-0.003815
-0.006744
-0.004791
-0.006744
-0.008209
-0.000397
0.001038
-0.003815
0.001526
-0.003326
-0.005280
-0.006744
-0.006256
-0.007233
-0.007721
0.002991
-0.006256
0.001038
-0.019440
-0.006744
0.002991
-0.014069
-0.001862
-0.008209
-0.004303
-0.013580
0.001038
-0.002350
0.016663
0.029846
0.015198
0.030823
-0.022369
-0.017487
-0.026276
0.036194
0.051331
-0.129303
-0.185455
-0.040924
0.031311
0.036682
-0.044342
0.008850
-0.023346
-0.044342
-0.086823
-0.070221
-0.072662
-0.036041
0.014709
0.014709
-0.040436
-0.016022
0.000549
0.006897
0.013733
0.012268
0.000061
-0.009186
-0.015533
-0.029205
-0.052643
-0.068756
-0.061432
-0.040924
-0.045807
-0.053131
-0.059967
-0.071198
-0.082916
-0.079498
-0.063385
-0.077057
-0.075592
-0.056061
-0.055084
-0.067291
-0.054596
-0.036041
-0.034088
-0.024323
-0.012115
0.009827
0.006897
0.008850
0.011780
0.011292
-0.005280
0.004456
0.014221
-0.002838
0.006409
0.017151
0.021545
0.020081
0.025940
0.012268
0.014221
0.010315
0.013245
0.010803
0.010803
0.013245
0.010803
0.012756
0.003967
0.011292
0.023987
0.023499
0.027405
0.041077
0.021545
0.021057
-0.003326
0.001526
0.002991
-0.005280
-0.005280
0.003479
0.003479
-0.007721
-0.017487
-0.001862
-0.005768
-0.015045
-0.004303
-0.012115
-0.020905
-0.009186
0.000061
-0.004791
-0.003326
0.008362
0.000061
0.005920
0.009827
0.019592
0.010803
0.032776
0.014709
0.015686
0.021545
0.018127
0.023010
0.031311
0.019104
0.028381
0.038147
0.023987
0.029358
0.031799
0.028870
0.021545
0.029358
0.024963
0.025452
0.024963
0.028870
0.024963
0.031311
0.019104
0.027405
0.028381
0.025940
0.015686
0.033264
0.034241
0.034241
0.041565
0.032776
0.033752
0.045471
0.030334
0.031799
0.035706
0.038635
0.026917
0.023499
0.033752
0.023010
0.027405
0.028381
0.026428
0.025940
0.029358
0.017151
0.021057
0.014709
0.016174
0.015198
0.012268
0.009827
0.016663
0.018616
0.005432
0.021545
0.006409
0.008850
0.007874
-0.003326
-0.000885
-0.006744
0.001038
-0.001862
0.001038
-0.012604
-0.005768
-0.009186
-0.011627
-0.010651
-0.011627
-0.012604
-0.009186
-0.019928
-0.020905
-0.017975
-0.016022
-0.016510
-0.019440
-0.015533
-0.013092
-0.008698
-0.016022
-0.016022
-0.010651
-0.008698
-0.000885
-0.001862
0.013245
0.012268
0.016663
0.019104
0.027405
0.055237
0.043518
0.058167
0.061584
0.073792
0.071838
0.029846
-0.084869
-0.149323
-0.121979
-0.028717
0.043030
0.065491
0.058655
0.022522
-0.004303
-0.109283
-0.090240
-0.071686
-0.040436
-0.031647
-0.029205
-0.035553
0.002991
0.009338
0.000061
0.010803
0.012268
0.022522
0.034729
0.002991
-0.004791
-0.001862
-0.004303
-0.018463
-0.007233
-0.012604
-0.018463
-0.021393
-0.029694
-0.039459
-0.046783
-0.053131
-0.052643
-0.045319
-0.042389
-0.049713
-0.035553
-0.037506
-0.040436
-0.045807
-0.075592
-0.107330
-0.164948
-0.160553
-0.079498
0.062073
0.134827
0.082092
0.001526
-0.056061
-0.081940
-0.065338
-0.014557
0.009338
0.057190
0.080627
0.115295
0.113342
0.105042
0.102600
0.086487
0.076721
0.081604
0.092346
0.091858
0.078674
0.071838
0.076233
0.064514
0.050354
0.035706
0.029846
0.012756
0.023499
0.007385
0.001526
0.008362
0.005920
0.004944
-0.001862
0.010803
-0.001373
0.010315
0.015198
0.025452
0.012756
0.020081
0.010803
0.010803
0.019104
0.009338
0.008850
0.012756
-0.005768
-0.006256
0.004944
0.000061
-0.007233
0.006897
0.016663
0.017639
0.021057
0.018616
0.028870
0.006897
-0.041901
-0.047272
-0.011139
0.013733
0.009338
0.009827
-0.020905
-0.004791
-0.013092
-0.015533
0.001038
-0.001862
-0.015533
-0.013580
-0.009674
-0.007233
-0.011139
-0.010651
0.014221
-0.000885
0.013733
-0.003326
0.011780
0.009338
0.006409
-0.006256
0.005432
-0.007233
-0.014069
-0.005768
-0.001862
0.001038
0.004944
0.000061
-0.006256
0.001038
0.007385
0.007874
0.009827
0.011780
0.000061
0.004456
0.006409
-0.007233
0.001526
0.004944
0.002991
0.006897
0.004944
0.004456
-0.005768
-0.001862
0.003967
-0.005280
-0.000397
-0.004791
0.002014
0.002014
0.006409
0.005432
0.002502
-0.005768
-0.008698
-0.003815
-0.006744
-0.003326
0.002991
-0.000397
0.006897
-0.006744
-0.000885
0.002014
0.000549
0.000061
0.002502
0.004456
-0.001373
0.011292
-0.008209
-0.002838
-0.007721
-0.036530
-0.070221
-0.067291
-0.057037
-0.050690
-0.048248
-0.070709
-0.055084
-0.061432
-0.087311
-0.091217
-0.094147
-0.104889
-0.086823
-0.085846
-0.076569
-0.058990
-0.061920
-0.055573
-0.059967
-0.050201
-0.045807
-0.000885
0.010803
-0.041901
-0.062408
-0.042389
-0.064850
-0.024811
0.007385
0.002014
-0.044830
-0.032623
-0.014557
-0.017975
-0.035553
-0.021393
0.005920
-0.000397
-0.006744
-0.019928
-0.021393
-0.016510
-0.008698
0.003479
0.007385
0.023010
0.024475
0.027405
0.028870
0.024963
0.032776
0.031799
0.023499
0.012756
0.027405
0.018127
0.026428
0.013733
0.035217
0.039124
0.019592
0.016174
0.030823
0.020569
0.019104
0.024963
0.023499
0.030823
0.007874
0.017639
-0.009674
-0.020905
-0.046783
-0.062897
-0.084869
-0.094147
-0.076569
-0.011139
0.053772
0.077698
0.065979
0.014709
-0.033112
-0.059967
-0.033112
-0.011627
0.017639
0.053772
0.070862
0.079163
0.096741
0.100159
0.092834
0.100647
0.093811
0.083557
0.095276
0.084045
0.063538
0.059631
0.056213
0.038635
0.044983
0.027893
0.029358
0.026428
0.021057
0.027405
0.006897
0.017151
0.004944
0.009827
0.008850
0.011292
-0.005280
0.005920
0.001526
0.013733
0.023499
0.000061
-0.002350
0.009827
0.022522
0.011292
0.008850
0.009827
0.015686
-0.002350
0.002991
0.007385
0.016174
0.011780
0.018127
0.011292
0.011292
0.005920
0.013245
0.007385
-0.005280
-0.000397
0.000061
-0.008209
-0.009186
-0.002838
-0.013092
-0.011627
-0.015045
-0.005280
-0.017975
0.002014
-0.015533
-0.006744
0.002502
-0.007721
-0.006744
0.017639
0.004456
-0.000397
0.007874
-0.002838
0.008850
0.019104
0.026917
0.022522
0.021057
0.020081
0.008362
0.009827
0.028870
0.031311
0.018127
0.010315
0.001038
0.013733
-0.011139
-0.000397
0.007385
0.012268
-0.004303
-0.006256
-0.005280
-0.016022
-0.016998
-0.017975
-0.033600
-0.026276
-0.023346
-0.027252
-0.018463
-0.017487
-0.007233
-0.015045
-0.009186
-0.014557
-0.011139
-0.000885
-0.011627
-0.010162
0.002991
-0.004303
-0.015045
-0.002350
-0.015533
-0.012604
-0.004303
-0.014557
-0.009186
-0.002838
-0.023346
-0.012115
-0.005768
-0.012604
-0.007721
-0.006744
-0.001862
-0.013092
-0.011627
-0.018951
-0.011139
-0.015045
-0.017487
-0.016510
-0.010162
-0.012604
-0.005768
-0.022858
-0.009674
-0.015045
-0.006744
-0.026276
-0.020905
-0.016510
-0.003326
-0.022858
-0.014557
-0.010162
-0.012604
-0.016022
-0.008209
-0.006744
-0.019928
-0.006256
-0.008209
0.000061
-0.024323
-0.013580
-0.013092
-0.009674
-0.014557
0.002991
-0.003326
-0.004303
-0.013580
-0.014069
-0.004303
-0.024811
0.009338
0.071838
0.103577
0.172913
0.047424
-0.135162
-0.234283
-0.319733
-0.056061
0.062561
0.118225
0.125549
0.023987
-0.032623
-0.065338
-0.088776
-0.079987
-0.084381
-0.067780
-0.052643
-0.044830
-0.028229
-0.011139
-0.009674
-0.015045
-0.004303
-0.016022
-0.012115
-0.016998
-0.020416
-0.027740
-0.030670
-0.024323
-0.029694
-0.017975
0.023010
0.046448
0.083069
0.104553
0.087952
0.070374
0.023987
0.012268
-0.014557
0.042053
0.087463
0.063538
0.058167
0.056213
0.048889
0.068420
0.028870
0.023987
0.021057
-0.002350
-0.021393
-0.021393
-0.015533
-0.016022
-0.015045
-0.009186
-0.020905
-0.018463
-0.011139
0.004456
0.018616
0.027405
0.025452
0.050842
0.060120
0.053284
0.061096
0.073792
0.072815
0.078674
0.084045
0.083557
0.093323
0.083069
0.102112
0.105042
0.100647
0.094788
0.107483
0.103577
0.102600
0.094299
0.092346
0.105042
0.100647
0.100647
0.072327
0.076721
0.065002
0.067932
0.006409
-0.048248
-0.057037
-0.049713
-0.052155
-0.042389
-0.046295
-0.055084
-0.070221
-0.111725
-0.128326
-0.140533
-0.148346
-0.151276
-0.136627
-0.139557
-0.121490
-0.121002
-0.110260
-0.107330
-0.089752
-0.069733
-0.055084
-0.048248
-0.049225
-0.034576
-0.029205
-0.015045
-0.024323
0.000061
-0.007721
-0.015045
0.001038
-0.003326
-0.015533
0.002991
0.008850
-0.005280
-0.005768
0.004944
-0.001862
0.003479
0.002014
0.015686
0.002014
0.010315
-0.000885
0.006409
-0.001373
0.002502
0.007385
0.012756
0.014709
0.000549
0.007874
0.007874
-0.001373
0.001526
0.009827
0.006409
0.009338
0.013245
0.004944
0.002014
0.011292
0.015198
0.012756
0.005432
0.025452
0.015686
0.013733
0.014709
0.010315
-0.016510
-0.005280
0.003967
0.006409
0.001526
0.006897
0.008362
0.002502
0.000549
0.010315
0.000549
-0.015045
-0.020905
-0.029205
-0.018951
-0.001862
-0.004791
0.014709
0.013245
-0.005768
-0.010651
0.009827
0.002991
0.014709
0.016663
0.016663
0.022522
0.027893
0.037659
0.036682
0.035706
0.028870
0.033264
0.033752
0.033752
0.040100
0.019592
0.019104
0.057678
0.023499
0.012268
0.004944
-0.057526
-0.104401
-0.030182
-0.050690
-0.153717
-0.000397
-0.004791
-0.104401
-0.052155
-0.013092
-0.031158
-0.068756
-0.086334
-0.087799
-0.095123
-0.075104
-0.046295
-0.036041
-0.019928
-0.005280
0.003479
-0.006256
0.013733
0.020081
0.011292
0.018127
0.011292
0.000549
-0.000885
0.002502
-0.005768
0.001526
-0.000885
-0.002838
0.007874
0.000061
-0.013580
-0.004303
0.003479
-0.004303
-0.000885
0.001038
0.005432
0.014221
0.009827
0.006897
0.011292
0.004944
0.010315
0.014221
0.013733
-0.001373
0.013733
0.010803
0.008362
0.007874
0.009338
-0.003815
-0.005768
-0.006256
0.015198
0.002014
-0.004791
0.007385
0.004944
0.008850
0.017639
0.029358
0.032776
0.029358
0.023987
0.023499
0.004944
0.006409
0.011780
0.036682
0.043030
0.037659
0.023987
-0.026276
-0.092682
-0.196198
-0.252838
-0.202545
0.033752
0.210510
0.184631
0.044495
-0.084381
-0.140533
-0.131744
-0.111725
-0.076569
-0.020416
0.013245
0.011780
0.040588
0.055725
0.058167
0.070374
0.050842
0.051331
0.054260
0.039124
0.033752
0.031799
0.018616
0.018616
0.020569
0.027893
0.007874
0.009338
0.012756
0.010315
0.002014
0.004944
0.003967
0.002991
0.000061
0.002014
-0.005280
-0.006256
0.006409
0.005432
0.000549
0.003967
0.008850
0.008850
0.009827
-0.002350
0.003967
0.003479
-0.003815
-0.001862
0.011780
0.001038
-0.008698
0.005432
-0.004791
0.001526
-0.009674
-0.001373
0.000061
-0.003815
0.004456
-0.003326
-0.000885
0.002014
-0.008209
0.006409
0.005920
-0.008209
0.007385
-0.001862
-0.005768
-0.000397
0.014221
-0.001862
0.010315
0.003967
0.005432
-0.003815
0.006409
0.001526
0.009827
0.005920
0.011292
0.004456
0.003479
0.002014
0.006897
0.007385
0.003967
0.004456
0.010803
0.011780
-0.003326
-0.000885
0.006409
0.004944
-0.009186
0.013733
0.002991
0.014221
0.002502
0.012756
0.003967
0.001038
-0.004791
0.007385
0.006897
-0.001862
0.001038
-0.000885
-0.003815
-0.007233
0.001526
-0.008209
-0.008698
-0.019440
-0.009674
-0.001373
-0.018463
-0.001373
-0.007233
-0.006256
-0.015533
0.005432
-0.008209
-0.005280
-0.005768
-0.008209
-0.019928
-0.033600
-0.041412
0.002502
0.059631
0.061584
-0.037994
-0.053131
-0.060944
-0.121002
-0.009674
-0.001373
-0.050690
-0.098053
-0.049225
0.044983
0.033752
0.001038
-0.027252
-0.062897
-0.048248
-0.053131
-0.032623
-0.021881
0.000061
0.000061
0.006409
0.017639
0.010803
0.013245
0.013733
0.029358
0.026917
0.008850
0.007874
0.012756
0.007874
-0.001862
0.001526
0.012756
0.004944
0.003479
0.011292
0.012268
0.007385
-0.000397
0.015198
0.002991
0.016663
0.015686
0.026917
0.015198
0.023010
0.019104
0.029358
0.026428
0.022522
0.018127
0.011292
-0.002350
0.002502
-0.017975
-0.006744
0.006897
0.001526
-0.015533
-0.036041
-0.052155
-0.062408
-0.048737
-0.061920
-0.064362
-0.075592
-0.052643
-0.049225
-0.045807
-0.033112
-0.040436
-0.034088
-0.027740
-0.014557
-0.021881
-0.012604
0.014221
0.029358
0.011292
0.028870
0.033752
0.035217
0.024475
0.031799
0.029358
0.032776
0.016174
0.022034
0.028381
0.031311
0.015686
0.003479
-0.016022
-0.018463
-0.009186
-0.027252
-0.023346
-0.026276
-0.021881
-0.022369
-0.016022
-0.020905
-0.019440
-0.004303
-0.019440
-0.011139
0.002502
-0.006744
-0.008698
0.002014
-0.007233
-0.013580
-0.002350
0.002502
0.008850
0.018127
0.023499
0.014709
0.032288
0.033752
0.037659
0.038147
0.037170
0.053772
0.053772
0.068420
0.062561
0.078186
0.081604
0.075256
0.071838
0.082092
0.067932
0.076721
0.094299
0.080627
0.081604
0.061096
0.064514
0.050354
0.057190
0.044006
0.030334
0.020569
-0.000397
-0.005768
0.001526
-0.007721
-0.021393
-0.022858
-0.034088
-0.052155
-0.049713
-0.057037
-0.072662
-0.069244
-0.060455
-0.068268
-0.060944
-0.063873
-0.059967
-0.054596
-0.037018
-0.046295
-0.043365
-0.016998
-0.023346
-0.029694
-0.026764
-0.034576
-0.021881
-0.022369
-0.024811
-0.016510
-0.019440
-0.016022
-0.015045
-0.010651
-0.007721
-0.012604
-0.007721
-0.008698
-0.015533
-0.006256
-0.016022
-0.003815
-0.002838
0.009827
0.000549
-0.000397
0.002991
0.004456
-0.012604
-0.001373
0.002502
0.000061
-0.002350
0.000549
0.007874
0.000549
-0.000885
0.000549
0.013733
0.009827
-0.002350
0.014221
0.011292
0.009338
0.016663
0.008362
0.006897
0.000061
0.004944
-0.006744
-0.001862
-0.005280
0.005432
-0.000885
-0.009674
-0.001862
0.026428
0.055237
0.025940
0.015686
-0.104401
-0.179596
-0.146881
-0.083893
-0.139557
-0.016022
0.094299
-0.040924
-0.086823
0.007385
-0.016998
-0.056549
-0.085358
-0.096588
-0.062897
-0.030670
0.000549
0.000061
0.023499
0.021057
0.023987
0.023010
0.021057
0.002502
0.004456
-0.001862
-0.021881
-0.007721
-0.022858
-0.014069
-0.028229
-0.022369
-0.025787
-0.013580
-0.025299
-0.004303
-0.001373
0.004456
0.002502
0.004944
0.022522
0.018127
0.032776
0.051331
0.044495
0.043030
0.059143
0.051819
0.047913
0.058167
0.055725
0.046936
0.044983
0.034241
0.033752
0.044006
0.031799
0.026917
0.039124
0.028381
0.011292
0.017151
-0.000885
-0.013580
-0.012115
-0.020416
-0.020416
-0.011627
-0.021881
-0.007721
-0.011627
-0.009186
-0.010162
-0.001373
-0.009674
-0.011627
0.001526
0.006897
0.001038
0.011292
0.020081
0.012268
0.017151
0.015198
0.018127
0.019592
0.016174
0.011292
0.015198
0.002014
-0.003326
-0.007233
0.012268
-0.008698
-0.000397
0.005432
0.009338
-0.011139
-0.006256
-0.012115
-0.019928
-0.015045
-0.015533
-0.022369
-0.022858
-0.014069
-0.026764
-0.017975
-0.021881
-0.020905
-0.019440
-0.021393
-0.026276
-0.027252
-0.020416
-0.013580
-0.018951
-0.003815
-0.002350
-0.015533
-0.016022
-0.016510
-0.015533
-0.009674
-0.023834
-0.013580
-0.015533
-0.020905
-0.012604
-0.001373
-0.014069
-0.014069
-0.007721
-0.019440
-0.015533
-0.012604
-0.001862
-0.001862
-0.003326
-0.003326
-0.006256
-0.004303
-0.006744
0.004944
0.001038
-0.003326
-0.014069
-0.003815
-0.016998
-0.009674
-0.008698
0.000549
-0.012604
-0.003326
0.001038
-0.006256
-0.013580
-0.003815
-0.009186
-0.012115
-0.001373
-0.003326
-0.007721
-0.015533
-0.010162
-0.002838
-0.003326
-0.004303
-0.006744
-0.000885
0.002502
-0.015045
-0.002350
0.002991
-0.004303
-0.001862
0.002014
0.012268
0.003479
-0.004791
-0.001373
-0.003815
0.004944
0.002014
-0.001373
0.002502
-0.016998
0.000061
0.001526
0.001038
-0.000397
0.011780
-0.007233
0.001038
-0.002350
0.000549
0.001526
-0.000885
0.002991
0.002502
0.001038
0.006897
0.013245
0.000061
0.001526
-0.002838
0.000061
-0.003326
-0.006256
-0.004791
0.020569
0.004944
-0.000885
0.008850
0.008362
-0.020905
-0.055084
-0.097076
-0.152740
-0.150299
-0.022858
0.156311
-0.003326
-0.155182
-0.216217
-0.118073
-0.077057
-0.057037
-0.010651
-0.050690
-0.087799
-0.110260
-0.079010
-0.045319
-0.010651
0.060120
0.059631
0.032288
0.023010
0.029358
0.046448
0.047424
0.062073
0.085022
0.070374
0.069397
0.069397
0.074280
0.066467
0.051819
0.054260
0.045959
0.046936
0.049377
0.037170
0.042542
0.031311
0.032776
0.031799
0.026428
0.036194
0.036682
0.036194
0.024475
0.041565
0.038635
0.031799
0.033752
0.037659
0.039124
0.040100
0.038635
0.029358
0.023987
0.035706
0.033752
0.032288
0.028381
0.027405
0.029358
0.021545
0.011292
0.013733
0.017639
0.014709
0.004944
0.016174
0.012268
0.011780
0.002014
0.013245
0.021545
0.012756
0.014709
0.012756
0.007874
0.007385
0.008850
0.012756
0.010315
-0.003815
-0.004791
0.005920
-0.006256
0.005920
-0.005768
-0.007721
-0.000397
-0.005768
-0.009186
-0.014557
-0.014557
-0.013092
-0.024811
-0.016998
-0.020905
-0.022369
-0.021393
-0.017975
-0.015045
-0.016998
-0.020905
-0.015533
-0.016998
-0.030182
-0.029205
-0.032135
-0.021393
-0.028717
-0.026276
-0.017975
-0.026764
-0.021881
-0.034088
-0.018951
-0.031647
-0.019928
-0.031158
-0.024811
-0.032623
-0.031647
-0.036530
-0.026276
-0.030670
-0.036530
-0.031158
-0.038971
-0.043365
-0.043854
-0.035553
-0.036530
-0.025787
-0.021881
-0.017975
-0.029205
-0.016022
-0.014557
-0.010651
-0.010162
-0.006256
0.003479
0.009338
-0.000885
0.008362
0.018127
0.024475
0.028870
0.037659
0.035706
0.033752
0.046936
0.055237
0.056702
0.045959
0.058655
0.064514
0.055237
0.057678
0.071838
0.070374
0.069397
0.057678
0.067444
0.049866
0.031799
0.038635
0.032776
0.013245
0.002991
0.001038
-0.008698
-0.022369
-0.034576
-0.023834
-0.041412
-0.041901
-0.046783
-0.051178
-0.058990
-0.060944
-0.063385
-0.053619
-0.039459
-0.049713
-0.038971
-0.039459
-0.022369
0.004944
-0.009186
0.017639
0.021057
-0.006256
-0.006256
-0.033600
-0.181549
-0.245514
-0.037018
-0.035553
-0.070709
-0.088287
-0.101471
-0.098541
-0.118073
-0.137604
-0.128815
-0.142487
-0.164948
-0.195709
-0.214264
-0.204987
-0.106354
-0.012604
-0.010162
-0.054108
-0.081940
-0.102448
-0.098541
-0.070709
-0.012604
0.014709
0.021545
0.045959
0.029358
0.026428
0.023987
0.036194
0.033264
0.039124
0.055725
0.054749
0.066956
0.072815
0.090393
0.089417
0.094788
0.080139
0.082092
0.072815
0.065979
0.057678
0.071838
0.056213
0.049866
0.048889
0.047424
0.023499
0.028870
0.035217
0.023010
0.028381
0.023010
0.021545
0.016174
0.016663
0.011292
0.031799
0.008362
0.009338
0.021545
0.014709
0.010803
0.006897
0.014221
0.008362
0.014221
0.014709
0.008362
-0.000397
0.000549
0.001038
0.000061
-0.001862
0.000061
0.017639
0.034241
0.025940
0.029846
0.034729
0.042542
0.023987
0.040100
0.048401
0.031311
0.038147
0.051331
0.044983
0.051331
0.058655
0.050842
0.058167
0.063538
0.062073
0.056702
0.047424
0.044495
0.039124
0.048401
0.040588
0.059631
0.066956
0.051819
0.063049
0.052795
0.038147
0.042053
0.039124
0.032288
0.035217
0.032776
0.041077
0.032776
0.022034
0.012756
0.025940
0.002991
-0.008698
-0.018463
-0.012115
-0.017975
-0.028229
-0.033112
-0.027252
-0.037018
-0.029205
-0.036041
-0.042389
-0.039948
-0.036041
-0.030182
-0.037994
-0.026276
-0.036530
-0.016998
-0.027740
-0.022369
-0.015045
-0.027252
-0.028229
-0.023346
-0.011139
-0.028717
-0.014557
-0.028717
-0.026764
-0.031158
-0.026276
-0.011627
-0.017975
-0.015045
-0.012115
-0.019440
-0.010162
-0.024323
-0.018463
-0.011139
-0.021881
-0.016998
-0.015045
-0.010162
-0.016510
-0.011627
-0.016998
-0.018951
-0.021881
-0.015045
-0.017487
-0.004791
-0.016510
-0.002838
-0.007721
-0.007233
0.002991
0.044495
0.064026
-0.037506
-0.108795
-0.216705
-0.175201
0.012268
0.030334
-0.012115
-0.075104
-0.016998
-0.017975
-0.065826
-0.106354
-0.095123
-0.072662
-0.070221
-0.079010
-0.093658
-0.049225
-0.042877
0.022034
0.034241
0.030823
0.006409
0.003479
0.003967
-0.003326
0.015198
0.019104
0.024963
0.023010
0.026917
0.024963
0.030823
0.024963
0.031311
0.023010
0.026917
0.004944
0.014221
0.005432
-0.000397
-0.000397
0.016174
0.002014
0.007874
0.002991
-0.003326
-0.007721
-0.005280
-0.006744
-0.009186
0.002991
-0.011627
0.004456
0.000549
-0.001862
-0.006256
0.013245
-0.000397
0.004944
-0.004791
0.001526
-0.001373
0.003967
-0.004791
-0.005280
-0.010162
-0.012115
-0.022858
-0.045807
-0.048737
-0.065826
-0.058014
-0.100983
-0.074615
-0.059479
-0.020416
0.004944
0.019104
0.002014
-0.033112
-0.039948
-0.034088
-0.024811
-0.000885
0.018127
0.014709
-0.000885
0.020081
0.080139
0.068420
0.085999
0.052795
0.063538
0.065002
0.070374
0.045959
0.044495
0.053772
0.037659
0.040588
0.035706
0.036682
0.032288
0.023987
0.027405
0.020081
0.007385
0.012268
0.008362
0.004456
-0.005768
0.006409
0.006897
0.000061
-0.004791
-0.000397
-0.008698
-0.004791
-0.008698
-0.003326
-0.021393
-0.009186
-0.007721
-0.018463
-0.010651
-0.015045
-0.011627
-0.019928
-0.007233
-0.006744
-0.009186
-0.021881
-0.013092
-0.029694
-0.012115
-0.023346
-0.005768
0.000549
-0.008209
-0.012115
-0.010162
0.005920
0.005920
0.012268
0.001038
0.018127
0.017639
0.028381
0.018127
0.035706
0.015198
0.032776
0.035217
0.027893
0.031311
0.022522
0.035217
0.026917
0.030334
0.029358
0.013733
0.007385
0.008850
-0.003815
-0.007233
-0.012604
-0.014069
-0.003815
-0.020905
-0.012604
-0.011139
-0.021393
-0.018463
-0.018951
-0.011627
-0.024811
-0.009674
-0.024811
-0.023346
-0.024323
-0.008698
-0.015045
-0.016998
-0.011139
-0.013580
-0.011139
-0.008209
-0.016510
-0.006744
-0.016998
-0.010162
-0.000885
0.009827
0.000549
-0.000397
-0.007721
-0.016998
-0.038971
-0.027252
0.037659
0.064026
-0.073639
-0.186432
-0.144440
0.015686
0.031799
-0.040436
-0.024811
-0.050201
-0.103424
-0.073639
-0.047760
-0.037018
-0.051666
-0.036041
-0.035065
-0.026764
-0.021881
-0.025299
-0.022858
-0.001373
0.002502
0.001038
-0.002838
-0.000397
0.018616
0.020081
0.014709
0.011780
0.021057
0.015198
0.022034
0.023010
0.017151
0.019104
0.024963
0.015198
0.014709
0.018616
0.014221
0.026428
0.014709
0.018616
0.021545
0.020081
0.031311
0.018127
0.020081
0.019592
0.013733
0.012756
0.017151
0.008850
0.019104
0.025940
0.010315
0.011292
0.008362
0.014221
0.003479
0.003479
-0.002350
0.005920
-0.002838
-0.003326
-0.003326
-0.000885
-0.003815
0.002014
0.003967
-0.004791
-0.008698
-0.004791
-0.010651
-0.014069
-0.009674
0.002014
-0.012604
-0.016510
-0.015045
-0.023834
-0.016022
-0.018951
-0.017975
-0.017487
-0.020905
-0.027740
-0.024811
-0.027252
-0.024811
-0.021881
-0.015533
-0.021881
-0.035553
-0.022369
-0.030182
-0.020416
-0.012604
-0.015045
-0.017975
-0.013092
-0.013580
-0.011139
-0.023346
-0.003326
-0.007233
-0.000885
-0.002350
0.005432
0.003967
0.020569
0.021545
0.025452
0.029846
0.026428
0.031311
0.041565
0.048889
0.050842
0.060608
0.065979
0.067932
0.055237
0.066467
0.062073
0.065979
0.073303
0.083069
0.089417
0.093811
0.088928
0.105530
0.121643
0.147522
0.131409
-0.019928
-0.478912
-1.000397
-1.000397
-0.267487
0.527405
0.772522
0.429260
0.060120
-0.212799
-0.410553
-0.448151
-0.363190
-0.252350
-0.109772
0.021057
0.126038
0.178284
0.211975
0.224182
0.216370
0.212463
0.185608
0.163147
0.130920
0.119690
0.095764
0.084045
0.067932
0.054749
0.053772
0.044983
0.053284
0.068420
0.069885
0.047424
0.041565
0.051331
0.040588
0.035706
0.043030
0.069885
0.071350
0.054260
0.026428
0.028381
-0.015533
-0.042877
-0.088287
0.021545
0.075745
0.021545
0.027893
-0.024323
-0.043365
-0.063385
-0.110748
-0.099030
-0.027252
0.013245
-0.033600
-0.058014
-0.054108
-0.040924
-0.020905
-0.028229
-0.049713
-0.041412
-0.041901
-0.050690
-0.042877
-0.020416
-0.020905
-0.012115
-0.006744
0.000061
-0.000397
-0.003326
0.013245
0.003967
0.005432
0.002014
0.002502
0.002014
0.009338
0.008850
0.011780
-0.001862
0.006897
0.007874
-0.010651
-0.000397
0.003967
-0.004303
-0.009186
0.005432
-0.001862
0.003967
-0.000397
0.005920
-0.000397
0.002502
-0.007721
-0.000397
-0.001862
-0.000885
-0.002350
0.001038
-0.007721
-0.006256
0.008362
-0.000885
-0.015045
-0.001862
0.003479
-0.003326
0.001038
-0.012604
-0.001373
0.003967
-0.007721
-0.016998
0.010315
0.001526
-0.019440
0.004456
0.000549
-0.019440
-0.013580
-0.014069
-0.011627
-0.005768
-0.016022
0.003479
-0.004303
-0.008698
-0.012604
-0.001862
-0.008209
-0.008698
-0.013580
0.001526
-0.009674
-0.004303
0.002502
-0.007721
-0.007233
-0.007233
-0.008209
-0.011627
-0.010162
-0.002350
0.000061
-0.007721
-0.002350
-0.009674
-0.004303
-0.012115
0.002502
0.006897
0.002991
-0.013580
-0.004791
-0.011139
-0.006744
-0.015533
-0.000885
-0.001373
-0.014069
-0.010162
-0.003815
-0.018951
-0.011139
-0.000397
-0.002350
-0.004791
-0.008209
-0.007233
-0.009186
-0.001862
-0.000885
0.001526
0.006409
-0.006256
-0.000397
-0.008698
-0.016022
-0.000397
-0.003326
0.001038
-0.001862
0.008362
0.001038
0.007874
0.003479
0.012268
0.016174
0.012268
-0.002350
0.000061
0.011292
-0.013580
-0.045319
-0.089264
-0.143463
-0.154205
-0.095123
-0.053131
-0.034088
-0.029694
-0.062897
-0.085846
-0.108795
-0.119537
-0.123444
-0.103912
-0.106842
-0.077057
-0.071686
-0.035065
-0.040436
-0.018463
-0.005280
-0.002838
0.009338
0.018616
0.007874
-0.003815
0.021057
0.018127
0.030823
0.049866
0.056213
0.057190
0.023499
0.012756
0.031799
0.007874
-0.089752
-0.125885
-0.075592
-0.044342
0.019592
0.054749
0.090393
0.026917
-0.040924
-0.083893
-0.019928
0.072815
0.051331
0.015686
-0.011139
0.002014
0.019592
0.048889
0.066467
0.076233
0.081116
0.089905
0.084534
0.074280
0.068420
0.052307
0.039612
0.037659
0.027405
0.008362
0.013733
0.001038
0.004456
-0.002838
0.004456
-0.011627
0.003479
-0.005768
0.005920
0.012756
0.003479
-0.004303
0.003967
0.002502
-0.003815
-0.001373
0.008362
0.002502
0.001038
0.018616
0.006897
0.005920
0.019592
0.014221
0.008850
0.027405
0.006409
0.013733
0.030823
0.019592
0.022034
0.018616
0.018616
0.009827
0.021545
0.018127
0.005920
0.014221
0.021545
0.014709
0.023010
0.021057
0.016663
0.014221
0.010315
0.020081
0.021545
0.013245
0.013733
0.017639
0.012268
0.006897
0.022034
0.022522
0.003479
0.003479
0.013245
0.001038
0.007385
0.007874
0.011780
-0.003326
0.012268
0.001526
0.011780
-0.003815
0.009338
0.021057
0.010315
0.003967
0.002991
0.008362
0.002014
0.003967
0.004944
0.000549
-0.005768
0.008362
-0.002838
-0.006744
-0.007721
0.003479
0.003479
-0.000885
-0.007721
-0.002838
-0.003326
-0.007721
-0.005768
0.009338
-0.001862
-0.005768
-0.007721
-0.009186
-0.013580
-0.005768
-0.008698
0.001038
0.003479
-0.001862
-0.001373
-0.008209
-0.004303
0.004944
0.006409
0.002014
-0.009186
-0.035553
-0.055084
-0.097076
-0.105865
-0.114655
-0.094635
-0.053619
0.037170
0.064514
0.013245
-0.024811
-0.055084
-0.072662
-0.078033
-0.063873
-0.040436
-0.016510
0.000549
0.018616
0.041565
0.040100
0.042053
0.042053
0.040100
0.032288
0.025452
0.026917
0.018127
0.015686
0.015198
0.003967
0.010803
0.006897
0.005432
0.005432
0.010315
-0.003326
-0.000885
0.007874
0.014221
-0.005768
0.000549
0.010803
-0.013580
0.005432
-0.006256
-0.018463
-0.003815
-0.005768
-0.014557
-0.016998
-0.016998
-0.009674
-0.010651
-0.014557
-0.032135
-0.018463
-0.030182
-0.005768
0.009338
0.044495
0.047913
0.036194
0.041565
0.015686
-0.109283
-0.162506
-0.034576
-0.105377
-0.074615
-0.025787
0.119202
0.109436
0.012268
-0.072174
-0.080963
-0.102448
-0.080475
-0.037994
-0.006256
-0.017487
-0.035065
-0.018463
0.046936
0.091370
0.080139
0.061096
0.058655
0.050354
0.031799
0.031311
0.034729
0.043518
0.044495
0.042542
0.034241
0.037659
0.027893
0.014221
0.005432
0.003479
-0.013092
-0.028229
-0.032623
-0.039459
-0.040436
-0.039459
-0.047760
-0.054108
-0.044830
-0.047272
-0.032623
-0.033112
-0.039459
-0.036530
-0.027252
-0.031647
-0.024811
-0.024811
-0.021881
-0.024811
-0.017975
-0.003815
-0.013092
-0.008698
-0.008698
0.006897
-0.012604
0.002502
-0.002350
-0.004791
-0.001862
-0.003815
0.001038
0.001526
0.000061
-0.002350
0.002014
0.001526
-0.008698
-0.001862
0.003479
-0.002838
-0.004303
0.007385
-0.005280
-0.005768
-0.002838
-0.020416
0.000549
-0.005280
-0.008209
-0.002350
0.006409
-0.008209
-0.000885
0.003967
0.002991
0.001526
0.012756
0.003967
0.021057
0.022034
0.023499
0.024963
0.023499
0.025940
0.041077
0.044006
0.044983
0.050842
0.056213
0.053772
0.057190
0.058655
0.066467
0.079163
0.071838
0.082581
0.079651
0.082092
0.075256
0.080139
0.076721
0.085022
0.086975
0.079163
0.070862
0.059143
0.044983
0.035217
0.023987
0.023010
0.006897
-0.005768
-0.012604
-0.010162
-0.017487
-0.034576
-0.035553
-0.050201
-0.046295
-0.050690
-0.058014
-0.068756
-0.059479
-0.065338
-0.052155
-0.054596
-0.048248
-0.042877
-0.037994
-0.037506
-0.027252
-0.022858
-0.028229
-0.021881
-0.012604
-0.015045
-0.008209
-0.014557
-0.022858
-0.014069
0.001526
-0.020905
-0.018951
-0.012115
-0.015045
-0.021393
-0.002838
-0.016510
-0.015045
-0.009186
-0.016510
-0.005280
-0.010162
-0.010651
-0.009674
-0.000397
-0.001373
-0.005280
-0.006744
0.002014
0.010315
-0.002350
-0.006744
0.000061
0.002991
-0.004303
-0.016998
-0.014069
0.005920
-0.000885
-0.000397
-0.003326
-0.010162
-0.008698
-0.012115
-0.009186
-0.019440
-0.016022
-0.016510
-0.024811
-0.031647
-0.038971
-0.041412
-0.031158
-0.011627
-0.020905
0.023499
0.041077
0.036194
0.089905
-0.019440
-0.186432
-0.096588
0.063049
0.148010
0.095276
0.089417
0.109924
-0.002350
0.027405
0.053284
0.026428
-0.019440
0.026428
0.037659
0.015686
0.011780
-0.002838
0.033264
0.084045
0.077698
0.015686
-0.020905
-0.029694
-0.025787
-0.013092
-0.003815
0.007385
0.004456
0.021057
0.023010
0.028870
0.001038
0.012268
-0.004303
-0.000397
0.000549
0.013245
0.007385
-0.003815
0.006409
-0.004303
0.000061
0.006897
0.004944
-0.001373
0.003479
0.006409
0.001526
0.001526
0.007385
-0.002350
0.005920
-0.004791
0.001526
0.001038
0.002991
0.003479
0.000061
0.000061
-0.006256
0.007385
0.004456
0.010315
0.004944
0.002502
-0.003815
0.005432
0.001526
-0.005280
0.001038
0.006409
-0.004303
0.005920
0.013245
0.000549
-0.000885
0.012756
0.006409
-0.010162
0.011780
0.007874
0.006897
0.005920
0.003967
0.000549
0.005432
0.006409
0.013733
0.006897
0.011292
0.003479
0.002502
-0.011139
-0.000885
-0.004303
0.009827
-0.013580
-0.011139
0.011292
0.000061
-0.001862
-0.007721
0.014709
0.002014
0.002502
-0.005768
-0.002838
-0.008209
-0.003815
-0.003815
0.002991
-0.006744
-0.007721
0.002991
-0.002350
-0.010162
-0.010162
-0.006744
-0.016510
0.007385
-0.008698
-0.002350
-0.001373
-0.013092
-0.004303
-0.004303
0.000061
-0.007233
-0.009674
-0.003326
-0.016998
0.001038
-0.004791
-0.000885
-0.013092
-0.006744
-0.002350
-0.012604
0.001526
-0.005280
-0.004791
-0.007721
0.003479
-0.007233
0.000061
0.000549
-0.003815
0.005920
0.002014
-0.005280
0.001038
-0.000397
-0.015045
-0.006744
0.002014
-0.016510
-0.014557
0.004944
-0.009186
-0.000397
0.002991
0.003967
0.002502
-0.001373
-0.003326
0.004944
-0.003815
-0.008698
-0.010162
0.006897
0.003479
-0.006744
-0.000885
-0.008209
0.003967
-0.000397
-0.019928
0.001038
0.001526
-0.004303
0.000061
-0.008209
-0.005768
-0.001373
-0.004791
-0.006256
-0.009186
-0.007721
-0.016998
-0.000397
-0.010651
-0.012604
-0.010162
0.002502
0.002014
-0.016022
-0.009186
0.005432
0.001038
-0.009186
0.009827
0.016174
0.018616
0.008850
0.010315
0.028870
0.029358
0.016663
0.028870
0.021057
0.025940
0.041077
0.117249
0.037659
-0.053131
-0.054596
-0.059479
-0.096100
0.004944
0.044983
0.023987
0.010803
-0.028717
-0.036530
-0.043854
-0.043365
-0.051178
-0.027740
-0.032135
-0.039948
-0.036530
-0.031158
-0.032135
-0.022858
-0.011627
-0.018951
0.002991
0.011780
0.008362
0.009827
0.025940
0.048889
0.063538
0.043030
0.025940
0.002991
-0.008698
-0.011627
0.016174
0.033264
0.028381
0.031799
0.060120
0.043030
0.027405
0.029358
0.013733
0.017639
0.008362
0.008362
0.005920
0.020081
0.009338
0.023010
0.014221
0.016174
0.009827
0.012268
0.009827
0.009827
0.008362
0.009338
0.005432
0.001526
0.008362
0.005920
0.004944
0.009827
0.001038
-0.002838
0.017151
0.001526
-0.000885
-0.003815
-0.008209
0.007874
0.001038
-0.003815
-0.007721
-0.003815
-0.003326
-0.014557
-0.007233
-0.005280
-0.011139
-0.003815
-0.005768
-0.011627
-0.004791
-0.006744
-0.010162
-0.018463
-0.013580
-0.013580
-0.016998
-0.007721
-0.021393
-0.017487
0.000061
-0.018951
-0.017975
-0.017487
-0.009186
-0.009674
-0.006744
-0.009674
-0.008209
-0.012604
-0.004303
-0.004791
0.008850
0.006409
0.015686
0.011292
0.017639
0.019104
0.033264
0.041565
0.025452
0.035217
0.043030
0.041077
0.035217
0.047424
0.047913
0.065002
0.060120
0.067932
0.062561
0.076721
0.061096
0.057190
0.058655
0.066956
0.061096
0.068909
0.049377
0.037659
0.046936
0.032288
0.014221
0.005920
-0.008209
-0.010651
-0.008698
-0.025787
-0.028717
-0.024811
-0.043365
-0.044342
-0.043854
-0.047272
-0.063385
-0.062408
-0.071198
-0.062897
-0.059967
-0.054108
-0.052643
-0.039459
-0.037506
-0.035065
-0.033112
-0.024811
-0.020416
-0.025299
-0.023834
-0.012115
-0.007233
0.002014
-0.009186
0.006409
0.011780
0.002502
-0.012604
0.018127
0.013245
0.006409
0.007874
0.003479
0.004944
0.010315
0.006409
0.003479
0.014709
0.008362
0.016174
0.005920
0.006897
-0.001862
0.006409
-0.003326
-0.009186
-0.008209
-0.001862
-0.011139
-0.011139
-0.013092
-0.017975
-0.024811
-0.016510
-0.024323
-0.024323
-0.019440
-0.035065
-0.028717
-0.030182
-0.021881
-0.021881
-0.000885
-0.002350
0.026917
0.070374
0.034729
0.108459
0.072815
-0.364166
-0.300201
0.053284
0.175354
0.115784
0.052307
0.000061
-0.034576
-0.066803
-0.065826
-0.065338
-0.050201
-0.052155
-0.036041
-0.020416
-0.022369
-0.014557
-0.005280
0.010803
-0.012115
0.009827
0.008362
-0.002838
0.006897
0.008362
0.016174
0.021545
0.017151
0.014221
0.021545
0.004456
-0.006744
-0.012115
-0.016998
-0.012115
-0.007721
-0.016998
-0.030182
-0.050690
-0.023834
-0.001373
0.009827
0.011780
0.000549
-0.020905
-0.017487
-0.017975
0.001038
-0.011139
-0.003815
0.013245
0.022034
0.040100
0.035706
0.034729
0.029846
0.022034
0.021057
0.016663
0.016174
0.015198
0.005432
0.011292
-0.000397
0.013733
-0.002350
0.000549
-0.018951
-0.005280
-0.009186
-0.008209
-0.015533
-0.009186
-0.009674
-0.014069
-0.016510
-0.016998
0.001038
-0.024323
-0.018463
-0.013580
-0.012604
-0.017487
-0.009674
-0.013092
-0.004791
-0.014557
-0.011139
-0.011627
0.000549
-0.013580
-0.004303
-0.005768
-0.002838
-0.006256
0.007874
-0.007721
-0.012115
-0.002838
-0.002838
0.001038
-0.008698
-0.010162
0.002991
0.002502
-0.001862
-0.002838
0.004944
0.000061
0.009827
0.005432
-0.004303
-0.000885
0.010315
0.005432
-0.004791
-0.004303
0.005432
-0.002838
0.006409
-0.002350
-0.000397
-0.001373
0.001038
-0.008698
-0.002350
0.002502
-0.007721
-0.018463
-0.005280
-0.012604
-0.010162
0.010803
-0.006744
-0.004303
-0.012604
-0.005280
-0.013580
-0.008698
-0.009674
-0.005768
-0.026276
-0.012604
-0.018951
-0.000397
-0.017975
0.000061
-0.010651
-0.008209
-0.017487
0.002991
-0.001373
-0.012604
-0.014069
-0.007721
-0.002838
-0.006744
-0.004303
-0.004303
0.002014
0.003967
0.006897
0.006409
0.010315
0.001526
0.003479
0.011780
0.012756
0.004456
0.024475
0.013245
0.006409
0.016663
-0.000397
0.011780
0.016174
0.011780
0.007874
0.011780
0.004456
0.010315
0.007385
0.011292
0.002014
0.012268
0.005432
0.004456
-0.012115
0.001526
-0.006256
-0.016510
-0.018463
0.008850
0.061096
0.128967
-0.048248
-0.184479
-0.106842
-0.009186
0.022034
-0.016998
-0.000885
-0.003326
-0.020416
-0.069244
-0.068756
-0.055573
-0.006744
-0.006744
-0.021393
-0.022369
-0.019928
-0.002350
-0.005768
0.008362
-0.000397
0.013733
0.023987
0.035217
0.042053
0.024963
0.028870
0.033752
0.019104
0.023499
0.023010
0.036682
0.034729
0.027405
0.031799
0.016663
0.012268
0.011780
0.009827
0.021057
0.024963
0.009827
0.008850
0.017151
0.020081
0.016663
0.013733
0.015198
0.014221
0.017639
0.007874
0.011292
0.005432
0.017151
0.016174
0.014221
0.011292
0.023499
0.020569
-0.013092
-0.001373
-0.031158
-0.039459
-0.086334
-0.142975
-0.184479
-0.128326
-0.097076
-0.057526
-0.024323
-0.037018
-0.040924
-0.047760
-0.032135
-0.029694
-0.051666
-0.053619
-0.038971
-0.019440
0.010315
0.046448
0.076721
0.086487
0.097717
0.099670
0.094788
0.076721
0.079651
0.078186
0.066467
0.064026
0.060120
0.041565
0.023499
0.026917
0.018127
0.016174
-0.001862
0.010803
0.007874
-0.003326
-0.011627
0.003479
-0.005280
0.003479
-0.016998
-0.008698
-0.004303
-0.009674
-0.016510
0.003967
-0.014069
-0.004791
0.005920
-0.000885
-0.010162
-0.000397
0.006409
0.003479
0.008362
-0.015533
-0.009186
-0.006744
-0.010651
0.002014
-0.003815
-0.020416
-0.024811
-0.010651
-0.009186
-0.013580
-0.017975
-0.017487
-0.021393
-0.027252
-0.025787
-0.022369
-0.020416
-0.020416
-0.025787
-0.019928
-0.026764
-0.022858
-0.028717
-0.021393
-0.033112
-0.028717
-0.016022
-0.008698
-0.006256
-0.017487
-0.009186
-0.006744
-0.007721
0.001038
0.014709
0.009338
0.009827
0.018616
0.016663
0.014221
0.018616
0.040100
0.040588
0.038147
0.038147
0.047913
0.056213
0.069397
0.072815
0.062073
0.053772
0.082092
0.073303
0.071838
0.076721
0.079163
0.062561
0.066467
0.047424
0.040588
0.023987
0.014709
-0.003326
0.000549
-0.009674
-0.023346
-0.015045
-0.036041
-0.035553
-0.048248
-0.051666
-0.065338
-0.045319
-0.070709
-0.040436
-0.049713
-0.045319
-0.086334
-0.087799
-0.024811
-0.088776
-0.115631
-0.108795
-0.103912
-0.100494
-0.033600
-0.048248
-0.040924
-0.039948
-0.057526
-0.096588
-0.068268
-0.022858
-0.025787
-0.035065
-0.037506
-0.032135
-0.007233
0.005920
0.012268
0.026428
0.034729
0.024963
0.044983
0.039124
0.030334
0.029846
0.037170
0.023010
0.029358
0.032776
0.028381
0.033264
0.035217
0.027405
0.020569
0.024963
0.012756
0.023499
0.012756
0.009827
0.008362
0.018127
0.020569
0.007385
0.011780
0.009827
0.005920
0.014709
0.015686
0.012756
0.010315
0.009827
0.017151
0.015686
0.007874
0.005920
0.012268
0.009827
0.005432
0.010315
0.006409
-0.008698
0.011780
0.014221
0.012756
0.014221
0.023010
0.023499
0.022034
0.020569
0.015686
0.022522
0.022034
-0.005280
-0.070709
-0.144928
-0.213287
-0.227448
-0.167389
-0.042389
-0.029205
-0.014557
-0.066803
-0.101471
-0.122467
-0.121979
-0.128326
-0.103424
-0.078522
-0.071198
-0.028229
-0.000885
0.038147
0.045959
0.077209
0.078674
0.106018
0.114319
0.109436
0.094299
0.078674
0.066467
0.079163
0.062073
0.057190
0.060120
0.058655
0.041565
0.049377
0.029358
0.034729
0.041565
0.027405
0.027893
0.037170
0.027893
0.031311
0.035706
0.031311
0.017151
0.024475
0.033264
0.028381
0.032776
0.029846
0.022522
0.040100
0.022522
0.013245
0.011292
0.004944
-0.001373
-0.012604
-0.000397
-0.007721
0.004944
0.000549
0.005432
-0.010162
-0.002350
-0.002350
-0.011627
-0.012604
-0.006744
-0.005280
-0.017975
-0.003326
-0.018951
0.006409
0.002014
0.003967
0.003967
0.001526
-0.005768
-0.001373
0.005432
-0.019440
-0.007233
0.008362
-0.004791
-0.013092
-0.005280
-0.008698
-0.002838
-0.005768
-0.006744
-0.012115
-0.009186
-0.006256
-0.008698
-0.008209
-0.006256
-0.014557
0.005920
-0.006744
-0.015533
-0.009186
-0.016510
-0.026764
-0.008209
-0.013580
-0.027252
-0.007233
-0.026276
-0.013092
-0.005280
-0.004303
0.007874
0.018127
0.016663
0.003967
0.048401
-0.004303
-0.036530
-0.071686
-0.082916
-0.033600
0.008362
-0.009186
-0.037018
-0.007233
-0.008209
-0.027252
-0.062408
-0.056061
-0.075104
-0.104889
-0.077057
-0.075104
0.014221
0.004944
-0.007721
-0.034576
-0.031158
-0.016022
-0.023834
0.002502
0.001526
0.011292
0.007385
0.023987
0.013245
0.032776
0.036682
0.027893
0.023499
0.033264
0.016663
0.019592
0.023987
0.017151
0.017151
0.021057
0.015686
0.008362
0.007385
0.008362
0.000061
0.007874
0.001526
-0.002838
0.007874
0.003967
0.002502
0.007874
0.002991
0.010315
0.006409
0.004944
-0.005280
0.007874
0.004456
0.008362
0.003479
0.010803
0.009827
-0.001373
-0.003815
0.004944
0.003479
0.009827
-0.000885
-0.003326
0.008362
0.011292
0.006897
0.020081
-0.005768
0.011780
0.011292
-0.005768
-0.023346
-0.028229
-0.075104
-0.121002
-0.114655
-0.076569
-0.056061
-0.037994
-0.022369
-0.034088
-0.038971
-0.045319
-0.038483
-0.040436
-0.033112
-0.056061
-0.022858
-0.008698
0.013245
0.036682
0.056213
0.054749
0.056702
0.060120
0.058167
0.072327
0.050354
0.054749
0.045959
0.055725
0.044495
0.040100
0.029358
0.026917
0.013245
0.027893
0.025940
0.022034
0.028870
0.039612
0.023499
0.019104
0.023987
0.017639
0.016663
0.023010
0.019592
0.016663
0.021057
0.001526
0.010803
-0.005280
-0.003326
0.001038
-0.000397
0.001526
-0.013580
0.004944
0.002502
-0.010162
-0.003815
0.001038
-0.003815
-0.000885
0.003967
-0.006744
-0.001373
-0.002350
-0.005768
0.015198
-0.004791
0.003967
0.008362
0.007385
-0.002350
0.000549
-0.003815
0.009338
0.020569
0.021545
-0.002350
0.019592
0.003967
-0.001862
0.000549
0.007874
0.021545
0.023499
0.031799
0.019104
0.023499
0.066467
0.005920
-0.007233
-0.011139
-0.070221
-0.081940
-0.034576
0.024475
0.013733
-0.027740
-0.065826
-0.094147
-0.022858
0.005432
-0.043365
-0.037506
-0.058990
-0.079987
-0.092682
-0.103424
-0.120514
-0.099030
0.064026
0.096252
0.047913
0.010315
-0.021881
-0.012115
0.002991
0.007385
0.020081
0.027405
0.031799
0.032288
0.036194
0.036194
0.042542
0.037659
0.022034
0.033752
0.029358
0.017639
0.010315
0.016174
0.004456
0.009338
0.018127
0.015686
0.002502
0.012756
-0.002838
0.007874
0.004456
-0.002350
0.003479
0.005920
-0.002350
-0.000397
0.003967
0.002502
-0.002350
0.004456
-0.002838
-0.010162
0.002991
-0.002350
-0.011627
-0.001373
0.002502
-0.007233
0.001526
-0.003815
0.002991
-0.015045
0.001038
-0.001373
0.001038
-0.020416
-0.009186
-0.006256
0.010803
-0.002838
-0.001373
0.006897
0.010315
0.001526
0.011780
0.022522
0.011292
0.012756
0.020081
0.018616
0.020081
0.020081
0.020569
0.040100
0.037170
0.049377
0.049377
0.051331
0.056702
0.053772
0.053284
0.055237
0.039124
0.063049
0.071838
0.061584
0.043030
0.036194
0.048401
0.043030
0.036194
0.027405
0.030334
0.008362
0.007874
0.004944
-0.006256
-0.015533
-0.015045
-0.022369
-0.014557
-0.021393
-0.031158
-0.030182
-0.051178
-0.036530
-0.040924
-0.046783
-0.040436
-0.042389
-0.052643
-0.050690
-0.052155
-0.037506
-0.050201
-0.047272
-0.033600
-0.059479
-0.127838
-0.184967
-0.230377
-0.222076
-0.116119
0.008362
-0.012604
-0.085846
-0.115143
-0.131256
-0.153717
-0.187897
-0.200104
-0.199615
-0.172760
-0.179596
-0.188873
-0.169830
-0.162506
-0.130768
-0.118561
-0.107330
-0.118561
-0.099030
-0.103424
-0.112213
-0.081451
-0.075592
-0.082428
-0.065826
-0.051178
-0.035065
-0.013092
0.002502
0.015198
0.049866
0.056213
0.066956
0.048889
0.061584
0.047913
0.036682
0.051819
0.061096
0.064514
0.063538
0.081604
0.082581
0.075745
0.092834
0.086487
0.065491
0.048401
0.045471
0.066956
0.070374
0.079163
0.091858
0.100159
0.072327
0.065002
0.068909
0.065979
0.067444
0.076233
0.075256
0.059631
0.078674
0.065979
0.054749
0.056702
0.071838
0.063538
0.075256
0.073303
0.068420
0.086975
0.088928
0.085999
0.091370
0.109924
0.089417
0.106506
0.118225
0.121155
0.131409
0.122131
0.109924
0.094788
0.080627
0.117249
0.081116
0.031311
0.051331
0.014221
0.015686
0.034241
-0.016510
-0.031647
-0.034576
-0.076080
-0.024811
0.002014
-0.064362
-0.090240
-0.097076
-0.090240
-0.079987
-0.060455
-0.056549
-0.044342
-0.043365
-0.033112
-0.042877
-0.029694
-0.028229
-0.020905
-0.019440
-0.014069
0.003479
0.002014
0.015198
0.004944
0.016174
0.023499
0.022034
0.025940
0.019592
0.023987
0.033264
0.035706
0.045959
0.035706
0.024963
0.036194
0.031311
0.024475
0.027405
0.038635
0.041077
0.033264
0.026428
0.026917
0.030823
0.024475
0.027893
0.022522
0.022034
0.036194
0.032776
0.026917
0.024963
0.013245
0.025452
0.011780
0.004456
-0.012604
-0.027252
-0.048248
-0.058502
-0.047272
-0.046783
-0.054596
-0.037994
-0.051178
-0.061920
-0.072662
-0.082428
-0.083893
-0.080963
-0.103424
-0.080475
-0.091217
-0.088287
-0.071686
-0.048737
-0.055573
-0.048248
-0.027252
-0.034576
-0.033112
-0.018951
-0.010162
-0.014069
-0.007721
-0.002838
-0.009186
-0.005280
-0.004791
-0.006256
0.012268
0.008850
-0.006256
0.002991
0.004944
-0.000397
0.002502
0.010315
0.005920
0.016174
0.006897
0.006897
0.009827
0.005920
0.005432
0.008362
0.004944
-0.004303
0.011292
0.006897
-0.003815
-0.002350
0.015686
0.008850
0.007385
0.008362
-0.003326
0.003967
-0.000885
0.001526
0.002991
-0.008698
0.004456
0.003479
0.000061
0.003967
0.013245
0.005432
0.004456
0.002502
0.000061
0.000549
-0.005280
-0.011139
0.009827
-0.005280
-0.014557
0.003479
-0.005280
0.006409
-0.003815
0.004944
-0.001373
0.004944
0.000061
-0.000397
-0.011627
-0.000885
0.000061
0.003967
0.004456
-0.010651
0.003479
-0.010162
-0.009674
-0.007233
0.006897
-0.004791
0.005432
0.004944
0.003967
0.012268
0.001526
0.002014
0.009338
0.011780
0.006409
0.008362
0.006409
-0.001862
0.009827
0.003967
0.009827
0.007874
0.016663
0.004944
0.004456
0.002014
0.006897
0.003967
-0.010162
0.008362
-0.008209
-0.003815
0.005432
0.007874
-0.000397
0.002502
-0.006744
0.002014
0.003479
-0.006256
-0.021881
-0.024811
-0.032623
-0.037994
-0.015045
-0.016022
0.018616
0.005920
-0.026276
-0.069733
-0.079498
-0.058990
-0.015045
0.031799
0.096741
0.111877
0.065491
0.053772
0.113342
0.055237
-0.023346
0.008362
0.065002
0.055725
0.115295
0.088928
0.080139
0.080627
0.086487
0.069885
0.041077
0.042542
0.032288
0.000549
0.002014
-0.012115
-0.026764
-0.016998
-0.024323
-0.019440
-0.024811
-0.008209
-0.012604
-0.016998
-0.007233
-0.005280
-0.000397
-0.004791
-0.003815
0.002014
0.015198
-0.002838
0.011292
0.015198
0.008362
0.007874
0.011780
-0.004791
0.006897
0.005920
-0.001862
0.002502
0.004944
0.000061
0.000061
-0.000397
0.011780
0.002991
-0.003326
-0.015045
0.008362
-0.004303
-0.007233
-0.009674
0.009338
-0.005768
0.005920
0.008362
-0.008209
-0.002350
-0.004303
-0.005280
0.004456
0.004944
0.003967
0.000061
0.009338
-0.000397
0.008850
0.004944
0.002502
0.003479
0.002991
0.006897
-0.000397
0.001526
0.000549
0.001038
0.002014
0.002502
0.004456
0.007385
0.002991
-0.008209
0.001526
-0.000885
0.000549
-0.012604
-0.000885
0.002991
0.007385
0.000549
0.004944
-0.003815
0.002014
0.007385
-0.003815
-0.003815
-0.008698
-0.003326
-0.012115
0.004944
0.005432
-0.000885
-0.013580
0.011292
-0.002350
0.010315
-0.009674
0.002014
0.002014
-0.003326
0.001526
0.000549
0.011780
-0.013580
0.004456
0.002014
-0.012115
-0.000885
-0.006256
0.007385
0.000549
-0.007233
0.001526
-0.001373
0.002991
-0.001373
0.004944
0.004456
-0.001373
-0.002350
-0.004791
-0.011139
0.000061
0.007385
-0.003326
-0.002350
0.000549
0.007385
-0.011139
0.000549
-0.001373
-0.005280
-0.012115
-0.004303
-0.007233
0.004456
-0.004303
-0.000397
0.004944
0.012268
-0.008209
-0.009186
0.007385
-0.009674
0.002502
0.007385
-0.007233
-0.012115
0.006897
0.002991
0.015198
0.000549
0.012268
0.012756
0.022522
-0.001373
0.014709
0.021545
-0.000397
-0.004791
0.014221
-0.000397
-0.021393
-0.040436
-0.067780
-0.092194
-0.085846
-0.065826
-0.045319
-0.030182
-0.052155
-0.061432
-0.082916
-0.089752
-0.096100
-0.084381
-0.079987
-0.079498
-0.083893
-0.071198
-0.049225
-0.044342
-0.043854
-0.020416
-0.007233
-0.008698
0.019592
0.030823
0.025452
-0.014069
-0.047760
-0.068756
-0.071198
0.089905
0.005920
-0.141022
-0.150299
-0.044830
0.073792
0.035706
-0.031158
-0.096588
-0.108795
-0.096100
-0.094635
-0.018463
0.029846
0.040100
0.011292
-0.001862
-0.001373
0.031799
0.076233
0.117737
0.125061
0.124573
0.098206
0.055237
0.045471
0.087952
0.106995
0.099182
0.078186
0.054260
0.058655
0.054749
0.065002
0.040588
0.021057
0.007874
0.007385
0.005920
-0.007721
0.000061
0.017639
0.010803
0.021057
0.033264
0.029358
0.030823
0.031311
0.040588
0.045959
0.036682
0.037170
0.039612
0.028381
0.035706
0.039612
0.036682
0.026428
0.023010
0.014221
0.038635
0.018127
0.016174
0.025452
0.023010
0.015686
0.014709
0.013245
0.004456
0.002502
0.012268
-0.002838
-0.000885
0.001526
-0.002838
0.002991
0.008850
0.005920
0.006409
0.001038
-0.005280
-0.002350
-0.000885
0.006897
-0.004303
0.000549
-0.005768
0.002502
-0.004303
-0.011627
-0.002838
-0.000885
0.000061
-0.002838
-0.007721
-0.004791
0.006409
-0.003326
0.005920
0.005920
0.006897
-0.002350
0.002014
0.002502
0.004456
0.004456
-0.010162
0.006409
-0.002350
0.007385
0.013733
-0.002838
0.005432
0.002502
-0.001373
-0.008209
-0.004791
-0.006744
0.009338
0.002991
-0.005768
0.004944
0.003479
-0.005280
0.009338
0.011780
-0.012115
0.006409
-0.005280
-0.014069
-0.014069
-0.008698
-0.006256
0.002502
-0.004303
-0.003326
-0.000397
-0.000885
0.000549
-0.010651
-0.007721
-0.010162
0.003967
-0.014069
-0.012115
-0.009674
-0.004303
-0.011627
-0.013092
-0.009186
-0.012115
-0.007721
-0.010651
-0.021881
-0.016998
0.003967
-0.011627
-0.008209
-0.003326
-0.009674
-0.010162
-0.009674
-0.009186
-0.002350
-0.007721
-0.010651
-0.011139
-0.009674
-0.016998
-0.007233
-0.018463
-0.010162
-0.025787
-0.012604
-0.023834
-0.019928
-0.028229
-0.017487
-0.027252
-0.025299
-0.028229
-0.037506
-0.034576
-0.023346
-0.027740
-0.038483
-0.032135
-0.042389
-0.038971
-0.041901
-0.037994
-0.036530
-0.037506
-0.043854
-0.045807
-0.027252
-0.016998
0.000061
-0.001373
-0.009186
-0.003815
-0.020905
-0.015045
0.055725
0.023987
0.006409
-0.106354
-0.101471
0.015198
0.067444
0.066956
0.037170
-0.031158
-0.066315
-0.036530
0.004456
0.040100
0.023987
-0.000397
0.015198
-0.023834
-0.072662
-0.045319
0.018616
0.021057
0.040588
0.044006
0.011292
0.030823
-0.005768
-0.000397
0.012756
0.026917
0.045471
0.044006
0.045471
0.049866
0.053772
0.073303
0.075745
0.098694
0.117249
0.127991
0.123596
0.096741
0.095764
0.107971
0.116760
0.115295
0.115784
0.100159
0.106995
0.090393
0.068420
0.064514
0.052795
0.030823
0.024963
0.016174
0.004944
-0.000885
-0.010162
-0.012604
-0.023834
-0.037994
-0.040436
-0.044342
-0.041901
-0.050201
-0.042877
-0.037994
-0.037506
-0.036041
-0.022858
-0.018951
-0.010162
-0.002838
-0.007233
-0.002838
-0.005768
-0.001373
-0.009186
-0.003326
-0.001862
-0.009674
-0.000397
0.000549
-0.000397
0.002502
0.001526
-0.009674
-0.008209
-0.000885
-0.011627
-0.011139
0.003479
-0.004303
-0.001373
0.004944
-0.006744
-0.007721
0.002991
0.008850
0.003967
0.000549
-0.004303
-0.001862
-0.007721
-0.011627
-0.000397
0.002991
-0.010651
-0.016022
0.007385
-0.000397
-0.013092
-0.005280
-0.000397
-0.011627
0.001526
-0.006744
-0.001373
-0.001373
-0.003326
-0.010162
-0.016022
-0.012115
-0.012604
-0.004303
-0.029205
-0.009186
-0.016998
-0.011627
-0.000885
-0.013092
-0.005768
-0.015045
-0.010162
-0.009186
-0.015533
-0.009674
-0.012604
-0.012604
-0.013092
-0.015533
-0.015533
-0.005768
-0.020416
-0.016022
-0.011627
-0.018951
-0.007233
-0.020416
-0.013092
-0.016510
-0.018463
-0.007721
-0.012604
-0.010651
-0.014069
0.002502
-0.003815
-0.004791
-0.025299
-0.008209
-0.019440
-0.014069
-0.015045
0.001038
-0.018951
-0.018951
-0.008698
-0.015533
-0.017487
-0.009186
-0.004791
-0.013092
-0.005768
-0.008209
-0.003326
-0.000885
-0.010651
-0.011627
-0.016510
-0.024811
-0.016022
-0.014069
-0.008698
0.025452
0.005432
-0.026276
-0.018951
-0.068756
-0.037994
-0.017487
-0.102448
-0.003815
0.003967
-0.047272
-0.018463
-0.021393
-0.054596
-0.074615
-0.119049
-0.118073
-0.064850
0.015686
0.001038
-0.029205
-0.058502
-0.050201
-0.045807
-0.030182
-0.030182
-0.020416
-0.004303
-0.008698
0.000061
0.017639
0.028381
0.013245
0.018127
0.004944
0.005920
0.016174
0.002991
-0.003815
0.007874
0.000549
-0.009186
0.002991
-0.012604
-0.019440
-0.008698
-0.006744
-0.012604
-0.008209
-0.001373
-0.015533
-0.023346
-0.036041
-0.046783
-0.034576
-0.017975
0.012756
0.005920
-0.007721
-0.024323
-0.010162
0.010803
-0.018463
-0.032135
-0.043854
-0.044830
-0.006256
0.024475
0.034729
0.066467
0.072327
0.080627
0.098694
0.072327
0.042053
0.034241
0.038147
0.050842
0.065491
0.089905
0.108948
0.084534
0.093323
0.075256
0.073792
0.053284
0.056702
0.038147
0.031311
0.032776
0.028381
0.031799
0.018127
0.003479
0.011780
0.003967
-0.010651
-0.002838
0.007385
0.006897
-0.012115
-0.000397
-0.000397
-0.007721
-0.004303
-0.001862
-0.011139
0.007385
-0.004791
-0.008209
-0.007721
0.002502
-0.002838
0.009827
0.001038
-0.015045
0.005432
-0.002838
-0.011627
0.002014
-0.006744
-0.003326
-0.001373
-0.012115
-0.006256
0.009338
-0.001862
0.001526
-0.007233
-0.003326
-0.010162
-0.004303
0.000061
-0.008698
-0.007233
-0.001373
-0.006744
-0.019440
-0.001373
-0.004303
-0.018951
-0.006256
-0.014557
-0.010651
-0.015533
-0.012115
-0.010651
-0.012115
-0.014069
0.009338
0.008362
-0.009674
-0.014069
-0.007721
-0.012115
-0.008209
-0.017975
-0.002838
-0.008698
-0.014069
-0.005768
-0.003815
-0.007233
-0.005768
-0.008209
0.002991
-0.002350
-0.007721
-0.005280
0.009338
-0.008698
-0.003326
0.015198
0.003967
-0.004303
0.008850
0.001038
-0.009186
-0.003326
-0.017487
-0.022369
-0.020905
-0.016998
0.013245
0.055725
0.052795
-0.022858
-0.141510
-0.032623
-0.022858
-0.015533
-0.080963
-0.063385
-0.028717
-0.048248
-0.063385
-0.070221
-0.077057
-0.042389
-0.039948
-0.072662
-0.086823
-0.055084
-0.020905
-0.022858
-0.012115
-0.013580
-0.001373
0.014709
0.019592
0.013245
0.022034
0.035217
0.023010
0.038635
0.030334
0.030823
0.023499
0.036194
0.023010
0.025452
0.016663
0.019104
0.024475
0.027405
0.017639
0.017639
0.023499
0.018127
0.013245
0.031311
0.022034
0.012756
0.011780
0.018616
0.003479
0.011780
0.004944
0.010803
0.010803
0.007385
0.005432
0.002014
0.011292
0.002991
0.012268
0.004944
0.003967
0.006409
0.004944
0.006897
0.012756
0.013245
0.005920
0.002502
0.016174
0.014709
0.010803
0.021057
0.013245
0.008850
0.000061
0.009338
0.010803
0.015198
0.003479
0.008362
0.011292
0.013245
-0.003326
0.013733
0.008850
-0.000885
0.007385
0.007385
0.005920
0.003479
0.009827
0.009827
0.008850
0.008850
0.005432
0.007385
-0.001862
-0.000885
-0.001862
-0.012115
-0.028229
-0.033600
-0.022369
-0.022369
-0.022858
-0.037506
-0.047760
-0.075592
-0.092682
-0.042389
0.044495
0.104065
0.078186
0.008850
-0.024811
-0.038971
-0.037506
-0.009674
0.051331
0.065002
0.089905
0.091858
0.079163
0.075745
0.075745
0.078674
0.052307
0.051331
0.048401
0.037659
0.036194
0.036682
0.017151
0.022522
0.011292
0.005920
0.022522
0.013733
0.013245
0.004944
0.008362
-0.008698
-0.001373
-0.001862
-0.014557
0.007385
-0.017487
-0.016510
-0.023834
-0.018463
-0.024811
-0.018951
-0.016510
-0.035065
-0.020905
-0.028229
-0.033112
-0.027252
-0.029205
-0.026276
-0.030670
-0.016510
-0.021881
-0.025787
-0.027740
-0.028717
-0.024323
-0.028229
-0.021881
-0.027252
-0.019440
-0.035553
-0.026764
-0.018463
-0.020416
-0.022858
-0.019440
-0.025299
-0.024323
-0.017487
-0.015533
-0.017487
-0.014069
-0.015533
-0.009674
-0.015045
0.004944
0.004944
-0.015045
-0.005768
0.000061
-0.015533
-0.034576
-0.018463
-0.004303
-0.017975
-0.007233
0.014709
-0.005280
-0.012115
-0.015045
-0.010162
-0.007721
-0.018463
-0.068756
-0.054108
-0.017975
-0.023346
-0.012115
-0.032135
-0.032623
-0.026276
-0.048248
-0.045319
-0.046295
-0.065826
-0.047272
-0.041412
-0.040436
-0.030182
-0.019928
-0.026764
-0.032135
-0.016022
-0.028717
-0.032135
-0.026276
-0.022858
-0.024811
-0.018463
-0.019928
-0.012115
-0.019928
-0.015533
-0.009674
-0.001373
-0.016998
-0.015045
-0.018951
-0.005280
-0.007721
0.007874
0.002014
-0.005280
-0.001862
0.009827
0.011780
0.009827
0.020569
0.035706
0.033264
0.039612
0.032776
0.048401
0.046448
0.043030
0.045471
0.051331
0.044495
0.052307
0.051819
0.055237
0.058655
0.057190
0.047913
0.039124
0.042542
0.043030
0.032776
0.024475
0.031799
0.029846
0.036194
0.010315
0.019592
0.022034
0.025940
0.017639
0.019592
0.020081
0.014709
0.015686
0.004456
0.001038
0.012756
0.000549
0.007874
0.008850
-0.002350
-0.002838
0.003479
0.002014
-0.001373
0.011292
0.001526
0.000061
-0.003326
0.011292
-0.005768
-0.004303
0.005432
-0.011627
0.007385
0.007385
0.008362
0.003479
0.016174
0.002014
0.006409
-0.015533
-0.009186
-0.007233
0.008850
0.012268
-0.000885
0.002502
-0.009674
-0.000397
0.002991
0.012756
0.013245
0.019104
0.012268
-0.003326
-0.018951
-0.016022
0.002502
0.009827
-0.008209
-0.011627
-0.019928
0.012756
0.044006
0.056702
0.038635
0.018127
-0.020905
-0.085846
-0.072174
-0.055084
-0.033600
-0.032135
0.050842
0.141663
0.095764
0.042053
-0.025299
-0.048248
-0.039459
-0.037018
-0.014069
-0.019928
0.015198
0.021545
0.041565
0.028381
-0.022858
-0.030670
-0.020905
0.027893
-0.013092
-0.021393
-0.013092
-0.011139
-0.004303
-0.011139
-0.004303
-0.005280
-0.014069
-0.017975
-0.009674
0.009338
0.009338
0.015686
0.023010
0.018616
0.023987
0.024963
0.025940
0.021545
0.018127
0.009827
0.013245
0.002502
0.013245
0.030823
0.058167
0.013733
-0.016510
-0.064362
-0.036041
-0.029205
-0.008209
0.001038
-0.023346
0.000549
-0.018951
-0.025787
-0.030670
-0.043365
-0.043854
-0.044830
-0.040924
-0.042389
-0.043854
-0.048737
-0.049225
-0.037018
-0.037018
-0.035065
-0.029205
-0.030182
-0.030670
-0.030182
-0.028717
-0.023346
-0.033112
-0.026276
-0.007233
-0.015045
-0.011139
-0.017487
0.003479
-0.014557
-0.000397
-0.006744
-0.010162
-0.007721
-0.003326
-0.005280
0.011292
0.000061
-0.007233
0.018127
0.009338
0.007874
0.013733
0.021545
0.018616
0.016174
0.019592
0.031799
0.025452
0.023987
0.031799
0.031311
0.039612
0.035706
0.045959
0.047913
0.044495
0.049866
0.050354
0.049866
0.053284
0.058167
0.051331
0.065979
0.050842
0.058655
0.060608
0.042542
0.044983
0.038635
0.027893
0.015686
0.009827
-0.000397
-0.015045
-0.020905
-0.017975
-0.015045
-0.023834
-0.011627
-0.015045
-0.024323
-0.025787
-0.008698
-0.036041
-0.034576
-0.030670
-0.019440
-0.021393
-0.011139
-0.012115
-0.001862
-0.003326
-0.011139
-0.004303
0.002991
0.002991
-0.004791
0.007385
0.002014
0.002991
0.000549
0.001038
-0.000397
0.003479
-0.000397
0.002502
0.004944
0.000549
0.012756
0.010803
-0.000397
0.001038
0.009827
-0.000885
0.009827
0.005432
0.010315
0.012756
0.013733
0.015198
0.017639
0.015198
0.000061
0.014221
0.010803
0.003479
0.007874
0.003967
-0.009186
0.000549
0.009827
-0.000885
-0.002350
0.000061
0.001526
-0.018463
-0.012115
-0.008209
-0.024811
-0.012115
-0.014069
-0.011139
0.002991
-0.012115
0.001526
0.001526
0.009827
0.001526
0.000549
0.005432
0.008850
0.011292
0.019104
0.008850
-0.015533
-0.025299
-0.126373
-0.266510
-0.422272
-0.350006
-0.022858
0.181213
0.228577
0.119690
-0.022369
-0.158600
-0.210358
-0.138580
-0.103912
-0.058502
-0.017975
-0.030182
0.043518
0.154846
0.114807
0.115784
0.047913
-0.017487
0.085022
0.119690
0.123596
0.075256
0.019104
-0.020905
-0.067291
0.020569
0.049866
0.024963
-0.004303
-0.013580
-0.016022
-0.016022
0.000061
0.006409
0.006409
0.011780
0.015198
0.005432
0.008362
0.011780
0.008850
0.023987
0.010315
0.023499
0.015198
0.014221
-0.001862
0.010315
0.006409
-0.009674
0.000061
0.008850
-0.007233
-0.010651
-0.001862
-0.008209
-0.010651
-0.002350
-0.001862
-0.005768
-0.008209
-0.014557
0.001526
-0.008698
-0.006744
-0.012604
0.002014
-0.002350
-0.012115
0.002991
-0.009674
-0.010162
-0.005768
-0.006256
-0.016510
-0.009674
-0.005280
0.000549
-0.003326
-0.001862
-0.011139
-0.003815
-0.003326
-0.004303
-0.007233
0.002991
-0.010162
0.005432
-0.004303
-0.008698
-0.004791
0.002502
0.000061
-0.005280
-0.002350
-0.004303
-0.005280
-0.002838
-0.003815
-0.000397
0.004944
-0.005280
-0.001862
0.009338
0.000549
-0.009674
-0.002350
-0.001373
-0.009186
0.000061
0.002502
0.002502
-0.006256
0.001038
0.000549
0.007385
0.005920
0.010803
0.017151
0.020569
0.011780
0.002014
0.007874
0.012756
0.013245
0.023987
0.016663
0.029358
0.019592
0.023499
0.022522
0.015198
0.029846
0.023987
0.019104
0.016174
0.016663
0.019104
0.016663
0.018127
0.021057
0.021057
0.022522
0.007385
0.004456
0.003967
0.000549
-0.002350
0.011780
-0.006256
0.012756
0.005432
0.000061
-0.006744
0.000549
-0.002838
-0.006256
0.001526
-0.001373
0.003967
0.004944
0.006897
0.022034
0.006409
0.005920
0.009827
0.008850
0.003967
0.011780
0.018127
0.022522
0.012268
0.021057
0.007385
0.022034
0.020081
0.027893
0.010315
0.007874
-0.026764
-0.025787
-0.054596
-0.076080
-0.068268
-0.050690
-0.037994
-0.044830
-0.042389
-0.059967
-0.075104
-0.072174
-0.089264
-0.086823
-0.099518
-0.082916
-0.049713
-0.036041
-0.026764
0.009827
0.015198
0.025452
0.029358
0.004944
-0.000885
0.025452
0.004944
0.006409
0.043030
0.011292
-0.071198
-0.067780
-0.001373
0.034729
0.054749
0.038147
0.011780
-0.031158
-0.059967
-0.054596
-0.035065
0.019592
0.000549
-0.032135
-0.006744
-0.000397
-0.005280
0.010803
0.018127
0.009338
0.008850
0.029358
0.033752
0.035706
0.026917
0.036682
0.024963
0.030334
0.028870
0.016663
0.036194
0.018127
0.020569
0.024475
0.018127
0.016663
0.021057
0.002014
0.011780
0.003967
0.001526
0.004944
0.004944
0.000061
0.006897
0.007385
-0.002350
-0.001862
0.002502
0.005920
0.002014
-0.004303
-0.002838
-0.001862
-0.008209
0.000061
0.003479
-0.002838
-0.003326
0.003967
-0.003815
0.007385
0.007874
0.000549
-0.006256
-0.001862
-0.004303
0.005432
-0.005768
0.016174
0.014221
-0.004303
-0.006256
0.015686
0.008850
-0.006256
-0.004791
-0.005768
0.001526
-0.020905
-0.004791
-0.008209
0.003967
-0.005768
-0.008209
-0.004303
-0.006256
-0.007721
-0.002350
0.003967
-0.015045
-0.002838
0.000061
-0.002350
-0.006256
-0.001862
-0.002350
-0.001862
-0.013092
-0.011627
-0.000885
0.009827
-0.007721
0.000061
-0.001862
0.003479
0.000061
0.006897
0.007385
0.004944
0.003967
-0.003326
0.001038
0.002502
0.007874
0.000549
0.013733
0.008850
0.013733
0.008850
0.010803
0.004456
0.012268
0.012268
0.021545
0.011292
0.023010
0.004456
0.022034
0.030823
0.014221
0.015198
0.009827
0.026917
-0.000885
0.021545
0.009338
0.015686
0.000061
0.014709
0.006897
0.022034
0.008850
0.008362
0.021057
0.023987
0.015198
0.020081
0.023499
0.008850
-0.001862
-0.018463
-0.067780
-0.109283
-0.155182
-0.176666
-0.089752
0.021057
0.049866
0.024475
-0.038483
-0.110748
-0.142975
-0.115631
-0.093658
-0.075592
-0.039948
-0.041901
-0.029694
-0.017975
-0.006744
0.013733
0.032288
0.044006
0.047913
0.059143
0.047424
0.057678
0.040100
0.061096
0.067444
0.080627
0.095276
0.101624
0.112854
0.099182
0.080627
0.076721
0.104553
0.120178
0.066956
0.091858
0.127991
0.033752
0.068909
0.008362
0.010315
0.053284
0.053284
0.031311
0.000061
0.006409
0.009827
-0.027740
-0.066315
-0.105865
-0.055573
-0.043854
-0.064850
-0.060455
-0.065826
-0.066315
-0.059967
-0.071686
-0.080475
-0.070221
-0.070221
-0.078522
-0.074615
-0.082428
-0.073151
-0.078522
-0.072662
-0.064362
-0.046783
-0.052643
-0.046783
-0.047272
-0.030182
-0.026764
-0.032135
-0.021881
-0.003815
-0.010162
-0.012115
0.003479
0.007874
0.009827
-0.005280
0.007874
0.004456
0.005432
0.011780
0.018127
0.013733
0.015686
0.019104
0.006897
0.013245
0.010315
0.030823
0.017151
0.023987
0.008850
0.020081
0.007385
0.012268
0.010803
0.012268
0.012756
0.004944
0.011780
0.011292
-0.002838
0.005432
0.011292
-0.003815
-0.010651
0.006897
0.010315
0.000549
0.007385
-0.010162
0.005920
-0.013092
-0.016510
-0.000397
-0.009674
-0.018463
-0.001373
0.005920
-0.013580
-0.009186
0.001038
0.003479
-0.005768
-0.004303
-0.007233
-0.006744
-0.009674
0.001038
-0.003815
-0.003815
-0.006744
0.010315
0.006897
0.002502
-0.001373
0.000549
0.004944
0.005920
0.002991
0.010315
0.005920
0.011292
0.026428
0.023010
0.025452
0.028381
0.035706
0.033752
0.023499
0.023987
0.027405
0.028381
0.020081
0.033752
0.033752
0.031799
0.027405
0.024963
0.035706
0.025452
0.029846
0.034241
0.014709
0.029846
0.027405
0.027893
0.026428
0.020569
0.022522
0.031799
0.029358
0.017151
0.023010
0.011292
-0.003326
-0.000885
-0.015045
-0.026764
-0.020905
-0.040436
-0.065338
-0.050690
-0.057526
-0.056549
-0.060455
-0.063385
-0.066315
-0.066315
-0.055573
-0.069733
-0.062408
-0.064850
-0.059479
-0.050201
-0.033112
-0.027740
-0.026764
-0.024811
0.009338
0.004456
0.007385
0.017151
0.021545
0.023010
0.019104
0.024963
0.017639
0.003967
-0.010651
0.005920
-0.006744
-0.005280
0.012756
0.014221
0.017151
0.047424
0.060120
-0.001862
-0.010162
-0.024811
-0.070709
-0.093170
-0.004303
-0.054596
-0.084381
-0.016022
0.062561
0.009338
-0.025299
-0.046295
-0.062897
-0.052643
-0.048737
-0.054596
-0.040924
-0.029205
-0.017975
-0.025787
0.001038
0.006409
0.019104
0.009338
0.017151
0.031799
0.030823
0.017151
0.034729
0.037170
0.016663
0.034729
0.028381
0.018127
0.015686
0.018616
0.019592
0.006897
0.015686
0.017151
0.005920
-0.001862
0.015686
0.013245
0.007874
0.006897
0.020569
0.012756
0.015686
0.000061
0.008362
-0.003326
-0.005280
-0.004791
0.013245
0.006409
0.001526
0.005920
0.005432
0.002502
-0.011139
0.012268
0.004456
0.004944
0.002991
0.002502
0.001038
0.012268
-0.004303
0.004456
-0.000397
-0.005280
0.002014
-0.002838
-0.010162
-0.010162
-0.009674
-0.007721
-0.000885
0.001038
-0.000885
-0.012115
0.001526
-0.022858
-0.002350
-0.018463
-0.004791
-0.003815
-0.004791
-0.005280
0.001526
0.007385
0.011292
0.007874
0.012268
0.003967
-0.000885
0.011292
0.017639
0.010803
0.000549
0.022522
0.009827
0.010803
0.015686
0.015686
0.007874
-0.004791
0.009338
-0.010651
-0.021881
-0.021881
-0.004791
-0.011627
-0.014069
-0.005280
-0.019440
-0.018463
-0.035065
-0.033112
-0.021881
-0.025787
-0.028229
-0.030670
-0.032623
-0.034088
-0.036041
-0.030182
-0.028229
-0.032135
-0.035065
-0.036530
-0.041412
-0.029694
-0.027740
-0.030670
-0.017487
-0.027740
-0.016022
-0.015045
-0.006256
-0.006256
0.001038
0.000061
0.009827
0.003967
0.007874
0.002502
0.013245
0.021545
0.017639
0.008850
0.012756
0.017639
0.000061
0.014221
0.016174
0.011780
0.005920
0.009338
0.002991
0.015198
-0.001373
0.014709
0.019104
0.011292
-0.003815
-0.000885
0.005432
-0.003815
-0.001373
0.009338
-0.004303
-0.011627
0.006897
-0.008209
-0.010162
-0.000885
0.005920
0.000549
-0.001862
-0.003815
-0.000397
0.008362
0.024963
0.013733
0.017151
-0.008209
-0.021393
0.005920
-0.006256
0.029358
0.055237
-0.075592
-0.176178
-0.120026
-0.014557
0.005432
0.008850
0.022034
-0.049713
-0.096588
-0.089264
-0.018463
-0.037506
-0.076569
-0.081451
-0.043854
-0.018463
-0.013580
-0.017487
0.002014
0.011292
0.012756
0.022034
0.030823
0.041077
0.054749
0.092346
0.102112
0.108459
0.094299
0.062561
0.042053
0.035217
0.033264
0.036682
0.035706
0.044495
0.075745
0.076721
0.054260
0.030823
0.016174
-0.000885
-0.014557
-0.017487
-0.022369
-0.027252
-0.022369
-0.028229
-0.020416
-0.008209
-0.019440
-0.016022
0.002502
-0.001373
-0.008698
-0.001373
0.002991
-0.014069
-0.008698
0.001526
0.002014
0.002502
0.001526
0.003967
0.003967
-0.002838
-0.002350
0.009827
-0.000397
-0.005768
0.004944
0.001038
-0.000885
0.008362
0.002991
0.000549
-0.012604
-0.005768
0.005432
-0.009674
-0.007233
-0.010162
-0.010651
-0.014069
-0.011139
-0.015045
0.000061
-0.017975
-0.010162
-0.016998
-0.010651
-0.031158
-0.019440
-0.032623
-0.036041
-0.022858
-0.026276
-0.047272
-0.053131
-0.047760
-0.041901
-0.037994
-0.052155
-0.053619
-0.040436
-0.036530
-0.050690
-0.044342
-0.048737
-0.038483
-0.036530
-0.023346
-0.023834
-0.023834
-0.019440
-0.021881
-0.025787
-0.019928
-0.013580
-0.005280
0.007874
0.005432
0.016663
0.020081
0.023499
0.024963
0.035706
0.042542
0.042542
0.058167
0.052795
0.055725
0.074768
0.080627
0.068909
0.085022
0.088928
0.085022
0.071350
0.083557
0.073303
0.087952
0.076233
0.078674
0.063538
0.063049
0.049866
0.043518
0.032776
0.014221
0.000549
0.001526
-0.007721
-0.015533
-0.023834
-0.026276
-0.034088
-0.046295
-0.059967
-0.056549
-0.048248
-0.057526
-0.037994
-0.052155
-0.052643
-0.045319
-0.028717
-0.023834
-0.012115
-0.007721
-0.001373
0.004456
-0.000397
-0.008698
-0.006744
0.016174
0.015198
0.021057
0.014221
0.011292
0.019104
0.036682
0.035706
0.012756
-0.004303
-0.129303
-0.266022
-0.427643
-0.252350
0.033264
0.173889
0.110413
0.003967
-0.109772
-0.147858
-0.218170
-0.250885
-0.189850
-0.167389
-0.084381
-0.084381
-0.034088
0.018616
0.002014
0.013733
-0.001373
0.015686
0.016174
0.024963
0.035217
0.034241
0.030334
0.040100
0.062073
0.075256
0.080139
0.081116
0.091370
0.102112
0.092834
0.088440
0.098206
0.093323
0.065979
0.084045
0.089905
0.071350
0.077209
0.077698
0.085022
0.062073
0.039124
0.030823
0.028870
0.010315
0.025452
0.026428
0.028381
0.002991
0.016174
0.014709
0.005432
0.011292
0.011292
0.013733
0.003479
0.014709
0.016663
0.016663
0.029358
0.028870
0.010803
0.006897
0.021057
0.039612
0.019592
0.035706
0.027893
0.036682
0.026428
0.034729
0.007874
0.009827
-0.010162
0.012268
0.027405
0.018127
0.011780
0.010803
0.005432
-0.013580
-0.014069
-0.007233
-0.029205
-0.022858
-0.029694
-0.027740
-0.027740
-0.020905
-0.019928
-0.021393
-0.013092
-0.017975
-0.015533
-0.012604
-0.014557
-0.013092
0.011780
0.000549
-0.007233
0.001038
0.002014
0.000549
-0.001373
0.000061
-0.005768
0.009338
-0.004791
-0.003815
0.002991
-0.002350
-0.001862
0.008850
0.002991
0.000549
-0.004303
-0.004303
-0.003815
0.002014
0.002014
-0.007233
-0.007233
0.000061
-0.003326
-0.008209
-0.000397
-0.011627
-0.007233
-0.018463
-0.016022
-0.015533
-0.007233
-0.012115
-0.018951
0.008850
-0.018463
-0.001862
-0.013580
0.005432
-0.005280
-0.005768
-0.007233
-0.005768
-0.007721
-0.010651
-0.011139
-0.000397
-0.009186
0.000061
-0.005280
-0.002350
-0.011627
-0.003326
-0.002350
-0.001373
0.002014
0.001038
0.011292
0.001038
-0.006256
-0.003815
-0.004303
-0.002350
-0.007233
0.005920
-0.007233
0.002502
-0.004791
0.002014
-0.005768
-0.002350
0.007385
-0.002350
-0.000885
-0.004303
0.005432
-0.001373
0.001526
0.001038
0.007385
0.003479
0.003967
0.014709
0.008850
-0.001373
-0.015045
0.002014
-0.010651
-0.010651
-0.014557
0.017639
0.023499
-0.005280
-0.014069
-0.041901
-0.042877
0.004456
-0.021393
-0.044342
-0.001373
-0.013092
-0.062408
0.000061
-0.016022
-0.032135
-0.057526
-0.093658
-0.126862
-0.118561
-0.079498
-0.056549
-0.056549
-0.039459
-0.052155
-0.045807
-0.060455
-0.058014
-0.059967
-0.045319
-0.031158
-0.027252
-0.010162
-0.007233
0.006409
0.014221
0.021057
0.033264
0.033752
0.037659
0.045471
0.043030
0.046448
0.040588
0.048401
0.038635
0.028381
0.047424
0.033264
0.034729
0.026917
0.040100
0.030823
0.040100
0.030823
0.040588
0.015198
0.015198
0.018616
0.026428
0.021057
0.025452
0.037170
0.023499
0.029846
0.026428
0.024475
0.020081
0.025452
0.012268
0.011292
0.007385
0.018616
0.009338
0.011780
-0.001862
-0.001373
0.012756
0.008850
0.004944
0.004944
0.010803
0.002014
-0.003326
0.025452
0.016663
0.013245
0.034241
0.023987
0.028870
0.030334
0.034241
0.026917
0.024475
0.030334
0.026428
0.037170
0.040588
0.024475
0.038147
0.023499
0.023499
0.023987
0.010803
0.015686
0.002991
0.022522
0.017639
0.015198
0.012268
0.012268
0.008362
0.021057
0.010803
0.007385
0.008362
-0.006256
0.013245
0.011780
0.005432
0.004944
0.018616
0.006897
0.009827
0.011780
0.018616
0.008850
0.009338
0.004944
0.009827
0.005432
0.005920
-0.001862
0.004456
0.006409
-0.001862
0.003967
0.002014
-0.005768
-0.005280
-0.005280
-0.009674
0.003479
-0.001862
-0.010651
0.001038
-0.000885
-0.014069
0.001038
-0.009674
0.001526
-0.007721
-0.009674
-0.014557
0.006897
0.009338
0.002502
0.007874
0.014709
0.006409
0.017639
0.017639
0.021057
0.025452
0.025940
0.034241
0.040588
0.037170
0.047424
0.060120
0.049866
0.057678
0.048401
0.065491
0.045471
0.033264
0.031799
0.061096
0.117249
0.080139
0.043518
-0.021881
-0.056061
-0.050690
0.025940
0.012268
-0.048248
-0.078522
-0.062408
-0.027252
-0.035065
-0.078522
-0.063873
-0.088287
-0.108307
-0.109283
-0.096100
-0.100983
-0.117096
-0.143951
-0.082916
-0.024323
0.006409
-0.027252
-0.044830
-0.044342
-0.051666
-0.037994
-0.029694
-0.016998
-0.017487
-0.007721
-0.002838
0.009827
0.009338
0.004944
0.001526
0.008850
0.005920
0.002991
0.003967
0.007385
0.000061
0.006409
0.004456
0.001526
0.018616
0.010315
0.012756
0.009338
0.011780
0.007385
-0.004791
0.000549
-0.002838
-0.007721
0.006897
0.002502
-0.004791
-0.005768
0.003479
-0.001862
-0.003815
0.002991
-0.006744
0.003479
0.004944
-0.007233
-0.008698
-0.005280
-0.007233
0.003479
-0.011627
-0.016022
0.005432
-0.010162
-0.017975
-0.007721
-0.001373
-0.016510
-0.001373
-0.014069
-0.014069
0.003479
-0.008698
-0.009186
0.003479
0.007874
-0.000397
0.011780
0.011292
-0.011627
-0.010651
-0.004791
-0.016998
-0.013580
0.001526
-0.008698
-0.010651
-0.021393
-0.016998
-0.009186
-0.014557
0.007874
-0.001862
-0.016998
-0.016998
-0.023834
-0.016510
-0.015533
-0.007721
0.005920
0.032288
0.057678
0.053772
0.027893
-0.003815
-0.000885
0.004456
0.038147
0.030823
0.051331
0.041565
0.022522
0.028381
0.007874
0.008362
0.004944
0.003479
0.003967
-0.006744
-0.008698
-0.011627
-0.019440
-0.024811
-0.012604
-0.013092
-0.018463
-0.023834
-0.022858
-0.021393
-0.006256
-0.006256
-0.010162
0.001038
-0.010162
-0.001373
-0.000397
-0.004791
-0.006744
0.004456
0.015198
0.004456
0.005920
0.005432
0.003967
0.003479
0.017639
0.013733
0.020569
0.005432
0.008362
0.012756
0.020569
0.018127
0.027405
0.013733
0.002502
-0.017975
-0.010651
-0.047760
-0.027740
0.036194
0.052307
-0.026764
-0.078033
-0.153717
-0.095123
-0.006744
-0.008209
-0.008698
-0.023834
-0.032623
-0.039459
-0.023834
-0.039459
-0.067780
-0.040436
-0.012115
-0.016510
-0.043854
-0.025787
0.007874
0.024475
0.045471
0.035217
0.005920
0.016174
0.009338
0.009827
0.021545
0.013733
0.021057
0.030334
0.034241
0.021545
0.027405
0.011292
0.012268
0.013245
0.011292
0.011292
0.009338
0.009827
0.002014
0.012268
0.008850
-0.001373
-0.007233
-0.004791
-0.003815
-0.007233
-0.003815
-0.003326
-0.003815
0.011292
-0.005280
-0.013092
0.002014
0.003479
-0.006256
0.003967
0.000549
-0.006744
-0.004791
-0.007233
-0.002350
0.012268
0.000549
0.006409
0.007385
0.006409
-0.016022
0.002502
0.004944
-0.003815
-0.001373
0.003479
0.008850
-0.010162
-0.003815
-0.004791
0.008362
0.000061
-0.007233
-0.001373
0.001526
-0.007233
-0.001862
-0.000397
-0.000397
-0.000885
0.002014
0.008362
-0.006256
-0.001373
0.001038
-0.004303
0.002502
-0.003326
0.006897
0.000061
0.002502
-0.005280
-0.001862
0.002502
-0.004303
-0.002838
-0.012604
-0.000885
-0.006256
0.004944
-0.005768
-0.003326
0.013733
0.006897
-0.002838
0.002014
0.009827
-0.004303
0.004456
0.000061
0.009338
-0.008209
-0.005768
0.011780
0.012756
-0.000397
0.014709
0.005432
0.013733
-0.005768
0.010315
0.009338
0.000549
0.004456
-0.001373
0.012756
0.005920
0.006409
-0.010162
-0.004791
-0.002838
0.002991
0.013245
0.000061
-0.014557
-0.010162
0.005432
-0.008209
0.009827
0.010315
0.003967
0.000549
0.001038
0.004944
-0.004791
-0.001373
0.006897
0.013733
0.008362
0.010803
0.009827
-0.014069
-0.000885
0.009827
0.006409
-0.004791
-0.010162
-0.003326
-0.005768
-0.018463
0.001038
0.006409
0.002502
-0.020416
-0.020905
-0.020905
-0.028717
-0.040436
-0.031647
-0.060455
-0.068268
-0.065826
-0.038483
-0.012604
0.021057
-0.004791
0.004944
-0.017975
-0.010162
-0.038483
-0.088287
-0.078033
-0.056549
-0.016510
0.081116
-0.037018
-0.151764
-0.226959
-0.057037
0.075745
0.081116
-0.014069
-0.043854
-0.025787
-0.042877
-0.072174
-0.077057
-0.024323
0.002502
0.024475
0.080627
0.061584
0.034241
0.034241
0.062073
0.072815
0.062561
0.071838
0.081116
0.081604
0.072815
0.065002
0.055725
0.052795
0.055725
0.044495
0.049377
0.037659
0.027893
0.039612
0.021057
0.025940
0.026917
0.018127
0.009827
0.017639
-0.005280
0.007385
0.000549
-0.011139
-0.006744
-0.000885
0.002991
0.002014
-0.000885
0.000549
-0.021881
-0.007721
-0.011139
-0.004791
-0.004303
-0.009186
0.001038
0.000549
-0.002350
0.001038
0.003967
0.010803
0.017639
0.015686
0.029358
0.018127
0.033752
0.033264
0.034729
0.042053
0.054749
0.055237
0.057678
0.054260
0.068909
0.071350
0.077698
0.074768
0.075256
0.073303
0.072815
0.072815
0.078674
0.081116
0.065002
0.072327
0.065491
0.048889
0.041565
0.046448
0.026428
0.008362
0.009827
-0.010162
-0.021393
-0.016022
-0.013580
-0.039459
-0.039459
-0.057037
-0.068756
-0.070709
-0.066315
-0.077057
-0.067291
-0.067291
-0.067291
-0.053619
-0.055084
-0.059479
-0.044342
-0.038483
-0.050201
-0.032135
-0.021881
-0.026764
-0.025299
-0.019440
-0.023834
-0.018951
-0.018463
-0.017975
-0.015533
-0.017487
-0.018951
-0.025299
-0.011139
-0.009186
-0.011627
-0.008698
-0.008698
-0.016510
-0.007721
-0.005280
-0.012604
-0.005280
0.000549
-0.015533
-0.013580
-0.010162
-0.006744
-0.000885
-0.007233
-0.012604
-0.004791
-0.011139
-0.013580
-0.016510
-0.004791
-0.011139
-0.011627
-0.004303
-0.015045
-0.008698
-0.006744
-0.002838
-0.002350
-0.005280
-0.012604
-0.007721
-0.014069
-0.015533
-0.007233
-0.007233
-0.010651
-0.012115
0.005432
-0.006256
-0.013580
-0.013092
-0.008209
-0.008209
-0.003815
-0.004791
-0.001862
-0.004791
0.000549
-0.011139
0.005432
-0.008698
-0.003326
-0.002350
0.002502
-0.012604
-0.006256
0.000549
-0.001862
0.009827
0.005432
0.010315
0.002991
0.006409
0.001038
0.006409
0.006897
0.008362
0.009338
0.006409
0.009338
0.007874
-0.000885
0.006897
-0.006256
0.003967
0.008362
0.015198
0.034729
0.012268
-0.025299
-0.045807
-0.008698
0.001038
0.051331
-0.111725
-0.159088
-0.077545
-0.038971
-0.036530
-0.059967
-0.042389
-0.077057
-0.131744
-0.103912
-0.078033
-0.052155
-0.049713
-0.026764
-0.043854
-0.037994
-0.044342
-0.020905
-0.011627
0.003967
0.019104
0.012268
0.020569
0.020569
0.037659
0.045959
0.050354
0.041077
0.029358
0.018616
0.022034
0.008850
0.015198
0.032776
0.029358
0.043518
0.055725
0.050354
0.075745
0.064026
0.044983
0.043518
0.025940
0.036682
0.041565
0.046448
0.050842
0.043030
0.055725
0.032288
0.018616
0.022522
0.023010
-0.002350
0.003967
0.007385
-0.005768
-0.000885
0.004456
-0.000397
0.002991
0.006409
-0.020416
0.003967
-0.006256
-0.001373
-0.010651
0.001038
-0.012115
-0.007721
0.001038
-0.003815
-0.004791
-0.000397
-0.004303
-0.000885
0.009827
-0.003326
0.002014
-0.003326
-0.013580
-0.000885
-0.006256
0.005432
-0.015045
-0.006256
-0.006744
-0.020416
-0.005280
-0.006744
-0.007233
-0.008698
-0.006256
-0.009674
-0.000885
-0.011139
-0.003815
-0.009674
-0.019440
-0.003326
-0.011139
-0.004303
-0.015045
0.006897
0.001526
-0.006744
-0.008698
-0.000885
-0.002838
-0.014557
-0.011627
0.000549
-0.006744
-0.002838
0.001526
-0.003326
-0.007233
0.003479
0.005920
-0.004303
0.000549
-0.005280
0.002991
-0.009674
-0.011627
-0.006256
0.000061
-0.002838
-0.011627
0.001038
-0.011139
-0.008698
-0.009674
-0.006744
-0.004791
0.008362
-0.007233
-0.012115
0.000061
-0.008209
-0.007721
-0.002838
0.001038
-0.001373
-0.004791
-0.007233
-0.019928
-0.011139
-0.006256
-0.014069
-0.008209
-0.004791
-0.008209
-0.006744
-0.008209
-0.008209
-0.005768
-0.016510
0.000061
-0.008698
-0.000397
-0.016022
0.001526
-0.002838
-0.007721
-0.007721
-0.006744
-0.002350
-0.010162
-0.008698
-0.005768
-0.003815
-0.014069
-0.004303
-0.002350
-0.002838
-0.016998
0.006897
0.000549
0.003967
-0.017487
-0.002838
-0.007233
-0.014069
-0.004791
-0.000885
-0.006744
-0.011627
-0.002350
-0.007721
-0.005280
-0.009674
0.002502
-0.008698
-0.006256
-0.009186
0.003479
-0.004303
-0.007721
-0.004791
0.009827
0.002502
-0.009186
-0.001862
-0.004791
-0.000397
0.011292
0.023987
0.041077
0.047913
0.023499
-0.004303
-0.014557
0.019104
0.004456
-0.086823
-0.160065
-0.062408
0.024475
0.071838
0.053772
0.023010
-0.024323
-0.063873
-0.119537
-0.088287
-0.050690
-0.026764
0.003479
-0.001862
-0.020905
-0.020416
-0.000397
0.008850
0.033264
0.034729
0.053772
0.046936
0.030823
0.008362
0.016174
0.046936
0.013245
0.025452
0.025452
0.005920
-0.041901
-0.066315
-0.071686
-0.046783
0.002014
0.023499
-0.029205
-0.083405
-0.110260
-0.115631
-0.113678
-0.066803
-0.016022
0.020081
0.013245
0.007874
0.028870
0.019592
0.025452
0.058167
0.067932
0.083069
0.088440
0.083557
0.093811
0.108459
0.095276
0.094299
0.091858
0.085999
0.077209
0.067932
0.055237
0.038635
0.030823
0.023987
0.000061
0.020569
0.007874
-0.001373
0.004944
-0.006256
-0.006256
-0.005280
-0.009674
-0.007721
0.005920
0.002502
0.010315
0.017639
0.004456
0.000061
0.004944
0.010315
-0.004303
-0.001373
0.010315
0.001038
0.002502
0.014709
0.007874
0.004944
-0.002350
0.003967
0.005920
0.005432
0.004944
0.010315
0.005920
0.001038
0.003967
0.014709
0.011292
0.000549
0.012756
-0.001862
0.000549
-0.001862
-0.003326
0.002502
0.002991
0.000061
-0.001373
0.004456
-0.001373
-0.002350
0.003967
-0.005280
-0.004791
-0.013092
0.005432
-0.005768
-0.008698
-0.006744
-0.012115
-0.013580
-0.012604
0.007385
-0.018463
0.001038
-0.008209
-0.013092
-0.017487
-0.013580
-0.013580
-0.012115
-0.012604
-0.007721
-0.002350
-0.002838
-0.013092
-0.006256
-0.003815
-0.022369
-0.004303
-0.006744
-0.008209
-0.019928
0.001526
-0.010162
-0.014557
-0.014557
-0.003815
-0.008698
-0.004791
-0.012604
-0.004303
-0.001373
-0.009186
-0.008209
0.004944
0.002502
-0.001862
0.000549
-0.005280
-0.009186
0.007874
0.001038
0.007385
0.012756
0.001526
0.008362
0.019592
0.007874
0.014709
0.013245
0.013245
0.011780
0.015686
0.018616
0.014709
0.020569
0.014221
0.025940
0.018616
0.007874
0.019592
0.001038
0.005432
0.009338
0.007874
-0.000885
0.007385
-0.005280
0.006897
0.003479
0.001526
0.007874
0.003967
-0.010651
-0.002350
-0.000885
-0.001862
-0.007233
-0.001862
-0.009674
-0.003326
0.000061
0.002991
0.019592
0.008850
0.002991
0.020081
0.006409
-0.036530
-0.029205
-0.016022
-0.025787
-0.008209
-0.002838
-0.010162
-0.058502
-0.029205
-0.028717
-0.064362
-0.089264
-0.104401
-0.037018
-0.028229
-0.046295
-0.060455
-0.058502
-0.043365
-0.057037
-0.050690
-0.059967
-0.061432
-0.047760
-0.038483
-0.036041
-0.014557
-0.013092
-0.011627
-0.010162
-0.005768
0.000549
-0.011139
-0.009674
-0.016510
-0.011139
-0.014557
-0.006744
-0.013092
-0.001373
-0.005280
-0.000885
0.002991
-0.003815
-0.009674
0.005920
-0.006256
-0.004303
0.002991
-0.002350
-0.004791
-0.008209
-0.037994
-0.038483
-0.039459
-0.052643
-0.066803
-0.057526
-0.058502
-0.027252
0.043030
0.106995
0.138245
0.144592
0.020081
-0.159088
-0.090240
0.133850
0.337952
0.336975
0.195862
0.069885
-0.016510
-0.001862
0.091858
0.173889
0.160706
0.133850
0.125061
0.125549
0.114807
0.067444
0.029846
0.006409
-0.011627
-0.010651
0.002502
0.001526
0.014221
0.021057
0.024963
0.035217
0.021057
0.023010
0.016174
0.012756
0.008850
0.010803
-0.004303
-0.011627
-0.008698
-0.012604
-0.018951
-0.025299
-0.026764
-0.042877
-0.038971
-0.053619
-0.057037
-0.062408
-0.059479
-0.060944
-0.050690
-0.057037
-0.047272
-0.035065
-0.038971
-0.042389
-0.040436
-0.031158
-0.035065
-0.023834
-0.021881
-0.016022
-0.014069
-0.021881
-0.020416
-0.021393
-0.018951
-0.016998
-0.014069
-0.010651
-0.020905
-0.016022
-0.009674
-0.012604
-0.014557
-0.009674
-0.011627
-0.017487
-0.016998
-0.001373
-0.009674
-0.013092
-0.004791
-0.005768
-0.014069
-0.005280
0.004944
-0.008209
0.000549
-0.016998
-0.012604
-0.014069
-0.021881
-0.014069
-0.006744
-0.012604
-0.016022
0.000061
-0.013092
-0.015045
-0.007233
-0.006744
-0.010651
0.001038
0.002991
-0.005280
-0.017487
-0.012115
-0.004303
0.002991
-0.004303
-0.001862
-0.000885
-0.007233
-0.012604
-0.011627
-0.001373
-0.013580
0.005920
-0.000885
0.006897
-0.002350
-0.011139
-0.011139
-0.009186
0.002502
-0.006256
-0.006744
-0.002350
-0.005768
-0.004791
-0.001373
-0.000397
0.009827
0.022034
0.018616
0.016174
0.031799
0.037170
0.025940
0.023010
0.010803
0.032288
0.028870
-0.024811
0.018127
0.001038
-0.027740
-0.005768
-0.013580
0.008850
-0.000885
-0.054108
-0.049713
-0.023346
-0.017487
-0.008698
-0.057526
-0.077057
-0.021881
0.002502
-0.013092
-0.014557
-0.026276
-0.004791
-0.004791
-0.005280
0.010803
0.014221
0.010315
0.018127
0.013733
0.019592
0.004456
0.008850
0.004944
0.004944
0.019104
0.011780
0.004456
-0.005768
0.006897
-0.003815
-0.004791
0.004456
-0.005280
-0.001862
-0.003326
-0.008698
-0.004303
0.004944
-0.003815
-0.003815
0.007385
-0.004303
-0.003815
-0.009674
-0.004303
-0.006744
-0.005768
-0.006256
-0.006256
-0.003815
-0.006744
0.001038
0.000061
0.007874
-0.016022
0.000549
-0.014557
-0.021881
-0.014557
-0.000397
-0.008209
-0.014557
-0.001373
-0.001373
0.009338
0.022522
0.028870
0.054260
0.086975
0.110901
0.080139
0.039124
0.027405
0.041077
0.056702
0.100159
0.150940
0.196838
0.156311
0.110901
0.044006
0.035217
0.012268
0.011780
0.016174
0.016174
0.019592
0.012756
0.009827
-0.000885
-0.032135
-0.063873
-0.062897
-0.087311
-0.083893
-0.085358
-0.074127
-0.075104
-0.076569
-0.054596
-0.054596
-0.045319
-0.040436
-0.031647
-0.031647
-0.023346
-0.023346
-0.030182
-0.012604
-0.015045
0.000061
-0.007721
-0.012115
-0.016998
-0.019440
-0.013092
-0.021393
-0.016022
-0.012604
-0.016510
-0.012604
-0.015533
-0.018951
-0.009186
-0.012115
-0.007721
-0.010162
-0.016022
-0.003326
-0.010651
-0.005768
-0.018463
0.002502
-0.010651
-0.016998
-0.004791
-0.011139
-0.019440
-0.020416
-0.012115
-0.017487
-0.009186
-0.000397
-0.011139
-0.007233
-0.007233
-0.012115
-0.001862
-0.007721
-0.008209
-0.002350
-0.001862
-0.010162
-0.013092
0.002502
-0.011627
-0.009674
-0.008209
0.005920
-0.002838
-0.001373
0.002502
-0.005768
-0.012604
-0.007721
-0.005280
-0.001373
-0.006256
0.010315
0.023010
0.031311
0.013733
0.013245
-0.003326
-0.056549
-0.049713
-0.019928
0.048401
0.002014
-0.067780
-0.181061
-0.051178
0.042542
0.042542
-0.024323
-0.044830
-0.037506
-0.039948
-0.052155
-0.073151
-0.045807
-0.019928
-0.011139
-0.015533
0.001526
-0.012604
-0.010651
0.002991
0.018616
0.022522
0.028381
0.028381
0.020569
0.017151
0.022522
0.016663
0.026428
0.018127
0.020081
0.018616
0.023499
0.017639
0.015198
0.014709
0.011780
0.015686
0.008850
0.019592
0.011292
0.016663
0.016174
0.019592
0.008362
0.010315
0.004456
0.013245
-0.000397
0.008850
0.022034
0.013245
-0.003815
0.010803
0.003967
-0.009674
0.006897
0.001038
0.006409
-0.006744
0.007874
-0.008698
0.002502
-0.001373
0.003967
0.005432
0.004456
0.002502
0.005432
0.006409
-0.015533
0.001038
0.010315
-0.007721
0.002991
0.002014
-0.001862
-0.011139
-0.014557
-0.005280
-0.008698
-0.007233
-0.006744
-0.002838
-0.005280
-0.011627
-0.005280
0.007874
-0.007721
-0.011139
0.000549
-0.012115
-0.018951
-0.007233
-0.009674
-0.002838
-0.005768
-0.015533
-0.010162
-0.020416
-0.013092
-0.018463
-0.006256
-0.005768
-0.015045
-0.020905
0.017639
0.029846
0.076721
0.137756
0.150940
0.112366
0.073303
-0.036530
-0.049225
-0.018463
0.046936
0.086487
0.093323
0.069397
0.034729
0.023010
0.007385
0.026428
-0.010162
-0.021881
-0.051178
-0.081451
-0.083893
-0.075104
-0.061920
-0.053131
-0.044830
-0.061432
-0.051178
-0.043854
-0.037018
-0.038971
-0.024323
-0.010651
0.000061
0.002991
0.010803
0.017639
0.023010
0.025940
0.048889
0.052795
0.039124
0.060608
0.059143
0.065979
0.070862
0.065002
0.066467
0.075256
0.076233
0.077698
0.083069
0.073792
0.073303
0.073792
0.056213
0.064514
0.050842
0.053284
0.030334
0.025940
0.018127
-0.001373
-0.016998
-0.009186
-0.014557
-0.039948
-0.027740
-0.041412
-0.044830
-0.065338
-0.048737
-0.043854
-0.029205
-0.031158
-0.057526
-0.069244
-0.047272
-0.049713
-0.051666
-0.022369
-0.165436
-0.229889
-0.096588
0.019592
0.017151
-0.026276
-0.064362
-0.072174
-0.116608
-0.149811
-0.109283
-0.058014
-0.043854
-0.065338
-0.041901
-0.026764
0.001038
-0.010162
0.008850
-0.000397
0.008362
0.021057
0.021545
0.018127
0.031799
0.024963
0.029846
0.026428
0.020569
0.023499
0.010803
0.023987
0.002014
0.011292
0.018616
0.013733
-0.002350
0.012268
0.015198
0.012268
0.010803
0.004944
0.011780
0.002014
0.002502
0.008362
0.001038
-0.006744
-0.000397
-0.001862
0.008362
-0.005280
0.002991
0.008850
0.004944
-0.003815
-0.005280
-0.001373
-0.003326
0.002991
0.000061
0.007874
0.002014
0.000061
-0.003815
-0.001862
-0.002350
-0.009674
0.001526
0.003479
-0.011627
0.000549
0.002502
-0.006256
-0.001373
0.006897
-0.000397
-0.004791
-0.003326
-0.011139
-0.002838
-0.005768
-0.003326
-0.006256
-0.001862
-0.004791
0.004944
-0.007233
-0.005768
-0.010162
0.002502
-0.012115
-0.005768
-0.005768
0.000549
-0.005768
-0.003326
-0.001373
-0.006744
-0.002838
-0.004791
0.004456
-0.007233
0.001526
-0.006744
-0.010162
-0.010162
-0.011627
-0.006256
-0.002350
-0.009674
-0.008698
-0.004303
-0.002350
-0.010651
-0.006256
-0.005768
-0.000885
0.004456
0.005432
0.006409
-0.003815
-0.002838
0.002502
-0.005280
0.002014
-0.000885
0.003967
-0.011139
-0.011139
-0.001862
-0.001373
-0.004791
0.005920
0.020569
0.042053
0.059143
0.093323
0.070862
0.014709
-0.013092
-0.010162
-0.005768
0.009338
0.023010
0.034241
0.047424
0.052795
0.030823
0.017151
-0.001862
-0.028717
-0.047760
-0.037994
-0.051178
-0.037506
-0.029694
-0.026276
-0.014069
-0.021393
-0.014557
-0.030182
-0.048248
-0.026276
-0.024811
-0.019928
-0.003815
-0.006744
0.002502
0.004944
0.009827
0.009338
0.022034
0.006897
0.007385
0.004944
0.012756
0.008850
0.024475
0.045471
0.048889
0.040100
0.014709
-0.036041
-0.045807
-0.019440
0.013733
0.073303
-0.055573
-0.143951
-0.119049
0.021057
0.053772
0.020081
-0.007721
-0.043365
-0.048737
-0.050201
-0.046295
-0.039948
-0.049225
-0.045319
-0.031647
-0.004791
0.005920
0.017639
0.018127
0.010315
0.013245
0.013733
0.003967
0.007874
0.010315
0.009338
0.016663
0.009827
0.011780
-0.000397
0.011292
0.019592
0.002991
0.009338
0.002991
0.012268
-0.007233
-0.006256
-0.002838
0.007385
-0.007721
0.002014
-0.007721
0.005920
-0.012604
-0.004303
-0.004791
-0.009674
0.001038
0.006897
-0.005768
-0.010162
0.002991
-0.009186
-0.003815
0.002014
-0.019928
-0.001373
-0.005280
-0.014557
-0.001862
-0.006744
-0.003815
-0.000885
-0.001862
-0.003815
-0.002838
-0.001373
0.002991
0.001526
0.003479
-0.003815
0.002014
-0.004303
0.007874
0.004456
-0.000397
-0.001862
0.005432
-0.000885
-0.002838
-0.000397
0.014709
0.001038
0.004944
0.016174
0.003479
0.011292
0.001038
0.011292
0.001038
0.004944
0.000061
0.002991
-0.001373
-0.005768
-0.001373
0.004456
-0.004303
0.001526
0.011292
0.000549
-0.005280
0.002014
0.002991
-0.002350
-0.007721
0.003479
-0.001373
-0.002350
0.001526
-0.004303
0.015686
-0.004303
-0.002838
-0.000885
0.005920
-0.011139
-0.010162
-0.002350
-0.003815
0.009827
0.000549
-0.003815
-0.001373
-0.004303
-0.004791
0.002502
-0.003326
0.000549
-0.005280
-0.005768
-0.006256
-0.001862
-0.000397
-0.001862
-0.004791
0.003479
-0.008698
-0.009674
-0.008209
-0.003815
-0.009674
-0.004303
0.004456
0.007874
-0.008209
0.000061
0.004944
-0.000397
0.015198
-0.004303
-0.002350
-0.007721
-0.003326
0.006409
0.014709
-0.003815
-0.007233
0.024963
0.021545
0.025940
0.026917
0.034241
0.041565
0.044983
0.027893
0.027893
0.019592
0.017639
0.010803
-0.009186
-0.009674
0.033752
0.069885
0.054749
0.008362
-0.016022
0.081116
0.076721
-0.003326
-0.009674
-0.000397
-0.099518
-0.302643
-0.204987
-0.010162
0.004944
0.008362
-0.006256
-0.007233
-0.042877
-0.095123
-0.113678
-0.111725
-0.116119
-0.059479
-0.028717
-0.014069
0.003479
0.020081
0.021545
0.024963
0.065002
0.058655
0.073303
0.091858
0.100159
0.093323
0.099182
0.090881
0.093323
0.087952
0.093811
0.102600
0.094299
0.093323
0.094299
0.100159
0.094299
0.093811
0.092346
0.091858
0.092346
0.095276
0.079651
0.071838
0.064026
0.054260
0.030334
0.037659
0.020081
-0.000397
0.007874
-0.000885
-0.016022
-0.033112
-0.031158
-0.042389
-0.042877
-0.049713
-0.065338
-0.069244
-0.062408
-0.060455
-0.055573
-0.042877
-0.045807
-0.048248
-0.040924
-0.037994
-0.033600
-0.031647
-0.018951
-0.021881
-0.026764
-0.018951
-0.028717
-0.009674
-0.023834
-0.022369
-0.016998
-0.006744
-0.022369
-0.001862
-0.014557
-0.005280
-0.012604
-0.012115
-0.010651
-0.016998
-0.012604
-0.020905
-0.017975
-0.008698
-0.010162
-0.023834
-0.011627
-0.016510
-0.015045
-0.016022
-0.009186
-0.018951
-0.004303
-0.023346
-0.005280
-0.013092
-0.014557
-0.016998
0.001526
-0.018951
-0.018463
-0.011139
-0.013580
-0.020416
-0.024811
-0.015533
-0.008209
-0.020905
0.000061
-0.012115
-0.008698
-0.010651
-0.014557
0.002502
-0.020905
-0.015533
-0.007233
-0.005280
-0.018463
-0.000397
-0.010162
-0.006256
-0.006256
-0.010162
-0.014557
-0.001862
-0.007233
-0.009674
-0.015045
-0.001373
-0.003326
-0.006744
-0.011139
0.006897
0.004944
-0.003326
-0.005768
-0.007721
-0.013092
-0.006744
-0.006256
-0.002838
-0.014557
-0.012115
-0.004303
-0.010162
-0.017487
-0.014557
-0.003815
-0.014069
-0.002350
-0.009674
-0.011139
-0.008698
-0.017487
-0.014557
-0.011627
-0.008698
-0.016998
-0.011139
-0.018463
-0.014557
-0.007233
-0.010162
-0.015045
-0.010651
-0.012115
-0.013580
-0.006744
-0.008698
-0.014069
-0.010162
-0.007233
-0.001862
-0.010162
0.004456
-0.007233
-0.007233
0.000061
-0.008209
-0.006256
-0.006744
-0.004791
-0.006744
0.004944
0.003967
0.006409
-0.000397
0.020569
0.018127
0.016663
0.008850
0.032776
0.029358
0.027405
0.025940
0.066956
0.034241
-0.093658
-0.154694
-0.139069
-0.042877
-0.071686
0.035706
0.113342
0.052795
-0.045807
-0.103424
-0.108795
-0.091705
-0.058990
-0.060455
-0.030182
-0.037018
-0.030182
-0.001862
0.005432
0.001526
0.015198
0.015686
0.012268
0.023499
0.021057
0.017639
0.004944
-0.008209
0.000061
0.000549
0.023010
0.031799
0.025452
0.049377
0.049866
0.059143
0.046936
0.015198
0.005920
0.036194
0.036194
0.047424
0.053772
0.033752
0.041077
0.044495
0.052307
0.029846
0.029358
0.026917
0.022522
0.034729
0.003479
0.023987
0.010315
0.018127
0.000549
0.010315
-0.005280
-0.001373
0.000061
0.002991
0.002014
-0.006256
-0.001862
-0.010651
-0.004791
-0.009674
-0.000885
0.002014
0.000061
-0.013092
-0.003815
0.006409
-0.000397
0.001526
0.000549
0.007874
0.003479
-0.011627
-0.003815
-0.006256
-0.000885
-0.002350
-0.003326
0.002502
-0.007721
0.004456
0.005920
-0.009674
-0.015045
0.003479
-0.018951
-0.016022
-0.003815
-0.006744
-0.018951
-0.009674
-0.000885
-0.011627
-0.010651
-0.016510
-0.016022
-0.014069
-0.014557
-0.017487
-0.013092
-0.021881
-0.017487
-0.025299
-0.004791
-0.017487
-0.006744
0.000549
-0.010651
-0.019928
-0.012115
-0.002838
-0.019440
0.002502
-0.003326
-0.007233
-0.012604
-0.012115
-0.006256
-0.003326
-0.001862
-0.008698
-0.009186
0.000061
-0.015533
-0.007233
0.002502
-0.014069
0.003967
-0.001862
-0.012604
0.000061
-0.005280
-0.008698
-0.014557
-0.015045
-0.009186
-0.023346
-0.005768
-0.012115
0.001038
-0.009674
-0.003326
-0.007233
-0.003326
-0.015533
-0.021393
-0.008209
-0.009674
-0.013580
-0.004303
0.001038
-0.009674
-0.011627
0.001526
0.006409
-0.007233
-0.005768
-0.006256
-0.006744
-0.012604
-0.004791
-0.013092
0.004944
-0.003815
-0.000885
-0.002350
-0.002350
-0.008698
0.000061
-0.014557
-0.002838
0.002014
-0.005768
-0.009186
-0.012115
-0.002350
-0.006256
-0.009674
-0.000397
-0.003815
-0.005768
-0.008698
-0.004303
-0.003326
0.005432
0.011292
0.024963
0.030334
0.051331
0.057678
0.043518
0.000061
-0.052643
-0.089752
-0.135651
-0.054596
-0.036530
0.033264
0.031799
0.056702
0.010803
0.005432
-0.046783
-0.064362
-0.069733
-0.055084
-0.030182
0.017639
0.027405
-0.001373
-0.019928
0.031799
0.044006
0.036682
0.036194
0.027893
0.031799
0.008850
0.009827
0.012268
0.026917
0.013245
0.014221
0.009827
0.010315
0.002014
-0.002838
0.002502
0.009827
0.017151
0.004456
0.002502
-0.014557
-0.013092
-0.025299
-0.029694
-0.028717
-0.019928
-0.005280
-0.005768
0.004456
0.022034
0.023499
-0.009674
-0.011139
-0.010651
-0.000397
0.013733
0.028381
0.012268
0.042053
0.060608
0.053284
0.038147
0.057190
0.042542
0.021545
0.043030
0.047424
0.046936
0.053772
0.026917
0.016174
0.014221
0.020081
0.023987
0.023010
0.027405
0.020569
0.002014
-0.000397
-0.008698
-0.028229
-0.008698
-0.013580
-0.002838
-0.024323
-0.017975
-0.021881
-0.014069
-0.031647
-0.021393
-0.020905
-0.027740
-0.030670
-0.026764
-0.034576
-0.032623
-0.043854
-0.042389
-0.046295
-0.034088
-0.039948
-0.038483
-0.031647
-0.034088
-0.032135
-0.029205
-0.018463
-0.020905
-0.016510
0.004456
-0.002350
0.006897
0.027405
0.027405
0.030334
0.037170
0.041565
0.050842
0.047424
0.044983
0.054749
0.059143
0.055237
0.069397
0.066467
0.065002
0.046448
0.044983
0.039612
0.031799
0.025452
0.010315
0.003967
0.005920
0.006897
-0.006744
-0.011627
-0.012115
-0.011139
-0.032623
-0.022369
-0.035553
-0.024323
-0.034088
-0.037506
-0.031158
-0.014557
-0.026276
-0.013092
-0.003326
-0.000885
-0.006744
-0.003326
0.002014
0.001526
0.002991
-0.004791
-0.000885
-0.002350
0.007385
-0.005280
-0.001862
-0.005280
-0.009674
0.001526
-0.009674
-0.012604
-0.016998
-0.011139
-0.014069
-0.009674
-0.008209
-0.012604
-0.007721
-0.007721
-0.017975
-0.016510
-0.008209
-0.016510
-0.013092
-0.007721
-0.015045
-0.016998
-0.005768
-0.011139
-0.019928
-0.008698
-0.003815
-0.011139
-0.018463
-0.016510
-0.011627
-0.016510
-0.005768
-0.013580
-0.014557
-0.004303
-0.019440
-0.005280
-0.010651
-0.016022
-0.010651
-0.012604
-0.014557
-0.008698
-0.009674
-0.011139
-0.001373
-0.007233
-0.000885
0.015686
-0.006256
-0.005768
0.011292
-0.015533
0.008850
-0.040436
-0.056061
-0.011627
-0.040924
-0.030182
-0.011139
0.034241
-0.001862
-0.037506
-0.027252
-0.011627
-0.008698
0.000061
0.008362
0.008850
0.006897
0.023987
0.036194
0.048401
0.061096
0.068420
0.062073
0.056213
0.040100
0.032776
0.044495
0.037170
0.025940
0.042053
0.045959
0.034729
0.040100
0.038635
0.042542
0.047913
0.035706
0.029846
0.037659
0.032776
0.038635
0.026917
0.028381
0.026917
0.018616
0.013733
0.014221
0.022034
0.031311
0.018616
0.013245
0.020081
0.012756
0.000061
0.000549
0.004456
0.002014
-0.004303
-0.002350
-0.007233
-0.016998
-0.030670
-0.015045
-0.020416
-0.041901
-0.012115
0.006897
-0.004303
0.003967
-0.003326
-0.004791
-0.002838
-0.029205
-0.036530
-0.025787
0.000549
0.009338
0.004944
0.004944
-0.003815
-0.006744
0.000549
-0.013580
-0.011139
-0.006744
-0.005768
-0.003815
-0.007233
-0.001373
0.010803
-0.010162
0.004944
0.004456
0.006409
0.005920
0.006409
-0.001373
0.002991
-0.003326
0.012268
0.013733
0.003967
-0.008698
0.001526
-0.001862
-0.004791
-0.017487
-0.003815
-0.001862
-0.016998
-0.010162
-0.012115
-0.009674
-0.016510
-0.010162
-0.007233
-0.014557
-0.012604
-0.020416
-0.019928
-0.013580
-0.009186
-0.005768
-0.015533
-0.014069
-0.013092
-0.018463
-0.016510
-0.018951
0.002014
-0.011627
-0.007721
-0.005280
-0.000885
-0.010162
-0.004791
-0.003815
-0.002350
-0.003815
-0.008698
-0.004303
-0.003815
-0.004303
-0.001862
-0.002350
-0.009674
0.000549
0.003967
0.000549
0.004944
0.004944
-0.001373
0.003479
0.002014
0.004944
0.002991
0.018127
-0.005280
0.007385
0.006409
0.010803
-0.004791
0.006409
0.003479
0.002991
0.006409
0.005920
0.007385
-0.008698
0.006897
0.003967
-0.005768
0.001526
-0.005768
-0.000885
0.011292
-0.007233
0.005920
0.002502
0.005432
0.007874
0.024963
0.002014
-0.019440
0.001526
0.000061
-0.006744
0.043518
0.063538
0.012268
-0.080963
-0.051666
-0.000397
-0.028717
-0.024811
-0.000397
0.019592
-0.037506
-0.045319
-0.030182
-0.004303
-0.005768
-0.036530
-0.058990
-0.023834
0.000061
0.005920
-0.006256
0.000549
0.007385
0.000549
0.006409
0.008850
0.018127
0.011292
0.026917
0.021057
0.023499
0.023499
0.018616
0.016663
0.020081
0.017639
-0.002350
0.014221
0.009827
0.010315
0.003967
0.017151
0.018616
0.011292
0.023010
0.027405
0.024963
0.021545
0.012756
0.014709
0.015686
0.006409
0.007874
0.016663
0.002014
0.001526
0.017151
0.007874
0.006409
-0.001373
0.003967
-0.006256
0.002502
0.000061
-0.006256
0.004944
-0.010162
-0.024323
-0.037018
-0.036530
-0.031647
-0.033112
-0.037018
-0.023346
-0.009674
0.003479
-0.002838
-0.024323
-0.020416
-0.016510
-0.013092
0.003967
0.004456
-0.000885
0.014221
0.023499
0.025940
0.026917
0.029358
0.022522
0.017639
0.030334
0.036682
0.031311
0.017151
0.013245
0.014221
0.002991
0.013733
0.011780
0.006897
0.008362
0.001526
0.019592
0.005432
0.011292
0.013245
0.010315
0.014221
0.001526
0.001526
0.016174
0.004944
0.001526
0.007874
-0.007233
-0.006256
0.001038
0.002014
-0.006744
-0.001862
-0.010162
-0.011627
-0.016510
-0.010651
-0.024811
-0.009674
-0.013092
-0.023834
-0.020416
-0.020416
-0.030182
-0.026276
-0.019440
-0.031158
-0.026276
-0.023834
-0.020905
-0.034576
-0.016510
-0.017487
-0.031158
-0.028717
-0.009674
-0.017487
-0.017487
-0.016510
0.002014
0.014221
0.001038
0.001038
0.010315
0.018616
0.009827
0.022522
0.020081
0.017639
0.021057
0.037170
0.045959
0.058655
0.054749
0.055725
0.049377
0.053284
0.051819
0.069885
0.068420
0.051331
0.062561
0.061096
0.051331
0.029846
0.051331
0.023499
-0.000885
0.000549
-0.013580
-0.003326
-0.003815
-0.018951
-0.014557
-0.008209
-0.022369
-0.044830
-0.048737
-0.062408
-0.063385
-0.065338
0.022034
0.040588
-0.121979
-0.225006
-0.100006
-0.023834
-0.010651
-0.072662
-0.089752
-0.032135
-0.047760
-0.076569
-0.086823
-0.072174
-0.018951
-0.011139
-0.069733
-0.083893
-0.034088
-0.003326
-0.015533
-0.008698
0.002014
-0.006744
0.012268
0.007874
0.018616
0.016663
0.023499
0.021545
0.040588
0.025940
0.032288
0.020081
0.024963
0.018616
0.019104
0.016174
0.006897
0.004456
0.018127
-0.001862
0.007874
-0.001862
0.001526
0.003967
-0.003326
0.004456
0.005920
0.004944
-0.009674
-0.001373
0.006409
0.003967
-0.010651
0.006897
0.007874
0.003967
0.016663
0.005920
-0.006256
0.001038
0.001526
0.004456
0.004456
0.005920
0.004456
0.002014
0.004944
0.000549
-0.004303
-0.005280
0.002502
-0.006256
0.002014
-0.000397
0.007385
0.000061
0.003967
-0.003326
0.003967
0.004944
-0.001373
0.001038
-0.003815
0.007874
-0.012115
-0.012604
0.003967
0.009338
0.002014
-0.003815
0.002991
0.002502
-0.016022
-0.007233
-0.004791
-0.003326
-0.010162
-0.004303
-0.025299
-0.035553
-0.046783
-0.040924
-0.020416
-0.038483
-0.012604
0.007874
0.011292
0.021057
-0.004303
-0.019928
-0.010162
-0.015533
-0.008209
0.026428
0.020081
0.022034
0.018127
0.010315
0.015198
0.022034
0.021545
0.024475
0.030823
0.023010
0.020081
0.003967
-0.008209
0.004456
-0.011627
0.001526
0.003967
-0.008209
-0.004791
0.005432
0.002991
0.000061
-0.004791
0.008850
-0.005280
-0.003326
-0.015045
-0.003326
-0.011627
-0.020905
-0.015045
0.002502
-0.010651
-0.006744
-0.007233
-0.000885
-0.016998
-0.008698
-0.005768
-0.002350
-0.006744
-0.000885
-0.006256
-0.005280
-0.008209
-0.012604
0.001038
-0.014069
-0.007721
-0.009674
-0.010651
-0.016510
-0.004303
-0.011139
-0.005768
-0.006744
0.001038
-0.001862
-0.005280
-0.008209
-0.002350
-0.005768
-0.003815
-0.008209
0.000549
0.002014
-0.018463
0.002502
-0.019928
0.001526
-0.003326
-0.003326
-0.006256
-0.011627
-0.015045
0.006409
-0.013580
0.005432
0.022522
0.019592
-0.004791
-0.033600
-0.044342
-0.073639
-0.091705
-0.080963
0.000549
-0.032623
-0.058990
-0.028229
0.002014
-0.001373
-0.033600
-0.026764
-0.054596
-0.068756
-0.034576
-0.015533
-0.027252
-0.005280
0.004944
-0.006256
0.053284
0.077698
0.049377
0.046936
0.034241
0.031311
0.030334
0.033752
0.018616
0.034729
0.040588
0.033264
0.032776
0.047913
0.032776
0.032776
0.028381
0.027405
0.020569
0.032776
0.021545
0.015198
0.008850
0.020081
0.014221
0.007874
0.019104
0.006897
0.018127
0.002991
-0.001862
-0.000397
0.006409
0.002991
-0.006256
0.017151
-0.005768
0.001038
0.001526
0.003479
-0.007233
0.001526
-0.007233
-0.004303
-0.011139
-0.011627
-0.001373
-0.007721
-0.012115
-0.004791
-0.006744
-0.007233
-0.012604
-0.001862
-0.002838
-0.007721
-0.007721
-0.004303
0.000061
-0.005280
-0.006256
-0.008209
0.005432
-0.003326
-0.011627
-0.008698
-0.003326
-0.016022
-0.006256
0.002014
-0.009674
0.000549
0.000061
0.000061
-0.007233
0.001038
-0.000885
0.001526
0.001038
0.001038
-0.006744
-0.000397
0.000549
-0.000885
-0.000885
0.008850
-0.007233
0.011780
-0.006744
-0.005768
-0.005280
0.009827
0.001526
-0.003326
0.008362
-0.004303
-0.006256
-0.003326
0.015686
0.002991
-0.005280
-0.000397
0.005920
-0.003326
-0.002350
0.001526
0.007385
0.001038
-0.000885
-0.020416
-0.075104
-0.130768
-0.164948
-0.190338
-0.193756
-0.106354
-0.014557
0.044006
0.035706
-0.020905
-0.075592
-0.078522
-0.075104
-0.105865
-0.077057
-0.042389
0.000061
0.025452
0.045959
0.083557
0.094299
0.116272
0.096741
0.101135
0.080139
0.078674
0.069885
0.059143
0.065002
0.049866
0.059143
0.038147
0.049377
0.044495
0.023499
0.020081
0.027893
0.022034
0.012268
0.021545
0.016663
0.012756
0.011292
0.020569
0.011292
0.009338
0.015198
0.013733
0.014221
0.016174
0.009827
0.003967
0.001526
-0.008209
0.004944
-0.001862
0.003967
0.011292
-0.001373
-0.005280
0.000549
0.013245
0.001038
0.008362
0.010315
0.016174
0.013245
0.010315
-0.002838
-0.011139
-0.024323
-0.001373
0.026917
0.081116
0.002502
-0.114166
-0.075104
0.003479
-0.006256
-0.050201
-0.009674
0.010315
-0.022858
-0.072174
-0.039459
-0.016022
-0.016022
-0.034088
-0.087799
-0.055084
0.002991
0.017151
-0.001373
-0.009674
-0.012604
-0.013580
-0.005768
0.001526
0.020081
-0.000397
0.007874
0.014221
0.010315
0.012268
0.013245
0.022522
0.015686
0.016663
0.001526
0.001038
0.005432
-0.002350
0.005920
0.002502
-0.005280
-0.004303
0.016663
0.000061
-0.000397
-0.002350
0.003967
0.002502
0.016174
0.002014
0.003967
0.002502
0.011292
-0.006256
0.019592
0.013245
0.001526
0.003967
0.010315
-0.000397
0.011780
-0.001373
-0.000885
0.001526
0.011292
0.011780
0.011292
0.009827
0.002502
0.003479
0.015686
0.001526
0.008850
-0.006744
0.012756
0.006409
0.012756
0.000061
-0.007233
0.007874
-0.005768
-0.012604
-0.010651
-0.003326
-0.010651
-0.020416
-0.016510
-0.021881
-0.016510
-0.022369
-0.011139
-0.026764
-0.014069
-0.028717
-0.023346
-0.031158
-0.031647
-0.029694
-0.019440
-0.023834
-0.018463
-0.021393
-0.015533
-0.019440
-0.015045
-0.010162
-0.004791
-0.005768
0.001038
0.015198
-0.000397
0.007874
0.012756
0.028381
0.021545
0.028870
0.036682
0.028381
0.010803
0.027893
0.036194
0.051331
0.049866
0.059631
0.063538
0.067932
0.062073
0.055725
0.064026
0.065491
0.070374
0.071838
0.078674
0.068420
0.064026
0.060120
0.060608
0.048401
0.057678
0.034241
0.007874
0.016663
-0.005768
-0.014557
-0.012115
-0.006744
-0.017487
-0.017975
-0.025787
-0.014557
-0.021393
-0.030182
-0.037506
-0.019928
-0.025299
-0.018951
-0.013580
0.007874
-0.016998
-0.002838
-0.029694
-0.122955
-0.265533
-0.429596
-0.464264
-0.339752
0.004456
0.178284
0.146057
0.044495
-0.084869
-0.190826
-0.199127
-0.144440
-0.092194
-0.049713
0.001038
0.042053
0.104553
0.145081
0.160217
0.187073
0.205627
0.206604
0.194885
0.179260
0.155334
0.137756
0.119202
0.106995
0.098206
0.087952
0.061096
0.044495
0.051331
0.034241
0.023010
0.021057
0.021057
0.008850
0.033752
0.053284
0.040100
0.055725
0.073792
-0.123444
-0.194733
-0.092682
0.082581
0.067444
0.018616
-0.029205
-0.022858
-0.015045
-0.040924
-0.059967
-0.055573
-0.055573
-0.054108
-0.035065
-0.037018
-0.028229
-0.038483
-0.022858
-0.029694
-0.028229
-0.030670
-0.021393
-0.028229
-0.037018
-0.013580
-0.017487
-0.038483
-0.016998
-0.032135
-0.037506
-0.027740
-0.019928
-0.022858
-0.010651
-0.010651
-0.018951
-0.005768
-0.006256
-0.012604
-0.000885
-0.009674
-0.001862
-0.003326
0.004456
-0.005280
0.002991
0.006409
0.003479
-0.001373
0.004944
0.014221
-0.010651
0.010315
0.003479
-0.000397
-0.003326
0.002991
-0.007233
0.006409
-0.005768
0.002991
0.007385
0.001038
-0.001862
0.006409
0.002502
-0.014557
-0.010651
-0.006256
-0.002350
-0.016998
-0.001862
-0.010651
-0.007721
-0.004791
-0.012115
-0.006744
-0.001373
-0.013092
-0.012604
0.001526
-0.007233
-0.008209
0.000549
-0.005280
-0.014557
-0.006256
-0.007233
-0.014069
-0.012604
0.002014
-0.011139
0.006409
-0.003815
-0.011627
-0.006256
-0.006744
-0.009674
0.003967
-0.008209
-0.006744
-0.015045
0.004456
-0.003815
-0.000397
-0.004791
-0.005768
-0.002350
0.001526
-0.008209
-0.008209
-0.014557
-0.002838
-0.000397
-0.021393
-0.002350
-0.017975
0.001526
-0.011139
0.001526
-0.001373
-0.000885
-0.012604
0.002502
0.002991
-0.016510
-0.008209
-0.005768
-0.004303
-0.012604
-0.011627
-0.003326
-0.007721
-0.004303
0.002014
-0.006256
0.003479
-0.014069
-0.010651
0.003967
-0.002350
-0.007233
0.002502
0.005432
-0.007233
-0.012115
-0.000397
-0.001862
-0.011627
-0.005768
-0.004791
0.011292
-0.010651
-0.006256
-0.007721
0.002991
0.001526
0.007874
-0.006256
-0.000397
-0.001373
-0.002350
0.000061
0.001526
0.008362
0.008362
0.000549
0.004944
0.017639
0.010803
-0.002350
0.012268
0.020081
0.008850
0.007874
0.001038
0.016174
0.001038
-0.014557
-0.042389
-0.109772
-0.192780
-0.254791
-0.246490
-0.158112
0.010315
0.080139
0.060120
-0.011627
-0.056061
-0.092194
-0.084869
-0.100006
-0.076569
-0.036530
0.001526
0.031311
0.077209
0.118713
0.134338
0.139221
0.153870
0.140198
0.121155
0.102112
0.091370
0.098694
0.087952
0.074768
0.067444
0.051819
0.045959
0.037170
0.044006
0.054260
0.053772
0.058655
0.031799
0.056702
0.040588
0.021057
-0.094635
-0.109772
-0.089264
-0.115143
-0.088776
0.057678
0.029846
0.008362
0.030334
-0.055573
-0.048737
-0.093658
-0.096100
-0.079010
-0.041901
-0.028717
-0.007721
0.019104
0.021057
0.028870
0.039612
0.044006
0.026428
0.030334
0.023987
0.031799
0.016174
0.013245
0.024475
0.017151
0.017639
0.013733
0.016174
0.013245
0.000549
0.004456
0.005432
0.002991
0.008850
0.012756
0.004944
-0.002838
0.009827
0.007874
0.002502
-0.000885
-0.001373
0.004456
-0.007233
-0.001373
0.007385
-0.003815
0.002502
0.012268
-0.001862
-0.005280
-0.003815
0.008362
-0.006256
-0.004791
0.002991
0.002991
-0.006256
0.000061
0.014709
-0.004303
0.002014
-0.001373
0.001526
-0.005280
-0.003815
0.002502
0.003479
-0.016510
-0.004303
0.011292
0.000061
-0.011139
0.000061
0.005432
-0.005280
-0.005768
0.004456
-0.001862
-0.005280
-0.000885
-0.010162
0.002014
0.000549
-0.004791
-0.006744
-0.005768
-0.014069
-0.005768
0.001526
-0.001373
-0.006744
0.004944
0.008850
-0.003326
0.001038
-0.005768
-0.004791
0.000061
-0.000397
-0.008698
-0.008209
-0.017487
-0.005280
0.004456
0.004456
-0.011627
0.005432
-0.004303
0.002014
-0.009674
0.000549
-0.006256
-0.000885
0.001038
0.003479
-0.008209
-0.010651
0.004456
-0.003326
0.012756
-0.001862
-0.002838
-0.011139
-0.006744
-0.008209
0.007385
0.005920
-0.000397
0.007385
0.002991
0.011292
0.013733
0.010315
-0.000885
0.007385
0.008850
-0.003815
0.003479
-0.012115
-0.021881
-0.032623
-0.054596
-0.058990
-0.073639
-0.066315
-0.071686
-0.065826
-0.053131
-0.071686
-0.082916
-0.082916
-0.084381
-0.098053
-0.094635
-0.086823
-0.077057
-0.078522
-0.066803
-0.071198
-0.065338
-0.053131
-0.037018
-0.032135
-0.027740
-0.027252
-0.025299
-0.017975
-0.032623
-0.030670
-0.019440
-0.035553
-0.068756
-0.084381
-0.090729
-0.063385
-0.045319
-0.004791
0.006897
-0.013580
-0.028717
-0.036041
-0.053619
-0.061432
-0.052155
-0.033600
-0.038971
-0.017975
-0.012604
-0.005280
0.000549
0.024475
0.044006
0.031799
0.049866
0.027405
0.045471
0.056213
0.054749
0.065002
0.070862
0.066956
0.066956
0.077209
0.081604
0.054749
0.072815
0.112366
0.096741
0.047913
0.047424
0.111877
0.087463
0.017639
0.010315
0.033264
-0.022858
-0.011627
-0.025787
0.002991
0.037659
0.016663
0.018616
0.013245
0.018616
0.026917
0.023987
0.031799
0.027893
0.044495
0.056213
0.063538
0.072327
0.073303
0.084045
0.100647
0.092346
0.089905
0.087952
0.082092
0.081116
0.063049
0.061096
0.064026
0.051819
0.042053
0.050354
0.045471
0.030823
0.031311
0.023010
0.036682
0.025940
0.024963
0.010803
0.011292
0.004456
0.011292
0.006409
0.012268
0.000549
-0.002350
0.003967
-0.008209
-0.012604
-0.007721
-0.013092
-0.012604
-0.016510
-0.011139
-0.016510
-0.013092
-0.010651
-0.023834
-0.008209
-0.016510
-0.025299
-0.009674
-0.020905
-0.018463
-0.001862
-0.002838
-0.016022
-0.004791
-0.008209
-0.017487
-0.019440
-0.017487
-0.009674
-0.011139
-0.023346
-0.013580
-0.012604
-0.012604
-0.001862
-0.013092
-0.008209
-0.024811
-0.011139
-0.032135
-0.026764
-0.021393
-0.015533
-0.017975
-0.019928
-0.008698
-0.017487
-0.010162
-0.003326
0.000549
-0.001862
0.014221
-0.004303
0.014709
0.000549
-0.006256
-0.047760
-0.071686
-0.102936
-0.099518
-0.073639
-0.067291
-0.054108
-0.070709
-0.098053
-0.102448
-0.117096
-0.113190
-0.112213
-0.110748
-0.103424
-0.111237
-0.081451
-0.074615
-0.074615
-0.049225
-0.039459
-0.026276
-0.010162
0.009338
0.017639
0.034241
0.053284
0.052307
0.044495
0.052795
0.053772
0.035217
0.036194
0.032288
0.015198
0.019592
0.016663
0.022522
0.011780
0.007874
-0.006256
-0.003326
-0.020905
-0.038971
-0.027740
-0.020416
-0.029205
-0.033600
-0.022369
-0.026276
-0.007721
-0.002838
-0.011139
0.001038
0.002014
0.004456
0.011292
0.014221
0.009338
0.019104
0.028870
0.015686
0.005432
0.014221
0.019592
0.012756
0.016174
0.024475
0.006897
0.023010
0.009827
0.011292
0.018127
0.010315
0.017639
0.020569
0.012268
0.011780
0.018127
0.003967
0.015686
0.017151
0.016663
0.014709
0.012268
0.008850
0.024475
0.017151
0.009827
0.012268
0.021545
0.021545
0.035706
0.025940
0.030334
0.022034
0.031799
0.016663
0.012756
0.015198
0.070374
0.019104
-0.113678
0.001526
-0.027252
-0.063873
0.023499
0.003479
-0.055573
-0.049225
-0.065338
-0.056549
-0.041901
-0.030670
-0.062408
-0.078522
-0.120026
-0.170807
-0.145416
-0.049225
-0.017975
-0.072174
-0.090240
-0.103912
-0.030182
0.080627
0.253967
0.304260
0.251526
0.093811
-0.041901
-0.095123
-0.037506
0.112366
0.270569
0.316956
0.274963
0.221741
0.162170
0.126038
0.116272
0.119202
0.097229
0.078674
0.060120
0.038635
0.017639
0.003967
-0.001373
-0.015533
-0.007721
-0.003326
-0.017975
-0.002350
-0.006256
0.001038
-0.004791
0.002014
-0.009186
-0.003815
-0.012115
-0.022858
-0.018951
-0.011139
-0.016022
-0.025787
-0.030670
-0.020905
-0.014557
-0.020416
-0.020905
-0.022858
-0.018463
-0.037018
-0.025299
-0.024323
-0.029694
-0.036041
-0.025787
-0.023834
-0.031647
-0.027740
-0.033112
-0.023346
-0.022858
-0.020905
-0.018463
-0.011627
-0.026764
-0.001862
-0.007721
-0.009674
-0.014069
-0.002350
-0.006256
-0.003326
-0.007233
-0.006744
-0.016510
-0.010651
0.000061
-0.000397
-0.001373
-0.008209
-0.002350
-0.003815
0.001526
-0.012115
-0.004791
-0.019440
-0.005768
-0.012604
0.002502
-0.005280
-0.003326
0.001038
-0.004303
-0.014069
-0.004791
0.003967
-0.006744
-0.005768
-0.007233
-0.007721
-0.005768
-0.004303
0.002014
-0.004791
-0.001862
0.001526
-0.005280
-0.010651
0.000061
0.004944
-0.007721
-0.008209
0.001038
-0.007233
-0.009186
-0.001373
0.003967
-0.006256
-0.003326
-0.009674
0.001038
-0.002838
-0.013092
-0.005280
0.002014
-0.001862
-0.005280
0.005920
0.006897
-0.002838
0.001526
-0.004303
-0.010162
0.003479
-0.003326
-0.002838
0.000549
-0.002838
0.007874
-0.002838
0.004944
-0.007233
-0.007233
-0.006744
0.005432
0.002014
0.002502
-0.004791
-0.010162
0.009827
0.005920
-0.006256
-0.000397
0.003479
-0.000885
-0.005280
-0.012604
-0.008698
-0.005280
-0.003326
0.003967
0.011292
0.013245
0.025940
0.017151
0.013733
0.002991
0.001038
-0.003326
-0.010651
0.063538
0.086975
-0.064362
-0.160065
0.001526
-0.003815
0.027405
0.016174
-0.017487
-0.016022
-0.027252
-0.060944
-0.053619
-0.028229
-0.036530
-0.038483
-0.014069
-0.024811
-0.030670
-0.017487
-0.010651
-0.008698
-0.002838
-0.000397
-0.005280
0.006897
0.002014
0.001038
0.001526
0.005920
0.006409
0.007385
-0.014069
-0.000885
0.011292
0.023010
-0.001373
0.014709
0.012756
0.018616
-0.001862
0.010315
0.015198
0.010315
0.019104
0.002014
0.008850
-0.007721
0.006897
0.012268
0.020569
0.003479
0.011780
0.028870
0.021545
0.014709
0.020569
0.031799
0.018616
0.026917
0.037170
0.042542
0.029358
0.039124
0.028870
0.013733
0.012268
-0.010651
-0.006256
-0.006744
-0.051178
-0.071686
-0.114166
-0.104401
-0.037506
0.034729
0.029846
-0.059967
-0.107819
-0.117584
-0.102936
-0.109283
-0.101471
-0.059967
-0.017975
0.012268
0.027405
-0.004303
-0.024811
-0.022369
-0.003815
0.010803
0.011292
0.038635
0.047913
0.040588
0.049866
0.041077
0.037659
0.038635
0.029846
0.036682
0.013733
0.019592
0.008850
0.015198
-0.005280
-0.003326
-0.002838
0.008362
0.002991
0.002014
0.010315
-0.001373
-0.014557
-0.002838
-0.007233
-0.001862
-0.010651
0.003967
-0.000885
-0.012604
-0.007721
-0.011139
-0.001373
-0.011139
-0.003326
-0.010651
-0.016022
-0.009186
-0.007721
-0.007721
-0.001373
-0.000397
-0.004791
0.001038
-0.000397
-0.002838
-0.003326
-0.003326
0.003479
-0.000397
-0.013092
0.003479
0.001526
0.005920
-0.008209
0.002991
-0.007721
0.005432
-0.006256
-0.010651
-0.008209
0.006897
0.000549
-0.008209
0.014709
-0.001862
-0.001862
-0.001862
-0.000397
0.002502
0.004456
-0.005768
-0.002838
-0.009674
-0.011139
-0.004303
-0.002838
0.008362
-0.004303
0.002991
-0.003326
-0.007233
-0.001373
0.000549
0.008850
0.008850
0.000549
0.001038
-0.004303
-0.007721
0.009338
0.003967
-0.004303
0.003967
0.008850
-0.007233
-0.004791
0.014709
0.004944
-0.002350
0.013733
0.008850
0.002502
0.004944
0.004456
0.008362
0.019592
0.026428
0.025452
0.048889
0.061096
0.027405
0.000061
0.009827
-0.046783
-0.022369
-0.042877
-0.107330
-0.125885
-0.037994
-0.024811
0.058655
0.037170
-0.056549
-0.136627
-0.098541
-0.069244
-0.075592
-0.082428
-0.079987
-0.018463
-0.021881
-0.024811
-0.023346
-0.007721
0.005920
0.006409
0.027893
0.033264
0.017151
0.038635
0.044495
0.041565
0.044983
0.040588
0.042053
0.037170
0.041565
0.034241
0.030334
0.030334
0.034729
0.042542
0.030334
0.034241
0.020081
0.042542
0.028381
0.036194
0.043030
0.037170
0.040588
0.030823
0.036194
0.032776
0.029846
0.039612
0.026917
0.031799
0.032288
0.024475
0.034241
0.024963
0.026428
0.021545
0.014709
0.004944
-0.001373
0.003479
-0.004791
-0.015533
-0.009186
-0.012115
-0.006744
-0.008698
-0.007721
-0.013580
-0.010162
0.003479
-0.004303
0.004456
0.015198
0.015198
0.013245
0.002502
0.002014
0.009338
0.009827
0.014709
0.025940
0.034241
0.033264
0.050842
0.046448
0.058655
0.055725
0.030823
-0.034088
-0.168365
-0.415924
-0.599518
-0.350983
-0.167877
-0.187897
-0.239655
-0.184967
-0.162018
-0.106354
0.039124
0.102112
-0.070221
-0.213776
-0.243073
-0.165436
-0.054108
0.058655
0.161194
0.245178
0.303772
0.313049
0.315002
0.298401
0.278381
0.251526
0.223694
0.186096
0.158264
0.135315
0.111877
0.085022
0.070862
0.052307
0.048889
0.034241
0.029846
0.022522
0.012268
-0.003326
0.003967
-0.004791
-0.006256
-0.016510
0.001526
-0.019440
-0.023346
-0.010651
-0.013092
-0.023834
-0.018951
-0.009674
-0.015045
-0.007233
-0.016022
-0.012115
-0.016022
-0.009674
-0.011627
-0.002838
-0.009674
-0.021881
-0.009674
-0.011627
-0.015045
-0.009186
-0.014069
-0.010651
-0.021881
-0.004791
-0.014557
-0.009674
-0.013580
-0.020905
-0.005768
-0.018463
-0.019440
-0.023346
-0.016022
-0.022858
-0.014557
-0.024323
-0.020905
-0.023834
-0.027740
-0.022369
-0.026764
-0.032623
-0.017487
-0.018951
-0.025299
-0.001373
-0.021393
-0.014069
-0.016510
-0.011627
-0.008698
-0.003326
-0.005768
0.006409
0.002014
0.005432
0.007874
0.030334
0.029846
0.015686
0.034729
0.026428
0.041077
0.036194
0.046448
0.044006
0.046936
0.051819
0.050842
0.048401
0.047913
0.048401
0.044983
0.045471
0.039612
0.041077
0.035706
0.015198
0.018127
0.022034
0.015686
0.039612
0.047913
0.045959
0.074768
0.081604
0.071350
-0.330963
-0.557526
-0.137604
0.170959
0.177795
0.041565
-0.039948
-0.081940
-0.133209
-0.138092
-0.143463
-0.132721
-0.123444
-0.089752
-0.071198
-0.059479
-0.031647
-0.024323
-0.005768
-0.008698
0.013245
0.006897
0.014221
-0.005280
0.018127
0.015686
0.019104
0.030334
0.035217
0.028870
0.024963
0.033264
0.032288
0.033752
0.030334
0.041077
0.033264
0.044983
0.038147
0.041077
0.040588
0.030334
0.038147
0.050842
0.038147
0.017639
0.031311
0.028381
0.027405
0.023010
0.019104
0.015198
0.025940
0.015198
0.010803
0.025940
0.016174
0.005920
0.009338
0.007385
0.008362
0.009338
0.001526
0.007874
0.010315
0.006897
0.015198
0.002991
0.002991
-0.004303
-0.005280
-0.012604
-0.051178
-0.113190
-0.173248
-0.146881
-0.060455
0.007385
-0.026276
-0.042877
-0.070221
-0.079498
-0.105377
-0.122467
-0.112213
-0.080475
-0.048248
-0.044830
-0.034576
-0.018951
-0.009186
0.015198
0.090393
0.112366
0.112854
0.060120
0.044495
0.079163
0.108459
0.108948
0.083069
0.079163
0.098694
0.085510
0.084534
0.075256
0.065491
0.048889
0.042053
0.026917
0.008850
0.007385
-0.009186
-0.019440
-0.017487
-0.027740
-0.026764
-0.027252
-0.026764
-0.037994
-0.023834
-0.025787
-0.027252
-0.021881
-0.019440
-0.017487
-0.029205
-0.013092
-0.013092
-0.014069
-0.012115
-0.017975
-0.009674
-0.023346
-0.010162
-0.011139
-0.001373
-0.007721
-0.004791
0.001038
0.001038
-0.017975
-0.007721
-0.010651
-0.010651
-0.022369
-0.001862
-0.019440
-0.013580
-0.018463
-0.011139
-0.014557
-0.000397
-0.007721
-0.017975
-0.002350
-0.019928
-0.012115
-0.010162
-0.003326
-0.012115
-0.007721
0.003967
-0.009674
-0.008698
-0.011139
-0.022369
-0.018951
-0.014069
-0.007721
-0.014069
-0.002350
-0.010162
-0.009674
-0.005280
-0.006744
-0.012604
-0.012604
-0.016022
-0.018463
-0.007233
-0.016998
-0.010651
-0.006256
-0.007233
-0.016998
-0.013092
-0.015045
-0.015045
-0.004791
-0.030670
-0.025299
-0.026276
-0.023346
-0.029694
-0.013092
-0.018951
-0.021393
-0.018463
-0.017975
-0.019440
-0.019928
-0.011627
-0.032623
-0.030670
-0.021881
-0.018951
-0.017487
-0.011139
-0.028717
-0.019440
-0.018463
-0.005768
-0.010162
-0.009674
-0.003815
0.003479
-0.001373
-0.001862
-0.010162
0.009338
0.017151
0.001526
0.011292
0.014221
0.001038
0.012268
0.009827
0.021057
0.033752
0.035706
0.027893
0.024963
0.015686
0.011292
0.069885
0.014709
0.105530
0.141663
0.128479
-0.059967
-0.024323
0.003967
0.021545
-0.007721
0.018616
0.036682
0.023987
0.004944
-0.006256
-0.021393
-0.021881
-0.029694
-0.037506
-0.035553
-0.028717
-0.032135
-0.021393
-0.025787
-0.020416
-0.014557
-0.019928
-0.012604
-0.016510
-0.011139
-0.016998
-0.006256
-0.019440
-0.010651
-0.014557
-0.004303
-0.006744
-0.001373
-0.009674
-0.011139
0.010315
-0.011627
-0.005280
0.000061
-0.000885
-0.012115
0.002502
0.000549
-0.010162
0.001526
-0.004303
0.000061
-0.000885
-0.013092
-0.004303
-0.010651
-0.006256
-0.014557
-0.004791
-0.016510
-0.023834
-0.022858
-0.016022
-0.019928
-0.031158
-0.042389
-0.062897
-0.053619
-0.026764
-0.002350
-0.003326
0.014709
0.012268
-0.007721
-0.026276
-0.047760
-0.035065
-0.011139
-0.016022
-0.004303
0.011292
-0.022858
-0.040924
-0.011139
0.022034
0.048401
0.060608
0.044495
0.015686
-0.001373
0.002502
-0.002350
0.009338
0.019104
0.033264
0.044006
0.040100
0.038147
0.047424
0.041565
0.034241
0.044495
0.045471
0.034729
0.028870
0.021545
0.017151
0.009827
0.012268
-0.001373
-0.003815
0.004944
-0.013580
0.004456
-0.004791
-0.008698
-0.014557
-0.008209
-0.005280
-0.003815
-0.010162
-0.005280
-0.006256
-0.008209
-0.003815
-0.000885
-0.001373
-0.010162
0.000061
-0.010651
-0.002350
-0.007233
-0.002838
-0.017487
-0.010162
-0.010651
-0.000397
-0.006256
-0.004303
0.001526
-0.000397
-0.012604
-0.018463
0.002502
-0.013580
-0.003815
-0.006744
-0.013092
-0.010651
-0.010651
-0.013092
-0.004791
-0.016022
-0.018463
-0.009674
-0.011627
-0.022369
-0.010162
-0.004303
-0.012604
-0.018951
-0.006744
-0.013580
-0.023346
-0.022858
-0.031647
-0.017975
-0.027740
-0.031158
-0.027252
-0.031158
-0.038483
-0.030182
-0.031158
-0.031158
-0.031158
-0.028717
-0.032623
-0.037994
-0.030182
-0.024811
-0.019440
-0.020416
-0.002350
-0.016022
-0.020416
-0.011627
0.007874
-0.002350
0.019592
0.007385
0.022522
0.002991
0.008850
0.019592
0.047424
0.043518
0.038147
0.063049
0.052307
0.072327
0.082581
0.097229
0.087463
0.091858
0.093811
0.085999
0.096252
0.105530
0.102600
0.112366
0.101135
0.094299
0.088440
0.091858
0.063538
0.058167
0.072815
0.054260
-0.021393
-0.007233
0.030823
0.014709
-0.011139
-0.221588
-0.234283
-0.062408
0.011292
0.050354
0.002991
-0.096100
-0.139069
-0.135651
-0.133209
-0.066803
-0.050690
-0.046783
-0.044830
-0.043854
-0.018951
-0.006744
-0.001373
0.015198
0.020081
0.018616
0.015198
0.033752
0.020081
0.018616
0.017151
0.020081
0.007874
-0.002838
0.004944
0.009338
-0.006744
-0.001862
0.017639
0.008850
0.001038
0.002991
0.002991
0.007385
-0.005280
-0.002350
0.000549
-0.001373
0.002991
0.001526
-0.008209
-0.020416
-0.011627
-0.007721
-0.022858
-0.014557
-0.008698
-0.018951
-0.014069
-0.020416
-0.018463
-0.028229
-0.024811
-0.039459
-0.032135
-0.047760
-0.059479
-0.057526
-0.058014
-0.053619
-0.028717
-0.012115
-0.009674
-0.023346
-0.027252
-0.032623
-0.039948
-0.045319
-0.028229
-0.025299
-0.020416
-0.005280
-0.009674
0.005920
-0.001373
0.002502
-0.017487
-0.004791
-0.013580
0.008362
-0.004791
-0.002838
-0.014557
0.005432
0.003967
0.002014
0.013733
-0.011627
-0.015533
0.000061
0.023987
0.013245
0.027405
0.024475
0.018616
0.023010
0.028870
0.023499
0.024963
0.017639
0.007874
0.025452
0.023499
0.014221
0.021057
0.011780
0.010803
0.029846
0.018616
0.008362
0.009827
0.002991
0.007385
0.002014
-0.000885
-0.011627
-0.005768
-0.011139
-0.014557
-0.021393
-0.007233
-0.004791
-0.014557
-0.007721
-0.009674
-0.021393
-0.011139
-0.007233
-0.014069
-0.014069
-0.006744
-0.011627
-0.011627
-0.011139
-0.006256
-0.008698
0.001526
-0.011139
-0.005768
-0.001862
-0.015045
-0.010162
-0.015045
-0.012604
-0.010162
-0.010162
-0.013092
-0.005280
-0.005280
-0.005280
-0.012604
-0.014069
-0.015533
-0.017975
-0.014069
-0.018951
-0.011139
-0.002838
-0.020416
-0.020416
-0.014069
-0.007233
-0.018463
-0.011139
-0.004791
-0.011139
-0.006256
0.002991
-0.003326
0.000549
0.001038
0.002014
0.002014
0.005920
0.001526
0.010315
0.017151
0.007385
0.009338
0.010803
0.015686
0.009827
0.011780
0.019104
0.008850
0.004944
0.006409
0.012756
-0.000397
0.009338
0.013733
0.003479
0.007385
0.007874
0.003479
0.004456
0.006897
-0.000397
0.004456
-0.010651
-0.007233
-0.006256
-0.003815
-0.005768
0.013733
0.002502
0.002502
0.000549
0.005920
0.002991
0.003967
-0.007233
0.013245
0.008850
0.016174
0.011780
0.015198
-0.010162
-0.049713
0.038147
0.060608
-0.121979
-0.214752
-0.116119
-0.010651
0.072815
0.055237
0.031311
-0.040436
-0.086823
-0.092682
-0.078522
-0.058502
-0.015045
-0.024811
-0.003326
-0.020416
-0.012115
0.008850
0.016174
0.020569
0.023499
0.019592
0.014221
0.032288
0.036682
0.031311
0.018616
0.037170
0.030823
0.023010
0.028870
0.035706
0.027893
0.035706
0.012268
0.010803
-0.004791
-0.018951
-0.053131
-0.056549
-0.085846
-0.090240
-0.056549
-0.024811
0.023010
0.006897
-0.015045
-0.051666
-0.059967
-0.063385
-0.036530
-0.030670
-0.029694
0.003479
0.017639
0.023987
0.023010
0.035217
0.044495
0.065491
0.071838
0.062561
0.073303
0.057678
0.069397
0.052307
0.064026
0.055237
0.052307
0.048889
0.040100
0.032288
0.030823
0.024963
0.024963
0.036194
0.014221
0.020569
0.023499
0.011780
-0.001373
0.015198
0.001526
-0.003326
-0.009186
0.009827
0.005920
0.008850
-0.007721
0.007385
0.012756
0.013733
0.007874
0.014221
0.017639
-0.007721
0.005920
0.002502
-0.002350
-0.003326
-0.007721
-0.003326
0.001038
-0.013092
0.002014
-0.002350
-0.006256
-0.013580
-0.021881
-0.017487
-0.018951
-0.020905
-0.010651
-0.024811
-0.022858
-0.023834
-0.020905
-0.018463
-0.017975
-0.023346
-0.018463
-0.016022
-0.016510
-0.019928
-0.016022
-0.013580
-0.017487
-0.006256
-0.002350
-0.022369
-0.012115
-0.021393
-0.019440
-0.016022
-0.009186
-0.006256
-0.010162
-0.015045
-0.016510
-0.009674
-0.005280
-0.012604
-0.006256
-0.016022
-0.004303
-0.005768
0.006897
-0.004791
-0.000397
0.018616
0.011292
-0.008209
0.013733
0.006409
0.004456
0.006897
0.010315
0.012268
0.004944
0.016174
0.007874
0.016663
0.014709
0.022522
0.012268
0.017151
0.005920
0.015686
0.017151
0.013245
0.012268
0.015686
0.019592
0.009827
0.023010
-0.000397
0.011780
0.003967
0.011292
0.000061
0.012268
0.000061
0.001526
0.017639
0.008362
0.016663
0.014709
0.015198
0.011292
0.013245
0.009338
0.009338
0.029846
0.023010
0.039124
0.044495
0.046448
0.047424
0.012268
-0.000397
0.021057
0.001038
0.046936
0.033752
-0.032623
-0.053131
0.011292
0.009338
-0.016998
-0.003326
0.012268
-0.020905
-0.059967
-0.066803
-0.032623
-0.012604
-0.043365
-0.073639
-0.063385
-0.003326
-0.003815
-0.015045
-0.019440
-0.017487
-0.009186
-0.021393
-0.000397
-0.000885
-0.010651
0.003967
-0.001862
0.007385
0.000549
0.003967
-0.004303
0.001038
-0.002838
-0.002350
-0.001373
-0.003815
-0.001862
-0.000397
0.009827
0.007874
0.002502
0.011292
0.011780
0.014709
0.011780
0.001038
0.012756
0.015198
0.014221
0.011780
0.015686
0.010315
0.008850
0.010315
0.004944
0.002014
0.002502
-0.010651
0.002014
-0.004303
0.003479
0.000061
0.009338
0.016174
-0.001862
0.005432
0.003967
0.002991
-0.001862
0.003479
0.001526
-0.001373
-0.015533
-0.000397
-0.002838
0.002502
-0.000397
-0.000397
0.000549
-0.001862
-0.015045
0.002502
-0.003326
-0.007721
-0.002838
-0.006744
-0.012604
-0.020905
-0.016998
-0.016510
-0.016022
-0.017975
-0.020905
-0.016022
-0.010162
-0.028229
-0.021881
-0.021393
-0.027740
-0.032135
-0.020905
-0.009674
-0.022369
-0.030182
-0.018951
-0.029205
-0.020416
-0.021393
-0.030670
-0.026276
-0.024323
-0.025299
-0.029694
-0.035065
-0.036041
-0.054108
-0.061432
-0.080963
-0.084869
-0.107819
-0.125885
-0.167877
-0.199615
-0.131744
0.205627
0.965393
0.999084
0.999084
0.370667
-0.853912
-1.000397
-0.412018
0.160217
0.520081
0.663147
0.634827
0.491760
0.294495
0.113831
-0.031647
-0.122467
-0.196198
-0.235748
-0.256256
-0.272369
-0.262604
-0.241608
-0.226471
-0.203033
-0.180084
-0.162018
-0.148346
-0.121490
-0.117096
-0.097565
-0.083893
-0.071198
-0.058502
-0.045807
-0.043854
-0.020416
-0.018463
-0.016022
-0.000885
-0.002350
0.001526
0.003967
0.011292
0.008850
0.016663
0.025452
0.014709
0.007385
0.011780
0.022034
0.008362
0.007385
0.016663
0.003967
0.014709
0.017639
0.021545
-0.001862
0.006897
0.011292
-0.001862
0.015686
0.000549
0.005432
-0.006256
-0.000397
-0.011627
0.009338
-0.001373
-0.000397
0.013245
0.000061
-0.002838
0.001526
0.003479
0.007385
0.014221
0.000549
0.015198
0.011780
0.017151
0.031311
0.023987
0.008362
-0.008698
-0.004791
0.009338
-0.001862
-0.017487
0.019104
-0.027252
-0.024323
-0.025299
-0.021393
-0.001373
-0.047760
-0.059967
-0.057037
-0.056549
-0.003326
-0.008698
-0.037994
-0.058990
-0.056549
-0.049225
-0.037994
-0.034088
-0.018463
-0.021881
-0.011139
-0.010651
0.002991
0.008850
0.002991
0.022522
0.006409
0.006409
0.015686
0.023499
0.012268
0.025940
0.012268
0.019592
0.014221
0.018127
0.010315
0.024963
0.012756
0.015686
0.029846
0.015686
0.015686
0.020081
0.011292
0.016174
0.009827
0.027405
0.016174
0.013245
0.022522
0.014221
0.007874
0.013733
0.015686
0.007874
0.007874
0.004944
-0.001862
0.005432
-0.000397
0.004944
0.011780
0.016663
0.008362
0.006897
0.002502
0.007874
0.002991
0.007874
0.001526
0.000061
0.000549
0.009338
0.014709
0.003967
-0.007233
0.002991
0.000061
-0.010651
-0.005768
0.010803
-0.003815
0.002502
-0.000885
0.004456
-0.001373
0.001526
0.009338
0.001526
0.007385
-0.006256
0.003479
-0.008209
-0.002838
-0.008209
-0.003326
-0.004303
-0.003815
0.008362
-0.004791
-0.006256
0.000549
0.006897
-0.001862
0.004944
0.001526
0.004944
0.000549
-0.010162
0.000061
-0.008698
-0.010651
-0.019440
-0.007721
-0.014557
-0.021881
-0.025787
-0.017975
-0.023834
-0.014069
-0.015045
-0.024323
-0.029205
-0.014069
-0.021393
-0.027252
-0.026276
-0.017487
-0.022369
-0.018951
-0.020416
-0.012604
-0.019928
-0.008698
-0.023346
-0.009186
-0.019928
-0.013092
-0.000397
-0.007233
-0.008209
0.006409
0.001526
0.006409
0.002502
0.022034
0.016174
0.015686
-0.000397
0.015686
0.014709
0.011780
0.013245
0.009338
0.022034
0.026428
0.042053
0.038635
0.033752
0.042053
0.052795
0.055725
0.069885
0.066956
0.085510
0.056702
0.077698
0.087952
0.080627
0.064514
0.035706
0.021057
0.004456
0.003479
0.020569
0.017639
0.015198
0.012268
-0.024323
-0.034576
-0.026764
-0.028229
-0.042877
-0.052643
-0.062897
-0.068268
-0.069733
-0.053619
-0.045319
-0.037506
-0.023834
-0.017487
-0.026764
-0.000885
0.014709
0.029846
0.019592
0.007385
-0.001373
0.017151
0.038635
0.014221
-0.050690
-0.083405
-0.103912
-0.008209
0.007874
0.024963
0.036682
-0.003326
-0.058502
-0.079987
-0.050690
-0.013580
-0.016510
-0.050201
-0.058014
-0.034576
-0.017487
0.001526
-0.001862
0.004944
0.016174
0.017151
0.021545
0.025940
0.000549
0.022034
0.019104
0.006897
0.016663
0.011780
-0.001373
0.019104
0.013245
0.012268
0.016174
0.022034
0.010803
0.004944
0.015686
0.008850
0.006897
0.010803
0.005920
0.010803
0.008850
0.001526
0.000549
0.011292
0.000061
-0.003815
0.003479
-0.000397
-0.002838
-0.003815
0.004456
-0.003815
-0.005768
-0.003326
-0.003815
0.006897
0.005920
0.002502
0.002502
0.001526
-0.014557
0.014221
-0.003326
-0.015045
-0.006744
0.003967
-0.003815
-0.004791
0.001038
-0.004791
-0.003326
-0.001373
0.000549
-0.000885
-0.002838
-0.008209
-0.001862
-0.000885
-0.001373
-0.003326
0.005432
0.008850
-0.015045
0.004456
0.002991
-0.007721
-0.012115
-0.001862
-0.013092
0.001038
0.006897
-0.005280
-0.002838
-0.001862
0.000549
-0.002350
-0.003815
-0.003815
-0.015045
0.004456
-0.000885
0.005432
-0.000397
-0.006256
0.000061
0.003479
0.000549
-0.008698
-0.004791
0.000549
-0.000885
-0.012604
-0.002350
-0.007233
0.003479
-0.009186
-0.003815
-0.005768
0.002991
-0.013580
-0.004303
-0.007233
-0.007721
-0.020416
-0.004791
-0.014557
-0.016510
-0.005280
-0.015533
-0.016510
-0.014069
-0.005768
-0.013580
-0.006256
-0.004791
-0.010162
-0.012115
-0.009674
-0.016998
0.003479
-0.004791
0.004944
-0.002350
-0.009674
-0.009674
-0.000885
0.002991
0.001038
0.004944
0.006897
0.001038
0.021057
0.014709
0.015198
0.033752
0.023987
0.027405
0.029846
0.036682
0.021545
0.045959
0.045471
0.040588
0.036682
0.033752
0.034729
0.029846
0.034729
0.041077
0.026428
0.020569
0.029358
0.021057
0.015198
-0.007721
-0.013580
-0.012115
-0.005280
0.001038
0.024963
0.051331
0.038147
-0.018951
-0.029694
-0.023834
0.008850
-0.075104
-0.068268
-0.044830
-0.055084
0.035217
0.004944
0.026428
0.029846
0.003967
-0.047760
-0.031647
0.006409
0.004944
-0.021393
-0.056549
0.008850
0.039124
0.026428
0.026917
0.027405
0.014221
0.021057
0.024475
0.011292
0.017639
0.022034
0.008362
0.006897
0.005432
0.002014
-0.005768
-0.008209
-0.003815
-0.000885
-0.016022
-0.013580
-0.015045
-0.005280
-0.022858
-0.015045
-0.013092
-0.015533
-0.030670
-0.006256
-0.005768
-0.000885
-0.018951
-0.002350
0.002014
-0.005768
-0.005280
-0.001862
-0.010162
-0.008209
-0.001862
-0.005280
-0.005280
-0.017487
0.002014
-0.006744
-0.003815
-0.009674
-0.003326
0.008362
-0.000397
-0.004303
0.000061
-0.000397
0.005432
-0.001862
0.005432
-0.001373
0.006409
0.000061
-0.002350
-0.002838
-0.006744
-0.005768
0.000549
0.003479
-0.007721
-0.003326
0.000061
-0.010651
-0.006256
0.001526
-0.015045
-0.005768
-0.013092
-0.003326
-0.010162
-0.005768
-0.002350
-0.010651
-0.008698
-0.007233
-0.001373
-0.020905
-0.006744
-0.020905
-0.006744
-0.017487
-0.008698
-0.010651
-0.009674
-0.004303
-0.004303
0.002502
0.002014
0.000061
0.008850
0.011780
0.005920
0.013245
0.015686
0.017639
0.023010
0.023987
0.022034
0.037170
0.035706
0.037659
0.039612
0.054260
0.048889
0.054260
0.065979
0.057678
0.067932
0.065491
0.064026
0.066467
0.069397
0.061584
0.068909
0.055237
0.054260
0.044006
0.040100
0.022522
0.027405
0.009338
-0.004791
-0.022369
-0.024811
-0.031647
-0.034088
-0.049225
-0.051178
-0.052155
-0.061920
-0.063873
-0.079987
-0.083893
-0.076080
-0.079498
-0.088776
-0.075592
-0.075592
-0.072662
-0.074615
-0.064850
-0.071198
-0.048248
-0.045319
-0.050690
-0.031647
-0.039459
-0.041412
-0.027252
-0.033600
-0.023834
-0.022858
-0.020905
-0.015045
-0.019928
-0.006256
-0.001862
0.007874
0.013733
0.027893
0.030334
0.043030
0.039124
0.046448
0.050354
0.036682
0.034729
0.049377
0.050842
0.046448
0.062073
0.054749
0.055237
0.036682
0.034729
0.020569
0.011292
0.017639
0.020081
0.003479
-0.031647
-0.029205
-0.037506
-0.044342
-0.075104
-0.086823
-0.029205
-0.037506
-0.059479
-0.037018
-0.029205
-0.031647
-0.051666
-0.077057
-0.105377
-0.037018
-0.029694
-0.016022
-0.034088
-0.031647
-0.024811
0.003479
0.008362
0.004456
-0.013580
-0.052155
-0.082428
-0.102448
-0.072174
-0.010162
0.004944
-0.030670
-0.094635
-0.144440
-0.134674
-0.115631
-0.016998
0.088440
0.119690
0.080627
0.022522
-0.011139
-0.022858
0.018127
0.073792
0.116272
0.160217
0.153870
0.158752
0.157776
0.142151
0.134338
0.115295
0.108459
0.092346
0.067444
0.063538
0.057678
0.050842
0.029358
0.027405
0.012268
0.014709
0.008850
0.003479
0.006897
0.004456
0.008362
0.002502
-0.005280
-0.005280
-0.000397
-0.008698
-0.000397
-0.001373
-0.006744
-0.020416
-0.007233
-0.017487
-0.002838
-0.012604
-0.001862
0.002014
-0.007233
-0.014069
0.000061
0.007385
-0.010651
0.002502
-0.006256
-0.012604
-0.008209
-0.004791
-0.008209
-0.000885
-0.010162
-0.002350
-0.002350
-0.008698
-0.007721
-0.009186
-0.002350
-0.006256
0.004944
0.007874
-0.000885
-0.005280
-0.007721
-0.008209
-0.003326
-0.005768
-0.007233
-0.007233
0.000061
-0.019440
-0.003815
-0.012604
-0.008209
-0.009186
0.006897
-0.004303
-0.016510
-0.005280
-0.012604
-0.018463
-0.003815
0.003479
-0.005768
-0.013580
-0.005768
0.008850
-0.007233
0.003479
-0.012115
0.001526
-0.009674
-0.018951
-0.007233
0.000549
-0.011139
-0.006256
0.009338
-0.009186
-0.010162
-0.010162
0.001526
-0.007721
0.000549
-0.014557
-0.000397
-0.002838
-0.006744
-0.017487
-0.007721
-0.005280
-0.007721
-0.007233
-0.016022
-0.022369
-0.007721
-0.008698
-0.008698
-0.004303
0.002991
-0.007721
-0.004303
-0.008698
-0.009186
-0.005768
-0.022369
-0.011627
-0.012604
-0.011627
-0.015533
-0.016022
-0.028229
-0.009186
-0.018951
-0.015045
-0.024811
-0.019928
-0.012604
-0.015533
-0.017487
-0.011139
-0.003815
0.002502
0.007874
0.020081
0.028870
0.014709
0.008850
0.019592
0.016663
0.038147
0.052307
-0.043365
-0.063385
-0.006256
0.034241
0.083069
0.064026
0.045471
0.023010
-0.030182
-0.008698
0.012756
0.055237
0.044006
-0.007721
-0.013092
0.010803
0.023987
0.037659
0.021057
0.022034
0.015686
0.002014
-0.009674
-0.034576
-0.083893
-0.114166
-0.148834
-0.140045
-0.099518
-0.043854
-0.026764
-0.039459
-0.057526
-0.073639
-0.094147
-0.087311
-0.077545
-0.054596
-0.020905
-0.006744
0.000549
0.024963
0.035217
0.063538
0.085510
0.089417
0.090393
0.087952
0.100159
0.077209
0.080627
0.069885
0.070862
0.054749
0.053772
0.023987
0.036682
0.017639
0.005920
0.016174
0.013245
0.003479
-0.004791
0.006897
0.001526
-0.006744
-0.002838
0.012756
0.004944
0.000061
-0.001373
0.005920
-0.006744
-0.003815
-0.011627
0.000549
0.004944
-0.000885
0.002991
0.009338
-0.013092
-0.005768
-0.005768
-0.015045
-0.001373
0.001038
0.002014
-0.001862
-0.001373
-0.008209
0.011780
-0.008698
-0.005280
0.002991
-0.006744
-0.001373
0.003967
-0.006256
0.001038
-0.004303
-0.001373
-0.010651
0.006897
-0.006256
-0.006744
-0.000885
-0.000885
-0.002350
-0.001373
-0.004791
0.000549
-0.002838
0.002991
-0.010162
0.005432
-0.005280
-0.011627
-0.008698
0.002014
-0.009674
-0.018951
0.007874
0.002991
0.003479
-0.006744
0.007874
0.000549
0.007874
-0.000885
0.006897
0.000061
0.001038
-0.002838
0.007874
0.003967
0.003967
0.006897
-0.001373
0.002014
0.002991
0.007874
0.002502
0.000061
-0.000885
0.002991
0.006409
-0.003326
0.006897
0.004456
0.000549
-0.009674
-0.005768
0.000061
-0.007233
-0.007233
-0.008209
-0.004791
-0.018463
0.003967
-0.005280
-0.008209
-0.005768
-0.007721
-0.009186
-0.018463
-0.017975
-0.022858
-0.007233
-0.008698
-0.013092
-0.005280
-0.011139
-0.016998
-0.009674
-0.025787
-0.022858
-0.015045
-0.005768
-0.025787
-0.025299
-0.004791
-0.012604
-0.017975
-0.014557
-0.003815
-0.014557
-0.006744
-0.017487
-0.005280
-0.008698
-0.006256
-0.006256
0.004944
0.002991
-0.004303
0.000549
-0.001862
-0.000397
-0.002350
0.001526
-0.025299
0.000061
0.064026
0.023010
0.070374
-0.186432
-0.092682
0.062073
0.038147
0.017639
0.022034
-0.004303
-0.083893
-0.157135
-0.186920
-0.162994
-0.117096
-0.074127
-0.029205
-0.048248
-0.070221
-0.107819
-0.123444
-0.146393
-0.140045
-0.118073
-0.078522
-0.067291
-0.024323
-0.015533
0.002991
-0.014557
-0.006256
0.014221
0.013245
0.041565
0.056702
0.049377
0.044495
0.056213
0.053284
0.047913
0.036682
0.032288
0.024963
0.039612
0.009827
0.014709
0.005432
-0.010162
-0.011627
-0.000885
-0.015045
-0.031158
-0.028717
-0.041412
-0.059479
-0.050201
-0.059479
-0.052155
-0.052643
-0.064362
-0.057526
-0.057526
-0.066803
-0.068756
-0.055573
-0.060455
-0.053131
-0.058990
-0.063873
-0.059967
-0.048737
-0.044830
-0.046783
-0.042389
-0.045319
-0.032135
-0.035553
-0.031158
-0.026276
-0.030670
-0.027740
-0.022858
-0.017975
0.003479
-0.006256
-0.002838
0.012756
0.008362
0.000549
0.015686
0.021545
0.002991
0.015198
0.025940
0.024963
0.020569
0.041077
0.036682
0.045959
0.037659
0.040100
0.044983
0.042542
0.041077
0.041565
0.047913
0.039612
0.041565
0.049377
0.045959
0.034729
0.038635
0.036194
0.025452
0.032288
0.027893
0.034241
0.039612
0.029846
0.019104
0.020569
0.027893
0.021057
0.033264
0.016174
0.014709
0.018127
0.008850
0.018127
0.016174
0.015198
0.015686
0.017151
0.015198
0.023499
0.009827
0.011780
0.011780
0.012756
0.009827
0.011780
0.001526
0.007874
0.002991
0.015198
0.006409
-0.001862
0.006409
0.002991
-0.012604
-0.002350
0.004944
-0.010162
-0.015045
-0.000885
-0.012115
-0.002838
-0.002838
-0.016022
-0.008698
0.002991
-0.005768
-0.012604
-0.017975
-0.020416
-0.017975
-0.007233
-0.006744
-0.011139
-0.014069
-0.011627
-0.010162
-0.018951
-0.017975
-0.006744
-0.002350
-0.014557
-0.009186
-0.008209
-0.004791
0.001526
-0.002838
0.002014
-0.000885
0.002014
-0.007721
0.002502
0.006897
0.006409
0.014221
0.014709
0.021545
0.013245
0.022522
0.021545
0.027405
0.028870
0.023987
0.034241
0.021057
0.053284
0.047913
0.062073
0.054260
0.036194
-0.020416
-0.130280
-0.247955
-0.257721
-0.116608
-0.002838
0.079163
0.100647
0.070374
-0.010651
-0.037018
-0.050201
-0.046783
0.091370
0.116760
-0.007233
-0.007721
-0.012604
0.091858
0.158264
0.179749
0.249573
0.253967
0.230530
0.190002
0.169006
0.149963
0.125549
0.124573
0.129944
0.130432
0.129456
0.140686
0.138245
0.122131
0.130432
0.111877
0.108459
0.111389
0.093811
0.082092
0.064514
0.053284
0.037659
0.026917
0.024963
0.004456
-0.007233
-0.007233
-0.016022
-0.022858
-0.034576
-0.025299
-0.035553
-0.030182
-0.059479
-0.063385
-0.048248
-0.056549
-0.047760
-0.048737
-0.027252
-0.045807
-0.027252
-0.034088
-0.024323
-0.037018
-0.022369
-0.033112
-0.028717
-0.032135
-0.010651
-0.019928
-0.018951
-0.032135
-0.017487
-0.009186
-0.021881
-0.013580
-0.001373
-0.008698
-0.016510
-0.012115
-0.016022
-0.014557
-0.010162
-0.008209
-0.010651
-0.000397
-0.025299
-0.016998
-0.011627
-0.013092
-0.006256
0.000549
0.000061
-0.006256
-0.015533
-0.019440
-0.013580
-0.010162
-0.001373
-0.002350
-0.014557
-0.004791
-0.003326
-0.007233
-0.009674
-0.008209
0.002502
-0.015533
-0.001862
-0.010651
-0.003326
-0.007233
-0.008209
0.002014
-0.001373
-0.003815
-0.001862
0.002991
-0.005280
0.006409
-0.006256
-0.009674
-0.010162
-0.011139
-0.006256
0.004456
-0.001862
0.004456
-0.008209
-0.003815
-0.000397
0.004944
0.004456
-0.019440
-0.005768
-0.000397
0.001526
-0.001373
0.000061
-0.019440
-0.000885
-0.001373
-0.008698
-0.004303
-0.011627
-0.013092
-0.011627
0.002014
-0.011627
-0.005280
-0.004303
-0.013092
-0.013580
-0.016510
-0.012604
-0.014069
-0.007233
-0.013580
-0.020905
-0.015045
-0.017975
-0.007721
-0.016510
-0.021881
-0.029694
-0.024811
-0.034088
-0.033600
-0.028717
-0.023834
-0.026276
-0.037018
-0.016022
-0.034088
-0.032135
-0.021881
-0.018951
-0.030182
-0.012604
-0.023834
-0.002350
-0.009674
-0.014069
-0.007233
-0.022369
-0.038971
-0.021393
-0.023834
-0.016998
-0.014557
-0.011139
-0.021881
-0.013580
-0.034088
-0.038971
-0.057526
-0.077057
-0.073639
-0.066315
-0.055084
-0.053619
-0.057526
-0.051666
-0.068268
-0.066803
-0.073151
-0.073151
-0.072174
-0.053131
-0.054108
-0.056549
-0.051666
-0.046783
-0.029694
-0.044830
-0.038971
-0.025787
-0.021881
-0.009674
0.019592
0.074768
0.144104
0.084045
-0.079987
-0.079987
-0.097076
-0.035553
0.026428
0.018127
-0.025787
0.063049
0.107483
0.059631
-0.000885
-0.036530
-0.054596
-0.033600
-0.042877
-0.019928
0.001038
0.002014
0.011292
0.029846
0.032288
0.039612
0.047913
0.039124
0.042053
0.042542
0.058655
0.048401
0.046448
0.027893
0.024963
0.034241
0.035217
0.037170
0.027893
0.021545
0.021057
0.022034
0.011780
0.008850
0.010315
0.014221
0.004456
0.005920
0.014221
0.012756
0.005920
0.011292
-0.002838
0.013733
0.005920
0.006897
-0.000397
0.015686
0.000061
0.010315
-0.002838
0.009827
-0.003326
0.006897
0.000061
0.011292
0.007385
0.005432
0.002014
0.004456
0.002502
-0.000397
0.005432
-0.004791
-0.000397
0.008362
0.005432
0.001526
0.014709
-0.001862
-0.011139
-0.000397
0.006897
0.000549
0.005432
0.016174
-0.004303
0.000549
0.001038
0.012268
0.004944
-0.001862
-0.003815
0.006409
-0.000885
-0.002350
-0.002350
0.008362
-0.008698
0.000061
0.002991
0.000549
-0.003326
-0.003326
0.002991
-0.002350
0.002502
0.001526
0.003479
0.008362
-0.001373
-0.004791
-0.001373
-0.001373
-0.007233
-0.008209
-0.007721
-0.015045
-0.022858
-0.020416
-0.014557
-0.015045
-0.019440
-0.016022
-0.019440
-0.005280
-0.001373
-0.003815
0.019104
0.023010
0.014709
0.038147
0.043518
0.057190
0.057190
0.071350
0.055237
0.060608
0.047424
0.031311
0.059143
0.056702
0.043518
0.028381
0.052795
0.056702
0.049866
0.035217
0.038147
0.018127
-0.005768
-0.016022
-0.006744
-0.022858
-0.029694
-0.019440
-0.012604
-0.024323
-0.025299
-0.012604
-0.018951
-0.031647
-0.018951
0.000549
-0.019440
-0.007721
-0.006256
-0.008209
0.001526
-0.011627
-0.004303
0.003479
-0.014069
-0.006256
-0.013092
-0.028229
-0.034088
-0.024811
-0.013580
-0.018951
-0.021393
-0.008698
-0.025787
-0.029205
-0.028717
-0.016998
-0.024811
-0.030670
-0.036530
-0.029205
-0.027740
-0.024323
-0.023834
-0.021881
-0.010162
-0.018463
-0.004303
-0.017487
-0.035065
-0.023346
-0.010651
-0.018951
-0.007721
-0.001862
0.000061
0.003479
-0.007721
0.014709
-0.002350
-0.011139
0.023010
0.032776
-0.077545
-0.184967
-0.184479
-0.029205
0.078186
0.067444
-0.010162
-0.064850
-0.131744
-0.118073
-0.101471
-0.038971
0.002991
0.037170
0.029358
-0.003815
-0.014557
0.016174
0.022034
0.021545
0.026428
0.036682
0.047424
0.055725
0.053772
0.052307
0.055237
0.048889
0.065002
0.047424
0.045959
0.050842
0.050354
0.049377
0.033264
0.032288
0.036682
0.030334
0.030823
0.032776
0.023987
0.011292
0.029358
0.009827
0.006897
0.000549
0.014221
0.002991
-0.002350
0.009338
0.000061
0.002014
0.008362
0.015686
0.001526
0.008850
-0.003815
0.006409
0.007385
-0.004791
0.015686
0.003967
0.007385
0.000549
0.011780
0.007385
0.002991
0.014709
0.009338
0.003967
0.009827
0.001526
0.008362
0.009827
0.012756
0.007874
0.014221
0.008850
0.015686
0.017639
0.000549
0.006409
0.003967
0.011780
0.006897
0.008850
0.004944
0.019104
0.012756
0.015686
0.013733
0.016174
0.014221
0.002014
0.008362
0.015198
0.024963
0.012756
0.025452
0.012756
0.012756
0.017639
0.013245
0.006409
0.005432
0.009827
0.011780
0.011292
0.013245
0.007874
0.011780
0.003967
0.018127
0.007874
0.006897
0.002014
0.003479
-0.000885
-0.008698
-0.004791
0.003967
-0.014069
-0.016998
-0.012604
-0.009186
-0.010651
-0.016022
-0.014069
-0.012604
-0.017975
-0.021393
-0.020416
-0.020905
-0.033112
-0.037018
-0.016510
-0.031158
-0.030182
-0.030670
-0.035065
-0.043854
-0.033112
-0.037018
-0.040924
-0.038483
-0.045319
-0.041901
-0.044830
-0.041901
-0.040924
-0.037994
-0.038483
-0.034576
-0.040436
-0.025787
-0.029205
-0.015045
-0.021881
-0.011627
-0.017487
0.013245
0.009827
0.003479
0.016663
0.033752
0.045471
0.062561
0.092346
0.091858
0.045471
-0.246979
-0.700592
-1.000397
-0.654205
0.146545
0.795959
0.845276
0.451721
-0.080963
-0.399323
-0.406647
-0.279205
-0.111237
0.041077
0.175354
0.227600
0.283752
0.321350
0.337463
0.321350
0.312073
0.281799
0.238342
0.197327
0.169006
0.130920
0.085510
0.053284
0.015686
-0.007721
-0.024811
-0.030670
-0.050690
-0.049225
-0.059479
-0.063873
-0.079498
-0.086334
-0.087311
-0.094147
-0.092682
-0.082428
-0.075592
-0.074615
-0.079010
-0.055084
-0.048737
-0.050690
-0.044830
-0.036041
-0.019928
-0.034576
-0.029205
-0.026764
-0.020416
-0.002350
0.002502
0.011780
0.032776
0.025452
0.062561
0.007385
-0.128815
-0.078033
-0.171295
-0.141022
-0.224518
0.087952
0.133362
-0.029694
-0.142487
-0.116119
-0.070221
-0.028229
-0.078522
-0.098053
-0.091217
-0.067291
-0.049713
-0.026276
0.009827
0.029846
0.033752
0.048401
0.047913
0.051331
0.044983
0.039612
0.050354
0.043030
0.039124
0.046936
0.033264
0.038147
0.027893
0.026428
0.019592
0.030334
0.025940
0.020569
0.019104
0.023499
0.013733
0.024475
0.026428
0.013245
0.014709
0.010803
0.011292
0.008850
0.013733
0.006897
0.004456
-0.010651
-0.001373
0.002014
0.010803
0.002991
0.013245
0.005920
0.002502
0.000549
-0.009674
0.003479
0.006897
0.005432
0.003479
-0.000397
-0.013580
0.000549
-0.004791
0.000061
-0.001862
0.002014
-0.000397
0.007385
-0.003326
0.003967
0.003479
0.002502
0.003967
0.013245
0.010315
-0.002838
0.001526
-0.012604
-0.001373
-0.001862
-0.006744
-0.005280
0.005432
-0.007721
-0.001862
-0.005768
-0.009674
-0.007233
0.005432
0.003479
0.003479
-0.001373
-0.007233
-0.004791
-0.000397
-0.001373
0.007385
-0.004303
0.004456
0.000549
-0.009674
0.007385
-0.010162
-0.001373
-0.005768
-0.015045
-0.000885
0.006897
-0.003815
0.000549
0.008362
-0.003326
-0.004303
0.004944
0.004456
-0.007233
0.003479
-0.015045
0.002014
-0.003815
-0.007233
0.005432
0.007385
-0.005280
-0.006256
0.000549
-0.007721
-0.011627
-0.009186
0.003479
0.005920
0.010315
0.007874
0.004456
0.001038
0.007385
-0.003815
0.004456
0.001038
0.001526
-0.008698
-0.030670
-0.051666
-0.070221
-0.085846
-0.103424
-0.089264
-0.073151
-0.068268
-0.065338
-0.061920
-0.072174
-0.085358
-0.087311
-0.062897
-0.056061
-0.052643
-0.034576
-0.016998
-0.005768
0.017639
-0.014557
-0.006744
-0.000885
0.024963
0.049866
0.073303
0.070862
0.083069
0.088928
0.078674
0.076233
0.064026
0.071350
0.065002
0.065002
0.070374
0.070862
0.060120
0.068909
0.071350
0.085022
0.066467
0.063538
0.051331
0.046448
0.028381
0.043030
0.050354
0.031799
0.038635
0.043518
0.023499
0.006409
0.004456
-0.002838
-0.000397
-0.012115
-0.001373
-0.008209
-0.008698
-0.020416
-0.017975
-0.005768
-0.006744
-0.010162
0.001038
0.000061
0.002014
0.018616
0.018127
0.030334
0.062073
0.018616
-0.113190
-0.143951
-0.144440
-0.081451
-0.075592
0.113831
0.068909
-0.067291
-0.164948
-0.122467
-0.017487
0.005920
-0.034088
-0.075104
-0.082916
-0.066315
-0.046295
-0.017975
0.010803
0.020569
0.026428
0.033264
0.035706
0.044495
0.040100
0.031311
0.042542
0.030334
0.030334
0.027893
0.020569
0.015198
0.019592
0.010315
0.009338
0.004456
0.011780
0.025452
0.003479
0.008850
0.008362
0.010803
0.006897
-0.009186
0.005920
0.007874
0.000549
0.007874
0.012756
0.008850
-0.005768
0.000549
0.000549
-0.000397
0.007385
-0.008209
-0.007233
0.001038
0.000549
0.001038
-0.012115
0.002991
-0.006256
0.006897
-0.006256
0.004456
-0.022858
-0.014069
-0.010651
0.006409
-0.003815
-0.011627
-0.002350
-0.011139
0.000549
-0.000397
0.000549
0.003479
-0.003326
-0.014069
-0.007721
-0.004303
-0.006256
-0.020416
0.000061
-0.011627
-0.010651
-0.004791
-0.014557
-0.028717
-0.022858
-0.018951
-0.036530
-0.016998
-0.020416
-0.028229
-0.035553
-0.035065
-0.047760
-0.040924
-0.036530
-0.050690
-0.058502
-0.046295
-0.061432
-0.057526
-0.060455
-0.058014
-0.065338
-0.055084
-0.058502
-0.052643
-0.044830
-0.041901
-0.043854
-0.052155
-0.034088
-0.036041
-0.031647
-0.033600
-0.024323
-0.031647
-0.016022
-0.035065
-0.015045
-0.037506
-0.031158
-0.025787
-0.022858
-0.026276
-0.022858
-0.005768
-0.008698
-0.018951
-0.016022
-0.008698
-0.015533
-0.014557
-0.030182
-0.023346
-0.025299
-0.033112
-0.025299
-0.019928
-0.029205
-0.022858
-0.015045
-0.021881
-0.037018
-0.018951
-0.023834
-0.027740
-0.016510
-0.008209
-0.004791
-0.015045
-0.000885
0.002014
0.008362
0.015686
0.007385
0.023499
0.018127
0.017151
0.038635
0.037170
0.049866
0.041565
0.047913
0.050842
0.057190
0.065002
0.073303
0.082092
0.080627
0.083069
0.074768
0.077209
0.086487
0.102112
0.095764
0.097717
0.087952
0.093811
0.101624
0.088440
0.096252
0.088928
0.063049
0.057190
0.062073
0.061584
0.064026
0.062073
0.072815
0.063538
0.083069
0.111877
0.119690
0.070374
0.020081
-0.014069
-0.005280
0.038635
0.031311
-0.175201
-0.238190
-0.021393
0.102600
0.105042
0.008850
-0.008209
-0.072174
-0.115143
-0.140045
-0.127838
-0.092682
-0.058014
-0.040924
-0.023346
-0.003815
-0.012604
-0.017487
-0.008209
-0.002838
-0.002838
0.008850
0.019592
0.028381
0.017639
0.026428
0.022522
0.027405
0.022522
0.033264
0.010315
0.015198
0.009827
0.007385
0.017639
0.015198
-0.000397
0.002014
-0.003326
-0.015045
-0.007721
-0.008209
-0.015533
-0.026764
-0.022369
-0.024811
-0.022369
-0.015533
-0.012604
-0.013580
-0.016022
-0.031158
-0.023346
-0.030182
-0.038483
-0.027252
-0.033600
-0.026764
-0.035065
-0.038483
-0.045807
-0.043854
-0.040436
-0.036530
-0.039948
-0.040924
-0.039948
-0.037018
-0.045807
-0.054596
-0.053131
-0.038971
-0.043854
-0.039948
-0.045807
-0.042877
-0.043365
-0.039459
-0.022369
-0.031158
-0.028717
-0.016998
-0.022369
-0.022858
-0.009674
-0.024811
-0.011627
-0.013092
-0.010162
-0.004791
-0.008209
-0.009186
0.000061
0.004456
0.011292
-0.007233
0.005432
-0.009674
0.007385
0.005432
0.009827
-0.009186
0.007874
0.004944
0.014709
0.012268
0.016663
0.008362
0.015198
0.004456
0.014709
0.009827
0.002991
0.009827
0.015686
0.013733
0.007385
0.012268
0.014221
0.011292
0.017151
0.007874
0.006409
0.016174
-0.007233
-0.013092
-0.043365
-0.065826
-0.085358
-0.060944
-0.051178
-0.025787
-0.001373
0.006409
-0.014069
-0.024323
-0.030670
-0.040436
-0.050201
-0.026764
-0.021393
-0.006744
0.011292
0.013245
0.039612
0.044983
0.049377
0.050354
0.047913
0.044495
0.053772
0.048401
0.049866
0.041565
0.039124
0.036682
0.013733
0.022034
0.021057
0.007385
0.003479
0.002991
-0.000885
-0.000885
-0.028229
-0.039459
-0.030182
-0.003815
-0.003326
-0.000885
-0.009674
-0.025787
-0.016998
-0.007721
-0.031158
-0.020905
-0.009674
-0.006256
-0.001862
0.002991
0.006409
0.005920
0.016663
-0.005280
0.008850
0.025452
0.024475
0.009827
0.023010
0.026428
0.013733
0.013733
0.011780
0.001526
0.013245
0.016174
0.002502
0.000549
-0.000885
0.010315
0.002991
0.008850
-0.000397
0.001526
-0.004303
-0.005280
-0.009674
0.007385
-0.005768
0.009338
0.009338
-0.003326
-0.007721
0.001038
0.008362
-0.002350
0.019592
0.046936
0.081116
0.032288
-0.014557
-0.026764
-0.015533
-0.209381
-0.181061
-0.093170
0.016663
0.048401
0.045959
0.033752
-0.005768
-0.071198
-0.086334
-0.111725
-0.116119
-0.055084
-0.014069
-0.003326
-0.007721
0.000549
0.017151
0.036194
0.065491
0.069885
0.083557
0.079651
0.080627
0.088928
0.091858
0.069397
0.071838
0.055237
0.041077
0.061096
0.049866
0.055725
0.053284
0.044983
0.040588
0.034729
0.026917
0.009827
0.008850
-0.006256
-0.008209
-0.022858
-0.002350
-0.024323
-0.010651
-0.002350
-0.021393
-0.016998
-0.008698
-0.009186
-0.013092
-0.008209
-0.006744
-0.008698
-0.017487
-0.008698
-0.023346
-0.008209
-0.014069
-0.003326
-0.001862
-0.008209
-0.021881
-0.011627
-0.012604
-0.024323
-0.031158
-0.007233
-0.012115
-0.034088
-0.022369
-0.035065
-0.026764
-0.033600
-0.013092
-0.023346
-0.017975
-0.030670
-0.029694
-0.017487
-0.026764
-0.017487
-0.003326
-0.005768
-0.009674
-0.010162
0.001526
-0.008698
-0.010162
-0.004303
-0.008698
-0.004303
-0.011627
0.002502
0.004456
0.006897
0.006897
0.000061
-0.000397
-0.003326
0.001526
-0.001862
-0.006744
-0.005280
0.002991
-0.005768
-0.013580
-0.016998
-0.014557
-0.030182
-0.031647
-0.032135
-0.035553
-0.034088
-0.022369
-0.014069
0.001526
-0.010162
0.002014
0.010803
0.010803
0.003967
0.019104
0.032776
0.037170
0.036194
0.032776
0.031311
0.031311
0.025452
0.055237
0.072327
0.069397
0.074768
0.066467
0.045959
0.053284
0.044495
0.040588
0.038147
0.050354
0.049377
0.048401
0.052795
0.044495
0.034241
0.034729
0.042542
0.036194
0.027893
0.023499
0.033752
0.013245
0.012756
0.022034
0.011780
-0.005280
-0.003815
-0.011139
-0.002838
-0.012604
-0.016022
0.006409
-0.012115
-0.006256
-0.008209
-0.011139
-0.027252
-0.016022
-0.016022
-0.013092
-0.015533
-0.016510
-0.019928
-0.006256
-0.011139
-0.012604
-0.003326
0.005920
0.006409
0.013245
0.021545
0.019104
0.031799
0.027893
0.041565
0.031799
0.036682
0.051819
0.056213
0.057190
0.072815
0.081604
0.084045
0.080139
0.087463
0.075256
0.077698
0.086975
0.089417
0.088440
0.085022
0.103577
0.049866
0.021545
0.051331
-0.048248
-0.053619
0.011292
-0.127838
-0.043365
-0.001862
-0.046295
-0.068756
-0.079010
-0.136627
-0.159088
-0.136627
-0.109283
-0.157623
-0.185944
-0.074127
-0.048248
-0.050690
-0.070221
-0.075592
-0.095123
-0.083405
-0.062897
-0.013580
0.013733
0.015198
0.007385
0.012268
0.013245
0.013245
0.021057
0.022522
0.020081
0.025940
0.023987
0.023010
0.017639
0.026428
0.023987
0.021057
0.020081
0.007874
0.002014
0.002991
0.001038
-0.000397
0.006897
-0.023346
-0.011139
-0.008698
-0.011139
-0.012604
0.001526
-0.012604
-0.012115
-0.000885
0.004456
0.006897
0.024475
0.027405
0.013733
-0.005768
-0.007721
0.003967
-0.006256
-0.012115
-0.000397
-0.001373
-0.027252
-0.024811
-0.018463
-0.013580
-0.026764
-0.034576
-0.038971
-0.045319
-0.047272
-0.051666
-0.049713
-0.060455
-0.057526
-0.076080
-0.058014
-0.068756
-0.053619
-0.053131
-0.049225
-0.054108
-0.050201
-0.042877
-0.045319
-0.051178
-0.040436
-0.037994
-0.032135
-0.026764
-0.025787
-0.019928
-0.027740
-0.012115
-0.019928
-0.006256
-0.014069
-0.015533
-0.013580
-0.007721
-0.014557
-0.005768
-0.001862
-0.000397
-0.009186
0.013733
0.004944
0.012268
0.023010
0.017151
0.025452
0.018127
0.013733
0.011780
0.011292
0.004944
0.024475
0.023499
0.019592
0.014709
0.028381
0.015198
0.001038
0.016663
0.025452
-0.001373
0.005432
0.026917
0.014221
0.017639
0.006409
0.016174
0.000549
0.022034
0.016663
0.010803
0.010803
0.015198
0.013733
0.010315
0.015198
0.013733
0.013245
0.002991
-0.000885
0.014221
0.003967
0.013245
0.006897
0.009827
0.008850
0.003479
0.001526
0.003479
0.010803
-0.002350
0.003967
-0.001862
0.001038
-0.003326
0.007385
0.002502
0.003967
0.005920
0.003479
0.018127
0.035217
0.043518
0.036682
0.032288
0.015198
0.013245
0.016174
0.022522
0.035706
0.042053
0.046448
0.045471
0.053772
0.023010
0.012756
0.014221
0.032776
0.025452
0.012268
0.029846
0.011292
0.021057
0.011292
0.035706
0.028381
0.024475
0.043030
0.082581
-0.040436
-0.088776
-0.177155
-0.234283
-0.063873
-0.025787
0.069397
0.054749
-0.031647
-0.092682
-0.075104
-0.092194
-0.023834
-0.011139
-0.059967
-0.059967
-0.054596
-0.034576
0.005432
0.014709
0.042053
0.048889
0.051819
0.044006
0.044983
0.057678
0.044495
0.044983
0.043518
0.042542
0.050354
0.039124
0.038635
0.029846
0.027893
0.023987
0.023010
0.019592
0.002502
0.021545
0.018127
0.005920
0.009827
0.004456
-0.008209
-0.011139
-0.003326
-0.012604
-0.010651
-0.010651
0.004944
-0.014069
-0.002838
-0.005768
-0.001862
-0.009186
-0.004303
-0.020416
-0.007233
-0.009186
-0.020416
-0.002838
-0.008698
-0.003815
-0.011139
-0.013092
-0.001373
-0.015045
-0.008698
-0.006256
-0.009186
-0.007233
-0.002350
0.002502
-0.002838
-0.011139
-0.003326
-0.009186
-0.001862
-0.017975
-0.005768
-0.013580
-0.031158
-0.017975
-0.024323
-0.024323
-0.004791
-0.002350
-0.004303
-0.024811
-0.004791
-0.007233
-0.017487
-0.025787
-0.015533
-0.026276
-0.012604
-0.011627
0.002502
-0.003326
-0.004303
-0.004303
0.000549
-0.013580
-0.009186
-0.006256
-0.024323
-0.028229
-0.039948
-0.041901
-0.055573
-0.068756
-0.082916
-0.068756
-0.053131
-0.065826
-0.092682
-0.090240
-0.098053
-0.095612
-0.097565
-0.091705
-0.122467
-0.117096
-0.110260
-0.097565
-0.080475
-0.075592
-0.045319
-0.049225
-0.035065
-0.037018
-0.026764
-0.013092
-0.005768
-0.011139
0.005432
0.007874
0.018616
0.047913
0.049866
0.039124
0.054260
0.047424
0.032288
0.032776
0.036194
0.048889
0.041077
0.045959
0.042053
0.038635
0.032776
0.018616
0.010803
0.017151
0.015198
0.006409
0.016663
0.002991
-0.009674
0.007874
0.002991
0.002991
0.008850
0.002014
0.009338
-0.007233
0.008362
0.000549
0.017639
0.006409
0.020569
0.013245
0.021057
0.006409
0.022034
0.010803
0.013245
0.002991
0.011292
0.006409
0.008362
0.013245
0.012756
0.015198
0.007385
0.015198
0.005432
0.009338
0.005920
0.015198
0.010803
0.019592
0.012756
0.023499
0.019104
0.002502
0.011780
0.009338
0.007874
0.006409
0.012756
0.009827
0.017639
-0.000397
0.009827
0.011292
0.006897
-0.001862
0.003967
0.001038
0.003967
-0.004791
-0.008698
0.003967
-0.018463
-0.002838
-0.019928
-0.009674
-0.006744
-0.007233
0.011292
0.039612
0.045471
0.033264
0.128479
0.154846
0.072327
-0.225494
-0.220612
-0.142487
0.108948
0.204163
0.128967
0.009338
-0.014069
0.002502
-0.016998
-0.016510
-0.022858
-0.019928
-0.008698
0.009827
0.018127
0.023010
0.026917
0.053284
0.060608
0.058167
0.086975
0.085510
0.085022
0.093811
0.087952
0.083557
0.089905
0.085999
0.085510
0.085022
0.086487
0.077209
0.065002
0.055237
0.039124
0.039124
0.018127
0.001526
-0.011139
-0.013092
-0.020416
-0.030182
-0.033112
-0.044342
-0.047760
-0.042877
-0.059967
-0.063873
-0.065338
-0.068756
-0.063873
-0.063873
-0.062897
-0.055084
-0.065826
-0.046295
-0.054108
-0.025787
-0.031647
-0.016022
-0.016998
-0.010651
-0.025299
-0.011139
-0.015045
-0.021393
-0.013092
-0.012115
-0.013580
-0.008698
-0.011627
-0.015533
-0.010651
-0.016998
-0.004303
-0.009186
-0.010651
-0.018463
-0.014069
-0.012604
-0.004303
-0.007233
-0.002350
-0.007721
-0.018463
-0.004303
-0.012115
-0.009186
-0.016022
-0.016510
-0.010651
-0.008698
-0.009186
-0.010651
-0.009674
-0.009674
-0.009674
-0.004791
-0.003326
-0.016998
-0.020416
0.000061
-0.013092
-0.005768
-0.005280
-0.000397
-0.006256
-0.001373
-0.001862
-0.005768
0.004944
-0.004303
-0.006256
-0.013092
-0.003326
-0.009186
0.006409
0.002991
0.007385
0.003967
0.004944
0.000549
0.003479
0.009338
-0.002838
0.003479
-0.001373
-0.017487
-0.019928
-0.021393
-0.030182
-0.008698
0.013245
0.055237
0.136292
0.268127
0.278870
0.159241
-0.003326
-0.095123
-0.075592
0.002991
0.052795
0.087952
0.151917
0.137756
0.135315
0.091370
0.033752
-0.015045
-0.040436
-0.054596
-0.054596
-0.072174
-0.086334
-0.077545
-0.051666
-0.052155
-0.052643
-0.039948
-0.036041
-0.050690
-0.037506
-0.024323
-0.023834
-0.023834
-0.014557
-0.004791
-0.007233
0.001526
-0.009186
0.003967
-0.006744
-0.006744
-0.004791
0.006897
-0.006256
-0.002350
0.012268
0.001038
-0.010651
-0.004303
0.004944
-0.016998
-0.014557
0.003479
-0.006256
-0.018951
-0.009186
-0.019440
-0.006256
-0.002350
0.000061
0.000061
-0.002350
-0.016998
-0.006744
0.001038
-0.004791
-0.001373
0.009338
0.007874
0.007385
0.005920
0.005920
0.024963
0.036682
0.051819
0.013245
-0.068756
-0.038483
0.017151
0.007385
-0.178131
-0.263092
-0.036530
0.074768
0.059631
0.002991
-0.027252
-0.066315
-0.085846
-0.076569
-0.094635
-0.073151
-0.020416
-0.003326
0.011780
0.002014
0.004944
0.020569
0.023987
0.043518
0.051819
0.046936
0.056702
0.052795
0.044006
0.042053
0.036194
0.039124
0.029358
0.029358
0.023010
0.020569
0.017639
0.014221
0.016663
0.011292
0.003967
0.003479
0.004456
0.009827
-0.003326
-0.000885
0.003479
0.002502
0.002502
0.006897
0.001526
-0.008209
-0.003326
-0.005768
-0.003326
-0.018951
-0.002838
-0.009186
-0.010651
-0.017487
-0.008209
-0.010651
-0.007233
-0.011139
-0.001373
-0.011627
-0.011139
-0.016022
-0.002350
-0.008209
-0.008209
-0.006744
-0.011139
-0.006256
-0.003815
0.002014
0.002502
-0.006744
-0.000397
-0.003326
-0.007721
-0.008209
-0.005768
0.003967
-0.011139
0.000549
0.005920
-0.006256
-0.002838
-0.004791
0.011292
-0.012115
-0.001862
-0.000397
0.005920
-0.004303
0.004456
-0.008209
0.012756
-0.004791
-0.003326
-0.001862
-0.000397
-0.007721
0.002014
0.003479
0.000549
-0.001373
0.013733
0.005432
0.002502
0.009338
-0.009186
0.006897
-0.005280
0.006409
0.005432
0.006409
-0.010651
0.000061
0.001038
-0.003326
0.005432
0.008362
-0.001373
-0.010651
0.004944
-0.007233
-0.002350
-0.001862
-0.002350
-0.004791
-0.006256
-0.005280
0.000549
-0.003815
0.011780
-0.014069
0.001038
-0.008209
-0.010651
-0.000885
0.002502
-0.008209
-0.005768
0.016174
0.014221
-0.000885
0.003479
0.013733
0.009338
0.018127
0.002502
0.018127
0.007874
0.002991
-0.003815
0.004456
-0.032623
-0.055573
-0.101471
-0.148834
-0.184479
-0.147369
-0.040924
0.008850
0.052307
0.033264
-0.039948
-0.073151
-0.082428
-0.064850
-0.042389
-0.022369
-0.011139
0.020569
0.048401
0.048889
0.056702
0.066956
0.065979
0.080139
0.087463
0.096252
0.096741
0.069885
0.060120
0.055725
0.030823
0.037659
0.030334
0.036194
0.025940
0.036682
0.022034
0.027405
0.019592
0.023987
0.008850
0.012268
0.005920
0.021545
0.016174
0.002991
0.014709
0.010315
0.021057
0.010315
0.016174
0.003967
0.008850
0.009338
0.004944
-0.001862
0.002502
-0.000885
0.001038
0.014221
0.001038
0.016663
-0.001373
0.001526
0.001526
0.018127
0.038635
0.137756
0.097229
-0.120514
-0.195221
-0.191803
-0.227448
-0.064850
0.079651
0.153870
0.062073
-0.046295
-0.116119
-0.135162
-0.081451
-0.061432
-0.044342
-0.043854
-0.049713
-0.019440
0.006897
0.013733
0.031799
0.044495
0.060608
0.056702
0.061096
0.059631
0.065491
0.053284
0.061096
0.044495
0.042542
0.044495
0.032776
0.036194
0.031311
0.029358
0.024475
0.033264
0.026428
0.023499
0.014221
0.025452
0.026917
0.021545
0.017151
0.018127
0.015198
0.015686
0.018616
0.016174
0.012268
0.023499
0.020081
0.015198
0.010315
0.023010
0.010803
0.033752
0.019592
0.030334
0.023499
0.020081
0.006897
0.016174
0.024963
0.016174
0.013245
0.013733
0.002991
0.012756
0.004944
0.006409
0.003479
0.002502
-0.006744
-0.006256
-0.000885
-0.007233
-0.014069
-0.019440
-0.008698
-0.009186
-0.011627
-0.025787
-0.002838
-0.013580
-0.019440
-0.024323
-0.023834
-0.016998
-0.024323
-0.029205
-0.010162
-0.021881
-0.017487
-0.009674
-0.016510
-0.007233
-0.003326
0.010803
0.008850
0.016663
0.004944
0.027893
0.023010
0.023499
0.026428
0.043518
0.040100
0.036682
0.051331
0.053284
0.051819
0.053772
0.066956
0.068909
0.064514
0.066956
0.066956
0.066467
0.066467
0.064026
0.074280
0.056702
0.056213
0.035706
0.025940
0.016663
0.011780
-0.001373
-0.014557
-0.032135
-0.029694
-0.045807
-0.047760
-0.043365
-0.057037
-0.060944
-0.078033
-0.077545
-0.081940
-0.078522
-0.074127
-0.071686
-0.063873
-0.067291
-0.071686
-0.058502
-0.058990
-0.058502
-0.037018
-0.031158
-0.037506
-0.033600
-0.019440
-0.026764
-0.013580
-0.018463
-0.011627
-0.016510
-0.009186
-0.010651
-0.010162
-0.001862
-0.007721
-0.008209
0.003479
-0.001862
-0.002350
0.011780
0.009827
0.000061
0.014709
0.030334
0.020081
-0.062408
-0.218170
-0.414459
-0.456940
-0.269928
-0.058014
-0.039459
-0.080475
-0.038971
-0.064362
-0.094147
-0.073151
-0.054108
-0.139557
-0.161041
-0.112701
-0.047760
0.016174
0.064514
0.127014
0.151917
0.176331
0.198792
0.199280
0.202698
0.174377
0.152893
0.149475
0.128479
0.131409
0.094299
0.089905
0.059143
0.049377
0.057190
0.070374
0.054749
0.050354
0.060608
0.038635
0.047913
0.040588
0.032776
0.023987
0.024963
0.015686
0.015198
0.009827
0.006897
0.008362
0.021545
0.013733
0.001038
0.011780
0.005920
0.001526
-0.038971
0.008850
0.080139
-0.058014
-0.065826
-0.029694
-0.063873
-0.032623
0.016174
-0.022369
-0.071686
-0.067291
-0.068756
-0.048248
-0.067291
-0.056549
-0.018951
-0.048737
-0.056549
-0.056061
-0.056549
-0.043365
-0.028229
-0.008698
-0.007233
-0.001862
0.012756
0.002991
0.021545
0.016174
0.026917
0.034241
0.033264
0.017639
0.030334
0.032288
0.030823
0.035706
0.034241
0.025940
0.023987
0.031311
0.023010
0.033752
0.027893
0.032288
0.036194
0.039124
0.030334
0.022034
0.019592
0.021057
0.023499
0.031311
0.015198
0.015686
0.020569
0.004944
0.012268
0.006897
0.013733
0.008850
0.018127
0.012268
0.011780
0.005920
0.003967
0.020081
0.014221
0.008362
0.000549
0.006409
-0.002350
0.007385
0.007385
0.005432
-0.000885
0.008850
-0.002838
-0.002350
0.009338
0.003479
-0.007721
-0.008209
-0.001862
-0.003815
-0.000397
0.001038
0.002014
0.001526
0.002014
-0.003815
0.002991
0.002991
-0.006256
-0.002838
0.002014
-0.004791
-0.007233
-0.001862
-0.004791
-0.001373
-0.007233
0.006897
0.003479
0.002014
-0.008209
0.001038
0.006409
-0.002350
-0.006256
0.007385
-0.000885
0.000061
0.000549
-0.005768
-0.004303
-0.013092
-0.013092
-0.011139
0.000549
-0.015045
-0.009674
0.000549
-0.004303
-0.014069
0.003479
-0.002350
-0.008698
-0.000397
-0.000885
-0.014069
-0.004791
-0.001862
-0.004303
-0.007721
0.002014
-0.003815
-0.000885
-0.001373
-0.008209
-0.006256
-0.009186
-0.005280
-0.007233
-0.006256
-0.012115
-0.005768
0.005432
-0.007721
-0.014069
-0.004791
-0.007721
-0.020416
0.001526
-0.015533
-0.013580
-0.030670
-0.020905
-0.021881
-0.020416
-0.018951
-0.024323
-0.016998
-0.016998
-0.030182
-0.011139
-0.016510
-0.015045
-0.028717
-0.007721
-0.017975
-0.027740
-0.011139
-0.010651
-0.024811
-0.020905
-0.014069
-0.025299
-0.008209
-0.021393
-0.022858
-0.002838
-0.009186
-0.011139
-0.002350
-0.001373
-0.006744
0.017151
0.015198
0.034241
0.051819
0.095276
0.128479
0.199280
0.218811
0.196838
0.130920
0.058655
0.006409
0.023987
0.054749
0.105042
0.122620
0.116760
0.077698
0.050842
0.039612
-0.000885
-0.013580
-0.014557
-0.055084
-0.094635
-0.128815
-0.100983
-0.156647
-0.251373
-0.253326
-0.225006
-0.129303
-0.053131
-0.032623
-0.029694
-0.076569
-0.134186
-0.148346
-0.138580
-0.091705
-0.051178
-0.028717
-0.006744
-0.040436
-0.032623
-0.022858
0.002014
0.012756
0.028870
0.028870
0.034241
0.026917
0.031311
0.038635
0.028381
0.028381
0.032776
0.025940
0.023499
0.020569
0.016663
0.025940
0.017151
0.011780
0.021057
0.015198
0.019104
0.015198
0.007385
0.014221
-0.001373
0.011780
-0.003326
-0.004303
0.006897
0.003967
0.000061
-0.000885
0.010803
-0.003326
0.002502
-0.003326
0.007874
-0.005280
0.008850
0.002502
-0.003815
-0.009186
-0.003815
-0.006256
-0.003326
-0.006744
0.006897
0.007385
0.004944
-0.015533
0.002502
0.006409
-0.003326
0.003967
0.004944
0.004944
0.001526
-0.004303
0.001038
0.005432
-0.007233
-0.009674
0.001038
0.001526
-0.015533
-0.001373
-0.002838
0.005432
-0.000885
0.006409
0.005920
0.005432
-0.001862
0.000549
-0.002838
-0.003326
0.004944
-0.007233
0.001038
0.003479
0.004944
0.002014
0.004944
0.002502
-0.002350
-0.003815
-0.002350
0.003479
-0.004303
0.005920
0.004944
0.001526
-0.000397
0.006409
0.007385
0.007385
0.010803
-0.005280
0.009827
-0.008698
-0.005768
-0.002838
0.009338
-0.007721
0.003967
0.013733
0.002014
-0.007233
-0.007721
0.014709
-0.002350
0.003967
0.011292
-0.003815
-0.007233
0.001526
-0.003326
-0.004791
0.002502
-0.007233
-0.003326
-0.000885
-0.006744
-0.015533
0.005920
0.002014
-0.001373
0.008362
-0.005768
0.002014
0.007874
-0.001862
0.002502
-0.004791
0.016663
0.012756
0.010803
0.006409
0.009338
0.009827
0.009827
0.008850
0.009827
0.002991
0.006409
0.006897
0.017151
0.012268
0.008362
0.017639
0.007874
0.000061
0.015198
0.023010
0.015686
0.014221
0.010315
0.003967
-0.005768
0.006897
0.001038
0.013245
0.000061
-0.001862
0.009338
-0.001862
-0.008698
-0.007233
-0.008209
-0.016510
-0.001373
-0.009186
-0.012115
-0.017487
-0.020416
-0.024323
-0.016510
-0.018951
-0.029205
-0.027740
-0.017975
-0.040436
-0.026276
-0.021393
-0.023346
-0.022369
-0.012115
-0.016998
-0.019440
-0.012115
-0.000885
-0.011139
0.000061
-0.003326
0.015198
0.033752
0.035217
0.059143
0.068420
0.102112
0.126526
0.176819
0.155823
0.011292
-0.380768
-0.908600
-0.934479
-0.315826
0.433167
0.893616
0.781799
0.232483
-0.233307
-0.548737
-0.426666
-0.139069
-0.156647
-0.135162
0.030823
0.117737
0.153381
0.183167
0.168030
0.154358
0.117737
0.081116
0.056702
0.031799
0.009338
-0.004791
-0.004791
-0.007233
-0.007233
-0.010651
-0.007233
0.003967
-0.004791
0.009827
0.010315
0.025452
0.022522
0.041565
0.042542
0.060120
0.065002
0.072327
0.077698
0.076721
0.074768
0.080627
0.082092
0.078186
0.094299
0.092346
0.086975
0.080139
0.093323
0.079163
0.074768
0.070374
0.060608
0.041077
0.034241
0.027893
0.013733
0.014221
0.003479
0.009827
-0.012115
-0.015533
-0.016998
-0.009186
-0.023346
-0.038483
-0.053131
-0.041412
-0.050201
-0.048737
-0.048248
-0.032623
-0.035553
-0.037018
-0.018463
-0.015533
-0.029205
-0.015533
-0.014557
-0.007233
-0.008209
0.000061
-0.007233
-0.003815
0.001526
-0.015045
0.009338
-0.009674
-0.012115
-0.000397
-0.009186
-0.011139
-0.004303
0.000549
-0.006256
-0.002350
-0.004791
-0.002350
-0.009674
-0.000885
-0.005768
-0.000397
-0.011627
-0.002838
0.005432
0.006897
-0.010162
0.002014
-0.003326
0.000549
-0.006256
0.005432
-0.003326
-0.020905
-0.007233
-0.005768
-0.007233
-0.016022
-0.002350
-0.015533
-0.014069
-0.015045
0.004456
-0.006256
-0.014557
-0.010651
-0.006256
-0.017975
-0.010162
-0.006256
-0.005768
-0.008209
-0.009186
-0.007721
-0.023346
-0.008698
0.001038
-0.008698
-0.012115
-0.012604
-0.000885
-0.006744
-0.012115
-0.012604
0.002014
-0.014557
-0.019928
-0.002838
-0.014557
-0.018463
-0.011627
-0.007233
-0.014069
-0.008209
-0.008698
-0.016022
-0.005768
-0.005280
-0.012115
-0.008698
-0.012604
-0.011627
-0.006256
0.002502
-0.012115
-0.012115
-0.001862
0.002502
-0.003326
-0.000397
-0.015533
-0.013092
-0.009186
-0.008698
-0.015045
-0.026276
-0.015533
-0.007233
-0.011627
-0.011627
-0.014557
-0.006744
-0.011139
-0.025299
-0.010651
-0.013580
-0.029205
-0.031158
-0.003326
-0.018951
-0.028717
-0.018463
-0.020416
-0.018951
-0.020416
-0.014557
0.020081
0.071838
-0.008209
-0.143463
-0.106354
-0.034088
-0.011139
-0.053131
-0.017975
-0.035065
-0.065338
-0.063873
-0.063873
-0.034576
-0.024811
-0.043365
-0.020416
-0.051178
-0.058014
-0.026764
-0.003326
0.021057
0.042542
0.021057
0.044495
0.041565
0.055237
0.041565
0.067444
0.074768
0.073303
0.060608
0.074280
0.062561
0.044006
0.055725
0.049377
0.034729
0.021057
0.017639
-0.017487
-0.083893
-0.238190
-0.339264
-0.312408
-0.144440
-0.032623
0.016174
0.031799
0.015198
-0.013092
-0.061432
-0.093170
-0.131256
-0.112213
-0.079987
-0.002838
0.044983
0.096741
0.128479
0.151428
0.162659
0.164612
0.163147
0.145081
0.126038
0.121155
0.092834
0.073303
0.065491
0.056702
0.027405
0.023010
0.016174
0.008850
0.002014
-0.001373
0.003479
-0.014069
-0.009674
-0.012604
-0.004303
-0.021881
-0.006744
-0.008698
-0.018951
-0.010162
-0.017487
-0.007233
-0.012604
-0.016022
-0.005280
-0.018463
-0.022858
-0.012604
-0.013092
-0.014557
-0.019928
-0.009186
-0.008698
-0.003815
-0.009186
-0.002838
0.000061
-0.009674
-0.014069
-0.001373
-0.005768
-0.005280
-0.004303
-0.004303
-0.003326
-0.000397
0.005432
-0.010162
0.004944
-0.006256
-0.008209
-0.002838
0.003479
-0.001862
0.004944
-0.003326
0.006409
-0.006256
0.014709
0.002991
-0.009674
0.006897
-0.001862
-0.008209
0.001526
0.007385
-0.001862
0.011292
-0.002838
-0.000397
0.005920
0.000549
0.005432
0.007874
-0.005768
-0.001373
0.003479
0.005920
0.002991
-0.003326
0.006897
0.001038
-0.003326
-0.000885
-0.000885
0.007874
-0.001373
-0.001862
0.004456
-0.007233
-0.010651
-0.016022
-0.003815
-0.010651
0.002502
0.006897
-0.004303
-0.007721
-0.005768
0.001038
-0.003815
-0.003326
-0.013092
0.003479
-0.015045
-0.005280
-0.010162
-0.003326
-0.002838
-0.001373
0.001038
-0.015533
-0.008209
0.002014
0.000549
-0.005768
0.008362
-0.010162
-0.000885
-0.003815
-0.002838
-0.003815
0.000549
-0.001862
-0.002350
0.000549
-0.002350
0.008362
0.004456
0.008362
-0.003815
0.003479
0.009338
-0.004303
0.008850
0.004456
0.000549
0.002502
0.007874
0.005432
-0.009186
0.000549
0.008362
-0.011627
0.001526
-0.010651
-0.005768
-0.011627
-0.010162
-0.015533
-0.003326
-0.023346
0.011780
0.024963
0.050842
0.020081
0.044495
0.041565
-0.196198
-0.283600
-0.146881
-0.106354
-0.005280
0.061096
0.132385
0.011292
-0.092682
-0.141998
-0.136139
-0.089264
-0.048248
-0.015533
-0.017975
-0.029694
-0.015533
0.033752
0.052307
0.065979
0.088440
0.084534
0.092834
0.102600
0.097717
0.100647
0.082092
0.057190
0.029358
-0.007233
-0.065338
-0.144928
-0.207428
-0.219147
-0.133698
-0.007233
0.106018
0.088928
0.011780
-0.062897
-0.124908
-0.142487
-0.125885
-0.089264
-0.064362
-0.004303
0.020569
0.073792
0.080627
0.108948
0.107483
0.114319
0.101135
0.110413
0.103577
0.084534
0.068909
0.065002
0.055725
0.042542
0.035706
0.027893
0.024475
0.015198
0.020569
0.005432
0.016174
0.009827
0.001526
0.002991
0.010315
-0.004303
0.002502
0.006897
0.005920
0.003967
0.007385
0.017151
0.010315
0.011292
0.002502
0.007385
0.008362
0.006409
0.000061
0.009827
0.009338
0.007385
0.008362
0.019104
0.012268
0.015686
0.013245
0.003967
0.004944
0.016663
0.004944
0.013245
0.013245
0.006897
0.002502
0.004944
0.018127
0.003479
0.011292
0.003967
-0.005280
-0.012115
-0.006256
-0.007721
0.013733
0.003479
-0.008698
0.005920
0.000549
-0.009674
-0.001862
0.009827
0.001526
-0.006744
-0.009186
0.002502
0.002991
0.004944
-0.003326
0.017151
0.007385
-0.002350
0.018127
0.013733
0.002502
-0.001862
0.008850
-0.004303
0.022034
0.009827
0.010315
0.004456
0.003967
-0.005280
-0.001862
-0.002838
-0.014557
-0.006744
-0.008209
-0.013580
-0.012115
-0.009674
-0.011139
-0.011627
-0.009674
-0.014069
-0.012115
-0.024811
-0.011627
-0.016998
-0.020416
-0.012115
-0.015533
-0.015045
-0.022858
-0.011627
-0.004791
-0.011139
-0.031158
-0.016022
-0.031158
-0.021881
-0.020905
-0.009674
-0.017975
-0.016998
-0.007233
-0.010162
-0.019928
-0.016022
-0.014069
-0.010651
-0.014069
-0.021393
-0.011627
-0.024811
-0.023346
-0.020905
-0.004791
-0.014069
-0.024811
-0.005280
-0.018951
-0.014557
-0.018463
-0.017975
-0.011627
-0.008698
-0.002350
-0.009186
0.000549
-0.012604
-0.006256
-0.011139
-0.005768
-0.010651
-0.003326
-0.017487
-0.004791
-0.000885
-0.000885
-0.007721
0.005920
0.004456
-0.006256
-0.004303
-0.003815
0.002502
-0.007233
-0.000397
0.004456
0.005920
-0.001373
0.014221
0.007385
0.009338
-0.007233
0.003479
-0.009674
-0.009674
0.004456
0.010803
-0.002350
0.009827
0.012756
0.016174
0.033752
0.071838
0.092346
0.025940
0.022522
-0.028717
-0.095612
0.024475
-0.060455
-0.118561
-0.052155
0.033752
0.080139
0.025452
-0.002838
-0.037506
0.038147
0.030823
-0.094635
-0.295319
-0.502350
-0.553131
-0.400299
-0.001862
0.262268
0.304260
0.107971
-0.106354
-0.188873
-0.108307
-0.031647
-0.032623
-0.022858
0.007874
0.072327
0.128967
0.182190
0.207092
0.212952
0.216858
0.208069
0.196838
0.192444
0.185120
0.159729
0.133850
0.126526
0.107971
0.085510
0.065979
0.065491
0.060120
0.038635
0.023987
0.041077
0.028381
0.023010
0.027405
0.006409
0.025452
0.009338
0.008362
0.007385
0.014221
-0.003326
-0.002838
-0.001373
-0.002350
-0.009674
-0.002838
-0.009674
-0.017487
-0.018951
-0.020416
-0.027252
-0.009674
-0.024323
-0.026276
-0.013580
-0.016510
-0.020905
-0.014069
-0.017975
-0.017975
-0.017487
-0.010651
-0.023346
-0.012115
-0.010162
-0.017975
-0.017487
-0.010162
-0.001862
0.000549
0.002991
0.002991
-0.003326
0.013733
0.012268
0.004456
0.013733
0.023010
0.020081
0.028381
0.027405
0.042542
0.038635
0.049866
0.045471
0.053772
0.037659
0.044006
0.050354
0.054260
0.052795
0.043030
0.073303
0.062073
0.056213
0.051331
0.056213
0.040100
0.037659
0.017639
0.023499
0.009338
-0.009186
-0.022369
-0.012115
-0.024323
-0.024811
-0.026764
-0.031647
-0.060455
-0.063385
-0.058014
-0.073151
-0.067780
-0.071686
-0.061920
-0.062408
-0.070709
-0.065338
-0.058502
-0.048737
-0.046783
-0.042389
-0.037506
-0.045807
-0.040924
-0.044342
-0.038483
-0.029205
-0.029694
-0.022369
-0.034088
-0.028717
-0.022369
-0.028717
-0.032623
-0.025787
-0.024323
-0.027252
-0.018463
-0.013092
-0.018951
-0.026764
-0.025299
-0.021393
-0.027740
-0.034576
-0.026764
-0.017975
-0.023834
-0.026276
-0.017975
-0.023346
-0.021393
-0.017975
-0.015533
-0.009674
-0.004303
-0.026276
-0.012115
-0.003815
-0.011139
-0.020905
0.000061
-0.016998
-0.008209
-0.003815
-0.012115
-0.006744
-0.016022
-0.004791
-0.001862
-0.006256
-0.011627
-0.002838
-0.013580
-0.020905
-0.014557
0.003967
-0.004791
-0.010651
-0.000397
-0.015533
-0.005280
-0.008209
-0.012115
-0.017487
-0.006256
-0.009674
-0.011139
-0.010651
-0.009186
0.009338
-0.014069
0.009827
-0.009674
0.009338
0.035217
0.050354
0.033264
-0.024323
-0.021393
-0.005768
-0.039948
0.010315
-0.018951
-0.145416
-0.187897
-0.031647
0.079651
0.106995
0.036194
-0.044830
-0.133698
-0.076569
-0.038971
-0.086334
-0.163971
-0.351471
-0.459381
-0.347076
-0.056061
0.181702
0.201721
0.156311
0.037659
-0.080963
-0.094147
-0.074615
-0.064850
-0.023834
0.035706
0.096252
0.148499
0.173889
0.188049
0.207092
0.202698
0.178772
0.170959
0.148987
0.122131
0.117737
0.099182
0.082092
0.063049
0.053284
0.045959
0.029358
0.023499
0.016174
0.014709
-0.001862
-0.001373
0.007385
0.004944
-0.012115
0.008850
0.019104
0.005432
0.000061
0.002014
0.008362
-0.012604
0.002502
0.002014
0.002014
-0.011139
-0.004303
-0.004791
0.001038
-0.000885
0.007874
0.006409
-0.000885
-0.009674
-0.001862
0.001526
-0.007233
-0.012115
0.004944
0.003967
-0.011627
0.004944
-0.006256
0.005432
-0.007721
0.003967
-0.004303
0.002502
-0.014069
0.000061
-0.002350
0.001038
-0.002350
0.006409
0.007874
-0.006256
0.001038
-0.014069
-0.003815
-0.005280
-0.001373
-0.005768
-0.000397
-0.001862
0.002502
-0.018951
-0.008698
-0.006256
-0.003815
-0.011627
-0.015533
-0.009674
-0.007233
-0.006256
-0.007233
0.000549
-0.003326
-0.019928
0.000549
-0.004791
-0.022858
-0.000397
-0.007233
-0.016998
-0.018951
-0.008209
-0.012115
-0.002350
-0.005280
-0.011139
-0.045319
-0.015533
-0.016022
-0.016510
-0.014557
-0.025299
-0.022858
-0.023834
-0.021393
-0.033600
-0.031158
-0.038483
-0.039948
-0.031158
-0.028717
-0.029205
-0.027252
-0.030182
-0.029694
-0.020416
-0.026764
-0.020416
-0.012115
-0.016998
-0.013580
-0.014557
-0.008698
-0.014557
-0.010651
-0.007233
-0.008698
-0.005280
-0.011139
-0.000885
-0.007721
-0.009674
-0.004791
0.000549
-0.013092
-0.013092
-0.008698
-0.003815
-0.008209
-0.007233
0.000549
-0.004303
-0.005768
-0.000397
-0.001373
-0.010651
-0.002838
0.002991
-0.001373
-0.011627
-0.009186
-0.005280
0.013245
-0.005768
0.008362
0.006897
0.010803
0.001526
0.013245
0.018127
0.029358
0.064514
0.053284
0.030823
-0.058014
-0.067291
-0.026276
0.065979
-0.057037
-0.192780
-0.090240
0.057678
0.071350
0.064514
-0.014069
-0.032135
-0.077057
-0.093658
-0.135162
-0.158112
-0.155182
-0.139557
-0.085358
-0.027252
0.010803
0.018616
-0.001862
-0.030182
-0.043365
-0.054108
-0.047272
-0.018951
0.018616
0.028870
0.040100
0.063538
0.081604
0.078674
0.088928
0.103577
0.090881
0.103088
0.105530
0.110413
0.093811
0.101135
0.098694
0.075256
0.056213
0.032288
0.047424
0.026917
0.021057
0.022522
0.018616
0.008850
0.001038
0.002502
-0.007721
-0.005768
-0.012115
-0.021393
-0.010651
-0.021881
-0.006744
-0.028717
-0.020416
-0.026764
-0.017975
-0.016998
-0.022858
-0.016510
-0.001373
-0.007721
-0.000885
0.007385
-0.003326
-0.001862
0.003479
0.000549
0.000061
-0.002838
-0.003815
-0.006256
0.006409
0.008362
0.003967
-0.001862
0.002014
0.002014
0.006897
-0.005280
0.002014
-0.005768
0.001038
-0.006256
-0.005768
0.018616
0.002502
-0.000885
-0.001373
0.006409
-0.000397
-0.002350
0.000061
0.002502
-0.008698
-0.000885
-0.005280
-0.001373
-0.003326
0.001526
0.013245
-0.001862
-0.008209
-0.003326
0.001526
0.000549
-0.003815
0.011292
-0.003815
0.005432
-0.001373
0.002014
-0.003815
-0.009674
-0.002838
0.000061
-0.001862
-0.012115
-0.013092
-0.000397
-0.009674
-0.003326
0.002991
-0.001373
-0.008698
-0.006256
-0.003815
-0.009186
-0.008698
-0.012604
-0.016022
-0.013092
-0.018951
-0.011627
-0.013092
-0.016510
-0.024323
-0.012604
-0.017975
-0.018463
-0.022369
-0.023346
-0.014557
-0.018951
-0.014557
-0.010162
-0.012115
-0.013092
-0.001862
-0.016510
-0.008698
-0.004303
0.002502
-0.012604
0.005920
-0.006744
0.008850
0.012756
0.015198
0.026917
0.023499
0.024963
0.033264
0.035217
0.037659
0.050354
0.056702
0.063538
0.048401
0.052795
0.050842
0.059143
0.052795
0.061584
0.061584
0.056702
0.043030
0.052307
0.044495
0.044006
0.042053
0.063049
0.060608
0.038147
0.002991
-0.029205
-0.016998
0.004944
-0.051666
-0.080963
-0.161041
-0.287018
-0.237701
-0.150787
-0.079010
-0.141998
-0.103424
-0.133209
-0.156647
-0.166412
-0.185944
-0.212311
-0.191315
-0.166412
-0.107819
-0.083405
-0.049713
-0.027740
-0.021881
-0.003326
0.009827
0.020569
0.019104
0.023010
0.042542
0.071350
0.058655
0.054749
0.049377
0.053772
0.045471
0.041077
0.030334
0.026428
0.023499
0.039612
0.031311
0.023987
0.018127
0.012268
0.006897
0.003479
0.002502
0.000061
-0.002350
-0.016022
-0.001862
0.008362
0.019592
0.008850
0.015686
0.007874
-0.003326
-0.002838
0.016174
0.011780
0.014709
0.024963
0.021057
0.019592
0.014221
0.023499
0.023987
0.021545
0.016663
0.015686
0.010315
0.005432
0.001038
-0.004303
-0.000397
-0.006256
0.003479
-0.006744
-0.008209
-0.003326
-0.001862
-0.004303
-0.002350
-0.013580
-0.007721
-0.016998
-0.023346
-0.033112
-0.007233
-0.018463
-0.020416
-0.014557
-0.017975
-0.020905
-0.018463
-0.015533
-0.017487
-0.029205
-0.012604
-0.011139
-0.016998
-0.016022
-0.007721
-0.000397
-0.005768
-0.003815
-0.001373
-0.011627
-0.008698
-0.005768
-0.000397
0.003479
0.012756
0.007874
0.008850
0.010315
-0.000885
0.015198
0.000549
0.012756
0.004944
0.002014
0.006409
0.011780
0.008850
0.003967
0.002014
0.014709
0.004944
-0.004791
0.003967
0.012756
0.005432
-0.000397
0.006897
0.001038
-0.000397
0.009338
0.015198
0.006897
0.017151
-0.007233
0.007874
0.000061
0.006897
0.005432
0.006409
0.003967
0.004456
0.006897
0.006897
-0.002350
0.013245
0.007385
0.007874
0.013733
0.009338
0.004944
0.005920
0.013733
0.015686
0.009827
0.012268
0.012268
0.008362
0.005920
-0.011139
0.006409
0.015198
0.010803
0.016174
0.014709
0.020569
0.012268
0.014221
0.008850
0.018127
0.005920
0.010315
0.008362
0.014709
0.006409
0.012756
0.012756
0.010803
0.003479
0.011292
-0.009186
-0.045319
-0.049713
0.048889
0.138245
0.078186
0.068420
-0.027252
-0.014069
-0.015533
-0.018951
-0.061432
0.011780
0.044983
-0.006256
0.035217
0.031799
-0.006256
-0.068268
-0.143463
-0.208893
-0.234772
-0.185944
-0.083893
-0.006744
0.027893
-0.008698
-0.042389
-0.083893
-0.098053
-0.092682
-0.067291
-0.031647
0.014709
0.037170
0.063049
0.079163
0.092834
0.118713
0.121155
0.120667
0.122620
0.130920
0.128479
0.113831
0.109436
0.093323
0.086487
0.077209
0.065491
0.063049
0.056702
0.044495
0.043518
0.043518
0.037170
0.030334
0.014709
0.028381
0.015686
-0.001373
0.004944
0.021545
0.014221
0.015198
0.007874
0.020081
0.020081
0.011292
0.020081
0.017151
0.021545
0.017151
0.005432
0.003967
0.014221
0.015686
0.012756
0.020569
0.006897
0.004456
0.003479
-0.001373
-0.003326
0.002502
-0.003815
0.013245
0.004456
0.005432
-0.002350
-0.010162
-0.015045
0.000061
-0.010651
-0.006744
-0.016022
-0.020905
-0.025299
-0.020905
-0.011139
-0.026276
-0.018463
-0.015533
-0.018463
-0.011627
-0.016510
-0.021393
-0.006744
-0.010162
-0.022858
-0.004303
-0.010651
-0.021881
-0.015045
-0.001373
-0.006744
-0.013580
-0.010162
-0.006744
-0.024811
-0.010651
-0.011139
-0.010162
-0.021881
-0.003326
-0.012115
-0.003326
-0.011139
-0.006744
-0.000397
0.004456
-0.021393
-0.007721
-0.011627
-0.008698
-0.008209
-0.004791
-0.008209
-0.008209
-0.014069
-0.011139
-0.009186
-0.013580
-0.004791
-0.022858
-0.004791
-0.022858
-0.012115
-0.014069
-0.009674
-0.014557
-0.008698
-0.010162
-0.017487
-0.011627
-0.015045
-0.016998
-0.009674
-0.003815
-0.007233
-0.015045
-0.004791
-0.002350
0.005920
-0.001373
-0.006256
-0.010651
-0.001862
-0.000885
0.001526
-0.005280
-0.001373
0.002014
-0.003326
-0.014069
-0.001862
-0.000397
-0.021393
-0.009674
-0.015045
-0.009186
-0.024323
-0.023346
-0.015045
-0.003326
-0.013580
0.004456
0.006409
-0.005280
-0.005768
-0.001862
-0.005280
-0.016022
-0.016510
-0.004791
0.008362
-0.000885
0.003967
0.006897
0.002991
0.013733
0.028870
0.047913
0.041565
-0.053131
-0.113190
-0.044342
0.112854
0.056213
-0.053619
-0.205475
-0.234772
-0.145416
-0.068268
-0.023346
-0.001373
-0.021881
-0.064362
-0.106354
-0.125885
-0.133698
-0.131256
-0.112213
-0.101959
-0.085846
-0.066315
-0.008209
-0.003326
-0.002350
-0.010162
0.005920
0.002991
0.003967
-0.011139
0.007874
0.021057
0.020569
0.016663
0.000549
0.013245
0.006409
0.008362
0.000061
0.010315
0.003479
0.007874
0.008850
0.002502
-0.010162
-0.003815
0.004944
0.009338
0.017151
0.012756
0.015198
0.018127
0.040100
0.042053
0.052795
0.055237
0.063049
0.067444
0.076721
0.079163
0.096252
0.111877
0.106018
0.108948
0.119202
0.124573
0.115784
0.123596
0.119202
0.104065
0.101135
0.085022
0.082581
0.081116
0.061584
0.051819
0.034241
0.020081
0.007874
-0.004791
-0.015045
-0.016022
-0.027252
-0.025299
-0.038483
-0.044830
-0.055573
-0.057037
-0.058990
-0.053619
-0.055084
-0.051666
-0.042877
-0.028717
-0.034576
-0.036530
-0.027252
-0.025787
-0.013092
-0.011627
0.002014
0.014221
0.014709
0.004456
0.016663
0.024475
0.010315
0.012756
0.018616
0.009338
0.008362
0.015686
0.010803
0.018127
0.009827
0.014709
0.016174
0.023499
0.016174
0.018616
0.018616
0.002991
0.010803
0.026428
0.015198
0.015198
0.017639
0.022034
0.001038
0.011292
0.007874
0.011292
0.014709
0.002014
0.015198
0.009338
0.013245
0.004944
0.003967
0.007874
-0.013580
0.002014
0.002014
-0.000397
-0.006256
0.006897
-0.003815
-0.016998
-0.016510
-0.000885
-0.003326
-0.006256
-0.012115
-0.009674
-0.021881
-0.017975
-0.012115
-0.006744
-0.017975
-0.007721
-0.008698
-0.012115
-0.008698
-0.007721
-0.011627
-0.014557
-0.018463
-0.018463
-0.014557
-0.013092
-0.019928
-0.016998
-0.010651
-0.001373
-0.011627
-0.011139
-0.000397
-0.012604
-0.026276
-0.016998
-0.018463
-0.019928
-0.015045
-0.023834
-0.036530
-0.040924
-0.046783
-0.050201
-0.063385
-0.065338
-0.054108
-0.033112
-0.023346
-0.026764
-0.027740
-0.038483
-0.024811
-0.015533
-0.009186
-0.011139
-0.017487
0.023499
0.049866
0.242249
0.258850
-0.316803
-0.190338
0.076721
0.166077
0.138733
0.099182
0.085999
0.035217
0.009827
-0.012604
-0.007721
-0.013580
-0.021393
-0.010651
-0.015533
-0.014557
-0.021393
-0.015045
-0.029205
-0.015045
-0.029205
-0.023834
-0.022858
-0.017487
-0.018951
-0.001862
-0.005280
-0.005280
-0.010162
0.001526
-0.012115
-0.006744
0.008850
-0.005280
-0.001862
0.002991
-0.001373
-0.008698
0.001526
-0.001862
0.003479
0.006897
0.005920
0.009827
0.002502
-0.020905
-0.012115
-0.004303
-0.013092
-0.013580
-0.003815
-0.008209
-0.013580
0.001038
-0.000885
-0.002350
0.007385
0.001038
0.000549
0.001526
0.002014
0.014221
-0.005768
0.018127
0.000549
0.009338
-0.006256
-0.004791
-0.003815
0.005920
-0.003326
-0.005280
0.013733
-0.007233
0.002502
-0.000885
-0.001373
-0.007233
-0.010651
-0.009674
-0.016022
-0.006256
-0.005768
-0.011139
-0.001373
-0.014557
-0.009674
-0.008698
-0.006256
-0.015045
-0.012604
-0.010651
-0.006256
-0.016998
0.001038
-0.000397
-0.006744
-0.004303
-0.015533
-0.001862
0.004456
0.000549
-0.008698
0.002014
-0.002350
-0.000397
0.007874
0.000061
-0.001862
0.012268
0.003967
-0.002350
-0.003815
0.012268
0.009338
0.000549
0.007385
0.002502
0.010315
-0.007721
0.010315
-0.000885
0.004456
-0.005280
0.004456
-0.005768
-0.006744
0.001526
-0.001373
-0.006744
0.000549
0.008850
-0.000397
-0.000397
-0.004791
0.007874
0.005920
0.008362
-0.003815
0.000061
0.002502
-0.005768
-0.004303
0.002014
0.000061
0.008850
0.000549
0.009827
-0.009186
0.006897
0.002502
-0.005280
0.003479
0.008850
0.011292
0.012756
0.012756
-0.004303
-0.002350
0.014221
-0.002838
0.002014
0.008850
-0.001862
0.006897
0.009338
0.002502
0.000549
0.003967
0.004944
-0.004303
-0.003815
0.013733
0.015686
-0.000397
0.002502
0.000061
-0.002350
-0.002838
0.012268
0.007385
-0.003326
0.008362
0.001526
-0.009674
-0.003326
-0.005280
0.005920
-0.005768
-0.001862
0.005432
-0.005768
-0.000397
-0.010162
0.006897
-0.003815
0.004944
-0.007233
0.006409
-0.008209
0.004456
-0.009186
0.004944
0.002502
0.001038
0.006409
0.004944
0.002502
0.003967
0.023987
0.021057
0.043030
0.030334
0.013733
-0.021881
-0.074127
-0.137604
-0.177643
-0.175690
-0.121979
0.021545
0.129456
0.151917
-0.032135
-0.355377
-0.301666
-0.142975
-0.159088
-0.039459
0.119202
0.148010
0.030823
-0.068268
-0.062897
-0.037506
-0.006744
0.031311
0.075256
0.093323
0.105042
0.112366
0.106506
0.101624
0.092834
0.081604
0.071350
0.062561
0.065002
0.048889
0.049866
0.055237
0.037170
0.046936
0.026917
0.036682
0.023499
0.013245
0.025452
0.014221
0.011780
0.021545
0.014709
0.008850
0.001526
0.009338
-0.010162
0.001526
0.003479
-0.006744
0.001038
0.005920
0.002502
0.000549
0.002991
-0.004303
0.002991
0.002502
0.005432
0.003967
0.000061
0.001038
0.013733
0.005432
0.005432
0.015686
0.013245
0.016663
0.012268
0.007385
0.018127
0.011292
0.022034
0.017151
0.023499
0.019104
0.011780
0.024963
0.019592
0.030823
0.020081
0.024963
0.021057
0.003479
0.019104
0.021545
0.022522
0.002991
0.035706
0.011780
0.027405
0.022034
0.040100
0.028870
0.022034
0.027893
0.022522
0.032288
0.020081
0.028381
0.023499
0.026917
0.020569
0.024475
0.021545
0.009827
0.019104
0.017151
0.015686
0.022522
0.005920
0.013733
0.018127
0.015198
0.000061
0.014221
0.001038
0.000061
-0.002838
-0.011627
-0.009186
-0.007721
-0.000885
-0.008209
0.000549
-0.007721
-0.013092
-0.005768
-0.017975
-0.014069
-0.021393
-0.014557
-0.019440
-0.024811
-0.012115
-0.018951
-0.004791
-0.014069
-0.015533
-0.031158
-0.010651
-0.015533
-0.023346
-0.022369
-0.027740
-0.022858
-0.037994
-0.016510
-0.033112
-0.022858
-0.002838
0.035217
0.047424
0.045471
0.036194
0.023987
0.007874
-0.004791
0.004944
0.014221
0.027893
0.031311
0.043030
0.051331
0.050354
0.041565
0.045959
0.041077
0.040588
0.023499
0.010803
0.004456
0.004456
-0.007721
-0.004791
-0.011627
-0.013092
-0.004791
-0.009186
-0.022858
-0.017487
-0.025299
-0.027252
-0.030182
-0.036041
-0.035553
-0.039948
-0.041412
-0.048248
-0.046295
-0.042389
-0.046783
-0.049225
-0.037506
-0.038483
-0.025299
-0.032623
-0.022858
-0.032135
-0.024323
-0.020905
-0.026764
-0.026276
-0.016998
-0.016510
-0.013580
-0.018463
-0.018951
-0.005768
-0.007721
-0.002350
-0.003815
-0.004791
-0.011627
-0.000397
0.002991
-0.007721
-0.004791
0.012756
-0.000397
-0.006744
0.011780
0.016663
0.013733
0.036194
0.018127
0.014221
-0.017975
-0.040924
-0.052643
-0.022369
-0.082428
-0.124908
-0.120026
-0.168365
-0.329987
-0.406647
-0.373932
-0.349518
-0.229401
-0.082428
0.135315
0.195374
-0.083405
-0.213776
-0.290924
-0.259674
-0.220123
-0.139069
0.011780
0.106995
0.137268
0.166077
0.180237
0.166077
0.161194
0.139221
0.126038
0.129944
0.108948
0.077698
0.056702
0.053772
0.036682
0.025452
0.028870
0.023499
0.027893
0.023010
0.021057
0.019104
0.026428
0.022034
0.027405
0.029846
0.041565
0.032288
0.050354
0.038635
0.047424
0.042542
0.058167
0.057190
0.062561
0.070374
0.079651
0.064514
0.076233
0.084534
0.073303
0.072815
0.078186
0.078674
0.089905
0.083069
0.086975
0.075256
0.075256
0.064514
0.063049
0.044495
0.041077
0.034729
0.023010
0.015686
0.012756
0.010315
-0.001373
-0.002838
-0.011139
-0.013580
-0.023834
-0.017975
-0.023834
-0.027252
-0.035065
-0.035553
-0.022858
-0.034576
-0.031647
-0.027252
-0.021881
-0.024811
-0.010651
-0.017975
-0.016998
-0.014069
-0.009674
-0.017487
-0.003815
-0.014069
-0.005280
-0.013092
-0.007721
-0.009186
0.000061
0.001038
-0.011627
-0.009674
-0.006256
-0.005768
-0.011139
0.000549
-0.005280
-0.009674
-0.004791
-0.003326
-0.006256
-0.000397
-0.007233
0.004456
0.001526
-0.001373
0.000549
-0.007721
-0.007233
-0.008698
-0.002350
-0.001862
-0.002838
-0.001862
-0.003326
-0.010162
0.009338
-0.014069
-0.006256
-0.011627
-0.013580
-0.003326
0.002502
-0.018951
-0.005280
0.004944
0.008850
-0.009186
0.003479
-0.003326
-0.004303
-0.004303
-0.009186
-0.005768
-0.005768
-0.001373
-0.006744
0.014709
-0.002350
0.010315
0.015686
0.020081
0.012268
0.016663
0.022034
0.014709
0.021545
0.028381
0.025452
0.032288
0.039612
0.047424
0.041077
0.034729
0.039124
0.018616
0.023499
0.007874
0.021545
0.020081
0.008850
0.002991
0.016174
0.011780
-0.001373
0.003967
0.013245
0.012268
0.017151
0.029358
0.034241
0.023987
0.023010
0.023010
0.011780
0.023010
0.019592
0.029358
0.025452
0.036194
0.029358
0.042542
0.039124
0.044495
0.048889
0.027893
0.008850
0.002991
-0.015533
-0.032135
0.002991
0.012756
0.045959
-0.092194
-0.071198
-0.061432
-0.110748
-0.103912
-0.013580
-0.048737
-0.096588
-0.120514
-0.112701
-0.097565
-0.115631
-0.125397
-0.127350
-0.092682
-0.031158
-0.047760
-0.075104
-0.051178
-0.055084
-0.060944
-0.064362
-0.029205
-0.024811
-0.011139
0.011292
0.024963
0.034729
0.035217
0.026428
0.013733
0.024963
0.019104
0.026917
0.022034
0.021057
0.018127
0.025452
0.020081
0.026917
0.026917
0.027893
0.018616
0.025452
0.018127
0.020569
0.019104
0.032776
0.026428
0.014221
0.037659
0.023010
0.010803
0.014221
0.028381
0.015686
0.025452
0.020081
0.018616
0.008362
0.013245
0.014709
0.020081
0.010803
0.016174
0.026428
0.009827
0.004944
0.015686
0.019104
0.008850
0.005432
0.020081
0.005432
0.009827
0.012756
-0.000885
0.008362
0.006409
-0.000885
-0.000397
-0.001373
-0.005280
0.002502
-0.000397
-0.005768
-0.000885
0.002014
-0.008698
-0.001862
-0.016998
-0.000397
-0.009186
-0.000885
-0.003326
-0.010162
-0.002350
0.004456
-0.001862
-0.004791
-0.020416
0.002502
-0.013580
-0.006256
-0.009186
0.004944
-0.009186
-0.007721
-0.006256
-0.001862
-0.008698
-0.003815
-0.000397
0.000061
-0.002350
-0.011139
0.002991
-0.010162
-0.011139
-0.015533
-0.001862
-0.004303
-0.007233
-0.003326
-0.002838
-0.021881
-0.000885
-0.006744
-0.011139
-0.014557
0.002014
-0.004791
-0.013580
-0.008698
-0.009186
-0.008209
-0.015045
-0.010162
-0.015045
-0.012604
-0.009674
-0.012115
-0.000397
-0.001862
-0.003326
0.002014
0.000549
-0.009186
-0.001862
-0.007233
-0.000885
0.000549
0.003479
0.001526
0.009338
0.008850
0.022522
0.004944
0.021057
0.014221
0.014221
0.000549
-0.010651
-0.006256
0.001526
-0.000397
-0.003815
0.005920
-0.006256
0.000061
-0.004791
0.004944
-0.013092
-0.018463
-0.017975
-0.023346
-0.019440
-0.030182
-0.029694
-0.014069
-0.025299
-0.023834
-0.011139
-0.015045
-0.006744
0.019592
0.034241
0.058167
0.035217
0.003479
-0.050201
-0.176178
-0.245026
-0.105377
-0.021393
-0.024323
0.021545
0.021057
0.029846
-0.058014
-0.118073
-0.102448
-0.114166
-0.093170
-0.052643
-0.051666
-0.044830
-0.025299
0.010803
0.031799
0.030823
0.058167
0.071350
0.050842
0.039612
0.047424
0.051819
0.066467
0.037170
0.056213
0.051331
0.041565
0.033752
0.034241
0.024475
0.019104
0.037170
0.025452
0.016174
0.009338
0.013733
-0.000397
0.008850
-0.016510
0.002014
0.001038
-0.007721
-0.009674
0.000549
-0.004303
-0.011139
-0.006256
-0.003326
-0.010651
-0.016510
-0.001373
-0.002838
0.007385
-0.005768
-0.008209
-0.005768
-0.004303
-0.000397
0.002502
-0.009674
-0.003815
-0.010651
-0.001373
-0.021881
-0.010162
0.004456
-0.010162
0.001526
0.010803
-0.010651
-0.005280
0.003967
-0.009674
-0.009186
-0.003326
-0.009674
-0.016998
0.002014
-0.008209
0.006897
-0.004791
-0.002838
-0.010162
0.003967
-0.005768
-0.004303
-0.004791
-0.005280
-0.004303
-0.002838
0.004944
0.002502
0.000061
0.001526
0.008850
0.008850
0.014221
-0.005280
0.006409
0.006409
0.004944
-0.002838
0.005920
0.016174
0.004944
0.013733
0.002991
0.008362
0.007385
0.011780
0.004456
0.009827
0.002991
0.002991
0.002014
0.006897
-0.000397
0.003967
0.000549
-0.002350
-0.003815
0.002014
-0.013092
-0.014557
-0.010651
-0.010162
-0.008698
-0.010162
0.003479
-0.001862
-0.005280
-0.007721
-0.002350
-0.008698
-0.007233
-0.006256
0.003967
0.004944
0.011780
0.025940
0.018127
0.020569
0.030334
0.026917
0.037170
0.052795
0.054749
0.064514
0.077209
0.081116
0.093323
0.084534
0.093811
0.104065
0.119202
0.113342
0.141174
0.127502
0.135315
0.135315
0.145569
0.120178
0.103088
0.123596
0.100647
0.096252
0.078674
0.080139
0.049866
0.046448
0.023987
0.002991
-0.006256
-0.017975
-0.025787
-0.036530
-0.048737
-0.073639
-0.066315
-0.082916
-0.084869
-0.088776
-0.084869
-0.085846
-0.070709
-0.066315
-0.060455
-0.060455
-0.049713
-0.040436
-0.034088
-0.031158
-0.027740
-0.021881
-0.019440
-0.010162
-0.007721
0.004944
-0.008698
-0.013092
-0.006256
-0.038971
-0.072662
-0.106354
-0.136139
-0.136627
-0.150299
-0.102448
-0.059479
-0.020905
-0.027252
0.046936
0.037659
-0.076569
-0.164948
-0.153229
-0.271393
-0.259186
-0.136139
0.064026
0.161194
0.085510
0.014709
-0.054108
-0.071198
-0.031158
-0.000885
0.038147
0.066467
0.018616
0.016174
0.013733
0.028870
0.038635
0.061584
0.058167
0.064514
0.060608
0.058655
0.046936
0.042053
0.039612
0.028870
0.036194
0.026428
0.022034
0.017639
0.017639
0.001038
0.020081
0.005920
-0.002350
0.004944
0.002502
-0.007233
-0.000885
-0.005280
-0.006744
-0.026276
-0.007721
0.009827
-0.013580
-0.007721
-0.011139
-0.010651
-0.015045
-0.006744
-0.017975
-0.000885
-0.008698
0.002991
0.013733
-0.000397
-0.004303
-0.008209
0.001038
-0.010651
-0.007721
-0.001862
0.003967
-0.003815
-0.002838
-0.011627
-0.014557
-0.009186
0.001526
-0.009186
-0.004303
-0.010162
-0.008698
-0.003326
-0.002350
-0.014557
0.001526
-0.000397
-0.011627
-0.002838
-0.017975
-0.008698
-0.012604
-0.011627
-0.018951
-0.002838
-0.007721
-0.013580
-0.009674
-0.012115
-0.014069
-0.015533
-0.023346
-0.016510
-0.016510
-0.011139
-0.032135
-0.013092
-0.011139
-0.012604
-0.017487
-0.018951
-0.012115
-0.021393
-0.014069
-0.012604
-0.008209
-0.027740
-0.010651
-0.015533
-0.003815
-0.016022
0.002991
-0.004791
-0.010162
-0.015533
0.000061
-0.006256
-0.014557
-0.010162
0.006409
-0.011627
-0.010162
-0.007233
-0.010162
0.002014
0.000549
-0.009674
-0.002838
-0.003815
-0.014069
-0.005280
0.009827
-0.007233
-0.004303
0.002991
-0.002350
0.000549
-0.004791
-0.000397
-0.016022
0.000061
0.001526
-0.003326
0.005432
0.004944
-0.003815
0.008362
-0.002838
0.001526
0.004456
-0.008698
-0.002350
-0.009674
0.003479
-0.005280
0.002502
-0.003326
0.011780
-0.000397
-0.002350
0.002014
-0.010162
0.003967
0.009827
0.001038
-0.011627
-0.006256
-0.006256
-0.000397
-0.020905
-0.021881
-0.020905
-0.018951
0.009827
0.017639
-0.003815
-0.020905
-0.040436
-0.082916
-0.106354
-0.106354
-0.097565
-0.059479
-0.043365
-0.039459
-0.051178
-0.050690
-0.068268
-0.046295
-0.025299
-0.027252
-0.020905
-0.017975
0.010315
0.004944
0.015198
0.028381
0.057678
0.081604
0.101624
0.112366
0.121155
0.099182
0.084534
0.083069
0.121155
0.104065
0.030823
-0.116608
-0.031158
0.065979
0.092346
0.056213
0.010803
0.013245
-0.037506
-0.062897
-0.081940
-0.044830
-0.007721
-0.006744
-0.018951
-0.024323
-0.028717
-0.026276
-0.019928
0.007385
0.003967
0.023010
0.031799
0.023987
0.015198
0.027893
0.023499
0.020081
0.020081
0.019104
0.017639
0.005920
0.021545
0.010315
0.016174
0.005432
0.014709
0.015198
0.004944
-0.000397
0.008362
0.011292
-0.007233
-0.001373
0.013245
0.000061
0.006409
-0.002350
-0.007233
0.002991
-0.003326
-0.011627
-0.004303
-0.007233
-0.001373
-0.002838
-0.008209
-0.002838
-0.009186
0.003479
-0.009186
-0.004303
0.002502
0.000061
-0.005280
-0.006256
0.003479
-0.006744
-0.000397
0.010803
-0.000885
-0.000885
-0.003326
-0.002350
0.003479
-0.016510
0.007385
0.004456
0.010315
-0.004791
-0.002350
0.006897
0.002014
-0.004791
0.002991
0.003967
-0.001862
0.001526
-0.004303
-0.008209
-0.018463
-0.007721
-0.015045
-0.010651
-0.012115
-0.015045
-0.008209
-0.021393
-0.016022
-0.021881
-0.018951
-0.018951
-0.023834
-0.010162
-0.001373
-0.009674
-0.009674
-0.019928
-0.014557
-0.015045
-0.016998
-0.014557
-0.008698
-0.014557
-0.006256
-0.007721
-0.006744
-0.011627
0.001526
-0.005280
-0.001862
-0.013092
-0.006744
-0.001862
-0.005768
-0.001373
-0.005768
-0.001373
0.002014
0.007385
0.000549
0.008850
0.009338
0.001526
-0.007233
-0.006256
-0.004791
-0.002350
-0.002350
-0.012604
-0.017975
-0.029205
-0.041901
-0.043854
-0.045319
-0.043854
-0.035553
-0.038971
-0.050690
-0.044342
-0.049225
-0.055084
-0.031158
-0.049225
-0.046783
-0.027252
-0.039948
-0.039459
-0.023834
-0.027252
-0.028229
-0.018951
-0.000397
0.006897
0.003479
0.016663
0.014709
0.014709
0.023987
0.001038
0.001038
0.013245
0.021057
0.010803
0.024963
0.022034
0.029358
0.033752
0.016174
0.007385
0.016663
0.019592
-0.005280
-0.005768
0.008850
-0.029205
-0.036041
0.035706
0.124573
0.055237
-0.039459
-0.200592
-0.129791
0.039612
0.109924
0.033264
-0.041412
-0.022858
0.011780
-0.006744
-0.007233
0.002502
-0.027252
-0.023346
-0.021881
0.003479
-0.030182
0.023499
0.077698
0.059631
0.024963
0.011292
0.000061
0.003479
0.015686
0.019592
0.039612
0.038635
0.040588
0.056213
0.049377
0.040100
0.049377
0.043518
0.037659
0.037170
0.032776
0.035706
0.033752
0.031311
0.020569
0.033264
0.028870
0.029846
0.012268
0.031311
0.024963
0.017639
0.011780
0.011292
0.009338
0.017639
0.009338
0.013733
0.014709
0.014221
0.023010
0.008850
0.010315
0.002991
0.012268
0.002991
-0.006256
0.011292
0.011292
0.015198
0.004456
0.013733
0.013245
0.003967
0.002991
0.011292
0.003967
0.001038
-0.005280
-0.008698
0.000549
-0.004791
-0.005280
0.011780
-0.007233
-0.003326
-0.001373
0.003479
-0.020416
-0.016510
0.001038
-0.019440
-0.002350
0.002991
-0.017487
-0.013580
-0.011627
-0.008698
-0.000397
-0.008209
-0.017487
-0.004303
-0.014557
-0.016022
-0.007721
-0.002838
-0.010651
-0.005768
-0.008209
-0.005280
-0.004303
-0.006744
-0.002838
-0.005280
-0.004791
0.004944
-0.004791
0.007874
-0.001373
0.005432
0.003479
0.004456
0.003967
0.014709
-0.001862
-0.000397
-0.001862
0.007385
0.008850
0.006409
0.015686
0.008362
0.008362
0.014221
0.019592
0.021057
0.008850
0.000061
0.018127
0.012268
0.006409
0.012268
0.024475
0.023987
0.029846
0.028870
-0.006744
-0.072662
-0.192780
-0.268951
-0.231842
-0.100494
-0.061920
-0.067780
-0.106354
-0.159576
-0.201080
-0.194733
-0.190826
-0.195221
-0.193268
-0.192291
-0.198151
-0.165924
-0.142975
-0.110260
-0.091217
-0.069244
-0.058990
-0.037506
-0.035065
-0.018951
-0.003326
-0.004303
0.005920
-0.000885
0.003967
0.005920
0.013245
0.014221
0.021545
0.007874
0.015686
0.005432
0.019104
0.008850
0.024475
0.005920
0.013245
0.027893
0.023499
0.024475
0.019104
0.052307
0.090881
0.086487
0.059143
0.047913
0.000549
-0.054596
0.157288
0.108459
0.027893
-0.023346
-0.046783
0.052795
0.094299
0.043030
-0.013580
-0.040436
-0.012604
0.032288
0.022522
0.053772
0.082581
0.049377
0.021545
0.002991
0.005432
0.010315
0.023499
0.010315
0.016663
0.020569
0.024963
0.015686
0.022522
0.020569
0.000061
0.017151
0.020569
0.011780
0.010803
0.010803
-0.011139
-0.022858
-0.016510
0.002014
0.027893
0.026917
0.027405
0.050354
0.040100
0.045959
0.040100
0.066467
0.067444
0.064514
0.054260
0.040100
0.020081
-0.001862
0.016663
0.029358
0.050842
0.044006
0.075745
0.123596
0.140198
0.221252
0.230042
0.121643
-0.028229
-0.034576
0.021057
0.104065
0.158752
0.179260
0.172424
0.146057
0.127991
0.108459
0.097717
0.082581
0.074768
0.049866
0.039124
0.019104
0.019592
0.002502
0.004944
0.004944
-0.000397
0.001526
0.009338
-0.010162
-0.000397
0.001526
-0.006256
0.002014
-0.011139
0.003479
-0.011627
-0.003326
-0.007721
0.009338
0.001038
0.000061
-0.018463
0.001526
-0.005280
-0.015533
-0.005768
-0.011627
-0.009674
-0.010651
-0.005768
-0.016022
-0.010651
-0.001373
-0.007233
-0.000397
-0.006744
-0.019440
-0.010651
-0.005280
-0.007233
-0.007233
-0.004791
-0.002350
-0.007721
-0.004303
-0.005280
-0.005280
-0.002838
-0.009674
-0.006256
0.002502
-0.005768
-0.003815
-0.006744
-0.008698
0.001526
0.005432
-0.004303
-0.005280
-0.004791
-0.005768
-0.006744
-0.003326
-0.007233
-0.004791
0.003967
0.000549
-0.015045
-0.033600
-0.037018
-0.079498
-0.114655
-0.097565
-0.050201
-0.047272
-0.037506
-0.062408
-0.058502
-0.077545
-0.079498
-0.101959
-0.082916
-0.079498
-0.083405
-0.075592
-0.073639
-0.071198
-0.045319
-0.037018
-0.031647
-0.028717
-0.019440
-0.016998
-0.004791
-0.012604
-0.018463
-0.003815
-0.000397
-0.012604
-0.010651
0.005920
-0.004791
-0.016510
-0.006744
-0.007721
-0.004303
-0.008698
-0.006256
-0.009674
0.000061
-0.013092
-0.004791
0.002014
0.001038
0.010803
0.018127
0.028381
0.031311
0.051331
-0.012604
-0.044830
-0.026276
0.003967
-0.018463
-0.065338
-0.130280
-0.049713
0.045959
0.076721
0.010803
-0.063385
-0.132233
-0.091705
-0.065826
-0.063385
-0.025299
0.014221
-0.003326
-0.029694
-0.043854
-0.023834
-0.004791
-0.013092
0.008362
0.010315
0.016663
0.016174
0.019592
0.027893
0.028381
0.017151
0.016174
0.028870
0.028870
0.009827
0.022034
0.011292
0.006897
0.007874
0.018127
0.005920
-0.006256
0.003479
-0.006256
-0.008209
-0.005768
-0.007721
-0.010651
-0.000397
-0.006256
-0.009674
-0.007233
-0.019928
-0.004791
-0.007233
-0.002838
0.001526
-0.009186
-0.006744
-0.008209
-0.010162
-0.004303
-0.009674
0.000061
-0.002838
0.016663
0.012756
0.014221
-0.010162
-0.012115
-0.009674
0.018616
-0.000397
0.013733
0.001038
0.006409
0.012756
0.004944
0.011292
0.007385
0.015198
-0.001373
0.015198
0.009338
0.014709
0.022522
0.021057
0.038635
0.043030
0.040588
0.053772
0.059143
0.061096
0.036194
0.052307
0.045959
0.041565
0.050354
0.068420
0.065979
0.057678
0.026917
-0.004303
-0.036530
-0.028229
-0.014557
-0.002838
0.009827
0.006409
0.028870
0.009827
-0.005768
-0.008698
-0.003326
-0.020416
-0.019440
-0.018951
-0.011627
-0.000397
0.018127
0.034729
0.026917
0.025452
0.028381
0.032288
0.022034
0.015686
0.001038
0.002502
-0.011139
-0.015045
-0.011139
-0.014557
-0.009674
-0.004303
-0.016510
-0.026276
-0.016022
-0.015533
-0.021881
-0.016022
-0.030182
-0.018951
-0.033600
-0.033600
-0.022369
-0.015533
-0.020416
-0.010651
-0.023834
-0.012604
-0.024811
-0.013580
-0.017487
-0.015533
-0.015045
-0.013092
-0.012604
-0.011627
-0.014069
-0.016022
-0.014069
-0.013580
-0.011627
-0.008209
-0.020416
-0.018463
-0.016998
-0.012115
-0.014557
-0.013092
-0.002350
-0.012604
0.000549
-0.003815
-0.006744
-0.013092
-0.009674
-0.004303
-0.012604
-0.008698
-0.001862
-0.002838
-0.009186
-0.002350
-0.021881
0.004456
-0.011627
-0.019928
-0.009186
-0.004303
-0.009186
-0.002838
0.002991
0.001038
-0.007721
-0.003326
-0.002350
-0.002838
-0.001373
-0.006256
-0.000397
-0.017487
-0.004303
0.000061
0.009338
-0.001862
0.002991
0.016174
0.027893
0.047913
0.058655
0.067932
-0.011139
-0.232819
-0.257233
-0.103424
-0.055573
0.008362
0.050842
0.104065
0.020569
-0.079498
-0.077545
-0.091217
-0.111237
-0.053131
-0.048737
-0.019440
-0.015045
0.013733
0.028870
0.041565
0.052307
0.059143
0.050354
0.056702
0.050354
0.045959
0.053284
0.044006
0.050842
0.031799
0.031311
0.040100
0.042542
0.030823
0.025452
0.038147
0.033264
0.035217
0.029846
0.041565
0.037659
0.021057
0.034729
0.040100
0.030334
0.031799
0.032288
0.035706
0.021545
0.010315
0.008362
0.023987
0.015686
0.016174
0.010315
0.007385
0.005920
0.000549
-0.012604
-0.019440
-0.023346
-0.023346
-0.041412
-0.045319
-0.054108
-0.047760
-0.037506
-0.059479
-0.082428
-0.064850
-0.048248
-0.056549
-0.074615
-0.075104
-0.068268
-0.073639
-0.074615
-0.067780
-0.035553
-0.026276
-0.037018
-0.029205
-0.031647
-0.027740
-0.026764
-0.010162
-0.007721
-0.008209
0.004456
0.007874
-0.002350
0.009338
-0.005768
-0.006256
-0.011139
-0.015533
-0.042389
-0.057037
-0.077545
-0.117584
-0.155182
-0.160553
-0.149323
-0.098053
-0.026764
0.041565
0.110901
0.087952
0.048889
0.003479
0.000061
0.015198
0.062073
0.115295
0.143127
0.177795
0.220764
0.234436
0.239807
0.244202
0.236877
0.227112
0.211487
0.191956
0.173401
0.161682
0.134338
0.095764
0.091858
0.078674
0.048401
0.046448
0.037170
0.029358
0.026917
0.031799
0.020569
0.024963
0.011780
0.015198
0.022522
0.007874
0.010803
0.009827
0.009338
0.020081
0.011292
0.002502
0.008850
0.005432
0.002991
0.000061
0.000061
-0.014557
0.006409
-0.004303
0.000549
0.002502
-0.005768
-0.003815
0.001038
-0.003326
-0.006744
0.003967
-0.015533
-0.004303
-0.012115
-0.013580
-0.012604
-0.014557
-0.018951
-0.013092
-0.018463
-0.022369
-0.020416
-0.016022
-0.028717
-0.023346
-0.028717
-0.028229
-0.016998
-0.021393
-0.029694
-0.014557
-0.024323
-0.026276
-0.028717
-0.025299
-0.028229
-0.022369
-0.024323
-0.023346
-0.018951
-0.026764
-0.015533
-0.020416
-0.024811
-0.023834
-0.023834
-0.017975
-0.016022
-0.019928
-0.027740
-0.018463
-0.014069
-0.021393
-0.013580
-0.015533
-0.016022
-0.008698
0.011292
0.020569
0.049377
0.005920
-0.017975
-0.035065
-0.070709
-0.130280
-0.026764
-0.033112
-0.068268
-0.108307
0.029358
0.025940
-0.062408
-0.095123
-0.085358
-0.067291
-0.071198
-0.100006
-0.085358
-0.039459
-0.031647
-0.027740
-0.028717
-0.023346
-0.005768
0.002502
0.011292
0.016174
0.027405
0.029846
0.042542
0.039124
0.035217
0.050354
0.034241
0.029358
0.016174
-0.013092
-0.055084
-0.101471
-0.115631
-0.105377
-0.006256
0.023010
0.018616
-0.001373
-0.051666
-0.064362
-0.079987
-0.074615
-0.087799
-0.055573
-0.058990
-0.031158
-0.023346
0.002991
0.002991
0.011292
0.023499
0.007385
0.011780
0.006409
0.030334
0.011292
0.014709
0.005432
0.011292
-0.000397
-0.000397
-0.019928
-0.020416
-0.016998
-0.020905
-0.017975
-0.010162
-0.015045
-0.022369
-0.015045
-0.013580
-0.029205
-0.012604
-0.013092
-0.006744
-0.005280
-0.034088
-0.037018
-0.025299
0.003967
0.000549
0.013245
0.013245
-0.001862
-0.014557
-0.004791
0.009827
0.002014
-0.007233
0.009827
0.020569
0.015686
0.032776
0.039612
0.043518
0.037659
0.039612
0.030334
0.031799
0.033264
0.053772
0.041565
0.041565
0.040588
0.053284
0.037659
0.030334
0.002014
-0.015045
-0.002350
0.004456
0.010315
-0.002838
0.022522
-0.031158
-0.046295
-0.029205
-0.016998
0.022034
0.005432
0.013245
0.034729
0.015198
-0.032623
-0.038971
-0.012115
0.016663
0.041077
0.053772
0.058655
0.053284
0.039612
0.035706
0.034729
0.041077
0.031799
0.036682
0.050842
0.041077
0.044495
0.043518
0.040100
0.041077
0.025940
0.039124
0.032288
0.035217
0.036682
0.038147
0.044495
0.041565
0.038147
0.050354
0.048889
0.044006
0.039612
0.045471
0.046936
0.053772
0.064026
0.058655
0.067932
0.059143
0.059631
0.060608
0.069885
0.053772
0.061584
0.065002
0.061096
0.045959
0.050354
0.053284
0.035217
0.031311
0.029358
0.019104
0.004944
0.006897
-0.040436
-0.027740
-0.035553
-0.034088
-0.040436
-0.047272
-0.058990
-0.071686
-0.060455
-0.078522
-0.082916
-0.079010
-0.075592
-0.070221
-0.064362
-0.074127
-0.063385
-0.069733
-0.053619
-0.030182
-0.034576
-0.049713
-0.041901
-0.035065
-0.024323
-0.027740
-0.035065
-0.018463
-0.018463
-0.020416
-0.009186
-0.010162
-0.013092
-0.012604
-0.012604
-0.005768
-0.008698
-0.009186
0.001038
0.003967
0.003479
0.012756
0.007874
0.008362
0.020081
0.021545
0.029846
0.049377
0.079163
0.111389
0.069397
-0.049713
-0.096100
-0.025787
-0.059967
-0.067291
-0.060944
-0.054108
0.097229
0.129944
-0.000885
-0.099030
-0.087799
0.018616
0.046936
-0.034088
-0.083405
-0.098541
-0.097565
-0.064850
-0.007721
0.009338
0.021545
-0.001373
0.023987
0.001526
-0.013580
-0.025299
0.002014
-0.006744
-0.060455
-0.070221
-0.057037
-0.043365
-0.021881
-0.027252
-0.033600
-0.030182
-0.056549
-0.048737
-0.037018
-0.030670
-0.000885
0.001526
0.005920
-0.015533
-0.018463
-0.020416
-0.015533
-0.018951
0.001038
-0.005280
-0.001373
-0.002838
0.009338
-0.013092
-0.000397
-0.002838
-0.000885
-0.019928
0.000061
-0.013580
0.012756
-0.015045
-0.002350
0.003967
0.004456
-0.020416
-0.009674
0.000061
-0.011627
0.005432
0.012756
0.012756
0.008850
0.012756
0.023010
0.028381
0.022034
0.023499
0.025452
0.025940
0.015686
0.014709
0.023987
0.023987
0.022034
0.022034
0.019592
0.016663
0.006897
0.000549
-0.004303
0.021545
0.065979
0.060120
0.066467
0.015198
0.018127
0.009827
-0.019928
-0.021393
-0.000397
0.020569
0.044006
0.071838
0.065002
0.038147
0.033752
0.024475
0.013733
0.005432
0.000549
0.024963
0.017639
0.016663
0.011780
0.016663
-0.006744
0.011292
0.009338
0.015686
0.015686
0.017151
0.018127
0.014709
0.014221
0.001038
0.016663
0.005432
0.000061
0.004944
0.001038
-0.011627
-0.005768
-0.006256
-0.000885
-0.007233
-0.004791
-0.012115
0.007874
-0.016022
-0.007721
-0.010162
-0.008698
-0.016022
0.002991
0.000549
-0.015045
-0.001862
-0.017487
-0.008698
-0.008209
-0.014557
-0.015045
-0.015045
-0.013580
-0.013580
-0.005280
-0.008209
-0.011627
-0.017975
-0.021881
-0.010162
-0.013580
-0.016998
-0.024323
-0.016022
-0.005280
-0.020416
-0.016998
-0.014069
-0.015533
-0.022369
-0.007233
-0.022369
-0.002350
-0.028717
-0.022369
-0.014069
-0.011139
-0.011139
-0.009186
-0.007721
-0.016998
-0.016022
-0.005768
-0.010651
-0.015533
-0.005768
-0.010651
-0.009674
-0.021393
-0.014557
-0.012604
-0.003815
-0.006744
-0.011627
-0.001373
-0.000885
-0.010651
0.016174
0.018616
-0.004791
-0.014557
-0.013580
-0.012115
-0.000397
0.054749
0.004944
-0.033112
-0.152252
-0.048248
0.050842
0.035217
-0.080475
-0.006744
-0.012115
-0.058014
-0.075592
-0.066315
-0.051178
-0.033600
-0.008698
-0.044342
-0.044342
-0.000397
-0.001373
-0.013092
-0.015045
-0.000397
-0.002350
0.014709
0.008850
0.013245
0.013245
0.008850
0.013245
0.018127
0.021545
0.028381
0.040100
0.029358
0.020569
0.029358
0.036194
0.012268
0.015686
0.009338
0.004456
-0.005768
0.003479
-0.005768
-0.005280
-0.008209
-0.029205
-0.025299
-0.045319
-0.061432
-0.037506
0.018127
0.024475
-0.008698
-0.004303
-0.020416
-0.021393
-0.023346
-0.024811
-0.015045
-0.000397
-0.006744
0.003967
0.004456
0.005920
0.005432
0.002991
-0.002838
-0.001862
-0.004791
-0.007721
-0.013580
-0.013580
-0.015045
-0.019928
-0.015533
0.001038
-0.005280
-0.001373
-0.003815
0.013733
0.004944
0.009827
-0.002350
0.008362
-0.008698
-0.005280
-0.002838
0.005432
0.003479
-0.001373
0.002991
-0.007721
-0.009674
-0.008698
-0.012115
-0.016510
-0.007233
-0.024811
-0.009186
-0.021881
-0.033112
-0.022858
-0.008209
0.002991
0.010803
0.023010
-0.015045
-0.030182
-0.022858
0.002502
0.011780
0.021545
0.032776
0.033752
0.034241
0.027893
0.025452
0.023010
0.020569
0.023987
0.031311
0.020081
0.006409
0.027893
0.023499
0.026428
0.028381
0.012756
0.017639
0.008850
0.015198
0.017151
0.004944
0.009827
0.006897
0.011292
-0.002350
0.000061
0.005432
-0.000397
0.003479
-0.011139
0.003967
-0.007721
-0.010162
0.000549
0.007874
-0.011627
-0.009186
0.007385
-0.009186
-0.001373
0.001038
0.003479
-0.006256
0.004456
-0.002350
0.010803
-0.010651
-0.001862
0.003479
-0.001373
0.000549
-0.006256
-0.007233
-0.005768
0.003479
-0.007721
-0.001373
0.002502
0.011780
0.008850
0.009827
0.001038
0.003479
0.001526
0.001038
-0.001862
0.003967
0.001038
0.009338
-0.006744
0.009827
0.014221
0.019592
0.008850
0.011292
0.008850
-0.013580
-0.032135
-0.017487
0.035217
0.047913
-0.054108
-0.197174
-0.122467
-0.026276
0.088440
0.040100
0.002014
-0.024811
-0.038483
-0.093170
-0.082916
-0.035065
0.015198
-0.003326
-0.045807
-0.052155
-0.007233
0.023987
0.031799
0.033264
0.025452
0.015198
0.019592
0.017151
0.025940
0.015686
0.021545
0.025452
0.022522
0.014709
0.018127
0.015198
0.018616
0.008362
0.031311
0.012756
0.027405
0.024963
0.036194
0.037659
0.030823
0.036682
0.036682
0.028381
0.033264
0.039124
0.040100
0.032288
0.030823
0.027405
0.041077
0.030334
0.031799
0.028870
0.023010
0.031311
0.020081
0.023499
0.010803
0.013245
0.015198
-0.000885
-0.004791
-0.014069
0.001038
-0.025787
-0.014557
-0.006744
-0.016022
-0.002350
-0.005280
0.006409
0.031799
0.054749
-0.024811
-0.167877
-0.290924
-0.299225
-0.238678
-0.138092
-0.116119
-0.079010
-0.096588
-0.114166
-0.177643
-0.245026
-0.279205
-0.226959
-0.205963
-0.206451
-0.186920
-0.153229
-0.123932
-0.082916
-0.056549
-0.039459
-0.022858
0.002991
0.010315
0.027893
0.028870
0.041565
0.055237
0.068420
0.079651
0.073792
0.101624
0.122131
0.127014
0.138245
0.152405
0.127502
0.129456
0.130432
0.115295
0.090393
0.077209
0.092834
0.066956
0.086975
0.069397
0.068420
0.061584
0.053284
0.020081
0.001526
0.001526
-0.007233
-0.030182
-0.020905
-0.052155
-0.044342
-0.076080
-0.090240
-0.071686
-0.011627
0.014709
-0.020905
-0.008209
0.060608
0.114319
0.010803
-0.031158
-0.039948
0.005432
0.050354
0.074768
0.070374
0.053772
0.060120
0.050842
0.059631
0.058655
0.073303
0.068420
0.080627
0.068909
0.075256
0.075256
0.089905
0.073792
0.065491
0.066956
0.069885
0.071838
0.084045
0.081604
0.082581
0.075745
0.085510
0.079651
0.071838
0.077698
0.073303
0.071838
0.071838
0.082092
0.076721
0.072815
0.065979
0.059631
0.050842
0.050842
0.028381
0.020569
-0.000397
-0.015533
-0.010651
-0.019440
-0.026276
-0.031647
-0.028229
-0.039459
-0.037506
-0.047272
-0.052155
-0.049713
-0.061920
-0.070221
-0.055573
-0.043365
-0.029205
-0.009674
-0.029694
-0.017487
0.033752
-0.093170
-0.090729
-0.040436
-0.116119
-0.019928
-0.011139
-0.030182
-0.022858
-0.041412
-0.060455
-0.071686
-0.058014
-0.066803
-0.025299
-0.016022
-0.024323
-0.045807
-0.048248
-0.033112
-0.018951
-0.018463
-0.011627
0.005432
0.012756
0.005432
0.005920
0.019104
0.022522
0.008850
0.012756
0.011780
0.024963
0.019592
0.028381
0.021545
0.020081
0.012756
0.019592
0.016174
0.013245
0.013245
0.026917
0.011780
0.007874
0.022034
0.017639
0.023987
0.020081
0.032776
0.026428
0.029358
0.024475
0.023010
0.032288
0.027405
0.028870
0.039124
0.043518
0.034241
0.027405
0.014221
0.003967
-0.034576
-0.071198
-0.128815
-0.106842
-0.029205
-0.011627
-0.030182
-0.058502
-0.082916
-0.091705
-0.108795
-0.112213
-0.118561
-0.118561
-0.132721
-0.127838
-0.110748
-0.099518
-0.097076
-0.082916
-0.070221
-0.084869
-0.071686
-0.051666
-0.055084
-0.056549
-0.046783
-0.041901
-0.030182
-0.031158
-0.027252
-0.013092
-0.009674
-0.019928
-0.000397
0.006897
0.011780
0.025940
0.027405
0.013245
0.019104
0.034729
0.030334
0.038147
0.034241
0.051331
0.040100
0.031799
0.036682
0.034729
0.027893
0.033752
0.032288
0.031311
0.032288
0.025940
0.024475
0.028870
0.012756
0.024475
0.022522
0.024475
0.019104
0.018616
0.021545
0.017151
0.015198
0.028381
0.021057
0.010315
0.017639
0.020569
0.017639
0.019592
0.034729
0.030334
0.034729
0.039124
0.054260
0.044495
0.055725
0.057678
0.052795
0.045471
0.045959
0.045959
0.054749
0.032288
0.052307
0.041565
0.036194
0.023010
0.039612
0.009338
0.003967
0.015686
0.000061
0.012756
0.002502
0.012268
0.013733
0.032288
0.021545
0.012756
0.003967
0.016174
0.022034
0.043030
0.063049
0.052795
0.059631
0.051819
0.047913
0.030334
0.034729
0.035706
0.033264
0.027405
0.023499
0.029358
0.023010
0.013245
0.017639
0.017639
0.027405
0.025452
0.024475
0.010803
-0.008698
-0.011627
-0.002838
-0.017975
0.047424
0.073303
-0.011139
-0.076080
-0.038483
-0.075592
-0.053131
0.033752
0.025452
-0.016998
-0.069244
-0.081940
-0.063873
-0.052155
-0.035065
-0.067291
-0.034088
-0.025299
-0.019928
-0.041412
-0.021881
-0.029205
-0.014557
-0.013580
0.001038
-0.016998
-0.008209
-0.000397
0.023010
0.006409
0.022522
0.022522
0.015686
0.002991
0.020081
0.017151
0.008850
0.018616
0.016174
0.004944
0.010803
0.005432
-0.000397
0.008362
-0.005280
0.000549
0.000549
0.006897
0.002991
-0.006744
-0.004303
0.002014
0.000549
0.004944
0.002014
-0.004791
0.008850
0.004456
-0.010651
-0.001862
-0.002838
0.005432
-0.011627
-0.002350
-0.000885
-0.006256
0.009827
-0.004303
-0.005280
-0.009186
0.000061
-0.010651
0.008362
-0.005768
0.003479
0.001038
-0.001373
0.000549
-0.004303
0.001526
-0.006256
0.002502
-0.008209
-0.002838
-0.015045
-0.010162
-0.013092
0.009338
0.000061
-0.002838
-0.000397
0.000061
-0.013092
-0.011627
0.004944
0.000061
-0.009674
0.005432
0.002014
-0.011139
-0.003815
-0.002350
-0.005768
-0.014069
-0.007233
-0.010162
-0.011627
-0.013092
-0.002838
-0.007233
-0.011627
-0.010651
-0.003815
-0.005768
-0.010162
-0.012604
-0.018463
-0.014069
-0.010651
-0.016022
-0.007721
-0.016998
-0.025299
-0.009186
-0.019928
0.002014
-0.018463
0.002502
-0.015533
-0.022858
-0.016022
-0.004303
-0.013580
-0.008209
0.011292
-0.004303
-0.016510
-0.011627
0.000061
-0.025299
-0.010651
-0.009674
-0.000885
-0.006744
-0.001862
0.009338
0.016174
0.018616
0.034729
0.038635
0.029358
0.014709
-0.030670
-0.037506
-0.088287
-0.146393
-0.147858
-0.089264
0.013733
0.111877
0.098694
-0.004303
-0.070709
-0.071198
-0.064850
-0.054596
-0.024323
0.010315
0.006409
0.034729
0.052795
0.055725
0.062561
0.049377
0.039612
0.039124
0.044006
0.054260
0.045959
0.061584
0.056702
0.042542
0.020569
-0.043365
-0.048737
-0.028229
-0.027252
0.024475
-0.074615
-0.074615
-0.156647
-0.023346
0.043518
0.011292
-0.047760
-0.073639
-0.061432
-0.055573
-0.045807
-0.080963
-0.046295
-0.018463
-0.018463
-0.002838
0.006409
-0.013580
-0.002838
0.038635
0.035217
0.036194
0.031311
0.036194
0.023987
0.023987
0.024963
0.034241
0.014221
0.020569
0.015686
0.018616
0.014221
0.004944
0.020081
0.003967
-0.002838
0.008362
0.009827
0.006409
-0.000397
0.008362
0.005432
0.007874
0.008850
-0.003326
0.007874
-0.014069
0.002014
-0.002350
0.003967
-0.006744
-0.008698
0.001038
-0.006256
-0.003815
0.003479
-0.001862
-0.002838
-0.008698
0.001526
-0.004791
0.005432
0.019592
0.008362
0.015198
0.009338
0.027405
-0.004303
0.023987
0.008362
0.006409
0.010803
0.004944
0.005432
0.017639
0.023499
0.005920
0.022522
0.015198
0.012268
0.013733
0.027405
0.011292
0.017151
0.017639
0.021057
0.010803
0.014709
0.007874
0.009827
0.009827
-0.008698
0.002014
-0.000397
-0.010651
-0.007233
-0.006744
-0.002350
-0.013580
-0.010651
-0.013092
-0.015045
-0.015533
-0.032623
-0.019440
-0.023346
-0.024323
-0.029205
-0.027252
-0.037018
-0.034576
-0.036041
-0.033112
-0.030182
-0.045319
-0.035553
-0.047760
-0.037994
-0.025299
-0.043854
-0.046783
-0.033112
-0.038483
-0.044830
-0.026764
-0.023346
-0.027252
-0.025787
-0.033112
-0.030182
-0.027252
-0.028717
-0.022858
-0.018951
-0.009674
-0.020416
-0.002838
-0.007721
-0.000397
0.010315
0.005432
0.020569
0.029846
0.027405
0.026917
0.041077
0.037170
0.041565
0.054749
0.055725
0.055237
0.059631
0.070374
0.071838
0.071838
0.078674
0.066956
0.073792
0.070374
0.066467
0.074768
0.071838
0.068909
0.057190
0.053284
0.044983
0.038147
0.023499
0.015198
-0.002350
-0.009674
-0.016022
-0.027740
-0.028717
-0.037994
-0.043365
-0.050201
-0.051666
-0.058990
-0.069733
-0.066315
-0.072662
-0.058502
-0.060944
-0.043854
-0.042877
-0.029205
-0.028717
-0.022369
-0.010651
-0.000397
0.037659
0.064514
0.080627
0.117737
0.127502
0.106995
0.124084
0.087463
0.052795
-0.024323
-0.097076
-0.014557
-0.084381
0.005432
0.071350
0.145081
0.193420
0.202209
0.095764
0.066467
-0.131744
-0.207428
-0.237213
-0.145416
-0.050201
0.014221
0.042053
0.059631
0.058655
0.048401
0.007385
-0.017487
-0.043854
-0.049713
-0.031158
-0.040924
-0.011139
-0.005280
-0.006256
-0.004303
0.000549
-0.000397
0.009827
0.014709
0.006409
0.000549
0.000061
0.015686
0.012268
0.006409
0.010803
0.018127
0.015686
0.009827
-0.000397
0.014709
0.010315
0.000549
0.001526
0.004944
0.007385
-0.001373
0.002014
0.015198
0.004944
0.005432
-0.000885
0.003967
0.020081
0.000061
0.005432
0.011780
0.015686
0.004456
0.000549
0.015198
0.002014
0.001526
0.008850
0.000061
-0.004791
0.010315
0.001526
-0.002350
0.002991
0.008850
0.002502
0.002991
0.005920
-0.002350
-0.002350
0.001038
0.000549
-0.005280
-0.001373
0.002991
-0.000885
-0.004791
-0.005768
-0.007721
-0.005280
-0.012604
-0.013092
-0.012604
-0.005280
-0.009186
-0.011627
-0.021393
-0.009186
-0.011627
-0.001862
-0.004791
-0.003326
-0.016510
-0.011139
-0.013580
-0.015045
-0.009186
-0.007233
-0.009674
-0.025299
-0.005768
-0.023346
-0.015045
-0.021881
-0.007233
-0.012604
-0.015045
-0.010162
-0.010651
-0.011139
-0.011139
-0.010651
-0.005280
0.001526
-0.009186
-0.006256
-0.013580
-0.019928
-0.016998
-0.013092
-0.017487
-0.010651
0.002991
-0.015045
-0.007721
0.000549
-0.013092
-0.007233
-0.007721
-0.006744
-0.006744
-0.007233
-0.019440
-0.005768
-0.003815
-0.008209
-0.017975
-0.003815
-0.004303
-0.014557
-0.017487
-0.000397
-0.017975
-0.018463
-0.007721
-0.014557
-0.001862
-0.009186
-0.007233
-0.001862
-0.011139
-0.012115
-0.011627
-0.012115
-0.021393
-0.012115
-0.010162
-0.009186
-0.016998
-0.018463
-0.009186
-0.015045
-0.015045
-0.006744
-0.004303
-0.003326
-0.014069
-0.009186
-0.010651
-0.015533
-0.007233
0.015198
0.000061
0.000549
0.011292
0.014709
-0.005280
-0.005768
-0.015045
-0.016022
-0.013092
0.010803
0.085999
0.062561
0.015686
-0.161041
-0.016998
0.015686
-0.007233
-0.057526
-0.022858
-0.011139
-0.060455
-0.019928
0.011292
0.019592
-0.024323
-0.065826
-0.041901
-0.011627
-0.020905
-0.010162
-0.016022
0.007385
0.013245
0.049866
0.046448
0.054749
0.074768
0.072327
0.080627
0.082092
0.061096
0.029846
0.037659
0.024475
0.028870
0.024475
0.045959
0.051819
0.023010
0.022522
0.045959
0.058167
0.050842
0.015686
-0.007721
-0.033112
-0.009186
0.003479
0.020569
0.005432
-0.012115
0.019104
0.016663
-0.010162
-0.011139
-0.018951
-0.004791
0.005432
0.001038
-0.003326
-0.006256
-0.006744
-0.018463
-0.011139
-0.024323
-0.031158
-0.020905
-0.014557
-0.025787
-0.010651
-0.001373
-0.012115
-0.013092
-0.008209
-0.008209
-0.011139
-0.010651
0.004944
-0.024323
-0.009186
-0.019440
-0.009674
-0.019928
-0.009674
-0.006256
-0.006256
-0.024323
-0.011627
-0.003815
-0.028229
-0.007233
-0.000885
-0.007721
-0.026764
-0.017975
-0.013092
-0.008698
-0.008209
-0.012115
-0.015045
-0.007233
-0.014069
-0.007233
-0.004303
-0.006744
-0.008209
0.002502
0.001526
-0.009674
-0.006256
-0.012115
-0.009186
-0.001862
-0.011627
-0.013092
0.001526
-0.017487
-0.003326
-0.007233
-0.006256
-0.018951
0.002991
-0.010651
-0.013580
-0.009186
-0.015533
-0.014557
-0.004303
-0.001373
-0.009186
-0.014069
-0.000885
0.003967
-0.013580
-0.001373
-0.000885
-0.004791
-0.019440
-0.003815
-0.007233
-0.003326
-0.006744
0.002991
0.016174
0.000061
-0.011627
