# Supplementary material for: Kolmogorov Complexity of Coronary Sinus Atrial Electrograms Before Ablation Predicts Termination of Atrial Fibrillation After Pulmonary Vein Isolation
Source: Entropy (Basel). 2019 Oct 4;21(10):970. doi: 10.3390/e21100970 (PMC7514301; doi:10.3390/e21100970)
Supplement: Supplementary file 1 [file entropy-21-00970-s001.zip › suppMat/DataS1/PVI only/23 30 SEC BASELINE.txt]

-0.033661
-0.018524
-0.022919
-0.026825
-0.038544
-0.027802
-0.030731
-0.013641
0.011719
0.011230
0.000000
-0.011688
-0.028290
-0.030243
-0.040497
-0.066376
-0.060516
-0.050751
-0.065399
-0.051239
-0.009735
-0.022430
-0.062958
-0.075653
-0.122528
0.011719
0.091797
0.062988
0.009766
0.009277
-0.002899
0.005371
0.000977
0.028320
0.050293
0.061523
0.095703
0.100098
0.105469
0.109375
0.088867
0.067871
0.045898
0.026367
0.025391
0.012695
0.008301
-0.006805
-0.031219
-0.024384
0.003418
0.000488
-0.006805
-0.036102
-0.056122
-0.054169
-0.040985
-0.012177
0.012695
0.004883
-0.035614
-0.014130
-0.000458
-0.026825
-0.028778
-0.020477
0.020020
0.036133
0.021484
0.005371
-0.016083
-0.007294
0.007812
0.019043
0.000000
-0.000458
0.003418
0.025879
0.030273
0.042969
0.033691
0.027832
0.012207
0.011230
0.007812
0.011719
0.023926
0.017578
0.025879
0.038574
0.034668
0.035645
0.031250
0.025391
0.030273
0.033691
0.009766
0.000977
-0.020477
-0.006805
0.006348
0.006348
0.002930
0.002930
0.001953
-0.025360
-0.015594
-0.020477
-0.024384
-0.010223
-0.011688
-0.014130
0.002441
0.027832
0.025391
0.013672
0.012695
-0.013641
0.000488
-0.001434
0.006348
0.014160
0.006836
-0.001434
0.014648
0.003418
-0.005341
-0.008270
-0.010223
-0.021454
-0.039520
-0.039520
-0.036102
-0.026825
-0.013641
0.009277
-0.013153
-0.004852
-0.012177
-0.029755
-0.012665
-0.022430
-0.016083
0.004883
0.011230
0.019531
0.006348
0.007812
0.024414
0.029297
0.014648
-0.010712
-0.053192
-0.072235
-0.074677
-0.042450
-0.005341
0.000977
0.010254
0.005371
-0.017059
-0.039520
-0.040497
-0.043915
-0.057098
-0.045868
-0.034149
-0.019989
0.000000
0.008789
0.000977
0.001465
-0.002899
0.009277
0.006348
0.021484
0.008789
-0.004852
0.011719
0.024414
0.022949
0.006348
0.006348
-0.004364
-0.001434
-0.009247
-0.003876
-0.008270
-0.014618
-0.021454
-0.016083
-0.021942
-0.025848
-0.045380
-0.043427
-0.039520
-0.032196
-0.014618
0.009277
0.039062
0.044434
-0.065887
-0.089813
-0.135712
-0.065399
0.071289
0.060059
-0.051727
-0.077606
-0.061005
-0.040497
-0.028290
0.018066
0.054688
0.066406
0.057129
0.026367
0.007324
0.015137
0.020020
0.020996
0.034180
0.062012
0.075684
0.085449
0.083496
0.083984
0.077148
0.064453
0.052734
0.053223
0.035645
0.037598
0.032715
0.032227
0.027344
0.022461
0.008789
-0.003387
-0.013153
0.004883
0.005371
0.025879
0.003906
-0.019012
-0.030243
-0.009247
0.011719
0.017090
0.018066
0.002441
-0.010712
-0.016571
-0.013153
-0.010712
-0.001434
-0.013153
-0.019989
-0.024872
-0.011200
-0.004852
0.029785
0.049316
0.030762
-0.000946
-0.029266
-0.041473
-0.022430
0.001465
0.015625
0.019531
0.019531
0.016602
0.013672
0.008789
0.010254
-0.002411
-0.003387
-0.003876
-0.007782
-0.003876
-0.005829
-0.003876
-0.013153
-0.005829
-0.019989
-0.013641
-0.006317
-0.013153
-0.013641
-0.019501
-0.014130
-0.001923
0.028809
0.034668
0.032715
0.025391
0.001465
-0.020477
-0.018036
0.000488
0.013672
0.016602
0.013672
0.010742
0.013672
0.001465
0.006348
0.017578
0.009766
-0.007782
-0.006317
-0.007294
-0.009247
-0.003387
-0.001434
0.000977
-0.002411
-0.017548
0.002930
0.000977
-0.010223
-0.011200
-0.009247
0.014160
0.029785
0.017578
0.001465
-0.018524
-0.043915
-0.015594
-0.010712
-0.043915
-0.041962
-0.036591
-0.029266
0.000977
-0.000458
-0.002899
-0.023895
-0.040985
-0.053192
-0.060028
-0.051239
-0.023407
-0.025360
-0.017059
-0.017548
0.003906
0.001953
0.003418
0.000977
-0.002899
-0.009735
-0.011200
-0.018524
-0.007782
0.001465
0.007324
0.010742
0.010254
0.009277
-0.002411
0.012695
0.003906
-0.027802
-0.009247
0.003418
0.005859
-0.003387
0.005859
0.000488
0.001953
0.007812
0.006348
0.003418
0.003906
-0.010712
-0.001434
0.004395
0.011230
0.022461
0.035156
0.007324
-0.019501
-0.008270
0.041504
0.069824
0.044922
-0.007294
0.009277
0.020996
0.019043
0.022461
0.015625
0.023438
0.037109
0.036133
0.010254
0.010254
0.017578
0.039062
0.038086
0.005371
-0.007782
-0.006805
0.007324
0.002930
-0.014618
-0.007782
0.011230
-0.000946
-0.013153
-0.020477
-0.019989
-0.018036
-0.014130
-0.011200
-0.017059
-0.008759
-0.004364
-0.013153
0.002441
-0.015106
0.002930
0.004395
-0.001434
-0.001434
0.009277
0.006836
0.012695
0.002930
0.009277
0.000977
0.018555
0.007324
-0.001923
0.004395
-0.000458
-0.018524
-0.027313
-0.029266
-0.025360
-0.013641
0.000488
0.000488
0.003418
-0.004364
-0.014130
-0.012177
-0.012665
-0.022430
0.002930
-0.002411
0.001465
0.006348
0.008301
0.003418
0.019043
0.019531
0.011719
0.019531
0.009277
0.015137
0.014160
0.012695
0.003906
0.013184
0.003906
0.005859
0.005859
0.003906
0.005371
-0.002899
0.000000
0.002930
-0.001434
-0.004364
0.004883
-0.000458
-0.008270
0.000488
0.003418
0.000977
0.007324
-0.001434
-0.011688
0.001953
-0.004852
0.003906
-0.005341
-0.003876
0.004395
-0.004852
0.000977
0.000488
-0.017548
-0.008759
-0.013153
-0.000458
-0.018524
-0.010223
-0.012665
-0.004852
-0.010223
-0.013153
-0.002411
-0.006805
-0.020966
-0.010712
0.011719
-0.012177
-0.016083
-0.033661
-0.077606
-0.048309
0.004883
0.103516
0.201172
0.293945
0.315430
0.143066
-0.142059
-0.372040
-0.484833
-0.312958
-0.046356
0.145508
0.200684
0.148926
0.094727
0.076660
0.008789
-0.076141
-0.128387
-0.123016
-0.068817
-0.153778
-0.396454
-0.219696
-0.011200
0.058594
0.111328
0.112305
0.052734
0.031250
0.000977
-0.027313
-0.049286
-0.059052
-0.048798
-0.045868
-0.025848
-0.002411
0.008789
0.019043
0.043457
0.034668
0.037598
0.047363
0.043945
0.024414
0.045898
0.045898
0.053711
0.052734
0.044434
0.037109
0.019043
0.019043
0.021973
0.027832
0.023926
0.015625
0.027344
0.005371
0.000488
-0.004364
0.015625
0.050293
0.045410
0.003906
-0.027802
-0.001434
0.022949
0.031250
0.023438
0.011230
0.008301
-0.006317
0.009277
0.012207
0.012207
0.014160
-0.000458
0.000000
0.005371
0.003418
0.002930
0.002441
-0.003876
-0.010223
-0.012177
-0.007782
-0.007782
-0.007782
-0.000946
-0.008759
-0.001923
-0.002899
-0.000946
-0.001434
-0.002411
0.000000
-0.000458
-0.001923
-0.005341
-0.001434
0.001465
0.006348
-0.000946
0.003418
0.013184
-0.010712
0.006348
-0.002411
-0.008270
-0.002899
-0.001923
-0.001434
-0.005341
0.002441
0.004395
-0.002411
-0.007294
-0.007294
-0.001434
-0.011688
0.000977
0.011230
-0.000946
0.003418
-0.000946
0.002441
0.001953
0.015625
0.003906
-0.006805
0.000000
0.001465
-0.005829
-0.003876
0.004883
0.008301
0.005371
-0.009247
0.005371
0.001465
-0.002899
0.006348
0.004883
0.001953
0.003418
0.002930
0.000488
0.008301
-0.002899
-0.007294
0.005371
0.001465
0.006836
0.019043
0.002930
-0.001434
0.008789
0.001465
0.011230
0.004883
0.003418
0.018066
0.019043
0.016113
0.014160
0.004883
0.011719
0.007812
0.006836
0.004883
0.003906
0.000000
0.001465
0.002441
0.000488
0.000000
-0.026337
-0.047821
-0.028290
-0.018524
0.007324
0.002930
-0.004852
-0.010712
-0.020477
-0.018524
-0.055145
-0.079071
-0.095673
-0.114716
-0.112762
-0.099091
-0.060028
-0.030731
0.004395
0.032715
0.002930
0.002930
-0.022430
-0.026825
-0.062469
-0.061981
0.003418
0.006836
-0.004364
0.020020
0.044922
0.069336
0.076660
0.073730
0.074707
0.062012
0.049805
0.064453
0.034180
0.052246
0.052246
0.037109
0.050293
0.049316
0.008789
-0.008270
-0.019012
0.021484
0.044922
0.056152
0.060059
0.044922
0.026367
0.015137
0.014648
0.005859
-0.013153
-0.042938
-0.055634
-0.019989
-0.007294
-0.017548
0.009766
0.024414
0.001953
-0.004852
-0.007782
-0.020966
-0.007782
-0.022430
-0.017059
-0.011200
-0.010712
-0.013641
-0.010712
-0.010712
-0.003387
-0.006805
-0.015106
0.002441
-0.003387
-0.019012
0.005859
0.006836
-0.002411
-0.006317
-0.018524
-0.019501
-0.005829
-0.006317
-0.001434
0.000977
-0.007294
0.015625
-0.008759
-0.003387
-0.012177
-0.008759
-0.006805
-0.008270
-0.007782
-0.011200
-0.010712
-0.001923
-0.007782
-0.001923
-0.014618
-0.011688
-0.012665
-0.004852
0.011230
0.003906
-0.006805
0.003906
-0.007294
0.000488
0.006836
0.002930
0.007324
-0.000946
0.000977
-0.007782
-0.000946
0.014160
0.012207
0.001953
0.013184
-0.007294
-0.001923
-0.003876
-0.008759
0.001953
0.000488
-0.005829
-0.011688
-0.006317
-0.015594
-0.004364
-0.003876
-0.011200
0.000977
-0.021942
-0.009247
-0.011200
-0.013641
-0.009247
-0.005341
-0.015594
-0.015594
-0.016083
-0.021942
-0.007782
-0.005829
-0.009247
-0.008270
-0.019501
-0.012665
0.000488
-0.013641
-0.011688
-0.001434
-0.004364
-0.003387
0.004883
0.007324
0.012695
0.006836
0.010254
0.020996
0.013184
0.019531
0.029785
0.023926
0.020996
0.019531
0.022461
0.018555
0.020996
0.014160
0.011719
0.008789
0.008301
0.014160
0.027344
0.029297
0.020996
-0.007782
-0.084442
-0.248993
-0.251434
-0.089813
0.079590
0.140137
0.126953
0.002441
-0.204559
-0.330048
-0.228485
-0.181122
-0.014618
0.183105
0.237793
0.105469
0.044434
-0.004364
0.045898
-0.002411
-0.060028
-0.019012
0.037598
0.185547
0.251953
0.185547
0.098633
0.093262
0.044434
0.006836
0.015625
0.017090
0.001953
0.000000
-0.015594
-0.020477
-0.017059
-0.027802
-0.030243
-0.030731
-0.043427
-0.048798
-0.036102
-0.028290
-0.022430
-0.026337
-0.017548
-0.016571
-0.020477
-0.006317
0.007324
0.008789
-0.000946
0.017090
-0.004852
0.003906
0.004883
0.003906
0.010742
0.003418
0.007812
0.005371
0.005371
0.003906
0.009277
0.008301
0.006836
-0.000946
-0.003876
0.004883
0.005859
0.006348
-0.005829
0.003906
0.001465
-0.003876
0.004883
-0.002411
-0.003876
-0.008759
0.002930
-0.004364
0.003418
-0.019501
-0.007782
0.008789
0.010254
0.006836
-0.012177
-0.009735
0.000000
0.003906
0.001465
0.003906
-0.008759
-0.011688
-0.005829
0.003906
0.000488
-0.002899
-0.005341
-0.006805
-0.004852
-0.012665
-0.002899
-0.002899
-0.006317
-0.002899
-0.013641
-0.005829
0.000488
-0.004852
-0.002899
0.000488
-0.006317
-0.004364
-0.002899
-0.003387
0.002930
0.001465
0.003418
-0.003387
0.000000
-0.011200
0.000000
-0.000458
-0.001434
-0.000458
0.000977
-0.006317
0.006836
0.003418
-0.010223
0.000000
-0.003387
-0.003387
0.001953
0.003418
-0.000946
-0.001923
0.002930
-0.005341
-0.001923
-0.011688
-0.003876
-0.001434
-0.010712
-0.002899
-0.006317
0.005859
-0.005341
-0.000458
0.000488
0.009277
-0.000946
-0.004364
-0.006317
0.003906
0.002930
-0.010712
-0.002899
0.001465
0.005371
0.008301
0.006348
-0.008270
-0.003387
-0.002899
-0.008270
0.001465
0.001465
-0.012177
0.001953
0.003906
-0.014130
-0.010712
-0.001923
-0.004364
0.006348
-0.009735
-0.000946
-0.004364
0.002930
-0.011200
-0.003876
-0.016571
-0.010712
-0.008759
-0.009247
-0.017548
-0.018524
-0.022919
-0.013641
-0.022430
-0.027313
-0.035126
-0.036591
0.003906
0.103027
0.211914
0.258789
0.175781
-0.081024
-0.241669
-0.161591
-0.048798
0.070801
0.120117
0.081543
0.002441
-0.058075
0.086426
0.176758
0.023926
-0.114716
-0.129364
-0.108856
-0.077606
-0.029266
-0.017548
-0.034149
-0.034637
-0.018036
0.005859
0.012207
0.018066
0.016602
0.015625
0.016113
0.033691
0.026367
0.018555
0.017578
0.020996
0.019531
0.019043
0.022461
0.012207
0.013184
0.010742
0.001953
0.005859
-0.000946
-0.003387
-0.002899
0.000488
-0.007782
-0.008759
0.000488
0.002441
-0.000946
-0.006805
-0.012665
-0.002899
-0.001434
-0.000458
-0.005829
-0.000458
-0.005341
0.001465
-0.003387
-0.000458
-0.009735
-0.003387
-0.004364
-0.003876
-0.002411
-0.004364
-0.007782
-0.001434
-0.009247
-0.010712
-0.002899
-0.009247
-0.001434
-0.015106
0.013672
-0.002899
-0.008270
-0.000946
-0.002899
-0.012665
-0.002411
0.000000
-0.009247
-0.009247
-0.003387
0.000488
-0.003876
0.006348
-0.011200
-0.003387
0.000488
-0.013153
-0.003876
-0.003387
-0.000458
0.005371
-0.010223
0.000977
-0.013153
-0.001923
0.003906
-0.001923
-0.002899
-0.006317
-0.005341
-0.009247
-0.003876
0.006836
-0.003876
-0.013153
-0.010223
-0.003387
-0.000946
-0.011688
0.000977
-0.003387
-0.004852
0.002441
-0.004364
0.003418
-0.003387
-0.004852
0.000488
0.009277
-0.001434
0.001465
0.003418
-0.000946
0.004395
0.002930
0.000000
0.000977
-0.002411
-0.006317
0.000977
0.000977
-0.001923
-0.009247
-0.002899
-0.006317
-0.010712
-0.006317
0.003906
-0.007782
-0.007294
-0.009735
-0.019012
0.008301
-0.005829
-0.002411
-0.007294
-0.015106
-0.010223
-0.012665
-0.021942
-0.024384
-0.028778
-0.033661
-0.026337
-0.050262
-0.070282
-0.066376
0.007324
0.279785
0.635742
0.568359
0.148438
-0.259735
-0.501434
-0.552704
-0.208954
-0.090302
0.017090
0.380371
0.373047
0.120605
-0.104462
-0.248016
-0.371063
-0.216766
0.033203
0.025879
-0.103485
-0.174286
-0.178192
-0.108856
-0.030731
0.048828
0.131836
0.150391
0.092285
0.067383
0.072266
0.092285
0.116211
0.126953
0.123535
0.095703
0.047363
0.009277
0.011719
0.040039
0.058594
0.035156
0.016113
0.011230
-0.000458
-0.003876
-0.006317
-0.004852
-0.012177
-0.023895
-0.026337
-0.027313
-0.020966
-0.026337
-0.028778
-0.017548
-0.001434
-0.015106
-0.010223
-0.014618
-0.004364
-0.018036
-0.019501
-0.007294
-0.019012
-0.014618
-0.015106
0.000977
-0.015106
-0.004852
-0.013153
-0.000946
0.007324
0.006348
0.009766
0.005859
0.013184
0.003418
0.018066
0.013672
0.024414
0.011719
0.018555
0.019043
0.012695
0.022461
0.032227
0.022949
0.020020
0.017090
0.014160
-0.000946
0.012695
0.004395
-0.001923
0.004883
-0.000946
0.002930
0.002930
-0.004364
-0.011688
-0.001434
-0.006317
-0.001434
-0.015594
-0.000458
-0.002411
-0.010223
-0.016571
-0.006317
-0.007782
-0.011688
-0.002411
0.000488
-0.000946
-0.010712
-0.014618
-0.007294
-0.013641
-0.001923
-0.003387
-0.013153
0.001465
-0.001434
0.001465
-0.008759
0.001953
-0.002411
0.001465
-0.014130
-0.001923
0.005859
-0.002411
0.005371
0.005859
-0.001923
-0.001923
-0.001923
0.004395
-0.007294
0.003906
-0.014130
-0.004364
-0.007782
0.001953
-0.005829
0.000488
0.002441
0.005859
-0.008270
-0.010223
-0.007782
-0.000458
-0.003876
0.000488
-0.014130
-0.006805
0.000977
-0.009247
-0.005829
-0.008759
-0.022919
-0.017059
-0.018524
-0.022430
-0.017059
-0.019989
-0.018524
-0.023407
-0.035126
-0.018524
-0.013153
0.012207
0.070801
0.184082
0.310059
0.333496
0.135254
-0.169403
-0.366669
-0.248016
-0.023895
0.088867
0.123047
0.122559
0.105469
0.075684
-0.017548
-0.074677
-0.072723
-0.108856
-0.128387
-0.144012
-0.127899
-0.102997
-0.058563
-0.011688
0.006348
0.013672
0.012207
0.017090
0.020996
0.000000
0.000488
0.016602
0.035156
0.023926
0.046875
0.104492
0.092285
0.032227
-0.004364
0.000488
0.008789
0.004883
0.024902
0.029785
0.027832
0.039551
0.013184
0.005859
-0.004852
-0.009735
-0.004364
0.003906
-0.000946
0.007324
0.005371
-0.003387
0.001465
0.000977
0.003418
-0.009735
-0.001923
-0.002899
-0.004364
-0.010712
-0.001923
0.002441
-0.009247
-0.011200
-0.004364
0.004395
0.009766
0.008789
-0.002411
0.004395
0.002930
-0.007782
0.007324
0.000000
-0.000946
0.003418
-0.004364
-0.004364
0.000488
0.005371
-0.002899
-0.008759
-0.005829
0.000000
-0.017548
-0.014618
0.002930
-0.005829
-0.006805
-0.006317
-0.012665
-0.011200
-0.001923
0.001953
-0.006805
-0.001434
-0.007782
-0.002899
0.000000
-0.004852
-0.012177
0.002930
-0.004364
0.006348
-0.006317
-0.010712
0.000488
-0.007294
0.002930
0.002930
0.000000
0.006836
0.005371
-0.003876
-0.002411
0.001953
-0.006805
-0.008270
0.001953
0.000488
0.004395
-0.009735
-0.003387
-0.008759
-0.006805
-0.003387
-0.007294
-0.000458
0.009277
-0.008270
0.002930
-0.009247
0.006836
-0.004852
-0.000458
0.000977
0.002441
-0.005829
-0.011688
0.005371
0.001465
-0.000458
0.006348
0.000977
-0.004852
0.005371
-0.005829
-0.008759
0.002441
0.003906
0.000977
-0.003876
-0.006805
-0.001434
0.000000
-0.004852
-0.002899
-0.006805
0.000488
-0.001434
-0.003876
-0.004364
-0.007294
-0.008759
0.000488
-0.005341
-0.009735
-0.011200
-0.003387
-0.007294
-0.012665
-0.015594
-0.030243
-0.042938
-0.017059
-0.004852
0.008301
0.071289
0.144531
0.200684
0.079590
-0.108856
-0.246552
-0.287079
-0.085419
0.083984
0.126953
0.007812
-0.009247
0.031250
0.017090
0.011719
-0.006317
-0.059052
-0.187469
-0.213837
-0.148407
0.068848
0.134277
0.071777
0.002441
-0.031708
-0.025360
-0.021454
0.012207
0.022461
0.053223
0.057617
0.039062
0.034180
0.029785
-0.000946
0.015625
0.045898
0.055176
0.039551
0.035156
0.035156
0.035645
0.032715
0.020508
0.023438
0.021973
0.013672
0.009766
0.017578
0.014160
0.013672
0.007812
-0.002899
0.009277
-0.013641
-0.006805
-0.006805
-0.008759
-0.003876
-0.003876
-0.005341
0.000488
0.005859
-0.009247
0.010254
-0.000458
0.000488
0.010742
0.009277
0.000488
0.004883
0.010254
0.010742
0.014160
0.005859
0.008789
0.011719
0.005859
0.005859
0.006836
0.006836
0.020020
0.000000
0.004883
0.006836
0.007812
0.007324
-0.005341
-0.001434
-0.000458
-0.002899
0.005859
-0.001434
0.002930
-0.006805
-0.007294
-0.006805
0.000000
-0.005829
-0.007294
-0.005829
-0.010223
-0.003876
-0.010712
0.000977
0.000488
-0.008270
0.000488
-0.007782
-0.005341
-0.011688
-0.001434
-0.003387
-0.002899
-0.004364
-0.007782
0.001465
-0.001923
0.000488
0.003906
-0.006805
-0.004852
0.000000
0.003906
-0.007782
0.001953
0.000000
0.000488
0.006836
-0.008759
-0.003876
0.001465
-0.004852
-0.003876
-0.004364
0.002930
-0.011200
-0.003876
-0.001923
0.005859
-0.009735
-0.001923
-0.009735
0.009766
0.000977
0.003418
-0.008270
-0.001923
-0.000458
0.004883
0.002441
0.002930
-0.002899
-0.016083
0.003906
-0.005341
0.008789
0.000488
-0.009735
0.000000
-0.000458
-0.001923
-0.003387
0.002930
-0.006317
-0.007294
-0.018524
-0.027313
-0.032684
-0.024872
-0.018524
-0.026337
-0.019989
0.003906
0.028809
0.029297
0.007324
-0.012177
0.002930
0.019043
0.010254
0.022461
-0.016571
-0.044891
-0.031219
-0.006805
-0.026825
-0.045380
-0.059540
-0.082489
-0.045868
0.183105
0.422852
0.532715
0.374512
-0.049286
-0.450165
-0.571259
-0.458954
-0.164032
0.161621
0.300293
0.272461
0.175293
0.067871
-0.044403
-0.106415
-0.135223
-0.123016
-0.087860
-0.052216
-0.005341
0.026855
-0.040009
-0.050262
-0.047333
-0.010223
0.059082
0.084961
0.099609
0.091797
0.067383
0.052734
0.038574
0.009766
-0.010712
-0.003387
-0.019501
-0.028778
-0.028778
-0.028290
-0.009735
-0.004852
-0.019989
0.003906
0.000977
-0.008270
-0.004364
-0.001923
-0.008270
-0.008759
0.006348
0.006836
0.002930
-0.003387
0.004883
-0.002899
0.004395
0.003906
0.006836
0.011719
0.002930
0.011719
0.004395
0.005859
0.003418
0.007812
0.001953
0.002441
0.005371
0.006836
0.000000
0.014160
0.007812
0.003418
0.005371
0.001465
0.016113
0.003906
0.008301
0.000977
0.005859
-0.000946
0.006348
0.005371
-0.003387
0.007812
0.007324
-0.001434
-0.004364
0.002930
0.006836
0.009766
-0.011688
0.002441
-0.000458
-0.004364
-0.006805
-0.013641
0.000488
-0.009735
-0.000946
-0.003387
-0.019989
-0.002899
-0.004852
-0.002899
-0.004852
-0.017548
-0.007782
-0.006317
-0.003876
-0.009735
-0.001923
-0.001434
-0.006317
-0.011200
-0.016083
-0.015594
-0.015106
0.003906
0.022949
-0.001434
-0.029266
-0.027313
-0.015594
-0.009735
0.015625
-0.008759
-0.040009
-0.059052
-0.062958
-0.040009
-0.019989
-0.004852
-0.015594
-0.022430
-0.014130
-0.061005
-0.064423
-0.005829
0.032715
0.033691
-0.037567
-0.087860
-0.082489
-0.003876
0.097168
0.113281
0.113770
0.061035
-0.022919
-0.069794
-0.026337
0.038086
0.086914
0.087402
0.043945
0.038574
0.027344
0.033203
-0.001434
-0.003387
0.000000
0.008301
0.017578
0.014160
0.006348
0.004395
-0.013641
-0.022430
0.007812
0.057617
0.042969
-0.036591
-0.094696
-0.070770
-0.028778
0.000488
0.020020
-0.003387
-0.042450
-0.064911
-0.093231
-0.126923
-0.162567
-0.099579
0.126465
0.343262
0.404297
0.200684
-0.042938
-0.207001
-0.227509
-0.133759
-0.032196
0.090332
0.161133
0.190430
0.174316
0.129883
0.087402
0.059570
0.006836
-0.020477
-0.049286
-0.080048
-0.115204
-0.110809
-0.065887
-0.021454
0.014160
0.004883
0.001953
-0.008759
-0.017548
-0.022430
-0.010712
-0.018524
-0.021942
-0.028778
-0.030243
-0.036591
-0.023895
-0.025360
-0.010712
-0.007782
-0.002899
0.004883
0.006836
0.011230
0.002441
-0.005829
-0.008759
-0.038544
-0.071259
-0.054169
-0.027313
0.006348
0.014648
0.005859
0.012207
-0.009735
-0.013641
-0.026825
0.003418
0.002930
-0.001434
0.006836
0.001465
0.001465
0.003906
0.019043
0.010254
0.018555
0.020508
0.013184
0.014160
0.011230
0.016113
0.015137
0.005371
0.020996
0.011719
0.009766
0.006348
0.007324
0.015137
0.000000
0.000977
0.014160
0.001465
-0.000946
0.005371
0.000000
-0.014130
-0.011200
-0.005829
-0.004364
-0.011200
-0.012177
0.002930
-0.007294
-0.005341
0.002441
0.000977
-0.002411
-0.007782
-0.008759
-0.008759
-0.009247
-0.014130
-0.014618
-0.009735
-0.005341
-0.005341
-0.008759
0.000488
-0.004852
0.005371
0.003418
0.002930
0.002930
0.004883
0.009766
0.009277
0.012695
0.014160
0.012207
0.014160
0.009766
0.011230
0.027832
0.025391
0.016113
0.017090
0.019531
0.018066
0.015137
0.012207
0.005859
0.012207
-0.003876
0.004883
-0.000458
-0.004852
0.011719
-0.012665
-0.006805
0.000488
-0.010712
-0.008759
-0.004852
-0.000458
-0.007782
-0.012177
-0.004364
-0.003876
-0.009247
0.000977
-0.008270
-0.011200
-0.007782
-0.004364
-0.005829
0.000488
-0.004852
-0.010223
-0.006805
-0.011688
-0.010712
-0.021454
-0.009735
-0.003387
-0.002899
-0.003387
0.009766
-0.002899
0.004883
-0.000946
-0.011200
0.002930
0.009277
0.024902
0.010742
0.006836
-0.007782
-0.013153
-0.013641
0.002441
-0.016571
0.013184
0.012207
-0.015594
-0.036102
-0.084442
-0.090302
-0.081512
-0.070770
0.029785
0.163574
0.282227
0.404785
0.177734
-0.237762
-0.407684
-0.185028
0.070312
0.085938
0.026855
0.010742
0.070312
0.073730
-0.023895
-0.020477
0.105469
0.069824
-0.131317
-0.177216
-0.240692
-0.250458
-0.217743
0.061035
0.084473
0.040039
-0.003876
-0.025848
-0.024384
-0.020966
-0.018036
-0.010712
-0.005341
0.018066
0.035156
0.048828
0.055664
0.064453
0.058594
0.059082
0.051758
0.053223
0.049805
0.036621
0.022949
0.028320
0.022949
0.031250
0.016113
0.006836
-0.009247
-0.012665
0.008789
0.008301
0.004395
0.000977
-0.007782
-0.004364
-0.012665
-0.010223
-0.008270
-0.010223
-0.011200
-0.009247
-0.001923
0.000977
0.001953
0.000488
-0.002899
0.003418
0.009766
0.012695
0.008301
0.010254
0.010254
0.009277
-0.003387
0.003906
0.006348
0.000488
0.001953
0.001953
0.010254
0.004395
0.003418
0.000977
-0.001434
-0.010712
-0.002411
0.009766
-0.001923
-0.000458
-0.013153
-0.000946
0.002930
0.000488
-0.000458
-0.002411
-0.002899
-0.001434
0.002441
-0.012177
0.005371
-0.007294
-0.003876
-0.004364
0.000977
-0.004364
-0.003387
0.001465
0.001953
0.000488
0.004395
-0.001923
-0.006317
-0.001434
-0.010223
0.005371
-0.001434
0.000977
-0.006317
-0.003387
-0.010223
-0.007294
-0.003387
-0.010712
0.001465
0.007324
-0.002899
0.005859
-0.005341
-0.002411
-0.010223
0.000000
0.009766
-0.010223
-0.009247
0.006836
0.003418
-0.008270
-0.001434
0.000977
-0.001923
-0.003876
-0.003876
-0.000946
0.009766
0.000000
0.000977
0.005859
-0.001923
-0.001434
0.005859
0.003418
0.014648
0.001953
-0.001434
-0.004364
-0.010223
-0.009735
-0.020966
-0.014130
-0.029755
-0.036591
-0.016083
0.015625
0.057617
0.041016
-0.016571
-0.060028
-0.050751
0.012207
0.088379
0.152344
0.168945
0.102051
-0.054657
-0.135223
-0.084442
-0.027802
0.000977
0.003418
0.014160
0.018066
0.015137
-0.008270
-0.040497
-0.084442
-0.110809
-0.066376
-0.039032
-0.016083
-0.017059
-0.055634
-0.073212
-0.076630
-0.031708
-0.000946
0.013672
0.050781
0.077637
0.071777
0.047363
0.020508
0.004883
-0.018036
0.007812
0.037598
0.006348
0.008301
-0.006805
-0.004364
-0.006805
0.001953
-0.007782
-0.000946
0.000000
0.010254
0.002930
0.005371
0.032715
0.016602
0.038086
0.026367
0.019043
0.003418
0.009766
0.017090
0.031738
0.038574
0.035156
0.013184
0.008301
0.014160
0.005859
0.021484
0.009766
0.000977
-0.006805
-0.005341
-0.011688
-0.017548
-0.014618
-0.013153
-0.009247
-0.011688
-0.006317
0.000000
0.000000
-0.008270
-0.003876
-0.004364
0.009277
0.002930
0.000488
-0.002411
-0.001434
0.000000
0.000000
0.001465
0.004395
0.002441
0.005859
-0.016571
-0.002899
0.000977
0.003418
0.003418
0.005371
0.002930
0.001465
-0.009735
0.002930
0.002441
0.005371
-0.009735
0.004883
-0.000946
-0.004364
0.000977
0.002930
-0.007782
-0.006317
0.005371
-0.007294
0.002441
-0.006317
-0.007294
-0.013153
0.010742
-0.001923
-0.015594
-0.000946
0.000977
-0.009247
-0.011200
-0.000458
-0.004852
0.001465
-0.002899
-0.003876
-0.009735
-0.015106
-0.006317
-0.001923
-0.001923
-0.002899
-0.009247
-0.004364
-0.004852
-0.000946
-0.010223
0.000488
-0.011200
-0.003387
0.002441
-0.003876
-0.007294
-0.005829
-0.006317
-0.005341
0.000977
-0.009247
-0.010712
-0.008759
0.001465
-0.010223
-0.006317
0.000488
0.001953
-0.005341
-0.001434
0.007324
0.004883
0.002441
0.016113
0.042480
0.082031
0.097168
0.070801
-0.005829
-0.110809
-0.175262
-0.162567
-0.123016
-0.051239
0.014648
0.096191
0.079102
0.046875
0.082520
0.075684
-0.011200
-0.127411
-0.194794
-0.152802
-0.061005
0.026367
0.054199
0.078613
0.117188
0.091797
0.025879
0.009766
0.006348
0.000977
-0.021454
-0.003387
0.020020
0.004395
-0.013153
-0.016571
-0.020966
-0.015594
-0.015106
-0.014130
-0.005341
0.003906
-0.008759
-0.014130
-0.014618
-0.014130
-0.015106
0.002930
-0.016571
-0.003876
-0.004364
-0.006805
-0.000946
-0.004852
-0.010223
-0.007294
0.003906
-0.004364
-0.020477
-0.041473
0.025391
0.072754
0.088867
0.089844
0.019531
-0.028290
-0.038055
0.025391
0.070801
0.086914
0.023926
-0.033173
-0.087372
-0.105927
-0.075165
-0.072235
-0.074188
-0.070282
0.068848
0.245605
0.144531
-0.118134
-0.213837
-0.088837
0.018066
0.019043
0.000488
0.002930
-0.004364
0.033203
0.028809
0.033691
0.055664
0.069824
0.071289
0.049805
0.031250
0.020020
0.000977
0.000488
-0.016571
-0.016083
-0.022430
-0.017548
-0.013153
-0.005829
0.009766
0.010254
0.013184
0.016602
0.011230
0.018555
0.014160
0.021484
0.029297
0.021484
0.015625
0.023438
0.013184
0.018066
0.012695
0.019531
0.009766
0.019531
0.003418
-0.009247
0.016602
0.003418
0.006836
0.005859
-0.000946
0.000000
-0.005829
-0.000458
-0.006317
0.007324
0.006836
-0.006317
-0.004364
0.000000
-0.000458
-0.005341
-0.005341
-0.001923
0.001953
-0.000458
0.000488
-0.006805
0.000000
0.003906
-0.004364
-0.005829
-0.004852
-0.007782
-0.008270
0.000000
-0.005829
-0.009247
0.001465
-0.002899
-0.004364
0.001465
-0.014130
-0.001923
-0.008759
-0.010712
-0.000458
-0.000458
-0.008759
-0.007782
0.000000
-0.011688
-0.003876
-0.008759
0.001953
-0.002411
-0.007782
-0.006805
0.000000
-0.007294
0.000000
0.005371
-0.009247
0.004395
-0.007294
-0.013641
-0.026825
-0.025360
-0.023407
-0.008270
-0.022919
-0.031219
-0.016571
-0.003387
-0.031219
-0.019501
-0.005829
0.011719
0.008301
0.004395
0.010254
0.019043
0.006348
-0.018524
-0.058075
-0.058563
-0.047333
0.001953
0.032227
0.075684
0.093750
0.089844
0.050781
-0.001434
0.022949
0.019043
-0.026825
-0.091766
-0.104462
-0.060028
0.000000
0.034180
0.065430
0.047363
0.009277
0.002441
-0.024872
-0.035614
-0.031708
-0.039032
-0.038544
-0.018524
-0.015106
0.004883
0.006348
0.020508
0.026855
0.012695
0.001953
0.007324
0.011719
0.044434
0.036621
0.025879
0.008789
0.016113
0.000977
0.006348
0.017090
0.017090
0.028809
0.043945
0.044922
0.011719
-0.030731
-0.051239
-0.044403
-0.057587
-0.003876
0.030762
0.019531
-0.014130
-0.026337
-0.021942
-0.012177
-0.031708
-0.050751
-0.042450
-0.038544
-0.016571
0.001953
0.013184
0.008301
0.000977
-0.004364
-0.003876
0.012695
0.016113
0.021484
0.003906
0.011230
0.029297
0.046875
0.041504
0.026367
0.021484
0.020508
0.017578
0.022461
0.012207
0.004883
-0.010712
-0.003876
0.015137
0.023438
0.023438
0.017578
0.001465
-0.005829
-0.012665
0.003906
-0.000458
0.000000
-0.004364
-0.008759
0.004883
0.001465
0.001465
0.002441
-0.004852
0.001953
-0.006317
0.002441
0.002930
-0.009247
-0.007782
-0.005829
-0.002899
0.006836
-0.003387
-0.010223
-0.009247
0.000977
-0.009247
-0.007294
-0.003387
-0.014130
-0.008759
0.001953
0.000977
-0.008759
-0.012177
-0.004852
-0.012665
-0.002411
-0.004364
-0.007782
-0.009247
-0.008270
-0.010712
-0.008270
-0.002899
-0.002899
0.004883
-0.006317
-0.005829
-0.011200
-0.008759
0.004883
-0.005341
0.003906
-0.005341
-0.004852
0.000977
-0.003387
0.001953
-0.005829
-0.003876
-0.006317
-0.001923
-0.003876
0.001953
-0.003387
0.008301
0.015137
0.008301
0.002441
0.005859
-0.015594
-0.023895
-0.004852
0.014648
0.000488
-0.047333
-0.077606
-0.061005
-0.054657
-0.017548
0.046875
0.060547
0.024902
0.015137
-0.009247
-0.042450
-0.051239
-0.119110
-0.087372
-0.054657
0.035156
0.067871
0.004883
0.014160
0.060547
0.020996
-0.128876
-0.083954
0.049805
0.082520
0.043945
-0.021454
-0.062958
-0.054657
-0.036102
-0.011688
0.051270
0.038086
0.003418
-0.023407
-0.060516
-0.082977
-0.063934
-0.035614
-0.002411
0.032227
0.026855
-0.005829
-0.013641
-0.033173
-0.041962
-0.042450
-0.021942
-0.004364
0.024414
0.045898
0.054688
0.060059
0.058594
0.078613
0.070801
0.067871
0.067383
0.064941
0.059082
0.062500
0.044434
0.062500
0.082031
0.065430
0.027344
0.003906
0.039062
0.011719
0.016113
0.008301
0.017090
-0.005829
-0.022430
-0.022919
-0.018036
-0.020966
-0.013641
-0.022430
-0.029266
-0.019989
-0.017059
-0.021942
-0.007782
-0.021454
-0.018524
-0.007294
-0.006805
0.000000
-0.004364
-0.000946
0.013672
-0.006317
-0.002411
0.002930
0.011719
0.001465
0.000488
0.003906
0.003906
0.008301
-0.002899
0.004395
-0.003876
-0.002899
-0.000946
-0.001923
-0.000458
0.003906
0.005371
0.005859
0.011719
-0.009735
0.001465
-0.001434
0.008789
0.005859
-0.003876
0.001465
0.010254
0.013672
0.000488
-0.003387
-0.000458
0.000488
0.011230
-0.001434
0.006836
-0.005341
0.000977
-0.004364
0.012207
-0.002899
-0.000458
-0.003876
-0.002899
0.000977
0.000488
-0.012665
-0.001923
-0.000946
-0.000946
0.004395
-0.000946
-0.004852
-0.001434
0.008789
-0.011200
0.000000
-0.007294
0.002930
0.008789
-0.011200
0.000977
0.002930
-0.002899
0.003418
-0.002411
-0.005829
0.003418
-0.001923
-0.009247
0.008301
0.001465
-0.001923
0.000488
-0.006805
-0.007782
0.002441
-0.006805
-0.003876
-0.002411
-0.010712
0.001465
0.000488
-0.003387
-0.003387
-0.008270
-0.000458
-0.005829
-0.015106
-0.010223
-0.007782
-0.003876
-0.005829
-0.006317
-0.004364
-0.003387
-0.001923
-0.006317
-0.003876
0.004883
0.000977
-0.002899
-0.012665
-0.003876
-0.002899
-0.000458
-0.006317
-0.011200
0.001953
-0.005829
-0.005341
-0.019501
-0.022919
-0.030243
-0.047333
-0.048798
-0.061493
-0.073212
-0.038544
0.041992
0.180664
0.340332
0.346191
0.173340
-0.117645
-0.314911
-0.248993
-0.028290
0.028320
0.026855
0.058105
0.059570
0.061035
0.053223
0.007812
-0.043427
-0.078583
-0.097137
-0.128387
-0.121552
-0.096161
-0.059052
-0.019012
0.007812
0.017090
0.037598
0.047852
0.049805
0.059082
0.073730
0.085449
0.074219
0.032227
-0.042450
-0.005341
0.163574
0.297852
0.117188
-0.190399
-0.292450
-0.206512
-0.024872
0.095215
0.078125
0.041504
0.056641
0.011719
-0.045380
-0.120575
-0.130341
-0.097626
-0.053680
-0.022430
-0.002411
0.018555
0.009766
0.015625
0.017578
0.022461
0.020508
0.018555
0.014648
0.022949
0.020508
0.022461
0.019531
0.014160
0.017578
0.020508
0.021973
0.016602
0.019043
0.007812
0.002441
0.015625
0.016113
0.011719
0.005371
0.006836
0.011230
0.004395
0.008301
0.001465
0.004883
-0.002899
-0.001434
-0.005829
-0.013153
-0.005341
-0.007294
-0.013153
-0.013641
-0.002411
-0.004364
-0.009735
0.007324
-0.011688
-0.005829
-0.001434
-0.010223
-0.005341
-0.008270
-0.022430
-0.012177
-0.011200
-0.000946
-0.022919
-0.004364
0.000488
-0.001434
0.003418
-0.000458
0.000488
-0.006317
0.009766
0.012695
0.015137
0.005371
0.015137
0.010254
0.011719
0.023926
0.020996
0.022461
0.018066
0.022949
0.015137
0.024902
0.018066
0.017090
0.010254
0.010254
0.003418
0.006836
0.001953
0.002930
-0.000458
0.002441
-0.014130
-0.000946
-0.003387
-0.011688
-0.000946
-0.002899
-0.016571
-0.007294
0.000488
0.000000
0.001953
-0.010223
-0.001434
-0.010712
-0.000458
-0.012665
-0.000458
-0.001434
-0.007294
0.000977
-0.006805
-0.006317
-0.009735
-0.004852
-0.006805
-0.013153
-0.016571
-0.009735
-0.008759
-0.018036
-0.016571
-0.023895
-0.018036
-0.031219
-0.034149
-0.040497
-0.026337
-0.022919
-0.027802
-0.017548
0.018066
0.075684
0.143066
0.220215
0.146973
0.050781
-0.029266
-0.081024
-0.095673
-0.044403
0.029297
0.070801
0.076660
0.100098
0.070312
0.017090
-0.011688
-0.032196
-0.062958
-0.070282
-0.100067
-0.102997
-0.092743
-0.072235
-0.058075
-0.048798
-0.027802
-0.014618
-0.016571
-0.008270
-0.004364
-0.008270
0.000000
-0.001434
0.006836
0.001465
0.012695
0.013184
0.009766
0.003906
0.004395
0.013672
0.011230
0.011230
0.010742
-0.000946
0.006836
0.008789
0.011719
0.021973
0.007812
0.001953
0.012695
0.017578
0.026855
0.013184
0.030273
0.028320
0.030762
0.025879
0.032715
0.032715
0.024414
0.018555
-0.037567
-0.084442
-0.054657
-0.067841
-0.080536
-0.027802
0.020996
0.038574
0.015137
-0.008270
-0.029266
-0.061981
-0.066864
-0.047821
-0.014618
0.008301
0.003906
0.016602
0.025391
0.026367
0.020996
0.029297
0.026367
0.024902
0.038086
0.029297
0.014160
0.000000
0.006348
0.000488
-0.010712
-0.004852
-0.004852
-0.015594
-0.019989
-0.018036
-0.011688
-0.018036
0.008789
0.000000
-0.011688
-0.000946
0.004883
0.007324
-0.004852
0.011719
-0.002899
0.015137
0.002441
0.014160
0.005859
0.004395
-0.003876
0.006348
0.006348
-0.001434
0.006348
0.002930
0.000977
0.002441
-0.001434
-0.001923
0.000977
0.004883
0.000977
0.002441
-0.005829
0.006348
-0.002411
-0.005829
-0.001923
-0.002411
0.006836
0.002930
-0.001923
-0.006317
0.005371
-0.001923
-0.007782
-0.004852
-0.008270
0.001465
-0.003876
-0.007294
-0.010223
-0.001434
0.003418
-0.016571
0.000488
-0.012665
-0.007294
-0.014618
-0.007782
-0.012665
-0.014130
-0.031708
-0.032684
-0.039032
-0.026337
-0.013153
0.022461
0.111816
0.252441
0.317383
0.206543
-0.061981
-0.376434
-0.417450
-0.192841
0.044434
0.155273
0.154785
0.150879
0.094727
0.006836
-0.072235
-0.091766
-0.129852
-0.123505
-0.093719
-0.069794
-0.048309
-0.028290
-0.018036
0.001465
0.019531
0.014160
0.022949
0.035156
0.038086
0.031738
0.028320
0.026367
0.013672
0.021973
0.002441
0.010254
0.029785
0.011719
0.013672
0.004883
0.004883
0.007324
-0.001434
-0.001923
0.005371
0.006348
0.005859
-0.005341
-0.017059
-0.002899
-0.000946
-0.001923
0.003418
-0.011688
-0.016571
0.000977
-0.003876
-0.000458
0.003906
0.004395
-0.004364
-0.002899
0.001953
0.006836
0.000977
0.001953
0.004883
0.006348
0.023926
0.041016
0.044434
0.064453
0.038086
-0.020966
-0.058563
-0.045380
-0.027802
-0.014130
-0.019012
-0.040985
-0.088348
-0.068817
-0.034637
0.002930
-0.007782
-0.047333
-0.066864
-0.093231
-0.091278
-0.065887
-0.062958
-0.098602
-0.064423
0.013184
0.085938
0.085449
0.000977
-0.034149
0.016113
0.031738
0.041504
0.048340
0.054688
0.042969
0.042480
0.053223
0.048828
0.053711
0.042480
0.032715
0.043945
0.020996
0.025391
0.012695
0.007324
0.016602
0.017090
0.013184
0.007324
0.007812
0.008789
0.002441
0.014648
0.009766
0.015625
-0.002411
0.010742
0.011719
0.003906
0.006836
0.010742
0.003906
-0.006317
0.008789
-0.007294
-0.005341
0.011230
0.004883
0.000977
0.003418
0.000000
0.005859
0.001465
-0.004364
0.001465
0.001953
-0.001434
-0.000458
-0.009247
-0.010223
-0.000458
-0.005829
-0.011200
-0.009735
-0.018036
-0.014618
-0.015106
-0.015106
-0.017548
-0.028290
-0.027802
-0.025848
-0.021942
-0.007294
0.049805
0.140625
0.196777
0.239746
0.203125
0.051270
-0.187469
-0.386200
-0.368622
-0.179657
0.026367
0.150391
0.140137
0.049805
-0.054169
-0.122040
-0.139130
-0.143524
-0.158173
-0.141571
-0.101044
-0.062958
-0.022919
0.000977
0.016113
0.038086
0.041992
0.032715
0.060059
0.059082
0.037598
0.034180
0.043945
0.048340
0.039062
0.019531
0.002441
0.001465
0.007324
0.013184
0.003906
0.000488
-0.009735
-0.013153
-0.004364
-0.007782
-0.000458
0.001953
-0.001434
-0.000946
-0.001923
-0.002899
0.007812
0.005859
0.003418
0.005859
-0.006805
0.003906
0.005371
0.005859
0.012695
0.000977
0.008301
0.007812
0.002930
0.008789
0.006836
0.011719
0.010254
0.008789
0.010254
0.004395
0.011719
0.025391
0.025879
0.017578
0.015625
0.008789
0.013184
-0.000946
0.016602
0.009277
0.024902
0.008789
0.014648
0.012207
0.011719
0.013672
0.021484
0.037109
0.052734
0.035156
-0.022919
-0.092743
-0.089813
-0.057098
-0.015594
-0.023895
-0.024384
-0.008270
-0.001923
-0.035126
-0.062469
-0.069305
-0.045868
-0.027313
-0.024384
-0.050262
-0.077118
-0.040985
0.005859
0.020996
0.011719
-0.002899
-0.000946
0.035645
0.045410
0.030273
0.025391
0.012695
0.031250
0.032715
0.021973
0.009277
0.019043
0.009277
0.008301
0.013184
0.012207
0.015625
0.010254
0.013672
0.004883
0.005859
0.003418
0.011230
-0.010223
-0.001923
-0.008270
-0.007294
-0.003876
0.000000
-0.007782
-0.009247
-0.008270
0.005859
0.007812
-0.006805
0.004883
-0.011688
-0.001923
-0.013641
0.014160
0.013672
0.017578
0.006348
0.010254
0.009277
0.016113
0.012695
0.033691
0.028809
0.014648
-0.003876
0.004395
-0.003387
-0.006805
-0.008270
0.031738
0.063477
0.060547
0.045898
0.005371
-0.013153
-0.030243
-0.032196
-0.053680
0.006836
0.047852
0.041992
0.065430
0.048340
0.014160
-0.024384
-0.035614
-0.021454
-0.070770
-0.052216
-0.010223
-0.054657
-0.042938
-0.083954
-0.082001
-0.071747
-0.041962
0.021484
0.047852
-0.019989
-0.069305
-0.072723
-0.058563
-0.040497
-0.020966
0.027832
0.038574
0.027832
0.031250
0.017578
0.028809
0.028320
0.036133
0.042480
0.018066
0.001465
0.011230
0.012695
0.012207
0.003418
0.000977
-0.010712
-0.003876
-0.000946
-0.009735
-0.017548
-0.005829
-0.002411
0.000000
0.003906
0.009766
0.019531
0.004395
-0.004852
0.004395
0.000000
0.004395
0.001465
0.001465
0.015137
0.007812
0.015137
0.015137
0.006348
0.014648
-0.001434
0.003418
0.012695
-0.000946
0.014648
-0.000458
0.012207
0.003418
0.011719
0.008301
-0.000458
0.000000
0.001953
-0.009735
-0.018036
-0.015594
-0.004852
-0.003876
-0.015594
-0.010712
-0.014130
-0.022919
-0.031219
-0.007782
-0.015106
-0.010712
-0.025360
-0.015594
-0.004852
-0.012177
-0.006805
-0.009735
-0.001923
-0.006317
0.000977
-0.005341
0.007812
0.020996
0.035156
0.044922
0.049805
0.046875
0.047363
0.023926
0.000000
-0.001923
0.028320
0.051270
0.061035
0.059082
0.032715
0.011719
-0.007294
-0.000458
-0.008270
-0.012177
-0.026825
-0.006805
0.000000
-0.010223
-0.012177
-0.023407
-0.025848
-0.032196
-0.030731
-0.020477
-0.019989
-0.024384
-0.012665
-0.016571
-0.006805
-0.004364
-0.002899
-0.004364
0.001465
0.005859
0.005859
0.007812
0.002930
0.004883
-0.004852
0.006836
-0.002899
-0.004364
0.000000
0.005859
0.000977
-0.000946
0.003906
0.006348
0.006836
-0.003876
-0.012665
-0.012177
-0.019501
-0.019989
-0.014130
-0.008759
-0.009247
-0.018036
-0.013641
-0.007782
-0.013153
-0.005829
-0.008759
-0.001923
-0.011688
-0.008759
0.004395
-0.005341
0.005859
0.010254
0.001953
0.014648
-0.001434
-0.009735
-0.001923
0.004883
0.049805
0.089844
0.077148
0.026367
-0.011200
-0.016571
-0.018036
-0.037567
-0.069305
-0.040497
0.020996
0.057129
0.030273
0.002441
-0.020966
-0.044891
-0.038544
-0.036591
-0.019989
-0.010712
-0.020477
-0.024872
-0.003876
0.003418
0.013672
0.026855
0.019531
0.017090
0.023438
0.019531
0.031250
0.026855
0.031250
0.036621
0.046387
0.061523
0.058105
0.028320
0.016602
-0.018524
-0.054169
-0.036591
0.015137
0.020508
-0.007294
-0.016571
-0.044403
-0.040985
-0.037567
-0.002899
0.003418
-0.022919
-0.058563
-0.102020
-0.154266
-0.123505
-0.002411
0.098145
0.143555
0.064453
-0.050262
-0.090790
-0.072723
-0.026337
0.007812
0.028809
0.040527
0.043945
0.024902
0.031250
0.032227
0.029297
0.026367
-0.003387
-0.022919
-0.018036
0.006348
-0.014618
0.012207
0.004395
0.005371
-0.010712
-0.013641
-0.010712
-0.013641
-0.001923
-0.009247
-0.008759
-0.012665
-0.010223
0.007324
0.002441
0.014648
0.014160
0.008301
0.007812
0.007812
0.005371
0.018066
0.016602
0.025391
0.017090
0.016602
0.023926
0.028809
0.027832
0.031250
0.028320
0.007324
0.010254
0.010254
0.014160
0.012207
-0.018524
-0.015106
-0.004852
0.043457
0.066406
0.024902
0.004883
-0.021454
-0.024384
-0.033173
-0.004852
-0.009247
-0.014130
-0.015594
0.011230
0.026855
0.009766
0.000977
-0.029266
-0.018524
-0.013641
-0.017059
-0.006317
0.002930
-0.003387
-0.002411
0.000000
-0.007782
-0.011688
-0.006805
-0.002411
-0.005341
0.000977
-0.003387
0.010742
-0.018524
-0.017059
0.000488
-0.002899
-0.012665
0.000488
-0.000458
0.006348
0.013672
0.011719
-0.001923
-0.019501
-0.025848
-0.010223
0.012695
0.013184
0.000488
-0.008270
-0.017059
0.003418
0.017578
0.024902
0.021484
0.015625
0.024414
0.006836
-0.022919
-0.070770
-0.090302
-0.051239
-0.002899
0.043457
0.061035
0.027832
-0.010712
-0.039032
-0.049286
-0.037567
-0.019501
-0.014130
-0.016083
-0.007782
-0.001923
0.002930
0.010254
0.017090
0.018555
0.020996
0.016113
0.013672
0.016113
0.016113
0.011230
0.003418
0.007812
0.013672
0.010254
0.005371
-0.001434
0.012207
0.003418
0.002441
0.004883
0.000488
-0.002411
0.002930
0.014648
0.012207
0.007324
0.013184
0.004883
-0.002899
0.003418
-0.004364
0.001465
-0.002899
0.005371
0.006836
0.011719
-0.003387
-0.004852
0.000977
-0.002411
-0.001923
-0.003876
-0.010223
-0.009735
-0.007782
-0.004852
0.002930
0.002441
-0.002411
0.004395
0.003906
-0.009247
-0.002411
0.000488
-0.004852
-0.006805
0.005371
0.007812
0.007324
0.007324
0.012207
0.023438
0.023926
0.026367
0.047852
0.057617
0.015625
-0.035126
-0.086395
-0.108368
-0.110321
-0.066376
-0.031708
-0.011688
-0.019501
-0.050751
-0.046356
-0.041473
-0.043915
-0.011688
-0.024872
-0.043427
-0.044891
-0.039032
-0.053680
-0.040497
0.013672
0.034180
0.039551
0.035645
0.046875
0.057129
0.042969
0.053711
0.040527
0.023926
0.020020
0.006836
0.010254
0.013672
0.011230
-0.005341
0.007812
0.042480
0.061035
0.049316
0.010254
-0.000946
-0.006317
-0.002899
0.026367
0.026367
0.013184
0.000977
-0.000458
0.019531
0.015137
0.006836
-0.008270
-0.015106
-0.020966
-0.010223
-0.015106
-0.025848
-0.031708
-0.028778
-0.022430
-0.000946
0.011230
0.015625
0.007812
-0.002899
-0.035126
-0.037079
-0.008270
0.008301
-0.024872
-0.025360
-0.056122
-0.036591
-0.002411
0.004395
0.007812
0.014648
0.019043
0.009766
-0.011200
-0.016571
-0.006317
-0.021942
-0.013641
-0.012665
-0.002899
0.034180
0.075195
0.052734
0.051758
0.022949
0.007324
-0.003387
-0.026337
-0.005829
0.000977
0.021484
0.029785
0.018555
0.001465
0.011719
0.020508
0.018066
-0.007294
-0.007782
-0.018524
0.000000
0.007812
0.014160
0.011230
0.008789
0.020508
0.006348
0.018555
0.013184
0.009766
0.013184
0.002441
0.004883
0.005859
0.013672
0.004883
-0.008759
-0.013641
-0.008270
-0.005341
-0.010712
0.000000
-0.001434
-0.008759
-0.001434
-0.005829
0.002441
-0.008759
-0.007294
-0.010223
-0.013153
0.000488
0.007812
0.001953
0.002930
0.001465
-0.005341
-0.001434
0.002930
-0.008270
-0.007782
0.002930
-0.004364
-0.011688
-0.012665
-0.007782
-0.005341
-0.022919
-0.019989
-0.019012
-0.009247
-0.014618
-0.015594
-0.009247
-0.019501
-0.011688
-0.007782
-0.010223
-0.026825
-0.026825
-0.016083
-0.017548
0.001465
-0.012665
-0.003387
0.007324
0.000977
-0.001434
-0.007782
-0.012665
-0.002899
-0.005829
-0.011200
-0.017059
-0.025360
-0.037567
0.033203
0.061035
0.068359
0.062500
0.029297
0.007324
0.045410
0.041016
0.014648
-0.012177
-0.040985
-0.056122
-0.097137
-0.053192
0.047363
0.075195
0.008301
-0.034149
0.033691
0.010742
-0.040985
-0.069794
-0.085419
-0.046844
0.017578
0.017090
-0.007294
-0.020477
-0.009735
0.018066
0.043945
0.027832
0.041016
0.056152
0.042480
0.029785
0.020508
0.044434
0.052246
0.043945
0.022949
-0.002899
-0.011200
-0.001923
0.013184
0.022949
0.022949
-0.006805
-0.005341
-0.012177
-0.024384
-0.016571
-0.015594
-0.007294
-0.004364
-0.000946
-0.001923
-0.012665
-0.020966
-0.003876
0.005859
0.023926
0.018555
0.007812
0.002930
-0.022919
-0.028290
-0.048309
-0.033173
-0.012177
0.000488
0.016113
0.022461
0.004395
-0.007294
-0.007294
-0.005341
-0.019501
-0.014618
0.000000
-0.004364
-0.002899
0.008301
-0.011688
0.005859
0.026367
0.050781
0.041016
0.036621
0.024414
0.028809
0.014160
0.004883
0.003906
0.003906
0.013672
0.017578
0.013672
0.000000
-0.003876
0.001953
0.008301
0.003418
0.002441
-0.002899
-0.003876
-0.003876
0.000488
-0.003387
-0.000946
-0.001434
-0.000458
0.002930
0.001953
-0.002411
-0.002899
-0.006317
-0.009247
-0.011688
-0.006317
-0.005341
-0.007782
-0.001923
-0.006317
-0.009735
-0.010712
0.000977
-0.008759
-0.023407
-0.006317
-0.020477
-0.014130
-0.016083
-0.015594
-0.015594
-0.019501
-0.002899
-0.007782
-0.002411
-0.015106
-0.004364
-0.014130
-0.012665
-0.011200
-0.007294
-0.006317
-0.007294
-0.007294
0.001953
0.000000
0.004395
-0.005829
-0.005829
0.000000
-0.007782
0.001953
-0.001923
0.001465
-0.001434
-0.006805
0.002441
0.009277
0.007324
0.007324
0.005859
0.000000
0.008789
-0.013153
-0.007294
0.007812
0.011719
0.006836
0.008789
0.008789
0.009277
0.005859
-0.002411
-0.006317
-0.006317
-0.000458
0.016602
0.008789
0.002930
-0.013153
-0.010712
-0.003876
0.003906
-0.006317
0.000488
0.023926
0.033691
0.027344
0.007324
0.015137
-0.003876
-0.012177
0.012207
0.045898
0.045898
0.041016
-0.013641
-0.041473
-0.025360
0.006836
0.052734
0.074707
0.050781
-0.025360
-0.056610
-0.041473
-0.032196
-0.011200
-0.007294
-0.017548
-0.034637
-0.026825
-0.004364
0.008301
0.009766
0.003418
-0.011200
-0.018524
-0.027313
-0.018036
-0.006317
-0.000458
-0.000458
-0.007294
-0.003876
0.014648
0.029297
0.036621
0.060547
0.042969
0.008301
-0.000946
-0.002411
-0.012177
-0.006317
0.018555
0.014648
0.019043
0.018066
0.020020
0.014648
0.016113
-0.007782
-0.015594
-0.009735
0.015137
0.016602
0.014160
0.006836
-0.000946
0.004883
-0.000458
-0.010712
-0.009247
-0.008270
-0.006317
0.000000
-0.005341
-0.005829
-0.000458
-0.001434
-0.015594
0.012207
0.002930
0.005371
-0.007782
-0.009247
-0.009735
-0.001434
-0.016571
0.001465
0.010254
0.002441
-0.002899
0.000488
0.002930
0.001953
0.004883
-0.003387
0.000488
-0.006805
-0.001923
-0.006317
0.003418
-0.002899
-0.002411
-0.009735
-0.006805
-0.009247
-0.017548
-0.008270
0.001953
-0.011200
-0.012177
-0.016083
-0.011200
-0.010223
-0.011200
-0.005829
-0.002411
-0.006805
-0.013641
-0.008759
-0.006805
-0.005341
-0.012665
-0.005829
-0.003876
-0.004852
-0.011200
0.000488
0.000000
-0.005829
-0.015106
-0.002411
-0.011688
-0.002411
-0.009735
0.005859
-0.006317
0.001953
-0.001923
-0.008270
-0.003876
0.008301
0.011719
0.019043
0.016602
0.024414
0.021973
0.009766
0.005859
0.012695
0.027832
0.019043
0.010742
-0.020477
-0.048309
-0.040497
-0.029755
-0.006805
0.033691
0.083496
-0.041962
-0.194794
-0.172333
-0.097137
-0.038544
-0.045868
-0.047333
0.010254
0.104004
0.001465
-0.192841
-0.146942
-0.069305
-0.018036
0.031738
0.058105
0.055664
0.032227
-0.003387
-0.003876
0.011230
0.039551
0.064453
0.063965
0.050781
0.035156
0.028320
0.039062
0.065918
0.069824
0.071777
0.081055
0.064941
0.032715
0.040527
0.025391
0.040039
0.041016
0.034668
0.036621
0.040527
0.029297
0.026367
0.007324
0.009766
0.007812
0.014160
0.008301
-0.006317
-0.012177
-0.005341
-0.013641
-0.009247
0.000488
-0.001923
-0.000458
-0.009735
-0.009735
-0.018524
-0.009247
-0.002411
-0.011688
-0.004852
-0.001923
-0.003387
-0.002899
-0.002899
-0.007782
-0.009247
-0.005341
-0.017548
-0.013641
-0.019989
-0.009735
0.000488
0.003906
-0.011200
-0.011200
-0.030243
-0.015106
-0.023895
-0.030243
-0.016083
-0.010223
-0.015594
-0.022430
-0.032196
-0.002899
-0.006805
-0.016571
-0.024384
-0.013641
-0.025848
-0.013153
-0.008759
-0.007782
-0.011200
0.010742
-0.019989
0.003418
0.001953
0.010742
-0.001923
-0.013641
-0.020966
-0.019501
0.001953
0.009277
0.002930
0.001953
0.000977
0.003906
-0.004852
-0.002899
0.009277
0.013672
0.030273
0.030273
0.033691
0.025879
0.023438
0.018555
0.021484
0.018066
0.017578
0.022461
0.015625
0.032227
0.030762
0.012207
0.002441
-0.005829
0.005371
-0.002899
-0.015594
-0.007294
-0.007782
-0.014130
-0.007782
-0.012177
-0.017059
-0.015594
-0.003387
-0.002411
-0.019012
-0.012177
-0.012177
-0.007294
-0.007782
-0.002899
-0.002899
-0.000458
-0.002411
-0.006317
-0.003387
-0.005341
-0.020477
-0.016571
-0.016571
0.001465
0.007324
0.022461
0.021484
0.003418
-0.024384
-0.051239
-0.032196
-0.008759
0.014648
0.012207
0.020020
0.025391
0.008301
0.017578
0.010254
-0.006317
-0.024872
-0.032196
-0.009735
-0.004364
-0.006805
0.009277
0.013672
0.022949
0.002441
-0.029755
-0.036591
-0.029266
-0.017059
-0.016571
-0.009735
-0.013153
-0.022430
-0.040497
-0.043915
-0.036591
0.075684
0.192383
0.146484
-0.050262
-0.117157
-0.060028
-0.005341
0.029785
0.073730
0.077637
0.102051
0.131836
0.095215
0.050293
0.015625
-0.016083
-0.025360
-0.026337
-0.005341
0.018066
0.020996
0.031250
0.019043
0.001953
-0.011688
-0.013153
-0.032196
-0.036102
-0.054657
-0.041473
-0.043915
-0.032684
-0.025360
-0.021942
-0.015106
-0.010223
0.000488
-0.001434
-0.003876
0.006348
-0.009247
-0.008270
0.005371
0.000488
0.009766
0.015625
0.018066
0.021973
0.007324
0.002930
0.003418
-0.000946
0.008789
0.011719
-0.001923
-0.004364
-0.023407
-0.008270
-0.011200
-0.018524
-0.011688
-0.027802
-0.016571
-0.025360
-0.018036
-0.023407
-0.021454
-0.021454
-0.015106
-0.027802
-0.024384
-0.014130
-0.012177
0.003906
0.013672
0.020996
0.030273
0.010742
-0.014618
-0.024384
-0.000946
0.029297
0.037598
0.039551
0.025391
0.021484
-0.002411
-0.018524
-0.042450
-0.051727
-0.023895
0.000977
0.001465
0.004395
-0.010712
-0.010712
-0.019989
-0.017059
-0.027802
-0.019989
-0.019012
-0.004852
-0.008270
0.016602
0.009277
0.016113
0.016113
0.018066
0.023438
0.015625
0.016113
0.035645
0.029785
0.023438
0.011230
0.018066
0.015137
0.014648
0.013672
0.009766
0.006836
-0.012177
0.009766
0.001953
0.002930
0.007324
-0.007294
-0.007782
0.002441
-0.000946
0.002930
0.003418
-0.006805
0.001953
-0.006805
-0.002899
-0.006805
-0.017548
-0.026825
-0.036591
-0.034637
-0.038544
-0.006805
0.054688
0.093262
0.004395
-0.189911
-0.288544
-0.190399
0.012207
0.150879
0.045898
0.027344
0.002441
-0.061493
-0.068817
-0.062469
-0.044403
0.000000
0.012207
0.043945
0.037598
0.037109
0.049805
0.052734
0.032227
0.018555
0.014160
0.016602
0.015137
0.030273
0.158691
0.197754
0.102539
-0.021454
-0.119110
-0.104462
-0.056610
0.008789
0.029297
0.016113
0.044922
0.018066
0.007812
-0.020477
-0.034149
0.020508
0.059082
0.030273
-0.037567
-0.049774
-0.033173
-0.019012
0.009766
0.036621
0.026855
0.033691
0.028809
0.012695
0.010742
-0.011200
-0.004364
0.003418
0.006348
-0.003387
0.002441
-0.006317
-0.015106
-0.004852
-0.004364
-0.003876
-0.010712
-0.002899
0.003418
0.013184
0.018555
-0.005829
0.009277
0.014160
0.011719
-0.010712
-0.013641
-0.004852
-0.000458
0.006348
0.005371
-0.016083
-0.023895
-0.018524
0.000977
0.024902
-0.017548
-0.027313
-0.017548
-0.021942
-0.017059
-0.018524
-0.035614
-0.016571
-0.006805
-0.014130
-0.020477
-0.017548
-0.021454
-0.022430
-0.012177
-0.014130
-0.020966
-0.012177
-0.005829
-0.008270
-0.016571
-0.040009
-0.041962
-0.028778
-0.015106
-0.013153
-0.010223
-0.015594
-0.012177
-0.030243
-0.003876
-0.000458
-0.002899
-0.003876
-0.007294
-0.010223
-0.011688
-0.001923
0.011719
0.020020
0.007812
0.011230
0.014160
0.014160
0.011230
0.020508
0.017090
0.010742
0.020508
0.004395
0.014648
0.013184
0.019043
0.016113
0.016602
0.016113
0.007812
0.010254
0.016602
0.015625
0.015137
0.006348
0.004395
-0.000458
0.004395
0.007812
0.004883
0.016113
0.004395
-0.001923
0.005371
0.012695
0.015137
-0.000946
-0.000946
0.000488
0.000000
0.009766
-0.002411
0.006348
-0.001923
-0.016083
-0.025360
-0.017059
0.010742
0.006348
0.002930
0.005371
-0.003387
-0.018036
-0.009247
-0.012665
-0.012177
-0.013641
-0.020477
-0.015594
0.000000
0.009766
0.021973
0.030762
0.024902
-0.005341
0.007324
-0.009735
0.009277
0.000000
0.009766
0.008301
0.006836
-0.003387
-0.010712
-0.007782
-0.006317
0.008789
-0.003876
0.002441
-0.014130
-0.005341
-0.009247
-0.020477
-0.021454
-0.012665
-0.011200
0.008789
-0.004364
-0.033173
-0.074188
-0.026337
0.052246
0.133301
0.135742
0.072266
-0.027802
-0.054657
-0.003876
0.002930
0.017578
0.050293
0.059570
0.052246
0.031738
0.014160
0.008789
-0.005341
-0.012665
-0.001923
0.006348
-0.019989
-0.018524
-0.030731
-0.030731
-0.029266
-0.035126
-0.032196
-0.027802
-0.033661
-0.026337
-0.028778
-0.018036
-0.011200
-0.011688
-0.005829
-0.002411
0.003418
-0.004852
-0.008759
-0.003876
0.008789
0.008301
-0.011688
0.001465
0.001465
0.001953
0.007812
0.001465
0.000488
0.006836
0.003418
0.002441
-0.000458
0.011230
0.000977
-0.004852
0.006348
0.003418
-0.000458
0.001953
-0.004364
-0.002899
-0.006805
-0.002411
0.006348
0.012207
-0.000458
-0.003387
-0.007782
0.001953
-0.001434
0.000977
0.000488
-0.006317
-0.012665
-0.010712
-0.007782
-0.004364
0.000977
-0.011200
-0.001923
0.000977
0.002441
-0.002411
0.008789
0.007812
0.007812
0.000488
-0.011200
-0.004852
-0.010223
0.000488
0.006836
0.007324
0.000000
0.004883
0.006836
0.012207
0.002441
0.000488
0.003906
0.000000
0.000000
0.001465
0.001953
-0.001434
0.010742
0.007812
0.009277
0.003906
0.005859
0.015137
0.002930
-0.004852
-0.000458
-0.004364
0.019531
-0.008759
-0.036591
-0.030243
-0.065399
-0.112274
-0.128387
-0.102997
-0.050262
0.017090
0.098633
-0.038055
-0.046844
-0.081024
-0.082001
-0.065399
0.009277
0.110352
0.070312
0.016113
0.020508
0.023926
0.036621
0.056641
0.079102
0.083008
0.086914
0.077637
0.074219
0.071777
0.051758
0.032227
0.033691
0.018555
-0.002411
0.052734
0.061035
0.035156
-0.006805
-0.027802
-0.013153
0.012207
0.004883
-0.001434
-0.003876
-0.000946
0.005371
0.020020
0.010742
0.014648
0.009277
-0.006317
-0.020477
-0.029266
-0.050751
-0.065887
-0.072723
-0.055145
-0.029755
-0.023895
-0.036102
-0.055145
-0.050751
-0.076630
-0.074188
-0.074677
-0.011200
0.040527
0.021484
0.006348
-0.033173
-0.057098
-0.078094
-0.077606
-0.005341
0.096680
0.107422
0.059082
-0.012665
-0.011200
0.012695
0.015625
0.025391
0.020508
0.015137
0.013184
0.014648
-0.006317
-0.011688
-0.000946
-0.009247
-0.009735
-0.010223
-0.017548
-0.011200
-0.014618
-0.013641
-0.003876
-0.016571
-0.013641
-0.011200
-0.008270
-0.004364
-0.010223
-0.009735
-0.003387
-0.006317
-0.000458
-0.003387
0.011230
0.006348
0.006348
0.000488
0.005859
0.010254
0.009277
0.018066
0.004395
0.014648
0.005859
0.004883
0.020996
0.010254
0.004883
0.014648
0.007812
-0.005829
0.004883
0.006348
0.002930
0.000977
0.006348
0.005859
-0.004852
0.003906
0.002930
0.004883
-0.005341
0.001953
-0.003876
-0.006805
-0.008759
-0.003876
-0.012177
-0.009247
0.007324
0.007324
0.004395
0.002930
-0.003387
-0.005341
0.001953
0.002441
0.013672
0.005371
0.011719
0.012695
-0.008270
-0.009247
-0.018036
-0.007294
-0.000946
0.009277
0.012695
0.015625
0.005859
0.001465
-0.006805
-0.000946
0.004883
0.004395
0.008301
0.009277
0.001953
0.007324
0.002930
-0.003387
0.009766
0.011719
-0.000458
0.001465
0.004395
0.024414
0.020996
0.009766
0.001953
-0.003876
-0.010223
-0.015106
-0.001434
0.003906
-0.000458
0.012207
0.001953
-0.001434
-0.007782
-0.001434
-0.013641
-0.019501
-0.018036
-0.030731
0.012695
0.054688
0.039062
0.001953
0.015137
0.051758
0.040527
0.058105
0.021484
-0.052704
-0.171844
-0.178192
-0.099091
-0.009247
0.104492
0.147949
0.094727
0.027344
-0.023895
-0.041473
-0.039520
-0.028290
-0.022430
-0.010223
0.011230
0.041016
0.056641
0.079590
0.069824
0.051270
0.032715
0.031738
0.029785
0.044922
0.040039
0.018066
0.015625
-0.014618
-0.015594
-0.025848
-0.047333
-0.041962
-0.030243
-0.041473
-0.053680
-0.061493
-0.078583
-0.063446
-0.038055
-0.002411
0.056641
0.050293
0.021484
-0.042450
-0.079071
-0.113739
-0.076141
-0.012177
0.003418
0.014648
0.016113
0.006348
0.001465
-0.022430
-0.020966
-0.029755
-0.011200
-0.002899
-0.003387
0.000488
-0.002899
0.010254
0.010742
0.015625
0.025391
0.024414
0.033691
0.024414
0.029785
0.029297
0.044922
0.039062
0.023926
0.026367
0.025391
0.005859
0.017090
0.016113
0.011719
0.016602
0.003418
0.000488
-0.002411
-0.010223
-0.007782
-0.001434
-0.015594
-0.024872
-0.021454
-0.014130
-0.016083
-0.015106
-0.007782
-0.010223
-0.007782
-0.012177
-0.007294
-0.009247
-0.007782
-0.006805
-0.002411
0.016113
0.003418
0.007812
0.009277
0.013672
0.015625
0.022461
0.020020
0.014160
0.008789
0.001953
0.016602
0.021973
0.024902
0.011230
0.013184
0.003418
0.002441
-0.012177
-0.003876
-0.010223
-0.008270
-0.017059
-0.016571
-0.012177
-0.006805
-0.011688
-0.026337
-0.011688
-0.027313
-0.009247
-0.021942
-0.013153
-0.002411
-0.004364
-0.016571
-0.003876
0.000000
-0.002411
-0.000458
0.005371
0.004395
0.012695
0.004395
0.006348
0.005371
0.008301
0.000977
0.000000
-0.000458
0.000977
-0.001923
0.003418
-0.001434
-0.007294
-0.009735
-0.006317
-0.002899
-0.001434
0.000488
0.010254
0.016113
0.007324
0.012207
-0.016083
-0.004852
0.005859
0.050781
0.048340
0.038574
-0.007782
-0.040985
-0.025848
-0.039520
-0.001434
0.010742
0.005859
-0.007294
0.016602
0.027344
0.014160
0.014648
0.018555
0.059570
0.038086
-0.073700
-0.176239
-0.362274
-0.275360
-0.076630
0.210938
0.187500
0.080078
0.308594
0.255371
-0.190887
-0.293427
-0.165985
-0.070282
0.047852
0.070801
0.096191
0.105469
0.097656
0.074707
0.062988
0.053223
0.035156
0.013672
-0.016083
-0.006805
0.000000
-0.007782
-0.007294
-0.018524
-0.028778
-0.026337
-0.030243
-0.028778
-0.023895
-0.025848
-0.012665
0.000000
0.005371
-0.008270
-0.013641
0.003906
0.008789
0.022461
0.019531
0.018066
0.019043
0.021484
0.008789
0.007812
0.003906
0.006348
0.008301
0.015625
0.031250
0.015625
0.019531
0.014160
0.006836
0.000977
-0.015594
-0.018524
-0.015594
-0.001434
-0.002411
-0.001923
-0.002899
-0.011688
-0.025848
-0.031708
-0.029755
-0.027313
-0.025848
-0.016571
-0.030243
-0.023407
-0.029266
-0.026337
-0.031708
-0.037567
-0.023895
-0.018524
-0.010712
-0.016083
-0.006317
-0.011200
-0.004852
-0.005829
-0.002411
-0.000946
0.006836
0.005859
-0.002899
-0.006805
0.000488
0.000977
0.009277
0.014160
0.017090
0.003906
0.000977
0.013184
-0.005341
-0.002899
-0.006317
0.009277
0.005859
-0.011200
0.000000
0.006348
0.004395
-0.000946
-0.006805
-0.012177
-0.001434
-0.018524
-0.008759
-0.009247
-0.007294
-0.011200
-0.019989
-0.002899
-0.016083
-0.015106
-0.007294
-0.001434
-0.000458
-0.002899
0.006348
0.015625
0.020020
0.039062
0.056152
0.063477
0.014648
-0.021942
0.001953
0.005371
0.027832
0.034668
0.039062
0.039062
0.021484
0.021973
0.033203
0.028320
0.033691
0.001953
-0.016083
-0.012665
-0.014618
-0.011200
0.013672
0.004883
-0.000458
0.001465
-0.001923
0.005859
0.000000
-0.014130
-0.018524
-0.012177
-0.010712
0.001465
0.006348
-0.003387
-0.018036
-0.021454
-0.013153
-0.024872
-0.026825
-0.026337
-0.003387
0.018555
0.003418
-0.002411
-0.006317
-0.014130
-0.007294
-0.006317
0.000000
-0.013153
0.009766
0.035156
0.019531
0.010742
0.003418
0.002441
0.028320
0.018066
0.017090
0.000977
-0.006805
-0.021454
-0.007294
-0.019501
-0.014130
0.002441
0.048340
0.037109
-0.009247
-0.014130
-0.008270
0.015625
0.015625
0.013184
0.002441
0.016113
0.020996
0.013672
0.005371
0.013672
-0.003876
-0.013153
0.000977
0.011719
0.002930
-0.004364
-0.001923
-0.019012
-0.010223
-0.004852
-0.009735
-0.009735
0.003418
0.004883
-0.004852
-0.010712
-0.012177
0.004883
-0.002411
-0.015594
-0.009735
0.000977
0.006348
0.012695
0.009277
0.000488
-0.000946
-0.000946
-0.001434
-0.011200
-0.020477
-0.033173
-0.013153
-0.004852
0.006836
-0.010223
-0.027802
-0.031219
-0.008270
-0.005341
-0.013641
-0.005341
0.007324
0.021484
0.033691
0.031250
0.016113
-0.000946
-0.024872
-0.015594
-0.003387
0.001465
0.003418
0.024414
0.028320
0.020996
0.008301
0.012207
0.002441
-0.009247
-0.006805
-0.001923
0.000488
0.004883
0.010254
0.015625
0.003906
-0.009735
-0.005341
-0.013153
-0.008759
0.004883
-0.000458
0.002930
0.002930
-0.005829
-0.004852
-0.003387
0.002441
-0.012665
-0.003876
-0.016571
-0.011200
-0.013641
-0.012177
-0.003876
-0.009247
-0.002899
0.004395
-0.004364
0.004395
0.000000
-0.006805
0.000977
0.003906
-0.000458
0.011719
0.010254
0.008789
0.000000
0.003906
0.022461
0.029785
0.032715
0.038086
0.028320
-0.001923
-0.012177
-0.016083
-0.006805
0.003418
0.002441
0.007324
0.000977
0.000488
-0.000458
-0.001434
-0.011688
-0.017059
-0.038055
-0.042938
-0.035614
-0.033661
-0.037567
-0.051727
-0.047333
-0.035614
-0.024872
-0.006805
-0.013641
-0.015594
-0.006317
-0.014618
-0.009247
-0.004852
-0.003876
0.002930
0.014160
0.009277
0.013672
0.008301
0.002930
-0.012665
-0.003387
0.003906
0.023438
0.013184
0.029297
0.034180
0.044922
0.059570
0.050293
-0.006805
-0.138641
-0.206024
-0.200653
0.273438
0.281738
0.081055
-0.030731
-0.005341
-0.023895
-0.076141
-0.051239
0.012695
0.053711
0.061035
0.026855
0.003418
0.025391
0.034180
0.022949
0.016602
0.015137
0.025879
0.024414
-0.010712
-0.020966
-0.012665
-0.016571
0.000977
0.010254
0.010254
0.008789
0.011230
0.008301
-0.016083
-0.021454
-0.027802
-0.036102
-0.024384
-0.009247
0.019043
0.017090
0.012695
-0.002411
-0.021942
-0.040985
-0.025848
-0.005829
0.006836
0.013184
0.018066
0.006348
-0.000946
0.001465
0.002930
0.002441
-0.001923
-0.000946
0.000488
0.008789
-0.001434
0.009277
0.003906
-0.002411
-0.007294
0.005371
-0.000458
0.002930
-0.001434
-0.004852
-0.001923
-0.007782
-0.007782
-0.005829
-0.002411
0.004395
0.000000
-0.005341
0.003418
0.024902
0.017090
0.002441
-0.005341
-0.009247
0.000000
0.006348
0.008789
0.008789
0.002930
0.007324
0.018555
0.018066
0.006348
0.014160
0.005859
-0.001434
0.000977
0.002441
-0.003876
-0.003387
-0.008759
-0.000946
0.006836
-0.014130
-0.009247
-0.008759
-0.000458
-0.005341
-0.003876
0.004395
-0.011200
-0.017059
-0.006805
0.009766
-0.004852
-0.002899
-0.007782
-0.018524
-0.008759
0.000488
-0.003387
-0.005829
-0.003876
-0.013153
-0.003876
-0.010223
-0.000458
-0.008759
-0.009247
-0.013153
-0.024384
-0.023407
-0.004852
-0.023895
-0.010223
-0.008759
-0.019989
-0.027313
-0.025360
-0.009735
-0.011688
-0.030731
-0.036102
-0.032196
-0.033661
-0.010223
0.001953
0.019531
0.014160
0.010254
0.012207
-0.017059
-0.013153
-0.004364
0.008301
0.013672
0.038086
0.040527
0.018555
0.029297
-0.006317
-0.000458
0.021973
0.030762
0.048828
0.033691
0.020508
-0.004364
-0.006805
0.002441
0.004883
0.001953
-0.004364
0.001953
0.007812
0.004883
0.009766
0.009277
0.003418
-0.008270
-0.004852
-0.011200
-0.008759
-0.006317
-0.002899
-0.018524
-0.014618
-0.011200
0.002441
0.003418
0.018066
0.002441
0.003418
0.008789
-0.019501
-0.050262
-0.056610
-0.052704
-0.022430
-0.003876
-0.006317
0.005371
-0.018524
-0.011200
-0.012177
-0.042938
0.010742
0.009766
0.015625
0.009766
-0.000458
0.012695
0.028320
0.041992
0.023926
0.011719
0.028320
0.044434
0.043945
0.045898
0.040039
0.035156
0.026855
0.019531
0.020020
0.013672
0.018555
0.001465
0.017090
0.009277
-0.011688
0.003418
-0.001923
-0.014618
-0.002899
0.009766
0.000000
0.002930
0.000488
-0.001434
0.002930
-0.018524
-0.005829
-0.008759
-0.006317
-0.006805
-0.002411
-0.012177
-0.008759
-0.013153
0.000977
-0.005829
-0.015594
-0.017548
-0.016083
-0.013153
-0.009247
-0.007782
0.016113
0.035645
0.031250
0.011719
-0.020966
-0.026337
-0.007782
-0.003387
0.006348
-0.005341
0.007324
0.004395
0.001465
0.007324
0.015137
0.011230
0.015625
0.005859
0.012695
0.013672
0.000977
-0.007782
0.006348
-0.012177
-0.008270
-0.012665
0.003418
-0.001923
-0.012665
-0.002411
-0.000946
-0.011688
-0.011688
-0.020966
-0.025360
-0.029266
-0.025848
-0.041473
-0.024872
-0.029755
-0.028778
-0.026337
-0.027313
-0.034149
-0.036102
-0.023895
-0.032196
-0.013641
-0.007294
-0.007294
-0.015594
-0.009247
-0.010712
0.011230
0.023926
0.021484
0.020996
0.039062
0.053223
0.045410
0.018066
0.002930
0.027344
0.019043
0.024902
0.042480
0.040527
0.037598
0.017090
0.007324
0.021484
0.038086
0.040039
0.016113
-0.019989
-0.031219
-0.042450
-0.037079
-0.036591
-0.026337
-0.047821
-0.035614
-0.014130
-0.013641
-0.005341
-0.017059
-0.028778
-0.036591
-0.012177
-0.004852
-0.002899
-0.012177
-0.020477
-0.037567
-0.094208
-0.167938
-0.149872
-0.040009
0.022949
0.125000
0.300293
0.112305
-0.133270
-0.142548
-0.063934
-0.032196
0.006836
0.031738
0.051758
0.039062
0.060059
0.060547
0.062988
0.065430
0.053223
0.041504
0.030273
0.015625
0.030273
0.030762
0.013184
-0.014130
-0.034149
0.020508
0.067383
0.040039
-0.030243
-0.016571
-0.019989
-0.007782
-0.004852
-0.007782
-0.003876
-0.005341
0.007324
0.006836
0.010254
0.003418
-0.014130
-0.022430
-0.013153
-0.005341
-0.009247
-0.019501
0.000977
-0.003876
0.005371
0.004883
-0.001923
-0.012177
-0.000458
-0.004364
0.000488
-0.004852
0.000488
0.000977
-0.002411
0.005371
0.002441
-0.001434
-0.000458
-0.004852
0.000977
-0.015106
0.010254
0.011230
0.020508
0.042969
0.057129
0.039062
0.033203
0.015625
0.006836
0.017578
0.011719
-0.015106
-0.011200
0.007324
0.031250
0.018066
0.017578
0.004883
-0.005829
-0.016571
-0.011688
-0.019501
-0.023407
-0.013641
-0.009247
-0.016571
-0.012177
-0.008759
-0.009247
-0.008759
-0.021942
-0.006805
0.002930
0.007324
0.013184
0.008301
-0.000946
-0.014130
-0.019989
-0.004852
0.026855
0.037598
0.021973
0.021973
-0.007782
-0.017059
-0.010712
-0.011688
0.003418
-0.012177
0.001465
0.018555
0.012207
0.017090
0.021973
0.022949
0.026367
0.009766
-0.029266
-0.034149
-0.026337
-0.026337
-0.024384
-0.015106
0.001465
0.008301
0.001465
0.011230
0.001465
-0.013153
-0.047821
-0.032684
-0.014618
-0.014130
-0.016083
-0.003876
-0.012177
-0.011200
-0.015594
-0.024384
-0.016083
-0.006317
-0.009735
-0.007294
-0.007782
-0.002899
-0.001923
-0.017548
-0.026337
-0.016083
-0.006317
-0.007782
-0.016571
-0.010712
-0.009247
-0.005341
0.000977
0.001953
-0.022430
-0.012177
-0.027313
-0.034149
-0.028778
-0.030731
-0.027802
-0.030731
-0.041473
-0.034149
-0.034149
-0.056122
-0.052704
-0.034637
-0.033661
-0.029755
-0.020477
-0.010223
-0.020966
-0.025848
-0.022919
0.002441
0.006348
0.020020
0.012695
0.018066
0.026855
0.037109
0.019043
0.021484
0.036133
0.055664
0.034668
0.022949
0.040527
0.051270
0.039062
0.070312
0.069336
0.050781
0.048340
0.042969
0.047852
0.058594
0.035156
-0.007294
-0.035126
-0.025360
-0.023895
-0.033661
-0.020477
0.003906
-0.001923
-0.020966
-0.019501
-0.050262
-0.063934
-0.051727
-0.058075
-0.075165
-0.075653
-0.067352
-0.044403
-0.032196
-0.027313
-0.001923
-0.014618
-0.019501
-0.008759
-0.004364
0.014160
0.042969
0.048828
0.034180
0.022949
0.011230
0.044434
0.050781
0.040527
0.041992
0.052246
0.050781
0.048828
0.026855
0.027344
0.024902
0.036621
0.065430
0.052734
0.048828
0.031738
0.037598
0.011719
-0.006317
-0.011688
-0.011200
-0.008759
0.004395
0.011719
-0.000458
0.019043
0.011230
0.011230
0.001465
-0.009735
-0.028778
-0.014618
-0.014130
-0.011200
0.005371
-0.008759
-0.002411
-0.019501
-0.009735
-0.006805
-0.017548
0.000977
0.010742
0.010742
-0.002411
0.000488
-0.021942
-0.020477
-0.001923
-0.014130
-0.014618
-0.007294
0.009277
0.002930
-0.008759
0.004883
-0.022919
-0.007294
-0.015594
-0.002411
-0.010223
-0.015106
-0.018036
-0.014618
-0.003387
-0.011200
-0.007782
-0.001434
0.002441
-0.004852
-0.014130
-0.022430
-0.007782
-0.006317
0.017578
0.000488
-0.000458
-0.007294
-0.008270
-0.016083
0.000488
0.009277
-0.002899
-0.017059
-0.016083
-0.015106
-0.012177
-0.007294
-0.015106
-0.013153
-0.017548
-0.016571
-0.009735
0.000000
-0.000946
-0.011688
-0.018036
-0.017548
-0.011688
-0.015106
-0.010712
-0.022919
-0.025848
-0.036591
-0.034149
-0.047821
-0.057587
-0.062958
-0.001434
0.093262
0.332520
0.432129
-0.031708
-0.584930
-0.479950
0.023438
0.265137
0.246094
0.175293
0.062500
0.024902
0.011230
-0.031708
-0.047821
-0.013153
-0.002899
-0.009247
0.001465
0.004395
0.000488
-0.008270
-0.001923
-0.007782
-0.013153
-0.028778
-0.026337
-0.015106
-0.002899
0.012207
0.009766
-0.003876
-0.011688
-0.004364
0.008789
0.012207
0.011230
0.023926
0.009766
0.020020
0.030273
0.041504
0.053223
0.043457
0.050293
0.035156
0.054688
0.070801
0.066406
0.061035
0.039062
0.016113
-0.001434
-0.020966
-0.028778
-0.032684
-0.014618
0.000977
0.009277
-0.015594
-0.039520
-0.049774
-0.031708
0.019531
0.030273
-0.037079
-0.068817
-0.073700
-0.058075
-0.020477
-0.006805
0.010742
0.016113
0.013184
0.018555
0.014160
-0.007782
0.001953
0.001465
0.013672
0.022461
0.002930
0.002930
0.005859
-0.002411
-0.020966
-0.007782
-0.000458
-0.004364
-0.010712
-0.000458
0.002930
-0.006805
0.005859
-0.003387
0.014160
-0.002411
0.001953
0.005371
0.001465
0.012207
-0.000458
-0.003387
-0.005341
-0.006317
-0.015106
-0.004852
0.000488
0.002930
0.002930
-0.009247
0.004883
-0.001434
-0.010223
-0.015106
-0.001923
-0.019989
-0.007782
-0.007782
0.002930
0.004883
-0.004852
-0.000946
-0.001434
-0.012177
-0.034637
0.003906
0.000977
-0.012665
0.002930
-0.012665
-0.005829
-0.002411
0.004883
0.010254
0.005371
-0.011688
-0.011200
-0.005341
-0.008759
0.000488
0.025391
0.047363
0.060059
0.026367
-0.055145
-0.061981
-0.042938
0.010742
0.009277
-0.010223
-0.000458
0.004395
-0.018524
-0.027802
-0.013641
-0.020966
-0.006805
-0.039032
-0.026337
-0.012177
-0.026825
-0.035614
-0.035614
-0.021942
-0.016571
-0.013641
-0.000946
-0.002899
-0.002411
-0.010712
-0.034637
-0.033173
-0.028778
-0.038544
-0.012665
0.016602
0.027832
0.025879
0.005371
-0.003876
-0.040009
-0.033173
0.000000
0.012207
0.010742
0.009766
0.013672
0.015625
0.025879
0.035645
0.041992
0.042480
0.051270
0.040527
0.000000
-0.029266
-0.001923
0.013672
0.025879
0.034180
0.029785
0.031738
0.028320
0.020020
0.006836
0.016113
0.001953
0.017090
0.021973
0.039062
0.027832
0.023926
0.000977
-0.019501
-0.015106
0.000488
0.025391
0.033691
0.016113
0.000977
0.000000
-0.007294
-0.008759
-0.024872
-0.033173
-0.028778
-0.031708
-0.018524
-0.003387
0.000000
-0.006805
-0.019012
-0.034637
-0.024384
-0.054657
-0.069305
-0.069305
-0.012665
0.106934
0.139160
0.105469
0.034180
-0.038544
-0.073700
-0.056122
-0.019501
0.020020
0.037598
0.033691
0.048340
0.045898
0.030273
0.013184
0.014160
-0.014130
-0.019012
-0.028778
-0.031219
-0.039032
-0.036102
-0.025848
-0.021942
-0.027313
-0.032684
-0.020966
-0.018524
-0.014618
-0.023407
-0.006805
-0.006317
-0.012665
-0.011688
-0.001923
-0.001923
-0.008270
-0.002899
-0.005341
0.000977
-0.012665
-0.006805
-0.006805
0.002930
0.002930
-0.006317
0.002930
0.004395
-0.006317
0.006836
0.005859
0.009277
0.011230
0.020020
0.013184
0.031738
0.003906
0.007324
0.017578
0.026367
0.034180
0.037109
0.033203
0.022949
0.012695
0.006836
0.022949
0.018555
0.014160
0.006836
0.014160
0.001953
-0.018524
-0.028778
0.000000
0.008301
-0.002899
-0.005341
0.003906
-0.017548
-0.045868
-0.032684
-0.037567
-0.051239
-0.034149
-0.024872
-0.009247
0.000488
0.011230
-0.001923
-0.014130
-0.013153
0.000977
0.005859
0.009766
0.016602
-0.011688
-0.016571
-0.006317
0.007324
0.013672
0.002441
0.009277
0.023438
0.032227
0.011230
-0.018524
-0.010712
-0.030243
-0.033661
-0.041962
-0.068329
-0.059540
-0.053680
-0.070770
0.024902
0.057617
0.095703
0.054199
-0.013153
-0.015594
-0.008270
-0.029266
-0.042450
-0.049774
-0.033173
-0.010223
0.050293
0.105469
0.074707
-0.008270
-0.015106
0.034180
0.017578
-0.005341
0.013184
-0.009247
-0.026337
-0.013641
-0.018524
0.004395
0.009766
0.024414
0.042480
0.024414
-0.014130
0.004395
0.035156
0.060059
0.053711
0.028320
0.009766
0.003418
0.020996
0.021973
0.028809
0.018066
0.026367
0.025879
0.025879
0.008789
-0.000458
0.002441
-0.001434
0.013672
0.002441
-0.009247
0.000977
0.008789
0.010254
0.008789
0.002441
-0.021942
-0.059052
-0.063934
-0.028778
-0.017548
-0.013641
-0.001923
-0.006805
-0.026825
-0.020966
-0.017059
-0.015594
-0.023895
-0.031708
-0.011200
-0.018036
-0.016571
-0.017059
0.004883
0.009766
0.020508
0.004395
0.025391
0.032227
0.025391
0.025391
0.003906
-0.007294
0.016113
0.008789
0.005859
0.007812
-0.001923
0.008301
0.010254
0.000488
-0.008270
0.004395
0.003906
-0.001923
-0.000458
-0.022919
-0.010223
-0.004364
-0.025360
-0.024384
-0.019989
-0.013641
-0.001434
0.006348
0.000488
0.007812
0.004395
-0.016083
-0.014618
-0.025360
-0.024384
-0.009247
-0.027313
-0.032684
-0.024872
-0.015594
0.004883
-0.019989
-0.024384
-0.021454
-0.009735
-0.007294
-0.009735
-0.042450
-0.024872
-0.031219
-0.005341
0.009277
0.010742
0.015625
0.009766
0.022949
0.026367
0.032227
0.020996
0.024902
0.038086
0.025879
0.024902
0.015625
0.020020
0.028320
0.015625
0.015625
0.014648
0.005859
0.010254
0.010254
0.000488
-0.000458
-0.015106
-0.002899
-0.000946
-0.016083
-0.013641
-0.008270
-0.009735
-0.027802
-0.038055
-0.033661
-0.027313
-0.025848
-0.033661
-0.031708
-0.031219
-0.037079
-0.034637
-0.026825
-0.019989
-0.019989
-0.020966
-0.051239
-0.073212
-0.073212
0.015137
0.132812
0.080566
-0.009247
0.008789
0.017578
0.016113
0.037109
0.069824
0.097656
0.137207
0.138672
0.101074
0.054199
-0.009735
-0.027313
0.004883
0.055176
0.064453
0.062500
0.043457
0.007812
0.001953
-0.032196
-0.029755
-0.040497
-0.036591
-0.042938
-0.048309
-0.040985
-0.042450
-0.032684
-0.026337
-0.022919
-0.019012
-0.018036
-0.019989
-0.004852
-0.000458
-0.003876
-0.004852
-0.004364
-0.001434
-0.001923
-0.003876
0.002441
0.003418
0.001465
-0.005829
0.000977
0.007812
-0.014130
0.005859
0.007812
0.003906
-0.000458
0.004395
-0.013153
-0.024384
-0.014618
0.037109
0.076660
0.047852
0.019043
0.019531
0.006836
0.011230
-0.005341
0.019531
0.020020
0.033691
0.042480
0.025879
-0.005341
0.002930
-0.000458
-0.018524
0.004395
0.023438
0.035156
0.015137
-0.013153
-0.028290
-0.033173
-0.030243
-0.005829
0.006348
-0.001923
-0.005829
-0.007294
-0.011688
-0.018524
-0.022919
-0.011688
-0.002899
-0.009247
-0.024872
-0.016571
-0.022919
-0.015106
-0.019989
-0.014618
-0.018036
-0.018036
-0.014618
-0.018524
-0.031708
-0.013153
-0.021942
-0.021942
0.005859
0.007324
0.007812
0.006836
0.001465
-0.007294
0.003906
-0.002899
-0.003387
-0.005829
0.002441
0.001953
0.001465
-0.001923
-0.001923
-0.002411
-0.009735
0.000000
0.000000
-0.003387
0.001465
-0.008270
0.005859
-0.011200
-0.012665
0.000000
-0.002899
0.002930
0.001465
-0.004852
0.000488
-0.001434
0.000488
-0.005341
0.000977
0.003418
0.007812
-0.005829
0.005371
-0.003387
-0.004852
-0.002411
0.003906
0.001953
-0.006805
0.000977
-0.000458
-0.001434
-0.005341
-0.013153
-0.008759
-0.026337
-0.042938
-0.026825
-0.033661
-0.039520
-0.061493
-0.120575
-0.065399
0.082520
0.121582
0.023438
-0.050751
-0.081512
-0.077606
-0.095673
-0.073700
-0.011200
0.013672
-0.020477
0.001953
0.053223
0.002930
-0.050262
-0.082977
-0.043427
0.036621
0.031250
0.006348
-0.007782
-0.013153
-0.016083
-0.013153
0.025391
0.046875
0.049316
0.046875
0.038574
0.046387
0.053223
0.064453
0.048340
0.050293
0.050781
0.047852
0.053223
0.046387
0.042969
0.035645
0.019043
0.032227
0.055664
0.039062
0.020996
0.010254
0.017090
0.009277
0.015137
0.025391
0.018066
0.016113
0.017090
-0.007294
0.006348
0.002930
0.000488
-0.005341
-0.009735
-0.008270
-0.026337
-0.014618
0.007324
-0.007294
-0.011200
-0.013641
-0.028778
-0.012177
-0.017548
-0.025848
-0.027313
-0.028778
-0.019501
-0.020966
-0.019012
-0.014130
-0.012665
-0.006805
-0.021942
-0.019989
-0.007294
-0.008759
-0.014130
-0.005341
0.020508
0.008789
0.008301
-0.009735
-0.009247
0.004883
-0.002899
-0.006805
-0.014130
-0.017548
0.010254
0.029297
0.012207
0.024902
-0.000458
0.005859
-0.005829
-0.007782
0.002441
-0.003876
-0.029755
-0.019501
-0.014618
0.016113
0.062500
0.043457
-0.003387
-0.005341
0.005371
0.013672
0.068359
0.056641
0.031738
-0.018524
-0.018036
-0.003876
0.012695
0.017578
0.036621
0.026367
0.020020
0.016113
0.008789
-0.002411
-0.013641
-0.014130
-0.006805
-0.014130
-0.001923
-0.010712
-0.016571
-0.014618
-0.019989
-0.008270
-0.014618
-0.019012
-0.012665
-0.010712
-0.018524
-0.015594
-0.009247
-0.008759
-0.011688
-0.015594
-0.012665
-0.018524
-0.018524
-0.022919
-0.019012
-0.031708
-0.010223
-0.003387
-0.002411
-0.017059
-0.017548
0.003418
0.021973
0.020508
-0.010223
-0.029755
-0.025848
-0.041473
-0.050262
-0.004852
0.033691
0.035156
0.005859
0.024414
0.014648
0.017578
0.043945
0.053711
0.010254
0.016602
0.013672
0.005859
0.040527
0.027344
0.018066
0.040527
0.040527
0.041504
0.024902
0.016113
0.012207
0.002930
-0.009247
-0.009247
-0.034149
-0.038055
-0.035614
-0.037079
-0.035614
-0.026337
-0.033173
-0.015594
-0.008270
-0.022919
-0.016083
0.014160
-0.000458
-0.034637
-0.046356
-0.027802
0.014648
0.013184
-0.008759
-0.011688
-0.008270
-0.006805
0.017090
0.013184
0.008789
-0.006317
-0.022919
-0.025848
-0.024872
-0.029266
-0.025848
-0.015106
-0.003387
-0.009735
-0.022430
-0.005829
0.018066
0.008301
0.004883
0.011230
0.007324
0.015137
0.008789
0.005371
0.014160
0.009277
0.007812
0.008301
0.014160
0.003418
0.003906
0.006836
0.010742
0.003906
0.007324
0.006836
-0.004364
-0.007294
-0.004364
0.002441
-0.006805
-0.003876
-0.000946
-0.017548
-0.014618
-0.024872
-0.010712
-0.016083
-0.026337
-0.022430
-0.012177
-0.026337
-0.011200
-0.022919
-0.026337
-0.023407
-0.008270
0.000000
-0.005829
-0.002411
-0.000458
-0.004852
0.009277
0.013184
0.018555
0.016113
0.019531
0.021484
0.010254
0.031738
0.036621
0.035156
0.042969
0.025391
0.030762
0.030762
0.018555
0.015137
0.009277
0.008789
0.010254
0.027832
0.016602
-0.006805
-0.009247
-0.017548
-0.005829
0.008301
0.041992
0.027344
0.012207
0.018555
0.019531
0.008301
0.023438
0.027344
0.010254
-0.003387
0.014160
0.037109
0.036133
0.016113
-0.003387
0.002930
0.026367
-0.010223
-0.001434
-0.003387
-0.012177
0.001953
0.002441
-0.015106
-0.024872
-0.018036
-0.020966
-0.008759
-0.008759
-0.019012
-0.012665
-0.013641
-0.004852
0.005859
0.002441
-0.016083
0.000000
-0.021454
-0.037079
-0.047821
-0.065399
-0.030731
0.010254
-0.034637
-0.097626
-0.177704
0.004883
0.023438
-0.001923
0.041016
0.090332
0.048828
-0.055634
-0.066376
-0.061005
-0.073212
-0.070770
-0.011200
0.027832
0.048340
0.039062
0.041992
0.039062
0.030762
0.007812
-0.016571
-0.028778
-0.022919
-0.028290
-0.024384
-0.019989
-0.011200
0.015625
0.035645
0.016602
0.017578
-0.009735
-0.000946
0.006348
0.029785
0.037109
0.019531
0.015625
-0.000946
0.000000
0.007812
0.025391
0.027344
0.024414
0.026855
0.028320
0.008789
0.007812
0.003906
0.008789
0.016113
0.023926
0.018066
0.014160
0.019043
0.007812
0.009277
0.013672
0.014648
0.004395
0.013672
0.001953
0.009277
0.007812
0.005859
0.011719
0.012695
0.006348
0.004883
0.003418
0.006836
0.009277
0.002441
0.003906
-0.006317
-0.001923
0.001465
-0.008270
-0.005341
-0.007294
-0.015594
-0.006805
-0.011688
-0.002411
-0.013153
-0.008270
-0.004364
-0.013641
-0.003387
-0.007294
-0.012177
-0.019989
-0.012177
-0.013153
-0.014130
-0.007294
-0.004852
-0.010223
-0.009247
-0.018036
-0.003387
-0.006805
-0.003876
-0.007782
-0.006317
-0.017059
0.001953
-0.008270
-0.003387
-0.012665
0.010742
0.004883
0.002441
0.000000
-0.008759
0.006836
0.003418
0.011719
0.007324
-0.000946
0.035156
0.036133
0.032715
0.024414
0.028320
0.030273
0.015137
0.009766
-0.000946
-0.009247
-0.037567
0.035156
0.073730
0.012207
-0.029755
-0.056122
-0.056610
-0.035614
-0.030243
-0.003387
-0.009735
-0.011200
-0.014130
-0.032196
-0.049774
-0.041962
-0.038055
-0.030243
-0.031708
-0.023407
0.002930
0.002441
-0.010712
-0.007294
-0.014618
-0.001923
0.005859
0.008301
-0.000458
-0.000946
0.008789
0.007812
0.010254
0.016113
0.010742
0.013672
0.013184
0.007812
0.010742
0.013672
0.021973
0.013672
0.007324
0.010254
0.012207
0.003418
0.005371
-0.001923
0.004883
0.004395
-0.002899
0.005371
0.001465
0.015625
0.019043
0.041504
0.049805
-0.002411
-0.069305
-0.121063
-0.128387
-0.071259
-0.021454
0.028320
0.025879
0.016113
-0.015594
-0.030731
-0.032196
0.020508
0.055664
0.042480
-0.012665
-0.073212
-0.050751
-0.012665
0.052734
0.110352
0.092285
0.075684
0.040527
0.041504
0.048340
0.049805
0.017578
0.031250
0.020508
0.007324
0.010742
-0.007294
-0.002899
0.005371
0.004395
0.013672
0.004395
0.002441
0.002930
0.000977
0.003906
0.009277
-0.007782
-0.000946
0.001465
0.002441
-0.002411
0.001465
-0.009247
-0.001923
-0.007782
-0.003387
-0.008759
-0.004364
-0.006805
0.000977
-0.009735
0.000977
-0.007782
-0.004364
-0.004852
-0.010223
-0.008759
-0.003876
-0.004852
-0.006805
-0.009735
-0.012665
-0.001434
-0.006805
-0.001923
-0.005341
-0.009735
-0.001923
-0.007294
-0.010223
-0.007294
-0.009247
-0.014130
-0.011688
-0.010712
0.002930
0.005859
-0.006317
-0.004364
0.003906
0.004395
0.007812
0.006348
0.002930
-0.013153
-0.023407
-0.018036
-0.020966
-0.019501
-0.005829
-0.021454
-0.011200
-0.005829
0.018066
0.072754
0.130371
0.168945
0.079102
-0.100067
-0.292938
-0.247528
-0.081512
0.108887
0.182617
0.120605
-0.008759
-0.050262
0.015625
0.037598
-0.028290
-0.069794
-0.093719
-0.085907
-0.057098
-0.028778
0.014160
0.014648
0.004883
-0.024384
-0.006805
-0.007294
-0.008759
-0.012177
-0.004852
0.016602
-0.013153
-0.015594
-0.017548
-0.010223
0.000977
0.010742
0.011719
0.003906
0.006836
0.010254
0.012207
0.002930
0.010254
0.011230
0.023438
0.016113
0.011230
0.015137
0.018066
0.015137
0.005859
0.014160
0.005371
0.003906
0.008789
0.005859
0.001465
0.008301
0.007324
0.001953
-0.000458
-0.004364
0.004395
-0.006805
-0.003387
-0.002411
0.005859
0.007812
-0.001434
-0.006805
0.005371
-0.003387
0.008789
0.016602
0.007812
0.007324
-0.001923
-0.001923
0.006836
0.028320
0.056152
0.076660
0.012207
-0.120575
-0.137177
-0.089325
-0.055634
-0.122528
-0.056122
0.018066
0.034668
-0.019012
-0.210907
-0.238251
0.088379
0.257324
0.173340
0.001465
-0.113251
-0.192352
-0.100555
-0.026825
0.034668
0.063965
0.093750
0.114258
0.119629
0.100098
0.066895
0.041016
0.027344
0.012695
0.001953
0.008789
0.001953
0.010254
0.020020
0.014160
0.023438
0.027832
0.029785
0.031250
0.019531
0.021973
0.032227
0.023926
0.031738
0.020020
0.014648
0.023438
0.016113
0.015625
0.016602
0.007324
0.009277
0.003418
0.005371
-0.011688
-0.006805
0.006836
0.006836
0.007324
0.010254
0.006348
0.027832
0.026367
0.032227
0.015137
0.009766
-0.011688
-0.015106
-0.011200
-0.004852
0.003418
0.006348
-0.004364
-0.001434
0.000488
-0.004852
0.000000
-0.002899
-0.010223
-0.008270
-0.011688
-0.015594
-0.008759
-0.001434
0.009277
0.002930
-0.013153
-0.007782
-0.009735
-0.013153
-0.013153
-0.007782
-0.011688
-0.005829
0.017090
0.018555
0.011719
0.002441
-0.016571
-0.043915
-0.053192
-0.069305
-0.032684
-0.013641
-0.015106
-0.004852
-0.020477
-0.026825
-0.003387
0.002441
-0.011200
-0.020477
-0.034149
-0.043427
-0.035614
-0.005341
-0.019501
-0.034637
-0.041962
-0.053192
-0.032196
-0.023895
-0.009247
-0.010712
0.002930
-0.008759
-0.017059
-0.034637
-0.019989
-0.000946
-0.007294
-0.002411
-0.015594
-0.035126
-0.008270
0.002930
0.015137
0.025879
0.010254
0.002441
0.000000
0.017090
-0.000458
-0.005829
0.005371
-0.000946
0.007812
-0.006805
0.001465
0.003906
-0.016083
-0.001434
0.000000
0.000488
0.015137
-0.001434
0.000488
0.009277
-0.008270
-0.009735
-0.009247
0.000977
0.009766
0.001465
-0.006317
-0.000458
0.005371
0.007812
0.014648
0.013184
0.004395
-0.004852
-0.014618
-0.017548
0.005859
0.002930
0.005371
0.021973
0.026855
0.021973
0.017090
0.007812
-0.007782
-0.042938
-0.034637
-0.030731
0.001953
0.024902
0.104492
0.108887
0.060059
-0.020477
-0.032684
-0.001434
-0.008759
-0.004852
0.015137
0.051758
0.083984
0.067383
0.013184
0.017578
0.019043
0.017090
0.008301
0.008789
0.006836
0.020996
0.013672
0.006348
0.011719
0.014160
0.009277
0.005371
0.006836
-0.002411
0.010254
0.016602
0.011230
0.008789
0.002441
0.008301
-0.002411
0.005371
0.002441
0.004395
0.004395
0.004395
-0.010223
-0.002411
-0.004852
-0.006317
0.000488
-0.013641
0.000488
-0.003876
-0.006317
-0.007294
-0.011688
-0.017059
-0.009735
-0.006317
-0.000458
-0.005341
-0.007294
-0.002899
-0.002411
-0.000458
0.006836
0.003418
0.007812
0.002441
-0.008270
-0.020477
-0.023895
-0.015106
-0.014130
-0.013641
-0.016571
-0.024872
-0.025848
-0.049774
-0.043427
-0.056122
-0.030243
0.014648
0.075195
0.141113
0.129883
0.059570
-0.053192
-0.160126
-0.181610
-0.123993
-0.016083
0.087402
0.136719
0.075684
0.046387
-0.016571
-0.017548
0.017578
-0.007782
-0.062958
-0.102997
-0.094696
-0.052216
-0.020966
-0.010223
0.008301
0.006348
0.001465
-0.009247
-0.023895
0.002930
-0.006805
-0.015106
-0.012665
-0.009247
-0.015106
-0.012665
-0.002899
0.008789
0.002930
-0.010223
-0.005829
-0.010223
-0.008270
-0.006805
-0.004852
-0.004364
-0.004852
-0.005829
0.001465
0.000488
-0.007782
0.003906
-0.003387
-0.002899
0.008301
0.008789
0.001953
0.012207
0.015137
0.011230
0.010254
0.001465
0.001465
0.016602
0.013184
0.012695
0.017090
0.009766
0.024414
0.010254
0.020996
0.016602
0.015625
-0.001923
0.013184
0.019043
0.002930
0.003906
0.011719
0.008789
-0.005341
0.001953
0.006836
-0.003387
-0.000458
-0.014618
-0.009735
-0.008759
-0.007782
-0.006805
-0.016083
0.012695
-0.018524
-0.186493
-0.271454
-0.042450
-0.037567
0.064941
0.049316
-0.075653
-0.195282
-0.169403
0.015137
0.273926
0.166504
-0.103973
-0.188934
-0.121063
-0.019012
0.041992
0.110840
0.095215
0.102051
0.101562
0.063477
0.051270
0.034180
0.043457
0.041504
0.042969
0.016113
0.019531
0.019531
0.007324
0.007324
0.008301
0.002441
-0.001434
-0.000458
0.001953
0.007812
0.005371
0.006836
0.005859
-0.001434
0.007324
0.008789
0.003418
0.006836
0.007324
0.006836
0.005859
0.010254
0.015137
-0.001923
0.006836
0.007324
0.000000
0.007324
0.002930
0.006348
0.008789
0.001465
0.007324
0.005371
0.006836
0.003906
0.009766
0.005859
0.005371
0.009766
0.009277
0.022949
-0.000458
0.008301
0.018066
0.013672
0.003906
0.025391
0.005859
-0.001434
-0.012665
-0.036591
-0.022430
-0.017548
-0.027802
-0.005829
0.001465
0.010254
0.016113
0.000977
-0.007294
-0.023895
-0.035126
-0.020966
-0.015106
-0.006317
-0.001434
-0.012177
-0.026337
-0.027802
-0.005829
0.031738
0.019531
0.001465
-0.048798
-0.088837
-0.038544
0.036133
0.013184
-0.052704
-0.124481
-0.089813
-0.010712
0.031250
0.020020
-0.027313
-0.043915
-0.021454
0.010254
-0.013153
-0.013641
-0.007294
0.006836
0.008789
0.029297
0.043457
0.041016
0.030762
0.022949
0.023926
0.007324
0.011719
0.017578
0.011719
0.018555
0.023438
0.013184
0.014160
0.020020
0.019043
0.019043
0.016602
0.014648
0.011230
0.010254
0.011719
0.012695
0.009277
0.015137
0.009766
0.007324
-0.000946
0.002930
0.013672
0.009766
-0.000458
-0.007294
-0.007294
0.000977
0.004395
0.001465
-0.011200
-0.013641
-0.016083
-0.013641
-0.018524
-0.017548
-0.008759
-0.002411
-0.016083
-0.010223
-0.010712
-0.015594
-0.006805
0.041992
0.041992
0.015625
-0.029266
-0.016571
-0.029266
-0.017548
-0.000458
-0.007782
0.009766
0.012695
0.005859
0.015137
0.002441
-0.001434
-0.013153
-0.019501
-0.019989
-0.020477
-0.018036
-0.019012
-0.017059
-0.000458
0.001465
0.009277
0.007812
0.014648
-0.002899
-0.011688
-0.022430
-0.021454
0.005859
0.031250
0.078125
0.063477
0.064941
0.021484
-0.007782
-0.027802
-0.042450
0.000488
0.025879
0.022461
0.019043
0.029297
0.021484
-0.002411
-0.020966
-0.017548
-0.032684
-0.034637
-0.029266
-0.020966
-0.017059
-0.021454
-0.022430
-0.010223
-0.000458
-0.009735
-0.002411
-0.004364
-0.005341
-0.003876
-0.006317
0.005371
0.008789
0.017578
0.011719
0.007812
0.004395
0.017578
0.008301
0.002930
0.011230
0.011719
0.002930
0.005859
0.002930
0.016602
0.005371
-0.006317
-0.004364
0.001953
0.000977
-0.018036
-0.000458
-0.005341
-0.011688
-0.021942
-0.020966
-0.025848
-0.016083
-0.013641
-0.002411
-0.003387
-0.020477
-0.027802
-0.041962
-0.031219
-0.025848
-0.033173
-0.027313
-0.025360
-0.016571
0.012695
-0.032196
-0.051727
-0.032684
-0.033173
-0.006317
0.080078
0.136719
0.049805
-0.021942
-0.032684
-0.025848
-0.023407
-0.011688
0.019043
0.083984
0.094727
0.085449
0.058105
0.020996
0.009277
0.003906
0.012207
0.011719
0.001953
-0.023895
0.025879
0.060059
0.056152
0.015625
-0.019989
-0.022919
-0.014130
-0.008270
0.000000
-0.004852
0.001465
0.015625
0.016113
0.012695
-0.007294
-0.013153
-0.011200
-0.025360
-0.011688
-0.017548
-0.009735
-0.002411
-0.012177
-0.012177
-0.010712
-0.007782
-0.012665
-0.001434
-0.003387
-0.005829
-0.019989
-0.040497
-0.036102
-0.041962
-0.038544
-0.043915
-0.054169
0.007324
0.121582
0.128906
0.057129
-0.010712
-0.103485
-0.186005
-0.094696
0.038574
0.094238
0.104492
0.082520
0.064941
0.051270
0.029297
0.010742
0.017578
0.021484
0.030273
-0.009735
-0.032196
-0.055145
-0.046356
-0.016571
0.025879
0.035645
0.003418
-0.014618
-0.028778
-0.044891
-0.033661
-0.042938
-0.038544
-0.036102
-0.037079
-0.023407
-0.028290
-0.024872
-0.028778
-0.012665
0.031738
0.042480
0.033691
-0.000946
-0.017548
0.001465
0.010254
-0.012177
0.008301
0.019531
0.042969
0.038086
0.031250
0.013184
0.007812
-0.005341
-0.008759
-0.000458
0.012695
0.007324
0.001953
0.000488
0.011230
0.002930
0.012207
0.005371
0.002930
0.006348
-0.000946
0.001953
0.009277
0.016113
0.013672
0.006348
0.004395
0.008789
0.008301
0.006348
0.016113
0.014648
0.018555
0.003418
0.002930
0.010254
0.009766
0.017090
0.004395
0.000000
0.004883
0.004883
0.009277
0.006348
-0.001434
0.006348
0.010254
0.006836
0.007812
0.001465
-0.000946
0.001953
0.013672
0.015625
0.013184
0.012695
0.013184
0.015137
0.003418
-0.013641
-0.019501
0.007324
0.006348
0.009766
0.010254
-0.002899
-0.003876
0.011230
0.015137
0.018555
0.009766
-0.013641
-0.029266
-0.026337
-0.031219
-0.047333
-0.033173
-0.038055
0.005859
0.008789
0.002930
-0.006805
0.000488
-0.039032
-0.039032
-0.064423
-0.075165
-0.036591
0.016602
0.017090
0.031738
0.029297
-0.003876
-0.022430
-0.008759
-0.008270
0.013184
0.022949
0.021484
0.022949
0.038086
0.002930
-0.005341
0.004883
0.006348
0.009766
0.007812
0.019043
0.016602
0.007812
-0.005341
0.005371
-0.008759
0.002441
0.005859
0.014160
0.016602
0.005859
0.004395
0.001953
0.001953
0.011719
0.010254
0.008301
0.008789
0.000977
-0.001434
-0.010223
-0.013641
-0.016083
-0.006317
-0.020477
-0.027313
-0.013153
-0.020966
-0.018036
-0.026825
0.009277
0.006348
0.003906
-0.005829
-0.001923
0.024414
0.029785
0.024414
0.019531
0.020508
0.018066
0.025391
0.028809
0.057617
0.081543
0.041016
0.040039
0.024414
0.026367
0.022949
0.038086
0.045410
0.036133
-0.006317
-0.013641
-0.003387
-0.046356
-0.058075
-0.040985
-0.032684
-0.012665
-0.019501
-0.023895
-0.032196
-0.044403
-0.046844
-0.064423
-0.044403
-0.022430
-0.025848
-0.029266
-0.023407
-0.032684
-0.011200
-0.006317
-0.009247
-0.000946
-0.009247
-0.007294
0.002441
-0.001923
0.006348
0.008301
0.001465
-0.003387
0.001465
0.000977
0.001465
-0.002899
-0.006317
0.014160
0.000488
0.000488
-0.006805
-0.002899
0.007324
-0.005829
0.011719
0.000977
-0.009247
-0.006317
0.000977
0.009277
0.003906
0.008301
0.015625
0.012207
0.012695
0.014648
0.008301
0.020508
0.015625
0.013184
-0.002411
-0.009735
-0.007294
0.005859
0.001465
-0.004364
0.001465
0.004883
-0.005341
-0.009735
0.005859
-0.016083
-0.017548
-0.014130
-0.002411
-0.004364
-0.013641
-0.016571
-0.059052
-0.068817
-0.054169
-0.050262
0.000000
0.059082
0.116211
0.139160
0.054688
-0.012665
-0.017548
-0.020966
0.004883
-0.031219
-0.031708
0.017578
0.064453
0.075195
0.050293
0.038086
0.008789
0.004883
-0.003387
-0.035126
-0.037079
-0.048309
-0.049286
-0.034149
-0.051239
-0.026825
-0.044891
-0.026825
-0.026337
-0.018524
-0.026337
-0.015106
-0.001923
-0.004852
-0.004852
-0.002411
-0.001923
-0.003387
-0.002899
0.006836
0.005371
0.004395
0.003418
0.009766
0.014648
0.008789
0.019531
0.016602
0.021973
0.019531
0.018066
0.006348
0.018066
0.014648
0.020508
0.017090
0.020508
0.014160
0.010254
0.020020
-0.000458
0.003418
-0.000458
0.001465
-0.018036
-0.011200
0.003906
-0.004364
-0.005829
-0.025848
-0.042450
-0.050751
-0.035614
-0.024872
0.032715
0.075684
-0.003387
-0.082489
-0.041473
-0.080048
-0.078583
-0.023895
-0.032196
0.010742
0.016602
0.039062
0.022949
-0.004852
-0.043915
-0.038544
-0.021454
-0.045380
-0.040985
-0.011688
-0.001923
0.002930
0.011719
0.011230
0.018066
0.018066
0.011719
0.013672
0.016113
0.023438
-0.007294
-0.025360
0.034180
0.108887
0.167480
0.058594
0.000488
-0.000946
-0.009247
0.012695
0.032227
0.027832
0.020508
0.011230
0.019043
0.026855
0.000977
-0.019989
-0.021942
-0.035126
-0.041962
-0.060516
-0.033661
-0.031708
-0.042450
-0.043427
-0.028290
-0.018036
-0.011200
0.003906
0.018555
0.025391
0.013184
0.008789
0.006348
0.002441
0.002930
0.008301
0.015625
0.026367
0.019531
0.033691
0.038574
0.037109
0.015625
0.017090
0.005371
-0.000458
0.003418
0.009766
0.016113
0.013184
0.005371
-0.003876
-0.014618
-0.014618
-0.022919
-0.003387
0.003906
0.012695
0.001465
0.021484
0.021484
0.019531
0.002441
-0.012665
-0.016083
-0.006805
-0.010712
-0.009735
-0.002411
-0.018524
-0.028290
0.002930
0.043457
0.099121
0.102539
0.099121
0.058594
-0.028778
-0.116669
-0.130341
-0.075653
-0.005341
0.044434
0.069824
0.041016
0.011230
-0.013641
-0.033173
-0.046844
-0.046844
-0.053680
-0.042938
-0.048309
-0.053192
-0.020966
-0.024384
-0.028778
-0.015106
-0.016571
0.000977
-0.003387
-0.008759
0.003906
-0.001434
0.010254
0.006836
0.002930
0.000977
0.006836
0.005371
0.006836
0.001953
0.002441
0.004395
-0.003876
-0.006805
0.011230
0.016602
0.008789
0.017578
0.017090
0.016602
0.013672
0.004883
0.009766
0.014648
0.015625
0.018555
0.023926
0.013672
0.015137
0.023926
0.013184
0.002930
0.015625
0.005859
-0.001923
0.010254
-0.018524
-0.015594
-0.014618
-0.005341
-0.013153
-0.020966
-0.026337
-0.030731
-0.023895
-0.025360
-0.005829
0.003906
-0.011200
-0.010223
-0.007294
-0.019501
-0.003387
-0.011200
0.007812
0.012207
0.001953
0.007812
0.020508
0.020020
0.014648
0.024902
0.026855
0.029297
0.039062
0.021484
0.013672
0.014160
0.005859
0.000000
0.010254
0.011719
0.014160
0.012207
0.012695
0.014648
0.002930
0.022949
0.015137
0.017090
0.005859
-0.005829
-0.004852
-0.000946
0.001953
-0.007294
-0.022919
-0.036102
-0.036102
0.020508
0.054688
0.053223
0.015625
-0.052216
-0.071747
-0.063446
-0.059052
-0.076141
-0.089813
0.007324
0.071777
-0.043427
-0.050262
-0.009247
0.004883
0.013672
-0.019501
-0.025360
-0.013153
-0.018524
0.024902
0.030762
0.009277
0.014648
0.032715
0.031738
0.026367
0.018066
0.017578
0.015137
0.032715
0.049805
0.019531
-0.015106
-0.011200
0.014160
0.004883
-0.020966
-0.029266
-0.031708
-0.022919
0.002930
0.019531
0.005859
-0.017548
-0.020477
-0.023895
-0.025848
-0.030243
-0.046356
-0.046356
-0.017548
0.044434
0.127441
0.157227
0.098633
-0.028290
-0.100067
-0.104950
-0.039520
0.020020
0.050781
0.068848
0.043457
0.041504
0.013184
0.007812
-0.007294
-0.007782
-0.024384
-0.011200
-0.027802
-0.019501
-0.017059
-0.019501
-0.008270
-0.015106
-0.009247
-0.012177
-0.006805
-0.003387
0.001953
0.000000
0.003906
0.004395
-0.011688
-0.004852
0.006348
0.000000
-0.003387
0.000488
-0.002411
0.001953
0.005371
0.008789
0.004883
-0.008759
-0.008759
-0.003876
-0.007294
-0.003876
-0.004364
0.003906
0.004395
-0.012665
-0.008759
-0.001923
-0.008270
-0.001434
-0.006805
-0.000458
-0.013641
-0.002411
-0.000458
0.002441
0.001465
0.004883
-0.000946
0.002441
0.011230
0.003906
0.004883
0.009766
0.005859
0.003418
0.001953
0.008789
0.006348
0.013672
0.008301
0.005371
0.010254
0.009277
0.003906
-0.001434
0.005859
-0.007294
-0.011200
-0.024872
-0.011688
-0.018524
-0.037567
-0.068817
-0.116669
-0.141083
0.010254
0.437012
0.411621
0.072266
-0.255829
-0.323212
-0.166962
-0.009247
0.047363
0.120605
0.120605
0.062500
0.030273
0.022949
-0.000946
-0.005829
-0.030731
-0.050262
-0.051727
-0.024872
-0.025848
-0.015106
-0.015106
0.004395
-0.005341
0.002441
-0.008759
-0.018036
-0.001434
0.012207
-0.005341
0.004883
0.018555
0.033691
0.059570
0.044434
0.011719
-0.012177
-0.018524
0.003418
-0.003876
0.032227
0.062500
0.030273
0.010742
-0.002899
-0.013641
-0.017548
-0.006317
0.003418
0.009766
-0.005341
0.004395
0.001465
-0.004364
0.010254
0.012207
0.001953
-0.004364
-0.009735
-0.009247
-0.005829
0.003906
0.010742
0.011230
0.000977
-0.015106
-0.005829
0.003418
0.003418
-0.018524
-0.034149
-0.032196
-0.041473
-0.021454
-0.023895
-0.016571
0.008301
0.021484
0.023926
-0.013153
-0.013153
0.006836
-0.013641
-0.044403
-0.031219
-0.018036
0.051758
0.064941
0.006348
0.010742
0.001953
-0.010712
-0.016571
-0.000946
0.025391
0.031738
0.017090
0.001465
-0.005829
-0.025360
-0.020966
-0.014130
-0.011688
-0.000946
0.000488
0.001953
-0.004852
-0.000458
0.002930
0.006348
-0.003387
-0.010712
-0.014618
-0.009735
-0.007782
-0.000458
-0.013641
-0.019989
-0.004364
0.000977
-0.009735
-0.003387
0.003418
0.000000
-0.008270
-0.000458
0.003418
0.004883
0.002441
0.003418
0.007812
-0.001434
0.006348
0.005371
0.006348
0.008789
0.000977
-0.009735
-0.001923
0.009277
0.008789
-0.001434
0.001465
-0.004364
0.000000
0.003906
-0.001434
0.003418
-0.004364
-0.001434
-0.004852
-0.007782
0.000000
-0.001434
-0.005829
0.000000
-0.002899
-0.010223
-0.004852
-0.000458
-0.001923
-0.000946
-0.009735
0.000000
-0.014130
0.004883
-0.004364
0.012695
-0.005341
0.003906
-0.003876
-0.002899
-0.010712
-0.004852
-0.006317
-0.000946
0.000488
-0.017059
-0.027802
-0.022430
-0.006805
-0.009247
-0.019012
-0.019989
-0.027802
-0.016571
-0.007782
-0.017059
-0.011200
-0.020966
-0.014618
-0.015106
-0.014618
0.000000
-0.004364
0.001465
-0.004852
-0.011200
0.003906
0.016602
0.025879
0.013672
-0.000458
0.004395
0.022949
0.087402
0.056641
0.013672
-0.009247
-0.023895
-0.009247
-0.013153
-0.063934
-0.004364
0.074219
0.067383
-0.000946
-0.036591
-0.035126
0.010742
0.025879
-0.001434
-0.028290
-0.041473
-0.035126
-0.025360
-0.019012
-0.008270
0.004883
0.005371
0.006836
0.007812
0.000488
-0.002899
-0.006317
-0.004364
-0.000458
-0.009247
-0.004364
-0.005829
-0.002411
0.003906
-0.006805
-0.001434
0.007812
0.006836
-0.005829
-0.012177
-0.044403
-0.035614
0.057617
0.201172
0.294922
0.161133
-0.004852
-0.113739
-0.135223
-0.117157
-0.052704
0.051758
0.084473
0.070801
0.051758
0.045410
0.013184
-0.017548
-0.027802
-0.075165
-0.110321
-0.102020
-0.087860
-0.062469
-0.023407
-0.001923
-0.002899
0.000000
-0.006805
-0.003876
0.006348
0.007812
0.026367
0.024414
0.023438
0.027832
0.032227
0.035645
0.028320
0.021484
0.023926
0.016602
0.011230
-0.004852
-0.001434
-0.000946
-0.006805
-0.007782
-0.015106
-0.015594
-0.013153
-0.016083
-0.011688
-0.020966
-0.018524
-0.022430
-0.016083
-0.005829
-0.010712
-0.025848
-0.018524
-0.012665
-0.002899
-0.006805
-0.004852
0.002441
-0.001434
0.007324
-0.002411
0.006348
0.009766
0.005371
0.012695
0.017578
0.024414
0.030273
0.015137
0.021484
0.029297
0.025391
0.026855
0.019531
0.018555
0.021973
0.017090
0.025391
0.017578
0.009766
0.011230
0.011719
0.016602
0.020020
0.005859
0.004883
0.013184
0.010254
0.012207
-0.002411
-0.009247
-0.012177
-0.010223
-0.014130
-0.036102
-0.052216
-0.062469
-0.070282
0.000000
0.070801
0.110840
0.108398
-0.060516
-0.106903
0.060059
0.131348
0.074219
0.013184
-0.047333
-0.060028
-0.009735
0.068359
0.073730
0.070312
0.044922
0.027344
0.011719
-0.010712
-0.037079
-0.055145
-0.038544
-0.053192
-0.044403
-0.034637
-0.032196
-0.029755
-0.025848
-0.018524
-0.012665
-0.011200
-0.016083
-0.003876
-0.005341
-0.011200
-0.010223
-0.014618
-0.008270
0.004883
-0.007294
-0.009247
0.010254
-0.009247
-0.002411
-0.006317
0.001465
-0.000458
0.000000
-0.011688
-0.022430
-0.014618
0.030273
0.083008
0.068848
0.061523
-0.009735
-0.058563
-0.065887
-0.053680
-0.051727
-0.050751
-0.000946
0.014160
0.029785
0.057129
0.152832
0.220703
0.153320
0.108887
-0.019012
-0.123016
-0.165009
-0.137177
-0.061493
0.004883
0.043945
0.072266
0.072754
0.059082
0.020996
-0.011200
-0.047821
-0.085419
-0.113251
-0.123016
-0.118134
-0.096161
-0.062958
-0.040497
-0.022430
-0.017059
-0.019989
-0.001434
-0.005341
0.007812
-0.002411
0.015625
0.020996
0.021484
0.012207
0.028320
0.032715
0.006836
0.008301
0.013672
0.014160
0.012695
0.017090
0.020996
0.018066
0.005371
0.003418
0.011230
0.005371
0.001953
-0.003387
-0.003387
-0.002411
-0.003876
0.003418
0.006348
0.005859
0.002930
-0.014618
0.002930
-0.001434
-0.009735
0.002930
-0.005829
0.006348
0.000000
-0.009735
-0.000458
-0.006805
0.000977
-0.003876
-0.007294
-0.004852
0.007324
-0.003387
-0.003387
-0.002411
-0.006805
-0.005341
0.002441
0.001465
0.000000
-0.001923
-0.009247
0.003418
0.006836
-0.003876
0.003418
-0.008270
0.000000
0.001465
-0.008270
-0.006317
-0.002411
0.003418
0.001953
0.012695
-0.009735
0.008301
-0.009247
0.006348
-0.001923
-0.012177
-0.005829
-0.004364
0.002441
0.001953
0.004395
0.003418
0.003906
-0.000458
0.000000
0.005371
0.002930
-0.000458
0.001953
0.008789
-0.000946
-0.000946
0.006348
0.003906
-0.006317
0.013184
0.004883
-0.002411
0.014160
-0.001923
0.000488
0.001953
0.009766
-0.003387
-0.008759
0.001953
-0.006805
-0.004364
0.008789
0.002441
-0.010223
-0.006317
-0.012665
-0.024384
-0.032684
-0.025360
-0.016083
-0.036102
-0.007782
0.038574
0.033203
0.031250
0.029297
-0.015594
0.009766
-0.019012
0.067871
0.154785
0.135254
0.076172
-0.132294
-0.091278
-0.147430
-0.128387
0.063477
0.079590
0.061035
0.009277
-0.051727
-0.077118
-0.080536
-0.118134
-0.081512
0.127930
0.091797
-0.033173
-0.043915
-0.039032
-0.052216
-0.056122
0.006836
0.092285
0.125977
0.095215
0.040527
-0.014618
-0.020966
0.008301
0.017578
0.016113
0.043457
0.043457
-0.011688
-0.042450
-0.068329
-0.082977
-0.061981
-0.020477
-0.016083
-0.023407
-0.015594
-0.014130
-0.006805
-0.000458
0.009277
0.008301
0.001953
0.006348
0.015625
0.016113
0.014160
0.018555
0.003418
0.010742
0.017090
0.021484
0.025391
0.023926
0.009766
0.014160
0.011230
0.001953
0.008789
0.010254
0.010254
0.006348
0.003418
0.006348
-0.004364
0.004395
-0.000946
-0.011688
-0.005829
0.007812
0.002930
0.001465
-0.002411
-0.002411
-0.002899
0.000488
0.005371
0.000977
-0.005341
-0.001923
-0.012665
0.003418
-0.003387
-0.002411
0.002930
-0.005341
-0.005829
-0.011200
0.000488
-0.004852
0.000488
-0.000458
0.018066
0.003906
0.005371
-0.001434
-0.004364
0.004395
-0.000946
0.003418
0.002930
0.004395
-0.001434
0.000977
0.000977
0.008789
0.000488
-0.003387
-0.005341
0.005371
0.007812
-0.008270
0.007324
-0.006805
0.000488
-0.000458
0.000977
0.004395
-0.002411
-0.005829
0.002441
-0.010223
0.002441
-0.008759
0.004883
0.011230
0.002441
-0.003387
0.007324
0.000000
0.002930
0.002930
-0.001923
-0.001923
0.005371
-0.006805
0.004883
-0.004852
-0.002899
0.001953
0.000000
0.001953
0.006836
-0.000946
-0.003876
0.002930
0.006836
0.000000
-0.003876
0.000488
0.002930
-0.006317
0.005371
-0.003876
-0.001923
-0.001434
0.009277
0.001953
-0.000458
-0.003387
-0.005341
-0.006805
-0.005341
-0.003387
-0.014618
-0.001923
0.000000
-0.003387
0.004883
-0.001434
-0.000458
-0.000458
0.012207
-0.000458
0.005371
-0.004364
-0.008270
-0.010223
-0.017548
-0.017548
-0.035126
-0.053680
-0.039032
-0.048798
-0.055634
-0.071747
-0.093719
-0.102509
-0.114716
-0.080536
0.036621
0.144043
0.296875
0.338379
0.123047
-0.104462
-0.300751
-0.270966
0.029785
0.229004
0.234863
0.189453
0.227051
0.236328
0.133301
-0.028778
-0.144989
-0.186493
-0.090790
-0.001923
0.030762
0.022461
-0.015106
-0.054657
-0.085419
-0.085907
-0.093231
-0.079559
-0.087860
-0.064911
-0.045868
-0.032196
-0.011200
0.005859
0.021973
0.019043
0.034668
0.032715
0.029785
0.040527
0.040039
0.044434
0.028320
0.037598
0.031250
0.027344
0.029785
0.024902
0.025391
0.016602
0.017090
0.015625
0.015137
0.005371
0.011230
0.012695
0.001953
0.000488
-0.007294
-0.003387
-0.001434
0.000488
-0.006805
-0.007294
-0.013153
-0.004852
-0.001923
-0.008270
-0.007782
-0.013153
-0.007294
-0.013153
-0.009735
-0.016571
-0.008270
-0.014618
-0.015106
-0.011688
-0.010223
-0.013641
-0.016571
-0.011688
-0.010223
-0.010712
-0.006317
-0.015594
-0.005341
-0.008759
-0.000946
-0.004364
-0.015106
-0.001434
-0.006805
-0.004364
-0.006805
-0.000458
0.000977
-0.001434
-0.007782
0.000488
-0.004364
0.008301
0.002441
-0.001434
-0.008270
0.002930
0.001953
0.007812
0.013672
0.002441
0.000000
-0.000946
0.001465
0.003418
-0.008270
-0.002899
0.000000
0.005859
-0.002411
-0.005341
0.005371
0.000000
-0.000458
-0.007294
-0.015594
-0.010712
-0.001923
-0.005341
-0.008759
-0.005341
-0.005829
-0.004852
-0.005829
-0.002411
-0.000946
-0.000946
0.004883
-0.007782
0.001953
0.001465
-0.003387
0.000000
0.001465
-0.003876
-0.002411
-0.002899
0.004395
-0.000458
-0.005829
0.003906
0.000488
0.001465
0.003418
0.004395
-0.001434
-0.000946
-0.004852
-0.006805
0.005371
0.000000
0.011719
0.003418
-0.005829
-0.008759
-0.014130
-0.008759
-0.021942
-0.011200
-0.004364
-0.027802
-0.042450
-0.047333
-0.085419
-0.107391
-0.107391
-0.135223
-0.086884
0.022461
0.223145
0.394531
0.425293
0.071777
-0.364716
-0.482880
-0.402802
-0.085419
0.135254
0.202148
0.227051
0.150391
0.079102
-0.013641
-0.052216
-0.081024
-0.108856
-0.063934
-0.021454
-0.021942
-0.020966
0.005859
0.026367
0.041504
0.055664
0.003418
0.015137
0.037109
0.072266
0.082031
0.079102
0.069336
0.054688
0.055664
0.023926
0.024902
0.051270
0.047363
0.023926
0.007812
0.001465
-0.015594
-0.022430
-0.016083
-0.009247
-0.001434
-0.008759
-0.019501
-0.021454
-0.020477
-0.019501
-0.019989
-0.020966
-0.022919
-0.010712
-0.003876
0.002441
-0.000946
0.008301
-0.000946
-0.001923
0.009766
0.008301
0.012207
0.004395
0.012207
0.007812
0.006348
0.005859
0.006348
0.011719
-0.000458
-0.005829
0.001465
-0.002411
-0.004364
-0.003387
0.010254
0.000000
-0.003387
-0.006805
-0.004364
-0.007294
-0.006317
0.003906
-0.005829
-0.008270
-0.000458
0.002930
-0.004364
-0.003387
0.001953
-0.004364
-0.004364
-0.006805
0.004883
0.001465
-0.006317
0.000977
-0.002411
0.000000
-0.000946
0.005859
0.007812
-0.008759
-0.001923
-0.000458
0.002930
0.001465
-0.001923
0.003418
-0.005341
-0.008270
-0.001923
0.000000
0.005859
0.004395
0.004395
0.001465
0.004395
0.003418
0.009766
0.006348
0.005371
-0.006805
0.006836
0.008301
0.000977
-0.000946
0.000977
0.007812
-0.005829
0.005859
-0.007294
-0.003387
-0.002899
-0.009247
-0.003876
-0.011200
-0.012665
-0.011200
-0.010712
-0.007782
0.007324
-0.013153
-0.012177
-0.003876
-0.006317
-0.005341
-0.008270
0.001465
-0.009735
-0.006317
-0.021454
-0.016083
-0.006805
-0.013641
-0.012665
-0.002411
0.006836
-0.003387
-0.013153
-0.023407
-0.020477
-0.000946
0.024414
0.063477
0.028320
0.012695
-0.002411
0.004883
0.027344
0.030762
0.036133
0.023438
0.020508
0.019043
0.020508
0.032227
0.025879
0.023438
0.020508
-0.026825
-0.040497
-0.050751
-0.059052
-0.019989
-0.050262
-0.086395
-0.063934
-0.039032
-0.027313
-0.034637
-0.052704
-0.073212
-0.043427
0.021973
0.073242
0.062500
-0.019989
-0.064423
-0.060028
0.013672
0.154785
0.164551
0.110352
0.062500
0.028320
0.007812
0.018555
0.024902
0.057129
0.077148
0.063965
0.042969
0.026367
-0.005829
-0.024872
-0.019989
-0.035126
-0.023895
-0.027313
-0.025848
-0.033173
-0.026825
-0.029266
-0.033173
-0.021942
-0.019989
-0.023407
-0.024384
-0.019501
-0.010712
-0.014618
-0.011200
-0.011688
-0.000946
-0.011200
-0.009247
-0.009735
-0.005829
-0.002899
0.005859
0.005371
-0.006317
-0.005829
0.005371
0.005859
-0.002411
0.000000
0.000488
0.008301
0.001465
0.014160
0.006836
0.010742
0.000488
-0.000946
0.004395
0.000000
0.001953
0.009766
-0.004852
0.002930
0.008789
-0.006317
-0.004364
-0.001923
-0.005341
0.000977
-0.002899
-0.004852
0.000000
-0.008759
0.003906
0.000977
-0.014130
0.000977
0.000000
-0.003876
-0.007782
-0.004852
-0.002411
-0.000946
-0.009735
-0.008759
-0.004852
0.006836
0.000000
0.002930
-0.001923
-0.003387
-0.004364
-0.008759
0.001465
0.008301
0.004395
-0.005341
-0.006317
-0.000946
-0.005829
0.004395
-0.005829
0.003418
0.003418
-0.011688
0.002930
-0.003387
0.000000
-0.004364
-0.001434
-0.007294
-0.001434
-0.003387
-0.004852
0.004883
-0.003387
0.006836
0.001465
0.000000
0.000488
0.001953
-0.000946
0.002930
0.004395
-0.006805
0.006836
-0.004852
0.004883
-0.001923
-0.001923
0.003906
0.000000
0.000000
0.004395
-0.002411
-0.000946
0.001953
0.006348
-0.000458
-0.008270
0.004395
0.004883
0.002441
-0.004364
-0.015106
-0.003876
0.012207
0.006348
-0.003387
0.004883
0.000488
-0.003387
-0.006805
0.000488
0.000977
-0.002411
0.004395
-0.001434
-0.005341
0.000000
0.006836
0.013184
0.003906
0.014160
0.014648
0.027832
-0.006805
-0.102020
-0.214813
-0.239716
-0.112762
0.059082
0.172363
0.152832
0.093262
-0.032196
-0.110809
-0.110809
-0.040985
-0.005341
0.016113
0.024414
0.029785
0.062012
0.039551
0.050293
0.059082
0.074219
0.078613
0.047852
0.020508
0.000488
-0.015594
0.009277
0.027344
0.069336
0.035156
-0.038055
-0.078583
-0.075165
-0.030731
-0.049286
0.164062
0.230957
-0.087860
-0.278290
-0.101044
0.004883
0.050293
0.036621
0.015625
0.010254
-0.014618
-0.023895
-0.020477
-0.022430
-0.015106
-0.012665
-0.011688
-0.007782
0.000977
0.000977
-0.003387
0.000488
0.004883
0.006348
0.003906
0.006836
0.012695
0.007812
-0.004852
0.013672
0.006348
0.006348
-0.000946
0.002930
0.012695
-0.000946
-0.000458
0.009277
0.001465
0.006836
-0.000458
-0.000946
0.004883
0.008301
-0.002411
0.007812
0.000488
-0.003876
0.002441
0.009766
0.003418
-0.007294
-0.001434
0.000000
0.000488
0.000977
-0.003876
-0.009247
0.004883
0.010254
-0.005341
0.000000
0.000000
-0.002411
-0.006805
0.001953
-0.008270
-0.009247
0.000488
0.003418
0.000488
0.000000
-0.004852
-0.001434
-0.011200
-0.008270
-0.000458
0.003418
-0.000946
0.003906
0.000000
-0.003876
0.001465
-0.002899
-0.000946
-0.002899
0.003906
-0.004852
-0.002899
0.007324
0.000488
-0.001923
-0.002899
0.007812
-0.006317
0.001953
-0.005341
0.003418
0.000488
0.006348
-0.001923
-0.007782
0.001465
0.001953
0.005371
0.006836
-0.004852
0.011719
-0.001923
-0.001923
-0.003876
0.000488
0.004395
0.012695
0.007324
0.004883
0.005859
0.003418
0.013184
0.010742
0.001953
0.012207
0.007324
0.006348
0.007324
0.005859
0.008301
-0.000946
0.002930
-0.005341
0.012207
-0.003876
0.000488
-0.008759
0.000000
-0.001923
-0.008270
0.000000
-0.013153
-0.025848
-0.006317
0.006348
-0.017548
-0.022430
-0.015106
-0.007294
-0.010223
-0.011200
-0.005829
-0.005829
-0.011688
-0.031219
-0.016083
-0.010223
-0.019012
-0.017059
-0.011688
-0.009247
-0.006317
-0.004852
-0.013641
-0.005341
-0.010712
-0.002899
0.004883
0.001465
0.005371
-0.003387
0.009277
0.009277
0.022949
0.012695
0.022949
0.018555
0.018555
0.015625
0.015625
0.027832
0.025879
0.024414
0.033203
0.036133
0.024414
-0.034149
-0.111298
-0.316864
-0.437469
-0.152313
0.315430
0.545898
0.471680
0.194824
-0.144012
-0.367157
-0.329559
-0.195282
-0.015106
0.170410
0.208496
0.216797
0.114746
0.012207
0.003418
0.033691
0.062500
0.104492
0.051270
-0.020966
-0.092743
-0.103973
-0.119110
-0.087372
-0.061493
-0.081512
-0.072723
0.007812
0.033203
0.006836
-0.019989
-0.024384
-0.023895
-0.017059
-0.039520
-0.007782
0.014648
0.018066
0.030762
0.034668
0.055664
0.064453
0.065430
0.058594
0.057617
0.037109
0.040527
0.027344
0.018066
0.013184
0.010254
-0.004364
-0.006805
-0.000458
-0.020966
-0.016571
-0.019012
-0.024384
-0.018036
-0.017059
-0.027313
-0.029266
-0.021942
-0.019501
-0.013153
-0.009735
-0.007782
-0.010712
-0.008270
-0.010712
-0.014618
-0.006805
0.003906
-0.009735
0.000000
-0.007294
0.000488
-0.002899
0.001465
-0.001434
0.000000
0.007324
-0.008759
0.000977
-0.001434
-0.008270
0.004883
-0.011200
0.006348
-0.008759
-0.000458
0.002441
0.010254
-0.006317
-0.007782
0.003418
0.004395
-0.008270
-0.002899
-0.007294
-0.003387
-0.007294
-0.005341
0.004395
-0.004364
-0.004364
-0.004852
-0.000458
-0.005829
0.001953
0.007812
-0.006317
0.013672
-0.000946
-0.003876
-0.012665
0.008301
-0.001434
-0.005341
-0.004364
-0.007782
0.005859
-0.015594
0.000488
-0.003876
-0.005829
-0.012177
0.003906
-0.004852
0.007324
-0.002899
-0.007294
0.006348
-0.008270
-0.001434
0.001465
-0.000458
0.001953
-0.000458
0.000488
-0.004852
-0.004852
0.002930
-0.002899
0.001953
0.002930
0.000977
0.006348
0.005371
0.000000
-0.005341
0.000977
0.011719
-0.010223
-0.007782
-0.000458
-0.002411
-0.007782
-0.004852
-0.007294
-0.019989
-0.013641
-0.016571
-0.005829
-0.003876
0.009277
0.016602
0.022949
0.049316
0.053223
0.050781
0.036621
0.002441
-0.039520
-0.048309
-0.042450
-0.011200
-0.005341
0.012207
0.015137
0.017578
0.015137
-0.005829
-0.033661
-0.051239
-0.071259
-0.059052
-0.036102
-0.029266
-0.041962
-0.096649
-0.086395
-0.038055
-0.062469
-0.027802
0.025391
0.050293
-0.068329
0.032715
-0.006805
-0.096161
-0.042450
0.063965
0.074219
0.090332
0.121582
0.080566
0.013184
-0.012665
-0.012665
-0.000458
0.030273
0.042480
0.038574
0.078125
0.098145
0.079590
0.030273
-0.012177
-0.031708
-0.025360
-0.022430
-0.020966
-0.028778
-0.023895
-0.020477
-0.013641
-0.002411
-0.005341
0.007324
0.019531
0.018066
0.017090
0.018066
0.005371
0.010254
0.031250
0.024902
0.031738
0.019531
0.006836
0.012207
0.020020
0.011719
0.010254
0.012695
0.009766
-0.008270
0.005371
-0.002411
-0.004364
0.000000
-0.009247
-0.009247
-0.008759
0.005859
-0.012665
-0.003387
-0.005829
-0.003387
-0.009247
-0.004852
0.004883
0.000977
-0.004364
-0.001434
-0.002411
-0.007782
-0.005829
-0.003876
-0.003387
-0.006805
-0.007294
-0.001923
0.006348
-0.000946
-0.000458
0.000488
-0.007782
0.000488
-0.010712
-0.003876
0.016602
0.001465
-0.007782
-0.001923
0.003906
-0.003876
-0.006317
-0.000458
0.002930
-0.001923
-0.000946
-0.005341
-0.002411
0.007812
-0.002899
-0.008270
-0.003387
-0.000946
-0.001434
-0.004852
0.002441
-0.005829
0.005859
-0.001434
0.003906
-0.000946
0.000488
0.000977
-0.003876
0.003906
0.005859
0.001953
-0.004852
0.000977
0.004883
0.010254
-0.002411
-0.016571
-0.003876
-0.009247
-0.012177
-0.019501
-0.023895
-0.026825
-0.028290
-0.042450
-0.045868
-0.053192
-0.051727
-0.011688
0.051270
0.166504
0.305664
0.256836
-0.120087
-0.410614
-0.369598
-0.113739
0.101074
0.178711
0.167969
0.092773
0.041016
-0.014618
-0.042938
-0.072235
-0.074677
-0.072235
-0.046844
-0.032684
-0.015594
-0.015106
0.007324
-0.002899
-0.001923
0.007324
0.022461
0.028809
0.024414
0.017090
0.027832
0.018066
0.021973
0.013672
0.019043
0.021973
0.024902
0.011719
0.014160
0.017090
0.006836
0.016602
0.010254
0.006348
0.010254
0.011230
0.008789
0.019531
0.012207
0.004883
0.000977
0.004395
0.004395
0.006348
0.020508
0.023926
0.021973
0.014648
0.010254
0.006836
0.017090
0.016113
0.009277
0.010742
0.011230
0.008301
0.010742
-0.013641
-0.023407
-0.019989
-0.019012
-0.018036
0.002441
0.016113
0.039551
0.055176
-0.015594
-0.115692
-0.103973
-0.083954
-0.032684
0.013184
-0.009735
0.005371
0.014648
0.016113
-0.006805
-0.015594
-0.003876
-0.016571
-0.019501
-0.022430
0.006836
0.041504
0.038086
0.020508
-0.012665
-0.025848
-0.010712
0.004395
0.034668
0.038086
0.016602
-0.004852
-0.013641
-0.018524
-0.018036
-0.028290
-0.018524
-0.019012
-0.015594
-0.017059
-0.002899
-0.013153
0.006348
0.001465
0.000000
0.008789
0.013184
0.012207
0.010742
-0.001434
0.008789
0.014648
0.002441
0.007324
-0.006805
-0.002411
0.001953
0.005371
0.002441
0.007812
-0.004364
-0.001434
0.000488
0.005371
0.000000
-0.001923
0.000000
-0.004364
0.001953
0.001953
0.006348
-0.006805
0.004883
0.005371
-0.004364
-0.000458
-0.002899
-0.005341
0.002930
-0.008270
-0.002411
-0.003387
-0.007782
-0.007294
-0.004852
-0.006317
0.002441
-0.008270
-0.001923
0.001465
0.029297
0.038574
0.051270
0.060059
0.025391
-0.055145
-0.129852
-0.155731
-0.086884
0.071289
0.145508
0.135254
0.055176
0.026855
-0.026337
-0.055634
-0.082977
-0.086884
-0.040985
0.001953
0.027832
0.029785
0.018555
0.008789
0.000488
0.003418
-0.002411
-0.006805
-0.012665
-0.001434
0.002441
-0.004364
-0.001434
0.006348
0.012207
0.004395
0.001465
0.017090
0.011230
0.009766
0.000000
0.018555
0.014648
0.012207
0.004395
0.008301
0.002441
0.006836
-0.001434
0.011719
0.008789
-0.003876
-0.005341
0.001465
-0.004364
0.007324
-0.002899
-0.015594
-0.001434
-0.009247
-0.004852
-0.004852
-0.002411
0.010254
0.001953
0.000977
-0.005829
0.003418
0.009766
0.016113
0.000977
-0.002899
0.003906
-0.008759
0.005371
0.007324
-0.060516
-0.152313
-0.071259
0.124512
0.152344
0.134277
0.078613
-0.027313
-0.098602
-0.156708
-0.101532
-0.041962
0.051758
0.127930
0.098145
0.012695
-0.047333
-0.017548
-0.008759
0.005371
-0.002899
-0.013641
-0.008759
-0.008759
-0.010223
-0.024384
-0.012177
-0.032196
-0.014130
0.000488
0.020996
0.063965
0.035156
-0.003876
-0.009247
-0.002411
-0.007782
0.011719
0.010254
0.022949
0.035156
0.038574
0.029785
0.017578
0.003418
0.000000
0.008789
0.010254
0.003906
0.003906
0.011719
0.013184
0.012695
-0.009735
0.002441
0.000488
-0.002899
-0.002411
0.006836
-0.017059
-0.009735
-0.011200
-0.003876
-0.015106
-0.018524
-0.013641
-0.024384
-0.016083
-0.005341
-0.000458
0.003906
0.006836
0.011230
0.006348
-0.002411
0.014160
0.006348
0.013184
0.003418
-0.009247
-0.019012
-0.026337
-0.028778
-0.019501
0.010254
0.020996
0.012207
-0.014130
-0.022919
-0.031219
-0.021942
-0.038544
-0.062958
-0.051727
-0.058075
-0.044891
-0.023407
-0.019989
-0.012665
-0.021942
-0.029266
-0.027802
-0.009735
-0.007294
0.000000
0.008789
0.018555
0.018066
0.017578
0.019531
0.009766
0.029785
0.033691
0.031250
0.027344
0.021484
0.023438
0.025879
0.035156
0.027344
0.032715
0.022461
0.015137
0.015625
0.012695
0.001953
-0.001923
-0.010223
-0.001434
0.003418
0.009766
0.003418
0.002441
0.000000
-0.010223
-0.003876
-0.003876
0.001953
-0.011200
-0.011688
-0.006805
-0.004364
-0.003876
-0.000946
-0.008759
0.001465
-0.005829
-0.007782
-0.008759
-0.007782
-0.018524
-0.027313
-0.020966
-0.013641
-0.024872
-0.018524
-0.015594
-0.006805
-0.005341
-0.004364
-0.012665
-0.005341
-0.014618
-0.000458
0.004883
0.002930
-0.000946
-0.000946
0.003418
0.011230
0.019043
0.019043
0.029297
0.016113
0.015137
0.023926
0.011230
0.017578
0.000000
-0.002411
0.004395
-0.003876
0.007324
-0.006317
0.003418
0.005859
0.004883
-0.005829
0.005859
0.007812
0.016113
0.025391
0.027832
0.015137
0.009277
-0.000458
-0.000946
0.003418
0.008789
0.002441
0.006348
0.005859
0.022949
0.013184
0.003418
-0.001434
-0.010223
-0.014618
-0.035614
-0.027802
-0.031708
-0.032684
-0.036102
-0.017059
-0.020477
-0.013641
0.007812
-0.002411
-0.050262
-0.065887
-0.094696
-0.087372
-0.083466
-0.003387
0.064941
0.053223
0.064453
0.047852
0.039062
-0.009735
-0.036591
-0.005829
0.015137
0.050293
0.071289
0.072266
0.053223
0.076172
0.048340
0.027344
0.029785
0.050781
0.067871
0.074219
0.056152
-0.028778
-0.099579
-0.151337
-0.135712
-0.071747
-0.009247
-0.002411
-0.001923
0.015625
-0.034637
-0.086395
-0.082001
-0.061005
-0.033173
-0.021454
-0.012665
0.002930
0.029785
0.021973
0.030762
0.035645
0.034180
0.053223
0.073730
0.028809
-0.005341
-0.005829
0.005859
0.022461
0.023438
0.012207
-0.012177
-0.022919
-0.019501
-0.025848
-0.021942
-0.004364
-0.004852
-0.010712
-0.003876
-0.010712
-0.009247
-0.007294
-0.008270
-0.011688
-0.009247
0.004883
0.000488
-0.010223
0.019043
0.005859
-0.009247
-0.000458
-0.000946
0.011719
-0.008270
0.005859
0.001465
0.010742
0.009766
0.003418
0.000977
0.006836
0.004883
0.004395
-0.005341
0.001953
0.000977
0.006348
-0.002899
-0.001434
0.001465
-0.002899
0.007812
0.000977
-0.010223
0.000000
0.004395
0.005859
0.003906
0.002930
0.003906
0.008301
-0.001923
0.007324
-0.001923
0.005859
-0.005341
-0.007294
0.001953
-0.006317
-0.006805
-0.006317
-0.000946
-0.005829
0.003418
-0.012177
-0.013641
-0.003387
0.000000
0.003906
-0.004364
-0.007294
0.001953
0.002441
0.005859
0.008301
0.007812
0.013672
0.015137
0.017578
0.019531
0.013672
0.009766
0.015625
0.028320
0.005859
0.007812
0.017090
0.022461
0.019043
-0.021454
-0.086395
-0.112762
0.022949
0.108398
0.127441
0.037598
-0.023895
-0.057587
-0.068817
-0.083466
-0.037567
-0.011200
0.024902
0.052246
0.021973
0.044922
0.069336
0.059082
0.016113
-0.076141
-0.041473
0.009277
0.038574
0.030762
0.023438
0.015137
0.021973
0.011719
0.000000
-0.012665
-0.049286
-0.038544
-0.011200
0.002930
-0.019989
-0.006317
-0.007294
-0.014130
-0.034149
-0.073212
-0.074677
-0.074188
-0.056610
-0.047333
0.006836
0.030273
0.027344
-0.006805
-0.019501
-0.018036
-0.025848
0.000977
0.010254
0.027344
0.008789
0.008789
0.015625
0.006836
-0.010712
-0.009247
0.020508
0.033203
0.024902
0.004883
0.017090
0.046875
0.072754
0.106934
0.054688
-0.064423
-0.125946
-0.151825
-0.074188
0.029297
0.093262
0.153809
0.097656
0.006348
-0.013153
-0.029755
-0.034149
-0.021942
-0.008270
-0.000946
0.003418
0.031250
0.022461
0.017090
0.019531
0.033203
0.025391
0.017090
0.006836
0.016113
0.015625
0.010254
-0.000458
0.005371
-0.000946
0.009766
0.002441
-0.007782
-0.012177
-0.004852
-0.005829
-0.005829
-0.013641
-0.007294
-0.012177
0.000000
-0.000946
0.002930
-0.006805
-0.007294
0.001465
-0.000458
-0.000458
-0.005341
-0.003876
-0.011688
-0.007294
0.000977
-0.005829
0.002930
-0.012665
-0.011688
-0.003387
-0.003387
-0.004852
-0.010223
-0.010712
-0.005341
-0.019989
0.004395
-0.001434
-0.012665
-0.003387
0.000000
-0.003876
0.004395
0.004395
0.000488
0.002930
0.000000
-0.000458
0.000488
0.000488
0.008301
0.002930
0.001953
0.007812
-0.004852
-0.013641
0.004395
-0.005829
-0.002411
0.002441
-0.002899
-0.004364
-0.011200
0.001465
-0.002411
0.004883
-0.002899
-0.004852
-0.002899
0.000488
-0.006805
0.009766
0.000000
0.001953
0.000000
-0.006805
0.006836
0.005859
0.004883
0.008301
-0.003387
0.000977
0.008301
0.000000
0.012207
0.010742
0.010254
0.013184
0.013184
0.005371
0.012695
-0.007294
0.004883
0.002441
0.003418
-0.000458
0.013184
0.004883
0.003418
-0.004364
-0.008759
-0.010223
-0.013641
-0.004364
-0.018524
-0.041473
-0.072723
-0.112274
-0.077606
0.071777
0.141113
0.117676
0.048340
-0.027313
-0.047821
-0.061005
-0.031708
-0.019501
0.020508
0.059082
0.059082
0.048340
0.023438
-0.023407
-0.021942
-0.005829
0.008789
0.042969
0.061035
0.037598
-0.027313
-0.058563
-0.054657
-0.002899
-0.020477
0.019043
0.008789
-0.004364
-0.046844
-0.043427
-0.003876
0.009277
0.023438
-0.010223
-0.026825
-0.073700
-0.044403
-0.001923
-0.001434
-0.003387
-0.005341
0.002930
-0.013641
-0.042938
-0.041962
-0.051239
-0.066864
-0.069794
-0.087860
-0.071747
-0.039520
0.064941
0.104980
0.045410
-0.015594
-0.056122
-0.002411
0.011719
0.017578
-0.011200
-0.009735
0.028320
0.041016
0.046387
0.040527
0.047852
0.036133
0.032715
0.038574
0.043457
0.037109
0.036621
0.035645
0.029785
0.034180
0.014648
0.004395
-0.002899
-0.007294
-0.020966
-0.022919
-0.006317
-0.000458
-0.001434
0.004883
0.013672
-0.006805
-0.009247
-0.015106
-0.016083
-0.011688
-0.013153
-0.022430
-0.014130
-0.008759
-0.011200
-0.003876
-0.003876
-0.003876
-0.000458
0.006348
-0.000946
-0.005829
0.003418
0.011230
0.005859
-0.003387
0.002930
-0.000946
0.003906
0.000488
-0.001923
0.004883
0.002441
-0.008759
0.000000
0.010254
0.011719
-0.001434
-0.008759
0.001465
0.002930
0.000000
0.000488
0.006836
0.007324
-0.002411
0.000977
0.005371
-0.002411
0.004883
0.004883
-0.004852
0.000977
-0.000946
0.001465
-0.002899
-0.002899
-0.000458
-0.007782
-0.001434
0.007812
0.006348
0.007812
-0.012665
-0.001923
-0.003876
-0.001923
-0.001923
0.006348
0.008301
-0.003387
-0.007782
0.000000
-0.001434
-0.001923
0.008301
0.005859
0.003418
-0.002899
0.001953
0.003906
0.000488
-0.001434
-0.001923
-0.006805
0.011230
0.007812
0.000488
0.001465
0.003906
-0.001434
0.013184
-0.000946
0.006836
0.003906
0.014648
0.005859
-0.002411
0.003418
0.005859
0.002441
0.004883
0.017578
0.004395
-0.034637
-0.069794
0.030762
0.094238
0.102051
0.070801
-0.020477
-0.023895
0.006348
0.015137
-0.041473
-0.058075
-0.055634
-0.022919
0.044434
0.083496
0.043457
0.003906
-0.009247
-0.050751
-0.067352
-0.105438
-0.080536
-0.017548
-0.027802
0.025391
0.099609
0.086914
-0.003387
-0.023895
0.005371
0.020996
0.012207
0.007812
-0.017059
-0.033173
0.001953
0.037598
0.032715
0.028320
0.022461
0.022949
-0.000946
-0.060516
-0.085419
-0.071259
-0.087372
-0.104462
-0.103973
-0.057098
-0.023895
-0.024872
-0.003876
-0.017548
-0.039032
-0.046844
0.001953
0.038086
0.055176
0.014648
-0.021942
-0.017059
0.006836
0.031738
0.046875
0.057617
0.056152
0.049805
0.043945
0.038086
0.022949
0.008301
-0.000946
-0.003387
-0.006805
-0.003387
0.005371
-0.001434
-0.007782
-0.014618
-0.005829
0.005859
0.006348
0.013184
-0.000946
0.013672
0.010742
0.014160
0.005859
0.010742
0.013672
0.018066
0.015137
0.002441
0.014160
0.009766
0.009277
0.007324
0.008789
0.007812
-0.002899
-0.008759
-0.000946
0.000000
0.002930
-0.000458
-0.008759
-0.007782
-0.007294
-0.006317
-0.016083
-0.010712
-0.010712
-0.012665
-0.011688
-0.004364
-0.014130
-0.010223
-0.004852
-0.013153
-0.009735
-0.004364
-0.014130
0.002441
-0.004852
0.002930
-0.004852
0.000000
-0.001923
-0.009735
0.004395
-0.005341
0.006348
0.000488
-0.009247
-0.000458
-0.005341
-0.003387
0.000000
0.000000
-0.000946
-0.004852
0.006348
0.002930
0.009277
-0.004852
-0.000946
0.003418
-0.001434
-0.000946
-0.002899
0.006836
0.005859
-0.004852
0.004395
0.000000
-0.012177
0.001953
-0.002899
-0.005829
-0.001923
-0.008759
0.001953
0.010742
-0.000946
0.010254
-0.002411
0.000977
-0.000458
0.002930
-0.002411
0.005859
0.002930
-0.001923
-0.001434
0.011719
0.015137
0.013184
-0.001434
-0.000458
-0.002899
0.002930
0.004883
0.010254
0.008301
0.005371
0.009277
-0.004852
0.006348
0.000977
-0.002899
0.008301
0.006348
-0.002411
-0.009247
0.004883
0.005859
0.002441
0.002930
-0.001434
0.006348
-0.006317
-0.002411
0.002441
0.002441
0.001953
0.003418
0.000488
0.004883
-0.005341
-0.003387
-0.000946
0.000977
0.008789
0.006348
-0.025360
-0.057098
-0.083466
-0.105927
-0.099091
-0.060516
0.049805
0.092773
0.040527
0.033691
-0.031708
-0.087372
-0.025848
0.051270
0.057617
0.052734
0.005371
-0.007294
0.063477
0.076660
0.028809
0.052246
0.050781
0.044434
0.009766
-0.027802
-0.030731
-0.020477
-0.040985
-0.027802
-0.042450
-0.079071
-0.084930
-0.077118
-0.071747
-0.088837
-0.146454
-0.167450
-0.062958
0.104980
0.144043
0.046387
0.053223
0.187988
0.111328
-0.050751
-0.135712
-0.087860
0.013184
0.090820
0.128418
0.130371
0.119629
0.086914
0.057617
0.025391
0.001953
-0.017059
-0.025360
-0.035614
-0.036102
-0.040497
-0.033661
-0.030731
-0.028290
-0.022430
-0.017059
-0.013641
-0.021942
-0.010223
-0.010223
-0.019989
-0.004364
-0.005341
-0.009247
0.001953
-0.004364
-0.001923
0.002930
0.003418
-0.001434
0.000488
-0.003387
-0.003387
-0.002411
0.001465
-0.000458
0.002441
0.001953
-0.006317
-0.004852
-0.000946
-0.007294
0.006348
0.001465
0.001465
-0.007782
-0.000946
0.000977
-0.002899
-0.005341
-0.005829
-0.007294
-0.009735
-0.003876
-0.001434
0.000488
0.002930
-0.000458
-0.003387
-0.006805
-0.001434
-0.001923
0.003418
-0.006317
0.006348
0.009277
-0.001923
0.007324
0.005859
0.010742
0.009277
0.003418
0.005371
-0.002411
-0.012665
0.007324
0.011719
0.000000
0.000000
0.003418
0.007324
0.000000
-0.001434
0.003418
0.008301
-0.000458
0.008301
0.000000
-0.002899
0.009277
0.008301
-0.000946
0.000000
0.000488
-0.001434
0.008301
0.000000
0.008301
-0.002411
0.002441
0.003906
0.007812
0.009277
0.006836
-0.002411
0.002441
0.003418
0.004395
-0.007782
0.000000
0.009766
0.008301
-0.003876
0.000977
-0.004852
0.002930
-0.000458
0.009766
0.002441
0.003418
-0.006805
0.005859
-0.008759
-0.003387
-0.000946
0.007324
-0.001434
0.000488
0.002441
-0.003387
0.001465
0.001953
0.000488
-0.004364
-0.013641
-0.002411
0.000000
0.000488
0.004395
-0.006317
-0.011688
-0.010712
-0.002411
0.000000
0.010254
0.002930
-0.010223
-0.013641
-0.011688
-0.002899
-0.001923
0.000488
-0.002411
-0.005829
0.002930
-0.001923
0.000000
0.005371
-0.002411
0.005859
0.013184
0.012695
0.028320
0.041016
0.037109
0.036621
-0.012665
-0.115204
-0.104950
0.036621
0.073730
0.044922
0.063965
-0.065887
-0.059540
-0.067841
0.096680
0.104004
0.043945
-0.023895
-0.029755
-0.035614
-0.008270
0.010742
0.000977
-0.022430
-0.041962
-0.062958
-0.091766
-0.033661
-0.009247
0.025391
0.143555
0.191406
0.149902
0.025879
-0.099091
-0.188934
-0.254852
-0.172333
-0.029266
0.081543
0.125000
0.137207
0.091309
0.036133
-0.000458
-0.032684
-0.052704
-0.056122
-0.057098
-0.044403
-0.018036
-0.011688
0.007324
0.007812
0.009766
0.009766
-0.004364
0.012207
0.016113
0.018555
0.025391
0.027344
0.020508
0.022461
0.020508
0.025391
0.019531
0.024902
0.010254
0.012207
0.017578
0.019043
0.012207
0.009277
0.001465
0.001953
0.000977
-0.005341
-0.003387
-0.001923
-0.009247
-0.006317
-0.014618
-0.014130
-0.016571
-0.015594
-0.006805
-0.017059
-0.010223
-0.009735
-0.006805
-0.013153
-0.000946
-0.009247
-0.006317
-0.014130
-0.009735
-0.010712
-0.000946
-0.003876
0.002930
-0.006805
-0.007294
-0.010712
-0.007294
-0.002411
-0.007294
-0.006805
0.001465
-0.007782
-0.006317
-0.009735
-0.003387
0.006836
0.000977
-0.010712
-0.004852
-0.000458
0.004395
0.000977
0.000000
0.005859
-0.003387
0.010254
0.009766
0.000488
-0.008270
0.015625
0.010254
0.001953
0.006836
0.003906
0.004883
-0.000946
0.003418
0.003906
0.001465
0.002441
0.003906
-0.000458
0.009766
0.007812
0.000488
-0.001923
-0.008759
-0.001434
-0.007294
0.004395
-0.007294
0.001465
-0.002899
-0.000946
-0.002411
-0.008759
0.001465
-0.001434
-0.004364
-0.008270
-0.011200
-0.004364
0.000488
0.000977
0.000488
-0.004852
-0.004852
-0.003387
0.005371
0.003418
0.005371
-0.001434
0.011719
0.006836
0.014160
0.010254
0.008301
0.002441
0.007812
0.017090
0.005371
0.013184
0.000000
0.018066
0.006836
0.006836
0.014648
0.000977
-0.001923
0.001953
-0.021942
-0.025848
-0.007782
0.002441
0.010742
0.011230
0.000488
-0.017059
-0.019501
-0.025848
-0.021454
-0.022919
-0.004364
0.008301
-0.001923
-0.029755
-0.023895
0.020508
0.057129
0.049805
-0.027313
-0.103973
-0.092743
-0.107880
0.031738
0.066406
0.026855
-0.037079
-0.081512
-0.072235
-0.109833
-0.010223
0.131348
0.136719
0.033691
-0.059052
-0.046356
-0.029266
-0.022430
0.049805
0.072754
0.093750
0.082520
0.039551
0.028320
0.020020
-0.042938
-0.093719
-0.131317
-0.026825
0.057617
0.094238
0.049316
-0.003387
-0.027802
-0.045380
-0.061005
-0.066376
-0.055145
-0.034149
-0.016571
-0.004364
0.016113
0.015625
0.027344
0.039551
0.036621
0.035156
0.031738
0.022461
0.016602
0.022461
0.016113
0.016602
0.016602
0.007812
0.000977
0.011230
0.007812
0.003906
0.010254
0.008789
0.000000
0.001953
0.002441
0.004395
0.003906
0.007324
-0.005341
0.008789
0.002930
0.004883
-0.001923
0.005859
-0.002899
-0.000946
-0.008759
-0.007782
0.001953
0.012207
-0.001923
-0.005829
-0.003387
-0.002411
0.003906
-0.001923
-0.003387
0.007324
-0.004852
0.003418
-0.003876
0.000488
-0.004852
0.004883
-0.007294
0.001465
-0.004852
-0.002899
-0.002899
0.000000
0.007324
-0.001923
0.007324
-0.002411
-0.002411
-0.003387
0.001953
0.001465
-0.001923
-0.001923
0.003906
0.008789
0.002441
-0.000458
-0.004852
-0.008270
0.007812
-0.004364
0.002930
0.009277
0.001953
-0.004364
0.000488
0.012695
0.004395
0.014648
0.018555
0.012695
0.012207
0.013672
0.019043
0.015625
0.008789
0.017578
0.003418
0.013184
0.014648
0.018066
0.013184
0.019531
0.014648
0.009766
-0.002899
-0.022919
-0.020477
-0.027313
-0.013153
0.002930
0.008301
-0.010712
-0.019012
-0.020477
-0.021454
-0.026825
-0.031219
-0.041962
-0.037567
-0.035614
-0.040985
-0.040497
-0.040985
-0.056122
-0.061493
-0.055145
-0.008270
0.002930
0.042480
0.063477
0.037598
-0.022919
-0.069305
-0.022430
0.037598
0.055176
0.028320
-0.038055
0.001465
0.016113
0.022461
0.014648
0.039551
0.024902
0.025391
0.010742
0.024414
0.013184
0.001465
-0.017548
-0.018036
-0.025360
-0.007294
-0.018524
-0.002899
0.007812
0.016602
0.021973
0.014648
-0.004852
-0.020966
0.010742
0.027832
0.019043
0.029785
-0.004364
-0.014130
-0.028290
-0.040985
-0.028778
-0.019501
0.046387
0.061523
0.020508
0.002441
-0.024872
0.008789
0.046387
0.077148
0.058105
-0.012177
-0.072723
-0.078094
-0.054657
-0.004364
0.031738
0.029785
0.032227
0.035156
0.004883
-0.021454
-0.032684
-0.048309
-0.049774
-0.041473
-0.017059
-0.010712
-0.015106
0.000488
0.010254
0.003418
0.010742
0.017578
0.017578
0.021484
0.013672
0.012207
0.026367
0.031250
0.022461
0.019531
0.019043
0.014160
0.009766
0.026367
0.011230
0.000488
0.009277
0.010254
0.005371
-0.000458
-0.003876
-0.001923
-0.003387
-0.012665
-0.006805
-0.013153
-0.012665
-0.007782
-0.015106
-0.011688
-0.016083
-0.008759
-0.020966
-0.015594
-0.018036
-0.012665
-0.034637
-0.026825
-0.015106
-0.021454
-0.013153
-0.018524
0.000000
-0.010712
-0.010712
-0.010223
0.002441
0.002930
-0.003876
0.000488
0.002930
0.009277
-0.000946
0.017578
0.022949
0.003906
0.006836
0.003906
0.006348
-0.003876
-0.003387
-0.008270
0.029297
0.032715
0.044434
0.027832
0.022461
-0.015106
-0.014618
-0.029266
-0.020477
-0.003876
-0.010712
0.025391
0.039062
0.026367
0.029785
0.025391
0.015625
0.015625
0.005859
0.000488
0.043457
0.038574
0.043457
0.025879
0.005371
0.001953
-0.014618
-0.007294
-0.012177
0.008789
0.038086
0.033691
0.012207
-0.001923
-0.048309
-0.043915
-0.036102
-0.055634
-0.064423
-0.057098
-0.047821
-0.051727
-0.051727
-0.032684
0.001465
0.003418
-0.028778
-0.046844
-0.072723
-0.055145
-0.036591
-0.028778
-0.021454
-0.004852
0.013184
0.020996
0.009277
0.001465
0.007812
0.015137
-0.010712
0.004883
0.016113
0.025879
0.038574
0.034668
0.020508
0.024414
0.038574
0.027832
0.022949
0.021973
0.031250
0.027832
0.022949
0.022949
0.016113
0.013184
0.012695
0.008789
0.001465
-0.002899
0.004883
-0.001923
0.007812
-0.001923
-0.009247
0.001465
-0.014130
-0.019012
-0.024384
-0.024872
-0.038055
-0.055634
-0.058075
-0.016083
0.136719
0.154297
-0.000946
-0.046844
-0.049774
-0.027313
-0.020477
0.003906
0.010742
0.047363
0.065918
0.048340
0.038086
-0.002411
-0.007294
0.000977
0.006348
-0.016571
-0.011688
0.020508
0.013184
-0.044403
0.000977
-0.037567
-0.148895
-0.109833
0.019043
0.024414
-0.007294
-0.019989
-0.013641
-0.040009
-0.043427
-0.030243
-0.043427
-0.024872
-0.012177
-0.011688
-0.008759
-0.000946
0.009277
0.004395
0.002930
-0.001923
0.005859
0.017578
0.023438
0.014160
0.004883
0.006836
0.000000
0.012207
0.003418
0.005859
0.002441
0.002441
0.004883
0.005371
0.010742
0.000977
0.012695
0.000488
0.000000
-0.012177
-0.006805
0.000000
-0.009735
-0.008759
0.000977
0.025391
0.068359
0.080566
0.027344
0.000000
-0.040497
-0.025360
0.023438
0.038086
0.043945
0.066406
0.065430
0.062500
0.014160
-0.033173
-0.002899
0.028809
0.028320
0.040039
0.035645
0.033691
0.032715
0.003418
-0.006805
0.008301
0.008301
0.005371
0.014160
0.020020
0.011719
0.003418
0.011230
0.006348
-0.007294
-0.027313
-0.003876
0.007324
0.004883
0.004883
-0.008270
-0.020477
-0.013641
-0.019501
-0.018036
-0.021942
-0.010223
-0.019501
-0.013153
-0.019012
-0.014130
-0.022919
-0.013153
-0.005829
-0.010223
-0.030731
-0.007782
-0.012177
-0.014618
-0.008270
-0.011200
-0.005341
-0.006317
-0.010223
-0.001434
-0.005341
-0.021454
-0.025848
-0.022430
-0.027802
-0.025360
-0.011200
-0.002899
-0.062469
-0.142059
-0.062469
0.094727
0.275391
0.203125
-0.105927
-0.131317
-0.048309
-0.025360
0.008301
0.019043
0.039551
0.049805
0.047852
0.043457
0.057617
0.039062
0.021973
0.012207
0.000977
-0.005341
-0.000946
-0.009735
0.004883
0.010254
0.007812
0.006348
0.015625
0.001953
0.000000
-0.005341
-0.012665
0.001465
0.022461
0.011230
0.008301
0.006348
0.011719
0.003418
-0.011200
-0.029266
-0.022430
-0.001434
-0.027802
-0.025848
-0.003387
-0.002899
0.019531
0.001953
-0.021454
-0.018524
-0.035126
-0.024872
-0.024384
-0.019012
-0.011688
-0.010712
-0.019012
-0.019012
-0.015106
-0.011200
-0.013641
-0.020477
-0.018524
-0.013641
-0.023895
-0.018524
-0.015106
-0.019501
-0.018524
-0.022430
-0.013641
-0.013153
0.009277
-0.011200
0.001953
0.006836
0.017578
0.027344
0.002930
0.015625
0.019531
0.016113
0.035645
0.036621
0.033203
0.034180
0.017578
0.002441
-0.000946
0.023438
0.049316
0.055176
0.007324
-0.013641
0.003418
0.028320
0.068848
0.094727
-0.006805
-0.175751
-0.324677
-0.261688
-0.095184
0.020020
0.042969
-0.001923
-0.041962
-0.058563
-0.086395
-0.119110
-0.096649
-0.096649
-0.071747
-0.051239
-0.031708
0.006836
0.041016
0.051270
0.072266
0.091309
0.071289
0.072266
0.071777
0.060547
0.076172
0.086914
0.082520
0.065430
0.056152
0.039551
0.056641
0.036621
0.032715
0.032715
0.027832
0.026367
0.029785
0.035645
0.021484
0.008301
-0.015594
-0.013641
0.004883
0.013672
-0.001434
0.000977
-0.001923
-0.007294
0.003906
-0.021942
-0.015594
-0.020966
-0.009247
-0.021942
-0.007294
-0.016571
0.000488
-0.010712
-0.017548
-0.001434
-0.010223
-0.004364
0.001953
-0.003876
-0.009247
-0.004852
-0.012665
-0.006317
-0.012177
-0.008270
0.002930
0.004883
-0.003387
-0.010223
0.000977
-0.001434
0.003906
-0.007294
-0.000458
0.006348
-0.003876
0.003418
-0.010712
0.004883
-0.010223
-0.003387
-0.000946
-0.002899
-0.000458
-0.008759
0.004395
-0.002411
-0.002899
-0.009735
-0.010223
0.002441
-0.012665
-0.024872
-0.018036
-0.011688
-0.018036
-0.025360
-0.031708
-0.027313
-0.031219
-0.046356
-0.036591
-0.023407
0.014648
0.007324
0.012695
0.028809
0.067871
0.044922
0.018555
-0.026825
-0.039032
-0.029755
0.017090
0.093750
0.091797
0.070312
0.034668
0.089355
0.072266
0.049316
0.041504
0.018555
0.022949
0.035645
0.039551
0.031250
-0.000946
-0.013153
-0.024384
-0.009735
-0.004852
-0.011688
0.000977
0.000977
-0.034149
-0.042450
-0.040009
-0.057098
-0.020966
-0.013153
-0.028778
-0.020966
-0.032196
-0.024872
-0.018524
-0.007294
-0.000458
0.005859
0.016602
0.016113
0.018066
0.033203
0.030762
0.025391
0.020020
0.023926
0.024902
0.026855
0.026367
-0.000458
-0.001923
0.000000
-0.010712
-0.003387
-0.010223
-0.018036
-0.013641
-0.014618
-0.010712
-0.014130
-0.024384
-0.019501
-0.019989
-0.016083
-0.019501
-0.013153
-0.011688
-0.017059
-0.003876
-0.005829
-0.002899
-0.010223
-0.002411
0.004883
0.009277
0.015625
0.010742
0.018066
0.016113
0.026855
0.027344
-0.012665
-0.047821
-0.072723
-0.080048
-0.062469
-0.049286
-0.084442
-0.097137
-0.087372
-0.057587
-0.073212
-0.061005
-0.060028
-0.073212
-0.071259
-0.073212
-0.072723
-0.047333
-0.013153
-0.003876
0.008789
0.028809
0.048828
0.060059
0.065918
0.074707
0.059082
0.062500
0.061523
0.067871
0.064941
0.070312
0.057129
0.058594
0.028809
0.031738
0.015137
0.018066
0.031738
0.036621
0.043945
0.018555
-0.007782
-0.033173
-0.040985
-0.022919
0.000000
0.008301
-0.029755
-0.022430
-0.006317
0.004883
0.021973
0.048340
0.081055
0.068359
-0.021454
-0.061493
-0.086884
-0.060516
-0.019989
0.009766
0.062988
0.039551
0.029297
0.011719
0.002441
-0.009735
-0.022430
-0.030243
-0.020477
-0.007294
-0.016083
-0.014618
-0.016571
-0.016083
-0.009247
0.000977
0.011719
0.020996
0.032227
0.011719
0.020020
0.026855
0.022949
0.002441
-0.002411
-0.003387
0.003906
-0.019989
-0.025360
-0.023895
-0.038544
-0.026825
-0.000946
0.030762
0.003418
0.033691
0.055176
0.150391
0.123047
-0.019989
-0.102020
-0.093719
-0.036102
0.047363
0.081543
0.110352
0.085449
0.056641
0.069824
0.055176
0.018555
0.030273
0.045410
0.046387
0.046387
0.024902
-0.000946
-0.003387
-0.008270
-0.016083
-0.005341
-0.004852
0.007324
0.020996
0.015625
0.021484
-0.022919
-0.028290
-0.001923
-0.009247
-0.014618
-0.016571
-0.030243
-0.051727
-0.055145
-0.034637
-0.030731
-0.032684
-0.020477
-0.032196
-0.021454
-0.013153
-0.010223
-0.025360
-0.026825
-0.033173
-0.048309
-0.048798
-0.033661
-0.001434
-0.022919
-0.017059
-0.027313
-0.022430
-0.039032
-0.046356
-0.022919
0.001465
0.000000
-0.036102
-0.034149
-0.002899
0.017578
0.006836
-0.015106
-0.014130
-0.014618
-0.014618
-0.015106
-0.019012
-0.008759
-0.009735
-0.003387
0.000000
0.013184
0.010254
0.008789
0.023438
0.005859
0.007324
0.013672
0.011719
0.022461
0.013672
0.014648
0.008301
0.020020
0.024902
0.022949
0.014648
0.020020
0.019043
0.012695
0.014160
0.015137
0.014648
0.004395
0.010742
0.008789
-0.005829
-0.000458
0.001465
0.008301
0.002930
0.002441
-0.003876
-0.007782
-0.011200
-0.004364
-0.011688
-0.006317
0.001465
-0.013153
0.002930
0.000000
0.003906
0.004883
-0.000946
-0.001923
-0.000946
0.002441
0.012695
0.006348
0.002441
0.003906
-0.003876
-0.001923
-0.001434
0.003906
-0.004364
-0.001923
0.006836
0.004883
0.004883
0.012207
0.014648
0.003906
0.005859
0.000000
-0.011200
-0.025360
-0.025360
-0.022430
-0.013641
-0.015106
0.020508
0.081543
0.158691
0.184082
0.068359
-0.106415
-0.237762
-0.213837
-0.125946
-0.022430
0.067383
0.085449
0.059570
-0.050262
-0.063934
-0.046356
-0.026337
-0.034149
-0.059052
-0.055634
-0.063446
-0.046844
-0.044891
-0.007782
0.041504
0.069336
0.045898
0.025391
0.046875
0.065918
0.054199
0.041504
0.049316
0.030273
0.032715
0.025391
0.020508
-0.001434
-0.030731
-0.019012
-0.029266
-0.007782
0.014160
0.013672
-0.005341
-0.018524
-0.035614
-0.048798
-0.049286
-0.045868
-0.043915
-0.019012
-0.003387
0.010742
0.026367
0.011719
-0.001434
0.004883
-0.000946
0.010742
0.011230
0.017578
0.025391
0.030762
0.037109
0.044922
0.034180
0.025879
0.030273
0.022949
0.022949
0.014160
0.008789
0.008301
-0.008759
0.002441
-0.003387
0.001953
-0.000946
0.009277
0.002441
-0.004364
-0.007294
-0.005341
-0.005829
-0.006805
0.003418
-0.008270
-0.007782
-0.024384
0.000000
-0.004852
-0.012177
-0.009247
-0.012665
-0.012665
-0.003387
-0.003387
-0.004364
0.000488
-0.000458
0.009277
0.013184
0.013184
0.015625
-0.029755
-0.038055
-0.034149
-0.021942
-0.000946
0.003906
-0.000946
0.000977
0.004883
-0.017059
-0.004852
-0.021942
0.000000
-0.020966
-0.009735
-0.011200
-0.010223
0.008301
0.007324
-0.004852
0.010254
0.007324
0.009277
0.012695
0.009277
0.002441
0.013184
0.006836
0.005371
0.004883
0.007324
-0.001434
0.009766
0.010742
0.011719
0.007324
0.008301
-0.004364
0.004395
0.006836
0.010742
0.000488
0.011230
0.009277
0.000977
0.007812
0.005371
0.005859
0.001953
-0.000946
-0.011200
-0.004364
0.001953
-0.009247
-0.004852
-0.004364
0.008789
0.001465
-0.012665
-0.008270
-0.000946
-0.004852
-0.015106
-0.010712
0.000488
0.006836
-0.001434
-0.005829
-0.004364
-0.003387
-0.001923
0.007324
-0.002899
-0.015594
-0.019501
-0.019012
-0.019012
-0.027313
-0.019989
-0.026337
-0.038055
-0.029755
-0.019012
0.001953
0.061523
0.140625
0.207520
0.110840
-0.066376
-0.229462
-0.262177
-0.082001
0.112793
0.166016
0.096680
-0.001434
-0.021454
-0.001923
0.022949
0.021973
0.013672
0.006836
-0.016571
-0.012665
-0.032684
-0.031708
0.000488
0.000977
-0.013641
-0.001923
0.003418
0.045898
0.058105
0.047363
0.032227
0.010254
-0.002411
-0.026825
-0.010223
0.006348
-0.011200
-0.043427
-0.006317
0.001953
0.003906
0.006348
0.011719
0.000000
0.010742
-0.009735
-0.008270
-0.007782
0.005859
-0.008759
0.002441
-0.004364
-0.000946
0.002930
0.004883
0.002930
0.005371
-0.005829
-0.000946
0.007812
-0.002899
0.000000
-0.004852
0.003418
0.001465
-0.008270
-0.000946
-0.006317
-0.002411
-0.005829
-0.013153
-0.005341
0.000488
-0.011200
-0.005829
0.000977
-0.011200
-0.012177
-0.014618
-0.009735
-0.006805
-0.007782
-0.009247
-0.000946
-0.004364
-0.004364
0.001465
-0.001923
-0.008759
-0.003876
-0.000458
-0.004852
0.000977
0.002441
0.000977
0.008301
0.002441
0.001465
0.003906
0.000000
-0.002411
-0.000458
0.001465
0.007324
0.006836
-0.001434
-0.000946
-0.000946
0.003906
-0.002411
0.002930
-0.008270
-0.003876
0.001953
0.006348
-0.011688
-0.002411
-0.000458
-0.000458
-0.011688
-0.003387
0.003906
-0.000458
-0.010223
0.009766
0.005859
-0.009247
-0.003876
-0.012177
-0.000458
-0.004364
0.000488
0.006836
-0.005829
-0.003876
0.011719
0.000488
-0.002899
-0.010712
-0.001434
0.000977
-0.000458
0.002441
0.003906
0.000000
-0.000458
-0.000458
-0.011200
-0.013153
-0.006805
-0.009735
-0.009735
-0.007294
-0.005829
0.001953
-0.007782
-0.013153
-0.016571
-0.014130
-0.015594
-0.029266
-0.032196
-0.023895
-0.015594
-0.038544
-0.030731
-0.047333
-0.039032
-0.053192
-0.025360
0.017090
0.085449
0.185059
0.159180
0.115234
0.011719
-0.120087
-0.179657
-0.114227
-0.007782
0.073730
0.124023
0.116211
0.050781
-0.043915
-0.076630
-0.032196
-0.034637
-0.049774
-0.047333
-0.023895
-0.029266
-0.039032
-0.069305
-0.055145
-0.053192
-0.037567
-0.011200
-0.007782
0.012207
0.019531
0.011230
0.007812
0.026367
0.101562
0.124512
0.104492
-0.152313
-0.284637
-0.222137
0.091309
0.212402
0.163086
0.037598
0.022461
-0.017059
-0.021454
-0.018524
-0.035126
-0.027802
-0.019989
0.013672
0.033691
0.041016
0.058105
0.041016
0.039551
0.038574
0.032715
0.027832
0.020508
0.008301
0.019531
0.011230
0.009277
0.016602
0.010254
0.015625
0.015625
0.006836
0.017578
0.021973
0.015625
0.002930
0.009766
0.011230
0.003906
0.009766
-0.002899
0.014160
0.008301
0.001465
0.006348
-0.003876
0.002441
0.003906
-0.008759
0.007324
0.001465
0.002441
-0.000946
0.000000
-0.004364
-0.013153
-0.004364
-0.013153
-0.010712
-0.000458
-0.007782
-0.005829
0.002441
-0.016083
-0.008270
-0.003387
0.000977
0.001465
-0.002899
-0.006317
-0.000458
-0.001923
-0.006317
-0.007294
0.002930
-0.001434
-0.000458
-0.012665
-0.005829
0.010254
0.004395
0.000977
-0.000946
-0.001434
0.001953
0.007812
0.009277
-0.000458
0.006348
-0.011200
-0.002411
0.000977
-0.003876
-0.004364
-0.002411
-0.007294
0.004883
-0.004364
-0.007782
-0.000946
-0.005341
-0.007782
0.007324
-0.007782
-0.007782
0.000977
-0.009735
0.004883
-0.001923
-0.003876
-0.007294
-0.001923
0.002930
-0.014130
-0.013153
-0.001434
-0.013153
-0.016571
-0.010712
-0.016083
-0.029266
-0.037567
-0.017548
0.000977
0.045410
0.073730
0.065918
0.046387
0.053711
0.104492
0.143066
0.152344
0.044434
-0.051727
-0.077118
-0.039032
0.041992
0.075684
0.084961
0.071289
0.037109
0.003906
-0.018036
-0.044891
-0.053192
-0.061493
-0.072235
-0.068329
-0.091766
-0.087372
-0.068817
-0.056610
-0.015106
-0.009735
-0.001923
-0.015594
-0.030243
-0.022919
-0.010712
-0.015594
-0.003876
0.000488
-0.005829
-0.008270
0.002441
-0.003387
-0.005829
-0.002899
-0.017548
-0.019501
-0.016083
-0.000946
-0.007294
-0.013641
-0.010712
-0.006317
-0.019501
-0.004364
-0.014618
-0.036102
-0.054657
-0.075653
-0.089813
-0.058075
-0.006805
0.100586
0.118652
0.070801
-0.000946
-0.001434
-0.013641
-0.010712
0.000977
0.011230
0.028320
0.046875
0.031738
0.024902
0.030762
0.061035
0.057617
0.105957
0.075195
0.026855
-0.016571
-0.040497
-0.022430
0.000000
0.027344
-0.014618
-0.010712
-0.002411
0.016113
0.015625
0.003906
-0.014130
-0.029266
-0.020477
-0.010223
-0.001434
0.005371
0.007812
-0.000458
-0.002899
-0.020477
-0.020477
-0.018036
-0.012665
-0.000458
0.003906
-0.001434
0.000000
0.003418
0.000000
-0.000946
-0.002411
0.009277
0.008301
0.015625
0.005859
0.002441
0.000488
0.000977
-0.003876
-0.010712
-0.002899
-0.020477
-0.009735
-0.012177
-0.009247
-0.002899
-0.004852
-0.009247
-0.001923
-0.000946
-0.002411
0.003906
0.007324
0.008789
0.012207
0.004395
0.005859
0.014648
0.016602
0.026367
0.016113
0.022461
0.014160
0.011230
0.019531
0.013184
0.001465
0.015625
0.007812
-0.000458
-0.006317
0.003418
-0.005829
-0.007294
-0.014130
-0.009247
-0.020966
-0.029266
-0.024872
-0.012177
-0.008759
0.023926
0.059082
0.130859
0.182129
0.100586
-0.089325
-0.173798
-0.102509
0.019043
0.063477
0.059082
-0.008270
-0.039032
-0.030243
-0.030243
-0.019012
-0.034149
-0.056122
-0.074188
-0.078094
-0.077118
-0.074677
-0.067841
-0.037567
-0.040497
-0.018524
0.001953
0.011230
0.019043
0.024902
0.023926
0.020508
0.023438
0.050781
0.053711
0.048828
0.057129
0.031250
0.023926
0.026367
0.008301
0.005371
0.008789
0.009766
0.008789
-0.008759
-0.015106
-0.010712
-0.015594
-0.020477
-0.013153
-0.017548
-0.015106
-0.003387
-0.004364
-0.002411
-0.011200
-0.001434
-0.003876
-0.007782
0.007812
0.003906
0.007812
0.006836
-0.001923
-0.003876
0.004395
-0.001923
0.004395
-0.000458
-0.012665
0.003418
0.008789
0.000000
-0.007782
-0.018036
-0.019012
-0.010223
0.004883
0.027832
0.053223
0.024902
-0.052216
-0.155731
-0.147919
0.027344
0.133301
0.082520
-0.048309
-0.204559
-0.202118
-0.056122
0.064941
0.069336
-0.002411
-0.064911
-0.070282
-0.058563
0.002930
0.024902
0.033203
-0.010223
-0.037567
-0.008759
0.002441
0.024902
0.041016
0.062500
0.050781
0.008301
0.025879
0.047852
0.036621
0.031250
0.028809
0.014648
-0.013641
-0.017059
-0.012665
-0.007294
0.005371
0.008301
-0.004852
-0.001923
0.000488
0.007324
0.011230
0.008789
0.013184
-0.001923
0.013672
0.003906
0.014648
-0.000458
0.010254
0.009277
0.010742
0.009766
-0.010712
0.017578
0.004883
0.005371
0.010742
0.011719
0.016602
0.018066
0.016602
0.016602
0.034180
0.010742
0.012695
0.000977
0.015137
0.021484
0.009277
0.003906
0.022461
0.004883
-0.000458
0.012207
0.000977
-0.000946
0.011230
0.025391
0.033691
0.041504
0.036621
0.021973
0.026367
-0.000458
-0.003387
-0.003876
-0.013641
-0.020477
-0.009247
-0.013153
-0.020966
-0.022919
-0.034149
-0.029266
0.001465
0.031250
0.046387
0.008301
-0.068329
-0.118622
-0.136688
-0.073212
-0.015106
0.008789
0.006836
-0.007294
-0.022919
-0.022430
0.006836
0.012695
0.008789
0.000488
-0.013641
-0.040009
-0.016083
0.019531
0.033691
0.024414
0.002441
-0.015106
0.001465
0.018555
0.022461
0.013184
0.015625
0.013672
0.015137
0.014160
0.008301
0.000000
0.003906
-0.005341
-0.006805
-0.004364
-0.002411
0.002930
-0.006805
0.013184
0.006836
0.013672
0.008789
0.014160
0.018066
0.009766
0.015625
0.019531
0.005371
0.006836
0.013184
-0.002899
-0.001923
0.006348
0.002930
0.000000
-0.004364
-0.016083
-0.032196
-0.035614
-0.050262
-0.024872
0.005371
0.039551
0.033203
0.024902
0.003418
-0.035126
-0.046356
-0.029266
-0.011200
-0.005829
0.003906
0.015625
0.027344
0.032715
0.013184
0.008301
0.007812
0.003418
-0.008270
0.001465
0.019531
0.027832
0.017578
0.008301
-0.005341
-0.000946
0.002930
0.003418
0.001953
0.010742
0.009277
0.002441
0.023438
0.049805
0.063965
0.073730
0.070801
0.032715
-0.037567
-0.041962
-0.025848
-0.017059
0.000000
-0.008759
-0.026337
0.017578
0.031250
0.023438
0.013672
-0.014130
-0.031219
-0.040497
-0.048309
-0.057587
-0.024872
-0.005829
0.011230
0.007324
-0.002411
-0.005341
-0.007294
-0.006805
-0.020477
-0.003876
0.014648
0.015625
0.022461
0.022949
0.015625
0.007324
-0.015106
-0.033173
-0.011688
0.005371
0.004883
-0.006317
-0.009735
-0.020477
-0.018524
-0.021454
-0.017548
-0.021454
-0.022430
-0.020477
-0.025360
0.000977
-0.027802
-0.032196
-0.036102
-0.032196
-0.015106
0.010742
0.016113
0.014648
-0.001434
-0.010712
-0.044891
-0.036591
0.007324
0.042969
0.017578
-0.004852
-0.010223
0.004883
0.016602
0.006836
0.004395
-0.004364
0.005859
-0.004364
-0.014130
-0.002411
0.020996
0.026855
0.017090
0.015137
0.002930
0.004883
0.008301
0.000000
0.007812
0.003418
0.015625
0.021484
0.004883
0.006836
-0.000458
-0.002411
-0.000458
-0.001923
0.004395
0.013184
0.003418
0.000488
0.003418
-0.016571
-0.013153
-0.006317
-0.008759
0.001465
-0.006805
-0.027802
-0.008270
-0.010712
-0.012177
-0.001923
-0.012177
-0.014130
-0.004852
-0.012177
-0.018036
-0.012665
-0.010712
-0.001923
-0.008270
0.001465
0.011230
0.000977
0.009277
0.000000
0.012695
0.006836
0.011719
0.020508
0.018066
0.010254
0.015137
0.008301
0.017090
0.003418
0.008789
0.013184
0.015137
0.002441
0.006836
-0.002899
-0.019989
-0.021454
-0.019012
-0.034149
-0.023407
-0.018524
-0.032684
-0.036591
-0.020966
-0.016083
-0.005829
0.034180
0.066895
-0.082489
-0.079559
-0.114227
-0.143036
-0.090790
0.038086
0.028809
-0.031219
-0.045380
-0.007294
-0.026825
-0.035126
-0.032196
-0.023895
-0.017548
-0.031708
-0.042938
-0.007782
0.027832
0.041016
0.029785
0.034668
0.002441
0.009766
0.052246
0.068848
0.064453
0.050781
0.043457
0.067871
0.052734
0.036133
0.035645
0.055664
0.057617
0.062012
0.021973
-0.018036
-0.006805
0.006348
0.033691
0.029785
0.006348
-0.016083
-0.007782
0.007324
0.002441
-0.015594
-0.025360
-0.030731
-0.006317
-0.003876
-0.000946
0.009277
-0.001923
-0.011688
-0.001434
0.008789
-0.000946
0.016602
0.004883
-0.003876
-0.003876
0.008789
0.026367
0.009766
-0.001434
-0.007294
0.001465
0.016602
0.014648
0.021973
0.015625
-0.006805
-0.008270
-0.002411
-0.001434
0.007324
0.015137
0.014160
0.031250
0.034668
0.015625
0.012695
0.008301
0.023438
0.025391
0.026367
0.021484
0.011719
0.001465
-0.004852
0.011230
0.010742
0.014160
0.008301
0.008301
0.008301
0.000488
-0.010223
-0.007294
-0.006317
-0.007782
-0.006317
-0.008759
-0.015106
-0.009247
-0.014618
-0.013153
-0.013641
-0.017059
-0.016571
-0.014618
-0.024872
-0.019012
-0.016083
0.003906
-0.001434
-0.006805
-0.012665
-0.012665
-0.013641
-0.019012
0.000977
0.000488
-0.002411
-0.008270
-0.000458
0.000488
-0.000946
-0.001434
0.008301
-0.000946
0.008301
-0.010223
-0.001434
0.008301
0.003418
0.000488
-0.000458
-0.010712
0.001953
-0.005829
0.008301
0.002930
0.000000
0.000977
0.002930
0.005371
0.001953
0.002930
0.007812
-0.002411
-0.002899
0.007812
0.000000
0.011230
-0.002411
-0.013153
-0.004852
-0.015594
-0.008270
-0.013153
-0.015106
-0.012665
-0.012665
-0.014130
-0.010712
-0.012665
-0.006317
0.000000
-0.010712
-0.021942
-0.017548
-0.010712
-0.011688
-0.011200
-0.015594
-0.012177
-0.009735
-0.003387
-0.000946
-0.016571
-0.022430
-0.047333
-0.097626
-0.120087
0.052734
0.240723
0.216797
0.117188
0.029297
-0.084442
-0.085419
0.012207
0.097656
0.100586
0.031250
-0.010712
-0.039032
0.020996
0.033691
0.061035
0.088867
0.047852
0.024414
-0.024872
-0.031708
-0.052704
-0.083954
-0.077118
-0.042938
-0.020477
-0.015594
-0.034149
-0.056610
-0.017548
-0.001434
0.009766
0.002441
0.002441
0.014648
-0.017548
-0.014618
-0.019012
-0.033661
-0.025360
-0.019012
-0.021942
-0.001923
0.033691
0.086426
0.044922
-0.003387
-0.033661
0.030273
0.057129
0.001465
-0.016571
0.030762
0.060059
0.053711
0.036621
0.021973
0.010254
0.010742
0.011230
0.005859
0.007324
-0.004852
-0.012177
-0.015106
-0.001923
-0.002899
-0.006805
-0.019989
-0.007294
-0.013641
-0.025848
-0.009735
-0.008759
-0.012665
-0.011200
-0.012177
-0.000458
-0.006805
-0.015106
-0.010223
0.000000
-0.004852
-0.005341
-0.006805
-0.004364
-0.006805
-0.010223
0.000977
0.000000
-0.006317
-0.008759
-0.009247
-0.006805
-0.010712
-0.002899
-0.009735
-0.005341
-0.001434
-0.003876
-0.007294
-0.003876
-0.007782
0.003418
-0.003876
0.006836
-0.010712
0.000977
-0.004852
0.000488
-0.000458
0.000488
0.003418
-0.002411
-0.005829
0.000000
0.004883
-0.008759
-0.001923
-0.004364
-0.004364
-0.003876
-0.013641
-0.010712
-0.018036
-0.011200
-0.016083
-0.014618
-0.011688
-0.015106
-0.029266
-0.017059
-0.010223
-0.018036
-0.009735
-0.013641
-0.015594
-0.001923
-0.009735
-0.016571
-0.021942
-0.017059
-0.022919
-0.019012
-0.016083
-0.022919
-0.018524
0.001953
0.001465
0.004883
0.004395
0.001465
-0.008270
0.000977
0.002930
0.020508
0.019531
0.024414
0.024902
0.032715
0.043945
0.039062
0.039062
0.029297
0.025391
0.031250
0.022461
0.023438
0.032227
0.020020
0.020020
0.010254
0.019531
0.017578
-0.008759
-0.024872
-0.026337
-0.016571
-0.007782
-0.013641
-0.000946
-0.005341
0.013184
0.046875
0.085938
0.011230
-0.174774
-0.204071
-0.149872
0.035645
0.050293
0.053711
0.040527
-0.010223
-0.026337
-0.028778
-0.037079
-0.071747
-0.100067
-0.071259
-0.040985
-0.006805
0.013184
0.039551
-0.035126
-0.009735
-0.010712
0.002441
0.044922
0.009766
-0.018036
-0.025848
-0.022919
0.002930
0.019043
0.024902
0.040039
0.021973
0.010254
0.001953
0.019043
0.024414
0.033691
0.037598
0.037109
0.021484
0.021973
0.027344
0.024414
0.032715
0.035156
0.033203
0.031250
0.038574
0.019043
0.019043
0.025879
0.021973
0.024902
0.014160
0.016602
0.019043
0.005859
0.020020
0.007812
0.009766
0.006348
0.013184
0.011719
0.004395
0.002930
0.002441
0.004395
-0.002899
0.001953
0.003906
-0.006805
0.002441
0.002441
0.001465
0.002930
-0.007294
0.001465
-0.005341
0.003418
0.004395
-0.002899
-0.000458
0.002930
-0.004364
-0.008270
-0.005341
-0.006317
-0.004364
0.000488
-0.009735
0.000977
-0.005829
-0.010712
-0.000458
-0.003876
-0.007294
-0.011200
-0.022919
0.002930
-0.005341
0.002441
0.005371
-0.007782
-0.003876
-0.000458
0.002441
-0.000946
-0.013641
0.004395
0.003906
-0.004852
-0.003387
-0.003876
-0.001434
-0.003387
0.003906
-0.005341
-0.009247
-0.011688
0.000000
-0.001434
-0.006317
-0.000458
0.008301
-0.000946
-0.008759
-0.010712
0.002930
0.011230
0.000000
-0.015594
-0.005829
-0.007782
-0.000458
0.001465
-0.005829
0.001465
0.006836
0.003418
-0.005341
-0.010223
-0.000458
-0.013641
0.003418
-0.000458
-0.005829
0.001953
0.002441
0.000000
-0.015594
0.006836
0.006836
-0.002411
-0.009247
-0.006805
0.014160
0.000977
-0.005341
-0.041473
-0.050262
-0.064423
-0.035614
0.023926
0.095703
0.148926
0.083496
-0.044403
-0.119110
-0.123993
-0.097626
-0.002899
0.114746
0.198730
0.207031
0.114258
-0.064423
-0.159637
-0.114716
0.004883
0.088867
0.112305
0.055664
0.014648
0.013672
0.001465
0.012695
-0.007782
-0.005341
0.011719
0.014648
0.009766
0.028320
0.031250
0.011719
-0.035126
-0.053192
-0.048798
-0.006317
0.011230
0.013184
0.030273
0.013184
0.000977
-0.013641
-0.020477
-0.040985
-0.029755
-0.046356
-0.036591
0.029785
0.032227
0.000488
-0.050751
-0.036102
-0.052216
-0.013153
-0.013153
-0.004364
-0.007782
-0.014618
0.001465
0.007324
-0.007294
-0.015106
-0.012665
-0.017059
-0.013641
-0.005829
-0.011200
-0.000458
-0.003876
0.001953
0.006836
0.001953
0.004395
0.006836
0.001465
0.012695
0.009766
-0.000946
0.002930
-0.002899
-0.001434
-0.001923
-0.000946
0.003906
-0.006317
-0.002411
0.001465
0.003906
-0.012665
-0.000946
-0.000946
-0.003387
-0.000458
0.007324
-0.002899
-0.011200
-0.016571
-0.010223
-0.006317
0.001953
0.007324
-0.003387
-0.002899
0.000000
0.000000
0.004883
0.002930
-0.021454
-0.036102
-0.017059
0.008789
0.037598
0.001953
-0.032196
-0.033661
-0.023895
-0.016571
-0.005341
0.010742
0.022461
0.002930
-0.001434
-0.014618
-0.007782
-0.015106
-0.008270
0.005371
0.009766
-0.006805
-0.000458
0.010742
-0.004852
0.005371
0.002441
-0.003876
-0.001923
-0.011200
-0.011200
-0.005829
-0.014130
-0.006805
-0.007782
-0.007782
-0.001434
-0.003876
0.002930
-0.000458
0.000977
0.000000
-0.003387
0.001953
-0.000458
0.009766
0.007812
0.004395
0.015137
0.003906
0.004395
0.012695
0.003906
0.011230
-0.001923
-0.002899
0.007812
0.003418
-0.001434
0.029297
0.020508
0.019043
0.029785
0.020996
0.031250
0.016113
0.029297
0.038574
0.049316
0.035645
0.030762
0.009766
-0.020477
-0.054657
-0.079559
-0.041473
-0.002899
0.005371
-0.023407
-0.035614
-0.033173
-0.033661
-0.050262
-0.048309
-0.070770
-0.078583
-0.067841
-0.040009
-0.026825
-0.025360
-0.011200
0.020996
0.058105
-0.034637
-0.087860
-0.081024
-0.043427
0.029785
0.029297
0.018555
0.008789
0.013672
0.008301
-0.002899
-0.033661
-0.013153
-0.020966
-0.028290
-0.045868
-0.042938
-0.007782
0.051270
0.068359
0.048340
0.061523
0.066406
0.047852
0.001465
-0.022430
0.006348
0.028809
0.063477
0.076660
0.063965
0.022949
0.013672
0.020020
0.027832
0.032715
0.032715
0.011230
0.017578
0.025391
0.018066
0.003418
-0.000946
0.003906
-0.007294
0.013672
-0.001434
0.004395
0.001465
0.000488
0.003418
0.003906
0.005371
0.003906
0.003418
-0.003876
-0.000946
-0.005341
-0.001434
0.004883
-0.004364
0.003906
-0.002899
0.001953
-0.004364
0.002441
-0.004364
-0.002899
-0.000458
-0.000458
-0.003387
0.000000
-0.009247
-0.003876
-0.012665
-0.015594
-0.006805
-0.000458
0.002441
0.001953
-0.001923
-0.004364
-0.013153
-0.011200
-0.003387
0.006836
0.001465
-0.000458
0.001465
-0.004364
-0.006805
0.007812
-0.005829
0.007324
-0.007782
-0.006805
-0.003387
0.006348
0.001465
0.001953
-0.012177
-0.017548
-0.007294
0.000488
0.000488
-0.009735
-0.005341
-0.020966
-0.003876
-0.002411
0.004883
-0.002899
-0.001923
0.006348
0.021973
0.027344
0.032715
0.007324
0.001465
-0.012177
-0.004852
0.001953
0.000000
0.010254
0.037109
0.081055
0.096680
0.092773
0.057129
0.009277
-0.049286
-0.043915
-0.017548
0.009766
0.029297
0.026855
0.004883
-0.028778
-0.010712
0.000977
0.047363
0.053711
0.053711
-0.009735
-0.062469
-0.074188
-0.021942
0.007812
-0.035614
-0.002899
-0.000946
0.019043
0.003418
0.000000
-0.001923
-0.024384
-0.013641
0.014160
0.002441
-0.010223
-0.029755
-0.036102
-0.044403
-0.037567
-0.022919
0.000488
0.005371
0.000977
-0.001923
-0.026337
-0.013641
-0.015106
-0.018524
-0.019012
-0.033661
-0.012665
-0.003876
-0.002899
-0.005829
-0.002899
-0.009735
-0.010712
-0.005341
-0.013641
-0.005341
0.000000
-0.013641
-0.009247
-0.016571
0.001465
0.006348
0.011719
0.023438
0.010742
-0.004364
-0.005341
-0.007294
0.003906
0.014648
0.022949
0.028809
0.042480
0.026855
-0.009247
-0.023895
-0.003387
0.016602
-0.015106
-0.063934
-0.061981
-0.033661
0.013184
0.035156
0.007812
-0.010223
-0.049774
-0.063934
-0.032196
-0.012665
-0.049286
-0.056610
-0.051727
-0.034637
-0.022430
0.007324
0.018066
0.003906
-0.004364
-0.013641
0.008789
0.011230
-0.000458
-0.002411
0.016113
0.015625
0.013184
0.011719
0.005859
0.000977
0.007324
0.018555
0.015137
0.008789
0.008789
-0.000458
0.001953
0.012695
0.007324
-0.003387
0.001953
0.001465
0.008301
-0.000946
-0.001923
0.002930
0.002930
-0.005829
-0.001923
-0.005829
-0.001923
-0.005341
0.003418
0.002441
0.009277
-0.002411
0.005371
0.017578
0.005859
0.016113
0.008789
0.014648
0.023438
0.020996
0.019043
0.040039
0.022949
0.020020
0.014160
0.027832
0.025391
0.025879
0.020996
0.029297
0.027832
0.012207
0.027832
0.024902
0.020508
0.003418
-0.003876
0.009277
-0.004364
-0.008270
0.000488
0.004883
-0.023895
-0.013153
-0.023895
-0.025360
-0.030731
-0.031219
-0.021942
-0.027802
-0.022919
-0.008759
0.004395
-0.032684
-0.059540
-0.075165
-0.060028
-0.019012
0.023926
0.061523
0.090332
0.132324
0.159180
0.170410
0.140137
0.050293
-0.059540
-0.120575
-0.124969
-0.085419
-0.008270
0.050293
0.095703
0.085449
0.030273
-0.019501
-0.043915
-0.070282
-0.098602
-0.112274
-0.107880
-0.087860
-0.092743
-0.066376
-0.042938
-0.018036
0.011230
0.019531
0.027344
0.020996
0.030273
0.019043
0.027832
0.024902
0.026367
0.021973
0.008789
0.005371
-0.042450
-0.043427
-0.027802
0.019043
-0.009247
-0.022430
-0.016571
-0.010223
-0.018036
-0.027802
-0.033661
-0.013641
-0.005829
-0.019501
0.001953
-0.004364
0.006836
0.005859
0.018066
0.017578
0.014160
0.020508
0.014160
0.034668
0.014160
0.018066
0.001465
0.019531
0.015137
0.011230
0.002930
0.011230
-0.003876
-0.014618
-0.008759
0.015137
0.028320
0.018066
0.014160
0.015137
-0.000946
0.004395
0.000000
0.010742
0.001953
-0.002899
0.012695
0.042969
0.044922
0.020508
-0.045380
-0.042450
-0.031708
-0.032196
-0.025848
0.000488
0.036621
0.013184
-0.027313
-0.048798
-0.038544
-0.035126
-0.036102
-0.024872
-0.020477
-0.009735
0.015137
0.023926
0.034180
0.016602
0.012695
-0.002899
-0.000458
0.019043
0.043945
0.049805
0.037598
0.017578
0.026367
0.024902
-0.035614
-0.061005
-0.041473
0.013184
0.077637
0.093750
0.032227
-0.015106
-0.022919
-0.012665
-0.022430
-0.006317
-0.006805
-0.014618
-0.027802
-0.040009
-0.030243
-0.028290
-0.017548
-0.000458
0.015625
0.006836
-0.004364
-0.026825
-0.022919
-0.029266
-0.035126
-0.022919
-0.015594
0.003418
0.006836
0.010742
0.022949
0.019043
0.025391
0.016602
0.039062
0.048340
0.044922
0.041992
0.033691
0.035645
0.033203
0.035645
0.003418
-0.032196
-0.102997
-0.098114
-0.019501
-0.006317
0.062500
0.042969
0.015625
0.019531
-0.019501
-0.054657
-0.054657
-0.041473
-0.041473
-0.024872
0.006348
0.026367
0.032715
0.035645
0.064941
0.075195
0.087402
0.032227
-0.045868
-0.099579
-0.090302
0.022949
0.070801
0.073730
0.052734
0.002441
-0.031219
-0.038544
-0.031708
-0.019989
0.006348
0.001953
-0.003876
-0.039032
-0.036591
-0.002899
0.001953
-0.010223
-0.001923
0.005371
0.009277
0.022461
0.012207
-0.018036
-0.016571
-0.019012
0.000000
0.025879
-0.005829
-0.013153
-0.015594
-0.015594
-0.033661
-0.029266
-0.025848
-0.000946
0.003418
-0.008270
-0.026337
-0.037079
-0.042450
-0.040009
-0.038544
-0.025848
-0.020966
-0.013641
-0.020966
-0.017548
-0.020966
-0.011688
-0.002411
-0.004364
0.000000
0.002930
0.009277
0.015137
0.018555
0.006348
-0.001434
0.003418
0.002441
0.029785
0.046875
0.040527
0.021973
0.007812
-0.000458
0.002930
0.000000
0.014160
0.011230
0.020020
0.032715
0.034180
0.014160
0.012207
0.007324
0.020996
0.036133
0.055176
0.015625
-0.023895
-0.012177
0.006836
0.012207
-0.009735
-0.031219
-0.038055
-0.017548
0.013184
0.010742
-0.001434
-0.021454
-0.015594
-0.021454
-0.016571
-0.017548
-0.007294
-0.014618
0.010742
0.022949
0.007812
-0.003876
0.005371
0.005371
-0.013641
-0.020477
0.017090
0.048828
0.035156
0.016113
0.017090
0.021973
-0.009735
-0.059540
-0.066864
-0.045868
-0.026337
0.003418
0.016113
0.004883
-0.007294
-0.021942
-0.027313
-0.019012
-0.001434
-0.006317
0.001953
0.015137
0.009766
0.016113
0.037109
0.029785
0.031250
0.029297
0.039551
0.039551
0.026855
0.020508
0.012207
0.012207
0.017578
0.012207
0.010742
0.004883
-0.000458
0.003906
0.006348
0.006348
-0.009735
-0.021942
-0.026337
-0.028290
-0.019012
-0.023407
-0.027802
-0.016571
-0.031219
-0.035126
-0.022919
-0.009247
-0.000458
0.002930
-0.007782
-0.003876
-0.009735
-0.006317
0.006348
0.002930
-0.000458
0.023926
0.019043
0.020996
0.013184
0.017578
0.021484
0.018066
0.020996
0.013672
0.010254
0.007324
0.007324
0.005859
0.013184
0.001465
-0.003876
-0.001434
-0.006317
0.001465
0.000488
-0.000946
-0.002411
-0.000458
-0.004364
-0.007782
-0.006805
0.007812
0.006836
0.000488
-0.002899
-0.009735
-0.001923
-0.010223
-0.003876
-0.000946
-0.004852
0.000488
0.000488
-0.002899
-0.004364
-0.003876
-0.001434
0.003906
-0.018524
-0.017059
-0.017548
-0.013641
-0.010223
-0.012665
-0.010223
-0.013153
0.006348
0.000488
0.008789
-0.004364
0.002930
-0.010223
-0.006805
-0.018524
-0.020477
-0.025848
-0.010223
0.007812
-0.010712
0.037598
0.050293
0.048828
-0.066376
-0.152802
-0.132294
-0.058075
0.021973
0.050781
0.025391
0.001953
-0.007782
-0.031708
-0.047333
-0.047333
-0.045868
-0.026337
0.004395
0.006836
0.019531
0.011719
-0.004364
-0.009735
-0.000458
-0.012177
0.025391
0.017090
0.044922
0.026367
0.015625
0.020508
0.029785
0.029785
0.001953
-0.006317
0.010254
0.021973
0.034180
0.022461
0.019531
0.004883
0.000000
-0.022430
-0.029755
-0.002411
0.015625
0.026855
0.044434
0.019531
-0.001923
-0.031708
-0.034637
-0.025848
-0.006317
0.035645
0.010742
-0.006805
-0.025360
-0.028778
-0.055145
-0.008759
0.071777
0.039551
-0.025360
-0.013641
0.053223
0.073730
0.023438
-0.023895
-0.030731
-0.011200
0.000488
0.004883
0.023926
0.023926
0.029785
0.027832
0.020020
0.013184
-0.000458
-0.000946
0.003418
0.000000
-0.002411
0.003418
0.012695
0.010742
0.007812
-0.006805
-0.010223
-0.031708
-0.053192
-0.043427
-0.083954
-0.070770
0.061035
0.113281
0.100586
0.059082
-0.019012
-0.052704
-0.061005
-0.008759
0.025391
0.051270
0.055176
0.057617
0.066406
0.053711
0.042480
0.032227
0.028809
0.022949
0.017578
0.003418
0.003906
0.005859
-0.006317
0.002930
-0.009247
-0.022919
-0.022430
-0.017548
-0.027313
-0.037079
-0.030731
-0.037079
-0.031219
-0.028778
-0.018524
-0.031219
-0.031219
-0.017059
-0.025848
-0.005829
-0.012177
-0.002899
-0.013641
-0.008759
-0.015106
-0.000946
-0.004364
-0.002411
0.001953
0.001465
-0.004852
0.000488
0.004883
0.000000
-0.005341
-0.004364
-0.007294
-0.009247
0.001953
0.001465
-0.004364
0.009277
-0.006805
-0.002899
-0.004852
-0.012177
-0.009247
0.002930
-0.001923
-0.006317
-0.002899
-0.002899
-0.006805
-0.007294
0.001465
0.011719
-0.003387
-0.005829
-0.011688
-0.007782
0.002441
0.004395
0.000488
-0.003876
-0.002411
0.006348
0.009277
-0.003387
0.003418
0.002441
0.012695
0.000977
0.004395
-0.007294
-0.006805
-0.007294
-0.012665
-0.006805
0.010254
0.008301
-0.004852
0.003418
0.000000
0.006836
0.005371
0.012207
0.021484
0.020996
0.040039
0.066895
0.044434
-0.003387
-0.069794
-0.160614
-0.168427
-0.071747
0.058594
0.123047
0.033203
-0.046356
-0.068329
-0.070770
-0.085907
-0.087372
-0.075653
-0.093231
-0.085907
-0.089813
-0.098602
-0.068817
-0.037567
0.020996
0.099609
0.195801
0.191895
0.047363
-0.158661
-0.221161
-0.104950
0.048828
0.120605
0.125977
0.125488
0.076660
0.040039
0.029297
0.023926
0.008301
-0.026825
-0.010712
0.008301
0.025879
0.028809
0.026855
0.015625
0.004883
0.000000
0.001953
0.030273
0.030273
0.040527
0.041992
0.003906
0.018555
0.023438
0.013184
0.024902
0.025879
0.017090
0.005371
0.010742
0.015625
0.012207
0.007812
0.006348
0.006836
0.000488
-0.000458
-0.009247
-0.003876
-0.012177
0.000977
-0.002899
-0.002899
-0.009247
-0.010223
-0.025360
-0.045380
-0.053680
-0.050751
-0.002899
0.036621
0.027344
0.027344
0.016602
0.016113
0.014160
0.000977
-0.000458
-0.003876
0.003418
0.016113
0.018066
0.036133
0.042480
0.039551
0.027344
0.026855
0.011230
0.003906
-0.003876
-0.005829
-0.004364
-0.005341
-0.005341
-0.010712
-0.002411
-0.008759
-0.011200
-0.003876
-0.014130
-0.011200
-0.008270
-0.005829
-0.010712
-0.007294
-0.005829
-0.004364
0.000000
0.005371
0.000000
-0.006805
0.005371
0.010742
0.000488
0.004883
0.002441
0.002441
0.000000
0.005859
0.000000
0.000000
-0.005829
-0.003876
-0.003876
-0.003387
-0.007294
-0.000946
0.000000
-0.009735
-0.005829
-0.001434
0.000000
-0.000946
-0.012665
-0.010712
-0.000458
-0.002411
-0.009735
-0.001434
0.000488
-0.009735
0.002930
0.001953
-0.001434
0.002930
0.012695
-0.010712
0.012695
0.004883
0.004883
0.008301
0.001465
0.006836
0.014648
-0.000946
-0.008270
-0.000458
-0.006317
-0.005829
-0.002411
-0.003387
0.011719
0.009766
0.013184
0.008301
-0.002411
-0.007294
-0.013153
-0.003876
-0.002411
0.006348
-0.002411
0.000488
0.004883
-0.006317
0.011230
0.025879
0.022949
0.024414
0.039062
0.007812
-0.040985
-0.041962
-0.060516
-0.025848
0.039062
0.151855
-0.022430
-0.222626
-0.179657
-0.117645
-0.060516
0.016113
0.011230
-0.040985
-0.083466
-0.086884
-0.075165
-0.034149
-0.026337
-0.056122
-0.068329
-0.113739
-0.006805
0.069336
0.068359
0.047852
0.035156
0.022461
0.025879
0.015137
0.033203
0.032227
0.031738
0.027344
0.032227
0.041016
0.035156
0.032715
0.030273
0.027344
0.028320
0.015137
0.021973
0.017090
0.014648
0.013184
0.011719
0.013184
0.008789
0.010742
0.015625
0.019043
0.019043
0.006836
0.009766
0.009277
0.009766
0.003418
0.006836
0.015137
-0.001923
-0.011200
-0.015106
-0.011200
-0.002411
-0.002411
-0.013153
-0.025848
-0.043915
-0.046844
-0.026825
-0.024384
-0.029755
-0.021454
-0.016083
-0.003876
-0.008759
-0.020966
-0.006805
0.004395
-0.006317
0.001465
0.007812
0.018066
0.022461
0.017578
0.017090
0.014648
0.020508
0.027832
0.020020
0.013672
0.028320
0.013672
0.021973
0.012695
0.014160
0.022461
0.012207
0.022949
0.009766
0.010254
0.021484
0.020508
0.018555
0.017090
0.020508
0.028320
0.023438
0.029785
0.021484
0.023926
0.023438
0.014160
0.019043
0.009277
0.007324
0.008301
0.002930
-0.005829
-0.008759
-0.002411
-0.009735
-0.001434
-0.005829
-0.002411
-0.003387
0.011719
0.013672
0.029297
0.018066
0.011719
-0.017548
-0.032196
-0.024384
0.000488
-0.003876
-0.015106
-0.012665
-0.021942
-0.008270
0.005859
-0.011200
-0.006317
-0.029755
-0.037567
-0.044891
-0.044403
-0.044891
-0.022430
-0.035614
-0.017548
-0.013153
-0.018524
-0.014130
-0.006317
-0.009247
-0.011200
-0.016083
-0.006317
0.016113
0.010254
0.025879
0.025879
0.015137
0.022461
0.032715
-0.016571
-0.050262
-0.034637
-0.019501
0.000488
0.019531
0.030762
0.026367
0.026855
0.030273
0.000000
0.012207
-0.034637
-0.025848
-0.015594
0.000977
0.009766
0.036621
0.021484
0.026367
0.013672
0.020020
0.013672
0.012695
0.006348
0.030273
0.028809
0.035645
0.048340
0.051270
0.040039
0.005371
-0.038055
-0.069794
-0.066376
-0.041473
-0.014130
0.021973
0.042969
-0.005341
-0.025848
-0.030731
-0.018036
-0.042938
-0.044891
-0.046356
-0.053192
-0.038055
-0.030731
-0.038544
-0.017548
-0.041962
-0.040985
-0.008759
-0.017548
-0.013153
-0.021454
0.008789
0.006348
0.032715
0.053223
0.052246
0.032715
0.018555
0.016113
0.024414
0.025879
0.026367
0.030273
0.034668
0.032227
0.041504
0.036133
0.029297
0.008301
0.009766
-0.001434
-0.042450
-0.034149
-0.037567
-0.061005
-0.045868
-0.053680
-0.024384
-0.021942
-0.011688
-0.004852
-0.011200
-0.006805
0.000000
0.003906
0.006836
0.010742
0.015137
0.026855
0.031738
0.048340
0.045410
0.039551
0.049316
0.045410
0.039551
0.046387
0.041504
0.019531
0.003906
0.013672
0.015137
0.003906
0.004395
0.003418
0.003906
-0.005829
-0.011688
-0.002899
-0.004852
-0.009247
-0.010223
-0.012177
-0.004852
-0.006317
-0.013153
-0.008759
-0.011200
-0.024384
-0.017059
-0.019012
-0.018524
-0.017548
-0.025848
-0.025360
-0.012177
-0.016571
-0.010712
0.008789
0.009277
0.018555
0.048828
0.054199
0.044434
0.046387
0.006836
-0.004852
-0.009247
-0.001923
-0.005341
0.026367
0.041504
0.026367
-0.002411
-0.079071
-0.081024
-0.056122
-0.002411
0.005859
-0.006805
-0.032684
-0.051239
-0.057098
-0.059052
-0.061493
-0.077606
-0.053680
-0.035614
0.018555
0.020020
0.031738
0.017578
0.009766
-0.000458
-0.006317
0.013672
0.014160
0.020996
0.017090
0.013672
0.000488
0.003906
0.001465
-0.017059
-0.002899
-0.024872
-0.011688
-0.017548
-0.013641
-0.017548
-0.021942
-0.019989
-0.009247
-0.003876
-0.000458
0.035156
0.030762
0.073242
0.120117
-0.001434
-0.251923
-0.218231
-0.040497
0.037598
0.081055
0.066895
0.035156
0.003906
-0.032196
-0.046844
-0.064423
-0.085419
-0.067841
-0.036591
-0.009735
0.012695
0.000000
0.006348
0.010254
-0.004364
0.008301
0.008301
0.013184
0.020996
0.021973
0.017578
0.028809
0.030273
0.027344
0.011719
0.022949
0.021973
0.021973
0.021973
0.010742
0.041504
0.011719
0.005859
0.015137
0.014648
0.008301
0.007324
0.007324
0.006836
0.015137
0.016602
0.020996
0.018555
0.023438
0.013672
0.018555
0.017090
0.017578
0.007812
0.012207
0.020996
-0.000458
0.013672
0.009766
0.011719
-0.004364
-0.010223
-0.014618
-0.036102
-0.040985
-0.049774
-0.047333
-0.032196
-0.009735
0.006348
0.010254
0.052246
0.079590
0.021484
-0.059540
-0.064911
0.000977
0.057617
0.065918
0.055176
0.046875
0.050781
0.069336
0.054688
0.045898
0.039551
0.027344
0.028320
0.017090
0.011230
0.015625
0.011230
0.010742
-0.011200
-0.034149
-0.048798
-0.031708
-0.021454
0.012207
0.002441
0.011719
-0.033173
-0.066376
-0.041962
-0.040497
-0.021942
0.032715
-0.012177
-0.048798
-0.049286
0.006348
0.048340
0.038574
0.020508
0.055664
0.005859
-0.046844
-0.098114
-0.056610
0.004883
0.021973
0.032227
0.003906
-0.009247
-0.020966
-0.021942
-0.028778
-0.043427
-0.032684
-0.028778
-0.019501
-0.006805
-0.018524
-0.038055
-0.034637
-0.021454
-0.004852
0.002930
0.011230
0.011230
0.005371
-0.005829
0.006836
0.014648
0.026855
0.038574
0.013184
0.018555
0.014160
0.011230
0.012207
0.007812
-0.002899
0.008301
0.006348
-0.006317
0.018066
0.003418
0.002930
0.000488
0.012695
0.008301
0.000000
0.008789
0.002441
0.000977
-0.007294
-0.004364
0.002441
-0.009735
0.001953
0.002930
0.000488
-0.007782
-0.020966
0.003418
0.003906
0.012207
0.007812
0.025391
0.044922
0.057129
0.025391
-0.004364
0.012207
0.000977
-0.014618
0.006348
0.001953
-0.003387
-0.014130
-0.011200
-0.003876
0.008301
-0.022430
-0.014618
-0.029266
-0.039520
-0.033173
-0.048798
-0.039520
-0.040009
-0.023407
-0.021942
-0.018036
-0.007294
-0.009247
0.012207
-0.005341
0.000977
0.007812
-0.000458
0.012207
0.007324
0.001953
0.018555
0.002441
0.012695
-0.007782
-0.001434
-0.010712
0.003906
0.010254
0.009766
-0.004852
-0.015594
-0.021942
-0.037567
-0.016571
-0.015106
-0.030243
-0.044891
-0.060028
-0.074677
-0.075653
-0.019501
0.024902
0.033691
0.016113
0.011719
-0.041962
-0.056610
-0.039520
-0.023407
0.027344
0.085449
0.086426
0.078125
0.038574
0.023438
0.030762
0.025391
0.059082
0.063965
0.046875
0.043945
0.044922
0.042969
0.041992
0.021484
0.021973
-0.006805
-0.015594
-0.008270
-0.014618
-0.011688
-0.018036
-0.024384
-0.028290
-0.022919
-0.025360
-0.032196
-0.014130
0.009766
0.032227
-0.016083
-0.043915
-0.046844
-0.035614
0.021484
0.022461
-0.006317
0.016113
0.015137
0.022461
0.010742
-0.002411
-0.029266
-0.026337
-0.040985
-0.015594
0.007324
0.006836
0.065430
0.130859
0.162109
0.111328
-0.033173
-0.148407
-0.201630
-0.108856
-0.000458
0.052246
0.054199
0.032227
0.055176
0.019043
-0.024872
-0.048798
-0.072235
-0.083466
-0.048309
-0.016083
0.002441
0.001465
-0.016083
-0.013153
-0.010223
0.009766
0.002441
0.008789
0.001465
0.032715
0.039551
0.011719
0.042969
0.049316
0.017578
0.007812
0.005859
-0.013641
-0.028290
-0.016571
-0.006317
0.014160
0.022461
0.019043
-0.017059
-0.028778
-0.042938
-0.029755
-0.023895
-0.013153
0.012207
0.015137
0.015625
0.002441
0.006836
-0.021942
-0.019012
0.000977
0.005859
0.009766
0.020508
0.035156
0.011719
-0.003876
0.000488
-0.003876
0.000977
-0.009735
0.001465
-0.004364
0.000488
-0.003387
-0.003387
-0.009735
-0.007782
-0.010223
-0.002899
-0.005829
-0.011688
-0.000946
-0.003387
0.014160
0.006836
-0.000946
0.003418
-0.000458
0.007812
-0.002411
0.000488
0.003418
0.008789
-0.004852
0.010254
0.002441
0.000977
-0.002411
0.012695
-0.008270
0.001953
0.001953
0.005371
0.023438
0.014648
0.020020
0.022949
0.034668
0.039062
-0.004852
-0.009247
0.000000
0.018066
0.025879
0.037109
0.022949
0.008789
-0.007294
-0.002411
0.000977
-0.001923
-0.008759
-0.012177
-0.009735
-0.016571
-0.014618
-0.008270
-0.016571
-0.018036
-0.018524
-0.026337
-0.007782
-0.020477
-0.010712
-0.018524
-0.004852
0.001953
0.000000
0.002441
-0.004364
-0.003876
-0.005829
-0.000946
-0.003387
0.002441
0.006836
0.012207
0.002930
0.011230
0.006348
0.003418
0.008301
0.012695
0.013672
0.012695
-0.001434
0.004395
0.007812
0.014160
0.020508
0.038574
0.052734
0.044922
0.016602
-0.014130
-0.031219
-0.054657
-0.027802
-0.009735
-0.002411
0.012207
0.032227
0.004883
-0.053192
-0.076630
-0.051727
-0.019989
0.016602
-0.014618
-0.020477
-0.047821
-0.061493
-0.050262
-0.055145
-0.081024
-0.063446
-0.020966
0.068848
0.105957
0.024902
-0.016571
0.019043
0.028320
-0.017059
-0.011688
0.007812
0.031250
0.030762
0.039062
0.085938
0.068359
0.052734
0.052246
-0.012177
-0.029266
-0.042450
-0.009735
0.022949
0.040527
0.049316
0.006348
-0.012177
-0.031219
-0.040009
-0.069794
-0.073700
-0.029266
0.023926
0.035645
-0.013641
-0.017059
-0.009247
-0.003876
-0.001923
0.020996
0.017090
-0.004852
-0.034149
-0.019012
-0.015106
0.016113
0.017578
0.023926
0.004395
0.002930
0.000000
-0.004852
-0.008759
-0.000458
0.000488
-0.008270
-0.007782
0.001953
0.010742
-0.004852
-0.001923
0.000488
0.003906
0.002441
0.001465
0.001953
-0.002411
0.003906
0.003418
0.004883
0.006348
0.003906
0.003906
0.002441
0.000000
-0.000946
-0.001923
-0.010223
-0.012177
-0.018036
-0.034637
-0.044403
-0.025360
-0.027802
-0.017548
-0.024872
-0.016083
-0.029266
-0.026337
-0.026337
-0.022430
-0.019989
-0.011200
-0.012177
0.008789
-0.002411
0.001465
0.000977
0.019043
0.030762
0.036621
0.039062
0.035156
0.033203
0.032227
0.031738
0.020508
0.036133
0.037109
0.020508
0.027832
0.023438
0.020508
0.022461
0.011230
0.020508
0.016602
0.015137
0.000977
0.007324
-0.002411
-0.004364
0.009277
0.002930
0.010254
0.007812
-0.003876
0.002441
0.002930
0.002441
0.002930
-0.004364
-0.006805
-0.004852
-0.009247
-0.013641
-0.005829
-0.014130
-0.003876
-0.018524
-0.021454
-0.009735
-0.007294
-0.011688
-0.004852
-0.009247
0.019531
0.045410
0.044434
0.020020
-0.003876
-0.012177
-0.013153
0.006348
0.016602
0.028320
0.018555
0.002441
-0.003387
0.021484
-0.004852
-0.019012
-0.059540
-0.032684
-0.012177
-0.024384
-0.044403
-0.055634
-0.051239
-0.052704
-0.003387
0.057617
0.006348
-0.048798
-0.054657
-0.038055
-0.028290
-0.018036
0.009277
-0.029755
0.028320
0.087402
0.068848
0.019043
-0.008270
-0.006317
0.014648
-0.005341
0.006836
0.017090
0.006836
0.012207
0.022461
0.027344
0.016113
0.009766
0.022461
0.020508
0.020020
0.014160
0.001465
0.000488
-0.002899
0.002441
0.005859
0.002441
0.015137
0.014648
0.024414
0.032227
0.019043
-0.017548
-0.025848
-0.042450
-0.065399
-0.034149
-0.009735
0.009766
0.009277
0.001953
-0.013641
-0.026337
-0.040497
-0.040497
-0.021942
-0.020966
-0.029266
-0.028778
-0.030731
-0.034637
-0.010223
0.003418
0.013672
-0.001923
-0.014130
-0.023895
-0.010712
-0.003387
-0.011200
-0.012665
0.002441
0.018555
0.022949
0.000000
-0.013153
-0.011200
-0.015594
-0.020966
0.015137
0.043457
0.033691
0.020020
0.011719
-0.004364
0.002930
0.013672
0.019531
0.031250
0.041016
0.049805
0.052246
0.044922
0.010254
-0.038544
-0.047333
-0.058563
-0.033661
-0.015106
0.084473
0.098145
0.041992
0.005371
-0.003876
-0.029266
-0.019989
-0.012665
-0.016571
-0.006317
-0.012665
-0.008270
0.003418
0.005371
0.001465
0.005371
0.004883
0.013672
0.007812
0.013184
-0.001923
0.004395
0.008789
0.002441
0.001953
0.014648
0.009277
0.020996
0.021484
0.017090
0.016113
0.023438
0.021973
0.024902
0.027344
0.021973
0.016113
0.011719
0.013672
0.022461
0.012207
0.003418
0.006348
0.003906
0.002930
-0.001923
-0.012177
-0.017059
-0.021454
-0.016083
-0.019012
-0.019012
-0.026825
-0.025360
-0.012177
0.007324
0.061035
0.099121
0.138184
0.133789
0.070801
0.018066
-0.033173
-0.049774
-0.072235
-0.095184
-0.070282
-0.035126
0.015137
0.017090
0.006348
-0.035614
-0.082001
-0.096649
-0.059540
-0.088348
-0.130341
-0.152313
-0.111786
-0.058075
-0.062469
-0.030243
0.016113
0.021484
0.002441
0.000488
0.020020
0.032715
0.051270
0.054688
0.067383
0.059082
0.051758
0.046387
0.018555
0.010742
0.020508
0.014648
0.012695
0.014160
0.005859
-0.000946
-0.001434
0.006348
0.015137
0.011719
-0.000946
-0.008270
-0.012177
-0.008270
-0.015594
-0.014130
-0.020966
-0.030243
-0.062469
-0.066376
0.035156
0.181152
0.153809
0.045898
-0.058075
-0.082001
-0.089813
-0.063934
-0.040497
0.017578
0.067383
0.058594
0.038574
0.027344
0.017578
-0.000946
-0.008759
-0.022430
-0.010712
-0.031219
-0.018036
-0.006317
0.017090
0.027344
-0.029266
-0.058563
-0.033173
-0.023407
-0.014618
-0.003387
0.003906
0.012695
0.011719
0.007324
-0.019012
-0.026337
-0.022919
-0.018036
-0.025848
-0.013641
-0.012177
-0.001434
-0.000458
-0.010712
-0.007294
0.000488
0.020508
0.022461
0.008301
-0.017059
-0.009247
-0.014130
-0.023407
-0.013153
-0.006317
-0.003387
-0.000458
0.017578
0.006348
0.006348
0.000488
0.006348
0.006348
0.006348
-0.003387
0.001465
0.007324
0.006348
0.017090
0.011719
0.015137
0.015137
0.011230
0.025879
0.026367
0.016602
0.011719
0.016602
0.010254
0.012695
0.010742
0.014648
0.012207
0.004395
0.011719
0.000977
0.004395
0.005859
0.004883
0.006348
0.009766
0.006836
-0.005341
0.002441
-0.008759
0.004395
-0.001434
-0.004852
-0.003387
0.002930
-0.003387
-0.011200
0.001465
-0.006317
-0.002899
-0.009735
0.005859
-0.003876
0.007324
0.015137
0.001953
0.009277
0.012695
0.028320
0.016113
0.031250
0.026855
0.012695
-0.025360
-0.090302
-0.095673
-0.076630
0.018066
0.096680
0.101074
0.007324
-0.110321
-0.204559
-0.123993
-0.007294
0.069824
0.082520
0.025879
-0.037079
-0.036102
-0.037567
-0.014618
-0.012665
-0.008759
-0.004852
-0.004364
0.046387
0.098145
0.064453
0.034180
0.004395
-0.007294
-0.007294
-0.009735
0.007812
0.021973
0.019043
0.008301
-0.007782
-0.013641
-0.011688
-0.007294
-0.019989
-0.002411
-0.006805
0.001465
-0.001434
-0.003387
-0.007294
-0.013641
-0.005341
-0.000946
-0.010712
0.007324
0.011230
0.009766
0.006348
0.005859
-0.000946
-0.006805
-0.008759
0.015137
0.013184
0.005371
0.013184
0.010254
0.008789
0.003418
0.001953
0.001953
-0.007782
0.004883
0.000488
0.003906
-0.011688
-0.015106
-0.044403
-0.034149
0.038086
0.201660
0.141113
-0.040009
-0.036102
0.077637
0.142090
0.017090
-0.121552
-0.127899
-0.025360
0.099609
0.153320
0.129395
0.140625
0.019531
-0.228973
-0.273895
-0.089325
0.035645
0.026855
-0.005829
-0.040497
-0.053192
-0.073212
-0.078094
-0.065887
-0.053192
-0.045380
-0.045868
-0.021454
-0.015594
-0.010712
-0.000458
0.013184
0.018066
0.023438
0.014648
0.021973
0.024414
0.017090
0.017090
0.015625
0.015137
0.019043
0.010742
0.006836
0.006836
0.012207
0.010742
0.011719
0.011719
0.003906
0.004883
0.013184
0.002930
0.005371
0.012695
0.008789
0.007812
0.000488
0.007324
0.004883
0.003418
0.001465
0.006348
0.000488
0.003418
-0.000458
-0.004364
0.009766
0.000000
0.001953
0.005371
-0.000946
-0.006805
-0.002411
0.002441
-0.005829
0.002930
-0.006805
-0.000458
0.007812
-0.004852
-0.005829
-0.015106
-0.019989
-0.021942
-0.023407
-0.012665
0.024414
0.068848
0.137695
0.159668
0.088867
-0.057098
-0.194305
-0.195282
-0.114227
0.022461
0.101074
0.089844
0.007812
-0.057587
-0.072723
-0.061493
-0.075653
-0.056610
-0.056122
-0.048798
-0.021454
0.004395
0.000000
-0.013153
-0.025848
-0.018036
0.006348
0.014160
0.028320
0.026855
0.020508
0.021973
0.019043
0.022461
0.024414
0.033691
0.019531
0.021484
0.016602
0.022461
0.015625
0.001465
0.000977
-0.003387
0.005371
0.005859
0.002930
0.008301
0.008301
0.002441
-0.003876
-0.006317
-0.009247
-0.013641
-0.008759
0.002930
0.000977
0.021484
0.007324
0.008301
0.004395
0.018555
0.000488
0.005371
0.002441
0.000977
-0.002899
0.016113
0.020996
0.008301
0.011719
0.010254
0.002930
0.008301
0.012207
0.004883
0.003418
-0.003876
-0.002899
0.004883
-0.002411
-0.001434
0.005859
0.000977
0.011230
0.000488
0.002930
-0.001434
0.012207
-0.001434
-0.013153
-0.000458
0.012695
0.009277
0.009277
0.025391
0.017578
0.020996
0.006348
0.019043
0.006836
0.001465
0.006348
0.005859
-0.019501
-0.012665
-0.015106
-0.019012
0.017090
0.022949
-0.024872
-0.054657
-0.028290
0.000977
-0.046844
-0.090302
-0.045868
-0.024872
0.043457
0.038574
0.010254
0.004883
0.015137
0.018066
-0.030243
-0.035126
-0.043915
-0.015106
0.011230
0.009766
0.048828
0.033203
0.027832
0.029297
0.004395
-0.002899
-0.008759
-0.020966
-0.012665
-0.019501
-0.008759
-0.016083
-0.011200
0.006836
0.000488
0.006836
0.001953
0.006348
0.023926
0.000977
0.016602
0.007812
0.007324
0.000488
0.000000
0.007812
0.004883
-0.004852
-0.011688
-0.013153
-0.025360
-0.034637
-0.040985
-0.035126
-0.037079
-0.041473
-0.053680
-0.047821
-0.009735
-0.017059
0.005859
0.062500
0.096191
0.072266
-0.000458
-0.110809
-0.148895
-0.056122
0.027344
0.057129
0.064941
0.050781
0.013672
-0.002411
0.007812
-0.001923
-0.001923
-0.011200
-0.013641
-0.003387
-0.002411
-0.011688
-0.021454
-0.019989
-0.012665
-0.001434
-0.022430
-0.004364
0.004395
0.020996
0.025879
0.022949
-0.001434
0.003418
0.013672
0.009766
-0.005829
0.000977
0.008301
0.001465
-0.001434
0.007324
0.008301
-0.000946
0.009766
0.000000
-0.003387
0.006836
-0.010223
0.000488
-0.003876
0.003906
-0.000458
-0.000458
-0.001923
-0.009247
-0.011688
-0.012177
0.002441
0.005859
0.014648
0.007324
0.006348
-0.007782
-0.007782
-0.013641
-0.003387
0.008789
0.019531
0.003906
0.027832
0.004395
0.004883
-0.003876
0.001953
-0.002899
-0.003387
-0.000458
0.006836
-0.005341
-0.005829
-0.009247
-0.009735
-0.002899
-0.007782
-0.011688
-0.019989
-0.019989
-0.004852
-0.004852
-0.014130
-0.024872
-0.016571
-0.015594
-0.030243
-0.031708
-0.018524
0.030762
0.018066
-0.011200
-0.048309
-0.262665
-0.390594
0.012207
0.423828
0.358887
0.095703
-0.135223
-0.148407
-0.071747
-0.027313
0.017578
0.031250
0.070801
0.076660
0.066406
0.076660
0.060547
0.067871
0.069336
0.060547
0.033691
0.002441
-0.000946
0.000000
-0.000946
0.010254
0.009766
0.016602
0.008789
0.018555
0.037109
0.062988
0.055664
0.001953
-0.029266
-0.067352
-0.052216
-0.010223
0.019531
0.005859
0.029785
0.045410
0.033691
-0.003876
-0.027313
-0.006805
-0.017548
-0.015106
-0.012177
-0.015106
-0.012665
-0.028290
-0.011688
-0.019012
-0.011688
0.004883
0.013184
0.010742
0.013184
-0.006805
-0.006317
-0.016083
-0.018036
-0.013153
-0.009735
-0.016571
-0.006317
0.000488
0.002930
0.003906
0.003418
-0.007782
0.010254
0.006836
0.000488
-0.000946
0.007812
-0.019012
0.002930
-0.010223
-0.010223
-0.027802
-0.029266
-0.037079
-0.013641
0.021973
0.150879
0.253418
0.254395
0.125000
-0.168915
-0.394989
-0.349091
-0.097626
0.079590
0.098633
0.072754
0.037598
0.007812
-0.001923
-0.061005
-0.091278
-0.091278
-0.094208
-0.102020
-0.084930
-0.045380
-0.011200
-0.001434
-0.006317
0.010742
0.038574
0.052246
0.053711
0.057617
0.048340
0.052246
0.041992
0.026855
0.029297
0.024414
0.027344
0.006836
0.015137
0.004395
0.002930
-0.005341
0.000488
0.007812
0.003418
-0.016571
-0.013641
-0.004852
-0.005829
-0.006317
-0.003387
-0.008759
-0.013153
-0.005829
-0.007782
-0.009247
-0.011688
-0.017059
-0.005341
-0.020477
-0.001923
-0.005829
-0.017059
-0.005829
-0.001923
-0.002411
-0.005829
-0.006317
-0.008759
-0.012665
0.002441
0.017090
0.001953
0.005371
0.003418
0.007324
0.000977
0.005859
0.001953
0.019043
0.007324
0.009766
0.012207
0.021973
0.008789
0.016602
0.008301
0.017578
0.013184
0.012695
0.015137
0.019531
0.008789
0.006836
0.010254
0.008789
0.013184
0.017090
0.005859
0.004395
0.009766
-0.000946
0.009766
0.000488
0.002441
-0.005829
-0.007782
-0.004364
-0.004852
-0.005341
-0.010223
-0.026825
-0.019501
-0.020966
-0.043915
-0.048309
-0.036591
-0.004364
0.017578
0.012695
-0.004852
-0.055634
-0.059052
-0.008759
-0.052216
-0.051727
0.049316
0.140137
0.139160
0.057129
-0.058075
-0.107880
-0.090302
-0.013153
-0.022430
0.033691
0.105469
0.085449
0.049316
0.014160
-0.008270
-0.001923
-0.015594
-0.030243
-0.028778
-0.024872
-0.017059
-0.004364
-0.007782
0.000000
-0.013153
-0.005829
-0.007294
0.004883
-0.003876
0.001465
-0.012177
-0.008759
-0.004364
-0.011200
-0.008759
-0.008270
-0.006805
-0.006805
0.003418
-0.004364
0.002930
0.022949
0.021484
0.015625
0.003906
-0.002899
-0.034637
-0.068329
-0.060028
-0.013641
0.063477
0.097656
0.071289
0.006836
-0.048309
-0.086884
-0.062469
-0.016571
0.016602
-0.012665
-0.018036
-0.018036
-0.034637
-0.052216
-0.035126
-0.007294
0.007812
0.017090
0.034180
-0.002411
0.006836
0.000488
-0.002899
0.000000
0.016113
0.050293
0.052734
0.010254
0.023438
0.029297
0.043945
0.034668
0.031738
0.034668
0.017090
0.013184
0.005859
-0.001923
-0.004852
0.004883
-0.009735
-0.006805
-0.018036
-0.009247
-0.001923
-0.001923
-0.008759
-0.007294
-0.017548
-0.005829
0.003418
0.003906
0.002930
0.000488
-0.009735
-0.003387
0.001465
0.007812
0.002930
0.005371
0.001465
-0.006805
-0.005341
0.003906
0.006836
-0.000946
0.001953
0.013672
-0.009247
0.000488
0.003906
-0.005829
0.005859
0.004395
0.000000
0.003418
0.004883
0.004395
0.001953
0.012695
0.015625
0.016113
0.017578
0.015137
0.010742
0.004883
-0.005829
-0.003387
0.001953
-0.007294
-0.009247
-0.031708
-0.041473
-0.033661
-0.006805
0.007812
0.000977
-0.014130
-0.006317
-0.003876
-0.027802
-0.031219
-0.043427
-0.039032
-0.011688
-0.007782
-0.006317
0.005371
0.015137
0.023438
0.007324
0.007324
-0.002899
-0.008759
-0.014130
-0.023407
-0.010712
-0.007294
0.003418
0.015625
0.025391
0.037598
0.014648
-0.055145
-0.054169
-0.056122
-0.022430
0.033203
0.081543
0.045410
-0.003876
-0.058563
-0.056610
-0.003387
0.042969
0.038574
0.041992
0.056152
0.037598
0.041992
0.007812
-0.016083
-0.011688
0.001953
0.026855
0.043457
0.053711
0.032715
0.012695
-0.023407
-0.006317
0.023926
0.006836
-0.002899
-0.040985
-0.041962
-0.025360
-0.016571
-0.016083
-0.012665
-0.015594
-0.011200
-0.024872
-0.035126
-0.009247
-0.013153
-0.016571
-0.002899
0.002441
-0.000458
0.002441
0.001465
0.001465
0.010742
-0.006805
0.004395
-0.007294
-0.008270
-0.012177
-0.004852
0.000977
0.012695
0.013672
0.013184
0.000488
0.003418
0.010254
-0.019501
-0.008759
-0.010223
-0.007782
0.004395
-0.000946
0.034180
0.067871
0.135742
0.174805
0.105957
-0.038055
-0.191864
-0.193329
-0.130829
0.029785
0.140625
0.176758
0.072266
-0.024384
-0.082977
-0.095184
-0.088837
-0.030731
-0.014618
-0.034637
-0.046356
-0.053680
-0.062958
-0.050751
-0.029755
-0.015594
-0.018036
-0.008759
0.003418
0.015137
0.012695
0.012695
0.017578
0.013672
0.003906
0.000488
0.008789
0.005859
0.024414
0.014648
0.030762
0.018066
0.024902
0.020508
0.027832
0.015137
0.015137
0.014648
0.011719
0.012695
0.017578
0.019531
0.000000
0.015625
0.008789
0.013672
0.005859
0.010742
0.019043
0.009766
0.000000
0.011719
0.022949
0.013184
0.007812
0.002441
0.003418
0.007812
0.003418
0.009766
0.015137
0.008301
0.000000
0.000000
0.009277
-0.001434
-0.012665
-0.004852
-0.003876
-0.013153
-0.013641
-0.022430
-0.013153
-0.020477
-0.017548
-0.020477
-0.018036
-0.019012
-0.036591
-0.033173
-0.017548
0.001953
0.007812
0.017090
0.004883
-0.039032
-0.040009
-0.036102
-0.044891
-0.055634
-0.025848
-0.001923
-0.003387
0.020508
0.023926
0.012207
-0.006317
-0.018524
-0.020477
-0.007294
-0.011200
-0.030243
-0.023407
-0.010223
0.014648
0.021973
0.033691
0.034180
0.028809
0.019531
0.003418
0.004883
0.011230
0.009766
0.012207
0.005859
0.013184
0.017578
0.007324
0.011719
0.014648
0.009277
-0.005341
0.002930
-0.001923
0.035645
0.064941
0.073730
0.025879
-0.016083
-0.048798
-0.039032
0.013184
0.020996
0.024414
0.049805
0.048340
0.027344
0.014160
-0.024384
-0.015106
-0.014618
-0.029266
-0.024384
-0.041962
-0.048798
-0.036102
-0.031219
-0.029266
-0.039032
-0.034149
-0.012177
-0.011200
-0.020966
-0.040497
-0.046844
-0.035126
-0.025360
0.005859
-0.001923
0.008301
0.006348
0.015137
0.023926
0.026855
0.021484
0.026855
0.019043
0.041992
0.028809
0.020508
0.020996
0.023926
0.015625
0.016113
0.007812
-0.000946
-0.000946
-0.013153
-0.022430
-0.012177
-0.030731
-0.035614
-0.020477
0.011230
0.108398
0.231934
0.296387
0.249023
0.028809
-0.160126
-0.293915
-0.278290
-0.102509
0.075195
0.145020
0.150879
0.098633
0.020020
-0.041962
-0.065887
-0.126434
-0.139130
-0.146942
-0.122528
-0.116180
-0.094208
-0.070282
-0.024384
0.000488
0.031250
0.026367
0.003906
0.009766
0.016113
0.017578
0.041992
0.044434
0.056152
0.051758
0.055176
0.053223
0.043945
0.039062
0.033691
0.025879
0.022461
0.014648
0.002930
0.003906
-0.016571
-0.007294
-0.005341
-0.016083
-0.005829
-0.005341
0.003418
-0.001923
0.000488
0.001465
0.016602
-0.006317
-0.021942
-0.022430
-0.022919
-0.009735
-0.004852
-0.005341
0.000000
-0.018036
-0.035614
-0.021942
-0.031708
-0.010712
0.012207
-0.010712
-0.011688
-0.013641
-0.028290
-0.030731
-0.023407
-0.003387
0.009277
0.027832
0.022949
0.018555
0.007324
-0.002411
0.012695
0.004395
0.006348
0.020996
0.018066
0.025879
0.037109
0.023926
0.036621
0.062500
0.068848
0.027832
-0.076630
-0.095184
-0.057587
-0.003387
0.026855
0.029297
0.004883
-0.009247
-0.018036
-0.036591
-0.045380
-0.051727
-0.041962
-0.042450
-0.025848
-0.023407
-0.017059
-0.007294
-0.009735
0.000977
0.007812
0.005371
0.013672
0.014648
0.012695
0.014648
0.033203
0.029297
0.037109
0.034668
0.025391
0.036133
0.033691
0.039062
0.026855
0.031738
0.030273
0.029297
0.022461
0.020020
0.013184
0.020508
0.016602
0.001465
0.005859
0.001953
0.009766
0.001465
0.000000
-0.000946
-0.003387
-0.004852
-0.013641
-0.016083
-0.001434
-0.010712
-0.007782
-0.001434
-0.005829
-0.014130
-0.003876
-0.009247
-0.009247
-0.006317
-0.008270
0.002441
-0.001434
-0.000946
-0.012665
-0.011688
-0.007294
-0.006805
-0.001923
-0.001923
0.000977
0.004395
-0.005829
-0.008270
-0.005341
-0.007782
0.000000
0.001465
-0.007294
-0.016083
-0.002411
-0.004364
-0.016083
-0.026825
-0.052704
-0.111298
-0.142059
-0.139130
-0.074188
0.069824
0.257324
0.388672
0.151855
-0.244110
-0.228485
0.113281
0.292969
0.288086
0.091309
-0.132782
-0.245575
-0.193817
-0.012177
0.176758
0.227539
0.162598
0.018066
-0.034149
-0.039520
-0.063934
-0.103485
-0.127411
-0.144989
-0.162567
-0.132782
-0.078583
-0.059540
-0.053192
-0.039520
-0.019989
-0.020477
-0.022919
-0.033661
-0.040497
-0.019012
-0.010712
-0.007294
-0.012177
-0.019012
0.006348
0.009766
0.000488
0.008789
0.011230
0.014160
0.023926
0.031250
0.048828
0.036621
0.039551
0.036133
0.037109
0.041992
0.033691
0.033691
0.027832
0.016602
0.014648
0.023438
0.020020
0.015137
0.006348
-0.001434
0.003906
0.013672
-0.006317
0.008301
-0.002411
-0.003876
0.008789
0.004883
0.006348
0.001953
0.004395
-0.009247
-0.006317
0.008301
-0.002411
-0.000946
0.002441
0.003418
0.001953
0.000977
-0.004852
0.000000
0.004883
-0.002411
0.002930
0.019531
0.012695
0.005859
0.005371
-0.012665
0.012207
0.009766
0.004395
0.007324
0.010742
0.010742
0.013672
0.003418
0.007812
-0.003876
-0.004852
0.001953
-0.001923
-0.011688
-0.012177
-0.011688
-0.006805
-0.006805
-0.007782
-0.015106
-0.009735
-0.015106
-0.009735
-0.016571
-0.014618
-0.012177
-0.001923
-0.019989
-0.010223
-0.009735
-0.006317
-0.003387
-0.019501
-0.015594
-0.011200
-0.010223
-0.012177
-0.005829
-0.004364
-0.001434
-0.005829
-0.001434
-0.006317
-0.008759
-0.013153
0.000977
0.008789
-0.008270
0.009766
-0.004852
0.006348
0.000977
-0.002411
-0.000946
-0.001923
-0.000458
0.005859
0.005859
-0.005341
0.004883
0.005859
0.002441
0.000977
0.000488
0.005859
0.006348
0.001953
0.003418
-0.005829
0.004395
0.001465
0.001465
0.005859
0.001953
0.001465
-0.000946
-0.009247
0.012207
0.008301
0.004395
-0.000946
0.006348
0.000488
-0.003387
0.000977
-0.001434
-0.001434
0.000977
-0.012177
-0.006317
-0.009247
-0.013153
-0.015594
-0.010712
0.016602
0.051270
0.121582
0.202637
0.245605
0.180176
-0.026825
-0.281708
-0.342255
-0.264618
-0.076630
0.073730
0.143066
0.142090
0.055176
0.016602
-0.026825
-0.097626
-0.135712
-0.140106
-0.134735
-0.120087
-0.074188
-0.016571
-0.002411
-0.007294
-0.025360
0.036133
0.181641
0.194336
0.090332
-0.030243
-0.057098
-0.017548
0.007324
0.045898
0.087891
0.122070
0.069824
0.029785
-0.007782
-0.033173
-0.066864
-0.022919
0.000977
0.014160
0.045410
0.069336
0.040039
-0.029755
-0.052704
0.003906
0.061035
-0.021942
-0.101532
-0.071747
-0.027313
-0.019012
0.013672
0.022949
0.019531
-0.004852
-0.019501
-0.016571
-0.033661
-0.031708
-0.024872
-0.029755
-0.019012
-0.009735
0.007324
0.007812
0.010254
0.014648
0.020020
0.019531
0.022461
0.009277
0.024902
0.019043
0.011719
0.009766
0.006836
0.005371
0.013672
-0.001434
-0.000946
0.006836
-0.006317
-0.002899
-0.002411
-0.001923
-0.002411
-0.003876
-0.001923
0.004883
-0.005341
0.002441
0.011230
-0.003876
-0.007782
-0.014130
-0.005829
-0.003876
0.008301
0.010254
0.001953
-0.006805
-0.006317
-0.000458
-0.011200
0.009277
-0.006317
0.000977
-0.003876
-0.001923
-0.002899
0.002930
0.003418
-0.007294
-0.003876
-0.010223
0.006836
-0.009247
0.000977
0.000488
-0.003876
-0.004852
-0.004852
-0.000946
0.005859
-0.004852
-0.005341
0.001953
-0.001434
-0.003876
0.000977
-0.002411
0.006348
0.004395
0.003418
0.006348
0.000000
0.004395
0.000488
-0.001923
-0.004364
0.005371
0.002441
-0.005341
0.000977
0.002930
-0.006317
0.007324
0.003418
-0.003387
-0.001923
-0.007294
0.000977
0.000000
-0.004852
-0.012665
0.004883
-0.006805
-0.000946
-0.000946
-0.004364
0.005371
0.008301
-0.000458
-0.001434
-0.009247
0.000488
-0.007782
0.004883
0.001953
-0.004364
-0.013153
-0.014130
-0.015594
-0.016083
-0.011688
0.010742
0.012207
0.060547
0.120117
0.205566
0.255371
0.150391
-0.013641
-0.229950
-0.286102
-0.194305
-0.099579
-0.004364
0.059082
0.074219
0.051758
0.017090
-0.020477
-0.084930
-0.143524
-0.178680
-0.154266
-0.138153
-0.094696
-0.040009
-0.013153
-0.002411
-0.013153
0.011230
0.041992
0.071777
0.092773
0.088379
0.091309
0.079102
0.057129
0.030762
0.020996
0.023438
0.028809
0.039062
0.026855
0.026855
0.018066
0.015137
0.008301
-0.006317
-0.004364
-0.010712
-0.007782
-0.009247
-0.001923
-0.011200
-0.002899
-0.013153
-0.010223
-0.008270
0.003418
-0.001434
0.000000
0.005371
0.005859
-0.006805
0.006836
0.011719
0.001953
0.016113
0.015137
0.027344
0.024902
0.018555
0.011719
0.022461
0.007812
0.016113
-0.002899
-0.033173
-0.096161
-0.031219
0.111816
0.157715
0.179199
0.120117
0.003906
-0.223602
-0.197723
-0.000458
0.076172
0.103027
0.116699
0.025391
-0.042938
-0.039032
-0.031219
-0.009735
0.014648
-0.012177
-0.030731
-0.017059
-0.056610
-0.049774
-0.047333
-0.040497
-0.027802
-0.029266
-0.026337
-0.025848
-0.023407
-0.032684
-0.015106
-0.018524
-0.020966
-0.009247
-0.007294
-0.007782
-0.005341
0.005371
0.002930
0.009277
0.004883
0.001953
0.020508
0.016602
0.005371
0.016113
0.015137
0.001953
0.013672
0.004395
0.006348
0.014160
0.006836
0.009277
0.010742
0.007812
0.002441
0.003418
0.008789
0.002441
-0.003876
-0.001923
-0.001434
0.004395
-0.001923
0.009766
0.006348
-0.002411
0.000000
0.001465
-0.006317
-0.008759
-0.002899
0.003418
-0.006317
0.005859
0.003418
-0.001434
-0.000458
-0.004852
-0.013153
0.001465
0.002930
0.009766
-0.010712
-0.011200
0.000000
-0.009735
-0.000946
0.000000
-0.002899
-0.002411
0.003418
-0.012665
-0.000946
-0.001434
-0.007294
0.009277
0.005859
-0.007294
-0.002411
-0.008270
-0.008270
0.001953
-0.004852
-0.011688
-0.014618
-0.025848
-0.019501
-0.019501
-0.026825
-0.023407
-0.042450
-0.049774
-0.035614
-0.037079
-0.001923
0.041992
0.100098
0.204590
0.265137
0.251465
0.083496
-0.161591
-0.284637
-0.231903
-0.100555
0.050293
0.121582
0.077148
0.058105
0.017090
-0.017548
-0.047333
-0.089325
-0.080536
-0.115204
-0.156219
-0.155731
-0.125458
-0.057587
-0.022430
-0.012665
-0.006805
0.037598
0.061035
0.084961
0.053711
0.044922
0.040039
0.047852
0.046387
0.036133
0.049316
0.047363
0.035645
0.037598
0.030762
0.021973
0.010742
0.021973
-0.007782
-0.001923
-0.004852
-0.005829
0.005371
-0.007782
-0.019989
-0.001923
-0.009735
0.003418
0.005859
0.006836
0.006348
0.007812
0.020996
0.008789
0.014648
0.000000
-0.014618
-0.002899
-0.011688
-0.008759
-0.011688
0.006836
-0.013153
-0.005829
-0.010712
-0.012665
-0.025360
-0.025848
-0.034149
-0.025360
-0.020477
-0.015106
-0.027802
-0.042938
-0.023407
-0.020966
-0.032196
-0.046356
-0.068817
-0.033173
-0.003387
0.001953
-0.034637
-0.020966
0.034668
0.000488
-0.019012
0.001465
-0.011688
0.014160
-0.015106
-0.018524
-0.000458
0.039551
0.053223
0.045898
0.035645
0.035156
0.024902
0.016602
0.017090
0.016602
0.015137
0.014160
0.011719
0.023926
0.019531
0.025391
0.023438
0.026367
0.017578
0.030762
0.018555
0.019531
0.023926
0.018066
0.019043
0.019531
0.006348
0.018066
0.018555
0.019043
0.013184
0.003906
0.009766
0.010254
0.018066
0.007812
0.011719
0.014648
0.000977
0.000977
0.003418
0.011230
-0.006805
-0.006317
-0.007294
-0.014618
-0.007294
-0.011688
-0.012665
-0.015594
-0.008270
-0.027802
-0.019012
-0.024872
-0.008759
-0.008759
-0.018036
-0.027802
-0.026337
-0.019501
-0.016571
-0.022919
-0.026825
-0.024872
-0.019012
-0.018036
-0.016571
-0.015106
-0.020966
-0.029755
-0.027802
-0.026825
-0.030243
-0.019501
-0.017059
0.014160
0.070801
0.118652
0.167480
0.187500
0.104492
-0.069305
-0.191376
-0.125946
0.008789
0.117676
0.123047
0.062012
0.016602
0.019531
-0.023895
-0.047821
-0.032684
-0.010712
-0.032196
-0.066864
-0.077606
-0.087372
-0.092743
-0.068817
-0.049286
-0.019012
-0.014618
-0.006317
0.017090
0.025879
0.047852
0.024902
0.040527
0.036621
0.038086
0.024902
0.000488
0.017578
0.017090
0.035156
0.048340
0.036621
0.025391
0.022461
0.020020
0.020508
0.001953
0.008301
-0.010223
-0.006317
0.003418
0.005859
-0.003387
0.001465
-0.003876
0.001953
0.019043
0.019531
0.023926
0.023438
0.018066
0.024414
0.007812
0.003418
-0.019012
-0.011688
-0.012177
-0.032684
-0.023895
-0.046844
-0.064423
-0.021942
0.025391
0.000000
0.010742
-0.013153
-0.023895
-0.013641
-0.021942
-0.041962
-0.033661
-0.033173
0.016113
0.088379
0.093750
0.056152
0.018555
-0.002899
0.003906
0.017090
0.010254
-0.002411
0.020996
0.065918
0.091309
0.034180
0.003418
-0.007782
-0.020966
-0.017059
-0.004364
0.024902
0.044434
0.031250
0.002441
-0.002411
-0.004364
-0.023895
-0.040497
-0.023895
-0.013641
-0.005341
-0.015106
-0.028778
-0.032196
-0.046844
-0.042450
-0.039032
-0.043427
-0.053192
-0.055634
-0.037567
-0.032684
-0.034637
-0.039032
-0.030243
-0.025360
-0.020477
-0.006805
-0.002411
-0.006317
0.005371
0.000000
0.010254
0.009277
0.008301
0.015625
0.008301
0.004883
0.002930
0.002441
0.012207
0.008301
-0.000946
-0.000946
0.015137
0.001465
-0.001923
0.005371
0.000977
0.006348
-0.000946
-0.005341
-0.011200
-0.018524
-0.005341
-0.018524
-0.020966
-0.009247
0.003906
0.027344
0.051270
0.075684
0.087891
0.082031
0.048828
0.001953
-0.053192
-0.090302
-0.084442
-0.071747
0.003906
0.102051
0.103516
0.034180
-0.019989
-0.066376
-0.074188
-0.068329
-0.063446
-0.054169
-0.024384
-0.043427
-0.027313
-0.021454
-0.005829
-0.009247
0.016113
0.004883
0.002930
-0.010712
0.006348
0.047363
0.015625
0.022461
0.019043
0.015137
0.023926
0.011719
0.005371
0.004395
-0.004364
-0.010223
-0.008759
-0.001923
-0.004852
-0.006805
-0.003387
0.004395
0.005859
0.003418
-0.001434
-0.001923
-0.003876
-0.001434
0.007812
0.000488
0.007324
0.000977
0.007324
0.020508
0.013184
0.004883
0.007324
0.002930
0.002930
0.006348
-0.002411
-0.006317
0.004395
0.012695
0.003906
0.002930
0.005859
-0.006805
0.010742
0.002930
0.000488
-0.002899
0.000977
0.002441
0.000977
0.013184
-0.000458
0.002930
0.003906
0.010742
0.004395
0.012695
0.020996
0.071777
0.066406
-0.035126
-0.133270
-0.219696
-0.168427
0.125977
0.177246
0.080566
0.011230
-0.068817
-0.123016
-0.146942
-0.123993
-0.054169
0.004883
0.041504
0.075684
0.012695
-0.040497
-0.059052
-0.049774
0.004883
0.139160
0.164062
-0.036591
-0.062469
0.002930
0.050781
0.056641
0.061523
0.055176
0.053223
0.045410
0.040039
0.031738
0.021973
0.011719
0.014648
0.010742
0.014648
-0.002899
0.000977
-0.003387
-0.004852
0.000488
-0.000458
0.010742
0.005371
0.004883
0.001953
-0.001923
0.012207
0.008301
-0.001923
-0.032196
-0.035614
-0.014130
-0.005341
0.000488
-0.006805
-0.015106
-0.025360
-0.037079
-0.032196
-0.004364
0.029297
0.099609
0.126953
0.101074
0.064453
-0.061981
-0.132782
-0.082001
-0.063446
-0.008759
0.031250
0.050781
0.048340
0.039551
0.010742
-0.014618
-0.046844
-0.080048
-0.091278
-0.077606
-0.045868
-0.027313
-0.022919
-0.027313
-0.030731
-0.044891
-0.019501
0.009277
0.015625
0.023438
0.025879
0.021973
0.015137
0.015137
0.028320
0.021484
0.025391
0.008789
0.023438
0.021973
0.020020
0.014648
0.016602
0.002441
0.012207
0.016602
0.007812
0.008301
0.007812
0.007812
0.007324
0.000488
0.000000
0.013184
0.002930
-0.003387
-0.002411
-0.005829
-0.015106
-0.011200
0.002930
0.003906
-0.003387
-0.019501
-0.024384
-0.013641
-0.019012
-0.010223
-0.005341
-0.003876
-0.012177
-0.018524
-0.008270
-0.002899
-0.018524
-0.024384
-0.021942
-0.017059
0.007324
0.001953
-0.001923
0.003906
0.003418
-0.005341
-0.009247
-0.004364
0.006836
0.009766
0.011719
0.003906
0.010742
0.000488
0.001953
0.004395
0.017578
0.015137
0.000977
0.009277
0.010742
0.022461
0.019531
0.015137
0.015137
0.012207
0.011230
0.011719
0.021484
0.013184
0.014648
0.007812
-0.002899
0.002930
0.012695
-0.000458
-0.005341
-0.005829
-0.005829
0.004883
0.003418
0.003418
-0.007294
-0.018524
-0.019989
-0.027802
-0.028778
-0.035126
-0.026825
-0.019012
-0.043427
-0.035614
-0.039032
-0.052216
-0.043915
-0.040497
-0.041473
-0.023407
-0.034149
-0.013641
-0.028778
-0.020966
-0.023407
-0.004852
0.003906
0.001953
0.037598
0.047852
0.103516
0.072754
0.066895
0.043945
0.022949
0.036621
0.059570
0.071777
0.098633
0.097168
0.097168
0.087402
0.056641
0.020996
-0.054657
-0.098602
-0.072723
-0.034149
-0.006805
0.009766
0.015137
-0.031219
-0.071259
-0.085907
-0.088348
-0.084442
-0.052216
-0.004852
0.074707
0.137207
0.037109
-0.092255
-0.359344
-0.322235
-0.073212
0.152832
0.226074
0.166504
0.033691
-0.061493
-0.066864
-0.034637
-0.035126
-0.035614
-0.030731
-0.019012
0.004395
0.016113
0.024902
0.021484
0.015625
0.024414
0.020996
0.030273
0.026855
0.030273
0.021973
0.022461
0.014160
0.026855
0.021484
0.008789
0.012207
0.003906
0.004883
0.005859
0.002441
0.011719
0.000977
-0.002411
-0.014618
0.001953
0.001465
-0.001434
-0.005829
-0.001923
0.004883
0.005371
-0.001434
0.012695
0.014160
-0.000458
0.007324
-0.001923
-0.002899
0.003418
0.005859
0.003418
0.007324
0.004883
-0.007782
0.000488
0.000977
0.003906
0.006836
0.005859
-0.000946
-0.008270
-0.003876
0.000488
0.002930
0.001465
-0.005341
0.002441
0.001465
0.016602
0.018555
0.007812
0.000488
-0.017548
-0.014130
-0.005341
-0.004364
0.007324
0.001465
0.004395
0.006348
-0.001434
0.003906
0.000488
0.014648
-0.013153
-0.011688
-0.009247
-0.001923
-0.001923
0.011230
-0.004364
-0.004852
0.000488
-0.004364
0.010254
0.021973
0.011230
0.001465
-0.008270
-0.001434
-0.008270
-0.010223
0.006836
0.009277
-0.010223
-0.007782
-0.000458
-0.007782
-0.013641
-0.006317
-0.001923
-0.006317
-0.012665
-0.029266
-0.008270
-0.021942
-0.017059
-0.015106
-0.030243
-0.024872
-0.004852
-0.005829
0.010742
-0.035614
-0.051727
-0.014130
0.041504
0.006836
-0.050751
-0.064423
0.011230
0.043945
0.045410
0.004395
-0.011200
-0.010712
-0.013153
-0.001923
0.001465
-0.012665
-0.014618
-0.021942
0.000977
0.058105
0.098633
0.100098
0.078125
0.040039
-0.006805
-0.050751
-0.088348
-0.014130
0.049805
0.042480
0.035645
0.027344
0.009766
0.015625
0.041504
-0.012177
-0.043915
-0.056610
-0.015594
-0.020966
-0.031708
-0.037079
-0.023407
0.001953
0.037598
0.030273
0.029785
0.039551
0.014648
-0.015594
-0.018036
-0.011200
-0.014618
-0.006805
-0.011200
-0.021942
-0.024384
-0.013641
0.010254
-0.001923
-0.020477
-0.033173
-0.046844
-0.055634
-0.048798
-0.046844
-0.034637
-0.029266
-0.036102
-0.028778
-0.029755
-0.023407
-0.019012
0.000000
-0.000458
0.001953
0.002441
0.009766
0.007812
0.012207
0.015137
0.002441
0.008789
0.012207
0.017578
0.016113
0.015137
0.020508
0.019531
0.016602
0.025391
0.025879
0.020508
0.026855
0.028809
0.020020
0.022461
0.027344
0.020508
0.014648
0.010254
0.022461
0.018066
0.013184
0.006836
0.017578
0.017090
0.000000
0.013184
-0.003876
0.002441
0.001953
0.004883
0.009277
0.007812
-0.004364
0.004883
-0.001434
0.004395
0.002930
0.015137
0.010742
0.004883
0.000488
-0.009247
0.004395
0.005859
0.014160
0.020020
-0.003876
0.002930
-0.007782
0.005371
-0.007294
-0.016083
0.018066
0.005859
0.006836
-0.001923
-0.015106
-0.019012
-0.014618
-0.022919
-0.019012
0.003906
-0.007294
-0.026825
-0.019501
-0.017548
-0.028290
-0.021454
-0.040497
-0.034637
-0.014618
-0.003876
-0.012177
-0.012665
-0.008759
-0.071747
-0.099091
-0.061981
-0.022430
0.030762
0.038086
0.012207
0.033691
0.010742
-0.024384
-0.024872
0.031250
0.062012
0.056152
0.017578
0.019043
-0.002411
0.014160
0.086914
0.074707
0.035156
0.014160
0.012207
0.021484
-0.006317
0.015137
0.028809
0.031250
0.045898
0.005371
-0.026825
-0.010223
-0.020477
0.000000
0.002441
0.012695
0.007812
-0.014618
-0.017548
0.006348
0.013184
0.040039
0.064941
0.075684
0.030762
-0.017059
-0.056122
-0.038055
0.040527
0.047852
0.060547
0.029785
0.021484
-0.000946
-0.012177
-0.015594
-0.002899
0.045410
0.048340
-0.000458
-0.050751
-0.083954
-0.048798
-0.040985
-0.012665
0.001465
0.007812
-0.017059
-0.037079
-0.047821
-0.040497
-0.024384
-0.016571
-0.026337
-0.039520
-0.031219
-0.026825
-0.032684
-0.030731
-0.024384
-0.014130
-0.011200
-0.027313
-0.027313
-0.024384
-0.022919
-0.022919
-0.013153
-0.022919
-0.019501
-0.014130
-0.018524
-0.023895
-0.009247
-0.009735
-0.006317
-0.003387
-0.009735
0.014160
0.004395
-0.002899
0.007324
0.006836
0.003906
0.009766
-0.003387
-0.000458
0.011719
0.007324
0.007812
0.012207
-0.000458
0.001953
0.004395
0.010742
0.007812
0.008301
-0.002899
0.000000
-0.001434
-0.000946
-0.004852
0.006348
0.003418
0.002441
0.000000
-0.000946
0.000977
-0.005829
0.003418
0.000000
-0.003876
-0.003876
0.015137
0.005859
0.001465
-0.000458
0.005371
0.004395
0.014648
0.001465
-0.000946
-0.003876
-0.012665
-0.009735
-0.020477
-0.020477
-0.046844
-0.069305
-0.061005
-0.030731
-0.008270
0.011230
0.000000
-0.006317
-0.022919
-0.022919
-0.026337
-0.013153
-0.007782
0.000488
0.016602
0.013184
0.022461
0.036133
0.039062
0.047363
0.044922
0.046875
0.050293
0.037598
0.029297
0.027344
0.027832
0.033203
0.027344
0.022949
0.011719
0.009277
0.018066
0.016602
0.022949
0.019531
0.023438
0.028809
0.011230
0.026855
0.028320
0.034180
0.038086
0.050293
0.032715
0.006836
0.013184
0.017578
0.019531
0.040039
0.076660
0.056152
0.013184
-0.070770
-0.112274
-0.077606
-0.067352
-0.027802
-0.023895
-0.018524
-0.030731
-0.033173
-0.070282
-0.084442
-0.074677
-0.070282
-0.057587
-0.052216
-0.015594
-0.003876
0.000000
-0.013641
-0.003387
-0.010223
0.016602
0.022949
0.032715
0.025879
-0.006805
-0.047333
-0.057587
-0.056610
0.011719
0.159668
0.254883
0.130859
-0.017548
-0.079071
-0.082489
-0.034637
0.010742
0.028809
0.046875
0.061035
0.061523
0.052734
0.049316
0.044922
0.023438
0.016602
0.005371
-0.005829
-0.017059
-0.007294
-0.014618
-0.011200
-0.024384
-0.013641
-0.013641
-0.028778
-0.016571
-0.023895
-0.028778
-0.028290
-0.033661
-0.050262
-0.047821
-0.036591
-0.036591
-0.023895
-0.031219
-0.027802
-0.017548
-0.024872
-0.022430
-0.015594
-0.007782
-0.002899
0.000000
0.011230
0.012207
0.012207
0.016113
0.024902
0.032227
0.026367
0.028320
0.009766
0.013184
0.002441
0.006836
0.015625
-0.014618
-0.028778
-0.041473
0.003906
0.012695
0.014648
0.015625
-0.009247
-0.032684
-0.044403
-0.042450
-0.031708
-0.018036
-0.005341
-0.021454
-0.009735
-0.009735
0.003906
0.000488
-0.001434
-0.009247
-0.008270
0.006348
0.014160
0.019043
0.020508
0.020996
0.022949
0.012695
0.016602
0.016602
0.019043
0.023438
0.026855
0.023438
0.031250
0.019531
0.025391
0.013184
0.011230
-0.001434
0.002930
0.005371
-0.000946
0.014160
0.022461
0.007812
0.009277
0.003418
-0.006317
-0.013641
0.004883
0.008301
-0.006317
-0.004852
0.016113
0.029785
0.017090
0.004395
-0.020966
-0.032684
-0.015594
-0.005341
-0.007782
0.008789
0.012695
0.000000
-0.015594
-0.028290
-0.026337
-0.018524
-0.011688
-0.008759
-0.009735
-0.020966
-0.022430
-0.014618
-0.001923
-0.011688
-0.007782
-0.023407
-0.019501
-0.020477
-0.015594
-0.002411
-0.003387
0.019043
0.033203
-0.016571
-0.037567
-0.056122
-0.038544
-0.015594
0.002930
0.027832
0.011230
0.008789
-0.000946
0.000000
0.000977
0.027344
0.046387
0.031738
-0.016083
-0.027802
-0.041962
-0.015106
0.022461
0.040527
0.025391
0.016602
0.005371
-0.008759
0.009277
0.026367
0.029785
0.021973
0.016602
-0.012665
-0.040009
-0.032196
0.000977
-0.009247
-0.011200
-0.035614
0.000488
-0.028290
-0.177704
-0.094696
0.112305
0.201172
0.080078
-0.008759
-0.093231
-0.170868
-0.132294
-0.010223
0.031250
0.043945
0.043945
0.029785
0.026855
0.021484
0.016602
-0.010712
-0.046356
-0.056122
-0.030731
0.038574
0.055664
0.049805
0.025391
0.000000
-0.007294
-0.007294
-0.006805
-0.011688
0.002441
0.004883
0.013184
0.006836
0.019531
0.010742
0.007812
0.009277
0.017090
0.013672
0.010742
-0.002899
0.001465
-0.000946
-0.000946
-0.001923
-0.012665
-0.007782
-0.020966
-0.004852
-0.016571
-0.009247
-0.018524
-0.009247
-0.007782
-0.005341
-0.001923
-0.005341
0.007324
0.003906
0.014648
0.005859
0.011230
0.005859
0.020020
0.015625
0.005371
0.007324
0.019531
0.005371
0.013184
0.020020
0.021484
0.021973
0.036621
0.051758
0.054199
0.044922
0.022949
0.007324
-0.009247
0.005859
0.018066
0.029297
0.036621
0.026855
0.031250
0.014160
0.009277
0.010254
0.011230
0.002441
-0.016083
-0.026337
-0.028290
-0.034149
-0.025848
-0.032684
-0.031708
-0.040009
-0.036102
-0.044891
-0.033661
-0.014618
-0.010712
0.000000
-0.015106
-0.034149
-0.048309
-0.042938
-0.027313
0.002441
0.006348
0.005859
0.002441
0.020020
0.015625
0.013672
0.008301
0.004395
0.001953
0.013672
0.017578
0.015137
0.009766
-0.005341
-0.016571
-0.016083
-0.008270
-0.001434
0.002441
-0.006805
-0.006805
-0.025360
-0.019012
-0.006317
-0.012665
-0.021942
-0.022919
-0.045380
-0.021454
-0.020477
-0.024384
-0.000458
-0.006805
-0.000946
-0.003387
0.002441
0.003418
0.013672
-0.010712
-0.018036
-0.018036
-0.013153
0.012695
0.018066
0.014160
0.029785
0.002930
0.009766
-0.008759
-0.011200
-0.010712
0.002441
0.008789
0.003906
-0.007782
0.016113
0.002930
0.013184
0.000000
0.003906
0.003906
-0.002899
0.013672
0.021973
0.017090
0.012695
0.013184
0.012695
0.022949
0.030273
0.021973
0.022949
0.020996
0.007324
0.007324
0.012207
0.000977
0.011719
0.027344
0.033691
0.017090
0.008301
0.007324
-0.001923
0.020508
0.032715
0.000488
0.009766
0.021484
0.017578
0.026367
-0.007782
-0.023895
0.031738
0.042969
0.001465
-0.095184
-0.065399
0.001953
0.024902
0.044922
0.023438
0.035156
0.011719
-0.027313
-0.032196
0.000977
-0.028290
-0.026825
-0.014130
0.017090
0.035156
0.021973
0.008301
0.012207
0.015137
0.020996
0.039551
0.040039
0.055664
0.055664
0.065430
0.055176
0.015137
0.000000
-0.014618
-0.013153
-0.026825
-0.025848
-0.015106
0.008789
0.017578
-0.007782
-0.032684
-0.051239
-0.033661
-0.040009
-0.038055
-0.051727
-0.057587
-0.052216
-0.061005
-0.065399
-0.032196
-0.035614
-0.037079
-0.035614
-0.006805
0.008301
0.005859
-0.009247
0.006836
0.014648
0.025879
0.031250
0.046875
0.061523
0.051270
0.022949
-0.013153
-0.028778
-0.007294
0.032227
0.039062
0.025879
0.022949
0.018066
0.007812
0.003418
-0.000458
-0.013153
-0.027313
-0.030731
-0.023895
-0.019989
-0.015594
-0.010223
-0.018036
-0.013153
-0.010223
-0.007294
-0.014130
0.000977
-0.018036
-0.011688
-0.012177
-0.005829
0.003418
-0.001923
0.006348
0.001465
-0.006805
-0.019501
-0.003387
-0.006805
-0.005341
-0.000458
0.005859
0.007324
0.000488
-0.000946
0.009766
-0.006317
-0.004364
-0.007294
0.009766
-0.006805
0.004395
-0.001923
-0.002899
-0.003387
0.001465
-0.001923
0.000000
0.001953
-0.008759
0.000977
-0.008270
-0.007782
0.000000
-0.004364
-0.002411
-0.003387
-0.009735
-0.005829
0.000000
0.000000
0.003418
0.000000
-0.002899
0.021973
-0.005341
-0.044403
-0.049286
-0.007294
0.012207
0.005859
0.013184
0.014160
-0.023895
-0.087860
-0.046844
-0.074677
-0.068817
-0.050751
-0.049774
-0.037079
0.039062
0.022949
-0.022919
-0.037567
-0.048798
-0.055145
-0.043915
-0.028778
-0.007782
0.009766
0.038574
0.049805
0.036133
0.038086
0.020020
0.025391
0.032227
0.041016
0.041016
0.036133
0.023926
0.026367
0.019531
0.029297
0.026855
0.037109
0.041016
0.049316
0.036621
0.014160
0.014648
0.002930
-0.003387
-0.003387
-0.002411
0.005371
-0.029266
-0.044403
-0.048309
-0.076630
-0.057587
0.041992
0.140137
0.115234
0.026367
-0.046356
-0.097137
-0.071259
-0.015594
0.002441
0.012207
0.026367
0.026855
0.043457
0.049316
0.042480
0.014648
0.019531
0.015137
0.000000
-0.002411
0.005859
0.005859
0.007324
0.014648
0.008789
0.016602
0.003418
0.003418
0.010742
0.000488
0.019043
0.013672
-0.001923
0.004395
0.004395
0.012207
0.030762
-0.000458
0.016602
0.006836
0.012695
0.015137
0.007324
0.008789
-0.004852
-0.004364
-0.011200
-0.006805
-0.006317
0.017090
-0.007782
-0.013641
0.008301
0.038574
0.047363
0.013672
-0.016571
-0.025360
-0.019501
-0.012177
0.002930
0.045898
0.020020
0.009766
0.001465
-0.012665
-0.021454
-0.020966
-0.013641
-0.004364
-0.006317
-0.002411
-0.014618
-0.010223
-0.023407
-0.026337
-0.017548
-0.012177
-0.019501
-0.026825
-0.017059
-0.019501
-0.028290
-0.016571
-0.012177
-0.013153
0.000000
-0.002411
-0.013153
-0.016083
-0.000946
-0.001434
-0.003876
-0.005341
0.007324
0.011719
0.011230
-0.005341
0.008301
0.008301
0.018066
0.007812
0.010742
-0.000946
-0.002899
-0.012177
-0.001923
-0.002411
0.003906
0.003418
-0.003387
0.008789
0.008789
-0.011688
-0.007294
-0.004852
-0.006805
-0.010223
-0.004852
-0.005829
-0.012177
-0.002899
-0.002411
0.001465
0.012695
0.001465
-0.026825
-0.063934
-0.077606
-0.025360
0.029297
0.023926
-0.000458
-0.036591
-0.034149
-0.009247
0.000000
-0.007782
-0.014618
-0.023407
-0.015106
-0.002899
0.003418
0.006348
-0.004364
0.014648
0.019531
0.036133
0.037598
0.013184
0.006348
-0.039520
-0.071259
-0.002411
0.075684
0.101562
0.076660
0.052246
-0.008759
-0.066376
-0.046844
-0.018524
0.008789
0.061035
0.038574
0.015625
0.009766
0.001465
-0.012665
-0.001434
0.008789
0.005859
0.032227
0.014160
-0.017059
-0.024384
-0.001923
-0.008759
-0.043915
-0.071259
-0.044891
-0.005829
0.014160
0.023438
0.012207
0.039551
0.057129
0.018066
-0.012177
0.009277
-0.028290
-0.064423
-0.032196
0.022461
0.058105
0.076660
0.028320
0.012207
0.001953
0.005859
0.009766
0.007324
-0.006317
0.009277
-0.000946
0.000977
0.005371
0.000488
0.002930
-0.004852
0.001465
-0.000458
0.007812
0.008789
0.009766
0.011230
0.003906
0.006836
0.005371
0.004883
0.008301
-0.002411
0.001465
-0.004364
0.002441
-0.003387
-0.004364
-0.005829
0.000488
0.000000
0.010254
0.006836
0.005371
0.011230
0.021484
0.004395
-0.019012
-0.022430
-0.012177
-0.000458
0.005859
0.003418
0.002930
-0.004364
-0.011688
-0.006805
-0.011200
0.004883
0.013184
0.010742
0.000977
-0.010712
-0.021942
-0.013641
-0.005829
-0.001923
-0.025360
-0.020966
-0.011688
-0.002411
0.008789
-0.015594
-0.020966
-0.025360
-0.031219
-0.029755
-0.020477
-0.016571
-0.023895
-0.031219
-0.032684
-0.033173
-0.024384
-0.029266
-0.023895
-0.020477
-0.000946
0.014648
0.004395
-0.011200
0.002441
0.005371
0.003906
0.006348
-0.014130
-0.000946
0.010742
0.017578
0.052734
0.061035
0.051270
0.021484
0.006836
0.000488
-0.024872
-0.024872
-0.008270
-0.000946
-0.000458
0.005371
0.004395
-0.021454
-0.033173
-0.033661
-0.038055
-0.034637
-0.037079
-0.029266
-0.043915
-0.045868
-0.035126
-0.019989
-0.010712
-0.014130
-0.010223
0.002930
0.004395
0.020996
0.002930
0.010254
0.013184
0.017578
0.025391
0.018066
0.025879
0.034180
0.028320
0.028320
0.028809
0.023438
0.019531
0.024414
0.025879
0.002930
0.017578
0.020996
0.017578
0.015137
0.018555
0.018066
0.012207
0.007324
0.004395
0.012695
0.020020
0.032715
0.039062
0.014648
-0.005829
-0.042450
-0.067352
-0.075165
-0.066864
-0.033661
-0.029266
-0.011688
0.007812
0.007324
-0.004852
-0.064911
-0.075653
-0.065399
-0.031708
-0.047333
-0.033173
-0.028778
-0.022919
-0.029266
-0.043427
-0.049774
-0.050262
-0.040009
-0.000458
0.085938
0.095703
0.083496
0.011719
-0.047333
-0.052704
0.014648
0.086426
0.173340
0.149902
0.048828
-0.022430
-0.012177
0.013672
0.031250
0.053223
0.049316
0.065430
0.064941
0.050781
0.034668
0.006348
-0.001923
-0.017548
-0.017548
-0.015106
-0.014130
-0.017548
0.002930
-0.003876
0.002441
0.012695
0.026855
0.014160
0.025391
0.020508
0.031250
0.015137
0.003418
-0.005829
-0.003876
0.022949
0.049805
0.061035
0.076660
0.039551
0.021973
-0.021454
-0.045380
-0.034149
-0.001434
0.018555
0.019531
0.011719
-0.003387
-0.008759
0.018066
0.015625
-0.018524
-0.054657
-0.036591
-0.019012
-0.026825
-0.050262
-0.053680
-0.016571
0.004883
0.021973
0.004883
-0.025848
-0.038055
-0.041962
-0.026337
-0.027802
0.006348
0.023926
0.008789
0.006348
0.023438
0.012695
0.012695
0.018555
0.000488
0.012207
0.020020
0.011719
0.023438
0.012207
0.010254
0.008301
-0.020966
-0.005829
0.000977
0.008301
0.016602
0.016113
0.000000
0.003418
-0.009247
-0.016083
-0.016083
-0.006805
-0.006317
-0.017059
-0.006805
-0.014618
-0.025848
-0.001923
-0.007782
-0.005829
-0.019989
-0.017548
-0.010712
-0.006317
-0.011688
-0.019501
-0.012665
-0.019501
-0.019501
-0.013153
-0.009247
-0.009735
-0.006805
-0.005341
-0.000946
0.000000
-0.007294
0.000000
-0.011200
-0.013153
-0.005829
-0.003876
0.000488
-0.011688
-0.004364
-0.004852
-0.008759
-0.017548
-0.014618
-0.008270
-0.006317
-0.006317
-0.014130
-0.008759
-0.007782
-0.011200
0.000000
-0.007782
0.005859
0.005859
0.010742
0.020508
0.022461
0.014648
0.014648
0.001953
0.008301
0.001953
-0.026337
-0.028290
-0.054657
-0.042938
0.000000
0.025879
0.051758
0.037109
-0.010223
-0.072723
-0.048798
-0.034149
0.000977
-0.001923
-0.009247
-0.008270
-0.002899
0.016602
0.025391
0.029785
0.019043
0.027344
0.036621
0.038574
0.011719
0.007812
0.005371
0.017090
0.016602
0.044434
0.070312
0.127930
0.214355
0.077148
-0.185028
-0.266571
-0.138641
0.050781
0.112793
0.087402
0.019531
-0.034637
-0.064423
-0.050262
-0.041962
-0.035614
-0.045380
-0.060028
-0.047821
-0.041473
-0.034637
-0.034149
-0.029266
-0.015106
0.000000
0.000488
0.001465
0.003906
0.017578
0.014648
0.020020
0.021484
0.037598
0.024414
0.022949
-0.013153
-0.022919
0.012207
0.027832
0.058594
0.059082
0.066406
0.048828
0.009277
-0.046844
-0.100067
-0.105927
-0.099091
-0.074188
-0.011688
0.039551
0.012207
-0.058075
-0.067352
-0.036591
-0.007294
0.077148
-0.010223
-0.071747
-0.092743
-0.087372
-0.035126
0.037109
0.090332
0.086914
0.064941
0.033203
0.017578
0.016113
0.025391
0.064941
0.068359
0.036621
0.020020
0.009766
0.016602
0.007812
-0.002899
0.003906
-0.007294
0.005371
0.004883
-0.006317
-0.006805
-0.012177
-0.006317
0.001465
-0.012665
-0.001434
-0.005341
-0.002411
-0.000458
0.008789
-0.010712
-0.002899
0.006836
-0.005829
0.001953
-0.001434
0.003418
0.004395
0.013184
0.011719
0.012695
0.015625
0.015137
0.008301
0.007324
0.005859
0.003906
0.012695
0.011230
0.017578
0.011230
0.001953
0.008789
0.003418
0.015137
0.012695
0.008301
0.014648
0.010254
-0.005829
0.003418
-0.002899
0.008789
-0.003387
0.004883
0.000000
-0.002899
0.001953
-0.003876
-0.001923
-0.009247
-0.003876
0.005371
-0.014618
0.004395
0.002441
-0.003876
-0.009247
-0.013641
-0.009735
0.000977
0.003906
0.006348
-0.000458
-0.004852
-0.016571
-0.023407
-0.007294
-0.003387
0.018066
0.000977
-0.005341
-0.001434
0.001465
0.000977
-0.004364
-0.000458
-0.008270
-0.013153
0.000000
0.034668
0.047852
0.038086
-0.019012
-0.114227
-0.172821
-0.069794
0.072754
0.071777
0.033691
-0.024384
-0.045380
-0.047821
-0.024872
-0.014618
0.007324
0.025879
0.008789
-0.000946
0.010254
0.012207
0.027344
0.018066
0.021973
0.019531
0.021973
0.007324
0.007812
0.015137
0.025391
0.023926
0.014648
0.009766
-0.005829
-0.012177
-0.011200
-0.005341
-0.014130
-0.002411
-0.008270
-0.009735
0.002930
-0.008759
-0.009735
-0.005829
-0.001434
-0.006317
-0.004364
0.000488
0.018555
0.037109
0.051270
0.033203
-0.052704
-0.088837
-0.102509
-0.067352
-0.021454
-0.012665
-0.000946
0.017578
0.015625
0.000000
-0.017059
-0.033173
0.039551
0.043457
-0.017548
-0.045380
-0.027802
-0.010223
0.024414
0.027832
0.022949
0.005371
0.018066
0.046875
0.088379
0.083496
0.010742
-0.011200
-0.007294
-0.022919
-0.031219
-0.011200
-0.000458
0.007324
0.017090
0.015137
-0.009735
-0.025848
-0.012665
-0.010712
-0.009247
-0.009247
0.003906
-0.011200
-0.011200
0.002441
0.001465
0.000000
0.000488
-0.015594
-0.019012
-0.011688
-0.017059
-0.016571
-0.021454
-0.009247
-0.001923
-0.010712
-0.010712
-0.002411
-0.007294
-0.011688
0.002930
0.001953
-0.003876
0.003418
0.004883
0.026855
0.012695
0.024902
0.038086
0.024414
0.022461
0.033691
0.033691
0.035156
0.032715
0.036133
0.040039
0.016113
0.021973
0.020508
0.021973
0.017090
0.008789
0.009766
0.007812
0.016113
0.004883
-0.002899
-0.010223
-0.002899
-0.011688
-0.012665
-0.004852
-0.001434
-0.015594
-0.014618
-0.015106
-0.002899
-0.006805
-0.004364
0.003906
-0.002899
-0.000458
0.000488
-0.000946
0.007812
-0.001923
-0.001434
0.007812
0.003906
0.013672
0.011230
-0.004364
0.000488
-0.008759
-0.012665
-0.004364
-0.023407
-0.019989
-0.045380
-0.072235
-0.123993
-0.097137
0.055176
0.171387
0.272461
0.083984
-0.062958
-0.084442
-0.084442
-0.091278
-0.103485
-0.074188
0.006836
0.101074
0.159668
0.115234
0.030273
-0.006805
-0.048798
-0.044403
-0.064911
-0.030731
0.000000
-0.005829
-0.005341
-0.014618
-0.035126
-0.030243
-0.011688
-0.003387
0.013672
0.010254
0.004395
0.005371
-0.005829
-0.008759
-0.007782
-0.004364
-0.010223
0.002930
-0.001923
0.000000
0.003906
0.007324
0.006836
0.005371
0.007324
0.014648
0.010742
0.016113
0.011719
0.008789
0.015625
0.011230
-0.003387
-0.008270
0.019043
0.013672
0.021484
0.008301
-0.032196
-0.077118
-0.081512
-0.078094
-0.030731
-0.034149
-0.031708
-0.053192
-0.077606
0.010254
0.123047
0.173828
0.167480
-0.013641
-0.160614
-0.207489
-0.097137
0.014160
0.087891
0.116211
0.093750
0.067383
0.057617
0.028809
0.000977
-0.000458
-0.014618
-0.022919
-0.032684
-0.023407
-0.020477
-0.014130
-0.008759
-0.014130
-0.016083
-0.000946
-0.010223
0.006348
-0.000946
0.000977
-0.005341
-0.002899
0.002441
0.004395
-0.000946
-0.004364
0.003418
0.001953
-0.012177
-0.014130
-0.003876
0.001953
-0.004364
-0.012177
-0.014130
-0.007782
-0.007294
-0.014130
-0.000946
-0.005829
-0.003387
0.005371
-0.000946
0.000488
-0.003387
-0.001434
0.003906
0.004883
-0.007782
0.007812
0.008789
0.000000
0.001465
0.019043
-0.000946
0.001953
0.000488
0.005371
0.008301
0.012695
0.014648
0.006348
0.004883
0.009277
0.013184
0.015625
0.011719
0.008301
-0.007782
0.011230
0.005859
0.002441
-0.000458
0.005859
0.005371
-0.007782
-0.005341
0.006836
0.007812
-0.002411
-0.014130
-0.006805
0.000488
-0.002411
-0.006317
-0.005341
0.004395
-0.001923
-0.009735
-0.043915
-0.069794
-0.064423
-0.097626
-0.000946
0.094727
0.055664
-0.023895
-0.035126
-0.044891
-0.033173
-0.048309
-0.062469
-0.050262
-0.043915
-0.021942
-0.010712
0.010742
0.014160
0.023926
-0.007294
-0.011688
0.009277
0.024414
0.019531
-0.008759
-0.010223
-0.007294
0.004883
0.053223
0.063477
0.075684
0.058594
0.020508
0.020020
0.011719
0.016113
0.022461
0.036133
0.038574
0.036133
0.026855
0.016602
-0.005341
-0.016571
-0.016083
0.008301
-0.009735
-0.009735
0.011230
-0.006317
-0.033173
-0.040009
-0.047821
-0.024872
-0.024384
-0.027802
-0.022919
-0.025360
-0.006805
-0.005829
0.002930
0.001465
0.011230
0.017578
-0.005829
-0.027313
-0.023895
-0.003387
-0.019989
-0.021942
-0.032196
-0.053192
-0.065887
0.051758
0.182617
0.110352
0.018555
0.017578
0.000488
-0.026825
-0.037079
-0.028778
0.020020
0.039062
0.020020
0.000977
0.033691
0.043457
0.062012
0.036621
0.012695
-0.007294
-0.019501
-0.016083
-0.020966
-0.023407
-0.018524
-0.001923
-0.012665
-0.019501
-0.015106
0.000977
-0.000946
0.004883
0.012695
0.000488
0.001953
0.017090
0.004883
0.004883
0.007324
0.005371
0.005859
0.007812
0.011719
0.009277
0.006348
-0.010223
0.007324
0.010254
0.009766
0.009277
0.009277
0.004883
-0.001923
0.000488
0.002441
0.007812
-0.004364
0.006348
0.003906
-0.008270
0.005371
0.002441
-0.002899
0.004395
0.003418
-0.015594
0.001953
0.006348
0.005859
0.004395
-0.002411
0.001953
-0.008270
-0.003387
0.010742
0.014648
0.001953
0.010254
0.003906
0.009766
0.018555
0.006348
0.001953
0.003418
-0.015594
-0.040009
-0.051727
-0.014618
0.017090
0.021484
0.027832
0.006348
0.008789
-0.061493
-0.108368
-0.065887
-0.068817
-0.049774
-0.009247
0.052246
0.082520
0.018066
-0.037567
-0.030731
0.003418
0.004883
0.034668
0.030273
0.052734
0.067871
0.058594
0.013672
-0.016083
-0.043427
-0.010223
0.024414
0.044922
0.037598
0.028320
-0.001434
-0.017059
-0.025848
-0.015106
0.006348
-0.006317
-0.017059
-0.012177
-0.014618
-0.023895
-0.014618
-0.012665
0.005371
0.015137
0.020996
0.029785
0.011719
0.012207
0.022461
0.005371
-0.014130
-0.006317
0.012207
0.006836
0.003418
-0.015106
-0.018036
-0.007782
-0.022430
-0.032196
-0.008759
0.004883
0.000488
-0.019012
-0.001434
-0.016571
-0.014130
-0.019501
-0.017548
-0.015594
-0.018036
-0.018036
-0.010712
-0.012665
-0.019989
-0.009735
0.015625
0.016113
0.012207
-0.001434
-0.027802
-0.032196
-0.040985
-0.022430
0.001465
0.000977
0.002441
0.004395
0.002441
0.004883
-0.005341
-0.016571
-0.041473
-0.054169
-0.066376
-0.060028
-0.048798
-0.060028
-0.006317
0.123047
0.144043
0.098633
-0.017059
-0.064423
-0.093231
-0.051727
0.031250
0.053223
0.061523
0.057129
0.032715
0.037598
0.024414
0.001953
0.008301
-0.001923
-0.027802
-0.033173
-0.021942
-0.006317
-0.013641
-0.037079
-0.023407
-0.034637
-0.037567
-0.023407
-0.021454
-0.017059
-0.009247
0.001465
0.002441
-0.002899
-0.005341
0.008789
0.001953
-0.001923
0.003418
0.011230
0.017578
0.012207
0.015137
0.000488
0.012207
0.002930
0.008301
0.013184
0.007812
0.006836
0.005371
0.001465
0.003906
0.008789
-0.005829
0.008789
0.000488
-0.007294
0.003418
0.000977
0.008301
0.002441
0.001953
-0.006805
0.009766
0.000977
0.013672
0.009766
0.014160
0.016602
0.009277
0.020508
0.016113
0.020020
0.001953
0.000488
0.007324
0.019531
0.019043
0.030273
0.009277
0.006836
0.005371
-0.008270
0.001953
-0.007294
-0.017059
-0.014130
-0.011688
-0.019989
-0.019012
-0.021942
-0.019012
-0.027313
-0.030731
-0.013641
0.013184
0.019043
0.002441
-0.008759
-0.007782
-0.017548
-0.008270
-0.019012
-0.042450
-0.013641
0.030762
0.031738
0.010742
-0.008270
-0.006317
0.016602
0.013184
0.026855
0.031250
0.022949
0.012207
0.004883
-0.013153
-0.001923
0.007324
0.029297
0.070801
0.083496
0.044434
0.003906
0.000000
0.020020
0.018066
0.020508
0.022461
0.020020
0.020996
0.017090
0.015137
0.012207
0.003418
0.008789
-0.005829
-0.006805
-0.009247
-0.010712
-0.010223
-0.013153
-0.017059
-0.016571
-0.015106
-0.010712
-0.014618
-0.012177
-0.011200
-0.014130
-0.012665
-0.009735
-0.008759
-0.007294
-0.004364
-0.007294
-0.012665
-0.008270
-0.017059
0.000977
-0.004364
-0.013641
-0.009735
-0.006317
-0.011688
-0.005829
-0.008270
-0.001434
-0.005829
-0.004852
-0.010712
-0.004364
-0.004364
-0.003387
-0.001434
-0.001923
-0.024872
-0.028290
-0.011200
-0.007782
0.005371
0.004883
-0.010712
-0.013153
0.016113
0.020996
0.017578
-0.001434
-0.022430
-0.026337
-0.037079
-0.055145
-0.029755
0.026855
0.073242
0.092773
0.012695
-0.007782
-0.068329
-0.053192
-0.038544
-0.058075
-0.011200
0.037598
0.023926
0.016602
0.040039
0.038086
0.016113
-0.010223
-0.004364
-0.006805
-0.021942
-0.020477
-0.006317
0.002930
0.016113
0.015625
0.008301
0.005371
0.000488
-0.006805
-0.018036
0.001465
0.000977
0.012695
0.011230
-0.005341
-0.014618
-0.007294
-0.003876
0.005371
-0.002899
-0.001923
-0.003387
-0.041962
-0.026825
0.000977
0.019043
-0.006317
-0.031708
-0.080536
-0.061005
0.009277
0.026855
0.018555
-0.049286
-0.178680
-0.159149
-0.000458
0.168945
0.023438
-0.001434
-0.002899
-0.003387
-0.017548
-0.009735
0.007324
0.012207
0.037598
0.040039
0.053223
0.040039
0.032715
0.039551
0.037109
0.030762
0.026855
0.022461
0.013184
0.018555
0.013184
0.015137
0.009277
0.008789
0.001953
-0.004364
0.002441
0.012207
0.003418
-0.003387
0.010254
-0.005829
0.003418
-0.001434
0.006836
0.000000
-0.005341
-0.006805
-0.004852
0.005859
-0.003387
-0.019012
-0.029266
-0.025848
-0.021942
0.015137
0.026367
0.016602
-0.007294
-0.002411
-0.016571
-0.014618
-0.018524
-0.009735
0.007812
0.003906
0.000000
0.002441
0.026855
0.041992
0.030762
-0.010712
-0.004852
-0.003876
0.000000
0.030273
-0.002411
-0.009247
0.002930
0.009766
0.009277
0.000977
0.008301
-0.005829
0.000977
0.004395
-0.011688
-0.009247
-0.012665
-0.005829
0.001953
-0.010223
0.006836
0.001953
-0.014618
-0.004364
-0.003387
0.001953
-0.004364
-0.008759
-0.011688
-0.005341
-0.001434
-0.004852
0.009277
0.007324
-0.003876
-0.005829
-0.005341
-0.010223
-0.004364
0.001465
-0.013153
0.006836
-0.014130
-0.006805
0.007324
0.009766
0.007812
-0.000458
0.000000
0.009766
0.015625
0.012207
-0.010712
-0.017059
-0.017059
0.000000
0.008789
0.023926
0.009766
0.000488
0.001465
-0.008270
-0.042938
-0.024872
0.013184
0.000000
-0.010712
-0.022430
-0.039520
-0.052704
-0.034149
0.000488
0.015625
0.004883
-0.008759
-0.014618
-0.010223
0.019043
-0.012177
-0.015594
-0.039032
-0.030731
-0.004852
0.030273
0.029297
-0.001923
-0.018524
-0.002899
0.035645
0.037598
0.030762
0.006836
0.000977
-0.000946
0.020020
0.019043
0.027832
0.018555
0.024902
0.028320
0.026367
0.035156
0.024414
0.011719
0.017090
0.037109
0.038574
0.032227
0.021973
0.008789
0.017578
0.004883
0.011719
-0.005829
-0.006317
-0.024384
-0.012177
-0.007782
-0.005829
-0.017059
-0.013153
-0.011688
-0.037567
-0.043915
-0.028778
0.037598
0.119629
0.031738
-0.108856
-0.259735
-0.244110
-0.026825
0.191895
0.218750
0.010254
-0.129364
-0.164032
-0.080536
-0.028290
0.006348
-0.002899
-0.009735
-0.019501
-0.017548
-0.014618
-0.004852
-0.002411
-0.004852
-0.002899
0.012695
0.015625
0.015137
0.011230
0.018555
0.011719
0.019043
0.016113
0.023926
0.016602
0.019531
0.019043
-0.000458
-0.002411
0.009766
0.017578
0.031738
0.053223
0.044434
0.012207
-0.004852
-0.022919
-0.006317
-0.008759
0.014160
-0.009247
0.027344
0.023438
0.013672
0.012207
-0.010223
-0.002899
-0.007782
-0.011688
-0.009735
-0.007782
-0.001923
-0.008759
-0.006317
-0.005341
-0.002411
-0.001923
0.005371
0.012207
0.004395
-0.000458
-0.002411
0.001953
0.000977
0.005371
0.011719
0.007812
0.001465
0.002441
0.007324
0.003418
0.009277
-0.003876
-0.003387
0.007812
-0.002899
-0.007294
0.006836
0.007812
0.007812
-0.006805
-0.002899
-0.006317
-0.005341
0.003906
-0.011688
0.007812
-0.004364
0.000977
0.000977
0.000488
0.003418
0.003906
-0.003876
0.004883
-0.013153
-0.003387
0.002441
-0.022919
-0.028778
-0.053680
-0.050262
-0.056122
-0.026337
-0.001923
-0.012177
0.011230
0.042969
0.044922
0.005859
-0.007294
-0.016083
-0.031219
-0.094696
-0.085419
-0.032684
0.021484
0.048828
0.062500
0.030762
0.018555
0.013184
0.033203
0.038574
-0.022430
-0.037567
-0.041962
-0.017548
0.009277
0.023438
0.040039
0.010742
-0.032684
-0.014618
0.025391
-0.006317
0.023926
0.035156
0.041992
0.047363
0.038086
0.020020
0.018066
-0.010223
-0.002899
-0.001434
0.003418
0.001953
0.019531
0.017090
-0.007782
-0.004852
0.003906
0.013672
0.020996
0.015137
-0.008759
-0.030731
-0.024872
-0.021942
-0.023895
-0.020966
-0.046844
-0.050751
-0.028290
-0.008270
0.013184
0.005371
0.005371
0.007324
-0.018036
-0.019989
-0.019012
0.002930
0.035156
0.022949
0.011719
0.007812
-0.012177
0.005859
-0.008759
-0.001923
0.030762
0.043945
0.046387
0.055664
0.054688
0.031250
0.020508
-0.009247
-0.003876
0.017578
0.027832
0.038574
0.043945
0.026367
0.019531
0.024902
0.020508
0.015625
0.000000
0.009277
-0.010223
-0.021942
-0.023895
-0.038055
-0.041473
-0.036102
-0.054169
-0.047821
-0.048798
-0.081024
-0.059540
-0.050751
-0.026825
-0.045868
-0.040009
-0.047333
-0.052704
-0.041962
-0.038544
-0.026337
-0.008270
0.000977
0.002441
0.006836
-0.005341
0.027344
0.023926
0.020020
0.022949
0.021484
0.009766
0.006348
0.010742
0.009766
0.019531
0.040527
0.025391
0.011719
-0.004852
-0.002899
0.020020
0.011719
0.015625
0.005859
-0.008759
0.004883
0.010742
0.007324
0.007324
0.004883
0.010254
0.000488
0.015625
0.003906
0.007324
0.007324
0.009766
0.010254
0.001953
0.000977
0.017578
0.007812
0.003906
0.000977
-0.020966
0.009766
0.007324
0.005859
0.005371
0.011230
-0.000946
0.004883
-0.007294
0.006836
-0.001434
-0.004364
-0.003876
0.000977
0.000977
0.003418
-0.007782
-0.005341
-0.000458
-0.008270
0.001465
-0.005341
0.001465
-0.005341
-0.005829
-0.003876
-0.004852
-0.003387
-0.003876
-0.006805
-0.005341
-0.000458
-0.001923
-0.005829
-0.006805
-0.005341
-0.010712
-0.001434
-0.011688
-0.023407
-0.014130
-0.000458
-0.015106
-0.001923
-0.009735
0.004883
0.002930
0.001953
-0.005829
0.010254
-0.014618
-0.034149
-0.023407
0.010742
0.128906
0.217773
0.131836
0.069336
0.128906
0.359375
0.374023
0.170898
-0.264618
-0.446747
-0.225555
0.014160
0.036133
0.044434
0.108398
0.132324
0.041992
-0.068817
-0.164032
-0.224579
-0.247040
-0.259247
-0.202606
-0.103973
-0.031219
-0.112762
-0.262177
-0.252899
-0.119110
0.048340
0.122070
0.095703
0.016113
-0.013641
0.007812
0.018555
0.046875
0.041016
0.042969
0.041016
0.033203
0.039551
0.060547
0.053711
0.066406
0.070801
0.059570
0.057129
0.061035
0.062988
0.052246
0.038086
0.045410
0.031250
0.018066
0.011719
0.007812
0.009277
-0.002411
0.003906
0.005859
0.004395
0.000977
0.008789
0.000000
-0.006805
-0.000458
-0.009735
-0.012665
-0.009735
-0.005341
-0.005341
-0.005341
-0.001923
-0.009735
-0.005829
-0.005829
-0.004364
-0.008270
0.004395
-0.006317
0.011230
0.006348
0.005371
-0.002411
0.001953
0.004883
0.014160
0.003906
0.006348
0.000977
-0.004852
0.011230
-0.002899
0.000000
-0.007294
0.004883
-0.012665
-0.007782
-0.016571
-0.010712
0.001465
-0.007294
-0.008759
0.000000
-0.018036
-0.023407
-0.001434
-0.007782
-0.012665
-0.015594
-0.022919
-0.015594
-0.011200
-0.014130
-0.008759
-0.003876
-0.010712
-0.005829
0.005859
-0.004364
0.001465
-0.005829
-0.004364
0.003906
0.009277
0.011719
0.018066
0.010254
0.019043
0.015137
0.012207
0.017090
0.018066
0.012695
0.018555
0.020996
0.018066
0.010742
0.002441
-0.009247
-0.001434
-0.006805
-0.016571
-0.033661
-0.029755
0.064941
0.118652
-0.002411
-0.055145
-0.066376
-0.051727
-0.035126
-0.010712
-0.007294
-0.006317
-0.004852
-0.032684
-0.037079
-0.034637
-0.024872
-0.023895
0.003906
0.010254
0.039062
0.097168
0.116211
0.125488
0.088867
0.065430
0.033691
-0.006317
-0.000458
0.047852
0.077148
0.096191
0.093750
0.079590
0.061523
0.028320
0.011719
-0.011688
-0.033661
-0.045380
-0.059540
-0.063446
-0.076141
-0.105927
-0.129364
-0.111786
-0.076141
-0.055634
-0.067841
-0.034149
-0.004364
-0.028290
-0.050751
-0.094696
-0.065887
-0.038544
-0.002899
0.003906
0.033203
0.050293
0.025391
0.006348
0.003418
-0.020966
0.016602
0.048828
0.038574
0.040039
0.003906
0.011719
0.022949
-0.003387
-0.042938
-0.049286
0.028320
0.066406
0.053711
0.019531
-0.023895
-0.027802
0.008301
-0.005829
-0.005341
0.008301
0.005371
-0.005829
-0.005829
0.005859
0.012695
0.017090
0.004883
0.029785
0.013672
0.002930
-0.000458
-0.005829
-0.003876
0.005859
0.006348
-0.005341
0.010254
-0.007294
0.006836
0.016113
0.017090
0.015137
0.011719
0.011230
0.009766
0.010254
0.003906
0.011230
0.002930
0.007324
0.008789
-0.011200
-0.001434
-0.000946
-0.011200
-0.009247
0.010254
-0.002411
-0.007782
-0.004364
-0.000458
-0.002899
-0.012177
-0.013153
-0.015106
-0.016571
-0.010223
-0.004364
-0.008270
-0.010223
-0.007782
-0.009735
-0.009735
-0.013641
-0.000458
-0.017059
-0.000946
-0.014618
-0.001923
-0.010223
-0.001434
-0.001434
0.000977
-0.002899
-0.005341
0.004395
-0.021454
0.001465
-0.000458
0.000000
-0.010223
-0.008759
-0.006805
0.007324
-0.003387
-0.008270
0.005859
-0.004852
-0.012177
-0.012177
-0.020966
-0.024384
-0.038055
-0.043915
-0.049286
-0.034149
0.050781
0.216309
0.307617
0.228027
-0.017059
-0.285126
-0.315399
-0.082977
0.104492
0.185059
0.138184
0.089355
0.050781
0.017578
0.000000
-0.015594
-0.032684
-0.032684
-0.035614
-0.034637
-0.029755
-0.027802
-0.040985
-0.035614
-0.014130
-0.018036
-0.024384
-0.028778
0.029785
0.117676
0.098633
-0.014130
-0.048798
-0.032684
-0.013641
0.031250
0.001465
0.008789
0.020020
0.006836
0.016113
0.018555
-0.002411
-0.008759
-0.032196
-0.036591
-0.031219
-0.020477
-0.022919
-0.035126
-0.024872
-0.041962
-0.032196
-0.026337
0.006836
0.030273
0.065918
0.030273
-0.029755
-0.072723
-0.087372
-0.073212
-0.040985
-0.022919
0.016602
0.012207
-0.001923
0.001953
-0.009247
-0.045380
-0.071747
-0.079071
-0.077118
-0.079071
-0.028778
-0.002899
0.005371
0.013672
0.011719
0.016602
0.030273
0.036621
0.023926
0.000000
0.016113
0.030273
0.033203
0.046875
0.055664
0.034180
0.026367
0.023926
0.034180
0.039551
0.041016
0.040039
0.012695
0.002441
0.007812
0.021973
0.018066
0.028320
0.017090
0.013184
0.018066
0.027344
0.026855
0.021484
0.013184
0.010254
0.013184
0.019043
0.010254
-0.004852
-0.021942
-0.039032
-0.035614
0.002930
0.021484
0.021973
-0.000946
-0.005341
-0.023895
-0.024384
-0.027313
-0.020966
-0.008270
-0.001923
0.001465
-0.001434
-0.000458
-0.004852
0.001953
0.017578
0.008789
0.010742
0.008789
0.017090
0.007324
0.009277
0.008301
-0.002411
0.009277
0.004883
0.004395
0.011719
0.008301
0.003418
0.013184
-0.012177
-0.009735
-0.005341
-0.004364
-0.014618
-0.008270
-0.006805
-0.012665
-0.004852
-0.007294
-0.008759
-0.003876
0.000488
-0.018036
-0.031708
-0.035126
-0.047333
-0.052704
-0.030243
0.015625
0.031250
0.024902
-0.020477
-0.041962
-0.017548
-0.029755
-0.022919
-0.026337
0.016113
0.085449
0.101562
0.060547
0.006836
-0.026337
-0.021942
-0.020477
0.013672
0.020996
0.033203
0.015625
0.003418
0.027832
0.000000
-0.004852
0.000000
-0.006317
-0.015106
-0.012665
-0.019012
-0.017548
-0.015106
-0.023407
-0.020477
-0.021942
-0.025360
-0.018524
-0.002899
0.010742
0.002441
0.000977
-0.020966
0.009766
0.005859
0.010742
-0.001434
-0.003387
0.004883
-0.001923
0.019043
0.023926
0.036621
0.021973
0.012695
-0.006317
-0.019989
-0.107391
-0.152802
-0.065887
0.150879
0.335449
0.132812
-0.010712
-0.123505
-0.228973
-0.113739
0.033691
0.191406
0.161621
-0.018036
-0.082001
0.006836
0.022949
0.032715
0.023438
0.004883
-0.010712
-0.012177
-0.003876
0.004883
-0.006805
-0.032684
-0.013641
-0.020477
-0.031219
-0.027802
-0.018036
-0.021942
-0.022919
-0.034149
-0.019501
-0.016083
-0.021454
-0.020477
-0.019501
-0.019012
-0.013641
-0.018524
-0.015594
0.000488
-0.023895
-0.012177
-0.006317
-0.006805
0.000488
-0.010223
-0.005829
-0.019501
-0.011200
-0.004364
-0.021942
-0.009735
-0.010223
-0.017548
-0.021942
-0.003876
-0.002411
0.003906
0.004395
0.000488
0.005371
0.004395
0.008301
0.016113
0.009766
0.015137
0.003418
-0.048309
-0.039520
-0.006317
0.047852
0.089355
0.118164
0.159668
0.137207
0.060547
-0.105927
-0.145966
-0.069305
0.008301
0.034668
0.043945
0.070801
0.061035
0.034668
0.012207
-0.006317
-0.046844
-0.058563
-0.055634
-0.037567
-0.018036
-0.031219
-0.021942
-0.013641
-0.018524
-0.015594
-0.009735
-0.008759
0.005371
0.006836
-0.004852
0.004395
-0.005341
0.000000
-0.002411
0.000488
-0.008759
0.002930
0.005371
0.006348
0.011230
-0.000458
-0.002899
-0.007782
0.009277
0.012207
0.011719
0.005859
0.004395
0.004883
0.031738
0.026855
0.009766
-0.004364
-0.031708
-0.008759
0.022949
0.031738
0.023438
0.010254
0.001465
-0.004364
-0.008270
-0.003387
-0.010223
-0.005829
0.005859
-0.004852
-0.013641
-0.015106
-0.019501
-0.015594
-0.024872
-0.000946
0.005371
-0.010223
-0.019012
-0.012177
-0.009735
-0.001923
-0.013153
-0.004364
-0.003876
0.000977
-0.003876
-0.004364
0.002441
0.006348
0.006348
0.007812
0.003906
-0.002411
0.007324
-0.004852
-0.012665
-0.007782
-0.003387
0.000977
0.005859
0.010254
0.004883
0.008789
-0.006805
0.011230
0.013184
0.006836
0.020508
0.015625
0.018555
0.019531
0.005371
-0.004364
0.008301
0.001465
-0.001434
0.005371
0.010254
0.013672
0.003906
0.008301
-0.004852
-0.005829
-0.012665
-0.020477
-0.028290
-0.014130
-0.015594
-0.003387
-0.000946
0.030273
0.043945
0.031738
-0.054169
-0.135223
-0.078583
0.063477
0.136230
0.079102
-0.033173
-0.051727
-0.011200
-0.059052
-0.099091
-0.097626
-0.064423
-0.001923
0.044922
0.020996
0.000977
-0.003387
-0.038055
-0.034637
-0.034149
-0.036102
-0.028778
-0.027802
-0.014618
-0.003876
0.012207
0.011230
0.029297
0.022461
0.000977
0.007812
0.026367
0.019531
0.010742
-0.006317
-0.034149
-0.024872
-0.023407
0.028809
0.030273
-0.007782
-0.048798
-0.036591
-0.011200
0.015137
0.026367
0.015625
-0.019989
-0.001923
0.019531
0.021973
0.035156
0.023438
0.021484
0.029785
0.025391
0.043945
0.040039
0.035645
0.037598
0.036133
0.027344
0.033203
0.025391
0.028809
0.025391
0.009766
0.013672
0.003418
0.013672
0.020020
0.019531
0.020020
0.018066
0.010742
-0.002899
0.019043
0.001953
-0.006805
0.007812
0.003418
0.001465
-0.001923
-0.010712
-0.006805
0.002441
0.000977
0.009766
0.009766
-0.007782
-0.011688
-0.008759
-0.020966
-0.007294
-0.001434
-0.002899
0.010742
-0.007782
-0.005341
-0.003387
-0.005341
0.002441
0.007324
0.000488
0.001465
0.001465
-0.017548
0.000000
-0.002411
0.001465
-0.000946
0.011230
0.003418
0.008789
-0.001923
0.016602
0.010254
-0.003387
0.000977
0.002441
0.001953
0.003418
0.008301
-0.001434
0.010742
0.012695
-0.011200
0.004395
0.005371
-0.002899
-0.002411
-0.004852
0.007324
0.000977
-0.003876
-0.002899
0.006836
-0.014618
-0.016083
-0.016083
-0.005341
-0.010712
-0.016083
-0.031708
-0.061005
-0.068329
-0.065399
-0.016571
0.009277
0.006836
-0.017059
-0.026825
-0.060028
-0.096161
-0.021454
0.034668
0.017578
-0.016083
-0.008759
-0.009247
0.001465
0.025391
0.034180
0.036621
0.028809
0.025879
0.003418
0.008789
0.017578
0.042969
0.042969
0.055664
0.056641
0.038574
0.013672
0.000977
0.005859
0.018066
0.022949
0.017578
0.038086
0.056152
0.032715
0.011230
-0.013153
-0.017059
-0.016571
0.020508
0.050781
0.039062
0.033691
0.013184
0.004883
-0.020966
-0.016083
-0.019501
0.022949
0.059082
0.052246
-0.008759
-0.107880
-0.177216
-0.160614
-0.071747
-0.021454
-0.001923
-0.038544
-0.063446
-0.060028
-0.038544
-0.040009
-0.051727
-0.092255
-0.111786
-0.084442
0.017090
0.066895
0.063477
0.050781
0.043945
0.028320
0.020996
0.034180
0.073242
0.039551
0.041504
0.037598
0.036621
0.029785
0.032227
0.023438
0.021484
0.023438
0.009766
-0.000946
0.002441
0.004883
-0.001434
-0.000458
0.005859
-0.008759
0.003418
-0.001434
0.000488
0.000488
-0.005341
-0.007782
0.000977
0.003906
-0.001434
-0.005829
0.006348
0.003906
-0.007782
0.000488
-0.003876
0.002441
-0.003387
-0.000458
-0.008759
-0.006317
-0.006317
0.000000
0.005859
-0.004852
-0.011688
-0.000458
-0.002899
0.003906
0.000488
-0.003876
0.005859
-0.005341
0.006836
0.002441
-0.006805
-0.001923
-0.004852
0.000000
-0.005341
-0.003387
0.004883
0.002441
0.005371
0.006348
0.010254
0.009766
0.005859
0.000488
-0.022430
-0.015106
-0.011688
0.014160
0.018555
0.011719
0.001465
0.002441
-0.002899
0.000488
-0.013153
-0.011688
0.000000
-0.001434
-0.005829
0.000977
-0.002411
-0.007294
-0.007782
-0.006317
-0.005341
-0.003876
-0.002899
-0.004852
-0.007294
-0.006317
0.001465
0.001465
0.001953
0.002441
0.009766
0.010254
0.001953
0.018066
0.002441
0.000000
0.001465
0.011230
-0.008270
-0.002899
0.012207
0.020508
0.043457
0.059570
0.061523
0.026855
-0.005341
-0.033173
-0.052704
-0.069794
-0.070770
-0.059052
-0.013641
0.000000
0.024414
-0.037567
-0.061005
-0.156708
-0.190399
-0.098602
-0.021454
0.023438
0.023438
0.009766
-0.022430
-0.041473
-0.049774
-0.028290
-0.001923
0.013672
0.027344
0.028320
0.061035
0.064941
0.060547
0.066406
0.066895
0.077148
0.091309
0.082520
0.075195
0.058105
0.033691
0.012695
0.026855
0.063477
0.042480
0.033203
0.031250
0.016602
-0.029755
-0.015106
0.027832
0.020020
-0.037567
-0.088348
-0.103973
-0.097626
-0.018036
0.102051
0.034668
-0.096649
-0.164032
-0.156219
-0.063446
-0.002411
-0.018524
-0.015106
-0.031708
-0.018524
-0.009735
-0.005829
-0.003876
0.004395
0.004883
0.028809
0.023926
0.023926
0.029297
0.023438
0.015137
0.034180
0.031738
0.030273
0.023926
0.030273
0.030273
0.035645
0.019531
0.032715
0.031738
0.022949
0.017578
0.018066
0.016113
0.009277
0.013184
0.012207
0.009766
0.000488
0.007324
-0.003387
0.001465
0.002930
-0.004852
-0.010223
-0.011688
-0.008270
-0.005829
-0.014618
-0.012177
-0.013641
-0.012177
-0.017059
-0.007782
-0.021454
-0.015106
-0.019501
-0.016083
-0.012177
-0.018524
-0.033661
-0.018524
-0.019989
-0.015594
-0.023407
-0.009247
-0.011200
-0.008270
-0.008270
-0.005829
-0.013153
-0.003876
-0.004364
0.000977
0.004883
0.012695
0.013184
0.008301
0.018066
0.017578
0.017090
0.026367
0.020996
0.019043
0.012695
0.028809
0.028809
0.004883
0.015625
0.010742
0.011230
-0.002411
-0.002899
-0.003876
0.002441
0.006836
0.003906
0.006348
0.000977
-0.000946
0.003906
-0.006317
-0.002899
-0.013153
-0.019501
-0.010223
-0.009247
0.001953
-0.009735
-0.010223
-0.014130
-0.023895
-0.010712
0.013184
0.022461
-0.016571
-0.038055
-0.037079
-0.020477
-0.008759
-0.003876
0.000488
-0.000458
-0.015594
-0.013153
0.002441
0.020996
0.007812
0.008301
-0.007782
0.007324
-0.002411
-0.008270
-0.019989
-0.030243
-0.089813
-0.073212
0.022461
0.069824
0.057129
-0.054657
-0.098602
0.025879
0.149902
0.094727
-0.025360
-0.076141
-0.049774
0.002441
0.023438
0.050781
0.076172
0.031738
-0.018036
-0.003876
0.018066
0.020508
0.061523
0.052734
0.052734
0.046875
0.009277
-0.024384
-0.040985
-0.046844
-0.020966
-0.001434
0.019531
0.019043
0.025391
0.012695
0.032715
0.022949
0.020508
0.015625
-0.004364
0.007324
0.014648
-0.004852
0.030273
0.015625
-0.017059
-0.032684
-0.014130
-0.002899
0.020508
0.002441
-0.000946
-0.017059
-0.012665
0.000488
-0.015106
-0.022919
-0.018524
-0.017548
-0.004852
-0.013153
-0.019012
-0.011200
-0.008270
-0.006317
-0.000458
-0.007294
-0.011688
-0.022430
-0.010223
0.000977
0.004883
0.002930
-0.005341
-0.005341
-0.002411
0.009766
-0.003876
0.011719
0.001465
-0.011200
-0.001923
0.012207
-0.001434
0.004883
0.008301
0.009277
0.004883
-0.012177
0.000977
0.015625
0.013184
0.014648
0.009277
-0.002411
-0.001923
-0.004364
0.007324
0.004883
0.002930
0.005859
-0.002411
0.001465
-0.006317
0.005371
-0.005829
0.000977
-0.003387
-0.020477
-0.005341
-0.010712
-0.006805
-0.001923
-0.019989
-0.009735
-0.003876
-0.008759
-0.006805
-0.005341
-0.013641
-0.009735
-0.016083
-0.011200
-0.014618
-0.006805
-0.011200
-0.002899
-0.008270
-0.011200
0.002441
0.006836
0.009277
0.015625
0.017090
0.006348
0.015137
0.013184
0.000488
0.020020
0.009277
0.024902
0.013184
0.010742
0.011230
0.019043
0.012207
0.011719
-0.007294
-0.023407
-0.010223
-0.004364
-0.006805
-0.014618
-0.013641
-0.016083
-0.015106
-0.004852
-0.005829
-0.003387
-0.016083
-0.013153
-0.011688
-0.012177
-0.013641
-0.003387
-0.013153
-0.013153
-0.007294
-0.029266
0.006836
0.044922
0.083008
0.098633
0.126465
0.118164
0.066895
-0.051239
-0.223602
-0.245087
-0.038544
0.177734
0.208984
0.129395
-0.044891
-0.172333
-0.151825
-0.087372
-0.033173
-0.036591
-0.104462
-0.086395
-0.030243
-0.008759
-0.033173
-0.034149
-0.021454
-0.016083
0.009277
-0.013641
0.002441
0.016602
0.032227
0.030273
0.026367
0.000488
-0.009247
0.053711
0.063477
0.046387
0.047363
0.057129
0.054199
-0.019012
-0.062958
-0.048798
-0.009247
0.033203
0.040527
0.033203
0.025879
-0.000458
-0.008759
-0.029755
-0.029755
-0.033661
-0.032196
-0.013153
-0.034149
-0.006317
-0.005341
-0.001923
-0.007294
0.011719
0.005859
0.004883
0.011719
0.016113
0.024902
0.022461
0.020996
0.020996
0.018066
0.019531
0.026855
0.019043
0.020996
0.018066
0.000000
0.015625
0.018555
0.002441
0.018555
0.010254
0.000977
0.011719
0.008301
0.001465
0.008301
0.000000
0.009766
0.002930
-0.006805
0.010254
0.000977
-0.002899
0.010742
0.000488
-0.007294
0.000488
0.000000
0.002441
0.009766
-0.002899
-0.003876
-0.002411
-0.006805
-0.005829
0.009766
0.001953
-0.006317
0.000000
0.007324
0.000000
0.012207
0.012695
-0.002899
0.005859
0.011230
0.013184
0.011719
0.013184
0.005859
0.014160
0.012207
0.019531
0.015625
0.009766
0.015625
0.002930
0.014648
0.011719
0.001953
0.003906
0.002930
0.000488
0.006348
-0.005829
-0.013641
-0.009247
-0.001923
-0.002899
-0.006317
-0.010223
-0.012177
-0.008759
-0.014130
-0.004364
0.008789
-0.004364
-0.017059
-0.004852
-0.010223
-0.007294
-0.004364
-0.001434
-0.001434
-0.000458
-0.008759
0.002441
-0.013641
-0.006317
-0.008759
-0.004852
-0.009735
-0.007782
-0.013153
-0.013641
-0.001434
-0.022430
-0.021942
-0.030243
-0.054169
-0.087860
-0.040009
0.036621
0.105957
0.124512
0.065918
-0.015106
-0.087372
-0.090790
-0.103485
-0.061005
-0.007294
0.068848
0.100586
0.112793
0.131348
0.170410
0.089844
-0.008759
-0.026337
-0.010223
0.023438
-0.038055
-0.112762
-0.120087
-0.035126
0.068848
0.102539
0.051758
0.024414
0.036133
-0.000458
-0.072723
-0.110321
-0.083954
-0.051239
-0.035126
-0.037079
-0.008759
0.019043
0.014160
0.007812
-0.023407
-0.021454
-0.025848
-0.036591
-0.027313
0.109375
0.266602
0.186035
-0.057098
-0.201141
-0.158661
-0.067841
0.014648
0.011230
-0.006317
0.001465
-0.009735
-0.015594
-0.008270
-0.019012
-0.042450
-0.043915
-0.051239
-0.066376
-0.049286
-0.040985
-0.041473
-0.031219
-0.021454
-0.029755
-0.008270
-0.019501
-0.014618
0.009277
-0.001434
0.005371
0.008301
-0.003387
0.002441
0.001953
0.006836
0.004883
0.009277
0.006348
0.027344
0.024414
0.022949
0.025879
0.024902
0.032715
0.021484
0.029785
0.040527
0.031250
0.020020
0.021973
0.020508
0.026855
0.022461
0.019531
0.031250
0.017090
0.009277
0.016602
0.005371
0.012695
0.006348
0.010254
0.018066
0.000977
0.003418
0.005859
0.018066
0.004395
0.007812
-0.002899
0.003906
0.005371
0.004395
0.006348
0.000977
-0.003876
-0.011688
-0.008270
0.007812
-0.004364
0.000000
0.001465
-0.008270
0.000000
-0.004364
-0.005341
-0.000946
-0.007294
-0.013153
-0.000946
-0.003387
-0.006317
-0.003876
-0.007294
-0.016083
-0.005829
-0.011688
-0.002411
-0.005341
-0.004364
0.000488
0.009766
-0.001434
-0.007294
-0.006317
-0.014618
-0.000946
0.001465
0.000000
0.003906
-0.002411
-0.001923
-0.002899
0.008789
0.008301
-0.001434
-0.009247
-0.000946
-0.004852
-0.000458
-0.004364
-0.003876
-0.010712
-0.014618
-0.006317
-0.001434
-0.008759
-0.010712
-0.004852
-0.006805
0.001465
0.004883
0.030762
0.068359
0.006348
-0.056610
-0.087860
-0.070282
0.006836
0.002441
0.020508
-0.018036
-0.076630
-0.047821
-0.006805
-0.009735
-0.036102
-0.019501
-0.025848
-0.041962
-0.056122
-0.053680
-0.059052
-0.091278
-0.065887
-0.025848
0.050293
0.022949
-0.021942
-0.050751
-0.035614
-0.002411
-0.012665
0.015137
0.026367
0.062988
0.091309
0.038086
-0.052704
-0.109833
-0.020477
0.148926
0.204590
0.110352
0.014160
-0.043915
-0.040985
0.018066
0.072266
0.077148
0.054199
0.030273
0.009766
-0.002899
0.007812
-0.000458
-0.000458
0.013184
0.012207
0.000000
0.002930
-0.005341
0.000488
-0.010712
-0.014618
0.000977
-0.009735
0.005859
0.001465
-0.004852
0.001465
0.005859
-0.004852
-0.010712
-0.010223
0.002930
-0.007294
0.000000
0.003906
-0.000458
-0.000458
0.001953
0.004883
0.003418
0.007812
0.012695
0.012695
-0.001434
-0.000946
0.019043
0.014160
0.008301
0.011230
0.008301
0.010254
0.005371
0.002441
0.011230
0.004883
0.004883
0.010254
-0.001923
-0.003876
0.000977
0.005859
0.008789
0.005371
-0.005341
0.000977
0.006836
0.008301
-0.004852
0.000977
-0.001923
0.003906
-0.003387
-0.009735
0.003906
0.007812
-0.001434
-0.005341
-0.000946
-0.006805
-0.005341
-0.007294
-0.013641
0.002441
-0.004364
0.004395
0.000977
0.003418
0.002930
-0.002411
-0.005829
-0.003876
-0.003876
0.001953
0.011719
-0.006805
-0.002411
-0.004852
-0.005341
-0.007294
-0.001434
0.003906
0.001953
-0.007294
0.002930
-0.006317
0.000000
0.001953
0.007812
-0.001434
0.001465
-0.000458
-0.008270
-0.002411
0.001953
0.003906
-0.003387
0.000488
0.001953
0.000000
-0.002899
0.001465
0.006348
0.001953
-0.009735
-0.004852
-0.002899
-0.001923
0.003418
-0.000458
0.000977
-0.000946
-0.003387
0.000977
0.005859
-0.009247
0.000977
0.001953
0.000000
-0.006805
0.002441
0.000488
0.006836
-0.002411
-0.001923
0.002930
-0.008270
0.002930
-0.001434
0.012695
0.017090
0.007812
0.008789
0.018066
0.006836
-0.018036
-0.054169
-0.111298
-0.031219
0.068848
0.190918
0.174316
0.049316
0.000000
-0.149872
-0.103485
-0.049286
0.009277
0.060059
0.081055
0.053711
0.002930
0.049316
-0.023895
-0.006317
0.032227
0.005371
0.024414
0.024902
0.032227
-0.008759
-0.103485
-0.121063
-0.098114
-0.094696
-0.068329
0.008301
0.087402
0.057129
0.008789
-0.033173
-0.074188
-0.087860
-0.075653
-0.054657
-0.035614
-0.020966
-0.017059
0.000977
-0.001434
0.004883
0.004395
0.028809
0.017578
0.022461
0.017578
0.025879
0.005371
0.014648
0.006348
0.013184
0.006348
0.005371
0.021484
0.013184
0.006836
0.013672
0.010254
0.015137
0.017578
0.016113
0.002930
0.014160
0.001465
0.002930
0.009766
0.010742
0.005859
0.003418
0.000488
-0.016571
-0.005829
-0.002411
0.000488
0.001953
-0.010712
-0.008270
-0.006317
-0.004364
-0.004852
-0.000946
-0.020477
-0.000458
-0.003387
-0.000946
-0.000946
-0.007782
-0.000946
-0.012177
-0.007782
-0.001923
-0.008759
-0.000946
-0.000458
-0.010223
-0.007294
-0.006317
-0.010223
-0.005829
0.000977
0.004883
-0.004364
0.012695
0.003418
-0.014130
0.000000
-0.004364
0.000977
0.001953
0.001465
-0.002411
0.008789
0.003906
0.005859
0.001953
0.000977
0.001953
0.001465
0.003906
0.005859
0.004395
-0.005341
0.007812
0.002930
-0.005829
0.008301
0.004883
0.004395
0.001953
-0.001434
0.018066
0.009766
0.009766
0.007812
0.004883
0.003418
0.003906
0.015625
0.004883
0.004395
0.004883
0.014648
0.003418
0.005859
-0.005341
0.008301
0.000977
0.030273
0.004395
-0.004852
0.001953
0.010254
0.008789
0.001465
-0.002899
-0.006317
-0.015594
0.000000
-0.008270
-0.007294
0.005371
0.005859
0.009277
-0.009735
-0.005341
-0.003387
-0.001923
-0.012177
-0.000458
-0.003387
0.002441
0.012207
-0.000458
0.011719
-0.005829
-0.002899
-0.007294
-0.020477
-0.014618
-0.005829
-0.005829
-0.006805
0.009766
-0.015594
-0.013153
-0.021454
-0.012665
0.000488
-0.009247
0.001465
0.009277
0.000977
-0.011200
-0.018524
-0.042450
-0.051239
-0.037567
-0.038055
-0.034149
-0.033173
-0.040497
-0.068329
-0.063934
-0.044891
0.053223
0.145508
0.089844
0.043945
-0.041962
-0.090790
-0.121063
-0.073700
0.034180
0.080566
0.133789
0.123047
0.035156
-0.011200
0.000000
0.002930
-0.019501
-0.006805
0.006348
0.000977
-0.020966
-0.045380
-0.040985
-0.033173
-0.036102
-0.040009
-0.074188
-0.097626
0.016602
0.066895
0.084473
0.062988
0.067871
0.193848
0.181152
0.005859
-0.112274
-0.097137
0.041016
0.110352
0.083984
-0.010223
-0.183075
-0.158173
0.062500
0.199707
0.084473
0.015625
-0.051239
-0.102020
-0.134735
-0.130829
-0.107880
-0.078094
-0.052704
-0.019989
-0.011688
0.003906
0.001465
0.011719
0.006348
0.012207
0.017090
0.012695
0.014648
0.018066
0.025879
0.020020
0.009766
0.013672
0.010742
0.004883
0.005371
0.003418
0.021484
0.014160
0.014648
0.029785
0.023438
0.015625
0.025879
0.023926
0.031738
0.033203
0.021484
0.032227
0.022461
0.027344
0.022461
0.031250
0.015625
0.016113
0.015137
0.015137
0.012695
0.011230
0.003418
-0.004364
-0.014130
-0.002411
-0.001434
0.000977
0.001465
-0.007294
-0.007294
0.000977
-0.013641
-0.001923
0.001465
-0.005341
-0.003876
-0.003387
0.002930
0.005859
0.005859
0.001465
0.005859
-0.002411
0.000977
-0.008270
-0.018524
-0.020477
-0.015594
-0.004852
-0.004852
0.005371
-0.016571
-0.017548
-0.031219
-0.019989
-0.022430
-0.025848
-0.004364
-0.005829
0.001953
-0.005829
-0.015106
-0.009247
-0.008759
-0.008759
0.026367
0.037598
0.042969
0.038574
0.014648
-0.002411
-0.005341
-0.002411
-0.001923
-0.019012
-0.005341
-0.004364
-0.006805
-0.005341
-0.015594
-0.027802
-0.038055
-0.055145
-0.044403
-0.032196
-0.030243
-0.011200
-0.005829
0.001465
0.002441
-0.023895
-0.020966
-0.020477
-0.034149
-0.029755
0.002930
0.005859
0.011719
0.017090
0.016113
0.011719
0.000000
-0.010223
-0.000946
0.004883
0.009277
0.018066
0.011230
0.002441
0.024902
0.023438
0.017090
0.007812
0.004395
-0.014618
-0.007782
0.021484
0.042969
0.035645
0.017578
-0.001434
-0.000458
0.018066
0.003906
-0.005341
-0.016083
-0.018036
-0.006317
-0.008270
-0.006317
0.000488
-0.001923
0.006348
0.009277
0.004883
0.005859
0.009766
0.011719
0.004883
0.022949
0.019531
0.013184
0.017090
0.007812
0.007324
0.017578
0.011719
0.005859
-0.007782
0.000977
0.000977
0.000977
0.000977
0.010742
-0.001434
-0.000946
-0.014130
-0.016083
-0.008759
-0.001923
0.005859
0.001465
-0.009735
-0.016083
-0.018036
-0.014618
-0.033173
-0.016571
-0.025360
-0.035126
-0.063934
-0.070282
0.018555
0.133789
0.121094
-0.101044
-0.132782
0.063965
0.107422
0.041992
-0.023407
0.031250
0.082031
0.134277
0.128906
0.087891
0.037598
-0.048309
-0.163055
-0.135712
-0.041473
0.049316
0.060059
0.021973
-0.005341
-0.046844
-0.061493
-0.078094
-0.083466
-0.077606
-0.053192
-0.041473
-0.043915
-0.025848
0.006836
-0.009247
0.001465
0.012695
0.036621
0.035645
0.052246
0.055664
0.044434
0.036621
0.031738
0.020996
0.020020
0.018555
0.000977
-0.012177
-0.004364
0.006348
-0.005341
-0.002411
0.022461
0.022461
-0.011200
-0.031219
-0.035126
-0.028778
-0.033661
-0.024872
-0.013153
0.009766
-0.008270
-0.030243
-0.023895
0.007812
0.010742
0.004395
-0.014130
-0.004364
-0.016571
-0.003876
-0.002899
0.006836
0.016113
0.000488
-0.007294
-0.014130
-0.010223
0.003906
0.018066
0.010742
0.004395
-0.001923
-0.012177
-0.002899
-0.003387
-0.000946
0.000977
-0.003387
0.001953
0.000488
0.004395
0.006348
0.004883
0.011230
-0.000946
-0.010712
-0.016083
-0.006317
0.001953
0.006348
0.003906
0.001465
-0.002899
0.004395
-0.001923
0.009766
-0.001923
-0.011688
-0.010712
0.008301
0.000488
-0.009247
0.000000
-0.012177
-0.017059
-0.010223
-0.003876
-0.015106
-0.007294
-0.004364
0.002930
-0.009247
-0.001434
-0.013641
-0.003387
-0.000458
-0.017059
-0.017548
-0.006317
-0.002411
-0.008759
0.002930
0.004395
0.003906
-0.004852
-0.009735
-0.001434
0.013184
0.007324
0.012207
0.011230
-0.000946
0.008789
0.008301
0.021484
0.014160
0.018066
0.025391
0.018555
0.014160
0.016602
0.006836
-0.003387
0.008789
0.000000
0.003906
-0.000458
-0.001434
0.013184
-0.004852
-0.005829
-0.007294
0.000977
0.001953
-0.001923
-0.004852
0.002930
0.000488
-0.019012
-0.003876
0.013184
-0.007294
-0.013153
-0.015594
-0.006805
-0.012177
-0.004364
-0.008270
-0.007782
-0.018036
-0.008759
-0.006317
-0.004852
0.000488
0.005371
0.001465
-0.015594
-0.024384
-0.021942
0.012207
0.053223
0.065430
0.027832
-0.004852
0.006836
0.005859
0.028809
0.027344
0.034180
0.041016
0.055664
0.065918
0.066406
0.060547
0.062988
0.050781
0.031738
0.006348
-0.050751
-0.031219
-0.030243
-0.022430
-0.007294
0.005859
-0.011688
-0.040985
-0.053192
-0.086884
-0.093719
-0.090302
-0.065887
-0.036102
0.016113
-0.016083
-0.031708
-0.073700
-0.061981
-0.065399
-0.060516
0.022461
0.070801
0.067383
0.028809
0.010742
-0.008270
0.015625
0.008789
0.008789
0.004883
0.003418
0.014160
0.015137
0.015137
0.000977
-0.001923
-0.011200
-0.016083
-0.017548
-0.001434
0.020996
0.039062
0.032715
-0.001434
-0.015106
-0.012177
0.008301
0.012695
0.028809
0.016602
0.008301
0.010254
-0.006805
-0.007782
0.009766
-0.006317
-0.008759
-0.014130
-0.025848
-0.004364
0.000977
-0.006805
-0.000946
0.000488
0.002441
0.003418
0.004883
0.007812
0.020996
0.023438
0.015625
0.012695
0.017578
0.028320
0.002930
0.015137
0.022461
0.018555
0.000488
0.006348
0.014648
-0.004364
0.010742
0.001953
-0.001923
-0.002899
-0.009735
-0.007294
-0.011200
-0.004852
0.001465
-0.006317
-0.006805
0.009277
0.003418
-0.004364
-0.004364
-0.003387
-0.026337
-0.004364
-0.002899
-0.004364
-0.004364
-0.009247
-0.005829
-0.012665
-0.010223
-0.010223
0.006348
-0.009735
-0.009247
-0.010712
-0.004364
-0.003387
-0.009247
-0.014130
-0.006317
-0.001923
-0.009247
0.003418
0.002930
0.005371
0.013184
0.002930
0.005371
0.005371
-0.000458
0.000000
0.007324
0.009766
0.013184
0.005859
-0.012177
-0.060028
-0.088348
-0.039032
-0.000458
0.047852
0.120117
0.062012
0.065430
-0.038544
-0.295868
-0.148407
0.029785
0.031250
0.023926
0.015625
0.020508
0.020508
0.008301
-0.011688
-0.032684
-0.036591
-0.020477
0.022461
0.050781
0.025391
0.009766
0.011719
-0.027802
-0.014618
0.036621
0.049805
0.041992
0.019043
-0.010223
-0.021942
0.000977
0.020996
0.010742
0.019531
0.020508
0.005371
-0.026337
-0.018036
0.010742
0.002441
-0.005829
-0.011200
-0.014130
0.011719
0.015137
0.013672
0.001465
-0.027802
-0.002899
0.013184
0.009277
0.007324
0.010254
0.003418
-0.015106
-0.054657
-0.037567
0.017090
0.038086
0.029297
0.012207
-0.020477
-0.052216
-0.045868
-0.029755
-0.015106
-0.008270
0.011719
0.029297
-0.005341
-0.005829
-0.006317
-0.019012
-0.027313
0.008301
0.030273
0.013184
-0.008270
-0.008759
0.014648
0.009766
0.012207
0.014648
0.011719
0.019043
0.020996
0.007812
0.014648
0.008789
0.014648
0.008301
0.015137
0.011230
0.017090
-0.002899
0.010742
0.001953
0.012207
0.007812
0.005371
0.002441
0.002930
0.003906
0.011719
0.014160
-0.007294
0.012695
-0.006317
0.007324
0.004395
-0.004852
0.000977
-0.000946
-0.003876
-0.001923
-0.004852
0.003418
-0.008270
0.003418
-0.009247
-0.005829
-0.000458
-0.004852
0.000977
-0.009735
-0.007782
-0.002899
-0.002899
-0.004364
0.000488
-0.006317
-0.004852
-0.003387
-0.006805
-0.009735
0.001465
-0.006317
-0.001434
0.012695
0.001465
-0.004364
-0.002411
0.003418
-0.003387
0.005859
0.000488
-0.003387
-0.007782
-0.003876
-0.004852
0.000000
0.002441
0.008789
0.001465
0.002930
0.009766
0.002441
0.002930
0.007324
0.007324
0.003418
0.005859
0.011230
0.012207
0.006348
0.002441
0.008301
0.001465
0.001465
-0.000458
0.003906
-0.014618
-0.016083
-0.010712
0.000000
0.001953
-0.008759
-0.007782
-0.029266
-0.034637
-0.034149
-0.038055
-0.040497
-0.036102
-0.040985
-0.047333
-0.058075
-0.034637
0.049805
0.096191
0.032227
-0.073212
-0.112762
-0.068329
0.038574
0.109863
0.107422
0.053711
-0.003876
-0.004364
0.020508
0.041016
0.047852
0.066895
0.049316
0.042969
0.045898
0.053711
0.083984
0.071777
0.025391
-0.052216
-0.062958
-0.057587
0.000977
0.012207
-0.027802
-0.005829
0.012695
-0.008270
-0.031708
-0.056122
-0.033173
-0.031708
-0.019989
-0.020477
0.010254
0.016113
-0.001434
-0.040009
-0.030243
-0.010223
0.003906
-0.009735
-0.015106
-0.013641
-0.015106
-0.002899
0.013672
0.016113
0.002930
-0.004852
-0.009247
-0.025848
-0.014618
-0.011200
-0.015594
-0.026337
-0.016083
-0.014618
0.005859
0.016113
0.006836
0.012695
-0.000946
0.013184
0.008301
0.011230
0.008789
0.001465
-0.002899
0.002441
-0.000458
0.015625
0.002930
0.003906
0.004883
0.006348
0.007324
0.008301
0.008301
0.006348
0.004883
0.006348
0.000977
0.007812
0.008789
0.003906
-0.000458
0.015137
0.010742
-0.006805
0.008301
-0.002899
0.003906
-0.005341
0.007324
0.000488
0.002930
-0.006805
-0.001923
-0.003387
-0.003387
0.001465
-0.008270
0.008301
-0.001923
-0.006317
-0.010223
0.000000
-0.005829
0.000488
-0.002411
0.005371
-0.001923
-0.006805
0.004883
0.019043
0.007812
-0.002899
-0.003387
0.002930
-0.003876
-0.002411
0.001465
0.000488
-0.006317
0.000000
-0.001434
0.005859
0.010254
-0.006805
-0.005341
-0.014130
-0.014130
-0.018036
-0.022919
-0.020966
-0.026337
-0.027313
-0.005829
-0.004852
-0.020477
-0.002411
0.029297
0.036133
0.035156
0.009277
-0.042450
-0.039520
-0.042938
-0.035614
-0.003387
0.003418
0.002930
0.027832
0.010742
-0.004364
-0.021942
-0.035126
-0.026825
-0.005341
0.004395
-0.000458
-0.032684
-0.022430
-0.011688
-0.006805
0.015137
0.021484
-0.004364
0.011230
-0.001923
0.021484
0.020508
0.002441
0.001953
-0.031708
-0.035126
-0.001923
0.025879
0.029785
-0.003387
-0.014618
-0.017059
-0.018524
-0.036102
-0.026825
-0.012177
0.005371
0.012695
0.012207
0.033691
0.023438
-0.009247
-0.037079
-0.006317
-0.002411
-0.009735
0.010254
0.020020
0.028809
0.020020
-0.006805
0.000000
0.004395
0.050781
0.074219
0.082520
0.027832
0.015137
-0.022430
-0.019989
-0.016571
0.007812
0.039551
0.050781
0.053711
0.055176
0.056641
0.073730
0.064941
0.079590
0.042969
-0.031708
-0.109833
-0.140106
-0.135712
-0.119598
-0.033173
0.026367
0.042480
0.016113
-0.020966
-0.070282
-0.077118
-0.108856
-0.096649
-0.095184
-0.065887
-0.054169
-0.034149
-0.014130
-0.006805
0.007324
0.016602
0.016113
0.025391
0.033203
0.033691
0.027344
0.037109
0.042480
0.033691
0.036133
0.031250
0.028320
0.031738
0.023926
0.022949
0.020508
0.008789
0.001465
0.001953
0.012207
0.008789
0.009766
0.007812
0.007812
-0.000458
0.007324
-0.004364
0.005859
0.019043
0.000000
0.006836
-0.003387
-0.002411
-0.000458
0.001465
-0.000458
-0.005829
0.005859
-0.004852
0.002441
0.003906
0.001465
0.002930
-0.004852
-0.003387
-0.003387
0.002930
0.009766
0.004395
0.003906
0.006836
0.005859
0.007812
0.018066
0.019043
0.019531
0.010742
0.008789
0.012207
0.020020
0.015137
0.011230
0.016602
0.007324
-0.007782
-0.010712
0.013184
0.035156
0.033691
0.015137
-0.010712
-0.004852
0.002441
-0.012177
-0.012665
-0.025360
0.002441
0.036133
0.037598
0.033203
0.035156
-0.010223
-0.036591
-0.033661
-0.024872
-0.028778
-0.028778
-0.021454
-0.030731
-0.031219
-0.018524
0.002930
0.002441
-0.024872
-0.033173
-0.021942
-0.038055
-0.026825
-0.017059
-0.003876
-0.013153
0.001953
0.011230
0.029785
0.034668
0.018066
0.012695
0.008301
0.003906
0.009277
0.019531
0.017578
0.020508
0.006348
0.002441
0.002441
-0.006317
-0.010223
-0.020966
-0.020966
-0.005829
-0.008759
-0.001434
0.004395
-0.000458
0.002930
-0.003387
-0.005341
-0.004852
-0.003387
0.006348
-0.022919
-0.026337
-0.031219
-0.002899
0.016113
0.021973
0.015625
-0.001434
-0.006317
-0.047333
-0.062958
-0.024872
-0.013153
-0.019501
-0.012665
0.023438
0.047852
0.099121
0.073242
0.024902
-0.059540
-0.076141
-0.013153
0.008301
0.016113
0.028320
0.037598
0.051758
0.057617
0.091797
0.136230
0.054199
-0.062958
-0.136688
-0.153778
-0.094696
0.001465
0.066406
0.037598
-0.049286
-0.044403
-0.041962
-0.045380
-0.055145
-0.045380
-0.107880
-0.101044
-0.010223
-0.022430
-0.033661
-0.029266
-0.016083
-0.008759
-0.010712
0.000977
0.016602
0.017578
0.026855
0.017090
0.029785
0.033203
0.033691
0.034180
0.031738
0.033203
0.026855
0.019043
0.008789
0.017090
0.020508
0.010742
-0.000458
0.001465
0.007324
0.008789
0.001953
0.003906
0.005371
-0.000458
-0.007294
0.005371
0.002441
0.002930
0.006836
0.011230
0.007324
0.005371
0.001465
0.008301
0.008789
0.009766
0.011230
-0.000946
0.002930
0.011230
0.004883
0.011230
0.016602
0.016113
0.010254
0.005371
0.007812
0.004395
0.018555
0.020508
0.002930
0.004395
0.016113
0.018066
0.012695
0.008301
0.001465
0.005371
-0.013641
-0.036591
-0.017059
0.020508
0.017090
0.029297
0.015137
0.023438
-0.039032
-0.076630
-0.072723
-0.064423
-0.059540
-0.046356
-0.017548
0.002930
0.030273
0.002930
-0.037567
-0.063934
-0.031708
0.046387
0.058105
0.001465
-0.031219
-0.017059
-0.005341
-0.003876
0.021484
0.045410
0.046875
0.053711
0.037109
0.031738
0.028320
0.022461
0.030273
0.016602
0.013672
0.001953
0.008301
0.010254
0.020020
0.030762
0.029785
0.013672
0.001465
-0.010712
-0.003387
-0.009247
0.002441
0.015625
0.010254
0.013672
0.007324
0.002441
-0.024384
-0.034637
-0.005829
0.013672
-0.006805
-0.033661
-0.035614
-0.045380
-0.030731
-0.005829
0.003418
-0.001923
0.002441
-0.019501
-0.029266
-0.045380
-0.077606
-0.045380
-0.020477
-0.004364
0.013672
0.011719
0.011719
-0.001434
0.042969
0.053711
0.023926
-0.006805
-0.034637
-0.048798
-0.042938
0.007812
0.015137
0.028320
0.022461
0.037109
0.029785
0.000488
-0.025848
-0.041962
-0.027802
0.002930
0.032715
0.061523
0.085938
0.003906
-0.066864
-0.102020
-0.135223
-0.119598
-0.019012
0.049805
0.045898
0.016602
0.012695
0.000488
-0.032196
-0.047333
-0.047333
-0.049774
-0.038055
-0.019989
-0.008270
-0.013153
-0.008759
0.007324
0.026855
0.037109
0.035156
0.032227
0.022949
0.034668
0.018555
0.020996
0.025879
0.021484
0.003418
0.015625
0.014648
0.017090
0.009766
-0.002899
0.000488
-0.008270
-0.010712
-0.001434
0.001465
0.008789
-0.004852
-0.015594
-0.001434
-0.007294
-0.002899
0.001465
-0.008759
-0.006805
0.006348
-0.002411
0.008301
-0.009247
-0.005341
0.004883
-0.010223
-0.006805
-0.006805
0.001953
0.001953
0.006836
0.008789
0.000977
-0.002411
0.011719
0.011719
0.001465
0.004883
0.005371
0.013184
0.010254
0.010742
0.004395
0.004883
-0.000946
0.002441
0.004883
0.007812
-0.001923
0.005371
0.000488
-0.000946
-0.004852
-0.010223
-0.007782
-0.018524
-0.019501
-0.009735
-0.018036
-0.039032
-0.040009
-0.030243
-0.009247
0.001953
0.018555
-0.003876
0.012207
-0.003387
-0.022430
-0.016571
0.020508
0.006348
0.012695
0.007324
0.012207
0.023926
0.023926
0.004395
0.003906
0.000000
0.004395
0.019531
0.018555
0.052246
0.060059
0.043945
0.014648
-0.023407
-0.024384
0.000977
0.006836
0.014648
0.016113
0.007812
-0.007782
-0.019989
-0.008270
-0.010712
-0.024872
-0.048309
-0.039520
-0.010712
0.012695
-0.016571
-0.031219
-0.034149
-0.037079
-0.047333
-0.002899
0.001953
-0.000946
-0.005829
-0.014618
-0.004364
0.005371
0.016602
0.001465
0.018555
0.025391
0.004395
0.003418
-0.012665
-0.005341
0.001465
0.038574
0.054199
0.024902
-0.001434
-0.012177
-0.007782
-0.009735
0.014648
0.034668
0.019043
0.004395
-0.000946
-0.007294
-0.004852
-0.002899
-0.002411
-0.009735
0.016113
0.003906
0.012207
0.007324
0.002441
-0.013153
0.004883
-0.017548
-0.002411
0.002930
-0.006805
-0.011200
0.003418
0.005371
0.002441
0.009277
0.007324
0.003906
0.006348
0.000977
0.000488
-0.007782
-0.009735
-0.001923
0.009277
0.009766
0.008301
0.010742
0.006348
-0.001434
0.004395
-0.005341
-0.001434
0.010254
0.016602
0.020020
0.006348
-0.020966
-0.068329
-0.053192
-0.005341
0.005371
0.006836
0.011230
-0.008270
-0.012665
-0.025848
-0.020966
0.034180
0.034180
-0.033661
-0.076141
-0.085907
-0.038055
0.013184
-0.028290
0.039062
0.031250
0.009277
-0.006805
-0.008759
-0.023895
-0.029266
-0.040497
-0.061981
-0.056122
-0.021942
0.025879
0.043945
0.044922
0.033203
-0.032196
-0.060028
-0.047333
-0.046844
-0.038055
-0.010223
0.025391
0.027832
0.017578
-0.001923
-0.000458
0.007324
0.022949
0.018555
0.010742
0.021484
0.015625
0.005859
0.017090
0.033203
0.032227
0.036621
0.042969
0.043457
0.044434
0.051758
0.047852
0.039062
0.021484
0.030762
0.019043
0.016602
0.011230
0.008789
0.015137
0.008789
-0.014618
-0.031219
-0.071259
-0.043915
-0.006805
0.053711
0.050781
0.022461
0.007324
-0.007294
-0.000458
-0.021454
-0.024384
-0.020966
-0.037079
-0.035614
-0.021942
0.008301
0.025879
0.028809
0.029297
0.014160
-0.001923
-0.015106
-0.025848
-0.019012
-0.024872
-0.026337
-0.026337
-0.035126
-0.019501
0.015625
0.010742
0.000488
-0.006317
-0.013641
0.000977
0.008789
0.024902
0.012695
-0.002411
-0.016571
-0.014618
-0.021454
-0.004364
-0.001434
0.004883
0.019043
-0.001923
0.003906
-0.004364
-0.012177
-0.008759
-0.007782
-0.000946
-0.004364
0.025391
0.020996
0.004395
-0.004364
-0.002411
0.002441
0.009766
0.018066
0.025391
0.009277
0.014160
-0.002899
-0.007782
0.008789
0.019043
0.021484
0.021973
0.005371
0.018066
0.009277
-0.005829
0.003906
0.001953
0.008789
0.000488
-0.001434
-0.005341
-0.016571
-0.000458
-0.009735
-0.001434
0.002441
-0.001434
-0.008759
-0.003387
-0.019012
-0.014130
-0.003876
-0.002411
0.004395
0.004883
-0.000946
0.000977
0.007324
0.003418
-0.001923
-0.010712
-0.005829
-0.007294
-0.008759
-0.001923
-0.003387
0.000488
0.000488
-0.009735
-0.006805
-0.008270
-0.011200
-0.012177
-0.011688
0.001465
0.009277
0.015625
0.012695
0.013672
0.011230
0.009277
0.007324
0.010254
0.009277
0.006348
0.009766
0.012695
0.020020
0.026855
0.016602
0.021484
0.022461
0.002441
0.007812
0.012207
0.019043
0.002930
-0.012177
-0.021942
-0.010712
0.001465
-0.012665
-0.027802
-0.031708
-0.027802
-0.005829
0.015137
0.015625
0.005859
-0.009735
-0.036591
-0.034637
-0.020966
-0.018036
-0.023895
-0.006805
-0.009247
-0.013153
-0.020966
-0.020966
-0.030731
-0.054657
0.000488
0.080078
0.129395
0.062500
0.012695
-0.055145
-0.117157
-0.088837
-0.027313
0.025391
0.037598
0.055664
0.056152
0.030273
0.028320
0.011719
-0.001434
-0.009247
-0.029266
-0.038544
-0.015106
-0.002411
0.011230
0.022949
0.024414
0.015137
0.009277
0.012695
0.002441
0.010254
0.008789
-0.001434
0.033203
0.026367
-0.003387
-0.001923
-0.011200
0.014160
0.023926
-0.022919
-0.084930
-0.091278
-0.051239
0.003906
0.029785
0.018066
-0.010223
-0.027802
-0.034637
-0.039032
-0.029266
-0.027313
-0.019989
-0.013153
0.002441
0.004883
0.023926
0.014160
0.015625
0.014648
0.025879
0.016602
0.040527
0.047852
0.023438
0.022461
0.005859
0.003906
0.008301
0.014648
0.013672
0.008789
0.004883
0.002930
0.000488
0.007324
-0.003876
-0.000458
0.000000
-0.003387
-0.011200
-0.005341
-0.009735
-0.009247
-0.014130
-0.019012
-0.017548
-0.003876
-0.003876
-0.002899
0.010742
0.004883
-0.005341
0.005371
0.000000
0.000977
-0.012665
-0.011688
-0.005341
-0.007294
-0.001923
0.012207
0.012207
0.001465
0.001465
-0.003876
-0.008270
0.003418
-0.006317
-0.002411
-0.004852
0.005859
0.002930
0.004883
-0.000458
-0.004364
-0.001923
-0.001434
-0.009735
-0.007294
0.001953
-0.007294
0.003418
-0.003387
0.000977
-0.003387
-0.004364
0.013184
0.004883
0.005371
0.018066
0.002930
0.005371
0.003906
-0.003387
-0.001923
0.003906
0.002441
0.002441
0.005859
0.002441
0.007812
0.002441
-0.003876
-0.001434
-0.005829
-0.006317
-0.010712
-0.009735
-0.004852
-0.016571
-0.004364
-0.000458
0.001465
-0.006317
0.003906
0.008789
-0.007294
-0.020966
-0.012177
-0.007782
-0.015106
-0.010223
-0.006805
0.002930
0.008789
0.006348
0.002441
-0.026825
-0.061493
-0.057587
-0.038055
-0.013153
0.032715
0.017578
-0.045868
-0.076141
-0.052216
-0.036102
-0.032684
-0.027802
-0.014618
0.011719
-0.001923
-0.033173
-0.049774
-0.042450
-0.036102
-0.053680
-0.082001
-0.077118
-0.079559
-0.021454
-0.014618
0.037109
0.030273
0.003418
-0.011200
-0.039520
-0.013153
0.052734
0.045410
0.010742
0.013672
0.021484
0.041016
0.063965
0.089844
0.084473
0.103516
0.109375
0.109375
0.049316
0.027344
0.010254
0.016602
0.035645
0.036621
0.035156
0.016602
0.000977
0.019043
0.032715
0.020508
0.003418
0.004883
-0.015594
-0.012177
-0.006805
-0.001923
0.016113
0.010742
0.003906
-0.004364
0.001953
-0.004852
0.000000
-0.010712
-0.018524
0.000977
-0.001923
-0.005341
-0.008759
-0.014130
-0.019501
-0.010712
0.000000
0.015625
0.027344
0.016602
0.011230
0.007812
0.016602
0.015625
0.020020
0.025879
0.028809
0.026367
0.020996
0.022949
0.020020
0.022949
0.023926
0.017578
-0.004364
0.006348
-0.010712
0.000977
-0.005829
-0.009247
-0.002411
-0.008759
-0.013641
-0.015594
-0.024384
-0.013641
-0.007782
-0.011200
-0.017548
-0.014618
-0.009247
-0.015594
-0.021454
-0.016571
-0.014130
-0.009735
-0.013153
-0.004364
0.000000
-0.013153
-0.012665
-0.013641
-0.006805
-0.008759
0.010742
0.010742
-0.000946
0.000977
0.001465
0.004883
0.006836
0.004395
0.001465
-0.009735
-0.016571
-0.024872
-0.010223
0.015625
0.004883
0.013672
0.002930
-0.004852
-0.005829
-0.005829
-0.019989
-0.012665
-0.007782
-0.008759
-0.009735
-0.004364
-0.002411
-0.005341
-0.001923
0.008301
-0.004364
-0.005341
-0.000946
-0.012665
-0.006317
0.000000
0.000488
-0.000946
-0.007782
0.009766
0.005859
-0.008759
-0.018036
-0.014618
-0.021942
-0.004364
-0.005341
-0.010712
-0.009247
-0.022430
-0.005829
-0.006805
0.001953
0.011230
0.009766
0.004883
-0.002411
-0.031708
-0.067841
-0.046356
-0.021454
0.020996
0.032715
-0.011200
-0.018036
0.003418
0.004395
-0.022430
-0.041962
-0.021942
-0.013153
-0.000946
0.023438
0.041504
0.041504
0.029297
0.022949
0.026855
-0.001434
-0.016571
-0.045868
0.002930
0.039062
0.051758
0.038086
0.037598
0.051758
0.034668
0.036133
-0.041473
-0.135712
-0.109833
-0.023895
0.019531
0.006348
-0.010712
-0.008270
0.012207
0.003418
-0.050751
-0.047333
-0.069794
-0.047333
-0.021942
-0.018036
-0.010223
0.001465
0.008789
0.006836
0.009277
0.023438
0.016113
0.039551
0.047363
0.023926
0.036621
0.037109
0.028809
0.033691
0.033691
0.028320
0.020996
0.042969
0.034668
0.042480
0.026367
0.028809
0.013672
0.020996
0.007812
0.012207
0.020996
0.003906
0.002441
0.012695
0.007324
0.003418
0.017090
0.011230
0.005859
0.000000
0.000977
-0.006805
0.001465
0.002930
0.010742
0.007812
-0.000458
0.005859
0.002930
0.003418
-0.001923
0.001465
0.005371
-0.006317
0.008789
0.005371
0.000000
-0.001434
-0.007782
0.001465
-0.006805
-0.005341
-0.010223
-0.011200
-0.006317
-0.004364
-0.012665
-0.010223
0.005371
-0.013641
-0.005829
-0.010223
-0.007782
-0.006317
-0.008270
-0.013641
-0.020477
-0.010712
-0.008270
-0.003876
-0.007294
-0.012665
-0.006317
-0.002899
0.001953
0.006348
0.012207
0.012207
0.008301
0.015137
0.005859
0.002441
0.014160
-0.000458
-0.001923
-0.010223
-0.028778
-0.011200
0.030762
0.042480
0.021484
0.019531
0.001953
-0.018524
-0.035126
-0.025360
-0.014618
0.003906
0.017578
0.006836
-0.035614
-0.056610
-0.080048
-0.022919
0.039551
0.037598
-0.001923
-0.015106
-0.013641
-0.023407
-0.023895
-0.016083
-0.020966
-0.014130
-0.005341
-0.012177
-0.011688
0.025391
0.037598
0.030273
0.013184
-0.004364
0.012695
0.001465
-0.003387
-0.007294
0.002930
0.001465
0.002930
0.000977
0.038574
0.083496
0.052734
0.029785
-0.003387
-0.003387
0.010254
0.015137
0.036133
0.027832
0.029785
0.018555
0.020020
0.036133
0.038086
0.023926
0.019043
0.005859
0.003906
-0.004364
-0.012177
-0.054657
-0.039032
-0.025848
-0.001923
-0.005341
-0.026337
-0.038055
-0.061981
-0.063446
-0.040009
-0.022919
-0.012177
-0.004852
-0.050751
-0.060516
-0.043427
-0.028290
-0.015106
-0.004852
-0.015106
-0.022430
-0.025848
-0.014130
0.004395
0.019531
0.031738
0.019531
0.006348
-0.007782
0.011719
0.016602
0.030762
0.028320
0.019531
0.021973
0.018555
0.013184
0.020508
0.026367
0.015625
0.014160
0.025391
0.000000
0.011230
0.010254
0.017090
0.009766
0.000000
0.005371
0.006348
0.010254
-0.000458
0.001465
0.005859
0.006836
0.007812
0.012695
0.004395
0.009277
0.020508
0.014648
0.014648
0.010254
0.000977
-0.000946
0.002930
-0.001923
-0.011200
0.001465
-0.010223
-0.008759
-0.003387
-0.012665
-0.014130
-0.010223
-0.014618
-0.018524
-0.027802
-0.018036
-0.027313
-0.015106
-0.005341
-0.003387
-0.013153
-0.020966
-0.010223
-0.016571
-0.002411
-0.012665
-0.014130
-0.001434
-0.007294
-0.004852
-0.001923
-0.004364
0.004883
0.001465
0.004395
0.006348
-0.007782
0.000000
0.004395
-0.013153
0.008789
0.011230
0.012207
0.015625
0.017090
0.016113
0.023926
0.006836
0.004883
-0.002899
0.000000
0.008789
-0.003387
0.000977
0.019531
0.002441
-0.011200
-0.009247
-0.036591
-0.045868
-0.043427
-0.011200
-0.002899
0.035645
0.076660
-0.000458
-0.148407
-0.186981
-0.094208
0.043945
0.030273
-0.061005
-0.044403
-0.015106
-0.011688
-0.015594
-0.023895
-0.033173
-0.025848
-0.006805
-0.016083
0.012695
0.010742
0.026855
0.038574
0.045410
0.056641
0.048340
0.024414
-0.013153
-0.022430
-0.006805
0.065430
0.110352
0.151367
0.179688
0.083008
0.004395
-0.085907
-0.082977
-0.051239
-0.017059
-0.013641
0.016113
0.035156
0.023926
-0.003387
-0.032196
-0.031219
-0.030243
-0.034149
-0.044891
-0.051239
-0.060028
-0.044891
-0.035126
-0.025360
-0.010223
-0.002899
-0.006317
-0.002899
0.005859
0.014160
0.003906
0.016113
0.014648
0.020996
0.012695
0.018066
0.013672
0.018066
0.012695
0.008789
0.010742
0.014648
0.023926
0.019043
0.018066
0.026855
0.058105
0.028809
0.010254
-0.029266
-0.011688
-0.014618
-0.016083
0.008301
0.019043
0.042969
0.020508
0.006348
-0.016083
-0.038544
-0.024872
-0.004852
0.012695
0.012695
0.004883
0.003418
0.006836
-0.008270
-0.008270
0.002441
-0.012177
-0.009735
-0.010712
0.000488
0.017090
0.015137
0.007812
0.008789
0.003418
0.002930
0.013184
0.002930
-0.002899
-0.000458
-0.003387
-0.003387
0.006836
0.013184
0.021484
0.019531
0.020996
0.010254
-0.005341
0.002930
0.002441
-0.003876
0.005371
0.018066
0.015137
0.017578
0.019531
0.005859
0.016113
0.003418
0.014648
0.011230
0.003906
-0.018524
-0.022430
-0.006317
-0.013641
-0.006805
0.016113
0.024414
0.020508
0.013184
0.003418
0.013672
-0.018524
-0.016571
-0.007294
-0.005829
-0.012177
-0.010712
-0.004364
-0.007782
-0.006317
-0.007782
-0.005341
-0.007782
-0.019012
-0.028290
-0.037567
-0.029266
-0.010712
-0.027313
-0.049286
-0.047821
-0.001434
0.027832
0.011719
0.012695
0.005371
-0.025360
-0.031708
-0.026337
0.018066
0.019531
0.010742
0.021484
0.022949
0.020996
0.042969
0.024414
0.029785
0.023926
0.010742
0.010254
0.002930
0.004883
0.017090
0.004883
0.009277
0.012207
0.011719
-0.006805
0.006348
0.000488
0.000488
0.000977
0.007812
0.000000
-0.005341
0.000977
-0.001923
-0.005341
0.001953
0.009277
-0.007294
-0.006805
0.001465
-0.009735
0.003906
-0.009735
-0.017059
-0.000946
0.000977
-0.011688
-0.029266
-0.048309
-0.053192
-0.019501
0.041504
0.058105
0.045898
0.007812
-0.040009
-0.042938
-0.081024
-0.052704
-0.057098
-0.115692
-0.101532
-0.049774
0.034180
0.050293
0.046875
-0.042938
-0.086395
-0.064423
-0.023407
-0.025360
-0.021454
-0.009735
-0.018524
-0.010223
0.010254
-0.002899
0.011230
0.020996
0.025391
0.026367
0.024414
0.006348
0.000000
-0.012665
-0.024384
0.022461
0.065918
0.054688
0.037598
0.021484
0.031250
0.010742
0.043457
0.048828
0.034180
0.020508
0.020996
0.024414
0.030273
0.040527
0.038574
0.024902
0.003418
0.000000
-0.017548
-0.032684
-0.028778
-0.013153
-0.019501
-0.018524
-0.019989
-0.012177
-0.019012
-0.019989
-0.020477
-0.001923
0.018066
0.023438
0.021973
0.027832
0.022461
0.027832
0.035156
0.045410
0.035645
0.037598
0.044434
0.041504
0.030762
0.023926
0.019531
0.019043
0.018555
0.013184
0.006836
0.003418
0.005859
-0.001434
-0.020477
-0.021942
-0.020966
-0.025360
-0.037079
-0.028778
-0.026337
-0.015106
-0.029266
-0.033661
-0.035126
-0.031219
-0.019012
-0.028290
-0.026337
-0.037079
-0.040497
-0.035126
-0.021942
-0.021942
-0.012665
-0.022919
-0.014618
-0.016083
-0.017059
-0.012177
-0.004852
-0.014618
-0.004364
0.000000
0.009277
0.011719
0.035645
0.038574
0.056152
0.053223
0.022461
0.014160
-0.000946
-0.001923
0.007812
0.019531
0.018555
0.018066
0.034180
0.035645
0.019043
0.006348
-0.023895
-0.028290
-0.038055
-0.034637
-0.021454
-0.019989
-0.007782
-0.012665
-0.032196
-0.010712
-0.010223
-0.004364
0.005371
0.000000
0.009766
0.002441
0.005371
0.021973
0.014160
0.006836
0.014160
0.004395
0.010742
0.008789
0.007812
0.005859
0.008301
0.006836
-0.011688
0.006836
0.008301
0.003906
0.001953
0.002441
-0.006805
-0.001923
-0.030731
-0.015594
0.004395
-0.010712
-0.002411
-0.007782
-0.005341
-0.011688
-0.005829
-0.002899
-0.003387
-0.002899
-0.005829
0.006348
-0.001923
0.000488
0.004883
0.009766
0.018066
0.018555
0.011719
0.006836
0.007324
-0.063446
-0.077118
-0.035126
0.007324
0.023926
0.013184
-0.023895
-0.053680
-0.059052
-0.063446
-0.013153
0.104492
0.229980
0.352539
0.288574
-0.055634
-0.452118
-0.444305
-0.192841
0.131836
0.219727
0.199219
0.108398
0.062988
-0.016083
-0.037567
0.011719
-0.052216
-0.113739
-0.140594
-0.096649
-0.050262
-0.012665
0.023926
0.023438
-0.000946
0.011719
0.019043
0.042969
0.050781
0.039551
0.029785
0.041992
0.032715
0.031738
0.039062
0.021484
0.020508
0.022949
0.017578
0.022461
0.014648
0.000000
0.010742
0.006348
0.006348
0.001953
-0.002411
-0.000946
0.002441
-0.002899
-0.008270
-0.013153
0.000977
0.009277
0.000488
-0.001923
0.003906
-0.006805
-0.002411
-0.000946
-0.007294
0.005371
0.009277
0.000488
0.003418
-0.001923
0.001465
-0.001923
0.003906
-0.006317
0.000977
-0.002899
-0.013153
-0.004364
0.000000
0.005371
-0.003876
-0.004364
-0.011200
-0.004364
0.001953
-0.000458
-0.008270
-0.002899
-0.008759
-0.008270
-0.000946
0.003906
-0.003876
-0.006805
-0.012177
-0.009247
-0.020477
-0.000946
-0.007782
-0.007294
-0.012665
-0.007782
-0.009735
-0.015106
-0.012665
-0.009735
-0.004852
-0.017059
-0.003387
0.000977
0.004395
-0.001434
0.001465
0.005859
0.006836
0.000977
0.008301
0.013672
0.005859
0.012695
0.012207
0.006836
0.002930
0.003906
0.000000
0.011230
0.009277
-0.000946
0.008301
-0.009247
0.000977
0.000488
-0.004364
-0.003387
-0.011688
0.006836
-0.013153
-0.011688
-0.013153
-0.000946
-0.010712
-0.005341
-0.007782
-0.002899
-0.000946
-0.003387
-0.017548
-0.041962
-0.037079
-0.030731
-0.046844
-0.036591
0.000977
-0.005341
-0.002411
-0.006805
-0.032684
-0.052704
-0.059540
-0.076141
-0.055145
-0.012665
0.003906
0.045410
0.117676
0.181641
0.144531
0.104980
0.052734
-0.065399
-0.124481
-0.108368
-0.006317
0.074707
0.106934
0.104492
0.097656
0.044434
0.027832
-0.019501
-0.070770
-0.086395
-0.071747
-0.047333
-0.014130
-0.031708
-0.027802
-0.045868
-0.051727
-0.037079
-0.031219
-0.047333
-0.030243
-0.030243
-0.049774
0.039551
0.151855
0.037598
-0.051727
-0.105438
-0.073212
-0.000946
0.056641
0.049805
0.002441
-0.022430
-0.040985
0.003906
0.049316
0.031738
0.014160
0.009277
0.017090
0.008789
0.011719
0.026855
0.030762
0.015625
0.025879
0.020996
0.010254
0.033203
0.011230
0.016602
0.032715
0.029297
0.028809
0.013184
0.012695
0.020508
0.022461
0.010742
0.010742
0.007324
0.000000
0.002441
-0.001923
0.015137
-0.005341
0.000488
0.011230
-0.003387
-0.001434
-0.003387
-0.002899
0.008789
-0.007294
-0.004364
-0.001434
-0.001434
0.002441
-0.006805
-0.006317
-0.006805
0.000977
-0.003876
-0.019012
-0.007294
-0.003876
0.000000
-0.012665
-0.006317
-0.012665
-0.008759
-0.014130
-0.008270
-0.008270
-0.014130
-0.014130
-0.004852
-0.014130
-0.012665
-0.003876
0.000977
-0.008270
-0.011200
-0.005829
-0.005829
-0.001434
-0.001434
-0.007294
-0.000458
-0.005829
-0.008759
0.006836
0.003906
0.003418
-0.000458
-0.002899
0.006348
0.003906
-0.000458
0.007324
0.004883
0.011230
-0.000458
-0.008759
0.006348
0.008301
-0.005829
-0.023895
-0.047333
-0.077606
-0.096649
-0.082977
-0.027313
0.042969
0.044922
0.028320
-0.011688
-0.047821
-0.028778
0.047363
0.130859
0.117188
-0.046844
-0.173798
-0.049774
0.026855
0.097656
0.048340
0.029297
0.029785
0.051758
0.076660
0.064941
0.034668
0.002930
-0.025360
-0.065887
-0.082489
-0.059540
-0.053680
-0.015106
0.002441
0.029785
0.043457
0.039062
-0.013641
-0.034149
-0.039520
-0.025360
-0.020477
-0.016083
-0.017059
-0.025848
-0.031219
-0.035126
-0.011688
-0.003387
-0.004364
-0.007294
-0.006805
-0.010712
-0.005829
-0.004364
-0.002411
-0.000946
0.009766
0.005859
0.014648
0.057129
0.015137
-0.015594
-0.006805
0.015137
-0.003387
0.000000
-0.017548
-0.016571
0.000000
0.022949
0.060547
0.040039
-0.013641
-0.060028
-0.048309
-0.013153
0.000000
0.000977
0.007324
0.016113
0.014648
0.017090
0.009766
0.009277
-0.008270
-0.003387
0.000488
0.016602
0.029297
0.028809
0.031250
0.031738
0.034180
0.025879
0.032227
0.038086
0.027832
0.022949
0.022949
0.029785
0.016113
0.023926
0.015625
0.005859
-0.001923
0.009277
-0.003876
-0.007782
0.000977
-0.008270
-0.008759
-0.010712
-0.003387
-0.010223
-0.006805
-0.002411
-0.006805
-0.007294
-0.010712
-0.005829
0.000488
-0.003876
-0.006805
0.000977
-0.010223
-0.015106
-0.009735
-0.000946
0.008301
-0.008759
-0.001434
0.003418
-0.002899
0.004883
0.006348
0.003906
0.008789
0.006348
0.004883
0.005859
0.003906
0.007324
0.005371
-0.000458
0.000000
0.006836
0.005371
0.015625
0.003906
0.009277
0.010742
0.002441
0.002930
0.005859
0.006836
-0.003387
-0.001434
-0.002899
-0.011688
-0.006805
-0.007294
-0.011200
-0.013641
-0.012177
-0.027313
-0.033173
-0.030243
-0.046844
-0.036591
-0.027802
-0.013641
0.002930
0.035645
0.053223
0.055664
0.053223
0.042969
0.040039
0.006348
-0.013153
-0.004852
0.015625
0.049316
0.072754
0.074707
0.098145
0.087402
0.062988
0.032715
0.006836
0.015137
0.016113
0.004395
0.003418
-0.003387
-0.005829
-0.002411
-0.025360
-0.025848
-0.034149
-0.045380
-0.021454
-0.024384
-0.027802
-0.027802
-0.043427
-0.038055
-0.064911
-0.086395
-0.084442
-0.075653
-0.069794
-0.058075
-0.060028
-0.067841
-0.060516
-0.064911
-0.074677
-0.042450
-0.018036
-0.016083
-0.008759
