# Supplementary material for: Kolmogorov Complexity of Coronary Sinus Atrial Electrograms Before Ablation Predicts Termination of Atrial Fibrillation After Pulmonary Vein Isolation
Source: Entropy (Basel). 2019 Oct 4;21(10):970. doi: 10.3390/e21100970 (PMC7514301; doi:10.3390/e21100970)
Supplement: Supplementary file 1 [file entropy-21-00970-s001.zip › suppMat/DataS1/PVI only/24 30 SEC BASELINE.txt]

-0.006989
-0.005035
0.002258
-0.007477
-0.004547
-0.005524
-0.010895
0.000793
-0.015778
-0.005035
-0.003082
-0.004059
-0.013336
-0.006500
-0.012360
-0.003571
-0.006989
-0.010406
-0.008942
-0.006989
-0.013824
-0.003571
-0.005524
-0.007965
-0.005035
-0.006989
-0.005524
0.001770
0.003235
-0.005524
-0.005035
-0.003082
-0.021637
-0.043121
-0.061676
-0.106598
-0.028961
0.252747
0.484680
0.113098
-0.178864
-0.224762
-0.231110
-0.183258
-0.059723
0.052063
0.167786
0.133118
0.027161
-0.037750
-0.079742
-0.078766
-0.073395
-0.081207
-0.079254
-0.071442
-0.059235
-0.040680
-0.035309
-0.020660
-0.008453
-0.009918
-0.005035
-0.001617
0.006165
0.004211
0.009094
0.017395
0.014954
0.019836
0.020325
0.007629
0.022278
0.026184
0.023743
0.020813
0.021790
0.019836
0.018860
0.022278
0.015442
0.021301
0.016418
0.013489
0.024231
0.014954
0.008118
0.013489
0.004700
0.010559
0.012024
0.008606
0.006653
0.003235
-0.002106
0.001770
-0.010406
-0.002106
-0.003571
-0.009918
-0.011871
-0.007477
0.001770
-0.003082
-0.000641
0.000793
-0.008453
-0.013824
-0.004059
-0.010895
-0.012360
-0.001129
0.003723
-0.008942
0.000305
-0.006989
-0.011383
-0.004547
-0.011871
-0.008453
-0.002594
-0.003571
-0.016266
-0.005524
-0.013824
-0.006989
-0.012848
-0.006989
-0.006500
-0.011871
-0.012848
-0.003571
-0.010406
-0.011871
-0.010406
-0.017731
-0.017731
-0.009430
-0.015289
-0.008942
-0.006500
-0.022125
-0.003082
-0.007477
-0.020660
-0.008942
-0.006500
-0.000153
-0.009430
-0.018707
-0.010406
-0.009918
-0.010406
-0.006989
-0.007965
-0.005035
-0.007965
-0.006500
-0.003082
-0.008942
-0.007965
0.002258
-0.000153
0.000305
-0.007477
-0.003571
-0.009430
0.004211
-0.003082
-0.007965
0.001282
0.002258
-0.004547
-0.002106
0.001770
-0.008453
-0.012360
-0.002594
0.007141
-0.012848
0.005676
-0.014801
-0.012360
-0.002594
0.001282
-0.016754
-0.007965
-0.005524
-0.001129
-0.015289
-0.009918
0.000305
-0.006500
-0.004547
-0.002106
-0.003571
-0.001617
0.000305
-0.001129
-0.006989
-0.005035
-0.002594
-0.001129
0.002747
-0.001617
0.001282
-0.001129
0.008606
0.009094
0.006165
0.007141
0.004700
0.001282
0.001770
0.007629
0.007141
0.002258
-0.008453
0.004211
-0.009918
-0.003571
-0.009918
-0.019196
-0.012848
-0.028473
-0.047028
-0.039703
-0.041656
-0.065582
-0.126617
0.019836
0.795715
1.001282
-0.386383
-0.998199
-0.771637
0.100891
0.398743
0.326965
0.136047
0.065735
0.006165
-0.050446
-0.092438
-0.104645
-0.114410
-0.110504
-0.100739
-0.068024
-0.069977
-0.041168
-0.036285
-0.008453
-0.002106
0.007141
0.010071
0.020813
0.021301
0.021790
0.011047
0.020325
0.026184
0.020813
0.018372
0.013977
0.019348
0.013000
0.016418
0.010071
0.018372
0.012512
0.017395
0.007141
0.014465
0.013977
0.010071
0.006165
0.008606
0.011536
0.011536
0.004211
0.000793
0.003723
0.006653
0.010559
0.003235
0.000793
-0.002594
-0.001129
-0.005035
-0.001129
-0.001617
-0.004547
-0.008942
-0.002106
-0.003571
-0.006989
-0.007477
-0.006989
-0.003082
-0.007965
-0.013824
0.002747
-0.000641
-0.006500
-0.000153
-0.010406
-0.000153
-0.002594
0.001770
-0.001129
-0.003082
-0.006500
-0.000153
0.000793
-0.004059
-0.009430
-0.005035
-0.007477
-0.000153
-0.010895
-0.007965
-0.005035
-0.012360
0.001282
-0.007477
-0.014801
-0.000641
-0.013336
-0.007965
-0.004547
-0.004059
-0.004547
-0.003082
-0.012360
-0.002594
-0.009430
-0.003082
-0.013336
-0.006989
-0.012360
-0.004059
-0.014801
-0.007477
-0.008942
-0.006989
-0.002106
-0.011383
-0.010895
-0.008453
-0.014801
-0.013336
-0.006989
-0.006989
-0.012360
-0.002106
-0.007965
-0.008942
-0.007477
-0.010895
-0.006012
-0.013336
-0.004059
-0.012360
-0.002106
-0.002594
0.003723
-0.010406
-0.004547
-0.009430
-0.002594
-0.010406
-0.000153
0.000793
0.000305
-0.004059
-0.008942
0.000793
0.000305
-0.003571
-0.006989
-0.000153
-0.001617
0.005188
-0.001129
-0.000641
-0.005035
-0.003571
0.002747
0.002747
0.008606
0.000793
-0.002594
0.000793
0.012512
-0.002106
0.011047
-0.003571
-0.005524
-0.000641
-0.002594
-0.006500
-0.011871
-0.013824
-0.020660
-0.033356
-0.045563
-0.063141
-0.082672
-0.098785
-0.155914
-0.018707
0.549133
1.001282
1.001282
-0.447418
-0.998199
-0.998199
-0.225250
0.286438
0.492981
0.428528
0.255188
0.031067
-0.095367
-0.165680
-0.199860
-0.246735
-0.244293
-0.215973
-0.186676
-0.154938
-0.130524
-0.101715
-0.074860
-0.038239
-0.011383
0.002258
0.018372
0.026184
0.029114
0.046692
0.046204
0.051086
0.042786
0.050110
0.044250
0.053040
0.046692
0.049133
0.039368
0.040833
0.031067
0.046692
0.040833
0.038391
0.035461
0.028625
0.035461
0.032043
0.020325
0.032532
0.020325
0.008118
0.024719
0.011536
0.017395
0.008606
0.001282
0.008118
0.000793
0.004700
0.008606
0.003723
-0.008453
0.003723
-0.004547
-0.001129
-0.006989
-0.014313
-0.005035
-0.002106
-0.005524
0.003235
0.005188
-0.007965
-0.003082
-0.009430
0.002258
-0.009430
0.011536
0.005676
-0.007965
-0.000153
-0.002106
-0.006500
0.001282
-0.007477
-0.001617
-0.005524
0.002258
-0.011383
-0.006012
-0.005524
0.001282
-0.014313
-0.007477
-0.007477
-0.009918
-0.008942
-0.007477
-0.013336
-0.002106
-0.006989
-0.007477
-0.015289
-0.008942
-0.012848
-0.006012
-0.006500
-0.009918
-0.011871
-0.009430
-0.000153
-0.004059
-0.005524
-0.001129
-0.013336
-0.005524
-0.005035
0.001770
-0.002106
-0.008942
-0.008453
-0.002594
-0.011871
-0.009430
0.004700
-0.006989
-0.012848
-0.001617
-0.012848
-0.002594
-0.005524
-0.005035
-0.004059
-0.008942
-0.011871
-0.005524
-0.013824
-0.006989
-0.006012
-0.016754
-0.008453
-0.009918
0.000305
-0.004059
-0.008942
-0.008453
-0.003571
-0.004547
-0.003082
-0.008453
-0.000641
-0.005035
-0.000153
-0.002106
-0.000641
-0.013336
-0.003571
0.000305
0.007629
0.010071
0.009583
0.003723
0.001770
0.007629
0.000793
-0.005035
0.000305
0.007141
-0.001129
-0.001617
0.010071
-0.000641
-0.008942
-0.008453
-0.011383
-0.019196
-0.032867
-0.099274
-0.179840
-0.239410
0.037903
0.591614
0.721985
0.534485
0.094055
-0.790680
-0.954254
-0.307770
0.200012
0.350891
0.272278
0.112122
0.026184
-0.042633
-0.108551
-0.107574
-0.135895
-0.148590
-0.160797
-0.165680
-0.149567
-0.132477
-0.111481
-0.098297
-0.068512
-0.052887
-0.043121
-0.025055
-0.020660
-0.015778
-0.018219
-0.002106
0.007629
0.011047
0.010071
0.013489
0.013489
0.017883
0.029114
0.025696
0.039856
0.037415
0.046204
0.045715
0.044250
0.049622
0.046204
0.049622
0.047668
0.035950
0.040344
0.044250
0.038879
0.043762
0.043274
0.039856
0.044250
0.046692
0.047668
0.032043
0.028625
0.028625
0.031555
0.045715
0.015930
0.023254
0.014954
0.011047
0.014954
0.025208
0.015442
0.009583
0.022766
0.007629
0.010071
0.011047
0.008606
0.007629
0.001282
-0.002106
0.001282
-0.002106
-0.006012
-0.008453
0.005188
-0.000641
0.002258
0.001282
0.010071
-0.003571
0.002747
-0.005035
0.005676
0.004211
-0.001617
0.000793
-0.006500
-0.007965
-0.006989
-0.011383
-0.006500
-0.011383
-0.023102
-0.026031
-0.018219
-0.030914
-0.029938
-0.036285
-0.031891
-0.043121
-0.033356
-0.038239
-0.040192
-0.057281
-0.052399
-0.056793
-0.057281
-0.066071
-0.053375
-0.078766
-0.069977
-0.088043
-0.089508
-0.081696
-0.096344
-0.095367
-0.098297
-0.110016
-0.097321
-0.098297
-0.091461
-0.086578
-0.069489
-0.059235
-0.063141
-0.043610
-0.029449
0.004211
0.034973
0.077454
0.112122
0.113586
0.105774
0.118469
0.131653
0.148743
0.105774
0.044739
0.025208
0.105774
0.173645
0.170715
0.148743
0.117493
0.091614
0.068176
0.040833
0.019348
0.002747
0.006165
-0.000153
-0.009430
0.001770
-0.003571
-0.002594
-0.001129
0.000793
-0.017731
-0.022614
-0.028961
-0.056305
-0.077301
-0.069977
-0.023102
0.113098
0.344543
1.001282
1.001282
0.222473
-0.998199
-0.998199
-0.403961
0.281067
0.478821
0.374329
0.273254
0.124329
-0.006989
-0.129059
-0.221344
-0.226715
-0.244293
-0.245758
-0.211578
-0.176910
-0.157867
-0.131012
-0.107574
-0.064606
-0.047028
-0.031891
-0.007965
0.009583
0.011047
0.020325
0.035461
0.030090
0.039856
0.041809
0.052551
0.055481
0.046204
0.044250
0.055481
0.054504
0.050110
0.050598
0.051575
0.055481
0.048645
0.053040
0.047180
0.047668
0.054016
0.054993
0.040833
0.046692
0.045227
0.041809
0.039368
0.046204
0.034485
0.030579
0.039856
0.022766
0.031555
0.028625
0.020325
0.022766
0.024719
0.022278
0.023254
0.009583
0.009094
0.010071
0.011047
0.004700
0.012024
-0.000153
0.004211
0.000305
0.003723
0.012024
0.000793
-0.006012
0.006653
-0.001617
-0.002594
-0.001129
0.001282
0.007141
-0.006500
-0.003571
0.005188
0.011536
-0.007965
-0.000641
0.000793
0.005188
0.010559
0.009094
0.009583
0.017883
0.016907
0.016907
0.027161
0.020325
0.015930
0.016907
0.017395
0.014954
0.012512
0.019836
0.022766
0.014465
0.018860
0.009094
0.003235
0.019836
0.005676
0.007629
0.007629
0.001770
0.004211
-0.000641
0.006165
0.001282
-0.003082
0.002747
0.010071
0.010559
0.012024
0.011536
0.005676
0.015442
0.014954
0.016907
0.010071
0.014954
0.007629
0.010071
0.022766
0.010071
0.011536
0.008606
0.008118
0.010559
0.008606
0.007141
0.008606
-0.001129
0.003723
0.006653
0.002258
-0.000641
0.002258
0.000305
0.005676
-0.000153
0.013489
0.011536
0.001282
-0.010895
-0.009430
-0.007965
-0.016754
-0.029449
-0.063141
-0.081696
-0.079254
-0.033844
0.196106
0.938293
1.001282
0.436340
-0.998199
-0.998199
-0.323883
0.207825
0.422668
0.355774
0.241516
0.112610
0.015930
-0.053375
-0.128571
-0.161285
-0.183746
-0.181793
-0.162262
-0.159821
-0.124176
-0.098297
-0.088531
-0.070465
-0.050446
-0.035309
-0.028473
-0.009430
-0.002594
0.012024
0.024719
0.028137
0.029114
0.020813
0.033020
0.038391
0.032532
0.034485
0.041809
0.038391
0.043762
0.035461
0.049622
0.041321
0.036438
0.047668
0.038391
0.041321
0.043274
0.037415
0.039368
0.036438
0.030090
0.036438
0.041809
0.033020
0.028137
0.027161
0.022766
0.024719
0.020325
0.021790
0.013977
0.024231
0.012512
0.021790
0.007629
0.011047
0.002258
0.010559
0.013000
0.011047
0.004211
0.004211
0.012024
0.007141
-0.002106
0.007141
0.004211
-0.001129
-0.000641
0.013489
0.002258
0.001770
-0.008453
0.006653
0.010071
0.002258
0.010559
0.003723
0.001282
0.001770
0.002258
0.005676
0.013489
0.004211
0.007629
0.011536
-0.003571
-0.003082
0.000793
0.003235
0.005188
0.003723
-0.002106
0.001770
-0.005524
-0.003082
0.000793
-0.006500
0.000305
-0.008942
-0.001617
-0.009918
-0.004059
-0.000641
-0.008453
-0.009918
-0.005035
-0.003571
-0.001129
-0.003571
-0.007965
0.000305
-0.000153
-0.004059
-0.005035
-0.001129
-0.003082
0.001770
-0.001617
0.007141
0.006653
0.001770
0.002747
-0.005035
0.003723
0.007629
-0.005524
0.001770
0.001282
0.000793
0.004700
-0.001129
0.003235
0.008118
0.002747
-0.007965
0.004211
-0.002594
0.005188
0.001282
0.008118
0.000793
0.000793
-0.003082
-0.002594
-0.006500
0.004211
0.011536
0.007141
-0.002106
-0.007477
-0.004059
0.001770
-0.003082
0.000793
-0.000641
-0.012360
-0.010406
-0.026031
-0.038727
-0.049469
-0.057281
-0.071930
-0.061676
0.153137
0.702942
1.001282
0.362122
-0.701813
-0.998199
-0.390778
0.118469
0.321106
0.336243
0.290833
0.177063
0.071106
-0.076324
-0.117340
-0.141266
-0.127106
-0.131012
-0.109528
-0.089996
-0.077301
-0.062164
-0.051910
-0.031891
-0.034821
-0.020172
-0.005524
0.002747
0.018372
0.031067
0.030579
0.017883
0.022766
0.030579
0.028137
0.025696
0.023743
0.012512
0.023743
0.018372
0.022766
0.021301
0.017395
0.017395
0.028137
0.018860
0.028625
0.023743
0.017883
0.025208
0.016418
0.025208
0.013000
0.018372
0.029114
0.020813
0.019836
0.013489
0.012024
0.011536
0.016907
0.017395
0.013489
0.014954
0.011536
0.011047
-0.002106
0.010071
0.007629
0.008118
0.005188
-0.001617
0.010071
0.006165
0.001282
0.013000
0.009583
-0.006500
0.004211
-0.004547
0.005188
0.009094
0.006653
0.004211
-0.001617
-0.006500
-0.004547
0.001770
0.000793
0.004211
-0.009430
0.000305
0.001282
-0.000641
0.001282
-0.005524
-0.007965
0.005676
-0.001129
-0.004547
-0.006012
-0.007477
0.005188
-0.001617
0.001282
-0.007477
-0.002594
-0.003082
-0.002594
-0.006989
-0.004059
-0.005524
-0.006500
-0.005524
-0.000641
-0.013824
-0.002594
0.001282
-0.009430
-0.003571
0.001282
-0.005035
-0.002106
-0.001129
0.002747
-0.003082
0.000305
0.002258
0.001770
-0.003082
0.007629
0.002258
-0.001617
0.002258
0.003235
0.000305
-0.000641
0.011047
0.000305
0.002258
0.012024
0.001770
0.005188
0.007141
-0.000153
-0.000153
0.009583
-0.006012
0.000305
-0.000641
-0.003571
-0.006989
0.002747
0.004211
-0.001129
-0.000641
-0.002106
-0.003571
0.003235
0.001770
-0.008453
-0.001129
-0.001129
0.010071
-0.003571
-0.000153
-0.000153
-0.005524
0.012024
0.002258
0.007141
-0.000641
-0.003571
0.001770
-0.004547
-0.005524
-0.008942
-0.013336
-0.017731
-0.028961
-0.051910
-0.079254
-0.110504
-0.144684
-0.173492
0.107239
0.957825
1.001282
0.639465
-0.998199
-0.998199
-0.652008
0.135071
0.450989
0.505188
0.325989
0.073059
-0.091949
-0.172028
-0.209625
-0.199371
-0.203278
-0.185699
-0.163727
-0.154449
-0.134918
-0.125641
-0.092926
-0.076813
-0.050934
-0.046539
-0.022125
-0.007965
-0.003082
0.007141
0.007629
0.007629
0.015442
0.011536
0.022766
0.025696
0.027161
0.023743
0.031067
0.029602
0.031555
0.027649
0.024231
0.037415
0.036438
0.038879
0.031555
0.038391
0.045227
0.032532
0.041321
0.031067
0.044739
0.047180
0.042786
0.040344
0.041321
0.045227
0.045715
0.039368
0.033997
0.025208
0.036438
0.024719
0.025208
0.024231
0.031067
0.027161
0.017883
0.021301
0.007629
0.010559
0.008606
0.001282
0.001770
0.002258
-0.000153
0.005188
-0.001129
-0.005524
0.006653
0.001282
0.007141
-0.001617
0.014465
-0.003082
0.009094
0.001770
0.001770
0.010071
0.012024
-0.001129
-0.002594
0.001770
0.007629
0.004700
-0.002106
0.005676
-0.000641
0.005676
0.006653
0.000793
-0.000641
-0.001617
0.006165
-0.002594
-0.009430
0.003235
0.001282
0.007141
0.007141
-0.001617
0.005676
0.002258
-0.005035
-0.004547
0.000793
0.003723
0.003723
0.001282
0.001770
-0.004547
0.002747
0.004700
0.005188
0.003235
-0.004547
-0.005035
-0.006989
-0.005035
-0.006012
0.002258
-0.004547
-0.004547
-0.007477
0.000305
0.000793
-0.006500
-0.008453
-0.009918
-0.006989
-0.010895
-0.006500
-0.006500
-0.003082
-0.006500
-0.008942
-0.011383
-0.004547
-0.005524
0.001282
-0.000641
-0.008942
-0.004059
0.000305
0.005676
-0.002106
-0.008942
0.008606
0.004700
-0.001129
0.003723
0.004211
0.007141
0.013977
0.010071
0.008118
0.003723
0.012024
0.010559
0.020813
0.018860
0.026672
0.032043
0.047180
0.070129
0.098938
0.022278
-0.240387
-0.381500
-0.790192
-0.407379
-0.022125
0.485657
0.534973
0.243469
-0.282867
-0.445465
-0.417145
-0.215973
-0.095367
-0.077789
-0.022125
0.013977
0.052063
0.079895
0.096985
0.094543
0.097961
0.087219
0.088684
0.072571
0.073059
0.080872
0.081848
0.062805
0.049622
0.062805
0.055969
0.054504
0.049622
0.045227
0.050110
0.052551
0.046692
0.047668
0.044739
0.044739
0.052551
0.044250
0.041809
0.035950
0.041809
0.041809
0.035950
0.049622
0.040833
0.021790
0.034973
0.034485
0.026672
0.031555
0.027161
0.026184
0.016907
0.022278
0.026184
0.024719
0.017883
0.018372
0.017883
0.008606
0.013977
0.004700
0.001770
0.013000
0.002258
0.018860
0.016418
0.004700
0.009583
0.010559
0.002747
0.015442
0.001282
-0.002594
0.012024
0.002258
0.009094
0.000793
-0.004059
-0.004547
-0.001617
0.004700
-0.001129
0.006165
0.001282
0.007141
-0.001617
0.000305
0.007141
0.000305
0.002258
-0.002594
-0.003082
0.000793
0.002258
-0.004547
0.009583
-0.003082
0.001770
-0.010895
0.011536
-0.000641
0.004700
-0.000641
-0.003571
0.013000
0.002747
-0.001617
0.003235
0.004211
0.010071
0.004211
-0.002594
0.008118
0.000793
-0.001129
0.002747
-0.000641
0.011536
0.007141
0.013489
0.012512
0.009094
0.022766
0.011536
0.011536
0.013977
0.007629
0.001770
0.002258
0.003723
-0.001617
0.003723
0.014954
-0.001129
0.004700
0.005188
-0.006989
-0.009918
-0.010895
-0.005035
-0.016754
-0.016754
-0.008942
-0.010406
-0.011383
-0.015289
-0.007965
-0.005035
-0.005035
-0.003571
-0.002106
0.006653
-0.004547
0.006165
-0.006500
0.008118
-0.000153
0.008606
-0.001129
0.002747
-0.007477
-0.002594
0.001282
0.006653
-0.000153
0.010559
-0.004059
0.008606
0.000793
-0.004059
0.003723
0.001770
-0.008942
-0.009918
-0.004547
-0.016266
-0.023590
-0.024567
-0.040680
-0.074860
-0.107086
-0.152008
-0.201813
-0.111481
0.867981
1.001282
1.001282
-0.930328
-0.998199
-0.998199
-0.024567
0.385071
0.520325
0.474915
0.294250
0.082825
-0.072906
-0.184723
-0.245270
-0.245270
-0.228668
-0.203278
-0.196442
-0.178864
-0.140778
-0.114410
-0.084625
-0.068024
-0.034332
-0.016754
-0.002106
0.019836
0.027649
0.028625
0.034973
0.043274
0.044250
0.047180
0.050110
0.049622
0.050110
0.057922
0.060364
0.053040
0.046204
0.049622
0.050598
0.055969
0.057922
0.047180
0.044250
0.042786
0.051086
0.049133
0.031555
0.033997
0.039368
0.030579
0.029602
0.037415
0.021301
0.028625
0.023254
0.028137
0.029114
0.021790
0.019836
0.024719
0.013000
0.027161
0.018860
0.018372
0.011536
0.003235
0.010559
0.015930
0.012024
0.002258
0.001770
-0.006989
-0.008942
-0.002106
-0.004547
-0.015778
-0.023590
-0.017242
-0.037262
-0.028961
-0.031403
-0.034821
-0.035309
-0.033356
-0.048004
-0.037262
-0.051422
-0.061676
-0.057281
-0.063629
-0.065582
-0.063141
-0.074860
-0.092438
-0.084137
-0.093414
-0.085602
-0.107574
-0.099762
-0.093903
-0.095856
-0.089020
-0.087067
-0.073395
-0.054840
-0.045074
-0.032867
-0.019684
0.007629
0.049133
0.096985
0.138489
0.163879
0.154114
0.137024
0.128723
0.160461
0.158020
0.108215
0.051086
0.055481
0.148743
0.192200
0.183411
0.139465
0.089661
0.056946
0.021301
-0.004059
-0.030914
-0.036774
-0.045074
-0.039703
-0.044586
-0.040680
-0.040192
-0.043121
-0.024078
-0.020660
-0.009918
-0.018219
-0.014313
-0.002106
-0.007477
-0.013336
0.000793
-0.001129
0.004700
-0.011871
-0.007965
0.004211
-0.001617
0.005676
0.001282
0.008118
-0.004059
-0.002594
0.000305
0.001282
0.007629
0.010559
0.015442
0.007141
0.010559
0.000305
-0.003082
-0.003082
0.002747
0.004700
0.000305
0.000793
-0.000153
0.011047
-0.002106
-0.009918
0.000793
-0.008453
-0.007965
-0.006989
-0.010406
-0.007477
-0.004059
-0.015289
-0.006989
-0.012360
-0.002106
-0.007965
-0.010895
-0.007477
-0.004059
0.002258
0.000793
0.000793
-0.004059
0.006653
0.001770
-0.002594
-0.001129
0.010559
0.005676
0.002747
0.000793
-0.003082
0.006653
-0.002106
0.003235
0.007629
0.001770
0.006653
-0.006012
-0.007477
-0.006989
-0.032379
-0.056305
-0.002106
0.206848
0.315735
0.384094
-0.039215
-0.359039
-0.213531
0.005676
0.045227
0.102356
0.059387
0.035950
0.013000
0.014465
-0.012360
-0.027008
-0.059235
-0.074860
-0.073395
-0.079742
-0.068024
-0.063629
-0.044586
-0.045074
-0.038239
-0.021637
-0.015289
-0.003571
-0.001617
-0.000153
0.014465
0.009583
0.017883
0.024231
0.024719
0.027649
0.032043
0.026672
0.035461
0.036926
0.036438
0.041321
0.031555
0.035461
0.029602
0.037903
0.033508
0.042297
0.033508
0.027161
0.033508
0.020325
0.032532
0.028625
0.036926
0.017883
0.019836
0.026184
0.029114
0.011047
0.017395
0.018372
0.011536
0.021790
0.019348
0.004211
0.006653
0.006653
0.017883
0.011047
-0.001129
0.005188
0.010559
-0.000153
0.013489
0.003235
-0.010406
-0.006012
-0.000641
0.007629
-0.009430
0.000305
-0.007965
-0.014801
0.002258
-0.008453
-0.009918
-0.006500
-0.004547
-0.017242
-0.012848
-0.013824
-0.006012
0.000305
-0.016754
-0.006500
-0.009918
-0.011383
-0.009430
-0.004547
-0.010406
-0.004547
-0.007477
-0.002594
-0.003571
-0.003082
-0.002106
-0.008453
-0.001129
-0.001129
-0.000641
0.001282
0.005188
-0.001129
0.000793
-0.001129
0.003235
0.006653
0.002258
-0.002594
-0.004547
-0.003082
-0.002106
0.005676
0.004211
-0.004547
0.005188
-0.014313
0.010071
0.002747
0.006653
0.001770
0.005676
0.005676
0.012024
0.001770
0.001282
-0.003571
0.001770
0.013489
0.004700
0.006165
-0.003571
-0.003571
0.002258
-0.001617
-0.000641
0.002747
0.001770
-0.000153
-0.007965
0.002258
0.007629
0.003723
0.008118
0.000793
0.002258
0.011536
0.012024
0.015930
0.015442
0.015930
0.014954
0.024719
0.038879
0.046204
-0.038239
-0.276520
-0.114899
0.004211
0.030090
0.271790
0.117004
-0.199860
-0.203278
-0.115387
-0.064117
-0.029938
0.065735
0.073059
0.059875
0.020813
-0.068024
-0.065094
-0.011871
0.023743
0.041809
0.036438
0.034485
0.026184
0.024719
0.033508
0.041809
0.035950
0.043762
0.041809
0.042297
0.025208
0.034485
0.032532
0.026184
0.014465
0.011536
0.014954
0.024231
0.010071
0.013977
0.013977
0.011047
0.009094
0.002258
0.007141
0.007141
0.001770
-0.000641
0.003723
-0.000153
0.004211
-0.001129
0.001282
-0.008453
0.007141
0.000793
-0.013336
-0.003571
-0.000641
0.001282
-0.008453
-0.012848
-0.008453
-0.000153
-0.008453
-0.010406
-0.006989
-0.000153
-0.006989
0.006165
-0.004059
-0.003571
-0.000641
0.000305
0.001770
-0.002594
-0.000153
0.003723
-0.006500
-0.002106
0.000793
-0.002106
0.001282
-0.001617
0.002747
0.008118
0.001282
-0.007477
-0.002594
-0.002106
-0.006500
0.000793
0.009583
-0.007477
0.002258
-0.010895
0.006653
0.000793
-0.007477
0.012024
0.004700
-0.006989
-0.002594
0.000305
-0.001129
0.001770
0.002747
0.007141
0.004211
0.007141
-0.001129
-0.001129
0.004211
0.008118
0.007629
0.011536
0.003723
0.009583
0.002258
0.004211
-0.002106
0.001282
0.011536
0.013000
-0.004547
0.008118
-0.001129
-0.001617
0.005188
0.003235
0.001770
0.007141
0.005188
0.009583
0.007141
0.003235
0.008606
0.002258
0.002258
-0.000641
0.012024
0.005676
0.004700
0.006165
0.000305
0.004700
0.002258
-0.005524
0.010559
0.003235
0.008606
0.008118
0.003235
0.008606
0.008118
0.008118
0.013489
0.008118
-0.003571
0.012512
0.007629
0.003235
0.008606
0.009094
0.008606
0.008606
0.003723
0.005188
0.013489
0.007629
0.005188
0.007141
0.009094
-0.002594
-0.016266
-0.000641
0.011536
-0.008942
-0.001129
0.020325
0.023254
0.029602
0.023743
0.033020
0.052551
0.101868
0.289856
0.138000
0.128235
-0.233551
-0.172028
-0.004547
0.086731
0.055481
0.072083
0.093567
0.110168
0.042786
-0.039215
-0.051910
-0.060211
-0.070953
-0.069000
-0.063629
-0.047516
-0.037750
-0.030426
-0.036285
-0.018219
-0.026031
-0.018219
-0.014313
-0.011871
-0.003082
-0.014801
-0.016754
-0.008453
-0.008453
-0.008453
-0.004059
-0.004547
0.001282
0.007629
0.013489
0.018372
0.001282
0.008606
0.011047
0.002258
0.005188
0.014954
0.012024
0.019836
0.021301
0.003723
0.020813
0.010559
0.013000
0.018372
-0.001617
0.001770
-0.001129
0.003723
0.011047
0.005676
0.000793
-0.006012
-0.000641
0.002258
-0.010406
-0.000641
0.002258
-0.003082
-0.006989
0.004700
-0.001617
-0.002594
0.001770
-0.000641
0.001770
0.005676
0.000793
0.000793
0.007141
0.010559
0.013489
0.004700
0.003723
0.008118
0.007629
0.014465
0.015442
0.007141
0.005676
0.002747
0.009583
0.000305
0.001770
-0.001129
0.002747
-0.011383
-0.001129
-0.005524
-0.009918
-0.022125
-0.018219
-0.023102
-0.027496
-0.033844
-0.030914
-0.030914
-0.041168
-0.044098
-0.037750
-0.047516
-0.042145
-0.049469
-0.046539
-0.050446
-0.059235
-0.050934
-0.051910
-0.052887
-0.048981
-0.040192
-0.048981
-0.029938
-0.027496
-0.002106
0.007629
0.035461
0.049133
0.085754
0.086731
0.107727
0.123352
0.125305
0.116028
0.081360
0.036926
0.003235
0.011536
0.086731
0.140930
0.138977
0.104309
0.071594
0.034973
0.018372
-0.012360
-0.022125
-0.035309
-0.034821
-0.040192
-0.042633
-0.032379
-0.026031
-0.032867
-0.025055
-0.019684
-0.010895
-0.015289
-0.005035
-0.004547
-0.008453
-0.005035
-0.000641
-0.002594
-0.003571
0.000793
-0.003082
-0.002594
-0.004547
-0.001129
-0.011871
-0.009918
-0.000641
-0.001129
-0.008942
-0.020172
-0.002594
-0.008942
-0.001129
-0.023102
-0.006500
-0.020172
-0.005524
-0.001617
0.001282
-0.010406
-0.013824
0.001282
0.013977
0.003723
0.033020
0.023254
0.036438
0.112122
0.071106
0.332825
0.711243
0.288879
-0.302399
-0.338531
-0.263824
-0.120758
0.071594
0.212219
0.245422
0.243958
0.114075
-0.010406
-0.086578
-0.140778
-0.161285
-0.147614
-0.141266
-0.131500
-0.107086
-0.087555
-0.073395
-0.070953
-0.048492
-0.050934
-0.033356
-0.033844
-0.027985
-0.021637
-0.022125
-0.021149
-0.016266
-0.028473
-0.019684
-0.020172
-0.026520
-0.018219
-0.018707
-0.027008
-0.027008
-0.024567
-0.025055
-0.008453
-0.020172
-0.013336
-0.004059
-0.018219
-0.017731
-0.011383
0.000305
-0.005035
-0.007477
0.001770
-0.009430
0.002258
0.008118
0.009094
-0.004059
0.001282
0.004700
0.009094
0.011536
0.001282
0.000793
0.001770
0.010559
0.011047
0.001770
0.006165
0.017883
0.005676
0.015930
0.007629
0.003235
0.009094
0.006653
0.007141
0.013489
0.005676
0.006653
0.003723
0.009583
0.006165
0.007629
0.001770
0.004700
0.009583
0.004700
0.010071
0.002747
0.013489
0.012512
0.009094
0.009094
0.011536
0.009094
0.002258
0.013977
0.004211
0.008118
0.013977
0.004211
0.006165
0.004700
0.011047
0.013489
-0.000153
-0.000153
0.002747
0.015930
0.012512
0.006165
0.006165
0.006653
0.013977
0.017395
0.011536
0.013489
0.013977
0.026184
0.026184
0.023254
0.013000
0.016418
0.029114
0.013489
0.015930
0.021301
0.009094
0.002747
0.009094
0.017395
0.020813
0.021301
0.013000
-0.000153
0.002747
-0.002594
-0.010406
0.000305
-0.009918
-0.008453
0.000305
-0.008942
0.006165
-0.009918
0.006653
-0.002594
-0.006012
-0.003571
-0.006989
-0.003082
-0.002106
0.000305
-0.002594
0.003723
0.000305
0.004700
-0.003571
0.008118
0.001282
0.000305
0.005188
0.001282
-0.008453
-0.001129
0.003235
-0.007965
-0.011383
-0.017242
-0.012848
0.014954
0.024231
0.025696
0.046692
0.085266
0.110168
0.151184
0.188293
-0.193512
-0.233551
-0.051910
0.244934
0.075500
0.029114
0.003723
-0.052399
-0.049957
0.002747
0.064270
0.049133
-0.005035
-0.052399
-0.053864
-0.059235
-0.058258
-0.041656
-0.024567
-0.014313
0.001770
0.001770
0.015930
0.015442
0.008606
0.017883
0.020325
0.009583
0.009094
0.013489
0.007629
0.006165
0.008118
0.000793
-0.002594
0.007141
-0.006989
-0.003571
-0.015778
-0.005524
-0.005035
-0.015289
-0.013336
-0.006989
-0.022614
-0.012848
-0.015289
-0.014801
-0.020660
-0.014801
-0.019196
-0.015289
-0.007965
-0.014313
-0.012848
-0.010406
-0.005524
-0.004547
-0.002106
-0.012360
-0.008942
-0.004059
-0.000641
-0.008942
0.004211
-0.009430
0.003235
0.004211
0.002258
0.001770
-0.006012
-0.005035
0.009094
0.003235
0.002258
-0.005524
0.002258
0.005188
0.008606
0.006653
0.002258
0.001282
0.004700
0.003723
0.003235
0.007629
-0.000641
0.007629
0.005676
0.000305
0.002258
0.001282
0.003723
-0.000641
-0.000153
0.000305
-0.006500
-0.002594
-0.009918
-0.001617
0.006653
-0.003571
-0.006500
0.005188
-0.002106
0.000793
-0.005524
0.013000
-0.004547
-0.002106
0.001282
0.006165
0.010071
0.004700
0.001770
0.004211
0.011047
0.008606
0.002747
0.008606
0.006653
0.013489
0.014465
0.016418
0.018372
0.010559
0.005676
0.001770
0.010559
0.022278
0.006165
0.018860
0.004211
0.011536
0.008118
0.009094
0.009583
0.017883
0.007629
-0.000153
0.011047
0.011047
0.003235
0.001282
0.011536
-0.002106
0.002258
0.005676
0.003723
-0.001617
0.000793
0.000793
0.001282
0.007629
0.002258
0.006165
0.001770
0.001282
0.002747
0.004700
0.014465
0.016418
0.005188
0.005188
0.006653
0.012024
0.014954
0.015930
0.011047
0.016418
0.023254
-0.004547
-0.025055
-0.048004
-0.048492
0.120911
0.198547
0.325012
0.181458
-0.377106
-0.432770
-0.151520
0.024719
0.211731
0.208801
0.114563
-0.022614
-0.069000
0.012024
0.010559
-0.012848
-0.012360
-0.007965
0.000793
-0.003082
0.002258
0.026672
0.039368
0.039856
0.025696
0.031067
0.031555
0.030579
0.032043
0.007141
0.004700
0.012512
0.001770
-0.007477
0.002747
-0.001129
-0.005524
-0.018707
-0.014801
-0.011383
-0.016754
-0.023590
-0.005035
-0.010895
-0.028961
-0.012360
-0.023102
-0.019684
-0.017731
-0.021637
-0.029449
-0.013336
-0.012848
-0.013336
-0.020172
-0.014313
-0.014801
-0.024567
-0.011871
-0.010406
-0.009430
-0.015778
-0.008942
-0.009430
-0.004059
-0.006012
-0.006500
-0.009918
-0.010895
0.004211
-0.004059
-0.011383
-0.002594
-0.001617
-0.001617
-0.006500
0.002258
0.007141
0.000793
0.003235
0.002258
0.007629
-0.003571
-0.005524
0.002258
0.008606
-0.001129
-0.001617
0.006653
0.001770
-0.000641
0.002258
-0.002594
0.008606
-0.000153
0.001770
0.004700
0.011536
-0.009430
0.006165
0.006653
0.001770
-0.000153
-0.002594
0.004700
0.003723
-0.000153
0.010071
-0.006989
0.014465
-0.001129
-0.000641
0.006165
0.005676
-0.003082
-0.000641
-0.009918
-0.002106
0.004700
-0.002106
0.001770
0.006165
-0.000641
-0.001129
-0.000153
0.008606
0.003723
0.001282
0.001770
0.006653
-0.004059
0.002258
0.012024
0.000305
-0.000641
0.010071
0.000793
0.001282
-0.000153
0.000793
-0.003571
0.007629
0.001282
-0.004059
0.001770
0.005676
0.007141
0.010071
0.001770
0.000793
-0.004547
-0.004059
0.017883
0.010559
0.005188
0.005188
0.006653
0.008606
-0.001617
0.010559
0.011536
-0.001617
0.003235
0.000305
0.004700
0.008606
0.005188
0.001770
0.003235
0.006653
-0.011383
-0.046539
-0.112946
-0.046051
-0.010406
0.046204
0.290344
0.285950
0.057434
-0.029449
0.276672
0.134583
-0.068512
-0.097809
-0.138824
-0.080719
0.078918
0.165344
0.120911
0.100403
0.066223
0.023743
-0.012848
-0.064606
-0.088043
-0.104645
-0.101227
-0.085602
-0.075348
-0.063141
-0.045074
-0.037750
-0.031891
-0.020172
-0.005035
-0.007477
-0.004547
-0.001129
0.001282
0.014465
0.004700
-0.002106
0.013489
0.006165
-0.008942
0.001770
-0.006989
-0.013824
-0.008942
-0.017731
0.001282
-0.009430
-0.015289
-0.003571
-0.011871
-0.018707
-0.011383
-0.014313
-0.011383
-0.014801
-0.016266
-0.015778
-0.019684
-0.016754
-0.020172
-0.007965
-0.019684
-0.016754
-0.005524
-0.020172
-0.015289
0.002747
-0.004059
-0.009918
-0.011383
-0.015778
-0.012360
-0.000153
-0.014313
-0.021637
-0.010895
-0.017242
-0.008453
-0.010895
-0.007477
-0.011871
-0.013824
-0.009918
-0.006989
-0.018707
-0.005524
-0.007965
-0.012360
-0.005524
-0.006989
-0.007477
0.002258
-0.008942
-0.008453
-0.017242
-0.006012
-0.009918
-0.006500
-0.003082
-0.009918
-0.002106
-0.000153
-0.010895
-0.000641
-0.008453
-0.013824
0.001770
-0.002106
-0.002106
-0.008942
-0.005035
-0.006989
-0.004547
-0.011383
-0.007477
0.000305
-0.012360
-0.010895
-0.012848
-0.008942
-0.013824
-0.009430
-0.016754
-0.006012
-0.009430
-0.002594
-0.014801
-0.016266
-0.011871
-0.000153
-0.009918
0.000793
-0.004547
-0.004547
-0.010895
0.003235
-0.005035
-0.011871
-0.011383
-0.004059
-0.004059
-0.001617
-0.015778
-0.001617
-0.004059
-0.004059
-0.009430
0.002258
-0.000641
-0.001617
-0.013824
-0.006012
-0.010406
-0.014313
-0.021149
-0.001617
-0.007965
-0.018707
-0.006012
-0.018219
-0.018707
-0.015289
-0.014313
-0.023590
-0.027008
-0.032379
-0.035797
-0.032867
-0.028473
-0.037750
-0.032379
-0.032867
-0.041168
-0.046051
-0.043121
-0.042633
-0.049469
-0.040680
-0.053864
-0.045563
-0.048981
-0.070953
-0.065094
-0.067047
-0.048981
-0.051910
-0.041656
-0.017731
0.019348
0.004211
-0.160309
-0.323395
-0.378082
-0.554840
-0.277008
0.169250
0.340149
0.301086
0.210754
0.057434
-0.212555
-0.235992
-0.118317
0.008606
0.123840
0.161438
0.133606
0.048157
0.089661
0.196594
0.214172
0.204895
0.176575
0.126282
0.091125
0.054016
0.040833
0.030090
0.013489
0.005676
-0.002106
-0.008453
0.001770
0.005676
0.011536
0.013977
0.011536
0.024231
0.021301
0.024719
0.014954
0.024231
0.018860
0.032043
0.017395
0.015442
0.022766
0.017395
0.009094
0.013977
0.013489
0.009094
0.019348
0.015442
0.004700
0.014465
0.012024
0.001770
0.013977
0.018372
0.004700
0.000305
0.010071
0.005676
0.006165
0.001282
0.014954
0.009583
-0.003571
-0.000153
0.007141
0.007141
-0.000153
-0.005524
-0.004547
0.001282
-0.006500
-0.000641
0.004700
-0.003082
-0.004547
-0.012360
-0.003571
0.000793
-0.006012
-0.000153
-0.009430
-0.016266
-0.001617
-0.006989
-0.001617
-0.004547
-0.006500
-0.012848
-0.005524
-0.007477
-0.000153
-0.005524
-0.010895
-0.000641
0.003235
-0.004059
-0.005524
0.002747
-0.005524
0.003723
-0.007477
-0.001617
-0.009918
-0.006012
0.000793
-0.005524
-0.001129
-0.006500
-0.011871
-0.006012
-0.011383
-0.011871
-0.001617
-0.002594
0.002258
-0.006989
-0.002106
-0.006989
-0.009430
-0.009430
0.006653
0.002747
-0.001617
-0.006012
-0.003571
0.013489
0.001770
-0.005035
0.007141
-0.007965
-0.001129
0.005676
0.012512
0.004211
0.002258
-0.002594
0.011536
0.006165
-0.006500
0.005676
-0.005524
-0.008942
0.006165
-0.005524
0.011047
-0.006500
-0.010406
0.003723
-0.004059
-0.001617
-0.000641
0.002258
-0.005035
-0.004547
0.002258
0.003723
0.006653
0.005188
-0.010895
-0.002106
0.004211
-0.008942
0.003235
-0.004547
-0.003082
-0.012360
-0.007965
-0.005035
-0.016266
-0.008453
-0.009430
-0.003571
0.000793
-0.002106
-0.007965
-0.018707
-0.013336
-0.031891
-0.105133
0.000793
-0.036774
0.272766
0.495911
-0.073883
-0.295563
-0.215485
-0.093903
0.027161
0.051086
0.071594
0.042786
0.047180
0.012512
-0.022125
-0.028473
-0.046051
-0.034332
-0.050446
-0.063629
-0.049469
-0.046539
-0.046051
-0.030426
-0.023590
-0.012848
-0.006989
-0.006012
-0.002106
0.009583
0.017395
0.018372
0.014465
0.016907
0.020325
0.023254
0.027161
0.020813
0.021301
0.023743
0.022766
0.021301
0.028625
0.017883
0.018372
0.017883
0.018372
0.021301
0.028625
0.013977
0.019348
0.022278
0.019348
0.002747
0.005676
0.023254
0.011536
0.007629
0.014465
0.007141
0.017395
0.011047
-0.000153
0.005188
0.018372
0.001770
0.006653
-0.006500
0.004211
-0.002594
0.004211
-0.000641
0.005676
-0.007965
-0.005035
-0.001129
-0.004547
-0.006989
-0.004547
-0.001617
-0.004059
-0.006989
-0.005524
-0.007965
-0.013824
-0.001617
-0.001129
-0.008942
-0.005035
-0.005524
-0.004547
-0.007477
-0.010895
-0.000153
-0.004547
0.001282
-0.006500
-0.001129
-0.000641
-0.008453
-0.001617
-0.006500
-0.003571
0.006165
-0.004059
-0.004059
-0.003571
-0.006989
-0.001129
0.001770
-0.004059
-0.004059
-0.008942
-0.002594
0.003235
-0.000641
-0.006989
-0.000153
-0.006989
0.000305
-0.002106
-0.002594
-0.005035
-0.007477
-0.003571
-0.002106
-0.006012
-0.001129
-0.005524
-0.004547
-0.006989
-0.006500
0.004700
0.001770
-0.004547
-0.007965
-0.006012
0.000305
-0.004059
-0.009918
-0.002594
-0.001129
-0.009918
-0.000641
-0.002106
-0.008942
-0.009918
-0.002594
-0.000153
-0.000153
-0.002106
-0.003571
-0.002106
-0.005035
-0.005524
-0.000641
-0.000153
-0.000153
-0.011383
-0.007965
-0.007965
-0.002106
-0.006989
0.001770
-0.010406
-0.006989
-0.005524
0.001770
-0.003082
-0.016266
-0.004059
-0.007965
-0.002594
0.001770
0.001282
-0.009918
-0.020172
-0.022614
-0.021637
-0.024567
-0.038727
-0.046539
-0.060211
-0.071442
-0.107574
-0.078278
0.438293
1.001282
0.864563
-0.242828
-0.998199
-0.821442
-0.095367
0.335266
0.464172
0.385559
0.193665
0.011536
-0.055817
-0.089996
-0.126617
-0.135406
-0.132965
-0.126129
-0.125153
-0.103668
-0.076324
-0.067047
-0.044098
-0.031403
-0.025055
-0.003571
0.006653
0.003723
0.002258
0.010559
0.019836
0.023743
0.007141
0.008606
0.019836
0.013000
0.018860
0.023254
0.011536
0.016907
0.008606
0.015442
0.023254
0.015930
0.008118
0.021301
0.010071
0.023743
0.010559
0.013000
0.016418
0.005676
0.009583
0.020325
0.010559
0.012024
0.007141
0.008606
0.007141
0.012512
0.001282
0.013489
-0.000153
0.005676
0.000793
-0.005035
0.005676
0.014465
0.011536
-0.002106
-0.000641
-0.001129
0.010559
0.002258
0.002747
0.004700
0.001282
0.007629
-0.006012
0.015442
-0.000641
-0.001129
-0.002106
0.006165
-0.000641
0.010559
0.004211
-0.001617
0.001282
0.003235
0.003235
-0.002106
0.000793
0.003723
-0.000153
-0.002106
0.001770
0.003235
0.003723
0.013000
-0.006989
-0.007965
0.003723
0.004700
-0.003571
-0.011871
-0.004547
-0.005524
0.000793
0.001282
0.004211
-0.004547
-0.002106
-0.006989
-0.002106
0.003723
0.011047
0.002747
0.006165
-0.001617
0.013489
0.011047
-0.007477
0.010071
0.010071
0.005188
0.007141
0.001282
0.005676
0.010071
0.018372
0.010559
0.012024
0.005676
0.009583
0.002258
0.001770
-0.002594
-0.000641
-0.006500
0.001770
-0.001129
-0.005035
-0.005524
-0.001129
-0.009918
-0.003082
-0.007477
-0.008942
-0.012360
-0.003082
-0.000641
-0.004547
0.002258
-0.002594
-0.009430
-0.006500
-0.003082
0.004211
-0.000153
-0.001129
0.002747
0.012512
0.001770
-0.007477
0.004211
-0.002106
0.011536
0.003723
-0.005524
0.008118
-0.000641
0.005676
0.003723
0.002747
-0.014801
-0.008453
-0.016266
-0.013336
-0.042145
-0.066071
-0.094879
-0.130035
-0.205231
0.068665
0.915833
1.001282
0.684387
-0.907379
-0.998199
-0.713043
-0.015778
0.416321
0.528137
0.411926
0.208801
-0.010406
-0.110504
-0.134430
-0.180817
-0.203278
-0.198395
-0.195465
-0.163239
-0.161285
-0.126129
-0.103668
-0.075836
-0.053864
-0.037750
-0.024078
0.003235
0.014465
0.007141
0.021301
0.020813
0.034485
0.027649
0.032043
0.030579
0.043274
0.029602
0.032532
0.033997
0.025696
0.030579
0.038879
0.032532
0.030579
0.028625
0.030090
0.024231
0.022278
0.028625
0.020325
0.020813
0.031555
0.013000
0.027161
0.021790
0.015930
0.019836
0.017395
0.016907
0.009094
0.013977
0.019836
0.006653
0.008606
-0.000153
0.006653
0.002258
0.001282
0.004211
0.000305
-0.000153
0.000305
0.002258
0.002747
0.006653
0.001282
-0.003571
-0.001129
0.007629
0.008606
0.015930
-0.005524
-0.000641
0.006653
0.007629
0.002747
0.006165
-0.001129
0.002258
0.010559
0.013000
0.004700
-0.003571
-0.007965
-0.002594
-0.005035
-0.003082
-0.005035
-0.004059
-0.008942
-0.010406
-0.016754
-0.011871
-0.013824
-0.024078
-0.025055
-0.028473
-0.040680
-0.027985
-0.027008
-0.040192
-0.026520
-0.042633
-0.044098
-0.054352
-0.053864
-0.057281
-0.062164
-0.060699
-0.053375
-0.067047
-0.068024
-0.068512
-0.083649
-0.069977
-0.082184
-0.084137
-0.073883
-0.080231
-0.069977
-0.069489
-0.045074
-0.028961
-0.025055
-0.017242
0.003235
0.033020
0.059875
0.107727
0.127258
0.130188
0.119446
0.117981
0.146790
0.130188
0.057922
-0.007965
0.033508
0.137512
0.171692
0.154114
0.122375
0.083313
0.038391
0.005676
-0.006500
-0.027496
-0.035309
-0.038727
-0.046051
-0.037750
-0.048981
-0.037262
-0.033844
-0.029449
-0.022125
-0.015289
-0.004059
0.003235
-0.005524
-0.007965
-0.003082
-0.006500
-0.000153
0.001282
-0.000153
-0.002106
0.000793
0.002258
-0.002106
-0.003082
0.002747
-0.006500
0.001282
0.006165
0.000305
0.001770
0.000305
-0.006012
0.002258
0.001282
0.007141
0.007141
-0.004059
0.007141
0.007141
-0.000153
0.000793
0.005188
0.003235
0.004211
0.001770
-0.000641
0.009094
0.002747
0.002258
0.002747
0.000793
0.004211
0.004700
-0.003571
0.006653
0.007141
0.006165
0.036926
0.048645
0.106750
0.010559
-0.176422
-0.473297
-0.120270
0.094543
0.330872
0.365540
0.024719
-0.126129
-0.235992
-0.167145
-0.093903
-0.030426
0.030579
0.043274
0.034485
0.014465
0.007141
-0.019684
-0.016266
-0.017731
0.001282
-0.002106
-0.001129
-0.001617
-0.005524
0.008606
0.007141
0.007629
0.012024
0.017883
0.010071
0.018860
0.019836
0.021301
0.031067
0.026672
0.034973
0.018860
0.024719
0.025208
0.031067
0.024719
0.029114
0.019348
0.024719
0.017395
0.030090
0.028137
0.024719
0.027649
0.021790
0.017883
0.013977
0.022766
0.017883
0.014954
0.026184
0.013489
0.006653
0.018860
0.006653
0.020325
0.009583
0.012512
0.007141
0.013000
0.003723
0.007141
0.006653
0.006653
0.016418
-0.000641
0.004211
0.005676
0.007141
-0.010406
0.000793
0.003723
-0.001129
-0.003571
-0.006500
0.004211
-0.001129
-0.000641
-0.002106
-0.005524
-0.011383
-0.002106
-0.011871
-0.005035
-0.000641
-0.011871
-0.011871
-0.009430
-0.000641
-0.004059
-0.002594
0.001282
-0.009430
-0.004059
0.001282
-0.005524
-0.005524
0.008118
-0.004059
0.006165
0.002747
-0.006500
0.007141
0.001282
0.002747
-0.000641
-0.008453
0.002747
0.011536
-0.003571
0.002258
-0.010406
-0.001129
0.001282
-0.004547
0.001282
-0.001129
-0.011871
-0.000153
-0.003571
-0.004059
-0.008942
0.002747
-0.003571
-0.002594
-0.010895
0.002747
0.002258
-0.008942
-0.010895
0.002258
-0.000641
0.001770
-0.005524
-0.001129
-0.010406
-0.002106
0.001282
-0.001617
-0.002106
-0.006500
0.000793
-0.002594
0.004211
0.000305
0.002258
-0.000641
-0.002594
0.004700
0.006165
-0.010895
-0.004059
0.005188
0.001770
0.001282
0.004211
-0.002594
-0.008453
0.005188
0.008118
0.011536
-0.011383
-0.012848
0.006653
-0.003571
-0.006012
0.005676
0.007629
-0.003082
-0.014313
-0.006989
-0.006500
-0.001129
-0.005524
-0.002106
-0.007477
-0.009918
0.003723
-0.012360
-0.004059
-0.001617
0.001282
-0.003571
0.000793
-0.002594
0.000305
-0.000153
0.010071
0.005188
0.006165
-0.007965
-0.008942
0.013000
0.017883
-0.001129
-0.050934
-0.127106
-0.179840
0.172180
0.465149
0.292786
-0.054840
-0.263824
-0.097321
-0.030914
-0.000641
0.014954
0.060852
0.070618
0.072083
0.037903
0.017395
0.014465
-0.030914
-0.025055
-0.034332
-0.045563
-0.041656
-0.056793
-0.038727
-0.036774
-0.033356
-0.036285
-0.019684
-0.015289
-0.012848
-0.017242
-0.008453
-0.006989
-0.013336
0.012512
-0.002594
0.012024
0.012024
0.011047
0.010071
0.019836
0.020325
0.022766
0.012024
0.008118
0.018372
0.016907
0.017883
0.021301
0.031067
0.020813
0.019836
0.012024
0.011536
0.013000
0.025208
0.011536
0.014465
0.004700
0.014954
0.010559
0.013489
0.007141
0.005676
0.006165
0.003723
0.010071
0.016418
0.012024
0.012024
0.016418
0.010071
0.004700
0.001770
-0.002106
0.010559
-0.000641
0.007629
-0.002594
0.008118
0.019348
0.007141
0.009094
0.006165
0.007141
-0.000641
-0.003082
0.005676
0.001770
0.005188
-0.006500
-0.006012
-0.004059
-0.001129
0.000793
0.003235
-0.007965
0.001282
0.004211
0.007629
-0.012360
-0.006500
-0.006500
0.003235
-0.006012
-0.009430
0.003235
-0.001617
-0.000153
0.006653
-0.000641
-0.001617
-0.002594
-0.006012
0.001282
0.005188
-0.002106
0.004700
-0.001617
-0.006012
0.004700
-0.006012
0.005188
-0.007477
0.002747
0.006165
0.002258
0.000793
0.006165
0.007141
-0.003571
0.007629
0.008118
0.005188
-0.005524
0.003723
0.000305
0.003235
-0.002106
-0.000153
0.002747
0.003723
-0.008942
-0.006012
0.012512
-0.007477
-0.002594
0.006653
-0.009918
-0.001129
0.007141
0.001282
0.000793
0.001282
-0.004059
0.003235
0.002258
0.010559
-0.003571
-0.008942
0.006165
-0.000153
-0.005524
0.009094
-0.008453
-0.009918
-0.000641
0.002258
-0.003571
-0.000153
0.002747
-0.002594
0.000305
-0.000153
0.003723
0.000305
-0.000153
0.002747
-0.000641
-0.002106
0.006165
0.007141
-0.003082
0.004700
-0.004059
-0.001617
-0.011871
-0.023102
-0.021149
-0.014801
-0.000153
-0.010406
-0.020660
-0.020172
0.151672
0.273743
0.256165
0.345520
-0.268219
-0.337067
-0.076813
0.082336
0.050598
0.084778
0.115051
0.083801
0.055969
0.013489
-0.013824
-0.043610
-0.050446
-0.073883
-0.081696
-0.073395
-0.082184
-0.077789
-0.070953
-0.054352
-0.042145
-0.037750
-0.030914
-0.027985
-0.022614
-0.008942
-0.008453
-0.010406
-0.008942
-0.009430
0.010071
0.002747
-0.000153
0.007629
0.015930
0.007141
0.008118
0.006165
0.015930
0.012512
0.014954
0.020325
0.021301
0.011536
0.011536
0.010071
0.021301
0.026672
0.020813
0.026184
0.021790
0.019836
0.029602
0.023254
0.014954
0.021790
0.022278
0.023743
0.021790
0.018860
0.026184
0.021790
0.016418
0.016907
0.014954
0.023743
0.019348
0.016907
0.014465
0.016907
0.013000
0.014954
0.009583
0.007629
0.012024
0.011536
0.003723
0.008606
0.006165
-0.003082
0.010071
0.008118
0.008118
0.007629
0.003235
0.003235
0.006653
0.006653
0.006653
0.006653
0.002258
0.006165
0.008606
0.002258
0.004700
0.005676
0.005188
0.017395
0.002747
0.012512
0.006165
-0.000153
0.007141
0.010559
0.002258
0.007141
0.009583
0.001282
0.003235
0.002747
0.008118
0.001770
0.000793
0.002747
0.002258
0.010559
0.001282
0.001770
0.000305
-0.009430
0.000305
0.003723
0.001282
-0.003571
-0.000641
0.006165
-0.002106
0.001282
0.005676
-0.001129
-0.004547
-0.019684
0.001282
-0.014313
-0.011383
-0.004059
-0.004059
-0.014801
-0.016266
-0.022125
-0.034821
-0.031403
-0.022614
-0.030426
-0.030426
-0.024567
-0.039703
-0.048004
-0.040680
-0.048981
-0.054352
-0.049469
-0.057281
-0.060211
-0.071930
-0.070953
-0.063629
-0.075348
-0.070953
-0.079254
-0.079254
-0.070953
-0.075348
-0.065582
-0.059235
-0.053375
-0.036285
-0.038239
-0.010406
-0.005035
0.029602
0.054016
0.099915
0.118469
0.115540
0.104309
0.101868
0.118958
0.107727
0.101868
0.041321
-0.001129
0.053528
0.050110
-0.014313
0.319153
0.448059
0.579407
0.745911
0.055969
-0.324860
-0.579742
-0.298004
-0.029938
0.152649
0.170715
0.140930
0.082825
0.001770
-0.050446
-0.092926
-0.146637
-0.182770
-0.196930
-0.193024
-0.186676
-0.184235
-0.151520
-0.142242
-0.118805
-0.093414
-0.061188
-0.056305
-0.045563
-0.031891
-0.013824
-0.005524
-0.003082
0.008118
0.010559
0.019348
0.030090
0.021790
0.019348
0.022766
0.035950
0.039368
0.034973
0.035461
0.047180
0.035950
0.052063
0.051086
0.040344
0.049133
0.057434
0.053528
0.054504
0.053040
0.057922
0.048157
0.036926
0.042297
0.041809
0.033508
0.029114
0.026184
0.037903
0.031555
0.035950
0.029114
0.016418
0.011536
0.000305
-0.004547
0.009094
0.004211
-0.002106
-0.002594
-0.000153
-0.002106
0.004211
0.002747
0.000793
0.002258
0.003723
0.015930
0.007629
0.000305
0.015930
0.018372
0.007629
-0.005035
0.009094
0.007629
0.009094
-0.000153
0.005188
0.016418
0.004211
0.003235
0.005188
-0.002106
0.001282
0.003723
0.006165
0.010071
0.004700
0.008606
-0.003082
-0.006989
0.010071
-0.002594
0.011047
0.004700
-0.003082
-0.000153
0.004211
0.000305
-0.002106
-0.001617
0.000793
0.005188
0.008118
-0.003082
-0.000641
0.000305
0.009094
0.007629
0.008118
0.007141
0.000793
0.008118
-0.000641
0.000305
0.005188
0.001282
-0.001129
0.002747
0.011047
0.001770
0.009094
0.003235
0.004211
0.003235
0.009094
0.004700
0.004211
-0.000153
0.008606
-0.003082
0.007629
0.005676
-0.000153
-0.003571
0.001770
-0.000153
-0.007965
0.002258
-0.004547
-0.018707
-0.008453
-0.011383
-0.011383
-0.012360
-0.004547
0.013489
0.004700
0.002258
0.003723
-0.004059
-0.015778
-0.002106
-0.013824
-0.004059
-0.022614
0.011536
0.193665
0.316223
0.528137
0.112122
-0.402008
-0.402496
-0.175934
0.048645
0.170227
0.208801
0.113586
0.058411
-0.023590
-0.083160
-0.095856
-0.103180
-0.097809
-0.095856
-0.081696
-0.105133
-0.092926
-0.076813
-0.060211
-0.050934
-0.045074
-0.021637
-0.020172
-0.013336
-0.005035
0.009094
0.006165
0.012512
0.019348
0.013000
0.011536
0.021790
0.029602
0.025208
0.024231
0.018372
0.023743
0.022278
0.020325
0.019836
0.016418
0.019836
0.021790
0.020325
0.019836
0.021301
0.025208
0.017395
0.018372
0.016418
0.009583
0.022766
0.013977
0.018372
0.008118
0.012024
0.013977
0.008606
0.013000
0.010559
0.001282
0.006653
0.013977
0.008118
0.011536
0.012512
0.002258
0.005188
0.007629
0.009094
0.001282
0.009094
0.009094
0.013977
0.008606
0.005676
-0.001617
0.007629
0.008606
0.008118
0.005188
0.010071
0.015930
0.004211
0.001770
0.019348
0.005188
0.005188
0.008606
-0.003571
-0.000641
0.002747
0.007629
0.010559
0.003235
-0.001617
0.008118
0.005188
0.009094
0.002747
0.000793
0.006653
0.001282
0.010071
0.005676
0.011047
0.007629
0.011536
0.014465
0.009094
0.008118
0.012512
0.004700
0.015930
0.011047
0.011047
0.003723
0.010559
0.003235
0.002747
0.004700
0.006165
0.009094
0.003723
0.006165
0.013000
0.004700
0.011536
0.007629
-0.009430
0.009583
0.001282
0.014465
0.008606
0.011536
0.003723
0.007629
0.011536
0.013977
-0.001129
0.009094
0.013977
0.017883
0.007629
0.004211
0.013489
0.011536
0.014465
0.012024
0.002747
-0.002106
0.013489
0.007629
0.011536
0.002258
-0.005035
-0.006012
0.001770
0.009094
-0.007965
-0.016266
-0.018707
-0.019196
-0.017731
-0.004547
0.004700
-0.014313
0.012024
-0.008453
-0.078278
0.071594
0.070129
0.271301
0.327454
-0.165680
-0.175446
-0.110016
-0.014801
0.011047
0.070129
0.068665
0.075989
0.046204
0.006653
-0.007965
-0.035309
-0.051910
-0.061188
-0.063141
-0.061676
-0.061676
-0.053864
-0.049469
-0.039215
-0.028473
-0.026520
-0.023590
-0.012848
-0.000641
-0.001129
0.014465
0.015930
0.005676
0.013977
0.015442
0.013000
0.025208
0.028137
0.015442
0.010559
0.013000
0.020813
0.013977
0.021301
0.017395
0.012024
0.013000
0.010071
0.012512
0.008606
0.018860
0.002258
0.011536
0.010071
0.005676
0.001770
-0.001129
0.003235
0.005188
0.007629
0.004700
0.006165
-0.002594
0.000793
0.011047
0.006653
-0.007477
-0.005524
0.004700
-0.000641
0.003235
0.006653
0.012512
-0.012848
0.000793
0.007141
0.001770
-0.005035
-0.008942
0.002747
0.002258
0.002258
0.001282
-0.009918
-0.003082
0.003723
-0.004547
-0.000153
0.001770
0.004211
0.000305
-0.006012
0.006165
0.000793
0.003723
0.012512
0.004700
0.010559
0.004700
0.009583
0.008118
0.008606
0.004211
-0.003082
-0.001617
0.010559
0.000793
0.002258
0.002258
0.006653
0.007629
0.004211
0.005676
0.000305
0.008606
0.002258
0.005188
0.003723
0.009583
-0.001129
0.000305
-0.000153
-0.004059
-0.001129
0.000305
0.001770
0.001770
0.007629
0.007141
0.004700
-0.004059
-0.001129
0.004211
0.009583
0.008118
0.021790
0.012024
0.027649
0.017395
0.010071
0.014954
0.007141
0.004211
0.016418
0.011047
0.014954
0.018860
0.018372
0.014954
0.008606
0.010559
0.013000
0.007141
0.004700
0.000305
0.008118
-0.008942
-0.005035
-0.005524
0.001770
0.001770
0.002258
-0.002106
0.006653
0.009094
-0.006012
-0.003571
0.001282
0.002258
0.002258
0.002258
0.003235
0.010071
-0.004059
-0.006989
-0.011871
-0.000153
0.005188
0.045227
0.062805
0.091125
0.110657
0.112122
0.167786
0.011047
-0.042145
-0.035797
-0.267731
-0.207184
0.383606
0.461731
0.068665
-0.087555
-0.121735
-0.066559
-0.027985
-0.004059
-0.005524
-0.023102
-0.027985
-0.038239
-0.051422
-0.046051
-0.037750
-0.046539
-0.035797
-0.024078
-0.039215
-0.016754
-0.014313
0.000305
-0.014313
-0.012848
-0.011383
0.012512
0.013489
0.001770
0.009094
0.010071
0.017395
0.021301
0.012512
0.031555
0.025208
0.020813
0.021301
0.013489
0.024231
0.015930
0.016418
0.019836
0.014954
0.005676
0.025696
0.014954
0.011536
0.012512
0.010071
0.018860
0.016907
0.007629
0.010071
0.014465
0.006165
0.007141
0.004211
0.006165
0.007629
0.008118
0.006165
0.006165
0.000793
0.007629
0.000793
0.008118
0.008606
0.002747
0.005188
0.004700
0.007629
0.000793
-0.005524
0.005188
-0.001617
-0.006989
-0.004547
-0.005035
-0.006500
-0.004547
-0.005035
-0.020172
-0.011871
-0.028473
-0.008942
-0.018219
-0.024567
-0.019684
-0.023102
-0.033844
-0.028473
-0.039703
-0.043610
-0.046539
-0.039703
-0.044586
-0.053864
-0.050934
-0.048492
-0.063629
-0.068512
-0.068024
-0.067535
-0.072906
-0.069489
-0.083649
-0.072906
-0.071930
-0.077789
-0.073395
-0.067047
-0.052887
-0.037262
-0.041168
-0.024567
-0.003082
0.027161
0.065735
0.090637
0.121887
0.125305
0.117981
0.117493
0.133606
0.130188
0.104309
0.045227
-0.009430
0.075500
0.147766
0.158997
0.128723
0.090149
0.067200
0.025696
-0.003082
-0.030426
-0.028961
-0.047028
-0.034332
-0.055817
-0.049469
-0.037262
-0.038727
-0.027008
-0.029449
-0.025055
-0.020660
-0.028473
-0.013824
-0.012360
-0.009918
-0.007477
0.000793
-0.016266
-0.007965
-0.008942
0.001282
-0.013824
-0.000153
0.000793
0.001770
0.002258
0.003723
0.011536
0.021790
0.011047
0.002258
0.011047
0.003723
-0.001129
0.001770
0.008606
0.010071
0.009094
-0.002594
-0.000153
-0.004059
-0.006012
-0.011383
-0.010406
-0.010895
-0.009430
-0.000153
0.001282
-0.007477
-0.006989
-0.002106
0.045227
0.093079
0.134094
0.094055
0.037903
0.134094
0.436829
0.171692
-0.435699
-0.491852
-0.144684
0.194641
0.292297
0.131165
0.049622
-0.022125
-0.063629
-0.091461
-0.131012
-0.134430
-0.123199
-0.110992
-0.091461
-0.098297
-0.074371
-0.058746
-0.053864
-0.039703
-0.024567
-0.015778
-0.016266
0.001770
0.007141
0.020813
0.015930
0.018372
0.019836
0.021790
0.020813
0.030090
0.024231
0.032043
0.026184
0.023743
0.022278
0.032043
0.020325
0.027649
0.027649
0.024719
0.022278
0.025696
0.025208
0.019836
0.020813
0.013000
0.019348
0.018372
0.019348
0.013489
0.006653
0.008606
0.011047
0.003235
0.000305
0.015930
0.007629
-0.004059
0.007629
0.000305
-0.003571
0.003235
0.000793
-0.007965
0.001282
-0.006989
-0.001129
-0.006012
-0.001617
0.002747
0.001770
-0.009918
-0.006989
-0.009918
-0.005035
0.001770
-0.008453
-0.013336
-0.008942
0.001282
-0.003082
0.000305
-0.005524
-0.005524
-0.012848
-0.004547
-0.004059
-0.008453
-0.004547
-0.012360
-0.010406
0.005188
0.006653
-0.004059
-0.012848
-0.014801
-0.007477
-0.007965
-0.006989
-0.004059
-0.007965
-0.012848
-0.005524
-0.005524
-0.002594
-0.011871
-0.003082
-0.008453
-0.006500
-0.007477
-0.008942
-0.014313
-0.012848
-0.001129
-0.006500
-0.002106
0.001770
-0.003571
-0.012360
-0.003082
-0.014313
-0.006989
-0.009430
-0.001617
-0.013824
-0.010406
0.003235
-0.001617
-0.008453
-0.003571
0.001282
-0.000153
-0.008453
-0.000641
0.002258
0.015442
-0.003082
0.004211
-0.002106
-0.006989
0.000305
0.001282
-0.000153
-0.005035
0.002258
0.002747
0.003235
-0.005035
0.002258
-0.004059
0.004700
-0.001129
0.000793
-0.002106
-0.002594
-0.010406
0.001770
-0.001129
-0.010895
-0.000641
0.001282
-0.005035
-0.001617
-0.003571
-0.001617
-0.009918
-0.009918
0.002747
-0.006012
-0.002106
-0.001129
-0.015289
-0.005035
0.001282
-0.002106
-0.006989
-0.013336
0.002258
-0.005524
-0.012848
-0.007965
-0.005524
-0.001617
-0.005524
-0.014801
-0.017242
-0.027496
-0.028961
-0.047516
-0.060211
-0.107086
-0.179840
-0.080719
0.612122
1.001282
0.932434
-0.619781
-0.998199
-0.798492
-0.003082
0.339661
0.447083
0.341614
0.214172
0.083801
-0.029449
-0.110992
-0.152985
-0.157867
-0.159821
-0.139801
-0.114410
-0.091949
-0.069000
-0.049957
-0.020172
-0.007477
0.002258
0.009583
0.014954
0.029602
0.040833
0.028625
0.035950
0.032043
0.026184
0.016418
0.020813
0.019836
0.021301
0.004700
0.012024
-0.002594
0.007141
0.005188
0.005188
0.008118
-0.000641
0.001282
-0.011383
-0.000641
-0.006989
-0.006500
0.003235
-0.004547
-0.009430
-0.006989
-0.003082
-0.002106
-0.004547
0.001770
0.005676
0.002258
-0.000641
-0.005035
-0.004547
0.003723
-0.002106
0.001282
-0.006989
0.008606
0.003723
-0.000641
-0.002594
-0.002594
-0.003571
0.005676
0.002258
0.006653
0.001770
-0.000153
-0.000641
0.013000
-0.006012
0.003723
0.004700
-0.001129
0.011047
0.002258
-0.000153
0.007629
0.008606
0.006653
-0.008942
0.008606
0.009094
0.009094
0.005676
-0.002106
0.007629
-0.003082
0.002747
-0.000641
0.008118
0.007141
0.005676
-0.001617
0.001282
0.006653
0.004700
0.006165
0.001282
0.007629
0.012024
-0.001129
-0.001617
0.013977
-0.000641
-0.002106
0.004211
0.005188
0.002258
-0.000641
0.003235
0.005676
0.003235
-0.000641
0.001770
0.010071
0.003235
-0.003571
0.005676
-0.001617
0.010071
0.012024
0.001770
0.006165
-0.003082
-0.001129
-0.003082
0.010071
0.003235
0.000305
0.004700
0.010071
-0.001617
-0.004547
0.004700
0.004700
0.000793
0.004211
0.003235
0.002258
-0.003082
0.010559
0.013489
-0.003082
0.004700
0.002747
0.008606
0.013000
0.011536
0.002747
0.010559
0.004211
0.013489
0.009094
0.002258
0.013489
0.004211
0.004700
0.011047
0.004700
0.016907
0.005188
0.001282
0.006165
0.007141
0.015442
0.009094
0.002258
-0.000641
0.010559
0.009583
0.007629
0.007629
0.000793
0.000305
0.009094
0.003235
0.001770
-0.004059
0.009094
0.007629
0.004700
0.015930
0.005676
0.001282
0.001282
0.009094
0.008118
0.015930
0.009583
0.012512
0.013977
0.002258
0.008606
0.006165
-0.003082
-0.010895
-0.011871
-0.002106
-0.017731
-0.039215
-0.049469
-0.068512
-0.102203
-0.118317
0.218567
0.764954
0.740051
0.021790
-0.445953
-0.998199
-0.412262
0.206360
0.388489
0.354797
0.207336
0.045715
0.060364
-0.012360
-0.083649
-0.099274
-0.098297
-0.081696
-0.055817
-0.042633
-0.017242
-0.006989
0.011536
0.008118
0.017883
0.027161
0.019836
0.026672
0.020813
0.034485
0.025208
0.017395
0.008606
0.025208
0.008118
0.016418
0.003723
0.011047
0.006653
-0.002106
0.006165
-0.000153
0.006653
0.001770
-0.003571
-0.009918
-0.005035
-0.006989
-0.012360
-0.009430
-0.017242
-0.002594
-0.003571
-0.000641
-0.013336
-0.006989
-0.006989
-0.002594
-0.009918
0.000793
-0.010895
-0.014313
-0.001617
-0.002106
-0.006989
-0.004547
-0.006500
-0.010406
0.000305
0.000793
-0.009918
-0.003571
-0.005524
-0.006012
-0.006989
-0.001617
0.001770
0.002258
0.003723
-0.006500
0.001770
0.001282
-0.004059
-0.000641
-0.003082
-0.001617
0.003235
0.005676
0.002258
-0.000153
0.001282
-0.002594
-0.001129
-0.000153
0.005188
-0.001617
0.006165
0.004211
0.005188
0.006653
-0.006989
0.009094
0.003723
0.003235
0.007629
0.000793
0.009094
0.011047
-0.002106
0.007629
0.002747
0.004700
0.010071
-0.002106
0.001770
0.000305
-0.008453
-0.002106
-0.005035
0.000305
-0.007477
0.000305
-0.000641
-0.012848
-0.012848
-0.014801
-0.011871
-0.019684
-0.024078
-0.021149
-0.022614
-0.020660
-0.022614
-0.041656
-0.036285
-0.040680
-0.034332
-0.052887
-0.045563
-0.048492
-0.061676
-0.053864
-0.063629
-0.069489
-0.064117
-0.066559
-0.077301
-0.079742
-0.076813
-0.076813
-0.066071
-0.049957
-0.038727
-0.035797
-0.019196
-0.005035
0.018860
0.059387
0.080872
0.100891
0.104309
0.092590
0.107727
0.131653
0.096985
0.050110
-0.015289
0.011047
0.109192
0.139465
0.141418
0.114563
0.065735
0.030090
0.015930
-0.019196
-0.026520
-0.044586
-0.036285
-0.032867
-0.038239
-0.039703
-0.054352
-0.088043
-0.110992
-0.132965
-0.140289
0.019836
0.155090
0.316223
-0.036774
-0.116852
0.702454
0.111145
-0.265778
-0.819489
-0.270172
0.083313
0.099426
0.121887
0.118469
0.070129
0.003235
-0.067047
-0.124176
-0.160797
-0.153473
-0.159332
-0.142242
-0.109528
-0.088043
-0.071442
-0.045563
-0.032379
-0.017731
-0.008942
0.007629
0.008606
0.003723
0.014465
0.029602
0.020813
0.024231
0.023743
0.020325
0.018860
0.022766
0.026184
0.024231
0.029114
0.028137
0.023743
0.022278
0.018860
0.010559
0.012512
0.022278
0.011047
0.025208
0.013489
0.013977
0.007629
0.005188
0.010071
0.015930
0.001770
0.002258
-0.002594
0.002258
-0.006012
-0.002594
-0.004547
-0.008453
-0.005524
-0.007965
-0.004059
-0.013824
-0.006500
-0.006989
-0.004547
-0.012360
-0.007965
-0.006012
-0.010895
-0.006989
-0.018219
-0.014801
-0.013824
-0.018707
-0.005035
-0.012360
-0.009918
-0.009918
-0.009918
-0.012848
-0.017242
-0.014313
-0.012360
-0.018707
-0.010895
-0.010406
-0.014313
-0.015289
-0.010895
-0.007965
-0.006989
-0.008942
-0.007477
-0.008453
-0.024567
-0.006989
-0.009430
-0.006500
-0.013824
-0.012848
-0.009918
-0.008453
-0.007477
-0.006012
-0.005035
-0.011383
-0.008942
-0.017242
-0.011383
-0.010406
-0.016266
-0.020172
-0.005035
-0.005524
-0.001129
-0.009918
-0.013336
-0.010895
-0.011383
-0.013336
-0.010895
-0.010895
-0.000641
-0.006500
-0.015778
-0.013336
-0.007965
-0.009918
-0.015289
-0.008942
-0.019196
-0.008942
-0.007477
-0.005524
-0.017731
-0.011871
-0.006500
-0.013336
-0.014801
-0.007477
-0.015778
-0.016266
-0.007965
-0.010406
-0.007965
-0.007965
-0.015289
-0.002594
-0.016266
-0.009918
-0.007965
-0.006500
-0.010406
-0.008942
-0.012848
-0.006989
-0.001129
0.005188
-0.006012
-0.006012
-0.002106
0.004211
-0.008942
0.000305
-0.000153
0.003235
-0.002594
-0.000641
-0.001129
-0.003082
-0.005524
-0.017242
-0.029938
-0.025055
-0.047028
-0.044098
-0.033844
0.059875
0.038391
0.095520
0.220520
0.393372
-0.023590
-0.305328
-0.679840
-0.139801
0.143372
0.207825
0.141907
0.072083
0.020813
-0.038727
-0.062653
-0.078278
-0.094879
-0.084625
-0.077301
-0.069000
-0.052887
-0.036774
-0.023590
-0.007477
-0.003571
0.002747
0.012024
0.010071
0.016907
0.011047
0.021301
0.021790
0.014465
0.018860
0.009094
0.019836
0.014954
0.019348
0.017395
0.009583
0.011047
0.024231
0.002747
0.010071
0.000793
0.006165
0.007629
0.006165
-0.000641
0.002258
0.006165
0.003235
0.010559
-0.003082
-0.002106
-0.003571
0.001770
0.004211
0.000305
-0.003082
-0.001617
-0.004547
-0.003082
0.004211
-0.002594
0.003723
0.003723
-0.005035
0.000305
-0.002106
0.003235
-0.003571
-0.005524
-0.008453
0.002258
-0.000153
-0.006500
-0.012360
-0.011383
-0.008942
-0.012360
-0.006500
0.008606
-0.007965
0.001282
-0.004059
0.003723
0.002747
-0.001617
0.007141
0.002258
-0.000153
0.006653
-0.003082
0.007629
0.006165
0.014954
0.005676
0.005676
-0.007965
0.001282
-0.006012
0.008606
0.001282
0.009094
0.005676
0.006165
-0.012848
-0.002594
0.011536
0.001282
0.009583
-0.010406
0.003235
0.001282
-0.002594
0.005676
-0.004547
0.001282
-0.000153
-0.007477
-0.010895
-0.000641
-0.001617
0.011047
-0.000641
0.001770
-0.006012
-0.001129
0.000305
0.003235
-0.001129
-0.003571
0.004700
0.004211
-0.000641
0.003723
-0.013336
-0.008942
0.001770
-0.000641
0.008118
0.001770
-0.002106
-0.001129
0.000305
0.000793
0.006165
-0.009918
-0.000153
-0.001129
0.007629
0.007629
-0.009918
0.004211
0.009583
0.010559
-0.003571
-0.001617
0.004211
0.012024
-0.000641
-0.001129
0.006653
0.006653
-0.002106
0.005188
0.001282
0.014465
0.001282
0.007629
0.006165
0.013489
0.006165
0.011536
0.001770
0.006165
-0.003082
-0.000153
-0.003571
-0.009430
-0.010406
-0.011871
-0.025543
-0.051422
-0.067047
-0.072906
-0.060699
-0.108551
0.149719
0.269348
0.505676
0.642395
-0.235016
-0.776031
-0.572418
0.041809
0.233704
0.260559
0.191223
0.119446
0.048157
-0.007965
-0.048492
-0.071930
-0.072418
-0.075348
-0.079742
-0.075348
-0.061676
-0.047028
-0.036774
-0.036285
-0.031891
-0.015289
-0.009430
-0.003082
-0.001617
0.011047
0.005676
0.018372
0.004700
0.012512
0.007141
0.008606
0.008118
0.005188
0.007141
0.002258
0.003723
0.001770
0.014465
-0.007477
0.002747
0.004211
-0.000641
0.003235
-0.005524
0.003723
0.004211
0.003235
-0.010406
0.004700
-0.004059
-0.002594
-0.009918
-0.000153
-0.002594
0.010559
0.003235
0.007629
-0.002594
0.005676
0.005188
-0.004059
0.010559
0.010071
-0.006012
0.011047
-0.002106
0.004700
0.008118
0.015442
-0.001129
0.005188
0.004211
0.013000
0.011047
0.005676
0.001770
0.003235
0.010071
0.004700
0.016418
0.009583
0.005188
0.008118
0.009094
0.014465
0.005188
0.003235
0.006653
0.007141
0.004700
0.008118
0.009583
0.007141
-0.005035
0.007141
-0.000641
0.008606
-0.002594
-0.000153
0.009583
0.001282
0.007629
0.013489
0.004211
0.004211
-0.001617
-0.001129
-0.002594
-0.002594
0.004700
0.004700
0.003235
-0.002106
0.004211
-0.003571
0.006165
0.010071
-0.001129
0.005676
0.000305
0.010071
0.002258
0.001770
-0.001617
0.000793
-0.001129
-0.008453
0.003723
-0.000153
-0.004547
-0.003082
-0.004547
0.003723
-0.006989
0.001282
-0.005035
-0.004059
-0.001129
-0.007965
-0.007477
-0.003082
0.000793
-0.006989
0.009583
-0.002106
-0.005035
-0.007477
0.004211
-0.001617
-0.003571
0.007141
0.000305
-0.008453
-0.000153
-0.001617
-0.002106
-0.001617
-0.003082
-0.007965
-0.006989
-0.008942
-0.010406
-0.020660
-0.021149
-0.004059
-0.009430
-0.013824
-0.016754
-0.015289
-0.007477
-0.007965
-0.006500
-0.003571
-0.014313
0.013977
0.013000
0.014465
0.031555
0.054504
0.022766
0.135071
0.228333
-0.180817
-0.235504
-0.142731
0.089172
-0.154938
0.026184
0.015442
0.057434
0.040344
-0.026520
-0.086578
-0.101715
-0.096832
-0.103668
-0.069489
-0.067047
-0.038727
-0.014313
-0.012360
0.001282
0.017883
0.021790
0.019836
0.031555
0.024719
0.038391
0.034485
0.027649
0.042297
0.028137
0.025696
0.026184
0.037415
0.029114
0.024719
0.016418
0.017395
0.019348
0.022766
0.017883
0.012024
0.010071
0.010559
0.003235
-0.005524
0.008606
0.004700
0.010559
-0.005524
-0.008942
-0.002594
-0.010895
-0.005524
-0.017242
-0.005524
-0.012848
-0.014801
-0.021149
-0.021149
-0.009918
-0.015778
-0.004547
-0.021637
-0.021149
-0.017242
-0.016754
-0.021637
-0.016266
-0.010895
-0.014801
-0.015778
-0.010895
-0.020660
-0.011383
-0.015289
-0.015778
-0.011383
-0.020660
-0.022125
-0.009430
-0.013824
-0.022614
-0.014313
-0.006989
-0.012848
-0.007965
-0.011871
-0.010406
0.005188
-0.008942
-0.009918
-0.002594
-0.006500
-0.012360
-0.013336
-0.004547
-0.009430
-0.007965
-0.011383
-0.009430
-0.007477
-0.013336
-0.019196
-0.030914
-0.030426
-0.028961
-0.014801
-0.025543
-0.016754
-0.028473
-0.033844
-0.028961
-0.039703
-0.031891
-0.040680
-0.042145
-0.042633
-0.044098
-0.054840
-0.059235
-0.050934
-0.049469
-0.065094
-0.062653
-0.064117
-0.061188
-0.048981
-0.058258
-0.045563
-0.037750
-0.018219
-0.021149
-0.014313
0.015442
0.033508
0.068176
0.089172
0.129700
0.130188
0.117493
0.116516
0.140930
0.130188
0.074524
0.009583
-0.001129
0.086731
0.149719
0.121887
0.072083
0.047180
0.017395
-0.009918
-0.035309
-0.049469
-0.045074
-0.048004
-0.050934
-0.044098
-0.032379
-0.042633
-0.027496
-0.020660
-0.021149
-0.016266
-0.010406
-0.025055
-0.015778
0.002258
-0.008942
-0.010406
-0.012848
-0.006500
-0.011383
0.001282
-0.011871
-0.016266
-0.000641
-0.009430
-0.011871
-0.008453
-0.013336
-0.008942
-0.010406
-0.019196
-0.013336
-0.004059
-0.012848
-0.007477
-0.011871
-0.011383
-0.007965
0.000305
-0.005524
0.007141
-0.004059
-0.005035
-0.004547
-0.005524
-0.007477
0.008118
-0.010895
0.000305
-0.001617
-0.003082
0.026184
0.042297
0.060364
0.122864
0.068176
-0.220367
-0.358551
-0.652008
-0.701324
0.300598
0.651672
0.375305
0.135071
-0.010406
-0.269684
-0.342926
-0.238434
-0.110016
-0.010406
0.055481
0.078430
0.099915
0.116516
0.114075
0.113098
0.115051
0.099426
0.075012
0.070618
0.062805
0.059875
0.050598
0.041321
0.034973
0.044739
0.037903
0.033997
0.035950
0.026184
0.014465
0.024719
0.014954
0.026672
0.013977
0.015442
0.014954
0.013977
0.004211
0.015930
0.007141
-0.001617
0.001770
0.006165
0.009094
-0.003571
0.003723
0.004211
-0.000153
0.001770
0.004211
0.004211
0.004211
0.003235
0.000793
-0.004547
0.004211
-0.002594
-0.001129
-0.000641
-0.005524
0.010559
0.007141
-0.002106
0.004700
-0.000153
0.002747
0.002258
0.001770
-0.000641
-0.003082
0.004700
0.004211
0.003235
-0.000641
0.005188
0.003235
-0.000153
0.012024
-0.002106
-0.002594
-0.008453
-0.000153
0.012512
-0.004059
0.007141
0.002258
-0.001129
-0.000153
-0.005524
0.000305
-0.002106
-0.004547
-0.002594
-0.006012
-0.005524
-0.006012
-0.005524
-0.006012
-0.001129
-0.004547
-0.014313
0.001770
-0.006989
-0.003082
-0.003082
-0.005524
-0.002106
-0.008942
-0.006989
-0.006989
-0.006500
-0.001129
-0.007965
-0.002106
-0.003082
-0.005524
-0.005035
-0.005524
-0.008453
-0.000153
-0.005524
0.000793
-0.010406
0.002258
-0.010406
0.001770
-0.005035
-0.014801
0.001282
-0.003082
-0.015778
-0.003571
-0.015289
-0.005035
-0.016266
-0.015289
-0.004547
-0.004059
-0.007965
-0.010895
-0.008942
-0.007477
0.002747
-0.015289
-0.008942
-0.008942
-0.003082
-0.001129
-0.005035
-0.002106
0.000793
0.001770
0.000793
0.002258
-0.000153
-0.002106
-0.005524
-0.004059
0.003235
0.002747
-0.002594
0.003235
-0.006012
-0.002594
-0.012848
-0.017242
-0.015289
-0.004059
-0.003082
-0.016266
-0.008453
-0.012848
-0.016266
-0.017242
-0.009430
-0.018707
-0.028961
-0.010406
-0.011871
-0.018219
-0.036774
-0.019196
-0.027008
-0.015289
-0.001129
0.002258
0.006165
-0.026520
0.003235
0.088684
-0.093903
0.422180
0.120911
-0.085114
-0.156891
-0.048492
-0.024567
0.002258
0.049622
0.061340
0.051086
0.033508
0.012512
-0.011871
-0.027008
-0.044098
-0.064117
-0.064117
-0.063629
-0.057281
-0.047028
-0.047516
-0.044098
-0.027008
-0.014801
-0.013336
-0.008453
0.002747
-0.000153
0.008606
0.014954
0.016418
0.013000
0.024719
0.014954
0.024719
0.018372
0.015442
0.019348
0.021301
0.012512
0.016907
0.009094
0.014465
0.013977
0.006165
0.016418
0.002258
-0.001129
0.009094
0.003235
0.009583
0.007629
-0.003082
0.004700
-0.002106
0.006165
0.011047
-0.004547
0.005188
0.002747
0.003723
-0.001617
-0.002106
-0.004547
-0.006989
-0.005524
0.002258
-0.002594
-0.004059
-0.003082
-0.003082
-0.000641
-0.004059
0.000305
0.000305
-0.006012
0.000305
-0.004547
-0.001129
-0.000153
0.007629
-0.000153
-0.003082
-0.002594
-0.008942
-0.000153
-0.001617
-0.001129
-0.002594
-0.004059
-0.001129
-0.000153
-0.003082
-0.004547
-0.007965
-0.004547
-0.005524
-0.006500
-0.002106
0.000305
-0.008942
0.002258
-0.008942
0.001770
0.006653
-0.007965
-0.015289
-0.001617
0.004700
0.000305
0.005188
-0.009430
-0.010406
-0.003571
0.001282
0.002258
-0.006500
0.004700
0.003723
0.000793
-0.000153
-0.004547
-0.000153
0.005188
-0.003571
0.002747
0.004700
0.001770
-0.003571
-0.005035
-0.005524
-0.000641
-0.009430
-0.003571
-0.005524
0.006165
-0.005035
-0.004547
-0.003571
0.006165
-0.003571
-0.004059
0.001282
-0.004547
-0.009918
-0.003082
0.003235
0.000793
0.000793
0.001770
0.003723
-0.008453
-0.006500
-0.006989
-0.002594
-0.002106
-0.003082
-0.002594
-0.003082
-0.011383
-0.001617
-0.000153
-0.004547
-0.003571
-0.007477
-0.011871
-0.013336
-0.016754
-0.024078
-0.023102
-0.026031
-0.015289
-0.015778
0.010071
-0.008453
-0.008453
-0.012848
0.025696
0.068665
0.234680
0.237610
0.425598
-0.222809
-0.234039
-0.148590
-0.014801
0.014954
0.090149
0.129700
0.104797
0.069641
0.010559
-0.043610
-0.062164
-0.077789
-0.095856
-0.100250
-0.099762
-0.096832
-0.077789
-0.070465
-0.058258
-0.047028
-0.051422
-0.035797
-0.033356
-0.014313
-0.006012
0.001770
-0.004059
0.011536
0.008118
0.006165
0.010071
0.015442
0.018372
0.023743
0.007141
0.013489
0.024719
0.016907
0.011047
0.021301
0.012512
0.015442
0.015930
0.019836
0.021301
0.026184
0.025696
0.023743
0.032043
0.030090
0.022766
0.020813
0.022278
0.027649
0.015442
0.024719
0.020325
0.013977
0.011536
0.016418
0.018372
0.010559
0.007629
0.003235
0.001770
0.008606
0.005188
-0.001617
-0.002594
-0.007965
0.002747
-0.013336
-0.012360
-0.000153
-0.007477
-0.001129
0.001770
-0.003082
0.010071
0.000305
0.004211
-0.008453
0.000793
-0.000153
-0.002106
0.001282
0.007629
0.003723
0.002258
0.002747
0.000305
0.001282
0.001282
0.006165
-0.006989
0.003723
0.002258
-0.000641
0.002747
0.011047
0.005188
-0.003082
-0.001129
0.006653
0.004211
0.013977
0.004211
0.003235
0.004211
0.007141
0.011536
0.010071
-0.003082
0.003235
0.000793
0.008118
0.009094
0.012024
0.002747
0.008606
0.001282
-0.005524
0.013000
-0.003082
0.001282
0.001770
-0.000641
0.014954
-0.008453
0.005188
0.003723
0.001282
0.001770
-0.001129
-0.000641
0.007141
-0.001129
0.002258
-0.000153
-0.001617
0.006165
-0.001617
0.000793
-0.007965
-0.001617
0.001770
0.001282
-0.002106
0.005188
-0.006012
0.001282
0.010559
0.002747
0.002747
0.007141
0.001770
0.005188
0.010559
-0.003082
0.005188
0.001770
-0.001617
-0.004547
-0.006989
-0.002594
0.001770
-0.006500
-0.016754
-0.010406
-0.007477
-0.023590
-0.015289
-0.023590
-0.028473
-0.028961
-0.033356
-0.023590
-0.034332
-0.042633
-0.057281
-0.048492
-0.056793
-0.042145
-0.052887
-0.061188
-0.069489
-0.082672
-0.074371
-0.074371
-0.096344
-0.088043
-0.089996
-0.084137
-0.076813
-0.077789
-0.069000
-0.066071
-0.057770
-0.043610
-0.034332
-0.009918
0.020325
0.047180
0.096008
0.100891
0.107727
0.101868
0.107239
0.177063
0.142395
0.058899
-0.122223
0.031067
0.252258
0.787903
0.491516
0.244934
-0.048492
-0.400055
-0.201813
0.070618
0.107239
0.128235
0.121399
0.072083
0.031067
-0.056305
-0.089996
-0.124664
-0.121246
-0.123688
-0.124664
-0.119781
-0.094879
-0.092926
-0.077789
-0.068024
-0.056793
-0.050446
-0.042633
-0.023102
-0.003082
0.003723
0.005676
0.001282
0.007141
0.020325
0.022278
0.028137
0.027649
0.022278
0.033020
0.040833
0.035461
0.032532
0.035950
0.031555
0.038391
0.043274
0.028625
0.033020
0.032532
0.028625
0.028137
0.028137
0.024719
0.024719
0.023254
0.020325
0.021301
0.015930
0.030579
0.005188
0.010071
0.001282
0.020325
0.000793
0.012024
-0.000153
0.000305
0.001282
0.000793
0.004211
0.006653
-0.008453
-0.005524
-0.005035
-0.010895
-0.005524
-0.013824
-0.004547
-0.003571
-0.009918
-0.006500
-0.002106
-0.004547
-0.001129
-0.001129
-0.003571
-0.003082
-0.006500
-0.000641
0.010559
0.005676
0.004700
-0.000153
0.006653
0.012024
0.019836
0.011047
0.002258
0.003235
0.019836
0.017883
0.008118
0.005188
0.008118
0.015930
0.009094
0.010071
0.016418
0.004211
0.012024
-0.000641
0.007141
0.008118
0.010071
0.002258
0.002747
-0.004059
-0.002594
0.005188
-0.001617
-0.007965
-0.001129
-0.016266
0.001282
-0.003571
-0.006989
-0.002594
-0.009430
-0.004547
0.001282
-0.014801
-0.001617
0.000793
-0.015778
-0.003082
-0.001129
0.008118
-0.001129
-0.007477
-0.001617
0.001282
0.006653
-0.007477
-0.007965
-0.008453
-0.004059
0.002747
-0.001617
-0.007477
0.002258
-0.009918
-0.000153
-0.001617
0.003235
0.001282
0.000793
-0.001617
-0.001617
-0.002594
-0.001617
0.001770
-0.002106
0.000305
-0.003571
-0.006012
0.005676
0.000793
0.001770
-0.000153
-0.005524
0.000305
0.008606
0.001282
-0.007965
-0.000641
0.004700
-0.007477
0.012024
0.009094
-0.002106
-0.003571
0.007141
0.000793
0.003723
0.000305
0.000305
0.000305
-0.012848
-0.005035
0.005188
-0.002594
-0.004059
-0.004059
-0.005035
-0.006500
-0.004547
-0.010406
0.001282
-0.012848
-0.024078
-0.066071
-0.068512
-0.024567
0.279114
0.462708
0.129211
-0.357574
-0.275055
-0.051422
0.056946
0.059387
0.076965
0.054016
0.048645
0.015442
0.019836
-0.020660
-0.040680
-0.050934
-0.053375
-0.068024
-0.061676
-0.053864
-0.052887
-0.037262
-0.040680
-0.039703
-0.035309
-0.033356
-0.015289
-0.019684
-0.012848
-0.012848
-0.005524
-0.011383
-0.005035
0.002747
0.014465
-0.005035
0.007141
0.012024
0.014465
0.012024
0.015442
0.023743
0.021790
0.014465
0.017883
0.025696
0.025208
0.014954
0.025696
0.013977
0.027161
0.025696
0.006653
0.017883
0.009094
0.018860
0.006653
0.015442
0.012024
0.004211
0.005188
0.006653
0.009583
-0.007477
0.002747
-0.005035
0.013489
-0.004059
0.000305
0.003723
-0.005524
-0.006012
-0.006500
-0.002594
-0.005524
0.002258
0.002747
0.006165
-0.007477
-0.011383
0.005676
0.001770
-0.002106
0.009094
-0.001129
-0.005035
0.002258
0.000793
0.011536
0.016418
-0.008942
0.003235
-0.000153
0.007629
0.005676
-0.007965
-0.001617
0.010559
0.000305
0.008606
0.002747
-0.010895
0.002258
-0.000641
0.009583
0.005676
0.001770
0.006653
0.003723
-0.000641
0.006165
0.006165
0.005188
0.002258
0.013000
-0.001617
0.011047
0.006165
0.007629
0.006165
0.002258
-0.002594
0.010559
0.008606
-0.002106
0.003235
-0.004059
0.002747
-0.010406
-0.003082
0.001770
0.004211
0.002747
0.006165
-0.000153
-0.003571
-0.003571
0.000305
0.007629
-0.002106
0.008118
-0.000641
0.001770
-0.001129
-0.000153
0.011047
-0.000641
0.000793
-0.001617
0.005676
-0.001129
-0.006500
0.001770
0.008606
0.000305
-0.011871
0.003235
-0.006012
0.000305
0.002258
-0.006500
-0.004547
-0.000153
-0.003571
-0.007965
0.002258
-0.000641
-0.010895
-0.008453
0.000793
-0.001129
-0.007965
-0.002106
-0.008453
-0.004059
-0.008942
-0.001129
-0.021149
-0.135406
-0.085114
-0.205231
-0.202301
0.398254
0.428040
-0.007477
0.026184
-0.138336
-0.126617
-0.015778
-0.067047
0.016418
0.018372
0.064270
0.084290
0.079407
0.051575
0.044250
0.036926
0.011047
-0.008942
-0.023102
-0.025543
-0.016754
-0.018707
-0.013336
-0.018219
-0.021149
-0.008453
-0.004547
0.008118
-0.005524
-0.011383
0.002747
0.003723
-0.001617
0.005188
0.008118
-0.000641
0.012512
0.001770
0.008118
0.005676
-0.001129
0.013000
0.004211
0.006653
0.006165
0.007629
0.004700
0.001770
-0.004059
0.007629
-0.002106
-0.007477
0.006653
0.003235
0.003723
0.007629
0.001770
-0.005524
-0.000153
-0.005524
-0.001617
0.003723
0.004700
0.005676
-0.005035
-0.009430
0.011536
-0.000153
0.002747
-0.005035
-0.004547
-0.003571
-0.001129
-0.006500
0.000793
-0.006012
-0.003082
-0.010406
0.000793
-0.001129
-0.005524
-0.007965
-0.014801
-0.000153
-0.010895
-0.008453
-0.005524
-0.013336
-0.013336
0.002258
-0.008942
-0.008453
-0.007477
-0.008453
-0.009430
-0.009918
0.000305
-0.007477
0.005188
-0.008942
-0.006012
-0.000153
0.002747
-0.004059
-0.006500
0.002747
0.001770
0.002747
0.007141
-0.007477
-0.006500
-0.006500
-0.000641
-0.001129
0.006165
-0.010406
-0.010895
-0.002106
-0.001129
0.001282
0.006653
-0.002106
-0.005035
-0.009918
-0.008453
-0.001617
0.002747
0.003723
0.001770
-0.012360
-0.007965
0.001770
-0.001129
-0.003082
0.001770
0.004700
-0.001129
0.005188
-0.007965
0.003235
0.001770
-0.009918
0.006653
0.003723
0.009583
-0.000641
-0.002106
-0.004059
-0.002106
-0.004547
0.003235
-0.002106
-0.006012
-0.004059
0.001282
-0.002106
-0.005035
-0.008453
-0.003082
-0.001129
-0.003082
-0.006989
-0.003082
-0.007477
0.001770
-0.003571
-0.000153
0.006165
-0.000153
-0.001129
-0.008453
-0.007965
-0.013336
-0.011383
0.004700
-0.003571
0.013489
0.049622
0.094543
0.174133
-0.053375
-0.198883
-0.342926
-0.383453
-0.025543
0.229309
0.142883
0.288879
0.041809
0.041809
-0.069977
-0.261383
-0.175446
-0.098297
-0.008942
0.048157
0.072571
0.083313
0.068176
0.043274
0.033508
0.024719
0.023254
0.030579
0.015930
0.016907
0.009094
0.015930
0.021790
0.021790
0.014954
0.017883
0.011536
0.009583
0.023254
0.018372
0.024719
0.024231
0.014954
0.018372
0.018860
0.017883
0.012024
0.014465
0.011536
0.019836
0.014954
0.008606
0.018860
0.019348
0.011536
0.006165
0.005188
0.006653
-0.002594
0.007629
0.012024
-0.000641
0.000305
0.007141
0.002747
0.007141
0.006653
0.010071
0.007141
-0.002106
0.001770
0.005188
0.005676
-0.000641
-0.003082
0.006653
0.003235
-0.003082
-0.000153
0.003723
-0.001129
0.003235
0.001770
-0.001617
0.001282
0.006165
-0.008942
-0.010406
-0.001617
-0.001129
-0.008942
-0.004059
-0.011871
-0.016754
-0.011383
-0.017242
-0.020660
-0.017242
-0.027496
-0.034821
-0.026520
-0.036774
-0.028961
-0.031403
-0.034821
-0.041168
-0.043610
-0.048004
-0.042633
-0.053864
-0.044586
-0.052399
-0.063141
-0.054352
-0.046539
-0.057770
-0.051910
-0.055817
-0.051910
-0.046051
-0.065582
-0.055817
-0.069000
-0.060699
-0.065582
-0.051422
-0.041656
-0.031403
-0.028473
-0.011383
-0.002106
0.008606
0.036438
0.064758
0.102844
0.120422
0.116516
0.105286
0.104309
0.134094
0.118958
0.063293
-0.015778
0.002258
0.109192
0.154602
0.144348
0.115540
0.069641
0.046204
0.000305
-0.011383
-0.038727
-0.047028
-0.036774
-0.039215
-0.047028
-0.042633
-0.034821
-0.036285
-0.029449
-0.026520
-0.018219
-0.022125
-0.020172
-0.009430
-0.010895
-0.012360
-0.003082
-0.009430
-0.012848
0.007141
-0.003571
0.005676
-0.007965
0.004211
-0.004547
-0.004547
-0.010895
-0.009918
-0.015289
-0.022614
-0.030426
-0.014313
0.014465
0.026184
0.020325
0.003235
0.003235
-0.008942
-0.071930
-0.047028
0.188782
0.108704
0.589661
0.376282
-0.198395
-0.143219
-0.236481
-0.183258
0.035461
0.118958
0.145813
0.127258
0.075012
0.037415
-0.034821
-0.089508
-0.109528
-0.132477
-0.139801
-0.133942
-0.134918
-0.124176
-0.093414
-0.092438
-0.075348
-0.065582
-0.054352
-0.027496
-0.023102
-0.015778
-0.006012
0.000305
0.000793
0.011047
0.019836
0.020813
0.023254
0.018860
0.032532
0.030090
0.033508
0.029114
0.039368
0.031067
0.026184
0.038391
0.035950
0.028625
0.026184
0.027649
0.032043
0.030090
0.032043
0.029602
0.024719
0.027161
0.026184
0.029602
0.019836
0.016907
0.022766
0.019836
0.015442
0.012512
0.015930
0.013489
0.012512
0.017395
0.017883
0.004211
0.007629
-0.003082
0.010071
0.005188
0.006165
0.004700
0.010071
0.000793
0.009094
0.008606
0.000305
0.005676
0.000793
0.001770
0.000305
-0.004547
0.003235
-0.003082
0.000793
0.010071
0.002747
-0.003082
-0.007965
0.001282
0.000793
-0.011383
-0.006989
0.001770
-0.003571
0.008606
-0.001129
-0.006500
-0.000153
0.000793
0.005188
-0.006012
0.004211
-0.001617
-0.000641
-0.004059
-0.005035
0.001770
-0.002594
-0.006012
-0.003082
-0.002594
-0.000641
-0.002594
-0.001129
-0.004547
-0.006012
0.005188
0.005676
-0.009918
-0.001129
-0.000641
-0.005035
-0.008453
0.002747
-0.003571
-0.005035
-0.004059
-0.006500
0.002258
-0.004059
-0.009430
-0.009918
0.003235
-0.004547
-0.003082
-0.006012
-0.000641
-0.011383
-0.002594
-0.009918
-0.002106
-0.003082
-0.000641
-0.006500
-0.001129
-0.000641
-0.013824
0.001282
0.001770
0.002747
0.005676
0.004700
0.005676
0.004700
0.018372
0.020813
0.021790
0.019348
0.023743
0.021790
0.021790
0.023254
0.033508
0.016907
0.024719
0.027161
0.027649
0.021790
0.020813
0.019348
0.012512
-0.006500
-0.022125
-0.044586
-0.061676
-0.076324
-0.070953
0.208801
0.891418
1.001282
0.156067
-0.998199
-0.998199
-0.295074
0.178528
0.372375
0.374817
0.272278
0.075500
-0.060211
-0.124176
-0.145660
-0.175446
-0.170074
-0.140289
-0.109528
-0.113922
-0.088043
-0.065582
-0.053864
-0.030914
-0.007965
-0.004059
0.004700
0.007141
0.014954
0.022766
0.037903
0.027649
0.031067
0.040344
0.029602
0.038879
0.025696
0.030579
0.046204
0.032532
0.037415
0.033508
0.037903
0.028137
0.029602
0.025696
0.031067
0.040344
0.037903
0.026184
0.022278
0.022766
0.023254
0.017395
0.036438
0.020325
0.020813
0.017883
0.013000
0.021790
0.010559
-0.001129
0.011047
0.003235
0.000305
0.006653
0.018860
0.008118
0.008606
0.001282
0.002747
0.006653
0.010071
0.007141
-0.002594
0.006653
0.009094
-0.011383
0.007141
-0.000153
-0.004059
0.003723
0.006165
0.008606
0.008118
0.000793
0.000793
0.001770
0.006165
0.007629
0.004211
-0.001617
-0.001617
-0.003082
-0.001617
0.004700
0.008606
-0.005035
-0.003082
0.002258
0.000305
-0.009918
0.001282
0.003235
-0.007965
0.007629
0.004211
0.000305
0.009094
-0.005524
-0.000153
0.010559
-0.000641
0.002747
0.005676
-0.003571
-0.003571
0.002258
0.000305
0.000793
0.000793
-0.001129
0.002258
-0.002106
-0.004547
0.005676
-0.002594
0.003723
0.000793
-0.013824
0.011536
-0.003082
-0.000641
0.006165
-0.002594
-0.000641
-0.001129
0.004211
0.000793
-0.003571
-0.001129
0.013489
0.001282
0.001770
0.000305
-0.001617
-0.002594
-0.000153
-0.003571
0.003235
-0.004059
-0.000153
0.008118
-0.007965
0.002747
-0.003571
0.000305
-0.005035
0.006165
-0.003571
0.001282
-0.001617
0.001282
0.001770
-0.003571
-0.001129
0.002747
0.000305
-0.004059
0.007141
0.001770
0.000305
-0.001129
-0.001617
-0.005035
0.000793
-0.006012
-0.006012
-0.003571
-0.007965
-0.006500
-0.009430
-0.013824
-0.024567
-0.018219
-0.031891
-0.043610
-0.048004
-0.072418
-0.072418
-0.101227
-0.160309
0.176086
1.001282
1.001282
0.177551
-0.998199
-0.998199
-0.233551
0.283020
0.465637
0.452942
0.312317
0.116028
-0.017242
-0.064606
-0.116364
-0.152985
-0.145660
-0.131989
-0.120270
-0.109528
-0.090973
-0.059723
-0.044586
-0.028473
-0.005524
-0.002594
0.009583
0.004700
0.015442
0.026184
0.034973
0.034973
0.025696
0.030090
0.027649
0.037415
0.030090
0.046204
0.021301
0.030090
0.032532
0.027161
0.019348
0.036926
0.026184
0.027161
0.026672
0.019836
0.023743
0.018860
0.032532
0.027649
0.022278
0.020813
0.017883
0.021790
0.012512
0.018372
0.014465
0.016907
0.015930
0.017883
0.017395
0.010559
0.003723
0.006165
0.003723
0.018372
0.005188
0.013489
0.010559
0.005676
0.017395
0.013000
-0.000641
0.006165
0.004700
0.010559
0.002747
0.011536
0.005188
-0.002106
-0.002106
0.002258
-0.000153
-0.002594
0.007629
0.007629
0.003723
-0.010895
0.003723
0.004700
0.006653
-0.004059
0.004211
0.004700
-0.004059
0.006653
0.002747
0.007141
-0.001129
-0.008942
0.013000
-0.004059
-0.002106
0.010071
0.009094
0.001770
0.001282
0.001282
0.005188
0.008606
0.010071
0.008118
-0.001617
-0.005035
0.002747
0.006653
0.008606
0.004700
-0.003571
0.001770
0.000305
0.000793
0.005188
0.001282
0.001282
0.008606
0.000305
-0.000641
0.000305
0.008118
-0.005035
0.003235
-0.001617
0.000305
0.010071
0.005188
0.005676
-0.003082
0.001282
-0.000153
-0.004059
0.008118
0.005188
0.005188
0.003235
-0.001617
0.010071
0.005188
0.003235
0.000305
-0.001129
0.006653
0.007141
0.007141
0.003723
-0.003571
-0.004547
0.019348
0.006653
0.004700
-0.002594
0.000793
0.012512
0.003235
0.005188
0.001770
0.002747
0.002258
0.008118
-0.002594
0.007629
0.006653
0.002258
0.004700
0.001770
0.006653
0.010559
0.003235
0.006165
-0.000641
0.008606
0.011047
0.007141
0.011047
0.007141
0.011047
-0.003082
0.000793
0.006165
0.001770
0.000305
0.002747
0.000305
-0.002106
0.003235
-0.006989
-0.002594
-0.007965
-0.015778
-0.003082
-0.015289
-0.009918
-0.023102
-0.024567
-0.027496
-0.033844
-0.057281
-0.072418
-0.104645
-0.146637
-0.165680
-0.208160
0.222961
1.001282
1.001282
0.190247
-0.998199
-0.998199
-0.556793
0.349426
0.842102
0.787903
0.482239
0.146790
-0.037750
-0.164215
-0.229156
-0.255524
-0.247223
-0.235504
-0.219879
-0.177399
-0.139313
-0.110504
-0.069977
-0.036774
-0.008942
0.002747
0.018860
0.024719
0.032532
0.033997
0.038879
0.053040
0.046204
0.028625
0.048157
0.040344
0.044250
0.033020
0.032532
0.033020
0.024231
0.013977
0.013000
0.022766
0.011047
0.009583
0.009094
0.009583
0.010071
-0.001617
0.004211
0.003723
-0.007477
-0.021149
-0.018219
-0.020172
-0.028961
-0.036285
-0.058258
-0.052887
-0.045074
-0.046051
-0.053375
-0.053864
-0.063141
-0.068024
-0.057770
-0.059235
-0.038727
-0.029938
-0.037750
-0.027496
-0.009918
0.017395
0.050110
0.079895
0.102356
0.110168
0.102844
0.107727
0.114563
0.128235
0.090637
0.031067
0.012024
0.088684
0.138000
0.142883
0.127258
0.088196
0.051086
0.028137
0.010559
-0.010406
-0.016266
-0.025543
-0.031891
-0.017242
-0.021637
-0.016266
-0.020172
-0.015289
-0.010895
-0.010895
-0.004059
0.000793
-0.006989
0.002258
-0.006012
0.000305
0.007141
0.003723
0.000793
-0.001129
-0.003571
-0.000153
0.006165
-0.004547
-0.003571
-0.001129
-0.003082
-0.003082
-0.010406
-0.000153
0.002258
-0.009918
-0.005524
-0.011383
0.001282
0.008118
0.000305
0.003235
-0.001617
-0.008453
-0.001129
-0.006500
0.000305
0.003235
-0.010406
0.003723
0.006653
-0.007477
-0.005035
-0.004059
-0.001129
0.000793
0.002747
-0.004547
0.001282
-0.005524
0.001282
-0.000153
-0.013824
-0.001617
-0.000641
-0.001129
-0.005524
-0.001617
0.003235
0.006165
-0.006012
0.008118
0.002258
0.001770
0.009094
0.002747
-0.002594
0.005188
0.004211
0.000793
0.003723
-0.006012
0.003723
-0.002106
0.000793
0.003723
0.009094
0.004211
-0.010895
0.003723
0.000793
-0.003571
-0.002106
0.009583
0.000305
-0.005035
0.000793
0.005676
-0.001617
0.001282
0.005188
-0.003571
-0.005524
-0.000641
0.006165
-0.002106
0.005188
0.002747
0.010559
0.007141
-0.001617
0.004211
-0.006500
0.000793
0.009583
0.009583
-0.006989
0.009094
0.001282
-0.003571
0.009583
-0.004059
-0.000641
-0.001129
-0.009918
0.004700
-0.003571
-0.014801
-0.012360
-0.011871
-0.012848
-0.018707
-0.027008
-0.037262
-0.049469
-0.059235
-0.079254
-0.067535
-0.052399
-0.108551
0.345520
1.001282
1.001282
-0.268219
-0.998199
-0.998199
0.031555
0.467590
0.587219
0.509094
0.248352
0.022766
-0.057770
-0.110016
-0.153473
-0.168610
-0.153473
-0.146637
-0.117340
-0.083649
-0.045074
-0.031403
-0.021149
-0.000153
-0.005035
0.007629
0.016418
0.022278
0.024231
0.032532
0.036438
0.037415
0.032043
0.034485
0.031555
0.032043
0.036926
0.033020
0.022278
0.040344
0.027649
0.027161
0.021301
0.037415
0.028137
0.027649
0.025696
0.034973
0.026672
0.011047
0.018860
0.023254
0.011536
0.009583
0.017395
0.008118
0.015930
0.015930
0.006653
0.010071
0.004211
0.001282
-0.000153
0.011536
-0.005035
-0.000153
0.004700
-0.002106
-0.004547
0.001770
-0.005524
-0.001617
-0.003571
-0.005035
-0.003571
-0.002594
-0.006500
-0.000641
0.007629
-0.003571
0.000793
-0.002106
-0.011383
-0.002594
-0.003571
-0.001617
0.002258
-0.000641
-0.000153
-0.013336
-0.005524
0.005188
-0.006012
-0.009430
-0.014313
0.009094
0.002258
-0.002106
-0.006012
0.000305
-0.004547
0.001282
-0.007965
-0.008453
0.001770
-0.003082
0.002258
-0.001129
0.012512
-0.006012
-0.007477
-0.002106
0.002258
0.001770
0.000793
-0.008453
0.005676
-0.005035
-0.000153
0.009094
0.000793
-0.003571
-0.006012
0.000793
-0.001129
0.006165
-0.008942
0.008606
-0.002106
-0.008942
0.000793
-0.003571
0.002747
-0.007477
-0.003571
0.003723
-0.002594
0.000305
-0.001129
-0.002594
0.011536
0.003235
0.001282
-0.002594
0.002747
-0.003571
0.005188
-0.001129
-0.002106
-0.003082
-0.000641
0.001282
0.001282
0.002747
0.000793
0.004211
-0.002106
-0.006500
0.000305
-0.001617
0.002258
0.000305
0.003235
0.007629
-0.000153
-0.003082
-0.000153
0.010071
-0.006500
-0.000153
0.007141
-0.004059
0.010071
0.001770
0.002258
-0.000641
0.004211
0.007629
0.008606
-0.001129
-0.008942
0.002747
0.004211
0.005188
0.008118
0.012024
-0.000641
0.010559
0.009583
0.008118
0.000793
-0.005524
0.010071
0.009583
0.015930
0.008606
0.004700
0.003235
0.006653
0.009094
0.008118
0.001770
-0.002106
0.007141
0.015930
0.017395
0.002747
0.005188
0.010071
-0.003082
0.003235
0.010071
0.005188
0.006653
0.003723
0.007141
0.007629
0.003723
0.005188
0.002258
0.004700
0.005188
0.007141
-0.001129
0.008118
0.004211
-0.004059
0.005676
0.005188
0.005188
0.012512
0.008118
0.004700
0.003723
-0.010895
0.018860
0.018372
0.049133
0.118469
0.220032
-0.176422
-0.794098
-0.365387
-0.290680
0.127258
0.281555
0.277649
0.230286
-0.047516
-0.184723
-0.214508
-0.207672
-0.124664
-0.047028
0.038879
0.087708
0.112122
0.132629
0.131165
0.135559
0.126282
0.130676
0.115051
0.097473
0.102844
0.087219
0.081360
0.067200
0.067200
0.048645
0.042297
0.052551
0.031067
0.035950
0.023254
0.035461
0.030090
0.029602
0.021790
0.015930
0.009094
0.019348
0.020813
0.008118
0.003723
0.003235
-0.009430
-0.009918
-0.013824
-0.005524
0.004211
0.005188
-0.004059
-0.018707
-0.015289
-0.017731
-0.011383
-0.016754
-0.019196
-0.021149
-0.027496
-0.022614
-0.023102
-0.014801
-0.021637
-0.007965
-0.024078
-0.018707
-0.014313
-0.016754
-0.017242
-0.008942
-0.006500
-0.019684
-0.013824
-0.015289
-0.004059
0.007629
-0.005035
-0.010406
0.000793
-0.012360
-0.003571
-0.002594
0.002747
-0.004059
0.002747
-0.000641
0.007141
0.007141
-0.004547
0.002258
0.003235
0.001282
0.007141
-0.001129
0.003723
0.008606
0.009094
0.003723
0.007141
0.007141
-0.006500
0.011536
0.008606
0.011047
0.011536
-0.000641
0.002747
0.006165
0.010071
0.005676
0.013000
0.006165
0.001770
0.005188
0.008118
0.008606
0.007629
0.007629
0.008118
0.014954
0.005676
0.000793
0.011536
-0.007965
0.002258
0.005676
0.003723
0.006653
0.005188
0.000793
0.007141
-0.004547
0.006653
0.003723
-0.004059
0.003723
0.009583
0.001770
0.006653
-0.003571
-0.005524
0.000793
-0.008453
0.001282
0.001770
0.006165
0.006653
0.003235
-0.005524
0.000793
0.002747
0.003723
-0.005524
0.008118
0.000305
-0.002106
0.003723
0.003723
0.002258
-0.004059
0.000305
0.000793
0.003723
0.005676
-0.006500
0.004700
0.006165
0.004211
0.001770
0.001770
0.002747
0.003235
-0.004547
0.009094
0.009583
0.004211
0.003723
0.000793
0.006165
0.000793
0.005676
0.007141
0.005188
-0.003571
0.008606
0.009583
0.000793
0.002258
-0.006500
-0.001129
0.009094
-0.008453
0.003723
-0.001129
-0.002594
0.000793
-0.002106
0.000793
-0.004059
-0.011383
-0.006500
0.000305
0.003723
0.003723
0.001282
-0.020660
-0.001129
-0.010406
-0.009430
-0.009918
-0.007965
-0.017242
-0.016754
-0.034821
-0.017731
0.014954
0.065247
0.141907
0.267395
-0.398102
-0.523590
-0.593414
-0.629059
-0.045563
0.384583
0.462708
0.058411
-0.158356
-0.219391
-0.253571
-0.233551
-0.178375
-0.107574
-0.023102
0.031067
0.066711
0.100891
0.126770
0.145325
0.155090
0.148254
0.143372
0.140442
0.134094
0.117004
0.118958
0.105774
0.092102
0.079407
0.070129
0.051086
0.061340
0.044739
0.042786
0.025208
0.023254
0.015930
0.009583
0.017395
-0.008453
-0.007477
-0.006500
-0.008942
-0.020660
-0.021149
-0.024567
-0.025055
-0.035797
-0.036774
-0.022614
-0.027985
-0.027008
-0.032379
-0.034821
-0.035797
-0.031891
-0.035309
-0.027008
-0.029449
-0.026520
-0.030914
-0.038239
-0.024078
-0.028473
-0.037262
-0.030426
-0.033844
-0.024078
-0.031403
-0.037750
-0.042633
-0.039215
-0.042633
-0.043610
-0.049469
-0.056793
-0.058746
-0.057770
-0.050934
-0.065094
-0.064117
-0.066559
-0.068512
-0.061188
-0.085602
-0.069977
-0.082672
-0.074860
-0.079254
-0.061188
-0.046051
-0.035797
-0.028473
-0.021149
-0.011383
0.014954
0.043762
0.077942
0.112122
0.120911
0.114075
0.100891
0.115540
0.122864
0.096008
0.045227
-0.001617
0.054993
0.124329
0.135559
0.113098
0.084290
0.053528
0.016418
-0.006500
-0.029449
-0.032867
-0.041168
-0.055328
-0.043121
-0.046539
-0.045074
-0.039215
-0.036285
-0.036285
-0.028961
-0.023102
-0.015289
-0.015778
-0.018219
-0.014801
-0.015778
-0.012848
-0.012848
-0.010406
-0.009918
-0.006989
-0.010895
-0.011383
-0.016266
-0.017242
-0.008453
-0.004547
-0.016266
-0.012848
-0.009918
-0.009918
0.001282
-0.007477
-0.005035
-0.013824
-0.004059
-0.013824
-0.004547
-0.000153
-0.019196
-0.008942
0.000793
-0.012848
-0.010895
0.003235
-0.001617
-0.007965
-0.011383
-0.002594
-0.001617
-0.007477
-0.013336
-0.006989
-0.006012
-0.003571
-0.003082
-0.000153
-0.006500
-0.006989
-0.004547
-0.005035
0.003723
0.000793
-0.000153
0.004211
0.002747
-0.003571
0.000305
0.004700
-0.008453
-0.015289
-0.008942
-0.008942
0.004211
-0.004547
-0.018219
-0.021637
-0.041168
-0.034821
-0.027008
-0.027496
-0.076813
-0.015778
0.512512
1.001282
0.194641
-0.998199
-0.998199
-0.236969
0.337219
0.453430
0.283997
0.112610
-0.007965
-0.075836
-0.116364
-0.142242
-0.147614
-0.145660
-0.121246
-0.104156
-0.078766
-0.060699
-0.029449
-0.018219
-0.000641
0.016907
0.022766
0.022766
0.020813
0.029602
0.040833
0.030090
0.034485
0.033997
0.031555
0.032532
0.021790
0.038391
0.027161
0.029114
0.024719
0.016418
0.016418
0.014954
0.009583
0.023743
0.014465
0.011536
0.008606
0.006165
-0.006012
0.007141
-0.001617
-0.009430
0.004211
-0.000153
0.004211
-0.001129
-0.007477
-0.009430
-0.012848
0.002258
-0.000641
-0.014313
-0.004547
-0.006012
-0.010406
-0.006989
-0.011871
0.000305
-0.010895
-0.009918
-0.020172
-0.005035
-0.008453
-0.012848
0.001282
-0.012848
-0.020660
-0.016754
-0.002594
-0.018219
-0.024567
-0.017731
-0.003082
-0.010895
-0.006989
-0.000153
-0.010895
-0.013336
-0.018219
-0.002106
-0.001617
-0.000153
-0.012360
-0.003571
-0.005524
-0.003571
0.000793
0.000305
0.006165
-0.010406
-0.011871
-0.002594
0.003723
-0.004059
-0.006500
-0.000153
-0.009918
-0.003571
0.006653
0.000305
0.002747
-0.009918
0.006165
0.007629
0.001282
0.003723
-0.008453
-0.003082
-0.001617
0.005188
-0.006012
-0.001129
-0.006012
0.000793
-0.005524
-0.005524
0.000793
-0.003571
-0.008942
-0.000641
-0.002106
-0.001617
-0.010895
-0.006012
-0.007477
-0.003082
-0.011871
-0.000153
0.001282
-0.005035
-0.001617
-0.002106
-0.003571
-0.001617
-0.014313
-0.009918
-0.004059
0.000793
0.001282
-0.001129
0.001282
-0.003571
-0.008942
0.004211
-0.005524
-0.002594
-0.000641
0.003235
-0.000153
-0.006012
-0.005524
0.001282
-0.001129
0.004211
0.001770
0.005676
-0.000153
-0.000153
-0.000153
0.006653
0.008606
0.002747
0.000793
0.002258
-0.010406
-0.011383
-0.004059
-0.013824
-0.011383
-0.013824
-0.012848
-0.023102
-0.040192
-0.038239
-0.044098
-0.107086
-0.151520
0.256653
1.001282
1.001282
-0.271637
-0.998199
-0.957184
-0.045074
0.368958
0.426575
0.285461
0.134583
0.007629
-0.085602
-0.140289
-0.156891
-0.166168
-0.153473
-0.125153
-0.110504
-0.087067
-0.058258
-0.035797
-0.015289
-0.000641
0.011536
0.026672
0.024719
0.038391
0.033020
0.040344
0.032532
0.036438
0.031067
0.027649
0.034485
0.033020
0.031067
0.031067
0.028137
0.027161
0.011047
0.013977
0.020813
0.018860
0.017395
0.015930
0.012512
0.002747
0.004211
0.013977
0.008606
0.009583
0.001770
0.002747
0.007141
0.006165
-0.002594
-0.007477
-0.004547
-0.004059
0.008606
-0.006500
-0.001617
0.000793
-0.004547
-0.007477
0.002258
-0.006989
-0.004547
0.003235
-0.003571
-0.005524
0.001770
0.005676
-0.010406
0.001282
0.003723
-0.006989
0.003723
-0.008453
-0.006989
0.002747
-0.007965
-0.011383
0.003235
0.001770
-0.000641
-0.004059
-0.003082
0.000793
-0.007965
-0.003082
0.004700
0.003723
-0.005035
-0.001129
-0.000641
0.003723
0.003235
0.002258
0.007629
-0.008942
0.004211
0.001770
-0.005524
0.003235
0.004700
-0.003571
0.004700
-0.003082
0.004700
0.006165
-0.003082
0.003723
0.003723
-0.005035
0.004211
0.004211
0.002258
0.004700
-0.003082
-0.000641
0.001770
-0.002106
0.005188
-0.000153
-0.006012
0.008118
-0.002106
0.008118
0.013977
-0.003571
-0.002594
0.006653
0.008118
0.004700
0.009583
0.002747
0.012512
-0.000641
0.008606
0.006653
-0.001129
0.003723
-0.005035
0.003235
0.012024
0.005676
0.006165
0.006165
0.005188
0.000793
0.004211
-0.001617
0.018860
0.000305
0.010071
0.001770
-0.003082
-0.002594
0.008118
0.002747
0.009094
-0.004547
-0.013824
-0.001617
-0.008453
-0.005524
-0.023102
-0.030426
-0.048492
-0.062653
-0.114410
-0.183746
-0.123199
0.359680
1.001282
1.001282
-0.131012
-0.998199
-0.807281
-0.329254
0.085754
0.268372
0.310852
0.278625
0.136536
0.042786
-0.043121
-0.109039
-0.157867
-0.197418
-0.172028
-0.156403
-0.122711
-0.106598
-0.092926
-0.060699
-0.039215
-0.007965
-0.005035
0.020813
0.027161
0.034973
0.034973
0.044739
0.046692
0.050598
0.047180
0.052063
0.050598
0.051575
0.034973
0.050110
0.033020
0.039368
0.037415
0.029602
0.037415
0.030579
0.018372
0.021790
0.019836
0.008606
0.006165
0.017395
0.012512
0.005676
0.005676
0.002258
-0.003571
-0.008453
-0.005035
-0.008942
-0.014313
-0.004059
-0.009918
0.000305
-0.012848
-0.010895
0.004700
-0.002106
-0.005524
-0.002106
0.007141
-0.004547
0.003235
-0.014313
0.001770
-0.002594
0.001770
0.006165
0.008606
0.009094
0.005676
-0.005035
-0.010895
0.009094
-0.002594
0.000793
0.002747
-0.000641
-0.005035
-0.011383
-0.000153
0.007629
-0.002106
-0.009918
0.004211
-0.005035
0.003723
-0.009430
-0.009918
0.004700
0.003235
-0.003082
-0.009430
-0.005035
0.000305
0.002258
-0.005524
0.005188
-0.004547
0.002747
0.006165
0.002258
0.003235
-0.006500
0.006165
-0.006989
0.004211
-0.012848
-0.006012
-0.002106
-0.003082
0.009094
0.001282
-0.001129
0.002258
-0.006012
-0.005524
0.001282
-0.006989
-0.008453
0.000793
-0.006989
-0.006012
-0.003571
-0.006012
-0.000641
-0.013824
-0.011871
-0.023102
-0.032867
-0.018707
-0.015778
-0.031403
-0.033356
-0.031891
-0.037750
-0.041656
-0.035309
-0.048981
-0.052887
-0.037750
-0.045563
-0.043121
-0.055817
-0.050934
-0.064606
-0.063629
-0.053375
-0.067535
-0.062653
-0.079742
-0.067047
-0.063141
-0.063141
-0.060699
-0.047516
-0.037750
-0.042633
-0.043610
-0.052887
-0.017242
-0.019684
-0.038727
-0.087555
0.077942
0.604797
1.001282
1.001282
-0.261383
-0.998199
-0.998199
-0.291656
0.427551
0.669250
0.575012
0.339661
0.111633
-0.035309
-0.139313
-0.226227
-0.257477
-0.262360
-0.256500
-0.221344
-0.195465
-0.157379
-0.133453
-0.097321
-0.076813
-0.050446
-0.020660
-0.009918
-0.003082
0.015442
0.009094
0.020813
0.023254
0.030579
0.020325
0.029114
0.035950
0.041321
0.025696
0.026184
0.027161
0.024719
0.039856
0.029114
0.032532
0.018860
0.023743
0.026184
0.028625
0.032532
0.024719
0.020813
0.010559
0.021790
0.027649
0.020813
0.024719
0.013977
0.008606
0.012024
0.016907
0.018860
0.004211
0.004700
0.011047
0.000305
0.009094
0.012024
-0.002594
0.002258
0.000793
-0.001617
-0.006500
-0.003082
0.004211
-0.004059
-0.005035
-0.008942
-0.009430
-0.007965
-0.002594
-0.009918
-0.010895
-0.017242
0.000793
-0.005524
-0.017731
-0.003082
-0.012360
-0.015778
0.001770
-0.018219
-0.006989
-0.001129
-0.012848
-0.011871
-0.006012
-0.003082
-0.008453
-0.007477
-0.004059
-0.002106
-0.003571
-0.005035
-0.006012
-0.006012
-0.004059
-0.011871
-0.004059
0.001770
0.000793
-0.013824
-0.005035
-0.008942
0.001282
-0.011871
0.002747
0.000305
-0.004547
-0.005035
-0.005524
0.001770
-0.010406
-0.000641
-0.006012
-0.002106
-0.001129
0.006165
0.005188
0.001770
-0.001129
-0.003082
-0.000641
-0.007477
-0.001129
-0.000153
0.004211
0.012512
0.012024
0.012512
0.010071
0.016907
0.020325
0.015930
0.024719
0.026184
0.014465
0.018372
0.014465
0.017883
0.015930
0.008606
0.024231
0.018860
0.011047
0.011536
0.015442
0.007141
0.010559
0.003723
-0.003571
-0.010406
-0.010895
-0.020660
-0.012360
-0.020660
-0.035309
-0.045563
-0.056305
-0.062164
-0.065582
-0.065582
-0.054840
-0.043610
0.416321
1.001282
0.733704
-0.361481
-0.641266
-0.437653
-0.192047
0.112122
0.262024
0.282532
0.231750
0.148743
0.055481
-0.020660
-0.088531
-0.133942
-0.169098
-0.177887
-0.182281
-0.180817
-0.170563
-0.156891
-0.139801
-0.124176
-0.115875
-0.100250
-0.087555
-0.071930
-0.069489
-0.036285
-0.038727
-0.037750
-0.015778
-0.018219
-0.014313
-0.003082
-0.004059
0.000793
0.001282
-0.002106
0.017395
0.009583
0.015930
0.006653
0.010071
0.020813
0.014954
0.012024
0.018860
0.020813
0.020325
0.009094
0.007629
0.009583
0.018372
0.016907
0.015442
-0.001617
0.012512
0.012512
0.016418
0.020325
0.010071
0.002258
0.004700
0.002747
0.008118
0.005676
0.013489
0.006653
-0.003571
-0.003082
0.005676
0.001282
0.001282
-0.010406
-0.004059
0.000305
-0.004547
-0.009430
0.003723
-0.008453
0.001282
0.000305
-0.002594
0.008606
-0.014801
-0.006500
0.005676
-0.006012
-0.007965
-0.006989
-0.008453
-0.004547
-0.003082
-0.003571
-0.005035
-0.005524
-0.004059
-0.007965
-0.003082
-0.006989
-0.004547
0.002258
-0.001617
-0.008942
-0.001617
-0.006989
0.000793
-0.006989
0.003235
-0.006500
-0.003571
-0.008453
-0.005035
-0.004547
0.001770
-0.009430
-0.004059
-0.007965
0.006653
0.003723
-0.011871
-0.014313
-0.005035
0.005188
0.000793
-0.006500
-0.003082
-0.003082
-0.004059
-0.005524
-0.006989
0.003723
0.001282
-0.002106
-0.007477
0.005676
-0.006500
-0.003571
-0.002106
-0.008942
0.003235
-0.004547
-0.008942
-0.002594
-0.006012
-0.006012
0.002258
0.003723
-0.012360
0.002258
-0.007477
-0.001617
-0.006500
-0.004547
-0.009918
-0.006012
-0.012360
0.009094
0.004211
-0.004547
-0.003082
0.001282
-0.002594
-0.000153
-0.006989
-0.002594
-0.005524
-0.005524
-0.009430
-0.005524
0.006653
-0.001129
0.004211
0.002258
-0.013336
0.015442
0.036438
0.046692
0.011047
0.134094
0.369446
0.372864
-0.262848
-0.750153
-0.357086
0.091125
0.269836
0.221985
0.079895
0.030090
-0.040680
-0.093903
-0.122711
-0.115387
-0.101715
-0.084625
-0.069489
-0.052887
-0.045563
-0.013336
-0.006989
0.005676
0.019836
0.020813
0.018372
0.028137
0.026184
0.024719
0.037415
0.032532
0.034973
0.033997
0.028137
0.027161
0.032043
0.024719
0.029114
0.033020
0.020813
0.025696
0.020813
0.019348
0.028625
0.019348
0.017883
0.012024
0.008606
0.011047
0.017395
0.011047
0.007629
0.013977
0.013000
0.002258
0.003723
-0.004059
0.005676
-0.003571
-0.004059
0.001770
-0.004059
-0.010406
-0.009430
-0.008942
-0.006500
-0.006500
-0.012360
-0.002106
-0.002106
-0.022125
-0.011871
-0.006989
-0.009918
-0.002594
-0.014801
-0.007965
-0.006012
-0.009430
-0.011871
-0.001129
-0.007477
-0.005035
-0.006500
0.000305
0.000305
0.000793
-0.005035
-0.002594
0.003235
-0.000641
0.003235
-0.010406
-0.004547
-0.001617
0.004700
-0.001617
-0.002106
-0.003571
-0.003571
0.002258
-0.005524
0.003723
-0.004547
0.000793
-0.004059
-0.002594
-0.005035
-0.000641
-0.001617
-0.007477
-0.010406
-0.003082
0.012512
-0.005035
-0.006500
-0.006989
0.002258
0.003723
-0.001129
-0.004547
-0.009430
-0.002594
-0.007477
0.001770
-0.008942
-0.002594
-0.014313
-0.010406
0.002258
-0.010895
-0.000153
-0.002106
-0.004547
-0.010895
0.001282
-0.002106
-0.004059
-0.001617
0.003235
-0.008453
-0.007965
0.000793
-0.005524
-0.009430
0.000793
-0.003082
-0.007477
0.003723
-0.003082
0.004700
-0.001129
-0.007477
-0.000153
-0.001129
-0.000153
-0.005035
-0.001129
0.001282
0.004700
0.003235
0.001770
0.006165
-0.001617
-0.000641
-0.002106
0.003723
-0.006012
-0.010895
-0.012360
-0.022614
-0.017242
-0.026520
-0.059235
-0.063141
-0.085114
-0.120270
-0.115387
-0.031891
0.381165
1.001282
1.001282
-0.110992
-0.998199
-0.998199
-0.418121
0.149719
0.427551
0.461243
0.309387
0.106750
-0.031403
-0.112946
-0.170074
-0.218903
-0.234528
-0.223785
-0.190094
-0.159821
-0.132965
-0.104156
-0.076324
-0.036774
-0.020172
0.005188
0.025208
0.032043
0.046204
0.043762
0.045715
0.050110
0.053528
0.057922
0.044739
0.056458
0.044250
0.039368
0.033997
0.047180
0.038391
0.040344
0.022766
0.023254
0.019836
0.026672
0.037903
0.009583
0.016418
0.023254
0.008606
0.013489
0.013000
0.013977
0.003723
0.001770
0.015930
0.009094
0.005188
0.001282
-0.001617
0.000793
0.004700
-0.008942
-0.003082
0.000305
-0.000641
-0.000153
0.004700
-0.005035
0.000793
-0.005035
-0.003082
-0.000641
-0.001617
-0.004547
0.006165
-0.002594
-0.004059
0.001770
0.001282
0.003235
-0.006989
-0.004059
0.005676
0.004700
-0.003571
-0.002594
-0.001617
-0.001617
-0.004547
0.000793
-0.008453
-0.001129
-0.002106
-0.000153
0.003723
0.003723
0.004700
-0.005035
0.002747
-0.002106
-0.007477
-0.002594
0.008606
0.001770
-0.004547
0.008118
-0.009918
-0.001129
-0.007965
-0.002106
-0.002594
-0.011871
-0.004547
-0.005524
-0.010406
-0.002594
-0.007477
-0.000153
-0.006989
-0.004059
-0.008942
-0.007965
-0.008942
-0.001617
-0.010406
-0.006500
-0.005524
-0.011871
-0.001617
-0.005524
-0.009918
-0.000641
0.000305
-0.009918
-0.013824
-0.007965
0.003723
0.001770
0.001282
-0.010895
0.003723
-0.009918
-0.002106
0.000305
0.005676
0.006653
-0.003571
-0.000641
0.002258
0.003723
0.009583
0.010071
0.010071
0.007629
0.002258
0.000793
-0.005524
0.008606
-0.002106
0.006653
0.007141
0.000305
-0.004547
-0.013336
-0.023102
-0.028961
-0.040192
-0.048492
-0.072906
-0.097321
-0.131500
-0.163239
-0.224762
-0.113434
0.502258
1.001282
1.001282
-0.063629
-0.998199
-0.998199
-0.506500
0.184387
0.531067
0.505676
0.317200
0.042786
-0.154449
-0.266754
-0.304352
-0.344879
-0.357086
-0.328278
-0.278473
-0.258942
-0.220856
-0.192535
-0.140289
-0.109039
-0.026031
0.025208
0.072083
0.095520
0.106750
0.123352
0.135559
0.176086
0.158508
0.117493
0.031067
0.069641
0.153137
0.200500
0.183411
0.159485
0.137512
0.094543
0.074524
0.056946
0.035461
0.033508
0.020813
0.015930
0.016907
0.017395
0.014954
0.019836
0.016907
0.028625
0.024231
0.018372
0.017883
0.025696
0.018860
0.016418
0.010559
0.020813
0.020813
0.018372
0.014465
0.009583
0.022278
0.017883
0.009583
0.016418
0.010559
-0.002594
0.017883
0.011047
0.004700
0.009094
0.001282
0.004211
0.006165
0.004211
0.000793
-0.004547
0.003235
0.000793
-0.000641
0.001770
0.003723
0.003235
-0.004059
-0.009918
-0.001129
0.008118
0.003723
-0.009430
-0.006012
-0.003571
-0.000153
-0.010895
-0.002106
0.001282
-0.004547
0.006165
-0.010895
-0.016266
0.000305
-0.002594
-0.015778
0.000793
-0.006012
-0.003571
-0.015778
-0.006012
-0.004547
-0.001129
-0.002594
-0.002106
-0.010895
-0.003082
0.000793
-0.009918
-0.006012
-0.000153
-0.006500
0.006165
-0.007965
0.000793
0.004700
0.000793
-0.002106
-0.009918
0.000793
-0.007477
-0.006012
0.001282
-0.004547
-0.006012
-0.004547
-0.002594
-0.000641
-0.004059
-0.007477
-0.000641
0.001282
-0.003082
-0.006989
-0.006500
0.001282
-0.008453
0.001770
-0.009430
0.002258
-0.009430
0.002258
-0.001129
-0.002594
0.009583
-0.001129
-0.003082
0.002747
0.005676
0.005188
0.000793
-0.003082
0.005188
0.016907
0.000305
0.011536
0.003723
0.013977
0.018372
0.017395
0.033020
0.039856
0.049133
-0.045563
-0.370758
-0.685699
-0.344391
0.021790
0.567200
0.399719
0.083313
-0.205719
-0.253571
-0.245758
-0.187653
-0.092438
-0.047028
-0.006500
0.018860
0.070618
0.095520
0.079407
0.063782
0.080872
0.068665
0.057434
0.047180
0.032043
0.033508
0.032532
0.033508
0.030090
0.032532
0.030579
0.023254
0.029602
0.032532
0.024719
0.035461
0.030090
0.034485
0.032532
0.028137
0.029114
0.026184
0.040344
0.032043
0.033508
0.040344
0.030579
0.033997
0.029602
0.033020
0.025696
0.030090
0.036926
0.023254
0.026184
0.028625
0.020813
0.029114
0.024719
0.021790
0.024719
0.015442
0.020325
0.020325
0.010071
0.018372
0.017395
0.019348
0.011047
0.010559
0.002747
0.008118
0.015442
0.008118
0.007141
0.001770
0.006165
0.015442
0.000793
-0.003082
0.000793
-0.003571
0.010559
0.009583
0.002258
0.005188
-0.002594
-0.006012
-0.000153
0.000305
0.006653
0.000793
0.002258
0.005676
0.001282
-0.002594
0.006653
-0.004547
0.002747
-0.002594
0.000793
0.001770
-0.005035
-0.001617
-0.005035
-0.000641
0.000793
0.002258
-0.006989
-0.002106
-0.002106
-0.005524
-0.000641
-0.007965
0.006165
-0.009918
0.001282
-0.003082
-0.000153
-0.009918
0.000305
-0.005035
-0.007965
-0.010406
-0.009430
0.003723
0.006165
-0.011383
-0.008453
0.003235
-0.005524
-0.005035
-0.004547
-0.001617
0.002747
-0.007965
-0.001617
0.001770
0.004211
-0.003571
-0.005524
-0.003082
0.000305
-0.006500
-0.008453
0.005188
-0.000641
-0.006500
-0.006012
-0.009918
0.000793
-0.006989
-0.005035
-0.001129
-0.001617
-0.003571
0.007629
-0.007965
0.001282
-0.002106
-0.002106
0.003723
-0.006989
0.005188
-0.000641
0.009583
0.005676
-0.004059
0.000793
0.003723
-0.003571
0.013000
0.008606
-0.004059
0.005188
-0.009430
-0.005524
0.002258
0.004700
-0.003571
-0.001617
-0.013824
0.007141
-0.005524
-0.010406
-0.005035
0.006653
-0.006500
-0.005035
-0.008942
-0.004547
-0.008453
-0.009918
0.006165
-0.001129
-0.001129
0.008606
0.032532
0.077942
0.007141
0.061340
-0.139313
0.266418
0.430969
-0.191071
-0.117340
-0.083160
-0.024078
0.010559
0.060852
0.061340
0.040344
0.023743
-0.000641
-0.020660
-0.046051
-0.060211
-0.068512
-0.065582
-0.070953
-0.063629
-0.064606
-0.048981
-0.054840
-0.034821
-0.025055
-0.020172
-0.007477
0.002747
-0.010406
0.002747
0.005188
0.020325
0.015442
0.017395
0.016418
0.025208
0.025208
0.016907
0.025208
0.025208
0.018860
0.017883
0.018372
0.021301
0.003235
0.015930
0.007141
0.015930
0.015442
0.013000
0.011047
0.008118
0.002258
0.014954
0.008606
0.000793
0.010559
0.011536
0.009583
0.005188
0.013000
0.014954
0.009583
0.002258
0.011047
0.004700
0.013489
0.016418
0.008118
0.008118
0.005676
0.009094
0.015442
0.010071
0.010559
0.015930
0.013000
0.018372
0.000793
0.010071
0.011047
0.013489
0.010559
0.008606
0.007141
0.006653
0.012024
0.013489
0.002258
0.001282
0.014954
0.009583
0.005676
0.002747
0.002747
0.006165
0.012024
0.006653
0.005188
-0.001129
-0.002594
0.002258
0.004700
0.005676
0.005188
0.016418
0.003723
0.008118
0.013000
0.011536
0.006165
0.013977
0.011047
0.012024
0.008606
0.001770
0.018372
0.012024
0.012024
0.010071
-0.002106
0.002747
-0.000153
0.006165
0.002258
0.004700
-0.007965
0.001770
-0.000641
-0.003082
0.007141
-0.003571
-0.002594
-0.001129
0.004700
0.003723
-0.000641
0.001282
0.004700
0.003235
0.013000
0.008606
0.003723
0.006165
0.003723
-0.000641
0.003723
0.007141
0.002747
0.006165
0.005188
0.001770
-0.000153
0.004700
-0.006012
-0.003082
-0.001129
-0.001617
0.000305
0.000305
0.004211
-0.000641
-0.007477
0.002258
-0.004059
0.006653
-0.010406
0.005676
0.001770
0.001770
-0.002106
0.003723
-0.011871
-0.015778
-0.027985
-0.010895
-0.010895
-0.010895
0.013000
0.025696
-0.001617
-0.008453
-0.034332
-0.114899
-0.042145
0.235168
0.145325
0.671204
0.377747
-0.234528
-0.359039
-0.331207
-0.057770
0.118469
0.168762
0.151672
0.099426
0.069153
-0.008453
-0.029449
-0.063141
-0.081696
-0.118317
-0.127594
-0.137360
-0.131500
-0.123199
-0.105621
-0.092926
-0.081207
-0.075348
-0.062164
-0.056793
-0.060699
-0.041168
-0.053375
-0.042145
-0.047516
-0.045074
-0.045074
-0.050446
-0.046539
-0.045563
-0.044098
-0.049957
-0.046051
-0.056305
-0.041656
-0.043610
-0.052887
-0.053375
-0.055817
-0.035309
-0.022614
-0.028473
-0.006989
0.009094
0.033020
0.040344
0.083313
0.116028
0.131165
0.129211
0.138489
0.147278
0.127747
0.100891
0.062317
0.011536
0.045227
0.139465
0.188293
0.177063
0.120422
0.084290
0.061340
0.028137
0.012512
0.000793
0.001282
-0.014313
-0.013824
-0.006500
-0.010406
-0.003082
0.002747
-0.001617
-0.008453
0.001282
-0.004059
0.010071
-0.003082
0.007629
0.009583
0.006165
0.009094
0.004211
0.005188
-0.000641
0.000793
0.000305
0.009094
-0.006012
0.006653
-0.007965
0.005676
0.005188
0.006165
-0.001617
0.004211
0.001282
0.002258
0.002258
0.003235
0.007629
0.002258
0.003723
0.004700
0.007141
0.000305
0.004211
0.009094
0.001770
-0.003571
-0.000153
0.012512
0.004700
-0.002106
-0.003082
0.005188
0.001770
0.006165
0.001770
0.004211
-0.003082
0.001282
-0.000641
0.001770
-0.003082
-0.007965
0.003723
-0.001129
-0.008453
0.004211
-0.004059
0.001282
-0.003571
-0.002594
-0.003082
-0.002106
-0.008453
-0.003082
-0.014801
0.005676
0.001770
0.003235
-0.003082
0.002747
-0.000641
0.002747
0.008606
0.008118
0.009583
0.001770
-0.004059
0.004211
-0.006500
-0.006500
-0.009918
-0.009430
-0.003571
0.013489
0.018860
0.016418
0.008606
0.002258
0.011536
0.002747
0.004700
0.013489
0.049133
0.029114
0.084290
0.225891
0.495422
0.520325
-0.217438
-0.371246
-0.235992
0.013489
0.129211
0.117493
0.130188
0.051575
0.026672
-0.024078
-0.059723
-0.075836
-0.097809
-0.137848
-0.144684
-0.146637
-0.146149
-0.140289
-0.127106
-0.097321
-0.077789
-0.053375
-0.046539
-0.027985
-0.022125
-0.012848
-0.010895
-0.009918
0.000793
0.019348
0.022766
0.029114
0.025208
0.026672
0.040833
0.030579
0.027161
0.040833
0.043762
0.032532
0.031555
0.036926
0.036926
0.033997
0.036438
0.032532
0.025696
0.021301
0.021790
0.024231
0.027649
0.024719
0.026672
0.012512
0.024231
0.017395
0.014954
0.018860
0.013000
0.020325
0.016907
0.016418
0.009583
0.015930
0.013977
0.006165
0.015442
0.008606
0.006653
0.012512
0.005188
0.011047
0.006653
0.008606
0.012024
0.016907
-0.003571
-0.000153
0.004700
0.007629
-0.001617
0.003235
-0.005035
0.005676
0.000793
-0.005524
0.003723
0.007141
0.001770
0.005188
0.001770
0.007141
-0.011383
0.001282
0.002258
0.007141
0.002747
0.005676
0.007629
0.004211
0.000793
0.005188
0.021301
0.007629
0.008606
0.015442
0.009094
0.012024
0.012512
0.015442
0.018860
0.024719
0.014954
0.024231
0.003235
0.013000
0.019836
0.019348
0.013977
0.013000
0.013977
0.008606
0.000305
0.000793
0.005676
-0.000641
0.010071
-0.001129
-0.006500
-0.000641
-0.002594
-0.010895
-0.005524
-0.006500
-0.008453
-0.010895
-0.002594
-0.003082
-0.004547
-0.002594
0.001282
0.000793
-0.008942
-0.004547
-0.004547
0.004211
0.007629
-0.000641
0.002258
0.007141
0.000305
0.014954
0.000793
0.000305
0.006165
0.012512
0.015442
0.018372
0.004211
0.006653
0.012024
0.012024
0.008118
0.009583
-0.005524
0.002258
-0.003082
0.004211
0.019836
-0.018219
-0.015778
0.013000
0.004211
0.420715
0.456360
-0.166168
-0.165680
-0.196442
-0.037262
0.065247
0.076965
0.099915
0.071106
0.061829
0.043274
0.001770
-0.012360
-0.038239
-0.046539
-0.061676
-0.082672
-0.065094
-0.059723
-0.053375
-0.050934
-0.040680
-0.036285
-0.025543
-0.013824
-0.009430
0.003235
0.005188
0.001282
0.009583
0.005676
0.020325
0.016418
0.021790
0.027161
0.028137
0.026184
0.026184
0.019348
0.025208
0.019836
0.031067
0.026672
0.029602
0.021301
0.020813
0.020325
0.019836
0.022766
0.017395
0.024231
0.019348
0.023254
0.015442
0.024231
0.008118
0.021790
0.019348
0.025208
0.012512
0.012024
0.018860
0.016418
0.004700
0.014954
0.015442
0.010071
0.012512
0.016418
0.009094
0.017883
0.002747
0.000305
0.005676
0.011536
0.008606
0.010071
0.006165
0.008118
0.003723
0.014465
0.003235
0.001282
0.003723
0.007629
0.004700
-0.002106
-0.000153
-0.002106
0.003235
0.005188
-0.003082
0.007629
-0.003571
0.002747
0.005676
-0.002106
0.000793
-0.007477
0.007141
0.008606
-0.004547
-0.000641
0.003723
-0.005035
-0.005035
-0.006989
-0.007965
0.002747
-0.003571
-0.002106
-0.002106
-0.006012
-0.010406
-0.009430
0.003235
-0.000153
-0.001129
-0.006989
0.011047
0.000305
0.004211
-0.004059
0.000305
0.001770
0.012512
0.003235
0.006165
0.004700
0.005188
0.009094
0.013977
0.003235
0.002747
0.008606
0.008118
0.017395
0.005188
0.009583
0.009094
0.013000
0.010071
0.001770
0.010559
0.007629
0.006165
0.007141
0.008606
0.008118
0.006653
0.013977
0.004700
0.009583
0.000305
0.002258
0.009094
0.004211
0.011536
0.001770
0.001770
-0.002594
0.003723
0.005676
0.012024
0.003723
0.006165
0.007141
0.010071
0.003723
0.011536
0.009094
0.031067
-0.026031
-0.142731
-0.105133
-0.324371
-0.082184
0.638000
0.296204
0.106262
-0.049469
-0.256500
-0.060699
-0.071930
-0.042145
0.030579
0.048645
0.061829
0.072083
0.056458
0.042297
0.006165
-0.014313
-0.033844
-0.039215
-0.047028
-0.033844
-0.026520
-0.035309
-0.039215
-0.028961
-0.011383
0.005188
0.008118
0.000793
0.008606
0.008118
0.005676
0.016907
0.018372
0.016418
0.016418
0.019836
0.036438
0.018372
0.024231
0.020813
0.027649
0.026184
0.028625
0.015930
0.016418
0.026184
0.019836
0.020325
0.022766
0.014465
0.015930
0.016907
0.020813
0.018372
0.010071
0.010071
0.017883
0.013000
0.018860
0.013977
0.012024
0.015930
0.011536
0.009583
0.014954
0.015442
0.016907
0.019348
0.014465
0.013977
0.006653
0.010559
0.005676
0.017883
0.015930
0.001770
0.007141
0.009094
0.005188
0.011047
0.017395
0.002747
0.012024
0.014465
0.009583
0.005676
-0.001129
-0.000153
0.005188
0.009094
0.004211
0.017395
-0.000641
0.004211
0.011047
0.005676
0.002258
0.008118
-0.005524
0.003235
0.005188
0.003235
0.005676
-0.003571
0.007629
-0.003082
0.005676
0.016418
-0.001617
0.005676
0.002747
0.008118
0.000305
0.008606
-0.012848
0.004211
0.006653
0.010559
0.006165
-0.002106
0.010559
0.001770
-0.003571
0.000305
0.005676
0.002258
0.007629
-0.000641
0.009583
-0.003571
-0.004059
0.003235
0.004211
0.004700
0.010559
-0.001129
0.008118
0.006653
0.008606
-0.000641
0.005676
-0.000641
0.004211
0.007629
-0.003082
-0.000153
0.006653
0.002258
0.005676
0.000793
-0.001129
0.007629
0.007141
0.007629
0.002258
-0.004059
0.000305
0.005188
0.004700
0.009094
0.004700
0.006165
0.011047
0.012512
0.003723
0.007141
0.009094
0.011047
0.005676
0.019348
0.010559
0.019348
0.006653
0.002747
0.002747
0.014465
0.021790
0.032043
0.050598
0.054504
-0.001617
-0.115387
-0.402985
-0.281403
-0.044586
0.541321
0.550110
0.172180
-0.335602
-0.236969
-0.190582
-0.120758
-0.032867
0.005188
0.056458
0.081360
0.056458
0.058899
0.019836
-0.014801
-0.031891
-0.031891
-0.032379
-0.029449
-0.018707
-0.015289
-0.004547
-0.007965
0.009583
0.022278
0.025696
0.021790
0.025696
0.018372
0.012512
0.029602
0.041321
0.039368
0.043274
0.049622
0.045227
0.042786
0.043274
0.039856
0.041809
0.037415
0.028137
0.032043
0.033508
0.032532
0.031555
0.020325
0.022278
0.020813
0.020325
0.021301
0.018372
0.006165
0.013977
0.015930
0.013977
0.008118
0.013000
0.009094
0.016907
0.013000
0.024719
0.003235
0.018860
0.019836
0.022278
0.021301
0.020325
0.023743
0.015930
0.009583
0.007629
0.016418
0.008118
0.024231
0.014465
0.014465
0.016418
0.009583
0.016418
0.011536
0.012512
0.006165
0.011047
0.008118
0.017395
0.018372
0.001282
0.001770
0.008606
0.010071
0.015442
0.016907
0.000305
0.013489
0.005188
0.000793
0.017883
0.003723
0.004211
0.006653
0.009094
0.006165
0.016907
0.007141
0.004211
0.007629
0.007629
0.007141
0.010559
0.006165
0.016418
0.016907
0.002747
0.007629
0.003235
0.007629
-0.007965
0.000793
0.003723
0.001770
0.003235
-0.003082
-0.007965
-0.012848
-0.009430
-0.009918
-0.014313
-0.027008
-0.029449
-0.023590
-0.028961
-0.036774
-0.036774
-0.028473
-0.041168
-0.048492
-0.055328
-0.044098
-0.056305
-0.068024
-0.058258
-0.064606
-0.080231
-0.080231
-0.086578
-0.074860
-0.090485
-0.094391
-0.098785
-0.093903
-0.088531
-0.081696
-0.074371
-0.050934
-0.039215
-0.036285
-0.022614
-0.008453
0.024231
0.067200
0.100891
0.143860
0.141907
0.139954
0.137512
0.147278
0.177063
0.147766
0.081848
0.016907
0.096985
0.174622
0.193176
0.176086
0.136047
0.096985
0.063293
0.029602
0.010559
-0.001617
-0.009430
-0.014313
-0.031403
-0.027496
-0.024567
-0.010895
-0.018707
-0.003571
-0.010895
-0.017731
-0.006500
-0.009918
-0.006500
0.001282
0.039856
0.037415
0.007629
-0.016754
0.051086
0.280090
0.512512
0.567200
0.112122
-0.587555
-0.410309
-0.049469
0.136536
0.226379
0.152649
0.118469
0.068176
0.020325
-0.033356
-0.061676
-0.115875
-0.150055
-0.154449
-0.144684
-0.155914
-0.137848
-0.115387
-0.085114
-0.073883
-0.066071
-0.053375
-0.034821
-0.025543
-0.021149
-0.010406
-0.000641
0.005676
0.017395
0.023743
0.026184
0.034485
0.033997
0.031067
0.040344
0.042786
0.049133
0.053040
0.049133
0.056946
0.064270
0.051575
0.042786
0.056458
0.046692
0.045227
0.041321
0.033997
0.038391
0.041809
0.035461
0.038391
0.034485
0.019348
0.032532
0.027649
0.029602
0.019836
0.024719
0.013000
0.022278
0.020325
0.011047
0.014954
0.013000
0.016418
0.017395
0.013977
0.012512
0.022766
0.018860
0.018372
0.009094
0.021790
0.014954
0.014465
0.015930
0.004700
0.016418
0.013977
0.007141
0.012024
0.014954
0.010071
0.005676
0.010559
0.019348
0.017883
0.004700
0.012024
0.004211
0.004700
0.013977
0.015442
0.006165
0.001770
0.014954
0.012512
0.012024
0.004211
0.010071
-0.002106
0.000793
0.009094
0.006165
0.004211
0.005188
0.003235
0.018860
-0.000153
0.000793
0.004700
0.012512
-0.002106
0.007141
0.002258
0.006165
-0.001129
-0.005035
0.017395
0.004211
0.004211
0.000793
0.003723
0.006165
0.004211
0.003235
-0.001129
0.008606
-0.004059
0.007629
0.001282
0.003235
0.004211
0.014465
0.003723
-0.002106
0.006653
0.003723
0.000305
0.002747
0.000305
-0.001617
0.001770
-0.002106
0.001282
0.008606
0.006165
-0.001617
0.003723
0.006165
-0.001129
0.005188
0.000305
-0.001129
0.008118
0.005188
0.005188
0.009094
0.004700
0.005188
0.005188
0.006653
0.002747
0.011536
-0.000641
0.013489
0.005188
-0.002106
0.013489
0.012024
0.008118
-0.001129
0.002258
0.007629
0.005188
0.008606
0.014954
0.008118
-0.000641
0.004211
0.000305
0.002747
0.002747
-0.003571
0.009094
0.008606
0.003235
0.010071
0.002258
0.004700
0.003723
-0.006500
0.001770
0.004211
-0.008453
0.005676
0.005676
0.018860
0.042297
-0.048981
-0.058258
-0.086090
0.289368
0.440735
-0.033356
-0.127106
-0.094879
-0.074860
-0.029938
0.040833
0.055969
0.056458
0.050598
0.028137
0.021790
-0.002594
-0.020172
-0.036285
-0.054840
-0.053375
-0.043610
-0.041656
-0.030914
-0.034332
-0.022125
-0.017242
-0.016266
-0.000153
-0.008453
-0.006500
0.005188
0.004700
0.011047
0.014954
0.009583
0.018372
0.026184
0.015442
0.030090
0.024231
0.026184
0.027161
0.025696
0.026672
0.031555
0.023743
0.032043
0.028625
0.021301
0.026672
0.022766
0.029114
0.026672
0.013489
0.014954
0.013977
0.013977
0.012512
0.008606
0.013489
0.008606
0.016418
-0.004547
0.017883
0.010071
0.005188
0.013489
0.004700
0.004211
0.003723
-0.003082
-0.002106
-0.000641
0.005676
-0.006500
0.001770
0.005188
0.009094
0.001282
0.001770
0.004700
-0.004547
0.006165
0.003235
-0.001617
0.012024
-0.001617
0.001770
0.000793
0.002258
0.004700
0.008606
0.004700
0.006165
0.003235
0.000793
-0.001129
0.000793
-0.004547
0.008606
0.009094
0.009094
0.005676
0.009583
0.002258
0.005188
0.003723
0.002747
0.010071
0.013977
0.003235
0.003723
0.009583
0.015930
0.009583
0.009583
0.008606
0.008118
0.020813
0.013489
0.002747
0.010559
0.010559
0.006165
0.005188
0.013977
0.010559
0.014954
0.008606
0.006653
-0.004059
-0.001617
0.003235
0.007629
0.007629
0.003723
0.009583
0.008118
-0.003571
-0.000153
0.002258
0.003723
0.006653
0.000793
0.004211
0.008606
0.005676
0.003723
0.006653
-0.000641
0.008606
0.011536
0.005676
0.011536
0.011047
0.014465
0.013977
0.008118
0.015442
0.021790
0.007141
0.014954
0.008118
0.006653
0.004211
0.004700
0.006165
0.010071
0.003235
0.014954
0.003723
0.012512
0.008606
-0.005035
0.003235
0.003235
0.005676
0.006653
-0.007965
-0.013824
-0.001129
-0.000153
0.006165
-0.000641
-0.007477
0.003235
-0.005035
0.013000
0.005188
0.002258
-0.002594
0.001282
-0.008942
0.008118
0.007141
0.005676
0.043274
0.085754
0.171692
-0.155914
-0.467926
-0.309723
-0.086578
0.275696
0.082825
0.010071
0.136047
0.060364
-0.034821
-0.156891
-0.184235
-0.075836
-0.011383
0.022766
0.056458
0.072571
0.068665
0.085754
0.076477
0.072083
0.076477
0.069153
0.058411
0.066711
0.056946
0.057922
0.054993
0.030579
0.036438
0.029602
0.039856
0.032043
0.028137
0.024719
0.031555
0.018372
0.016907
0.021301
0.009583
0.009583
0.002258
0.012512
0.005676
0.005676
0.007141
-0.006500
-0.002106
-0.006012
-0.003571
-0.011383
-0.004059
-0.011871
-0.001129
-0.002594
-0.007965
-0.002106
-0.007965
-0.014801
-0.005524
-0.011871
-0.013336
-0.013336
-0.012848
-0.009430
0.005676
-0.000153
-0.002594
-0.005035
-0.007477
-0.000153
-0.003571
0.001770
-0.012848
-0.002594
-0.000153
0.001770
-0.003082
0.005676
0.004700
0.001282
-0.007965
0.002747
0.003723
0.008606
-0.000153
0.000305
0.007141
0.002258
0.003235
-0.005035
0.002747
0.004700
0.003235
0.005188
0.000793
0.002258
0.012024
-0.003571
0.004211
0.001770
-0.000153
0.006165
-0.003082
-0.002594
-0.003082
-0.002594
-0.006500
-0.007965
-0.008942
-0.000641
-0.003082
-0.016754
-0.017731
-0.016266
-0.016266
-0.015778
-0.022614
-0.026031
-0.027985
-0.033844
-0.036285
-0.041656
-0.042145
-0.033356
-0.042633
-0.044586
-0.047028
-0.047028
-0.045074
-0.057281
-0.052887
-0.046539
-0.059723
-0.054352
-0.055328
-0.061676
-0.052399
-0.035309
-0.034821
-0.022125
-0.014313
-0.002594
0.025208
0.048157
0.073059
0.110168
0.139954
0.169739
0.158508
0.153137
0.176086
0.147766
0.097473
0.040344
0.011536
0.023743
0.104309
0.160950
0.145325
0.110657
0.064758
0.010071
-0.019196
-0.052399
-0.077301
-0.089020
-0.089996
-0.087067
-0.082184
-0.090485
-0.057770
-0.071442
-0.052887
-0.049957
-0.049469
-0.034332
-0.020660
-0.027985
-0.019684
-0.019684
-0.012360
-0.017242
-0.021637
-0.020172
-0.006500
-0.011383
-0.013824
-0.005524
-0.018707
-0.006989
-0.010406
-0.013824
-0.009918
-0.006500
-0.017242
-0.006989
-0.010895
-0.005524
-0.005035
-0.004059
-0.006500
-0.016754
-0.013336
-0.006500
-0.006989
-0.005035
-0.002106
-0.001129
0.033020
0.091614
0.049133
-0.036774
-0.121246
-0.278961
-0.159332
-0.070465
-0.069489
0.252258
0.257629
0.144348
-0.144684
-0.227203
-0.053375
-0.001617
0.025208
0.020813
0.030090
0.034485
0.050110
0.037903
0.034973
0.043274
0.043274
0.027649
0.036438
0.032532
0.019348
0.030090
0.023743
0.031555
0.020325
0.015930
0.009583
0.013977
0.008606
0.002747
0.007141
-0.005524
0.012024
-0.003082
0.007629
-0.001129
0.004700
-0.004059
-0.004059
-0.006012
-0.012848
-0.020660
-0.017731
-0.015778
-0.020172
-0.009918
-0.011871
-0.022125
-0.026520
-0.032867
-0.021149
-0.018219
-0.029938
-0.023102
-0.028473
-0.025543
-0.032379
-0.025055
-0.017242
-0.030426
-0.023590
-0.027985
-0.020660
-0.016266
-0.017731
-0.022125
-0.018707
-0.008942
-0.014801
-0.008942
-0.009430
-0.015289
-0.004547
-0.004547
-0.004547
-0.008453
-0.007477
-0.003082
-0.009918
-0.006500
-0.004547
-0.004547
-0.010895
-0.000641
-0.005035
-0.000153
-0.017731
-0.003082
-0.005524
-0.011871
-0.003082
-0.010406
-0.013336
0.001282
-0.012360
-0.009918
-0.011871
-0.015778
-0.008942
-0.012360
-0.010895
-0.012848
-0.017731
-0.010406
-0.014801
-0.006989
-0.008942
0.000305
-0.011871
-0.008453
-0.005524
0.001282
-0.009918
-0.002594
-0.018707
-0.002106
0.003723
-0.006989
-0.005035
-0.015289
-0.002106
-0.006989
-0.007477
-0.005524
-0.004059
-0.010406
-0.009430
-0.007965
-0.008942
-0.001617
-0.015289
-0.015778
-0.002594
-0.002594
-0.005524
-0.005524
-0.005524
-0.013824
-0.007965
-0.009918
-0.006500
-0.011871
-0.009430
-0.011383
-0.014313
-0.004059
0.001770
-0.012848
-0.013336
-0.013336
-0.008453
-0.006500
-0.007477
-0.012848
-0.012360
-0.013824
-0.006500
-0.004547
-0.003082
-0.005524
-0.006012
-0.008942
-0.005035
-0.007477
-0.012360
-0.006989
-0.016266
-0.011871
-0.002594
-0.006012
-0.011383
0.001770
-0.008453
-0.014801
-0.009430
-0.004547
-0.008942
-0.006989
-0.007965
-0.003571
-0.006500
-0.001617
-0.010406
-0.009918
-0.007965
-0.002594
-0.000153
-0.007965
0.000305
0.004211
0.002747
0.002747
0.003235
0.000793
-0.000641
0.004211
0.002747
-0.000153
0.003235
0.001770
-0.002594
-0.012360
0.003723
-0.007477
0.006165
-0.004059
-0.008942
-0.006500
-0.006012
0.027161
0.075989
0.086731
0.031067
0.224915
-0.208160
0.127747
-0.433258
-0.221344
0.009094
0.095032
0.117493
0.086243
0.023743
-0.044098
-0.069489
-0.081696
-0.088043
-0.064117
-0.050446
-0.044586
-0.022125
-0.014313
0.008606
0.006165
0.013977
0.017883
0.034973
0.026672
0.027649
0.023254
0.033508
0.025208
0.034485
0.023743
0.020813
0.017883
0.014954
0.012024
0.017883
0.016418
0.010559
0.008606
0.002258
-0.006012
0.004211
-0.012848
0.002747
-0.013336
-0.010895
-0.002106
-0.010895
-0.007477
0.001282
-0.012360
-0.012848
-0.011383
-0.006989
-0.014801
-0.016266
-0.006500
-0.011871
-0.006989
-0.011383
-0.007477
-0.019684
-0.003082
-0.007477
-0.013336
-0.004059
-0.011871
-0.013824
0.000793
-0.014313
-0.008453
-0.001129
-0.011871
-0.002594
-0.004547
-0.006012
-0.006989
-0.008453
0.006653
-0.003082
-0.003571
0.000305
-0.008942
-0.005524
0.010559
0.001770
-0.001129
-0.010895
-0.016266
0.006653
0.003235
-0.002594
0.004211
0.008118
-0.002106
0.006165
0.004211
-0.000153
-0.005524
-0.007965
-0.001129
0.003235
0.006653
0.007629
-0.000641
-0.004059
0.002747
0.000305
0.002258
-0.003082
-0.003082
-0.004547
-0.003571
0.003235
0.006653
-0.002106
-0.007477
0.000305
0.004211
0.007141
-0.002106
-0.008453
-0.000641
-0.000641
0.004700
-0.004059
0.003723
0.001282
-0.004547
-0.002106
-0.004547
-0.004547
-0.005035
0.001282
-0.005524
0.000793
-0.007965
-0.008942
0.001282
-0.004547
0.000305
-0.004547
-0.004547
-0.001617
-0.006012
-0.001617
-0.003571
-0.007477
0.002747
-0.000153
-0.002106
0.000793
0.001282
-0.006500
0.003723
0.006165
0.000305
-0.003082
-0.003082
0.004211
0.004211
-0.000641
0.002258
-0.005035
0.003235
0.007629
0.005188
0.006653
0.004211
0.003235
-0.007477
-0.007477
0.001282
0.003235
-0.008453
-0.003571
-0.009918
-0.006500
-0.027985
-0.022614
-0.042633
-0.056793
-0.092438
-0.122711
-0.041168
0.355774
0.654602
0.546204
0.354797
-0.734039
-0.998199
-0.337555
0.127747
0.296204
0.290833
0.218079
0.105774
0.006165
-0.077301
-0.147125
-0.145172
-0.129547
-0.136871
-0.116364
-0.095367
-0.079742
-0.041656
-0.026031
-0.017242
0.007629
0.006653
0.009094
0.024231
0.018372
0.036438
0.035461
0.027161
0.033020
0.027161
0.018372
0.029114
0.015442
0.014954
0.022766
0.014465
0.017883
0.005188
0.011536
0.001770
0.002747
-0.002106
-0.006500
-0.006500
-0.001617
-0.011383
-0.003571
-0.003082
0.001282
-0.007965
-0.015778
-0.001617
-0.003082
-0.014313
-0.011383
-0.004059
-0.000641
-0.010895
-0.008453
-0.002594
0.001770
-0.001617
-0.008453
-0.001129
0.004211
0.004211
-0.008942
-0.006500
-0.002594
0.003235
-0.005524
-0.002594
-0.002106
-0.004547
-0.008942
-0.007477
0.000305
-0.001617
-0.013336
-0.014313
-0.005524
-0.009918
-0.008453
-0.013336
-0.005524
-0.005524
-0.000153
-0.002594
-0.009918
-0.002594
-0.013824
-0.007477
0.000305
-0.003571
-0.003571
-0.002594
0.006165
-0.006012
-0.006500
-0.000641
0.004211
-0.001617
0.007629
-0.006989
0.000305
-0.006989
-0.000153
-0.008942
-0.000641
-0.001129
0.001770
0.005676
-0.005524
-0.005524
-0.013824
-0.000153
0.003723
-0.003571
-0.005524
0.003235
-0.003571
-0.003571
-0.010406
-0.001129
-0.001617
0.001770
0.003723
0.003235
-0.003082
0.007141
0.007141
-0.001617
0.001770
-0.004547
-0.000153
0.008118
-0.006989
0.004211
0.001770
0.005188
0.006653
0.008606
0.000793
-0.004547
-0.006500
0.002747
0.005188
-0.001129
0.002258
-0.005524
-0.012360
-0.006500
-0.011383
0.007629
-0.008942
-0.008942
-0.005524
0.001282
-0.004059
-0.006500
-0.005035
-0.007965
-0.001129
-0.002106
-0.007965
-0.008942
-0.006500
-0.000153
-0.018219
-0.010406
-0.013824
-0.009918
-0.006500
-0.024078
-0.020172
-0.027985
-0.014313
-0.034821
-0.037750
-0.066071
-0.111481
-0.102692
0.004211
0.252747
0.604309
0.872864
-0.104156
-0.998199
-0.856598
-0.002106
0.382141
0.367981
0.236145
0.076965
-0.024078
-0.091461
-0.131500
-0.142242
-0.148102
-0.118317
-0.096344
-0.073395
-0.043121
-0.022125
-0.004059
0.016907
0.033508
0.027649
0.032043
0.039368
0.047180
0.051575
0.047668
0.037415
0.038391
0.029114
0.034485
0.021790
0.029114
0.036438
0.021790
0.019348
0.028625
0.017395
0.017395
0.012512
0.001770
0.003723
0.005188
-0.003082
-0.007477
-0.005035
0.006653
-0.004059
-0.015289
-0.009430
-0.009918
-0.013824
-0.011383
-0.023590
-0.010895
-0.024078
-0.017242
-0.006500
-0.011383
-0.012848
-0.017731
-0.014313
-0.015289
-0.012848
-0.011383
-0.005035
-0.002594
-0.011383
-0.012848
-0.006989
-0.012360
-0.010895
-0.011383
-0.004059
-0.007965
-0.011383
-0.007477
-0.000641
-0.007965
-0.013824
-0.006500
-0.001129
-0.006012
-0.010895
-0.005524
-0.008942
0.000793
-0.000641
-0.003082
-0.002594
-0.000153
-0.000153
-0.006500
-0.007965
0.007141
-0.006500
-0.007965
-0.003082
0.005676
-0.011871
-0.003571
-0.006989
0.000305
0.001282
-0.002106
-0.007965
-0.010406
-0.004059
-0.011871
-0.000641
-0.009918
0.000305
0.001282
-0.007965
-0.006989
-0.013336
-0.004059
-0.010895
-0.002106
-0.003571
-0.010895
-0.004059
0.001770
-0.003082
-0.007477
-0.006012
-0.005524
-0.002594
-0.010895
-0.003082
-0.008942
-0.007965
-0.011871
-0.011871
-0.001617
-0.007965
-0.008453
-0.012360
0.005676
-0.006989
-0.006500
-0.003571
-0.000641
-0.010406
-0.005035
0.012024
0.006165
0.000305
0.005188
0.000305
0.003235
0.000793
-0.000153
0.004211
-0.001129
-0.006989
-0.008942
-0.006012
-0.002106
-0.006500
-0.007477
-0.005035
-0.003082
-0.007477
-0.012848
-0.017731
-0.033356
-0.029938
-0.032379
-0.041168
-0.042633
-0.035309
-0.046051
-0.073883
-0.097321
-0.113922
-0.107086
-0.100250
-0.119293
0.296204
1.001282
1.001282
-0.268707
-0.998199
-0.998199
-0.257965
0.260559
0.479309
0.359680
0.172180
-0.085602
-0.222321
-0.276031
-0.288239
-0.286285
-0.233063
-0.211090
-0.193512
-0.158844
-0.117828
-0.041168
0.012024
0.082336
0.112122
0.125793
0.129211
0.152161
0.175110
0.178528
0.117981
0.054016
0.062805
0.159485
0.212219
0.195129
0.163879
0.129211
0.088684
0.066711
0.020813
-0.004547
-0.009918
-0.008942
-0.003082
-0.016754
0.002258
-0.005524
-0.004059
-0.001129
0.004700
0.009094
0.002258
0.005676
0.013000
0.007629
0.021301
0.010559
0.002258
0.004211
0.006653
0.007141
0.008118
0.007141
0.001282
-0.007965
-0.005035
-0.002594
-0.005524
-0.003571
0.006653
-0.007965
-0.001129
-0.008453
-0.002106
-0.006500
-0.005035
-0.006012
-0.000641
0.001770
-0.011383
-0.010895
0.003723
-0.008942
-0.013824
-0.015778
0.000793
-0.005035
-0.009918
-0.015289
-0.001617
0.000305
-0.010406
-0.014801
-0.005524
-0.014801
-0.007965
-0.004059
-0.012360
-0.012360
-0.009918
-0.007965
-0.010895
-0.016266
-0.007477
-0.003082
-0.018219
-0.010895
-0.012848
-0.000153
-0.009918
-0.000641
-0.024567
-0.011871
-0.007965
-0.009430
-0.008453
-0.017242
-0.004547
-0.012848
-0.013336
-0.017731
-0.008453
-0.015778
-0.017731
-0.008942
-0.010895
-0.011383
-0.007477
-0.022614
-0.007477
-0.006989
-0.007965
-0.011871
-0.012848
-0.011383
-0.010406
-0.006500
-0.000641
-0.008453
-0.009430
-0.003082
-0.003571
-0.005035
-0.002594
-0.005524
-0.002594
-0.002106
-0.001617
0.001282
-0.002594
0.004211
-0.002106
-0.008453
0.002747
0.002747
0.004700
-0.001129
-0.000641
0.000793
-0.002594
-0.003082
-0.000153
0.000305
-0.002594
-0.007965
-0.012848
0.001282
-0.005524
-0.000153
-0.012360
-0.025055
-0.018219
-0.018707
-0.032379
-0.044098
-0.015778
0.006653
-0.040192
0.030579
0.705872
1.001282
-0.016266
-0.998199
-0.998199
-0.111481
0.283020
0.411926
0.322571
0.159485
-0.000641
-0.109039
-0.139801
-0.156403
-0.167633
-0.135895
-0.129059
-0.114410
-0.109039
-0.080719
-0.060211
-0.040192
-0.014801
-0.012848
0.005676
0.007141
0.019348
0.026672
0.022278
0.032532
0.025208
0.032043
0.045715
0.035461
0.028625
0.034973
0.031555
0.030579
0.041321
0.034973
0.030090
0.027161
0.028625
0.026672
0.015930
0.030579
0.032043
0.027161
0.016907
0.028137
0.016418
0.021790
0.004700
0.010071
0.013000
0.005676
0.006653
0.013489
0.003723
0.010559
0.010559
0.007629
-0.004059
0.015442
0.003235
0.001770
0.009583
0.008118
0.014954
0.003723
0.010071
0.012024
0.010071
0.009583
0.006653
0.001770
0.003235
0.008118
0.002747
0.005676
0.003235
0.014465
0.009583
-0.001129
-0.001617
0.004700
0.001770
0.011536
-0.005035
-0.004547
-0.006500
-0.005035
-0.006989
-0.003571
-0.011383
-0.005035
-0.000641
0.000793
-0.001129
-0.012360
-0.008942
-0.006500
-0.008453
-0.005524
-0.008453
-0.005524
-0.007477
-0.011871
0.001282
-0.006500
-0.010895
0.003723
-0.012360
-0.007965
-0.010406
-0.015289
-0.010406
0.000793
0.001282
0.000793
-0.005035
-0.003571
-0.004059
-0.011871
-0.009918
-0.001617
-0.008942
-0.008942
-0.009430
-0.013336
-0.006012
-0.004547
-0.014801
-0.003571
-0.012848
-0.007965
-0.017242
-0.016754
-0.019684
-0.006989
-0.015778
0.000793
-0.015289
-0.017731
-0.019196
-0.017242
-0.008942
-0.004547
-0.018707
-0.007477
-0.012360
-0.021637
-0.005035
-0.018219
-0.023102
-0.007477
-0.013336
-0.005035
0.003723
-0.007965
-0.006500
-0.000153
-0.006500
-0.001129
-0.000153
0.006653
0.000793
-0.001129
0.000305
0.013000
0.015930
0.009583
0.014954
0.023743
0.023743
0.045715
0.079407
0.086731
0.135559
0.322083
0.295715
0.149719
-0.517242
-0.545074
-0.087067
0.223938
0.283508
0.191223
0.019348
-0.086578
-0.087555
-0.094879
-0.116852
-0.125153
-0.138824
-0.117340
-0.110992
-0.103668
-0.075836
-0.080231
-0.065582
-0.056305
-0.044586
-0.043121
-0.025055
-0.022614
-0.007965
-0.016754
-0.017242
0.000305
0.004700
-0.002106
0.000793
-0.000641
0.006165
0.005676
0.011047
0.012024
0.008606
0.012024
0.018860
0.013977
0.011536
0.022278
0.019836
0.015442
0.016418
0.011536
0.011536
0.019348
0.012512
0.009094
0.019836
0.020325
0.001770
0.014465
0.007141
0.014954
0.014954
0.004211
0.005676
0.010559
0.011536
0.004700
0.003723
0.002747
0.007629
0.003723
0.004211
-0.001617
0.012512
-0.002106
0.007629
0.013977
-0.006012
0.008606
-0.005524
0.012024
-0.001617
0.007141
0.010559
0.001770
0.008606
0.000305
0.017395
0.005676
0.003235
0.013489
0.004211
0.003235
0.011047
0.009583
0.011536
0.014954
-0.006989
0.001770
0.016418
0.014465
0.001770
0.006653
0.014465
0.004700
0.008606
0.005188
0.001282
0.003723
0.000305
0.002747
0.001770
0.011536
0.002258
-0.004547
-0.005035
-0.002594
-0.000153
-0.004059
0.002747
0.006653
0.001770
0.006165
-0.002106
0.004700
0.012512
-0.003571
-0.004547
0.012512
0.002747
0.006165
0.004700
0.000305
0.003235
-0.007477
0.004211
0.015930
0.009583
0.008118
-0.003571
-0.004547
0.002747
0.000305
-0.005524
0.007141
0.005676
-0.005524
0.009094
-0.004547
0.004700
0.000305
-0.010895
-0.007477
-0.000641
-0.010895
0.000793
0.001282
-0.002594
0.008118
-0.014313
-0.002594
0.004211
-0.001129
-0.008942
0.004700
0.000305
-0.010406
0.007141
-0.006500
0.002258
0.002258
-0.006989
0.003723
-0.004547
-0.009918
0.008118
-0.005524
-0.005035
0.000305
0.009094
0.013977
-0.001129
0.000305
-0.001129
0.003723
0.006165
0.013977
0.011536
0.006165
0.027161
0.054993
0.064270
0.015442
0.104309
0.156067
0.251770
0.085754
-0.373199
-0.395172
-0.074860
0.100891
0.200012
0.080383
0.022278
-0.009430
-0.052887
-0.097321
-0.106598
-0.102203
-0.087555
-0.088043
-0.074860
-0.062164
-0.054840
-0.026031
-0.027008
-0.012848
-0.012360
-0.001129
0.012512
0.008606
0.007629
0.006165
0.018372
0.032532
0.019348
0.023254
0.022278
0.020325
0.025208
0.018372
0.022766
0.041809
0.018372
0.024231
0.021790
0.023743
0.040344
0.024231
0.025208
0.023254
0.022766
0.020325
0.022278
0.020325
0.026184
0.018372
0.020325
0.012024
0.016418
0.014954
0.019836
0.010071
0.002258
0.014465
0.015930
0.014465
-0.002594
0.001282
0.003723
0.014465
0.005188
0.011536
0.003235
0.003723
0.006653
0.007141
0.011536
-0.008453
0.004211
0.003723
-0.000641
0.008606
0.004211
0.006165
0.003235
-0.005035
0.008606
0.003235
0.001770
0.006165
0.007141
0.000793
0.008606
-0.003571
-0.003571
-0.004547
0.006653
0.008606
-0.002594
-0.003571
0.002258
0.001770
-0.006989
0.005188
-0.006989
-0.007477
0.000793
-0.002106
0.010071
-0.004547
0.004211
0.000305
-0.002106
0.001282
0.006165
-0.005035
-0.012360
0.000793
-0.004547
0.000305
0.001282
0.001770
-0.001129
0.001282
-0.001129
0.001770
-0.001617
-0.008453
-0.001617
-0.003082
-0.002594
-0.011383
-0.007477
-0.003571
0.000305
0.000305
0.005676
-0.008453
0.000793
0.003235
-0.000641
-0.000153
0.000305
-0.005524
-0.009918
-0.000153
-0.001617
0.000793
-0.006500
-0.007477
-0.009430
0.000305
-0.008942
-0.000153
-0.010406
-0.008942
-0.011383
-0.011871
-0.027985
-0.035309
-0.032867
-0.040192
-0.034821
-0.042633
-0.065094
-0.092438
-0.145660
-0.238922
-0.324371
0.294250
0.567200
0.822083
0.911438
-0.246735
-0.411285
-0.315582
-0.351715
-0.338043
0.109680
0.355774
0.316223
0.263977
0.164856
0.041809
-0.091949
-0.164703
-0.216461
-0.250153
-0.219879
-0.173981
-0.169586
-0.156403
-0.126617
-0.116364
-0.093414
-0.060699
-0.044586
-0.026031
-0.010406
-0.006989
-0.006989
0.015930
0.016907
0.025208
0.030579
0.030579
0.037903
0.032043
0.034485
0.023254
0.017883
0.004700
0.012024
0.004700
-0.001617
-0.000641
-0.012360
-0.017242
-0.023102
-0.026520
-0.040192
-0.040192
-0.048004
-0.058746
-0.062653
-0.053864
-0.049957
-0.043610
-0.032379
-0.030426
-0.029938
-0.021637
-0.006012
0.028625
0.057922
0.087708
0.101379
0.099426
0.097961
0.107239
0.142395
0.121399
0.075500
-0.000641
0.067688
0.131653
0.160950
0.148743
0.130676
0.098450
0.075012
0.047668
0.035461
0.013489
0.006165
0.001282
0.004700
-0.006012
-0.002106
0.001282
0.006653
0.007629
0.006165
-0.005035
-0.004547
0.002258
0.007141
0.003235
0.010071
0.003235
0.000305
0.006653
0.008118
0.000305
0.004700
-0.002106
0.006165
0.006165
0.001282
0.002747
0.008606
0.004700
0.000305
0.003235
0.008606
0.003235
-0.004059
0.006165
0.004700
0.007629
0.007629
0.000305
0.002258
0.008118
0.001770
-0.001617
0.007141
0.000305
0.006653
0.001770
0.004211
0.006653
0.002747
0.004700
0.003235
-0.000641
0.009094
0.006165
0.011047
-0.001129
0.011047
0.003723
0.002747
0.009583
0.002258
0.011536
0.002747
0.004211
0.004211
0.004211
0.008606
0.015930
-0.004059
0.005188
0.004700
-0.000153
0.000305
-0.003082
-0.015778
-0.023590
-0.048492
-0.062164
-0.091949
-0.080719
-0.079254
0.027161
0.783020
1.001282
0.653625
-0.874176
-0.998199
-0.578278
0.099915
0.329407
0.410461
0.372864
0.210266
0.078918
-0.062653
-0.149078
-0.199860
-0.192535
-0.205231
-0.172516
-0.150543
-0.118805
-0.110992
-0.091949
-0.058746
-0.045563
-0.019196
-0.017731
-0.004059
0.012024
0.016907
0.024719
0.039856
0.044739
0.044739
0.053040
0.046692
0.043762
0.049133
0.054993
0.049622
0.051086
0.050598
0.056458
0.050110
0.047668
0.055969
0.053040
0.054016
0.051086
0.048645
0.047668
0.051575
0.044250
0.045715
0.046204
0.034485
0.036438
0.046692
0.032043
0.033997
0.033508
0.039856
0.033508
0.025696
0.024719
0.019348
0.023743
0.030579
0.026672
0.023743
0.019836
0.014465
0.015442
0.023254
0.020325
0.011047
0.004211
0.005188
0.007629
0.009094
0.017395
0.008606
0.005676
0.006165
-0.001617
0.007141
0.003235
0.001282
0.000305
0.013489
-0.004059
0.002258
0.002258
0.007629
-0.003571
0.013977
0.012024
-0.000641
-0.000641
0.007629
0.008118
0.001282
0.009583
0.000793
0.010559
0.007629
0.013977
0.010559
0.002747
0.000793
0.009094
0.009094
0.015930
0.011047
0.004700
0.010071
0.011536
0.008606
-0.001617
-0.000641
0.013000
0.013977
0.004211
0.004211
0.012512
0.005676
0.001770
0.001282
0.009583
0.007141
0.000305
0.006653
0.003235
0.009583
0.002747
0.011047
0.011536
0.007141
0.001770
0.006653
0.007141
0.002258
0.008118
-0.003571
0.001282
0.005188
0.009094
0.001770
0.005676
0.003723
0.010071
0.001282
0.006653
-0.001617
0.007629
0.003723
0.008606
0.001282
0.012024
0.012024
0.009094
0.000793
0.011536
0.003723
0.012024
0.005188
0.016418
0.008118
0.011047
-0.003082
0.001282
-0.009918
-0.006012
-0.023102
-0.041168
-0.049469
-0.049469
-0.048004
-0.045074
0.071594
0.639954
1.001282
0.539368
-0.643219
-0.998199
-0.469391
0.137512
0.338196
0.346985
0.304016
0.165833
0.030579
-0.080231
-0.147614
-0.165192
-0.178864
-0.171539
-0.133942
-0.129547
-0.100739
-0.090973
-0.080719
-0.065094
-0.044098
-0.024078
-0.003571
-0.006012
0.005188
0.011047
0.017395
0.023254
0.027161
0.036926
0.036438
0.033508
0.036926
0.037415
0.032532
0.034973
0.032043
0.040833
0.034485
0.033508
0.036926
0.041321
0.032532
0.036926
0.039856
0.038879
0.038391
0.034973
0.036438
0.028625
0.035461
0.030090
0.038879
0.037903
0.025208
0.028137
0.028625
0.032043
0.025208
0.019348
0.022278
0.032043
0.028137
0.021790
0.029114
0.013000
0.014954
0.011536
0.019836
0.015442
0.012512
0.012512
0.003235
0.006653
0.009094
0.009094
0.010071
0.005188
0.001282
0.005676
0.002747
0.002747
-0.000641
-0.000153
0.003723
0.012512
0.002258
0.001770
0.004211
0.004700
0.002747
-0.003571
0.003723
0.006165
0.005188
0.003723
0.003235
0.012024
0.003235
0.007629
0.002258
0.007141
0.001282
0.008606
0.004700
0.017395
0.017883
0.002747
0.008118
0.009094
0.007629
0.002258
0.017395
0.010071
0.002258
-0.002594
0.013977
0.009583
0.004700
0.000305
-0.004547
0.002747
0.003723
0.000305
-0.005524
0.004700
0.002258
-0.005035
0.003235
0.003723
-0.006012
0.001770
0.000305
-0.003082
-0.008453
0.008606
-0.001129
0.013000
0.006165
0.010071
0.006653
0.004700
0.009583
0.005188
0.020813
0.006165
0.015930
0.019348
0.011047
0.013977
0.014465
0.013489
0.019836
0.019836
0.014465
0.021301
0.055969
0.050598
-0.089996
-0.105621
-0.156891
-0.224762
0.064270
0.608704
0.219543
0.041321
-0.040192
-0.213531
-0.128082
-0.025055
0.081848
0.094055
0.062805
0.019348
0.010559
-0.003082
-0.021149
-0.017731
-0.003082
-0.012848
-0.021149
-0.027985
-0.034821
-0.035797
-0.038727
-0.033356
-0.025055
-0.021637
-0.002106
0.002747
0.013000
0.029114
0.014465
0.023254
0.029114
0.024719
0.030579
0.040344
0.030090
0.031067
0.031555
0.035461
0.044739
0.031067
0.033508
0.034973
0.026672
0.029602
0.033020
0.019836
0.029114
0.031555
0.032043
0.017883
0.025696
0.017883
0.021301
0.004700
0.016907
0.016418
0.024231
0.017395
0.009094
0.003235
0.018372
0.019836
0.004211
0.015442
0.004700
0.013000
0.012512
0.014465
0.019836
0.017395
0.004211
0.014954
0.008606
0.018372
0.014954
0.006165
0.017883
0.008606
0.008606
0.011047
0.015930
0.012512
0.010071
0.013000
0.007629
0.017883
0.012024
0.019348
0.005188
0.015930
0.007629
0.015930
0.008118
0.005188
0.006165
0.013000
0.011536
0.017395
0.016907
0.001770
0.008118
0.007141
0.002258
0.009583
0.013977
0.014465
0.006165
0.001770
-0.000153
0.019348
0.005676
0.011536
0.019836
0.003723
0.004700
0.009094
0.015930
0.012024
0.007141
0.006653
0.011536
0.005188
0.008118
0.007629
0.011536
0.006653
0.015930
0.007141
0.006165
-0.011871
0.000793
-0.004059
-0.005035
-0.004059
0.001282
-0.006989
-0.011871
-0.016754
-0.011871
-0.027008
-0.027008
-0.032867
-0.030914
-0.032379
-0.025543
-0.043610
-0.041168
-0.046051
-0.053864
-0.044586
-0.056793
-0.059235
-0.053864
-0.060211
-0.072906
-0.075836
-0.071930
-0.066071
-0.074860
-0.079742
-0.081696
-0.066559
-0.081207
-0.064117
-0.054840
-0.045074
-0.022125
-0.012848
0.011536
0.069153
0.099426
0.128723
0.133606
0.120422
0.144348
0.136047
0.097961
0.059387
-0.009430
0.049622
0.213196
0.318665
0.359680
0.271790
0.155579
0.250305
0.465637
0.196594
-0.431793
-0.564117
-0.253571
0.082825
0.252747
0.137512
0.041809
-0.042633
-0.134430
-0.158356
-0.194000
-0.185211
-0.166168
-0.185211
-0.174957
-0.148590
-0.114410
-0.086090
-0.078278
-0.053864
-0.032379
-0.024078
-0.016266
-0.002106
0.016418
0.031067
0.033020
0.027161
0.028625
0.035461
0.038879
0.038391
0.051575
0.043274
0.048645
0.046692
0.044739
0.043274
0.050110
0.039368
0.045227
0.047668
0.035461
0.033997
0.043274
0.033997
0.040833
0.029602
0.036438
0.027649
0.036926
0.029114
0.019836
0.022278
0.024719
0.033997
0.023743
0.018860
0.017395
0.006165
0.013489
0.016418
0.010071
0.014465
0.007629
0.013000
0.009094
0.004211
0.007629
-0.002594
0.011047
0.009583
0.004700
0.008606
0.009094
0.004700
0.006165
0.011536
0.006165
0.010559
0.005188
0.008118
-0.004059
0.009583
0.012024
0.004211
0.010559
0.007629
0.005188
0.005676
-0.006012
-0.003082
0.009094
-0.000153
0.009094
-0.002594
0.009583
-0.001617
0.013000
0.001770
0.003723
0.005188
0.003235
0.007141
0.009094
0.006165
0.007141
-0.006500
0.004700
0.007141
0.004700
0.006165
-0.003082
0.002258
0.011047
0.002747
0.007141
-0.001617
-0.003082
0.014465
0.007629
0.012024
0.008606
0.012024
0.009583
-0.000153
0.005676
0.002747
0.003723
-0.000641
0.014465
0.008606
0.005188
0.008118
0.002747
0.012512
0.010071
0.004211
0.008118
-0.005524
-0.006989
0.004211
0.007629
0.012024
-0.003082
0.006165
0.008606
0.002258
-0.003082
0.001770
0.000793
0.002747
-0.003571
0.000793
0.005188
-0.002594
-0.001129
0.002747
0.005676
0.003235
0.000793
-0.000641
0.003723
-0.003082
-0.002106
0.002258
-0.002106
-0.006989
-0.005524
-0.007477
-0.001617
0.006653
-0.009918
-0.010895
-0.016266
-0.019684
-0.023102
-0.010895
-0.010406
-0.002106
-0.014801
-0.025055
0.107727
0.255188
0.540344
0.386536
-0.220367
-0.578766
-0.244781
0.078918
0.209778
0.223938
0.110657
0.073059
0.006653
-0.004059
-0.039215
-0.067047
-0.072418
-0.076813
-0.101715
-0.097809
-0.113922
-0.087555
-0.085114
-0.078278
-0.056305
-0.046051
-0.036285
-0.031891
-0.031403
-0.014801
-0.020660
-0.005524
-0.000641
0.007141
0.004211
0.008606
0.014954
0.019348
0.022766
0.019836
0.029114
0.027161
0.033997
0.019348
0.028137
0.030090
0.034485
0.035950
0.036438
0.033508
0.024231
0.023743
0.028625
0.040833
0.036926
0.031555
0.025696
0.031555
0.033997
0.020325
0.028137
0.033020
0.028137
0.009094
0.023743
0.024719
0.015442
0.021790
0.019348
0.021790
0.015442
0.013000
0.016418
0.020813
0.014954
0.013000
0.010071
0.012024
0.018372
0.021301
0.015930
0.014465
0.010071
0.017883
0.013489
0.011047
0.014465
0.017395
0.014465
0.010071
0.008118
0.014465
0.021301
0.004700
0.009094
0.009583
0.004211
0.005188
0.006653
-0.002106
0.010071
-0.000153
-0.000641
0.003235
0.003235
0.012512
0.003235
0.000793
0.006653
0.000305
-0.000153
0.001770
0.005676
0.002258
0.003723
0.010071
0.005188
0.013000
0.013489
-0.001617
0.008118
0.006165
-0.000641
0.008118
0.008118
0.012024
0.012512
0.008118
0.011536
0.010559
0.011536
0.002747
0.005676
0.012512
0.006165
-0.001129
0.004211
0.011047
0.002258
0.002747
0.013000
0.000305
0.001770
-0.001129
0.005188
0.001770
0.008118
0.008118
0.005676
0.000305
-0.001129
-0.000641
0.011536
-0.005524
0.006653
0.002747
0.002258
-0.001617
-0.002106
0.002747
-0.000153
-0.001617
0.004700
0.009094
-0.001129
0.006653
-0.004059
0.001770
0.004700
0.003235
0.000305
0.005188
-0.002106
0.002258
0.002747
0.004211
0.002747
0.002258
0.004700
0.003723
-0.002594
-0.006989
-0.027985
-0.016754
-0.004059
0.018372
0.051575
-0.037262
-0.095856
-0.219391
-0.069489
0.156067
-0.110992
-0.021637
0.059387
-0.007965
-0.014801
-0.101715
-0.075348
-0.074860
-0.046051
-0.029449
-0.007477
-0.012848
-0.015289
-0.029938
-0.012360
-0.019684
-0.025055
-0.022614
-0.017242
-0.020660
-0.031403
-0.032867
-0.027496
-0.019196
-0.004547
-0.002594
0.003723
0.021301
0.031067
0.047668
0.081848
0.086731
0.091125
0.111145
0.130188
0.140442
0.131653
0.104797
0.090637
0.066711
0.062805
0.050598
0.053528
0.095032
0.105774
0.085266
0.066223
0.046204
0.018372
-0.004059
-0.024567
-0.026520
-0.032379
-0.045074
-0.037262
-0.032379
-0.039215
-0.025055
-0.007477
-0.012360
-0.002594
0.004211
0.006165
0.008118
0.013000
0.005676
-0.005524
0.000793
0.002747
0.014465
0.001282
0.011047
0.010559
0.004211
0.013000
0.000793
0.021790
0.013489
0.014954
0.019348
0.017395
0.012512
0.013489
0.015930
0.010071
0.016418
0.012512
0.024231
0.011047
0.011536
0.025696
0.016907
0.010559
0.006653
0.004211
0.014465
0.001770
0.004211
-0.004059
0.011047
0.007629
0.004700
0.004700
0.006165
-0.002106
0.007141
0.005676
0.002258
-0.001129
0.001770
0.008606
-0.001129
0.019348
0.003723
0.010559
-0.000641
0.004211
0.005676
0.011536
0.004211
0.009094
0.002747
0.009094
0.007629
0.001770
0.000305
0.007141
0.002747
0.003235
-0.000153
0.011047
-0.001129
0.007141
0.003235
0.004700
0.001282
0.009583
-0.000641
0.003235
0.005188
-0.004059
0.011536
0.002747
0.012512
0.002258
-0.002106
0.009583
0.005188
-0.001129
0.003723
-0.001129
0.004211
0.005188
-0.000641
0.003235
0.002747
-0.003082
0.000793
-0.006012
0.005676
-0.000641
0.003723
-0.000641
-0.001617
-0.001129
0.004211
0.006653
-0.001617
0.003235
0.004211
0.004211
0.011536
0.009583
-0.003082
0.001770
0.000793
0.016418
0.003723
0.001282
0.011047
0.003235
0.006165
-0.006500
-0.004547
-0.005524
-0.006012
-0.003571
-0.007477
-0.029938
-0.033356
0.009094
-0.020172
0.025208
-0.070465
-0.039703
0.354309
-0.025055
-0.105621
-0.081696
-0.006500
0.054016
0.003235
0.019836
0.023254
0.029602
0.030090
0.025696
0.018372
0.018860
0.008118
0.012512
0.012024
0.003723
0.011047
0.006653
0.005188
0.007629
0.011536
0.008118
0.013977
0.015930
0.016907
0.013489
0.016418
0.019836
0.020325
0.025208
0.021790
0.015442
0.030579
0.020325
0.009583
0.024231
0.024231
0.022278
0.018860
0.014465
0.016907
0.020813
0.007629
0.012512
0.023254
0.006165
0.011047
0.016907
0.012512
0.007141
0.000305
0.007141
0.004700
0.003723
0.013000
0.016907
-0.002106
0.011047
0.006653
0.000793
0.019348
0.018372
0.010559
0.009583
0.006165
0.011536
0.002747
0.003723
0.006165
-0.001129
0.006165
0.002258
0.004211
0.009094
0.008606
-0.000641
-0.002106
0.009094
0.003235
0.003235
-0.002106
0.005676
-0.000153
0.003235
-0.003082
0.004211
-0.003082
0.007141
0.000793
-0.007477
0.004700
-0.001617
0.004700
0.004700
-0.003571
0.007141
-0.001129
0.006653
0.006165
0.005676
0.002747
0.002258
0.013000
0.007629
0.005188
-0.001129
0.010071
0.010559
0.014954
0.009094
0.010559
0.001770
0.005188
0.009583
0.021301
0.013977
-0.000153
0.005188
0.016418
0.009583
0.020813
0.012024
0.013489
0.005188
0.010071
0.010559
0.015442
0.016907
0.013000
0.014465
0.015930
0.011047
0.019836
0.021790
0.011047
0.024719
0.014954
0.019836
0.024719
0.009094
0.012512
0.022278
0.018860
0.012512
0.022766
0.017883
0.011536
0.022766
0.008606
0.016907
0.003723
0.003235
0.010071
0.015930
0.012512
0.010071
0.005676
0.010071
0.001282
0.002258
-0.000153
-0.003082
-0.008453
-0.011871
-0.013824
-0.001617
-0.000153
0.003723
0.007629
-0.001129
-0.003571
-0.005035
0.002258
-0.012848
0.035461
0.130676
0.209290
0.332825
0.557922
0.286438
-0.384918
-0.422028
-0.223297
0.098450
0.241516
0.260559
0.169250
0.051086
-0.019196
-0.040192
-0.079742
-0.098297
-0.102692
-0.116364
-0.117340
-0.121246
-0.118317
-0.109039
-0.094391
-0.075836
-0.064606
-0.048004
-0.042633
-0.027985
-0.030426
-0.017731
-0.000153
0.009094
-0.005035
0.010559
0.007629
0.023254
0.017883
0.018372
0.029602
0.023254
0.024231
0.033997
0.036438
0.024719
0.025696
0.033020
0.034973
0.038391
0.031555
0.035950
0.025208
0.031555
0.032043
0.036438
0.025696
0.024231
0.021790
0.027649
0.024231
0.026672
0.013000
0.018372
0.022766
0.018372
0.016418
0.021790
0.011047
0.019348
0.010071
0.008606
0.017883
0.007141
0.003723
0.014465
0.001282
0.012512
0.013489
0.010071
0.009094
0.007141
0.014954
-0.002106
0.016907
0.010071
0.005188
0.009583
0.012024
0.009094
0.008606
0.010071
0.012512
0.005188
0.003723
0.002258
0.007629
0.002747
0.007141
-0.000641
-0.003571
0.013000
0.005188
0.007141
0.009094
0.000305
0.002258
-0.001129
0.003723
0.003723
-0.000641
0.007629
0.003723
0.005676
0.002258
-0.005035
0.005676
-0.000153
0.002747
-0.005524
0.007629
0.003235
-0.004059
-0.000641
-0.003571
-0.003571
-0.001129
0.005188
0.010559
-0.001129
0.001282
-0.000641
0.009094
0.002258
0.009094
-0.002106
-0.007477
0.008606
0.006653
-0.004547
0.005676
0.004211
0.000793
0.006653
-0.002106
0.005676
-0.004547
-0.006012
0.001770
-0.002106
0.005188
0.003235
-0.003082
-0.001129
-0.002594
0.003723
0.001770
-0.004059
-0.003571
-0.001617
0.004211
0.008118
0.004211
-0.000153
-0.000641
-0.005035
0.004700
0.021301
-0.006989
-0.003082
-0.004547
0.003235
-0.004547
0.001770
-0.010406
-0.019196
-0.029938
-0.020660
-0.007965
0.012024
0.014465
-0.010895
-0.001617
0.123352
0.106750
0.376770
0.761047
0.656067
-0.153473
-0.507965
-0.505035
-0.271637
0.097961
0.338684
0.322083
0.217590
0.071594
-0.019684
-0.109528
-0.162262
-0.193512
-0.217438
-0.201324
-0.196930
-0.167633
-0.167145
-0.155914
-0.123688
-0.114899
-0.086090
-0.065582
-0.052399
-0.047516
-0.026520
-0.006989
0.002258
0.013977
0.009583
0.015442
0.023254
0.018860
0.021301
0.021790
0.028137
0.033997
0.027649
0.034973
0.041809
0.035950
0.032532
0.038391
0.040344
0.045227
0.031555
0.031555
0.042297
0.041321
0.042786
0.039856
0.036438
0.039856
0.033508
0.036438
0.034973
0.029602
0.025208
0.031067
0.018372
0.026672
0.029602
0.019348
0.036438
0.021301
0.024719
0.026184
0.021790
0.018372
0.012024
0.019836
0.015442
0.007629
0.008118
0.018372
0.014954
0.015930
0.007629
0.007629
0.006653
0.006653
0.003723
-0.003082
0.000305
-0.003571
0.000793
0.007141
-0.004547
0.004700
-0.002106
0.003235
-0.001129
0.002747
0.005676
-0.001617
0.006165
-0.004547
-0.002594
0.000305
0.000305
-0.003571
0.001770
-0.000153
0.004211
-0.001129
0.006653
0.002747
-0.009918
0.002747
0.006653
0.001282
-0.000641
0.000305
-0.002594
0.006165
0.010071
-0.011871
0.006653
-0.001129
-0.001129
0.008606
0.001770
0.003235
-0.005035
-0.004547
-0.006012
0.009583
0.011047
0.002747
0.011047
0.009094
-0.001617
0.005676
-0.008942
-0.002594
-0.005524
0.000793
-0.008453
-0.002106
-0.003082
-0.005524
-0.019684
-0.019196
-0.015289
-0.023590
-0.026031
-0.025055
-0.034332
-0.039215
-0.041656
-0.041168
-0.040192
-0.035797
-0.055328
-0.050934
-0.044586
-0.057770
-0.067047
-0.067047
-0.067047
-0.068024
-0.083649
-0.085114
-0.081207
-0.094879
-0.088043
-0.091949
-0.101227
-0.092438
-0.093414
-0.089996
-0.080719
-0.067047
-0.056305
-0.048981
-0.045074
-0.022614
0.007141
0.062317
0.088684
0.125793
0.108215
0.113586
0.104797
0.138000
0.150696
0.108704
0.035950
-0.032867
0.045227
0.320618
0.472961
0.664368
0.471008
-0.203278
-0.509918
-0.289703
0.105774
0.190247
0.148254
0.094543
0.040833
0.009094
-0.020660
-0.060211
-0.088531
-0.087067
-0.097809
-0.098297
-0.091461
-0.081696
-0.072906
-0.056305
-0.041168
-0.022614
-0.019684
-0.009918
-0.000641
0.012512
0.005188
0.024719
0.019836
0.015930
0.036438
0.035461
0.033997
0.029114
0.027649
0.054993
0.050598
0.039856
0.039368
0.046204
0.041321
0.056946
0.045227
0.042786
0.043762
0.040833
0.057922
0.043274
0.043762
0.044250
0.038391
0.035461
0.032532
0.035461
0.024719
0.034485
0.029114
0.032532
0.028137
0.030579
0.032532
0.020325
0.017395
0.027161
0.025696
0.017883
0.015930
0.019836
0.020325
0.010071
0.014954
0.018372
0.011047
0.016907
0.013489
0.008118
0.009583
0.018372
0.014954
0.017883
0.009094
0.007629
0.018860
0.012512
0.015930
0.013489
0.005676
0.011536
0.012512
0.009094
0.013489
0.007141
0.011536
0.006653
0.000305
0.013489
0.015442
0.010071
0.007629
0.004211
0.016907
0.013000
0.003723
0.001770
-0.005524
0.000305
0.009583
0.004700
-0.002594
0.001770
0.009583
0.001282
0.008118
0.011047
-0.000153
-0.003082
-0.003082
0.013000
0.009583
0.015930
-0.000641
0.008118
0.013489
-0.001129
0.014465
0.002258
0.003235
0.004211
0.010071
0.000305
0.009583
0.003723
0.007141
0.014465
0.006653
0.005188
0.011536
0.001770
0.002258
0.009583
0.001770
-0.003082
0.005188
0.009583
0.003235
0.005188
0.011536
0.010071
0.002258
0.004211
0.005188
-0.000641
0.014465
0.007141
0.005676
0.004700
0.001770
0.010071
0.002747
-0.003082
0.002747
0.007629
-0.004059
0.001282
0.000793
0.007629
0.001282
-0.006012
-0.004059
0.002747
-0.006989
-0.005524
0.000793
0.003723
-0.005524
-0.000153
-0.004059
0.006653
0.004211
0.004700
-0.012848
0.007141
0.006653
-0.020660
-0.013824
-0.003571
-0.027496
-0.015778
0.046204
0.128235
0.330383
0.480774
-0.019196
-0.490387
-0.334137
-0.012360
0.131165
0.136536
0.106262
0.096497
0.036926
-0.011871
-0.042145
-0.051910
-0.058258
-0.064606
-0.072906
-0.076324
-0.065094
-0.073395
-0.060211
-0.043610
-0.039703
-0.029449
-0.025055
-0.012360
-0.006012
0.002258
-0.005524
0.002747
0.008118
0.005676
0.011047
0.012512
0.019836
0.018372
0.017883
0.036926
0.025208
0.026184
0.022766
0.036438
0.032532
0.036926
0.033997
0.020325
0.042786
0.021790
0.026184
0.035461
0.032043
0.030579
0.015930
0.025208
0.029602
0.027161
0.021301
0.022278
0.016418
0.019836
0.021790
0.017395
0.019348
0.012024
0.010071
0.002747
0.012512
0.013489
0.007141
0.003235
0.013489
0.013000
0.001282
0.006165
0.005188
0.004211
0.000793
0.003723
0.002258
0.004211
0.004211
0.005676
-0.002106
0.000305
0.006653
-0.000641
-0.000641
0.013489
0.009094
0.008118
0.000793
0.012512
0.005676
0.013977
0.001770
0.011047
0.011536
0.010071
0.013000
0.006653
0.008606
0.009094
0.008118
0.006653
0.007141
0.005676
0.005676
0.006653
0.011536
0.019836
0.006165
-0.000153
0.017395
0.019348
0.011047
0.012024
0.018372
0.005676
0.013489
0.016907
0.022766
0.016907
0.018372
0.008118
-0.000153
0.018860
0.004211
0.010559
0.015930
-0.002106
0.012512
0.012024
0.005188
0.002258
-0.004059
0.007141
0.005676
-0.001129
0.002747
0.004211
0.002258
0.009583
0.011047
-0.002106
0.012024
-0.000641
0.006165
0.007141
0.006653
0.004211
0.011047
-0.001129
0.002747
0.002258
0.004211
0.009583
0.006165
0.008606
0.004211
0.015930
0.015442
0.003235
0.004700
0.011047
0.006165
0.013000
0.003723
0.005188
0.005188
-0.000153
0.000305
0.005188
0.007141
0.005676
0.003235
-0.005035
-0.001617
0.007629
-0.009430
-0.002594
-0.014313
-0.010895
-0.000641
-0.009430
-0.024078
-0.034332
-0.047516
-0.096832
-0.134918
-0.104645
0.388489
0.881653
1.001282
-0.240387
-0.998199
-0.656891
-0.228668
0.117004
0.293762
0.338196
0.262512
0.138489
0.026184
-0.057770
-0.129059
-0.133453
-0.121246
-0.122223
-0.107086
-0.086090
-0.079254
-0.047516
-0.039215
-0.014801
0.000305
0.001770
0.017395
0.022766
0.023254
0.033020
0.034485
0.034973
0.032043
0.024231
0.031067
0.033508
0.023743
0.020325
0.027161
0.024719
0.021301
0.028137
0.012512
0.018372
0.018860
0.021790
0.015442
0.011047
0.013977
0.017883
0.006653
-0.000153
0.000305
0.011047
0.005676
0.008118
0.009094
0.006653
-0.003571
-0.001617
-0.000153
0.002747
0.000793
-0.010406
-0.000641
-0.001129
0.003235
-0.006500
0.002747
0.000305
-0.002594
-0.003082
0.005676
-0.000153
0.002258
0.006165
0.001770
-0.002594
-0.002594
-0.008942
0.005188
-0.001129
0.002258
-0.001617
0.003235
0.001770
0.001770
-0.001617
0.004211
0.000305
-0.002106
0.002747
0.005676
0.002747
0.010559
0.000305
0.008118
0.003723
0.005188
0.010559
0.000793
-0.002106
0.007141
0.011047
0.009583
0.003723
0.002258
0.001282
0.009094
0.003723
-0.002594
0.006653
0.002747
0.003723
-0.003571
-0.001617
0.009583
-0.000153
0.007141
0.003723
-0.001129
0.005676
0.012024
-0.002594
-0.000641
-0.000153
0.005676
-0.000153
-0.002106
0.009583
0.005676
0.006653
0.007141
0.008118
0.008118
0.009583
-0.001617
0.007141
0.001770
0.016418
0.011047
0.004211
-0.003571
0.005676
-0.000641
0.004700
0.004211
0.002747
0.000793
-0.005035
0.007141
-0.000641
-0.000153
-0.002594
0.011047
-0.000641
-0.002594
0.009583
0.002747
0.006653
-0.005524
-0.003082
-0.002106
0.000793
0.003235
-0.016266
-0.015778
-0.008453
-0.013336
-0.031403
-0.034332
-0.057770
-0.082184
-0.078766
-0.129547
-0.208649
-0.160309
0.240051
1.001282
1.001282
0.157043
-0.903473
-0.998199
-0.736481
-0.211090
0.286438
0.474915
0.381653
0.235168
0.104309
-0.058746
-0.165680
-0.228180
-0.281891
-0.284821
-0.277496
-0.238922
-0.189606
-0.157379
-0.119781
-0.098785
-0.069977
-0.033356
-0.018219
0.012024
0.032532
0.024231
0.036926
0.038391
0.051575
0.064758
0.056946
0.049133
0.051086
0.034973
0.036438
0.046204
0.040344
0.035950
0.035950
0.022766
0.024231
0.032532
0.032532
0.020325
0.025696
0.013000
0.011536
0.010071
0.007629
0.004211
0.005676
0.011047
0.001770
-0.002594
0.008118
-0.002594
-0.005524
-0.009918
-0.012360
-0.011383
-0.009430
-0.022125
-0.007965
-0.013824
-0.018707
-0.018219
-0.009430
-0.016754
-0.023102
-0.021637
-0.012848
-0.012848
-0.023102
-0.011383
-0.022125
-0.006500
-0.017731
-0.011871
-0.006012
-0.007965
-0.022614
-0.009430
-0.006500
-0.013336
-0.002106
-0.013824
-0.012360
-0.010895
-0.006500
-0.010895
-0.007965
-0.010895
-0.005524
-0.002594
-0.001617
0.000305
-0.006500
-0.010895
-0.003571
-0.003571
-0.008942
-0.009430
-0.000153
-0.006012
-0.003571
-0.002594
-0.004059
-0.003571
0.006165
-0.004059
0.004211
0.001770
-0.009430
-0.000641
-0.001129
0.001282
-0.007965
0.002258
-0.009918
0.007629
-0.008942
0.003723
-0.003082
0.002747
0.003723
0.004211
-0.007477
-0.008942
0.003235
-0.002106
0.003723
-0.006012
-0.004547
-0.002594
0.005188
-0.000641
-0.002594
-0.008942
0.002258
0.005676
-0.001129
0.003235
0.005676
0.000793
-0.004059
0.001282
-0.008453
-0.000153
0.003235
-0.006500
-0.003571
-0.008453
-0.011383
-0.003082
-0.004547
-0.006500
-0.013336
-0.018219
-0.014801
-0.021149
-0.022614
-0.024078
-0.030426
-0.038239
-0.034821
-0.028961
-0.030914
-0.043121
-0.044098
-0.040192
-0.048492
-0.050446
-0.038727
-0.054840
-0.051910
-0.069489
-0.077301
-0.089508
-0.103668
-0.134918
-0.159821
-0.178375
-0.252594
-0.227692
0.511536
1.001282
1.001282
-0.340973
-0.998199
-0.998199
-0.203278
0.467102
0.809875
0.680969
0.366028
0.117493
0.001282
-0.062653
-0.090485
-0.058258
-0.070465
-0.107574
-0.190094
-0.117340
-0.002106
0.054016
0.069641
0.049622
0.023254
0.010559
-0.000153
-0.024078
-0.022614
-0.015778
-0.022614
-0.028473
-0.015778
-0.010895
-0.012360
-0.008942
-0.009430
0.011047
0.000793
0.012512
0.022278
0.011047
0.008606
0.009094
0.019348
0.020813
0.009583
0.013489
0.013000
0.021301
0.017883
0.024231
0.007141
0.012024
0.013000
0.007629
0.011047
0.001282
-0.000153
0.013489
-0.001129
0.003235
0.006165
-0.001617
0.006165
-0.004547
0.001770
-0.005524
-0.004059
0.001282
-0.001617
-0.013336
0.000793
-0.000153
-0.000153
0.001282
-0.005524
-0.000153
-0.005035
-0.010406
0.001282
-0.004059
-0.007965
-0.007965
-0.009430
-0.007477
-0.003082
-0.008453
-0.005524
-0.008453
-0.010895
-0.013336
-0.015778
-0.010895
-0.004547
-0.019684
-0.007477
-0.005524
-0.006989
-0.006500
-0.014801
-0.008942
-0.004059
-0.015778
-0.010406
-0.004059
-0.019196
-0.013824
-0.002594
-0.007965
-0.007477
-0.009430
-0.010406
-0.005035
-0.000641
-0.004547
0.004700
-0.005035
-0.013824
-0.002106
-0.007965
-0.001129
-0.006500
-0.009918
-0.012360
-0.002594
0.005676
0.004700
-0.007477
-0.009430
-0.017242
-0.001617
-0.002594
-0.005524
-0.011871
-0.010406
-0.014801
-0.006989
-0.004547
-0.008942
-0.007477
-0.020660
-0.014801
-0.006012
-0.010895
-0.004059
-0.017731
-0.013336
-0.003571
-0.010406
-0.006012
-0.010895
-0.010895
-0.009430
-0.006012
-0.011871
-0.004547
-0.012848
-0.000153
-0.013824
-0.006989
-0.009918
0.005676
-0.011383
-0.007477
-0.006012
-0.005035
-0.001129
0.000305
0.004211
-0.000641
-0.000153
0.006653
0.017395
0.008118
0.002747
0.005676
-0.003082
0.003235
0.000793
0.003235
-0.003571
-0.003571
0.000793
0.001282
0.006165
-0.001129
-0.002106
-0.010895
-0.009430
-0.010406
-0.008453
-0.001617
0.011047
0.012512
0.021790
0.044739
0.056946
0.076477
0.077454
0.058411
0.138489
0.272766
0.332825
-0.291656
-0.499176
-0.222321
0.078918
0.214172
0.208313
0.019348
-0.033356
-0.041656
-0.083649
-0.119293
-0.125153
-0.121735
-0.113922
-0.111481
-0.095856
-0.074371
-0.069977
-0.052399
-0.048004
-0.033356
-0.023590
-0.006500
-0.005524
0.000793
0.009094
0.000793
0.008118
0.013977
0.017395
0.015930
0.017883
0.014954
0.018372
0.029602
0.017395
0.026184
0.015442
0.022766
0.022766
0.031555
0.016907
0.017883
0.010559
0.019836
0.019348
0.018372
0.017883
0.019836
0.011047
0.004700
0.009583
0.004211
0.004700
-0.000153
0.003723
0.007141
0.003235
0.002747
-0.000153
-0.006012
-0.005524
-0.007477
-0.008453
0.002258
-0.014801
0.002747
-0.007477
-0.015289
-0.006989
-0.019196
-0.015778
-0.011383
-0.012360
-0.004059
-0.013336
-0.016754
-0.014801
-0.017242
-0.008453
-0.011871
-0.008942
-0.000641
-0.008942
-0.011871
-0.004547
0.003723
-0.004547
0.000793
0.000793
-0.000641
-0.003082
-0.001129
0.007141
0.000793
-0.008453
-0.006012
0.006165
-0.002106
-0.002106
-0.001617
0.004211
-0.000641
0.002747
0.007141
-0.006012
-0.001617
-0.004547
0.003723
-0.011383
-0.005524
-0.013336
-0.005035
0.003235
-0.009918
-0.007477
-0.001129
-0.007477
-0.004547
-0.020172
-0.013336
-0.010895
-0.023102
-0.004059
-0.001617
-0.018219
0.000793
-0.013824
-0.016754
-0.007965
-0.005524
-0.009918
-0.024078
-0.011383
-0.000641
-0.006012
-0.006500
-0.000641
-0.010895
-0.012360
-0.004547
-0.018219
-0.003082
-0.010406
-0.003571
-0.002594
-0.008453
-0.006500
-0.006012
-0.009430
0.001770
-0.008453
-0.006500
-0.002594
-0.004059
-0.003571
0.003235
-0.007477
0.001282
-0.004547
-0.003571
-0.023102
-0.073395
-0.103668
-0.033356
-0.054840
0.111145
0.178528
0.131165
0.031555
-0.106598
-0.041168
0.004211
0.030579
0.065247
-0.028961
-0.068512
-0.009918
-0.016266
0.041321
0.077454
0.023254
-0.026520
-0.040192
-0.043610
-0.049469
-0.054840
-0.050446
-0.050934
-0.047516
-0.041168
-0.037262
-0.033844
-0.024078
-0.016266
0.001282
0.004211
0.005676
0.001770
0.026672
0.024231
0.023254
0.028137
0.030090
0.033508
0.033020
0.024719
0.037903
0.041321
0.022278
0.029602
0.018860
0.020325
0.016418
0.004211
0.008606
0.007141
-0.000153
0.015442
0.002747
-0.003571
-0.008942
-0.010895
-0.008453
-0.006989
-0.011871
-0.017242
-0.010406
-0.018219
-0.015289
-0.002594
-0.002594
-0.010406
-0.001129
-0.001129
0.007141
-0.005035
-0.002594
0.013000
0.004700
0.000305
0.008606
-0.003082
0.000793
-0.000641
0.009094
0.002258
-0.003571
0.002258
0.001770
-0.001129
0.006165
-0.004059
0.004211
0.000793
0.008118
-0.005524
0.003235
-0.003571
-0.002106
0.006165
-0.006012
-0.002594
-0.007965
-0.003082
-0.004547
-0.001617
-0.006500
-0.006989
-0.006989
-0.001129
-0.006012
-0.000641
-0.004059
-0.008453
-0.005035
-0.002106
-0.003082
-0.002594
-0.004547
-0.000641
-0.006012
-0.011383
0.002258
-0.001129
-0.009430
0.007141
-0.001617
-0.003571
-0.002106
0.003723
-0.003571
0.001770
-0.001617
0.001282
0.002258
0.003235
-0.004059
-0.007477
-0.002106
0.002747
0.001770
0.003235
-0.002594
0.000793
0.004211
0.000305
-0.003571
-0.004547
-0.006012
-0.002106
-0.009918
-0.002106
-0.008942
-0.004547
-0.006989
-0.010895
-0.002594
-0.010895
-0.016754
-0.020660
-0.027008
-0.018219
-0.025055
-0.031891
-0.028473
-0.029449
-0.035797
-0.030914
-0.031891
-0.032379
-0.010406
0.007629
0.021301
-0.252594
-0.185699
-0.185699
-0.109039
0.080383
0.184387
-0.096832
-0.364899
-0.058258
-0.015289
-0.063629
-0.096832
-0.098297
-0.037262
-0.020660
0.012024
0.039368
0.056946
0.104797
0.133118
0.160950
0.184387
0.179016
0.169250
0.123840
0.069153
0.043274
0.041321
0.088684
0.165833
0.182922
0.155090
0.113586
0.068176
0.023254
0.006165
-0.027496
-0.035797
-0.037262
-0.040192
-0.047028
-0.040192
-0.037262
-0.033356
-0.029938
-0.025055
-0.012848
-0.021149
-0.012360
-0.002106
-0.013336
-0.006012
-0.007477
-0.016266
-0.013824
-0.009430
-0.019684
-0.016266
-0.014801
-0.011383
-0.005524
-0.013336
-0.024078
-0.018707
-0.017731
-0.014313
-0.017242
-0.013824
-0.019196
-0.013336
-0.003571
-0.012360
-0.011383
-0.002594
-0.021637
-0.014801
-0.007477
-0.015778
-0.005524
-0.013824
-0.009918
-0.005035
-0.001129
-0.000153
-0.010406
-0.002594
-0.003571
-0.014801
-0.002106
0.006165
-0.006012
-0.001129
0.002747
-0.010406
-0.001129
-0.000153
0.010071
0.006653
-0.000153
-0.005524
-0.000153
-0.000641
-0.001617
-0.006012
-0.007477
0.011536
0.007629
-0.005524
0.004211
-0.001617
-0.006012
-0.005035
-0.010895
-0.009430
-0.001617
-0.010895
-0.017242
-0.005035
-0.010406
0.001282
-0.011383
-0.010895
-0.011871
-0.019196
-0.009430
-0.006989
0.001770
-0.010406
-0.016266
-0.004547
-0.000641
-0.001129
-0.001617
0.002258
-0.002106
-0.001617
0.009094
-0.004059
0.011047
-0.003571
0.017395
-0.004059
0.001770
0.006165
0.004211
0.007629
0.012512
0.000793
0.000793
0.001282
0.007629
-0.006012
0.004700
-0.000641
-0.006012
-0.007965
-0.003571
-0.001617
-0.009430
-0.013824
-0.006012
-0.010895
-0.003571
-0.012360
-0.007965
-0.009430
-0.005524
-0.001129
-0.011871
0.000305
-0.011871
0.001282
-0.010406
-0.008453
-0.006989
0.001282
-0.004547
-0.000641
-0.007965
-0.008942
0.003723
-0.004059
-0.001617
-0.005035
0.001282
-0.005035
0.000305
-0.000153
-0.004059
-0.006989
0.002258
-0.002594
-0.004547
-0.010406
-0.001129
0.001770
-0.010895
-0.007965
-0.006500
-0.002106
-0.004547
0.002258
0.000305
-0.007965
0.001770
-0.015289
-0.004547
-0.006012
-0.001129
0.000305
-0.002594
0.011536
0.014954
0.032532
0.079407
0.130188
0.009583
-0.470367
-0.486969
-0.667633
-0.345367
0.263000
0.432434
0.409973
0.118469
-0.125641
-0.299957
-0.319489
-0.246735
-0.115387
-0.018219
0.060364
0.114563
0.135559
0.144348
0.139465
0.140930
0.137512
0.124329
0.120422
0.089661
0.074036
0.078918
0.071106
0.067200
0.057434
0.038879
0.041321
0.032532
0.023254
0.024231
0.018860
0.011536
0.005188
0.000305
0.000793
0.002747
-0.004059
-0.003571
-0.014801
-0.017242
-0.009430
-0.022125
-0.005035
-0.027008
-0.017242
-0.032867
-0.021637
-0.021149
-0.014801
-0.027008
-0.024078
-0.024567
-0.022614
-0.025543
-0.015289
-0.023102
-0.020172
-0.020172
-0.018219
-0.014313
-0.016266
-0.017731
-0.012848
-0.013824
-0.007477
-0.027008
-0.009918
-0.019196
-0.013336
-0.000641
-0.004547
-0.014801
-0.010895
-0.007965
-0.004059
-0.008453
-0.008942
-0.006989
-0.006989
-0.003082
0.004700
-0.008942
-0.002594
0.003723
0.004700
-0.006500
-0.007965
-0.004547
0.009094
0.004700
0.010559
-0.000153
-0.002594
-0.002594
0.005188
0.001282
0.005676
-0.004059
-0.006012
0.003235
-0.003082
-0.001129
0.005676
-0.011871
0.001770
-0.009918
-0.003082
0.008118
-0.008453
-0.000641
-0.008942
-0.006989
-0.007965
-0.000641
0.001770
-0.009430
-0.006012
-0.007965
0.003723
-0.005035
-0.006989
0.001282
-0.018219
0.003723
-0.003571
-0.012848
-0.004059
-0.007965
-0.005524
-0.004059
-0.006500
0.005188
-0.004059
0.000793
0.002747
-0.001129
-0.009918
-0.000153
-0.000641
0.002747
0.003235
0.003235
0.005188
-0.009430
0.002258
0.008118
0.010071
0.007141
0.003723
-0.001617
0.007629
0.002747
-0.004059
0.004700
-0.001129
0.009094
0.012512
0.001770
-0.003571
-0.001129
0.009094
0.007629
-0.006012
0.004211
-0.001129
0.005188
-0.003082
0.004211
-0.000153
-0.006989
-0.002594
0.007629
0.004700
-0.016754
0.001770
-0.009918
0.000305
-0.006989
0.000305
-0.020172
-0.024078
-0.024078
-0.019684
-0.007477
0.001770
0.022278
0.029602
0.006165
0.054993
0.075500
0.057922
-0.142731
-0.244781
0.065247
-0.070465
-0.092926
-0.026031
0.194153
0.167786
-0.048492
-0.089508
-0.089020
-0.027008
-0.019684
-0.007965
-0.006989
-0.005524
0.000305
0.011047
0.020813
0.009094
0.024719
0.014465
0.023743
0.021301
0.031067
0.030579
0.033020
0.038391
0.026672
0.016418
0.026184
0.023743
0.014954
0.018372
0.015442
0.018372
0.018860
0.012512
0.013977
0.011536
0.011047
0.009583
0.003235
-0.005524
-0.001129
0.002747
-0.005035
-0.005524
-0.011871
-0.006012
-0.004547
-0.000641
-0.009918
-0.015289
-0.014313
-0.010895
-0.008453
-0.009430
-0.010406
-0.018219
-0.010895
-0.013824
-0.012360
-0.004547
-0.012848
-0.012360
-0.011383
-0.010895
-0.023590
-0.003082
-0.016266
-0.011871
-0.006012
-0.011871
-0.011871
-0.004547
-0.009918
-0.013824
-0.012360
-0.014801
-0.001617
-0.013336
-0.009918
-0.011383
-0.011383
-0.000641
-0.004547
-0.009918
-0.003082
0.008118
-0.005035
0.001770
0.002258
-0.005524
0.003723
-0.007965
0.013977
0.009583
0.002747
0.003723
-0.003082
-0.008942
0.002747
0.006165
0.007141
0.004700
0.002747
-0.005524
-0.009430
0.003235
-0.003571
-0.004547
0.002258
-0.003082
-0.004059
-0.000641
-0.004547
-0.010895
-0.019196
-0.005035
-0.000641
-0.006500
-0.006500
-0.000641
-0.005035
-0.000153
-0.003571
-0.002594
-0.005035
-0.005035
-0.006989
-0.009430
-0.001129
-0.014313
-0.003082
-0.004059
-0.005035
-0.003571
-0.007477
-0.002106
0.000305
-0.012360
-0.003571
0.000793
-0.006989
-0.003571
-0.005035
-0.002106
0.001282
0.002258
-0.009918
-0.001129
-0.012360
-0.006500
0.001282
-0.003082
-0.006500
-0.005524
0.002747
-0.006500
-0.007965
-0.005524
-0.005524
-0.006989
-0.007477
0.002258
-0.008453
-0.001617
-0.003082
-0.000641
0.004700
-0.000153
-0.003571
0.001770
-0.001129
0.001282
-0.007477
0.000793
-0.003082
0.004700
0.000793
-0.030914
-0.039215
-0.006989
0.003235
-0.012360
0.009583
0.116516
0.199524
0.012512
0.267883
0.521301
0.535950
-0.250153
-0.302399
-0.259430
-0.255035
0.022278
0.231750
0.237610
0.207336
0.089661
-0.011383
-0.091461
-0.138336
-0.167145
-0.167145
-0.171051
-0.152985
-0.145660
-0.137360
-0.119781
-0.102692
-0.079742
-0.068512
-0.056793
-0.034821
-0.032867
-0.025543
-0.005035
0.001770
-0.004547
0.001282
0.000793
0.013977
0.014465
0.006165
0.013977
0.014465
0.025696
0.016907
0.014465
0.016907
0.014465
0.002747
0.018372
0.015442
0.010559
-0.004547
-0.001617
-0.001129
-0.009430
0.002258
-0.011383
-0.023102
-0.013336
-0.017242
-0.026520
-0.020172
-0.030914
-0.027985
-0.033844
-0.051422
-0.036285
-0.036285
-0.047516
-0.051422
-0.064606
-0.074371
-0.063629
-0.065582
-0.073883
-0.078766
-0.074371
-0.078766
-0.078766
-0.067047
-0.066559
-0.058258
-0.037750
-0.037750
-0.031403
-0.022125
0.002258
0.040833
0.066711
0.094543
0.114563
0.095520
0.097473
0.105286
0.128723
0.096008
0.038391
-0.024078
0.073547
0.138000
0.153137
0.129211
0.105774
0.068176
0.045715
0.017883
-0.007965
-0.021637
-0.023102
-0.025543
-0.014801
-0.014313
-0.017731
-0.017242
-0.009430
-0.009918
-0.016754
-0.001617
-0.008942
-0.015289
-0.001617
-0.000641
-0.016754
-0.008453
-0.008453
-0.007965
0.001770
-0.004547
-0.004059
-0.008453
-0.001617
-0.004059
-0.000641
-0.006012
-0.004547
-0.008942
-0.002594
-0.008453
0.002747
-0.002594
-0.006989
-0.002106
0.006165
-0.009918
-0.003082
-0.006989
-0.008942
-0.004547
-0.006012
-0.010895
-0.011383
-0.009918
-0.006500
-0.004547
-0.014313
-0.004547
-0.006989
-0.011383
-0.006500
-0.002594
-0.000153
-0.001617
-0.006989
-0.010406
0.004211
-0.008453
-0.017242
-0.004059
-0.001129
-0.005524
0.002747
-0.012848
-0.009430
-0.007477
-0.003082
-0.002106
-0.007965
-0.006500
-0.011383
-0.004059
-0.013336
-0.006989
-0.007477
0.004211
-0.008942
-0.026031
-0.031403
-0.019196
-0.011383
-0.033844
-0.023102
-0.014313
0.109680
0.163391
0.451965
0.661438
0.223938
-0.564606
-0.541168
-0.167145
0.080383
0.188293
0.207336
0.168274
0.084290
0.013489
-0.040192
-0.083649
-0.095367
-0.131012
-0.152496
-0.141266
-0.128082
-0.125153
-0.110504
-0.096832
-0.066559
-0.058258
-0.037750
-0.034821
-0.037750
-0.018219
0.000793
-0.004547
0.014465
0.005188
0.007629
0.024231
0.018860
0.017883
0.020325
0.028137
0.031067
0.028137
0.029114
0.024719
0.028137
0.026184
0.033997
0.026184
0.031555
0.025208
0.026672
0.026184
0.024231
0.023254
0.015442
0.010071
0.021790
0.020813
0.018372
0.020325
0.012024
0.009094
0.010559
0.018372
0.006653
0.007629
0.001282
0.010559
0.013489
0.001282
-0.000641
0.002258
-0.000153
-0.002594
0.008118
-0.003082
-0.006012
-0.004059
-0.007965
0.003235
0.001282
-0.014801
-0.012848
-0.004547
-0.000641
0.004211
-0.000641
-0.004547
-0.000153
-0.012848
0.006165
-0.004547
-0.000153
-0.009430
0.000305
-0.009430
0.001282
0.003723
-0.011383
-0.006012
0.001770
-0.010406
-0.001617
0.007629
-0.003082
-0.010895
-0.013336
-0.001617
-0.016266
-0.001129
-0.014801
-0.006012
-0.003571
-0.011871
-0.017242
-0.006500
-0.003571
-0.014801
-0.012848
-0.009918
-0.018707
-0.004547
-0.007965
-0.010895
-0.013336
-0.016266
-0.000641
-0.007965
-0.013824
-0.011383
-0.008453
0.001282
-0.006500
-0.006012
-0.013824
-0.008942
0.001282
-0.005524
0.003235
0.004211
-0.006012
-0.011871
-0.001617
0.002747
-0.005035
-0.005035
-0.006989
-0.002106
-0.004059
0.007141
-0.000153
-0.001129
-0.002594
-0.010895
0.000305
0.001282
-0.003082
-0.004547
0.001770
-0.007477
-0.005524
-0.003571
-0.010895
-0.002594
-0.006989
-0.006500
0.006165
-0.008453
-0.003571
-0.006989
-0.001617
0.005188
0.003723
-0.006012
0.017395
0.043274
0.064270
0.122864
0.102844
0.049133
0.160950
0.229309
0.077454
-0.267731
-0.404938
-0.066559
0.093079
0.209290
0.138977
0.020325
-0.027496
-0.082672
-0.106110
-0.124176
-0.121246
-0.124176
-0.098297
-0.085602
-0.091949
-0.070953
-0.059723
-0.044586
-0.021149
-0.018219
0.000305
0.009094
0.010071
0.003723
0.017395
0.017395
0.014954
0.020813
0.033997
0.028625
0.023743
0.033020
0.031067
0.025208
0.020325
0.030579
0.029602
0.018860
0.013489
0.024231
0.021301
0.014954
0.007629
0.013489
0.020325
0.006165
0.013977
0.013977
0.013000
0.004700
0.015930
0.007141
0.007629
0.005676
0.006165
0.010071
0.005188
0.005676
0.001282
0.003723
0.009094
0.006653
0.002747
0.006653
-0.001129
0.013000
-0.004059
-0.000641
-0.006989
0.007141
0.010071
-0.001617
-0.005524
0.004700
0.009583
0.006165
0.006165
-0.006989
0.009094
0.004700
-0.005524
0.000305
0.008606
-0.007477
0.003723
0.001282
0.002747
0.011047
-0.006500
0.000305
0.002747
-0.001617
0.001770
0.001282
0.001282
0.000793
0.004211
0.015442
0.016418
-0.006989
0.009094
0.005676
0.005676
0.020325
0.015930
0.013000
0.008118
0.005676
0.012024
0.015442
0.006653
0.017395
0.010559
-0.002594
0.003235
0.000793
0.009094
0.006653
0.000305
0.001282
0.002747
-0.006500
0.013000
-0.006989
-0.004547
0.010071
0.003723
-0.003082
0.004700
-0.006500
0.008606
-0.006500
0.003235
0.003235
-0.004547
0.000305
-0.001129
-0.006012
-0.000153
0.005676
-0.004059
0.001282
0.000305
-0.001129
0.002258
0.000793
-0.001129
0.002258
-0.005524
-0.013336
0.000305
-0.008942
-0.008942
-0.006012
-0.005035
-0.004059
-0.001129
0.001282
0.005676
0.004700
0.003235
0.019836
0.014954
0.025696
0.041809
0.077454
0.124329
0.142395
0.160461
0.149719
0.121399
0.214172
-0.224274
-0.422028
0.017883
0.154602
0.211731
0.134094
0.026672
-0.048492
-0.103668
-0.138824
-0.153961
-0.127594
-0.128082
-0.105133
-0.083649
-0.077301
-0.062653
-0.048981
-0.038727
-0.006989
-0.007477
0.004211
0.007141
0.021301
0.029602
0.008118
0.021790
0.032532
0.026184
0.028625
0.041321
0.031555
0.033997
0.030090
0.026672
0.029114
0.030579
0.029114
0.030579
0.030090
0.033997
0.033020
0.022278
0.030090
0.022766
0.023743
0.030579
0.020325
0.023743
0.016418
0.025696
0.016418
0.026672
0.019836
0.027649
0.014954
0.018372
0.013977
0.015930
0.018372
0.008118
0.007141
0.016907
0.016418
0.014954
0.013000
0.005188
0.013489
0.013000
0.001770
0.014954
0.013000
0.002747
0.003723
0.008118
0.005676
0.004700
0.002747
0.009094
0.009583
-0.005035
0.003723
0.004700
0.005188
-0.002594
-0.004059
0.001282
0.002258
-0.004547
-0.001129
0.006165
-0.000641
0.003235
0.001282
-0.004059
0.000793
-0.002106
0.000305
-0.006500
0.010071
-0.004059
-0.003082
0.001770
-0.000153
-0.002106
0.005676
0.001770
-0.002594
0.002747
0.006653
-0.003082
0.007629
0.007629
0.006653
0.004211
-0.001129
0.002258
0.008606
0.000305
0.000305
0.003723
-0.004059
0.000305
0.000793
0.003235
0.003235
0.007141
-0.004059
0.002258
-0.005035
0.011536
0.003723
-0.000641
0.000305
0.003235
0.012512
0.007141
0.002258
0.003723
0.005188
0.006165
0.004211
0.003235
-0.000153
0.012512
0.003723
-0.002594
0.008118
0.010559
0.004700
0.009583
0.003723
0.013977
0.010071
0.002747
-0.006500
0.002258
0.004211
-0.001617
-0.000641
-0.001129
0.001770
0.005676
0.004700
0.007629
0.008118
0.008118
0.005188
0.007141
0.003235
0.002258
0.007141
0.013977
-0.001617
0.003235
0.002747
-0.003571
-0.002106
0.000793
0.004211
-0.010895
-0.006012
-0.012360
-0.016266
-0.019684
-0.030426
-0.032379
-0.032379
-0.034332
-0.026031
-0.028473
-0.033844
-0.050446
-0.046539
-0.048004
-0.056793
-0.058258
-0.063141
-0.066071
-0.068512
-0.077789
-0.079254
-0.084137
-0.092438
-0.102692
-0.095856
-0.105133
-0.089996
-0.117828
-0.118805
-0.106110
-0.102692
-0.141266
-0.168610
-0.208649
-0.187653
0.002258
0.953918
1.001282
1.001282
-0.468414
-0.998199
-0.998199
0.051086
0.631165
0.629700
0.600403
0.463684
0.282043
0.107727
-0.054352
-0.158844
-0.209137
-0.237457
-0.234528
-0.212067
-0.189117
-0.143707
-0.125153
-0.075348
-0.048004
-0.032867
0.006165
0.031555
0.036438
0.051575
0.045715
0.058899
0.066711
0.068665
0.077454
0.070129
0.075012
0.080383
0.072571
0.070129
0.075500
0.065735
0.056946
0.057922
0.042786
0.048645
0.033020
0.033020
0.041809
0.037903
0.033020
0.033997
0.036438
0.031555
0.035461
0.024231
0.024231
0.022766
0.015442
0.026672
0.011047
0.015442
0.020813
0.026672
0.013000
0.009094
0.011536
0.012024
0.015442
0.004211
0.015442
0.004211
0.001282
0.000793
0.013977
-0.001129
0.001282
0.008118
0.003723
0.004211
0.009583
-0.000153
0.010559
0.000305
0.001282
0.005676
-0.003571
-0.003082
-0.003571
0.010559
-0.002594
0.004211
0.007629
-0.000641
0.001282
0.007629
0.006165
0.001770
0.007629
0.000305
0.009094
-0.001129
0.003723
0.010071
-0.002594
0.000793
0.000793
-0.001617
0.002258
0.000305
-0.000153
0.002258
0.006653
0.004700
-0.005524
-0.006500
0.003235
-0.000153
-0.004059
0.005676
0.007141
0.000793
-0.007477
0.003235
-0.006500
0.000793
-0.001617
-0.009430
-0.002106
0.002747
-0.006012
0.001770
-0.000641
-0.003571
-0.002106
-0.004059
-0.008453
-0.006012
-0.006500
-0.008453
-0.003082
-0.000153
0.003723
0.002258
-0.007477
-0.003082
-0.002594
-0.005524
-0.004059
-0.006500
-0.001617
-0.006500
-0.006012
-0.003571
-0.006500
-0.006012
-0.007477
-0.007477
-0.004547
-0.009430
-0.003082
-0.006500
0.006653
-0.011383
-0.009918
0.003723
0.002747
-0.004547
-0.007965
-0.006500
-0.012360
-0.009430
-0.018707
-0.025543
-0.016266
-0.027008
-0.035309
-0.047028
-0.062653
-0.074371
-0.072906
-0.062164
-0.065094
0.179504
0.865540
0.984680
0.387512
-0.880035
-0.998199
-0.374664
0.145813
0.316223
0.300110
0.270325
0.151184
0.052551
-0.036285
-0.134430
-0.184235
-0.181305
-0.180817
-0.166168
-0.141754
-0.120758
-0.118317
-0.087555
-0.082672
-0.053375
-0.046051
-0.027496
-0.015778
-0.009918
0.008118
0.015930
0.007141
0.021301
0.021301
0.029114
0.026184
0.028625
0.028625
0.034485
0.023743
0.030579
0.026672
0.024719
0.037903
0.023743
0.030090
0.033508
0.024231
0.030090
0.024719
0.021790
0.033020
0.023743
0.021301
0.021790
0.014954
0.026184
0.017883
0.008118
0.013489
0.015930
0.012024
0.008606
0.015442
0.016418
0.009583
0.013489
0.008118
0.007141
0.004211
0.013489
0.017883
0.010071
0.007141
0.002258
0.004211
0.007141
0.013489
0.004211
0.007629
-0.007965
0.006653
0.009583
0.006653
0.005676
0.000793
-0.002106
-0.009918
0.001770
0.006165
-0.006012
0.005188
-0.007477
-0.001617
0.000305
-0.001129
-0.020660
-0.003571
-0.008942
-0.008942
-0.005524
-0.005035
-0.009430
-0.001617
0.000793
-0.000153
-0.001617
-0.000153
0.006165
0.001282
-0.010895
0.005676
0.003235
0.016418
0.006165
0.000793
0.002258
0.009094
-0.006989
0.007141
0.004211
-0.003571
0.003723
0.017883
0.003235
0.006653
0.003235
-0.001617
0.004211
0.006165
0.008606
0.004700
0.001770
0.001770
-0.004059
0.005676
0.005676
-0.000641
0.001282
-0.002106
-0.007965
-0.001617
0.003235
-0.001617
-0.003571
-0.006012
0.007141
0.009094
-0.006989
-0.003571
-0.006500
0.002747
0.008118
-0.003082
0.006165
0.001282
-0.002594
-0.003571
-0.006012
-0.001129
0.007629
0.003723
-0.002594
-0.002594
-0.002594
0.003723
0.006165
-0.000153
-0.004547
0.000305
-0.000153
-0.014313
-0.012848
-0.010895
-0.002106
-0.010895
-0.015778
-0.024078
-0.027985
-0.023102
-0.013824
0.004211
0.020813
-0.015289
-0.028473
-0.035309
-0.025055
-0.029938
-0.034821
-0.039215
-0.009918
0.065247
0.095520
0.242981
0.075989
-0.107086
-0.209137
-0.247223
-0.080231
-0.015778
0.010559
0.019348
0.001282
-0.025055
-0.053864
-0.064117
-0.089508
-0.100739
-0.106598
-0.097321
-0.077789
-0.051910
-0.032379
-0.007965
0.032532
0.066711
0.081848
0.106750
0.127258
0.145813
0.172668
0.162903
0.136047
0.115051
0.081360
0.055969
0.053040
0.057434
0.075989
0.104797
0.101379
0.066711
0.039856
0.003723
-0.023102
-0.048492
-0.061188
-0.072906
-0.072906
-0.072418
-0.065094
-0.063141
-0.043121
-0.046539
-0.032379
-0.026031
-0.020660
-0.016266
-0.016754
-0.017731
-0.005524
-0.008942
-0.002106
-0.005524
-0.007965
-0.003082
-0.000153
-0.006012
0.001770
-0.009430
-0.012848
0.004211
0.002258
-0.001129
-0.006989
-0.002106
0.001282
-0.005035
0.003723
0.000305
0.007629
0.000793
-0.001617
0.005676
-0.000153
0.002747
-0.002106
-0.001617
0.006165
-0.003571
-0.002106
0.011047
-0.002106
-0.014801
-0.007477
0.000305
-0.003571
-0.005524
-0.010406
-0.001129
-0.002594
-0.007965
0.000305
0.008118
0.008606
-0.006500
-0.011871
-0.010895
0.005188
0.011047
0.001770
0.005676
-0.006012
0.001282
0.011047
0.004211
0.005188
0.000305
0.011047
0.012024
0.007629
0.012024
0.004211
0.009094
0.008606
0.017883
0.019836
0.004211
0.004211
0.014465
0.001770
0.017395
0.010071
0.018860
0.021301
0.018372
0.009583
0.002258
0.008118
0.015930
0.002258
-0.004547
0.005188
-0.006989
-0.006012
0.006653
0.002258
-0.001617
-0.000153
0.001770
0.011536
0.000793
-0.009918
0.003235
-0.000153
0.013000
0.010559
0.010559
0.014465
-0.005524
0.007629
0.021301
0.017883
0.013489
0.018372
0.014954
0.014465
0.010071
0.001770
0.020325
0.007629
0.011047
0.004211
0.004700
0.002747
-0.008942
0.000305
0.007141
-0.025055
-0.021637
-0.097321
-0.026031
0.183899
0.167786
-0.141754
-0.072906
-0.020660
0.114563
0.040344
-0.025055
-0.164703
-0.187164
-0.042145
0.078430
0.062805
0.019348
-0.028473
-0.037750
-0.055328
-0.053375
-0.059235
-0.052399
-0.041168
-0.025543
-0.025055
-0.021149
-0.014313
-0.003082
0.007141
-0.003082
0.018372
0.013489
0.017395
0.013489
0.013489
0.029114
0.023254
0.023254
0.022278
0.022766
0.019348
0.018860
0.014465
-0.001617
0.008118
0.008118
0.011536
-0.002106
-0.005035
-0.000641
0.001770
0.001770
-0.003082
-0.001617
-0.007477
-0.003082
-0.007965
-0.012848
0.000305
-0.006012
-0.012360
-0.013336
-0.014801
-0.004547
-0.008942
-0.003571
-0.004059
-0.011871
-0.004059
-0.010406
-0.007477
-0.001617
-0.016266
-0.009430
-0.003082
-0.006989
-0.003082
-0.013824
-0.006989
0.003235
-0.014801
-0.002106
0.000793
-0.000153
-0.004059
-0.010406
0.005676
0.004700
-0.004547
-0.007477
0.000305
-0.000153
-0.001617
-0.002594
-0.004547
-0.005524
-0.001617
0.005676
0.003235
-0.000153
0.004211
0.000793
-0.001617
-0.002106
0.005188
0.005188
0.006653
0.009094
0.003723
-0.004547
-0.006500
0.003235
-0.009430
0.002258
0.000793
0.001282
-0.000641
-0.006989
0.003235
-0.010895
0.003235
-0.009430
-0.001129
0.000305
-0.001129
-0.000641
-0.003571
0.006165
0.000305
-0.000641
0.006165
0.002258
-0.001617
-0.005524
0.008606
0.004211
0.007629
0.001282
0.003235
0.001770
0.011047
0.005676
0.003723
0.008118
0.007629
-0.006012
0.003723
-0.009430
0.006653
-0.005035
0.011047
0.004211
-0.018707
-0.017731
0.017883
0.051086
0.046204
0.037415
-0.072418
-0.012360
0.036438
0.029602
0.192200
-0.002594
-0.057770
-0.035309
-0.023102
0.037903
-0.004547
0.025696
0.087708
0.058411
0.046204
-0.021149
-0.055328
-0.019684
0.006165
0.017883
0.011536
0.008606
0.012512
0.006653
0.006653
0.001770
0.002747
0.006165
0.013489
0.026184
0.013977
0.017883
0.015442
0.016418
0.013489
0.013977
0.008118
0.010559
-0.002594
0.005676
0.002747
0.006165
0.009583
-0.001617
0.008606
0.013000
0.005188
0.011536
0.003235
0.006653
0.002258
0.012512
0.004700
0.012512
0.001770
0.003723
0.009094
0.005676
0.011047
0.006653
0.003723
0.004211
0.004700
0.001282
-0.000641
-0.003571
-0.006989
-0.000641
-0.005035
-0.000641
-0.004547
-0.005524
-0.011383
-0.018707
-0.009918
-0.020172
-0.004547
-0.006012
-0.008453
-0.010895
-0.005035
0.009583
-0.010406
-0.010895
0.007141
-0.004059
0.002258
0.000793
0.006165
0.002258
0.004211
0.007629
0.012512
0.000305
0.001770
0.006653
0.003235
0.007629
0.010071
-0.001129
0.006653
0.009094
-0.006989
0.004211
0.011047
0.011047
0.003235
0.009094
-0.004547
0.009583
0.004211
0.001282
0.006653
-0.009918
-0.000641
0.008118
0.002258
0.008606
0.008118
-0.001617
0.001282
0.003235
-0.002106
-0.007477
-0.017242
-0.013336
-0.000641
-0.013824
-0.006012
-0.014801
-0.022614
-0.018707
-0.020172
-0.023590
-0.025543
-0.032379
-0.031891
-0.039215
-0.044586
-0.040680
-0.044098
-0.043610
-0.046051
-0.059235
-0.055328
-0.055817
-0.057770
-0.061188
-0.060699
-0.060699
-0.055328
-0.065582
-0.061188
-0.052887
-0.046539
-0.038239
-0.038727
-0.044098
-0.018707
-0.002106
0.022766
0.043274
0.069153
0.110657
0.128723
0.146301
0.163391
0.142395
0.118469
0.075012
0.049133
0.023254
0.014465
0.079407
0.148254
0.150208
0.116516
0.075989
0.033508
0.007141
-0.024078
-0.044586
-0.057770
-0.066071
-0.055328
-0.054352
-0.056305
-0.046539
-0.039215
-0.038239
-0.028961
-0.021149
-0.018219
-0.008453
-0.009430
-0.015778
-0.013336
-0.016754
-0.016754
-0.007477
-0.014801
-0.024567
-0.025543
-0.021637
-0.021637
0.065735
0.023743
0.094055
0.076965
0.175110
0.377258
-0.401031
-0.088531
0.041321
-0.084137
0.008606
0.055969
0.083801
0.068176
0.036926
0.000793
-0.016266
-0.042633
-0.056793
-0.068512
-0.075836
-0.066071
-0.048004
-0.051422
-0.053864
-0.040192
-0.020660
-0.006500
-0.012360
-0.001129
-0.000641
0.018860
0.012512
0.008118
0.012512
0.018372
0.009094
0.025208
0.022766
0.025208
0.015930
0.022766
0.019836
0.014465
0.009583
0.024231
0.011047
0.006653
0.011536
0.013000
0.000305
0.003235
0.000305
-0.003571
0.006165
0.003723
-0.003571
-0.004547
-0.006989
-0.001617
-0.004059
-0.015289
0.000305
-0.006500
-0.017242
-0.010895
-0.012360
-0.001617
-0.006989
-0.018219
-0.007965
-0.006500
-0.012848
-0.003571
-0.002594
-0.007965
-0.004059
-0.005035
-0.000641
-0.002594
-0.002594
0.001770
0.000305
0.008118
0.010559
-0.001129
0.007141
0.010071
0.015442
0.012024
0.017883
0.015930
0.019348
0.007629
0.009583
0.008606
0.006653
0.004700
0.009094
-0.002106
0.006653
-0.005035
0.005188
0.007141
-0.005035
-0.003082
0.006165
-0.006989
-0.002594
0.001770
-0.003571
-0.004547
-0.002106
-0.001129
0.009583
-0.004059
0.002747
0.006165
0.004700
-0.010895
-0.003571
0.002747
0.010071
0.000305
-0.009918
-0.001617
-0.002106
-0.006989
0.000793
-0.002594
0.008118
0.004700
0.001282
-0.006012
-0.004547
-0.012848
-0.010406
-0.007477
-0.004547
0.001770
0.000305
-0.002106
-0.010895
-0.003571
0.002747
-0.014313
-0.007965
-0.007477
-0.004059
-0.012360
0.005188
-0.004059
-0.004547
-0.002594
-0.001129
0.006165
0.007629
0.004211
-0.003082
-0.008453
0.004700
0.007629
-0.004547
0.003723
-0.006989
0.000793
-0.001129
-0.008453
-0.006989
-0.000641
-0.001617
-0.008453
-0.006500
-0.010406
0.004211
0.000793
-0.006500
-0.014801
-0.010406
0.000793
-0.017242
-0.006500
-0.007965
-0.009430
-0.010406
0.002258
-0.003082
-0.000153
-0.012360
-0.010895
-0.010406
-0.011871
-0.001617
-0.005524
-0.014313
-0.010406
-0.006989
-0.013824
-0.006500
-0.009430
-0.006012
0.002258
-0.005035
-0.011871
-0.008942
0.000793
-0.013824
-0.011383
-0.009918
-0.028961
-0.013336
0.002747
-0.008942
0.008118
0.066711
0.114075
-0.091461
0.024719
-0.121735
-0.164215
0.119934
0.158997
-0.026031
-0.051422
-0.034821
-0.008942
0.020325
0.018372
0.011536
-0.005035
0.002258
-0.001617
0.004700
0.000793
0.011536
0.010071
-0.000641
0.017395
0.015442
0.019348
0.006653
0.021790
0.015930
0.020813
0.018372
0.017883
0.016907
0.004700
0.006165
0.002747
0.007629
0.001282
-0.002594
0.007141
-0.000153
0.000305
-0.009918
-0.012360
0.001282
-0.009918
-0.006012
-0.014313
-0.010895
-0.024078
-0.001617
-0.013824
-0.010895
-0.018707
-0.016266
-0.017242
-0.004059
-0.013824
-0.015289
-0.020172
-0.007477
-0.003082
-0.015778
-0.021637
-0.008942
-0.000153
-0.006989
-0.006500
-0.007965
-0.007477
-0.009430
-0.006012
-0.002106
-0.016754
-0.007965
-0.004547
-0.004547
-0.004059
-0.006500
-0.004059
-0.006012
-0.008453
-0.000641
0.002747
-0.000153
0.008606
-0.000641
0.008118
0.006653
0.014465
0.015930
0.010559
-0.001129
0.004211
0.011047
0.021790
0.016418
0.019836
0.014954
0.018372
0.006653
0.006165
0.009094
0.002747
0.013489
-0.002594
0.005188
-0.000641
0.006165
-0.004547
0.000793
0.005676
-0.003571
-0.006500
-0.009918
0.000793
0.006165
0.003235
0.004211
0.003723
0.009583
0.003723
0.014954
0.016907
0.000793
0.006653
0.016907
0.010071
0.008606
0.013489
0.011047
0.008118
0.010559
0.018860
0.009583
0.010559
0.005676
0.006165
0.002258
0.001282
0.001770
0.001770
0.005676
0.009583
-0.005035
0.004700
0.009094
-0.000153
0.010071
-0.003082
0.001770
-0.000153
-0.003571
0.007629
0.005676
0.000793
0.007629
0.008118
-0.006989
0.005188
0.003723
-0.002106
0.009094
0.003723
0.003723
-0.002594
-0.001129
-0.002106
-0.003571
0.000793
-0.003571
-0.001617
-0.011871
0.004211
-0.006012
-0.003082
0.009583
-0.001617
0.002258
-0.006500
-0.016266
0.000793
-0.000641
-0.006500
0.004211
-0.012360
-0.006012
-0.000641
-0.006500
-0.005524
-0.014801
-0.010406
-0.027496
-0.034821
-0.018707
-0.005524
-0.009918
0.019348
0.119934
0.078430
0.035461
0.237610
-0.015289
-0.273102
-0.224274
-0.088531
0.274719
0.155579
-0.028473
-0.043610
-0.006500
0.030579
-0.001129
-0.018707
-0.043610
-0.054840
-0.050934
-0.052887
-0.047516
-0.041168
-0.026031
-0.020172
-0.015778
-0.012360
-0.002106
-0.000641
0.004700
0.015930
0.020325
0.018372
0.025208
0.020813
0.022278
0.024231
0.025696
0.023254
0.018372
0.018860
0.022766
0.018372
0.010071
0.016418
0.014954
0.005676
0.000793
0.006165
0.004211
0.004211
0.000793
-0.002106
-0.013336
-0.013824
-0.005524
-0.010895
0.001770
-0.013336
-0.012360
-0.006012
-0.006989
-0.007477
-0.010406
-0.009430
-0.013336
-0.006989
-0.013336
-0.003571
-0.013824
-0.002594
-0.013336
-0.013824
-0.012848
-0.000153
-0.010895
-0.008453
-0.012360
0.006165
-0.005524
-0.004547
-0.004547
-0.004547
-0.009918
-0.001617
-0.003082
-0.006500
-0.000641
-0.008453
-0.004059
0.008118
-0.010406
-0.012848
-0.003571
-0.009430
-0.004059
0.003723
-0.011871
0.001282
-0.008453
0.000793
-0.002594
-0.004547
-0.002106
-0.013336
-0.007965
-0.012848
-0.006989
-0.003082
0.002258
-0.007965
-0.008453
-0.007477
-0.000153
0.004211
-0.015778
-0.007965
-0.001617
-0.009430
-0.005524
-0.000153
0.004211
-0.007477
-0.009918
-0.007477
-0.003082
0.002258
0.000305
-0.006989
-0.004059
-0.003571
-0.000641
-0.000153
-0.006989
-0.006989
-0.001129
-0.005524
-0.002106
-0.000641
-0.002594
0.009583
-0.000153
0.000793
-0.009430
-0.008453
0.006653
0.001770
-0.008453
-0.004059
-0.008453
-0.005524
-0.005035
-0.001617
-0.004059
-0.011383
-0.015289
-0.004547
-0.020660
-0.024567
-0.016754
-0.024078
-0.026031
-0.024078
-0.032867
-0.025055
-0.041656
-0.043121
-0.029938
-0.030914
-0.033356
-0.045074
-0.055328
-0.055817
-0.055328
-0.066559
-0.055817
-0.064606
-0.064117
-0.066071
-0.060699
-0.059723
-0.056305
-0.043610
-0.041656
-0.049957
-0.052887
0.067200
0.276672
0.323059
0.354309
0.197083
0.174133
-0.270660
-0.353668
-0.117828
0.149231
0.278137
0.311340
0.186340
0.029602
-0.038727
-0.025543
-0.040680
-0.071930
-0.114899
-0.124664
-0.121246
-0.115387
-0.105621
-0.087555
-0.081207
-0.059723
-0.042633
-0.026520
-0.021149
-0.002594
0.004700
0.013977
0.013489
0.011536
0.028137
0.021301
0.036926
0.028137
0.028625
0.030090
0.028625
0.032043
0.025696
0.021790
0.021301
0.019348
0.016907
0.021301
0.020813
0.018860
0.014465
0.022766
0.003723
0.008118
0.007141
0.018860
0.009583
0.006165
0.025208
0.011047
0.009583
0.010559
0.005676
-0.003571
-0.000153
0.001282
0.007629
0.013489
0.004700
-0.000153
0.002258
-0.003571
0.009094
0.001282
0.005676
-0.006012
-0.009430
0.005676
0.009583
-0.006500
-0.004547
-0.003571
0.003235
-0.007477
-0.006500
-0.010895
-0.001617
-0.011871
-0.006989
0.001770
-0.004059
0.001282
-0.012848
-0.006012
-0.001617
-0.005035
-0.006500
-0.015778
-0.006989
-0.005524
-0.020172
-0.002594
0.004211
-0.011871
-0.018707
-0.008942
-0.019684
-0.005524
-0.004059
-0.012848
-0.008453
-0.009918
-0.007965
-0.000153
-0.013824
-0.004547
0.000793
-0.011871
-0.007965
-0.008453
-0.003082
-0.002106
-0.012848
-0.000153
-0.009430
-0.014801
-0.001129
0.000305
-0.011871
-0.008942
-0.006012
-0.012848
-0.011383
-0.007477
-0.002106
-0.007965
-0.007477
-0.009918
-0.005524
-0.013824
-0.002106
-0.006500
-0.010895
-0.016266
-0.009918
-0.001617
-0.003571
-0.001129
-0.009430
-0.012360
-0.006989
-0.005524
-0.008453
-0.006989
-0.002106
-0.009430
-0.009430
-0.010895
-0.002594
-0.012360
-0.013824
-0.004547
-0.011383
-0.002594
-0.010406
-0.008942
-0.003082
-0.007477
-0.010895
-0.019196
-0.001617
-0.009430
-0.000641
-0.004547
-0.013336
-0.006500
-0.003082
-0.016266
-0.006989
0.001770
-0.002106
-0.001617
-0.004547
-0.004059
-0.005524
-0.008942
-0.009430
-0.009918
-0.003082
-0.007477
-0.010895
-0.028961
-0.025055
-0.027008
-0.016754
0.002258
0.013000
0.019836
0.059875
0.117004
0.168274
0.324524
0.577942
0.027649
-0.684235
-0.206207
0.054993
0.097473
0.144348
0.108704
0.135071
0.073059
0.012024
-0.038727
-0.074860
-0.103180
-0.101715
-0.119293
-0.118317
-0.096344
-0.089020
-0.075836
-0.060699
-0.049469
-0.045563
-0.031403
-0.017242
-0.019684
-0.005035
-0.003082
0.003235
-0.000153
0.013977
0.014465
0.023743
0.014954
0.017395
0.022278
0.025696
0.023254
0.023743
0.017395
0.016907
0.022278
0.014465
0.016907
0.021790
0.015442
0.007141
0.013489
0.024231
0.009094
0.009583
0.002747
0.013489
0.014465
0.004211
0.001770
0.005188
0.010071
0.001282
0.003235
-0.007477
0.003723
-0.008453
-0.001617
0.005676
-0.006012
-0.004547
-0.006500
-0.001617
-0.011871
-0.021637
-0.009918
-0.007965
-0.018219
-0.020172
-0.018707
-0.011871
-0.005524
-0.016266
-0.000153
-0.019196
-0.012360
-0.016754
-0.007965
-0.004547
0.000305
-0.016754
-0.018707
-0.005524
-0.012360
-0.003571
-0.009918
-0.005524
-0.014801
-0.018707
-0.008453
-0.007477
-0.021637
-0.002594
-0.008942
-0.006989
-0.004547
-0.007477
-0.010895
-0.005035
-0.010406
-0.007965
-0.008942
-0.002594
-0.001617
-0.004059
-0.003571
-0.012360
-0.008942
-0.007477
-0.006012
0.002258
-0.013336
-0.009918
0.000305
-0.001617
-0.005524
0.011047
-0.005524
-0.002594
0.002747
-0.005524
0.006165
-0.007477
0.000305
-0.005035
-0.003082
-0.002106
0.005188
0.000793
-0.004059
-0.002594
-0.002594
0.007141
0.001770
0.005676
-0.002594
-0.001617
0.006165
0.007141
0.007141
-0.000641
0.003723
0.002747
0.011536
-0.001617
0.003235
0.000793
-0.004059
0.012512
0.012024
-0.001617
-0.000641
0.011536
0.009583
-0.006012
-0.005035
0.007629
0.007141
-0.002594
0.001282
0.001770
0.007629
0.005188
0.001282
-0.002594
0.008606
0.003723
0.003235
0.013000
0.013977
-0.000153
0.005188
0.001770
0.002747
-0.004547
-0.016266
-0.001129
0.001282
-0.017731
-0.027985
-0.018707
0.002258
0.015442
0.002747
0.100403
0.071594
0.108215
0.101379
-0.115875
-0.221832
-0.119293
0.016418
0.207336
0.104309
-0.013336
-0.030426
-0.016754
0.024231
0.000793
-0.017242
-0.026520
-0.036774
-0.022125
-0.014801
-0.007965
-0.002594
0.003235
0.000793
0.005676
0.014954
0.020325
0.024231
0.017395
0.032043
0.022278
0.016907
0.013977
0.016418
0.011047
0.013000
0.017395
0.006165
0.011047
0.010559
0.003235
-0.002106
-0.000641
0.001282
-0.006012
0.010071
0.000793
-0.010895
-0.002106
0.001770
-0.003571
-0.002594
0.000793
-0.012360
-0.016266
-0.003082
-0.006012
-0.006012
-0.009918
-0.002106
-0.004547
-0.016266
0.003235
-0.000641
0.004700
0.002747
-0.005035
0.001770
-0.006500
0.000793
-0.004547
-0.000153
-0.000153
0.007629
-0.002594
0.004700
0.000793
0.009583
0.012024
-0.001617
0.009094
0.005676
0.010559
0.005188
-0.003571
0.006653
0.006165
0.000793
0.003723
0.007141
0.005188
0.011047
0.017395
0.008606
0.007629
0.005676
0.014954
0.012512
0.003235
-0.000641
0.010559
0.002258
-0.000153
0.005676
0.015930
0.004211
0.004700
0.001282
0.001770
0.007141
0.016418
0.005188
0.004211
0.003235
-0.006012
0.003723
-0.006989
-0.002106
0.002258
-0.003082
0.012512
0.005188
-0.000641
-0.000153
-0.001129
0.002258
0.011047
0.003235
-0.004059
0.006165
0.002258
-0.015289
0.002747
0.003723
0.006653
0.000793
-0.006012
0.003235
-0.006500
-0.006989
0.008118
0.006165
-0.008942
-0.003082
-0.005524
-0.007965
0.000793
-0.007477
-0.004547
-0.008942
-0.010406
-0.006500
-0.008453
-0.001617
-0.006500
-0.003571
0.000793
0.000305
-0.000153
0.000305
-0.008942
-0.014313
0.000305
-0.001617
-0.007477
-0.003571
-0.010406
-0.006012
-0.004059
-0.006500
0.001282
-0.008453
-0.005524
-0.008942
-0.004547
-0.001617
-0.002594
0.001282
-0.004059
-0.005524
0.005676
0.006653
-0.006012
-0.014313
-0.013336
-0.013824
-0.006012
0.004211
0.003723
0.042297
0.076965
0.137512
-0.078766
-0.274567
-0.203278
-0.240875
-0.224762
-0.189606
-0.353668
0.019348
0.352356
0.452942
0.076965
-0.279938
-0.391266
-0.282379
-0.148102
-0.079254
0.027161
0.073547
0.090637
0.085754
0.096985
0.089172
0.090149
0.079407
0.093079
0.081848
0.073059
0.057434
0.045227
0.049622
0.043762
0.054504
0.042297
0.026184
0.020813
0.028137
0.023254
0.022766
0.027161
0.020325
0.014954
0.016418
0.011536
0.009583
0.005188
0.005676
0.017883
0.005188
0.007629
0.007629
-0.003082
0.010071
0.014465
0.010559
-0.003571
0.004700
0.010071
-0.002106
-0.007965
0.013977
0.004211
0.004700
0.004700
0.012024
0.012512
0.008606
0.008118
0.006653
0.009094
-0.000153
0.004700
0.001282
0.008118
0.008118
0.002258
0.010071
0.010071
0.010559
-0.001617
-0.006012
-0.001129
-0.003571
-0.006500
0.000793
-0.002106
-0.017242
-0.009918
-0.008942
-0.012360
-0.010406
-0.011871
-0.021637
-0.018219
-0.025543
-0.030914
-0.028961
-0.030426
-0.040192
-0.040680
-0.032379
-0.033844
-0.047028
-0.055817
-0.045074
-0.055328
-0.054840
-0.059235
-0.059235
-0.065094
-0.075348
-0.071930
-0.073395
-0.075836
-0.076813
-0.089020
-0.085602
-0.099274
-0.077789
-0.077301
-0.079254
-0.063629
-0.055328
-0.041168
-0.031403
-0.020660
-0.002106
0.037903
0.059875
0.111633
0.115051
0.118469
0.110168
0.116028
0.135559
0.123352
0.079895
0.013977
0.027649
0.115051
0.155090
0.136536
0.113586
0.072571
0.040833
0.027649
-0.007477
-0.017731
-0.046539
-0.047028
-0.040680
-0.038727
-0.034332
-0.031403
-0.016266
-0.026031
-0.017731
-0.013336
-0.008453
-0.007477
-0.005524
0.001770
-0.003082
0.002258
0.010071
-0.005524
-0.000641
-0.007477
-0.005035
-0.003571
0.007629
-0.000153
-0.000641
0.006165
-0.002594
-0.001129
0.003723
-0.004059
-0.004059
-0.006989
-0.014313
0.001282
-0.004547
-0.001617
-0.000153
-0.008942
-0.004547
-0.007965
-0.009918
-0.007965
0.007141
0.002258
0.009094
0.034485
0.064758
0.083313
-0.015289
-0.085602
-0.249176
0.093079
0.290833
0.136047
0.005676
-0.043121
-0.128082
-0.122711
-0.045074
0.002258
0.017883
0.013000
0.018372
0.000305
-0.020172
-0.041656
-0.055817
-0.055817
-0.056793
-0.044098
-0.048004
-0.041656
-0.035309
-0.030914
-0.021637
-0.010406
0.003235
0.002258
0.004700
0.001770
0.012512
0.013489
0.011047
0.014954
0.003235
0.011536
0.020813
0.031067
0.023743
0.008118
0.023254
0.015930
0.014954
0.018860
0.015442
0.015442
0.023743
0.014954
0.016418
0.018372
0.015930
0.014465
0.016907
0.010071
0.018860
0.017883
0.015442
0.011536
0.003723
0.005188
0.010071
0.007141
0.013000
-0.002594
0.002258
0.014954
0.009583
0.009583
0.010559
0.000793
0.006653
0.004211
0.006165
0.010071
-0.007965
-0.008942
0.008118
0.000793
0.003723
-0.004059
-0.003082
0.005188
-0.006989
-0.001129
-0.009918
-0.012848
-0.007477
-0.008453
-0.018707
-0.000641
-0.015778
-0.004547
-0.008453
-0.002106
-0.003082
-0.008453
-0.004547
-0.001129
-0.003571
-0.006500
0.000793
-0.004547
-0.002106
0.001770
0.002258
-0.001129
0.003723
-0.001129
0.005188
-0.001129
-0.000641
0.003235
0.006653
-0.002594
-0.001617
0.009094
-0.000153
0.002258
-0.005035
0.000793
-0.002106
0.005188
0.001282
0.001282
0.001770
-0.004547
0.001282
-0.005524
-0.010406
-0.006012
-0.003082
-0.007477
-0.012360
-0.011871
-0.005524
-0.007477
-0.006989
-0.011383
-0.009430
-0.008942
-0.012360
-0.012360
-0.008942
-0.005035
-0.008453
-0.006500
-0.008453
-0.000153
-0.003571
-0.004059
-0.008453
-0.007965
-0.006012
-0.005035
-0.007965
0.003723
-0.009918
-0.004059
-0.000153
-0.001617
0.003723
-0.003082
-0.000153
-0.004547
-0.005035
-0.003571
-0.008942
0.004211
0.010071
0.002747
0.000305
0.005188
-0.009430
-0.003082
-0.000153
-0.009918
-0.021149
-0.011383
-0.003571
-0.002594
0.000305
0.013489
0.005676
0.006165
-0.006012
-0.017242
0.010559
0.025696
0.113098
0.215637
0.106262
0.462708
-0.082184
-0.343903
-0.074860
0.019348
0.017883
0.080383
0.096008
0.088684
0.040833
0.006165
-0.013824
-0.045563
-0.065094
-0.075348
-0.094391
-0.080719
-0.090973
-0.071930
-0.069000
-0.050934
-0.043610
-0.032379
-0.021637
-0.009918
-0.011871
-0.003082
-0.005524
0.003723
-0.000153
0.010559
0.001770
0.014465
0.012024
0.011047
0.019348
0.019348
0.019348
0.023743
0.022766
0.016907
0.021301
0.009583
0.016907
0.013000
0.032043
0.017395
0.019348
0.009583
0.015930
0.009094
0.019348
0.018860
0.012512
0.014954
0.009583
0.015442
0.013977
0.000305
0.005676
0.004700
0.010559
0.001770
0.006653
0.006653
0.005188
-0.002106
-0.005035
0.008118
0.013000
0.006165
-0.001617
-0.006500
0.004211
0.011536
0.000305
0.008606
0.002747
-0.005035
0.010559
-0.009430
0.006653
0.006653
-0.006989
-0.001129
0.002258
-0.003082
0.002258
-0.005524
-0.014313
-0.004059
-0.006989
0.006653
0.003235
0.002258
-0.000153
0.007629
0.008118
0.003723
0.005188
0.001770
0.007629
0.011047
0.006165
0.013000
0.011536
0.006653
0.009094
0.009094
0.006165
0.008606
0.013489
0.000305
0.001282
0.003235
-0.002594
0.007141
0.006653
-0.006012
0.000793
0.003723
-0.004059
0.005676
-0.002106
0.002258
0.000305
0.002747
0.008606
0.007141
0.003235
0.003723
-0.000153
-0.003082
0.009094
0.008118
0.005188
0.002258
-0.000641
-0.003082
0.004211
0.010071
0.008118
-0.003571
-0.002106
0.004211
0.001770
0.008118
0.001282
-0.006012
-0.004547
0.008606
0.001770
0.007629
-0.003082
-0.006500
-0.002106
-0.001129
0.000793
0.007629
-0.000641
0.002747
-0.003571
0.005188
0.006165
0.002747
-0.007965
-0.001617
0.000305
-0.004547
0.002258
-0.003082
0.001282
-0.001129
0.000793
0.004211
-0.010406
-0.005035
-0.018707
-0.014313
-0.010406
-0.001129
0.001770
0.014954
0.011536
0.009583
-0.008942
-0.004547
0.021790
-0.003571
0.101379
0.143860
0.266907
0.492004
-0.220367
-0.407867
-0.131989
0.020813
0.071594
0.098450
0.109192
0.085754
0.039856
-0.015778
-0.045563
-0.067535
-0.074371
-0.071930
-0.092438
-0.085114
-0.067535
-0.067535
-0.057281
-0.037262
-0.032379
-0.013336
-0.005524
-0.000641
0.003723
-0.002594
0.018860
0.011536
0.007141
0.028137
0.020813
0.011047
0.015442
0.011047
0.022766
0.013977
0.019836
0.016907
0.020813
0.016418
0.006165
0.014465
0.014465
0.009583
0.014465
0.010071
0.006653
0.000305
0.009583
0.011047
0.007629
0.014465
0.008118
0.013489
0.005188
0.005676
0.005188
0.006653
0.005188
0.006165
0.021790
0.011047
0.010071
0.010559
0.003235
0.020325
0.004211
0.013000
0.015442
0.006653
0.012024
0.013489
0.011047
0.010559
0.011047
0.008118
0.009583
0.003723
0.005676
0.008606
0.007629
-0.000153
0.001770
-0.000153
0.003235
0.006165
0.005188
0.000305
0.000793
-0.005524
0.005676
0.000793
0.004211
-0.002106
0.011536
0.001770
0.005188
-0.000153
0.006165
0.002747
0.011536
0.002747
0.010559
0.005676
0.007141
0.009583
0.000793
0.008606
0.007141
0.008118
0.007141
-0.001617
0.007629
0.007629
0.004700
0.011047
0.009583
-0.002106
0.003235
-0.000153
0.016907
0.003723
0.007629
0.008118
0.000793
0.013000
-0.002106
0.001770
-0.001129
0.005188
0.012512
0.006165
0.010559
-0.002106
0.011536
0.003723
0.010559
0.004211
0.004211
0.010559
0.003235
0.002747
0.012512
0.003723
-0.005035
0.008118
0.008606
-0.002594
0.011047
-0.000153
0.002258
0.004700
0.008606
-0.000641
0.003235
-0.003571
0.009094
-0.002106
0.006653
0.001770
0.004700
-0.004059
0.003723
0.007141
-0.003082
-0.000641
0.003723
-0.005035
0.001282
-0.000153
-0.003571
-0.006989
0.003235
0.000793
-0.008453
-0.000153
-0.002594
0.003235
0.000793
0.000793
-0.003571
0.008606
0.001770
0.004211
-0.008453
0.003723
0.004211
-0.004059
-0.005035
-0.003082
-0.001129
0.003235
0.011536
-0.006989
-0.001617
0.005188
-0.002594
0.003723
-0.008942
0.006165
-0.004547
-0.001129
-0.002106
0.002747
0.004211
-0.009918
0.001770
0.003723
-0.001617
-0.002594
-0.003082
-0.000153
0.003723
0.004700
0.013977
0.000305
0.007629
0.006653
0.012024
-0.004059
0.010559
0.013000
0.016907
0.005188
0.009583
0.015930
0.009583
0.016907
0.005676
0.013977
-0.001129
0.000793
0.053528
0.153137
0.163391
0.084778
0.129211
0.479797
0.653137
-0.082672
-0.595367
-0.207672
0.033997
0.112610
0.200012
0.176086
0.135559
0.066711
-0.006012
-0.062164
-0.110504
-0.150055
-0.167145
-0.162262
-0.161774
-0.166168
-0.157379
-0.145172
-0.118805
-0.112946
-0.095856
-0.086578
-0.073395
-0.054352
-0.047516
-0.033356
-0.025543
-0.014313
-0.001617
0.005676
0.016907
0.011047
0.018860
0.022278
0.021790
0.034485
0.040344
0.034485
0.039368
0.041809
0.030579
0.042297
0.038391
0.031555
0.037903
0.037903
0.038391
0.038879
0.029114
0.039368
0.036926
0.023743
0.025208
0.021301
0.025208
0.030090
0.015930
0.024231
0.017395
0.011047
0.014954
0.019836
0.011536
0.018372
0.013489
0.007629
0.002258
0.018372
0.015442
0.004700
0.014465
0.007141
0.016418
0.006165
0.009094
0.008606
0.005676
0.009094
0.007629
0.003235
0.004211
0.000305
0.003723
0.013977
0.005188
0.005188
0.007629
0.002747
0.007629
0.004211
0.000305
0.016907
0.003723
0.006653
0.005676
0.007629
0.010071
0.000793
0.012512
0.007141
0.005188
0.009094
0.005188
0.008118
0.003235
-0.003082
0.001282
-0.000641
0.008606
0.005188
0.005188
0.003235
-0.001617
0.002258
0.001770
0.006653
0.002747
-0.001129
-0.003571
-0.009918
-0.004547
-0.002106
-0.000153
-0.010895
-0.013336
-0.028473
-0.025543
-0.015778
-0.019196
-0.029938
-0.032867
-0.030426
-0.026520
-0.032867
-0.048004
-0.039703
-0.047028
-0.048981
-0.048981
-0.056793
-0.048981
-0.068512
-0.068512
-0.080231
-0.078766
-0.070465
-0.084137
-0.097321
-0.090485
-0.092926
-0.098785
-0.093903
-0.083160
-0.064117
-0.065582
-0.059723
-0.053375
-0.030426
-0.016266
0.017395
0.054504
0.108215
0.133118
0.127258
0.129211
0.114075
0.145325
0.154114
0.110657
0.024231
0.035950
0.140930
0.183411
0.181458
0.156067
0.112610
0.075500
0.052063
0.032043
0.013000
-0.013336
-0.008453
-0.017731
-0.014313
-0.008453
-0.016266
-0.016266
-0.002594
-0.013336
-0.008942
-0.015778
-0.021637
-0.032379
-0.040192
-0.047516
-0.070953
-0.102203
-0.095367
-0.056793
0.097961
0.633118
1.001282
0.969543
-0.749664
-0.998199
-0.707672
0.067688
0.513000
0.512024
0.371887
0.208801
0.034973
-0.085114
-0.147125
-0.180328
-0.168610
-0.171539
-0.143219
-0.122711
-0.094879
-0.069977
-0.033356
-0.021637
-0.005035
0.010559
0.006653
0.034973
0.041809
0.028625
0.047668
0.042297
0.045227
0.046204
0.059875
0.042786
0.061340
0.053040
0.054993
0.050598
0.054016
0.067688
0.053528
0.055969
0.063293
0.066711
0.061829
0.057922
0.060364
0.056458
0.054993
0.050110
0.054016
0.049622
0.053528
0.041321
0.052063
0.045227
0.048645
0.031067
0.030090
0.031067
0.030090
0.031555
0.020813
0.029602
0.029114
0.024719
0.022766
0.021790
0.013000
0.022766
0.017883
0.021301
0.023254
0.018860
0.008606
0.017395
0.016418
0.011536
0.012024
0.011536
0.016907
0.013977
0.008118
0.015442
0.013489
0.010071
0.018372
0.006653
0.013977
0.008606
0.012024
0.011536
0.005676
0.016907
0.011536
0.005676
0.013000
0.009094
0.001282
0.009094
0.008118
0.014465
0.010559
0.009094
0.011047
0.006653
0.003235
0.011047
0.007141
0.007141
0.011047
0.004700
0.010071
0.000305
0.008606
0.011536
0.015442
0.012512
0.010071
0.003723
0.004211
0.010559
0.014954
0.013977
0.016907
0.015442
0.017883
0.022278
0.010071
0.023254
0.010559
0.005188
0.014954
0.016907
0.004700
0.014954
0.010559
0.016907
0.015442
0.000793
0.008606
0.001282
-0.000641
0.004700
0.010071
-0.010406
-0.003082
-0.010895
-0.006500
-0.007477
-0.012848
-0.023102
-0.028473
-0.044098
-0.086090
-0.127594
0.199036
0.369446
0.632141
0.099426
-0.332184
-0.260406
-0.301910
-0.131500
0.079407
0.240540
0.302551
0.222961
0.060364
-0.032867
-0.059235
-0.100250
-0.121735
-0.135406
-0.126129
-0.134918
-0.137360
-0.123688
-0.096832
-0.086578
-0.070953
-0.054352
-0.042145
-0.041656
-0.028473
-0.024078
-0.006012
0.003723
0.002258
0.019348
0.009094
0.013977
0.022278
0.033508
0.039368
0.048645
0.031067
0.038879
0.048157
0.054016
0.052551
0.030090
0.042786
0.038391
0.051575
0.042786
0.048645
0.047180
0.039856
0.034973
0.048645
0.047180
0.041809
0.038391
0.032043
0.040344
0.042297
0.033997
0.035461
0.029602
0.022278
0.038879
0.022278
0.025208
0.025208
0.020325
0.016907
0.027161
0.020813
0.020325
0.013000
0.015442
0.022278
0.014465
0.019836
0.018860
0.005676
0.018860
0.013000
0.013977
0.016418
0.008606
0.022766
0.023254
0.013489
0.007629
0.016907
0.017883
0.004211
0.013977
0.006653
0.011536
0.014465
0.011536
0.013977
0.008606
0.001282
0.004700
0.016418
0.010071
0.005676
0.002747
0.013977
0.008118
0.001770
0.005188
0.008118
0.002258
0.008606
0.005676
0.009583
0.013000
0.010071
0.009094
0.007141
0.016907
0.021790
0.000793
0.014954
0.010559
0.007629
0.015442
0.020325
0.009094
0.005676
0.010071
0.014465
0.020813
0.010559
0.013000
0.002747
0.010559
0.008118
0.015930
0.014465
0.006653
0.000305
0.016418
0.013977
0.011536
0.011047
0.008606
0.010559
0.013489
0.004700
0.006653
0.009583
0.014465
0.009583
-0.001129
0.016907
0.006653
0.010071
0.013000
0.006165
0.001770
0.017395
0.013489
0.004700
0.009094
0.007141
0.004211
-0.001617
0.016418
-0.006500
-0.002594
-0.009918
-0.006012
-0.015289
-0.013336
-0.023102
-0.044586
-0.055328
-0.069489
-0.059723
-0.030426
0.475891
1.001282
0.856750
-0.259430
-0.998199
-0.653961
0.027649
0.332336
0.379700
0.297180
0.205872
0.100403
-0.006989
-0.083649
-0.138824
-0.143219
-0.152985
-0.140289
-0.117828
-0.093903
-0.076813
-0.070465
-0.060211
-0.032867
-0.025543
-0.009430
-0.003571
0.002747
0.017395
0.016418
0.018372
0.019348
0.033508
0.033508
0.037415
0.029114
0.036438
0.040833
0.043274
0.042297
0.043274
0.033508
0.042297
0.033508
0.047668
0.045715
0.042297
0.038391
0.044250
0.040833
0.046692
0.038391
0.036926
0.038879
0.045227
0.033508
0.043762
0.032532
0.022278
0.027161
0.028137
0.031555
0.020813
0.024231
0.027161
0.032043
0.018860
0.016418
0.014954
0.011536
0.014465
0.015930
0.010071
0.013489
0.009583
0.006165
0.006165
0.007629
0.020813
0.011536
0.003723
0.007141
0.010559
0.009094
0.014465
0.010559
0.012024
0.010071
0.004700
0.005676
0.010071
0.015930
-0.000153
0.011047
0.010071
0.003235
0.011047
0.003235
0.017883
0.004211
0.007141
0.009583
0.008118
0.012024
0.013977
0.003235
-0.002106
0.019348
0.008118
0.013489
0.005676
0.008606
0.010071
0.013000
0.006165
0.013977
0.007141
0.003235
0.004700
-0.001129
0.012512
-0.003082
-0.002594
0.002258
-0.000641
0.002258
0.001282
-0.008453
-0.002594
0.005676
-0.009918
-0.009918
-0.013336
-0.012360
-0.008453
-0.005035
-0.002594
-0.014313
-0.013336
-0.013824
-0.014801
-0.028473
-0.023102
-0.014801
-0.029449
-0.019196
-0.027496
-0.025543
-0.031891
-0.034821
-0.036285
-0.035309
-0.045074
-0.046539
-0.052399
-0.040192
-0.048004
-0.046051
-0.048492
-0.062653
-0.059723
-0.050446
-0.054352
-0.063629
-0.062164
-0.048004
-0.041656
-0.042633
-0.038239
-0.000641
0.016418
0.037415
0.063782
0.098938
0.119934
0.130188
0.147278
0.125793
0.084290
0.044250
-0.004547
-0.047516
-0.056305
-0.025055
0.035950
0.164368
0.635559
1.001282
1.001282
-0.038727
-0.998199
-0.998199
-0.235504
0.330872
0.434875
0.365540
0.248352
0.074036
-0.039215
-0.132965
-0.223785
-0.258453
-0.256989
-0.250153
-0.197418
-0.149078
-0.143707
-0.116852
-0.093903
-0.076813
-0.049957
-0.037750
-0.024567
0.001282
0.011047
0.023254
0.018860
0.030090
0.044739
0.026184
0.042786
0.059875
0.052551
0.057922
0.047668
0.049622
0.061340
0.046692
0.049622
0.051575
0.051575
0.063782
0.060852
0.052063
0.054993
0.046692
0.054016
0.051575
0.042297
0.048157
0.042786
0.041809
0.049622
0.040833
0.042786
0.032532
0.040344
0.030090
0.041809
0.037903
0.030579
0.027649
0.024231
0.033020
0.021790
0.011536
0.029114
0.015442
0.017395
0.012024
0.012512
0.012024
0.022278
0.014954
0.008606
0.014465
0.001770
0.009094
0.013000
0.016907
0.012024
0.004211
0.011536
0.009583
0.018372
0.003235
0.011047
0.008606
0.012512
0.009094
0.013000
0.008118
0.007141
0.017883
0.010071
0.012512
0.003235
0.009583
0.002747
0.005676
0.002258
0.010559
0.009094
0.005676
0.006165
0.004211
-0.002106
-0.003082
-0.005035
-0.000153
-0.002106
0.007141
-0.005035
-0.001617
0.002258
0.000305
-0.000641
-0.004059
0.002747
-0.000641
0.004700
0.001770
0.006165
-0.001617
0.013489
0.004211
-0.006012
-0.002594
0.006653
-0.001617
0.013000
0.009094
-0.002594
0.002747
0.004700
-0.001129
-0.003082
-0.010895
-0.000153
0.002258
0.003723
-0.004547
-0.005035
-0.004547
-0.002594
-0.001129
0.004700
0.012024
-0.004547
-0.006500
-0.000153
-0.008942
0.001282
-0.001129
-0.009918
-0.008453
0.002747
-0.001617
-0.000641
-0.004059
0.005188
-0.002106
0.000305
0.010071
-0.003571
-0.005524
0.001770
0.000305
0.005188
0.002747
-0.007477
0.003235
0.000793
-0.002106
0.008118
0.000793
0.005676
-0.000641
0.009094
0.005676
0.002258
0.000793
0.005676
0.014954
-0.000153
0.021790
0.011047
0.013977
0.003235
0.016418
0.012024
0.000793
-0.005524
-0.000153
-0.006500
-0.016266
-0.045563
-0.109039
-0.167633
0.059387
0.248352
0.358704
0.246887
-0.034332
-0.491364
-0.292145
-0.015289
0.025696
0.089172
0.089661
0.085266
0.054504
0.002747
-0.028961
-0.052887
-0.055817
-0.059723
-0.050934
-0.046051
-0.038727
-0.040680
-0.029449
-0.010406
-0.007965
-0.017242
-0.010406
0.003723
-0.001129
0.002747
0.002258
0.005676
0.003235
0.021301
0.015930
0.022766
0.013000
0.012512
0.022278
0.021301
0.028137
0.034485
0.019348
0.029602
0.034485
0.023743
0.036438
0.019836
0.031555
0.032532
0.031555
0.031555
0.034973
0.026672
0.031067
0.030579
0.029114
0.023254
0.024719
0.031555
0.031555
0.021301
0.015930
0.023743
0.017395
0.019836
0.014465
0.019836
0.019836
0.003235
0.022278
0.020325
0.028137
0.016418
0.001282
0.010071
0.019836
0.017883
0.000793
0.010071
0.011047
0.013977
0.012024
0.004211
0.009094
0.006653
0.012512
0.012512
0.018860
0.010559
0.005676
-0.002594
0.015930
-0.000153
0.012512
0.011536
0.009583
0.005188
0.012024
0.011536
0.009583
-0.000641
0.007141
0.009583
0.013977
0.014465
0.004211
0.009583
0.007141
0.013000
0.014465
0.015442
0.015930
-0.000153
0.007629
0.003723
0.010071
0.006653
-0.001617
0.009094
0.006653
0.004211
-0.005524
0.009094
-0.002106
0.000793
-0.007477
0.001770
0.004700
-0.010406
-0.005035
-0.004059
0.002258
-0.000153
-0.008453
-0.006500
-0.006989
0.004211
0.009583
0.003723
0.001770
0.007629
-0.000153
0.009094
0.003723
0.003723
0.006165
0.002747
0.003235
0.006165
0.005676
0.009583
0.015442
0.011536
0.010559
0.012024
0.016907
0.013489
0.013977
0.014954
0.010559
0.013977
0.012024
0.018372
0.016907
0.016907
0.014954
0.005676
0.008606
0.013489
-0.007477
0.008606
0.000305
0.000793
0.012512
0.001282
-0.000641
0.016907
-0.002594
-0.005524
-0.002106
-0.000153
-0.000153
0.004700
-0.002594
0.001770
0.013000
0.000793
-0.000153
0.002747
0.013489
0.013489
0.005188
0.020325
0.019836
0.021301
0.031555
0.060364
0.079407
0.068665
0.042786
0.133118
0.181946
0.246399
-0.095367
-0.420563
-0.153473
0.048157
0.143860
0.127747
0.011047
-0.025055
-0.031891
-0.065094
-0.091461
-0.105621
-0.102203
-0.088531
-0.082672
-0.083649
-0.071930
-0.055817
-0.035309
-0.036285
-0.023590
-0.008453
-0.004547
0.005676
0.004211
0.009583
0.013977
0.009583
0.022278
0.019836
0.027649
0.030579
0.020325
0.025696
0.027649
0.033997
0.028137
0.028625
0.035950
0.037903
0.033020
0.038879
0.040833
0.029602
0.017883
0.033020
0.026672
0.037415
0.016418
0.020325
0.024231
0.029114
0.016907
0.012512
0.013977
0.014465
0.016418
0.015442
0.019836
0.007141
0.005676
0.005188
0.007141
0.006165
0.010559
0.008606
0.006165
0.005676
0.003235
0.013000
0.012512
-0.000641
0.006653
0.002747
0.003235
0.008118
-0.005035
0.004211
0.006165
-0.000641
0.000793
0.000305
0.005188
-0.000641
0.001770
-0.004547
0.003723
0.002258
0.003235
-0.009430
-0.006012
-0.006989
-0.000153
0.006653
-0.000153
-0.002594
0.004211
-0.009430
0.003235
0.001282
-0.004059
-0.007965
-0.002594
-0.000153
0.005676
-0.001129
0.006653
0.003723
0.002258
-0.001617
-0.002106
-0.003571
0.010559
0.002258
0.003235
-0.006500
0.000793
0.003723
0.000793
0.009094
-0.002594
-0.003571
-0.007965
0.007629
-0.008453
0.000793
-0.002594
-0.003082
-0.001129
-0.010895
-0.004059
-0.006500
0.001282
-0.006500
0.003723
-0.004547
-0.002106
0.005676
-0.001129
0.001282
0.005676
-0.004059
-0.009918
-0.001617
-0.004547
-0.003571
-0.008942
0.000793
-0.005035
0.004211
0.000793
-0.006012
0.001770
-0.008453
0.002747
-0.006500
-0.009430
-0.005035
-0.002594
-0.001129
-0.003571
-0.010406
-0.003082
-0.001617
-0.005524
0.007141
-0.007477
0.003235
-0.002594
0.003723
-0.009430
0.003723
-0.004547
0.001282
-0.006989
-0.013824
-0.023590
-0.011871
-0.015289
-0.007965
-0.001129
0.004700
0.008118
0.009583
-0.010406
-0.019196
-0.007965
0.035461
0.073547
0.103821
-0.000641
-0.043610
0.257141
0.769836
0.377747
-0.512848
-0.739899
-0.615387
-0.120270
0.287415
0.279114
0.096985
-0.024567
-0.156403
-0.248688
-0.298004
-0.312653
-0.311188
-0.279449
-0.268707
-0.235504
-0.204254
-0.161774
-0.139313
-0.107574
-0.074860
-0.040192
-0.000153
0.053528
0.096008
0.118469
0.116028
0.127258
0.164856
0.178528
0.163391
0.092102
0.090149
0.186340
0.224915
0.220032
0.198547
0.147278
0.129211
0.105774
0.077942
0.064758
0.053528
0.057434
0.046204
0.034973
0.037903
0.034973
0.031555
0.039368
0.041809
0.041809
0.032043
0.027649
0.038879
0.035950
0.033508
0.032532
0.018860
0.031067
0.025696
0.029602
0.028625
0.016907
0.018860
0.029114
0.023743
0.023743
0.016907
0.021301
0.013977
0.011536
0.014954
0.013489
0.015930
0.012512
0.010559
0.009583
0.014465
0.015930
0.002747
0.002747
0.005188
-0.005035
0.011536
0.012512
0.003723
-0.003571
0.003723
-0.003082
0.002747
0.013489
-0.000153
-0.006500
0.002258
0.000793
0.003723
0.005676
0.003723
0.001282
-0.006500
0.014954
0.001282
0.013000
-0.001617
-0.002106
0.000305
0.007629
-0.006500
0.003723
-0.004059
-0.006012
-0.002594
-0.001129
-0.000153
0.001770
0.001770
0.000305
0.000793
-0.000641
0.003235
-0.006012
0.010071
0.001282
-0.000153
-0.003082
0.003235
0.008606
0.000793
-0.008942
0.002258
-0.003082
-0.006012
0.008606
0.000305
-0.009918
0.002258
-0.012848
0.011047
0.006653
0.000793
0.006165
-0.000153
0.000305
0.008118
0.001282
-0.009918
0.009583
-0.000641
0.000793
0.007629
0.003723
-0.002106
0.003723
-0.005524
-0.003571
0.008606
-0.000153
-0.001129
0.000793
0.001770
-0.001617
0.016907
0.002258
-0.009430
0.005676
0.002258
0.001770
-0.001617
-0.015289
-0.010406
-0.010895
-0.006989
-0.020660
-0.006012
-0.003571
-0.017731
0.060852
0.145325
0.354797
0.485657
0.183899
-0.434235
-0.439606
-0.162262
0.054016
0.145813
0.175598
0.134583
0.067200
0.005188
-0.048981
-0.085114
-0.093903
-0.105621
-0.101715
-0.102692
-0.111969
-0.096832
-0.080231
-0.078278
-0.050934
-0.044098
-0.028961
-0.016266
-0.011871
-0.008942
-0.007477
-0.000153
0.016418
0.005676
0.011536
0.013977
0.014954
0.013000
0.016418
0.024719
0.026672
0.028625
0.027649
0.029602
0.030579
0.032043
0.027649
0.029602
0.039856
0.035950
0.028137
0.030090
0.026672
0.035461
0.033997
0.031555
0.022766
0.019836
0.028625
0.024231
0.015442
0.015930
0.019348
0.014954
0.026184
0.012024
0.009583
0.018372
0.009583
0.019348
0.016907
0.001770
-0.000153
0.008606
0.002747
0.004700
0.008118
-0.004059
-0.000153
0.011047
-0.000153
0.007141
0.005188
0.009583
0.007141
-0.000153
0.013977
0.010559
0.011047
0.018372
0.006653
0.013000
0.013489
0.011536
0.011536
0.006165
0.013977
0.009583
0.016907
0.018372
0.009094
0.018860
0.008118
0.013000
0.009094
0.012512
-0.002106
0.001770
0.001770
0.002747
0.002258
0.006165
-0.001617
0.001282
0.007141
-0.001617
0.010559
0.001770
-0.003082
0.008606
0.016907
0.021790
0.007141
0.009094
0.023254
0.013977
0.009094
0.007141
0.022278
0.016907
0.022766
0.013489
0.014954
0.022766
0.004700
0.012024
0.001282
0.013000
0.006653
-0.005524
-0.003082
0.002258
-0.006989
0.001770
0.003723
-0.005035
-0.011383
0.006653
0.000793
-0.002106
-0.001617
0.005188
0.004211
0.004211
0.003723
-0.007477
0.006653
0.010071
0.009094
0.009583
0.012512
-0.001129
0.007629
0.012512
0.004700
0.007629
0.008606
0.001282
0.008118
0.009094
0.004211
-0.002594
-0.007965
-0.027496
-0.017731
-0.007965
-0.002106
0.010559
0.006165
0.018860
-0.022614
-0.085114
0.049622
-0.007477
-0.019196
0.273254
0.064270
-0.088531
-0.108063
0.025208
0.069641
-0.002594
0.013000
0.016418
0.038879
0.044739
0.034485
0.020325
0.000793
0.004700
-0.002106
-0.000153
-0.000641
-0.002594
-0.004059
0.016907
0.010071
0.001770
0.005676
0.014465
0.011047
0.021301
0.026672
0.016418
0.019836
0.021301
0.025208
0.022766
0.014954
0.010071
0.014465
0.011047
0.014465
0.005188
0.008118
0.007141
0.007629
0.003723
0.004700
0.004211
-0.009430
-0.007477
-0.007965
0.010559
-0.007965
-0.010895
-0.004059
-0.008942
0.006165
0.000305
-0.003082
-0.001129
0.001770
0.001770
-0.006500
-0.000153
-0.004059
0.000305
0.005676
0.009094
-0.015778
0.002258
0.008606
-0.001129
0.001282
0.005676
0.006653
0.001770
0.009094
0.003723
0.004211
0.002747
0.003723
0.014954
-0.003082
0.011047
0.000305
-0.002594
0.002747
0.011536
0.012512
0.011047
-0.004059
0.005676
-0.001617
0.003723
0.013977
0.011047
0.006165
0.003723
0.006165
0.014954
0.021790
0.005188
0.009583
0.006165
0.012512
0.012024
0.008606
0.005188
0.005676
0.010071
0.013489
0.021301
0.012024
0.017883
0.013977
0.013489
0.014954
0.010559
0.007141
0.010559
0.014954
0.009094
0.009094
0.012512
0.005188
-0.004059
0.000305
-0.004059
-0.003571
0.002258
-0.009430
-0.004059
-0.016266
-0.016266
-0.009918
-0.011871
-0.030914
-0.023590
-0.019196
-0.038727
-0.035309
-0.025055
-0.028473
-0.038727
-0.042145
-0.045074
-0.039703
-0.044586
-0.056305
-0.053864
-0.053864
-0.050446
-0.051910
-0.054352
-0.057281
-0.051910
-0.038727
-0.051422
-0.052399
-0.028961
-0.022125
-0.004547
0.012024
0.030579
0.066711
0.081848
0.099426
0.135559
0.173645
0.165833
0.106750
0.076965
0.054993
0.025696
0.040344
0.123840
0.148254
0.144836
0.115540
0.073059
0.034973
-0.007965
-0.033844
-0.047028
-0.073883
-0.080719
-0.070953
-0.049469
-0.020172
0.013489
-0.000153
-0.043610
-0.111481
0.015930
0.047668
0.016907
0.235168
0.189758
-0.224762
-0.174957
0.079895
-0.034821
-0.023102
0.002258
0.058899
0.039856
0.021790
-0.006989
-0.015778
-0.038239
-0.039215
-0.043121
-0.047028
-0.027985
-0.022125
-0.024567
-0.012360
-0.008942
0.002258
0.013977
0.015442
0.027649
0.024231
0.019348
0.023743
0.023254
0.033508
0.027649
0.016418
0.027161
0.029602
0.023743
0.025696
0.014465
0.020325
0.014465
0.010559
0.010071
0.017395
-0.003571
-0.006012
0.008118
0.004700
-0.007477
-0.006500
-0.007477
-0.014313
-0.012848
-0.008942
-0.000641
-0.018219
-0.010895
-0.008942
-0.016754
-0.001617
-0.012848
-0.011871
-0.006012
-0.013336
-0.008453
-0.012848
-0.015289
-0.010406
-0.009918
-0.018707
-0.000641
-0.009430
-0.016754
-0.015778
-0.015289
-0.007965
-0.012360
-0.009918
-0.012360
-0.004059
-0.016266
-0.000641
-0.011383
-0.007965
0.001770
-0.011383
-0.005524
-0.005035
-0.009918
-0.008942
-0.001129
0.002747
0.002258
0.002258
0.003235
0.006653
-0.001617
0.004700
0.002258
-0.007477
-0.001617
-0.002106
0.014954
0.011536
0.000793
0.001282
0.006653
0.009583
0.001282
-0.000153
0.005188
0.000305
-0.000153
0.005188
0.007629
-0.002594
0.002747
-0.001129
0.008118
-0.001617
0.005188
-0.003082
0.002258
-0.004547
0.002258
0.013977
0.007629
-0.000641
-0.001129
-0.004547
0.004211
0.007141
0.003235
-0.005524
0.006653
-0.001129
0.008118
0.003235
-0.000641
-0.003571
0.003235
0.003235
-0.004547
0.003235
0.007141
0.007141
-0.002594
-0.008453
-0.000153
0.008606
-0.005524
0.008118
0.001282
-0.011383
-0.002106
0.008118
0.000793
0.000793
0.000305
-0.001129
0.000305
-0.000153
-0.000641
-0.004059
-0.003082
-0.001129
-0.006500
0.008606
0.000793
-0.006989
-0.001129
-0.000153
-0.004547
-0.011383
0.003235
-0.004547
-0.006012
-0.002106
0.004211
-0.011383
-0.006012
-0.025055
-0.014801
-0.016266
-0.012848
-0.008942
0.023254
0.035950
-0.008453
-0.001617
0.073059
0.102844
-0.029938
-0.155914
0.084290
0.070618
-0.096344
0.073547
0.104797
-0.045563
-0.024078
-0.006012
0.030579
0.032043
0.012512
0.004211
-0.010406
-0.012848
-0.000641
-0.002106
-0.009918
0.001770
0.004700
-0.001129
0.002747
0.013977
0.009583
0.022278
0.025208
0.032043
0.034485
0.034973
0.034485
0.021790
0.013977
0.020813
0.009583
0.004700
0.007629
0.011536
0.017395
0.006653
0.013489
0.009094
0.005676
0.001282
-0.007965
0.001282
-0.004059
0.002747
0.004211
0.003235
0.001282
0.004700
-0.009430
-0.005524
-0.005035
-0.000153
0.009094
-0.005524
-0.000641
0.003235
0.001770
-0.004547
0.000305
-0.003082
-0.009918
0.002258
-0.006012
-0.006500
0.001282
-0.007965
0.006653
0.001770
0.003723
0.001282
-0.005524
0.010071
0.003235
-0.007965
0.004211
0.002747
0.012512
-0.003082
0.000793
0.003235
0.008606
0.004211
-0.001617
-0.000153
0.002258
0.007141
0.013977
-0.001129
0.008606
0.015930
0.008118
0.013977
-0.000641
-0.003571
0.011047
0.013977
0.014954
0.018860
0.017883
0.015442
0.009094
0.000305
0.011536
0.010071
0.013977
0.003723
0.006653
0.013489
0.004211
0.010559
0.001282
0.005188
0.000793
0.000305
0.004700
0.007141
0.004211
-0.000153
0.005188
0.003235
0.003723
0.007141
0.006653
0.010071
0.001282
-0.000641
0.009094
-0.006989
0.006165
0.007141
0.001770
0.000305
0.005188
0.001770
0.005188
-0.005035
-0.002106
0.011536
0.001770
0.004700
0.005676
0.003235
0.008118
0.007141
0.002747
-0.007965
0.003235
0.003235
0.000793
-0.005524
0.004700
0.015442
0.012512
0.012024
0.001282
0.000793
0.003235
0.004700
0.005188
0.007629
-0.000641
0.007629
0.009583
0.004700
0.004211
0.005676
0.003235
-0.000153
0.013977
0.005676
-0.005035
0.000305
0.021301
-0.000641
0.004700
0.001770
0.007141
-0.005035
0.007629
0.009094
0.006165
-0.000641
0.006165
0.008118
0.004211
-0.000153
-0.003571
-0.014801
0.002747
0.001282
-0.019684
-0.021637
-0.011871
0.011047
-0.010895
0.082336
0.059387
0.073059
-0.035797
-0.000153
-0.111969
-0.069489
0.063293
0.161438
-0.027496
-0.050934
-0.036285
-0.012360
0.044739
0.032043
0.002747
-0.008942
-0.021637
-0.007477
-0.011871
-0.006989
-0.003082
-0.002106
0.005188
0.007141
0.005188
0.018860
0.018372
0.016907
0.017395
0.033508
0.023254
0.022278
0.029602
0.022766
0.023254
0.014954
0.028625
0.019348
0.008606
0.012512
-0.000641
0.013489
0.014954
-0.002594
0.000793
-0.007965
-0.009430
-0.006989
0.004700
-0.006012
-0.003571
-0.012360
-0.009430
-0.004059
-0.009430
-0.009918
-0.008942
-0.013336
-0.002106
-0.004547
-0.011871
-0.007965
-0.006989
-0.005035
-0.011383
0.001282
-0.006500
-0.002594
-0.004547
0.004700
0.009583
0.008606
-0.002594
0.000793
0.010559
0.004700
0.012024
0.015930
0.007141
0.003723
0.013489
0.002258
0.000793
-0.002594
0.007141
0.004700
0.001770
0.001770
0.004700
-0.002594
-0.002106
-0.000641
-0.002594
-0.003082
0.001282
0.001282
0.000305
-0.002594
0.002747
0.004700
0.005188
-0.006012
-0.003571
0.005188
-0.005524
-0.002594
0.002747
0.002258
-0.000153
0.003235
0.006165
-0.003082
0.005188
0.001770
0.000305
0.004211
0.001770
-0.000153
-0.000641
0.005188
-0.001129
0.003723
-0.002594
-0.002594
0.001770
0.001770
0.006165
-0.009430
0.004700
-0.002594
-0.001129
0.001770
-0.003571
0.001282
0.003723
0.000793
-0.007965
-0.001617
-0.000641
-0.010406
0.003235
-0.001129
-0.001129
-0.006012
-0.007965
-0.004059
-0.015289
-0.002106
0.007141
-0.011383
-0.001129
-0.002106
-0.007965
-0.001617
-0.007477
-0.007477
-0.004059
-0.005035
-0.007965
-0.009430
-0.011871
-0.000641
-0.012360
-0.004059
-0.010406
-0.011383
-0.012360
-0.004547
0.001770
0.003235
-0.013824
-0.010895
-0.004547
-0.007965
-0.012848
-0.000153
-0.005524
-0.004059
-0.015289
-0.006500
-0.002594
-0.014801
-0.013336
-0.009918
-0.010895
-0.007965
-0.007965
-0.007965
-0.011871
-0.006500
0.012024
0.032532
0.076965
0.127258
-0.319000
-0.319000
-0.122711
-0.107086
-0.024078
-0.110016
-0.475739
-0.142242
0.306458
0.455383
0.053528
-0.288239
-0.307770
-0.215485
-0.115387
-0.039703
0.029602
0.064758
0.081848
0.091614
0.085266
0.091125
0.095032
0.085754
0.084290
0.065247
0.077454
0.056458
0.053528
0.047668
0.033508
0.036438
0.045715
0.031067
0.016907
0.018372
0.014954
0.013000
0.002747
0.004211
0.007141
-0.015289
-0.008453
-0.010895
-0.023102
-0.013336
-0.014313
-0.030426
-0.027496
-0.036774
-0.031891
-0.023590
-0.037262
-0.032379
-0.030914
-0.036285
-0.022614
-0.029938
-0.025543
-0.031403
-0.024078
-0.021637
-0.017731
-0.029938
-0.022125
-0.025543
-0.022125
-0.019196
-0.007965
-0.005035
-0.001617
-0.014801
-0.016754
-0.010895
-0.012360
-0.007965
-0.021637
-0.021149
-0.005524
-0.007477
-0.007477
-0.006500
-0.011383
-0.005035
-0.012360
-0.011383
-0.005035
-0.021149
-0.011383
-0.006012
-0.010406
-0.010406
-0.003082
-0.008942
-0.005035
-0.007965
-0.025543
-0.005524
-0.002106
-0.008942
-0.003571
-0.017731
-0.005035
-0.002594
-0.008453
-0.008942
-0.005035
-0.009430
0.002747
-0.005035
0.002258
0.001770
-0.000641
-0.003082
0.000793
-0.010406
-0.005524
-0.001617
-0.010895
-0.005035
0.000305
-0.002106
-0.002106
-0.001129
0.003235
0.005188
-0.003082
-0.005524
-0.007965
-0.013336
-0.006500
-0.005524
-0.007477
-0.011871
-0.010406
-0.007477
-0.008942
-0.009918
-0.002106
0.001770
-0.004059
-0.004059
-0.005035
-0.018219
-0.003571
0.001770
0.000305
-0.010406
-0.004059
-0.008942
0.001282
-0.010895
0.005676
-0.002106
-0.011871
0.002747
0.001282
-0.008453
-0.002594
-0.006012
-0.007965
-0.012360
-0.006500
-0.008453
0.001282
-0.005524
-0.006012
-0.008942
-0.002106
-0.007965
-0.013824
-0.020660
-0.010406
-0.014313
-0.020172
-0.027985
-0.021637
-0.020660
-0.019196
-0.017242
-0.028473
-0.005524
0.011047
0.012512
0.013489
-0.059235
-0.077789
-0.007965
-0.121246
0.280579
0.593079
-0.061676
-0.115875
-0.131500
-0.083160
-0.112946
-0.092438
0.019836
0.079407
0.074036
0.050598
-0.006989
-0.039703
-0.078766
-0.102692
-0.123199
-0.140778
-0.125641
-0.122711
-0.117828
-0.114899
-0.089508
-0.080719
-0.079254
-0.076813
-0.062164
-0.064606
-0.058746
-0.065582
-0.057281
-0.069489
-0.062164
-0.071930
-0.071930
-0.064117
-0.049957
-0.059723
-0.040192
-0.034332
-0.016754
-0.020660
-0.014801
0.007629
0.034973
0.073059
0.103821
0.130188
0.121887
0.122864
0.102356
0.140930
0.156067
0.116028
0.058899
-0.015778
0.090149
0.158020
0.148743
0.135559
0.098938
0.058899
0.033020
-0.003571
-0.019196
-0.029449
-0.033356
-0.034821
-0.042145
-0.048492
-0.039215
-0.035309
-0.033356
-0.027985
-0.032867
-0.017731
-0.007965
-0.019196
-0.011871
-0.018707
-0.022125
-0.013336
-0.018707
-0.010406
-0.014313
-0.015778
-0.022125
-0.017242
-0.014801
-0.015778
-0.015778
-0.024567
-0.012360
-0.025055
-0.014801
-0.009430
-0.017242
-0.011871
-0.018707
-0.009430
-0.018219
-0.008453
-0.014801
-0.021149
-0.010406
-0.009430
-0.015289
-0.016266
-0.011871
-0.014801
-0.006989
-0.011383
-0.001129
-0.002106
-0.019684
-0.011871
-0.007477
-0.010406
-0.007477
0.000305
-0.005035
-0.007965
-0.015289
-0.015778
0.001282
0.001770
-0.004547
-0.009430
-0.010895
-0.005524
-0.002594
-0.012360
-0.000641
-0.015289
-0.014313
-0.006500
-0.006989
-0.008453
-0.009430
-0.008453
0.003723
-0.005524
-0.012360
-0.005035
-0.002594
-0.019196
-0.000153
0.000793
0.000305
0.005676
-0.001129
-0.005524
-0.015289
0.000305
-0.002594
-0.012360
-0.008942
0.000793
-0.010406
-0.008942
-0.013824
-0.008453
0.000305
-0.006500
-0.017731
-0.014313
-0.011383
-0.005524
0.000305
-0.003571
-0.003571
0.006653
0.017883
0.041809
0.075989
0.106750
0.150208
0.225403
0.063293
0.312317
-0.164215
-0.656891
-0.292145
0.035950
0.207825
0.183411
0.088684
-0.002594
-0.081696
-0.119293
-0.159332
-0.162262
-0.164703
-0.146637
-0.134918
-0.109039
-0.102203
-0.073883
-0.055817
-0.033844
-0.017242
-0.005035
0.000305
0.002747
0.006653
0.008118
0.011536
0.007141
0.016907
0.015442
0.010071
0.023254
0.019836
0.013977
0.019348
0.014954
0.012512
0.013000
0.012024
0.011536
0.017395
0.012512
0.010071
0.013489
0.012024
0.001282
0.007141
0.009583
0.004700
0.006653
0.004700
0.007141
0.004211
-0.006500
-0.005035
0.005188
-0.004547
-0.004059
0.000793
0.007629
-0.009430
-0.007965
-0.003082
0.004700
-0.006012
-0.004547
-0.006989
-0.001617
-0.008942
-0.001617
-0.010895
-0.001617
-0.006500
-0.006012
-0.011383
-0.005524
0.006653
-0.004059
-0.007477
-0.005035
-0.008453
-0.002594
-0.004547
-0.016754
-0.013824
-0.002594
-0.005524
-0.008942
-0.013336
-0.001617
-0.011383
-0.007965
0.000305
-0.015289
-0.012360
0.000793
-0.006500
-0.014313
-0.007965
-0.011871
-0.006989
-0.009430
-0.016266
-0.007965
-0.001129
-0.008453
-0.013336
-0.008453
-0.010895
-0.004547
-0.009430
-0.010406
-0.011871
-0.003082
0.002747
-0.009918
-0.006012
-0.001129
-0.009918
0.004211
0.005676
-0.004059
-0.006012
0.000793
0.004700
-0.000153
-0.006012
-0.009430
0.001282
-0.002106
-0.000641
-0.008453
-0.002106
-0.005035
-0.007477
-0.004547
-0.013824
-0.012360
-0.010895
-0.012360
-0.006012
-0.007477
-0.004059
-0.007965
-0.003571
-0.004547
-0.008942
-0.006500
-0.000153
0.004211
-0.005524
-0.009430
-0.002106
-0.002594
0.006653
-0.004059
0.003723
-0.003571
0.001770
-0.004059
-0.004547
-0.007477
-0.000153
0.001770
0.000305
-0.003571
0.000305
0.002747
0.009094
-0.006012
-0.008942
0.002258
0.011536
0.007629
0.002747
-0.006500
-0.001129
-0.005035
-0.000153
-0.006500
-0.021637
-0.006500
-0.006012
0.001282
-0.002106
0.016418
0.018372
0.004700
-0.004059
0.067688
0.144836
0.129700
-0.136383
-0.178864
0.043762
-0.017242
0.046692
0.141907
0.026672
-0.030914
-0.021637
-0.025055
0.016907
0.012024
-0.004059
-0.022125
-0.030426
-0.019684
-0.025055
-0.017731
-0.018707
-0.016754
-0.016754
0.001770
0.013489
0.008118
0.009094
0.008606
0.014954
0.018860
0.016907
0.023743
0.023743
0.022278
0.015930
0.009583
0.013000
0.011536
0.010559
0.003235
-0.001129
0.010071
0.007629
-0.006989
-0.006012
-0.008453
-0.007477
-0.014801
-0.008453
-0.019196
-0.009918
-0.020172
-0.011871
-0.012360
-0.013824
-0.023102
-0.028473
-0.018707
-0.021637
-0.017731
-0.004059
-0.019684
-0.015289
-0.019684
-0.006989
-0.013824
-0.018219
-0.012848
-0.006012
-0.013824
0.001770
-0.006012
-0.004059
-0.004547
-0.008942
0.003723
0.005188
-0.010895
-0.006012
0.007141
0.007629
0.008118
-0.008453
-0.004059
-0.005035
-0.005524
0.002258
-0.001617
-0.004547
-0.008453
-0.003082
-0.004547
0.000305
0.000793
0.003723
-0.009918
-0.008942
-0.004059
-0.010895
0.004700
-0.006989
-0.000641
-0.010895
-0.000153
-0.000641
-0.003571
-0.009918
-0.001617
-0.009918
-0.005524
0.000793
-0.002106
0.000305
-0.009430
0.000305
0.000305
0.005188
-0.000153
0.007141
-0.001617
0.000305
0.010071
-0.003082
0.000305
0.006165
0.005676
0.010559
0.005188
0.003235
0.006165
0.007141
0.009583
0.007141
0.010559
0.003723
-0.005524
0.004700
0.003723
0.003235
0.004211
-0.000153
0.008118
0.002258
-0.001129
0.003723
0.003723
-0.009430
0.002747
-0.004547
-0.001617
0.001282
0.001770
0.006165
0.003235
0.003723
0.007141
-0.004059
0.009583
0.007629
-0.004059
-0.000153
-0.002106
0.007141
0.000793
0.000305
-0.003571
0.005188
0.003235
-0.008942
0.007629
-0.005035
-0.004059
-0.004059
0.011047
0.004700
0.000305
0.002747
0.007141
-0.013824
0.003723
0.002747
-0.012848
-0.029449
0.016907
0.028625
0.063782
0.130676
0.265930
0.441223
-0.029938
0.291809
0.114075
-0.577789
-0.375153
-0.004547
0.154602
0.203430
0.213684
0.115051
-0.006500
-0.064606
-0.098297
-0.116364
-0.140289
-0.154938
-0.132477
-0.113922
-0.103180
-0.079742
-0.056305
-0.047028
-0.038239
-0.019196
-0.020660
-0.005524
-0.004059
0.003235
0.011047
0.014465
0.010559
0.013489
0.011047
0.018372
0.007141
0.016418
0.019348
0.018860
0.018860
0.011536
0.002747
-0.000641
0.006653
0.007629
0.012024
-0.000153
0.004211
0.000793
0.011047
-0.000153
-0.001617
-0.008453
-0.009918
-0.006500
-0.007477
-0.008453
-0.004059
-0.006989
-0.003571
-0.013824
0.003235
-0.000641
-0.012360
-0.009430
0.001282
-0.015778
0.001282
-0.000153
-0.001129
-0.004547
-0.008942
0.007629
-0.005035
0.000305
0.002258
0.000305
-0.006500
0.008118
-0.004059
0.000305
0.003235
-0.001129
0.009094
0.003723
0.000305
0.010071
-0.001129
0.003723
0.001770
0.009094
0.002258
0.008118
0.007141
0.003235
-0.006500
0.001282
-0.006012
-0.005524
0.007141
0.016907
-0.003571
0.002258
-0.002106
-0.002594
0.009583
0.000305
0.001282
0.003235
-0.003571
-0.000153
-0.000641
0.002747
0.004700
-0.009918
-0.009918
0.005188
-0.004547
-0.004059
0.006653
0.004211
-0.006500
-0.004547
0.000793
0.008606
0.004700
0.001770
0.003235
0.007141
-0.005524
0.008118
0.005676
0.010071
0.003235
-0.000641
0.006653
-0.001129
-0.002106
-0.001129
-0.006012
0.009583
-0.004547
-0.001129
0.005676
-0.002106
0.000305
-0.016266
-0.008453
-0.007965
0.000305
0.000305
-0.010895
-0.012360
-0.002594
-0.014313
-0.001617
0.006165
-0.008453
0.003723
-0.006989
-0.010406
-0.018219
-0.013336
-0.002106
-0.018219
-0.003571
-0.003571
-0.003571
0.004211
-0.010895
-0.007477
-0.006500
0.001282
0.012024
0.043274
0.094543
0.103333
0.149719
0.191223
0.084290
0.308411
0.527649
0.046692
-0.643707
-0.628082
-0.231598
0.174133
0.230774
0.218079
0.135071
-0.010406
-0.131500
-0.195465
-0.236481
-0.226715
-0.217926
-0.195953
-0.164215
-0.131012
-0.108063
-0.059235
-0.044098
-0.018219
0.001770
0.019836
0.017883
0.026184
0.033997
0.037415
0.046204
0.039368
0.035950
0.034973
0.037903
0.036926
0.024719
0.032532
0.028625
0.024231
0.026672
0.015442
0.017883
0.025208
0.018860
0.026672
0.018372
0.008606
0.011536
0.004211
0.014954
0.004211
-0.002106
0.007629
0.005188
-0.005035
0.000305
0.002258
0.000305
-0.009430
0.003235
0.001282
-0.010895
-0.008942
-0.011383
-0.009430
-0.015289
0.006653
-0.007477
-0.011383
0.002258
-0.010895
-0.010895
-0.014801
-0.007965
-0.010406
-0.011871
-0.014313
-0.019196
-0.011383
-0.010895
-0.007477
-0.010406
-0.019684
-0.008942
-0.022125
-0.004547
-0.024078
-0.024078
-0.009918
-0.008453
-0.004059
-0.001617
-0.002594
-0.017242
-0.000153
0.003235
0.002747
-0.003571
0.001770
-0.001129
-0.011383
-0.006012
-0.004547
-0.009918
-0.009430
-0.017242
-0.004547
-0.004547
-0.009430
-0.025055
-0.023102
-0.027985
-0.030426
-0.038727
-0.042145
-0.031403
-0.034332
-0.041168
-0.038727
-0.047028
-0.050446
-0.044586
-0.052399
-0.052399
-0.052399
-0.053375
-0.047516
-0.053375
-0.059235
-0.069489
-0.074371
-0.065582
-0.073395
-0.082184
-0.076813
-0.075836
-0.072418
-0.066559
-0.066071
-0.074371
-0.049469
-0.051910
-0.033356
-0.017731
-0.008942
0.007141
0.046204
0.067688
0.128235
0.120422
0.124817
0.115540
0.122864
0.144836
0.108704
0.059387
-0.025055
0.028625
0.126282
0.153137
0.138489
0.115540
0.056946
0.021301
-0.000641
-0.034821
-0.046051
-0.051422
-0.061676
-0.056305
-0.059723
-0.061188
-0.050446
-0.046539
-0.030426
-0.026520
-0.039703
-0.034821
-0.023102
-0.042633
-0.024567
-0.029449
-0.014313
0.000793
-0.002106
-0.013824
-0.025055
-0.042633
-0.046051
0.118958
0.329895
0.596497
0.813782
0.098450
-0.681793
-0.761871
-0.396637
0.141907
0.403137
0.329407
0.166809
0.059387
-0.029449
-0.116852
-0.152496
-0.186676
-0.203278
-0.200348
-0.175446
-0.166168
-0.125641
-0.114410
-0.095367
-0.070953
-0.061676
-0.039215
-0.035309
-0.005524
-0.008453
-0.007477
0.012024
0.013977
0.015442
0.022278
0.019836
0.021301
0.020813
0.036926
0.027649
0.022766
0.032043
0.032043
0.031067
0.033508
0.034485
0.031067
0.031555
0.028137
0.026672
0.021301
0.020813
0.020325
0.023743
0.028137
0.017395
0.015442
0.025208
0.013000
0.016418
0.019348
0.005676
0.016418
0.010071
0.011536
0.009094
0.007629
0.012512
0.008118
0.001282
-0.001129
0.006653
0.011047
0.005676
0.002258
0.001770
0.002258
0.006165
0.004700
-0.007965
0.004211
0.000793
-0.001617
-0.002106
-0.006989
0.002258
0.005676
-0.000641
-0.003571
0.000305
-0.000153
-0.004059
0.002747
-0.001129
-0.003571
-0.005524
0.003723
0.004211
0.000793
-0.003571
-0.006500
-0.003082
0.003723
-0.009918
0.001282
-0.000153
0.006165
-0.007965
-0.008942
-0.011383
0.001770
-0.001617
-0.006989
-0.003571
-0.008453
-0.006012
0.000305
-0.011383
-0.012360
-0.006012
-0.011871
-0.005524
-0.008453
-0.011383
-0.007965
-0.010895
-0.008453
-0.007477
-0.007965
-0.006500
-0.007477
-0.017731
-0.009430
-0.016266
-0.023102
-0.005524
-0.005035
-0.010895
-0.019684
-0.007965
-0.012848
-0.006989
-0.013824
-0.011871
-0.012360
-0.012360
-0.007477
-0.011871
-0.013336
-0.009430
-0.014313
-0.009430
0.002747
-0.005035
-0.006500
-0.015289
-0.001617
-0.008453
-0.007965
0.001282
0.000793
-0.009918
0.006653
0.002747
-0.013824
-0.009430
-0.011383
0.009094
-0.004547
0.010559
-0.004547
-0.004547
-0.011383
0.001282
0.009583
-0.006500
-0.015778
-0.003082
-0.007477
-0.028473
-0.036285
-0.034332
-0.051910
-0.051422
-0.061676
-0.096832
0.122375
0.959778
1.001282
0.181946
-0.998199
-0.998199
-0.279449
0.254211
0.464661
0.441223
0.255188
0.033997
-0.096832
-0.150055
-0.169098
-0.191559
-0.159332
-0.143219
-0.122223
-0.115387
-0.086578
-0.076324
-0.048004
-0.027496
-0.011871
0.004700
0.001282
0.021301
0.019836
0.023254
0.031067
0.031067
0.026184
0.034973
0.027161
0.038879
0.037903
0.027161
0.034485
0.031067
0.021790
0.025208
0.031067
0.021301
0.024231
0.017883
0.032043
0.030579
0.015442
0.019836
0.013489
0.011047
0.027649
0.010071
0.018372
0.004211
0.006653
0.020325
0.008606
0.013000
0.008118
0.015442
0.004700
0.005188
0.001282
0.007629
-0.001617
0.004700
0.004700
0.008606
0.005188
0.004700
0.005676
-0.007965
0.009583
-0.006989
0.000793
-0.003082
-0.005035
0.009583
-0.002106
0.001282
-0.001617
-0.008453
0.002258
-0.000153
0.001282
-0.004059
-0.000641
0.000305
-0.005524
-0.012360
-0.003082
0.001282
-0.011871
-0.011383
-0.001129
-0.005035
-0.006012
-0.002106
-0.001129
-0.011871
-0.010895
-0.013824
-0.017242
-0.007477
-0.001129
-0.003571
-0.011871
-0.001617
-0.006012
-0.003571
-0.007477
-0.001617
-0.002106
-0.009918
-0.011871
-0.007965
-0.005524
-0.005035
-0.003571
-0.002594
-0.005035
0.003723
-0.003571
-0.004059
-0.005524
-0.009430
-0.013336
-0.005035
-0.010895
-0.008942
-0.002594
-0.007965
-0.001129
-0.013824
-0.004059
-0.011871
-0.019196
-0.009918
-0.011383
-0.015289
-0.009430
-0.010895
-0.009430
-0.011383
-0.011871
-0.012848
-0.013336
0.002258
-0.010406
-0.006012
-0.003571
-0.010895
0.002747
-0.005524
-0.000153
-0.002106
0.001282
0.000793
-0.010895
-0.014801
-0.003571
0.001282
0.001282
0.000305
0.001282
-0.000153
0.000793
-0.006989
-0.003082
-0.009430
-0.007965
-0.010895
0.003235
-0.007477
-0.025055
-0.020172
-0.039703
-0.027496
-0.009430
0.011536
0.003723
0.068176
0.402161
0.793762
0.157532
-0.788239
-0.970856
-0.209625
0.213196
0.331848
0.247864
0.097961
0.020813
-0.058258
-0.109039
-0.134430
-0.147125
-0.137360
-0.107574
-0.102692
-0.076813
-0.065582
-0.038727
-0.021637
0.008606
0.002747
0.018372
0.026672
0.034485
0.027649
0.036438
0.024719
0.027161
0.038391
0.030579
0.024719
0.032532
0.020325
0.028625
0.013000
0.015930
0.027649
0.013489
0.019348
0.011047
0.013000
0.014465
0.013000
0.003235
0.009094
0.013977
0.013489
0.013977
0.007141
0.005676
0.005676
0.008118
0.015930
-0.000153
-0.000641
0.006653
0.004211
0.011536
-0.002106
-0.002594
0.005188
-0.001617
0.004211
0.010559
0.004700
-0.002594
-0.003082
-0.004059
0.006653
0.009094
-0.006500
0.000793
-0.003082
0.011047
-0.003571
0.004700
0.010071
-0.007477
-0.002106
0.014465
-0.001617
0.004211
0.000793
-0.006012
0.009583
0.006165
0.007141
-0.004059
0.008118
0.001282
-0.004059
0.005676
0.005188
0.005188
0.007629
-0.002594
0.003723
-0.000641
-0.002594
-0.002106
0.002747
0.004211
0.007141
0.001770
-0.003571
-0.000641
-0.001617
0.002258
0.005188
-0.000153
-0.009430
0.005676
0.003235
-0.002106
-0.006500
0.011047
0.000305
0.004211
0.000305
0.002258
-0.003082
0.000793
0.001282
0.002747
-0.003571
0.002258
-0.006989
0.000305
-0.002594
-0.006012
0.006165
0.000305
0.002258
0.012512
-0.002106
-0.000153
-0.012848
-0.012848
-0.017242
-0.004059
-0.007965
-0.023102
-0.011383
-0.026031
-0.019684
-0.032379
-0.031403
-0.031403
-0.031403
-0.035309
-0.040680
-0.029938
-0.047028
-0.047028
-0.045563
-0.037750
-0.049469
-0.053864
-0.048981
-0.050446
-0.059235
-0.057281
-0.063141
-0.059235
-0.063141
-0.062653
-0.060211
-0.069977
-0.055817
-0.051422
-0.041656
-0.025055
-0.008453
0.012024
0.018372
0.050598
0.075500
0.062317
0.040344
0.019348
-0.028473
-0.007965
0.496399
1.001282
1.001282
0.208313
-0.998199
-0.998199
-0.375641
0.397278
0.729797
0.689270
0.411438
0.120422
-0.043610
-0.156403
-0.241364
-0.290192
-0.280426
-0.265289
-0.230133
-0.192535
-0.155426
-0.115875
-0.091461
-0.067047
-0.045074
-0.028961
-0.014801
0.008118
0.003235
0.015930
0.022278
0.026184
0.023254
0.026184
0.031067
0.021301
0.024719
0.024719
0.023743
0.040833
0.021301
0.026672
0.028137
0.022766
0.028137
0.021301
0.020813
0.021301
0.025696
0.023254
0.019836
0.013000
0.022278
0.010071
0.013489
0.003235
0.007141
0.013489
0.011536
0.008606
0.005188
0.010559
-0.007477
0.003235
0.009094
-0.002594
-0.010895
0.008118
0.004211
-0.010895
0.002258
-0.008453
0.003235
-0.003571
-0.001129
-0.005035
-0.011383
-0.008453
-0.001617
-0.003082
0.000793
0.006653
-0.014313
-0.008453
-0.001129
-0.003082
-0.006989
-0.005035
-0.002106
-0.009918
-0.005035
-0.007477
-0.006012
-0.005035
-0.011383
0.000793
0.004211
-0.002594
-0.008942
-0.006012
-0.003082
-0.003571
-0.004059
-0.000641
-0.012848
-0.001129
-0.004547
-0.005524
0.000793
-0.000153
0.000305
-0.009430
-0.005035
-0.012848
-0.002594
-0.004547
-0.012848
-0.006989
0.001282
-0.010406
-0.004059
-0.003082
-0.005035
-0.008942
-0.004547
-0.005524
-0.006012
-0.006012
-0.008942
-0.003082
-0.007965
-0.006989
0.003235
-0.005035
-0.009430
-0.005035
-0.012848
-0.004547
-0.004059
0.001282
0.003723
-0.008942
-0.006500
0.001282
0.008118
-0.003082
0.009583
-0.016754
-0.009430
-0.003571
0.003235
-0.005035
-0.009430
-0.008942
-0.000153
-0.003082
0.008118
-0.002106
-0.010406
-0.004059
-0.005035
-0.004547
-0.004059
0.000305
-0.006989
-0.010406
-0.006012
-0.002594
0.000305
-0.010406
-0.005035
-0.003571
-0.000153
-0.001617
0.003723
-0.002594
-0.015289
-0.014313
-0.007965
0.000793
0.001770
0.000793
0.001282
0.003235
-0.000153
-0.002594
-0.015289
-0.018707
-0.015289
-0.014313
-0.034332
-0.051422
-0.061676
-0.063141
-0.084137
-0.102203
0.388000
1.001282
1.001282
-0.185699
-0.998199
-0.922516
-0.055817
0.358704
0.463684
0.394836
0.207825
0.009094
-0.082184
-0.103668
-0.161285
-0.169098
-0.150543
-0.152008
-0.125153
-0.107086
-0.090973
-0.068024
-0.049469
-0.037750
-0.025055
-0.020172
-0.005035
0.002258
-0.001129
0.004700
0.000793
0.012024
0.019348
0.010559
0.014954
0.007629
0.015442
0.014465
0.017883
0.017883
0.018860
0.013977
0.013000
0.017395
0.009583
0.013977
0.009094
0.014465
0.019836
0.004700
0.009583
0.013489
0.013977
0.021790
-0.000641
0.013000
0.017395
-0.001129
0.014465
0.011047
0.012512
0.012512
0.004211
0.006165
0.015930
0.017883
0.011536
0.011536
-0.004547
-0.008942
-0.002106
0.005676
0.005188
0.009094
0.006165
0.000793
0.006653
-0.011383
0.001282
-0.006989
-0.003571
-0.009918
-0.010406
-0.009918
-0.013336
-0.009430
-0.000641
-0.004547
-0.002594
-0.006500
-0.011871
-0.005524
0.004700
-0.008453
-0.007477
-0.001129
-0.002106
0.002258
-0.009430
-0.006012
0.003235
-0.005035
-0.006500
-0.004547
-0.001129
0.002258
-0.006989
-0.000153
-0.001129
-0.002594
-0.001617
-0.002106
-0.006500
0.000305
-0.001617
-0.002106
-0.001617
-0.002594
-0.004547
0.014465
0.002258
0.000793
-0.001617
0.005188
-0.001129
0.001282
-0.000641
-0.002594
0.001282
-0.002594
-0.002594
0.001770
-0.000641
-0.006500
-0.006989
0.003723
-0.003571
0.003723
-0.003571
-0.004059
-0.009918
-0.003082
-0.005035
-0.003082
0.004211
-0.002594
0.002258
-0.000153
0.003723
-0.004059
0.000793
-0.010406
0.000305
0.000793
0.001770
0.007141
-0.004059
0.003723
-0.001129
0.003235
-0.003571
-0.011871
-0.002594
0.000305
-0.005035
-0.004547
-0.000641
-0.006989
-0.004059
-0.007477
-0.006012
-0.004547
-0.008453
-0.002106
-0.000153
-0.006500
-0.000641
-0.000641
-0.001617
-0.002594
-0.005035
0.004700
0.004211
-0.006989
-0.002594
-0.000153
-0.012360
-0.001129
0.001770
-0.010895
0.003723
-0.002594
-0.002106
0.003723
-0.003082
0.005188
-0.009918
-0.004547
0.002258
0.005188
0.005676
0.007141
0.004211
0.007141
0.003235
0.009583
0.004700
-0.003082
0.000793
-0.000641
0.003723
0.002258
0.014954
-0.015778
-0.020172
-0.006989
0.021301
0.009583
-0.005035
0.371887
0.477844
-0.393219
-0.617340
-0.262360
0.164368
0.255188
0.114075
-0.033356
-0.031403
-0.026520
-0.022125
-0.048492
-0.072418
-0.072418
-0.058746
-0.053864
-0.047516
-0.036774
-0.032379
-0.021637
-0.007965
-0.001617
0.004211
0.008606
0.019836
0.017883
0.024231
0.020325
0.023254
0.027649
0.027161
0.025696
0.031067
0.032532
0.030579
0.023743
0.030579
0.030579
0.028137
0.029602
0.025208
0.018860
0.017883
0.025696
0.016907
0.010559
0.018372
0.023254
0.016907
0.011047
0.008606
0.008118
0.010559
-0.003571
0.011536
0.006653
0.003723
-0.002106
0.002258
-0.008453
-0.008942
-0.001617
-0.006989
-0.007477
-0.000153
-0.008942
0.001770
-0.008453
-0.001617
-0.008942
-0.014801
-0.012360
0.011047
-0.000153
-0.003082
-0.008942
0.001770
-0.006500
0.002258
-0.004547
0.001282
-0.003571
-0.006012
-0.000641
-0.006012
-0.000153
0.004211
-0.007477
-0.011383
-0.013824
-0.012848
-0.012360
-0.016266
-0.016266
-0.014801
-0.013824
-0.014801
-0.022125
-0.035309
-0.030426
-0.035797
-0.034332
-0.043610
-0.045074
-0.036774
-0.047028
-0.040680
-0.050934
-0.052399
-0.051422
-0.049469
-0.058746
-0.058258
-0.060699
-0.068024
-0.065582
-0.051910
-0.065094
-0.055817
-0.073395
-0.058258
-0.049957
-0.048492
-0.040680
-0.025055
-0.020172
0.002258
0.034973
0.049622
0.075500
0.107239
0.128723
0.138489
0.147766
0.143860
0.102844
0.067200
0.033508
0.012512
0.050598
0.120911
0.154602
0.142883
0.108215
0.059387
0.023254
-0.007965
-0.011871
-0.026520
-0.048981
-0.047516
-0.052887
-0.044098
-0.041656
-0.029938
-0.032379
-0.027496
-0.021149
-0.019684
-0.006500
-0.010406
-0.014801
-0.007965
-0.004547
-0.007965
0.000305
-0.010406
-0.006500
0.004700
-0.005524
-0.005524
-0.004547
0.001770
-0.004059
-0.005524
0.001770
-0.001617
0.003723
0.000793
0.009094
0.007141
0.008606
0.008606
0.001770
0.013000
0.014954
0.006653
0.002747
0.008118
0.010071
0.009583
-0.018219
-0.038239
-0.061676
-0.141754
-0.075348
0.082825
0.237610
0.083313
0.337219
0.381653
-0.149567
-0.334625
-0.537750
-0.150543
0.025696
0.128723
0.177551
0.153625
0.062317
-0.013824
-0.052887
-0.089508
-0.109039
-0.118317
-0.099762
-0.087067
-0.070953
-0.053375
-0.034332
-0.027008
-0.018707
-0.006012
0.000793
0.007629
0.005676
0.011536
0.013977
0.021301
0.026184
0.014954
0.014954
0.016907
0.035950
0.026184
0.026184
0.027649
0.024231
0.026184
0.024231
0.011047
0.029114
0.035950
0.028625
0.027649
0.015930
0.020325
0.027161
0.011047
0.013000
0.017883
0.003723
0.005676
0.014465
0.016418
0.009583
-0.000153
-0.002594
0.001770
-0.005035
0.003723
0.000793
-0.003571
0.000793
-0.008453
-0.001129
0.004700
-0.010895
-0.006500
-0.006500
-0.000641
-0.002106
-0.006989
-0.003082
-0.001129
-0.005524
0.000793
-0.009430
0.002747
-0.000641
-0.002106
-0.020660
0.006165
-0.008453
-0.007965
-0.001129
-0.008453
0.008606
0.001282
-0.008453
-0.008942
-0.013336
0.000305
-0.007965
-0.017731
-0.012848
-0.010406
-0.005035
-0.007477
-0.006012
-0.005035
-0.010895
-0.005035
-0.006989
0.000305
-0.004547
0.001282
-0.004547
-0.009918
-0.008942
0.002258
-0.004059
-0.005524
0.007629
0.004211
-0.010406
-0.002106
-0.000641
0.001282
-0.003082
-0.000641
-0.001617
-0.006989
-0.009430
-0.004547
-0.005035
-0.007477
-0.007965
0.000305
0.000793
-0.002594
-0.004059
-0.010406
-0.009430
-0.011871
-0.008942
-0.002106
-0.007965
-0.008942
-0.005524
-0.008942
-0.004547
-0.007477
-0.011383
-0.000641
-0.011871
-0.006500
-0.014313
-0.006989
-0.003571
-0.001617
-0.006012
0.001282
-0.005524
-0.001617
-0.005524
-0.012848
-0.004059
-0.003082
0.004700
-0.000153
0.004700
-0.007477
-0.004547
-0.003571
-0.002594
-0.002106
-0.006500
0.003723
-0.003082
0.009094
0.000793
-0.003571
0.004211
0.002747
0.002258
-0.000641
0.007141
-0.004547
-0.000641
-0.001129
-0.004547
-0.003082
-0.003571
-0.007477
-0.004059
-0.013824
-0.018219
-0.014313
-0.033844
-0.067047
-0.106598
-0.060211
0.115540
0.298645
0.250305
0.106262
-0.009430
-0.339020
-0.386383
-0.116852
0.032532
0.129700
0.151672
0.090149
0.036438
-0.017242
-0.051910
-0.064117
-0.072418
-0.075836
-0.071930
-0.055328
-0.053375
-0.023590
-0.017731
-0.011871
-0.004547
0.003723
-0.000153
-0.000153
0.013977
0.015442
0.011047
0.014465
0.022278
0.028137
0.023254
0.017395
0.017883
0.020813
0.019836
0.022766
0.019836
0.018860
0.018860
0.020813
0.022766
0.021790
0.017883
0.018860
0.015442
0.016907
0.007141
0.013977
0.014465
0.004700
0.004700
0.007141
0.006653
-0.000153
0.000793
0.005188
0.003723
-0.006500
-0.002594
-0.014313
0.001770
-0.017242
-0.002106
-0.010406
-0.005524
-0.007965
-0.011383
-0.006012
-0.008453
-0.012360
-0.011383
-0.010406
-0.004547
-0.005035
-0.013336
-0.006012
-0.004059
-0.004059
-0.009430
-0.003571
-0.006989
0.002747
-0.009430
-0.005035
-0.007477
0.005676
-0.000641
-0.002106
0.002747
-0.003571
0.001770
-0.001129
-0.004547
-0.003571
0.001770
0.011536
0.010071
-0.003571
0.000793
0.005676
-0.004059
-0.000153
-0.006989
-0.002106
0.009583
0.001282
0.004700
0.002747
0.001770
-0.005524
0.001770
-0.000153
0.007629
0.010071
-0.005524
0.005676
0.007141
0.003723
0.007141
0.003723
0.002747
0.000305
0.001282
0.001770
0.007141
0.000305
0.001282
-0.000153
-0.001617
-0.005524
-0.004547
0.004700
0.009583
-0.006500
-0.001617
0.005188
-0.000153
-0.001129
0.001770
0.001770
0.006653
-0.000153
-0.003571
-0.002106
-0.006500
-0.002594
-0.003082
-0.001617
-0.006012
-0.005035
-0.004059
-0.001129
0.011047
-0.005524
-0.006012
-0.010406
-0.002106
-0.000153
-0.002106
0.000793
0.001282
-0.006989
-0.001617
0.012512
0.002258
0.003723
0.006653
0.017883
0.007629
0.012024
0.003235
0.014465
0.017395
0.014954
0.010071
-0.001129
-0.007965
-0.009918
-0.000641
-0.002106
-0.004059
-0.031403
-0.048492
-0.067047
-0.110992
-0.169586
-0.074371
0.358704
0.796692
0.721497
-0.471832
-0.998199
-0.582184
0.098938
0.295227
0.273743
0.187805
0.088196
-0.002594
-0.044586
-0.063629
-0.085114
-0.091461
-0.079742
-0.069489
-0.045074
-0.039215
-0.013336
-0.015289
0.004211
0.004700
0.016907
0.024231
0.008606
0.031067
0.027161
0.028137
0.037903
0.023254
0.025696
0.024719
0.020325
0.028625
0.019836
0.023254
0.008606
0.024231
0.023254
0.014465
0.003235
0.012024
0.004211
-0.002106
0.004211
0.001770
-0.000153
-0.005035
-0.001617
0.001770
0.007141
-0.007965
-0.005524
-0.009430
-0.016754
0.005188
-0.009430
0.003235
-0.000153
-0.009918
-0.000641
-0.006989
-0.001129
-0.001617
0.004211
-0.005035
0.002747
0.001282
-0.001617
-0.002106
-0.004547
0.003235
0.003235
0.003723
-0.000153
0.001770
0.001282
-0.001617
0.000793
0.009094
0.008606
0.003235
-0.000641
-0.016754
0.002258
0.011047
0.002747
0.003723
-0.005524
0.011536
0.005188
-0.002594
0.004211
-0.000641
-0.006012
0.001770
0.000793
0.004211
0.009094
-0.006989
0.007141
0.003235
0.005188
0.002747
-0.001617
-0.002594
0.010559
0.002747
0.008606
0.001770
0.002747
0.009583
0.002747
0.002258
0.005676
0.000793
0.004700
0.003723
-0.001129
0.006165
-0.001617
0.000305
0.001770
-0.005524
-0.008942
0.008118
-0.004547
0.006165
-0.007965
0.002747
-0.003082
0.000305
-0.007965
0.005188
-0.005035
-0.003571
-0.003082
-0.006500
-0.005035
0.002258
-0.008453
-0.012360
0.003723
0.004211
0.001282
-0.003571
-0.012848
-0.006500
-0.009430
-0.001129
0.002747
0.004700
-0.003571
-0.011383
0.016418
0.020325
0.001770
0.007141
0.005676
0.011047
0.005188
0.005188
0.020813
0.006653
0.004211
0.021301
0.009583
0.013977
0.010559
0.007629
0.004700
0.005676
-0.045074
-0.094391
-0.100250
-0.130035
-0.040192
0.090637
0.177551
0.076477
-0.063629
0.746887
0.586731
-0.017242
-0.998199
-0.599274
-0.121246
0.085266
0.266418
0.249817
0.171204
0.085266
-0.007477
-0.094391
-0.139801
-0.156403
-0.162262
-0.147614
-0.124664
-0.095367
-0.073395
-0.047516
-0.027985
-0.001617
0.003723
0.008606
0.021790
0.025208
0.032043
0.028625
0.024719
0.025696
0.028625
0.027649
0.024231
0.031555
0.028625
0.021790
0.024719
0.010559
0.017883
0.027649
0.013977
0.022278
0.014954
0.014954
0.025208
0.000305
0.019836
0.013000
0.000793
0.013977
0.010071
0.004211
0.007141
-0.000641
-0.001617
0.007629
0.010071
0.010071
-0.006012
0.007141
0.011047
0.009583
0.005188
0.018860
-0.001129
-0.002594
-0.009430
0.000793
0.000793
-0.000153
-0.006500
-0.005035
-0.012848
-0.017242
-0.020660
-0.030426
-0.021637
-0.030914
-0.032379
-0.043121
-0.039703
-0.042633
-0.044098
-0.050446
-0.044098
-0.052887
-0.056793
-0.054352
-0.067535
-0.067535
-0.073883
-0.076813
-0.084137
-0.074860
-0.092926
-0.084625
-0.095367
-0.092438
-0.089996
-0.075836
-0.068512
-0.057281
-0.046539
-0.042145
-0.026031
-0.007477
0.022766
0.055481
0.091614
0.128235
0.138000
0.132629
0.123352
0.115051
0.149231
0.120911
0.072571
0.012512
0.074524
0.149719
0.162415
0.144836
0.107239
0.067200
0.041321
0.004211
-0.014313
-0.033356
-0.038727
-0.043610
-0.044098
-0.040680
-0.043121
-0.038727
-0.020172
-0.025055
-0.022125
-0.019196
-0.018219
-0.010406
-0.010895
-0.014801
-0.013824
-0.014313
-0.011383
-0.011383
-0.012360
-0.010895
-0.017242
-0.013824
-0.019684
-0.001129
-0.018219
-0.013336
-0.014801
-0.010895
-0.011383
-0.013336
-0.016754
-0.000153
-0.005524
-0.005035
-0.014313
-0.007965
-0.015289
-0.010406
-0.004547
-0.006500
-0.007477
-0.008453
-0.015289
-0.008942
-0.002594
-0.000153
-0.012848
-0.007477
-0.004059
-0.006012
-0.014801
-0.011383
0.003723
-0.001129
-0.006989
-0.006500
-0.008453
-0.011383
-0.010895
-0.001129
-0.007477
-0.000641
-0.003082
-0.006012
-0.009918
-0.012848
-0.013824
-0.009430
-0.001129
0.017395
0.046692
0.007141
-0.064606
-0.061676
-0.308746
-0.177399
0.530579
-0.043610
-0.084137
0.055969
0.068665
0.022766
-0.105621
-0.099274
-0.042145
0.000305
0.038391
0.036438
0.050598
0.022766
0.021790
0.022766
0.019836
0.030090
0.021790
0.018860
0.016418
0.010559
0.010559
0.021790
0.013977
0.012024
0.020325
0.017395
0.033508
0.015930
0.025696
0.013000
0.011536
0.015930
0.013977
0.020813
0.012024
0.015930
0.012512
0.012024
0.002258
0.001282
-0.009918
-0.006989
0.000305
0.001282
-0.008942
-0.010895
-0.013336
-0.003082
-0.003571
-0.006012
-0.012848
-0.015289
-0.020660
-0.004547
-0.018219
-0.014313
-0.013336
-0.010895
-0.007477
-0.014801
-0.006500
-0.010895
-0.014313
-0.015778
-0.008942
-0.000641
-0.012360
-0.009430
-0.013336
-0.005035
0.003235
-0.007477
-0.003082
0.005676
-0.006989
-0.008453
-0.008942
-0.005035
-0.000641
-0.006989
-0.010895
-0.009918
-0.013824
-0.006500
-0.001617
-0.010406
0.000793
-0.004059
-0.005035
-0.008942
-0.016754
-0.009918
-0.003082
-0.007965
-0.012360
-0.006989
-0.004547
-0.012360
-0.017242
0.004700
0.000305
0.001282
0.000305
-0.009430
-0.012360
0.002258
0.000305
0.002747
0.005676
-0.009918
-0.008942
0.000305
-0.002594
0.001770
0.006653
-0.008942
-0.006989
0.010071
0.012512
0.011047
-0.004059
0.012512
0.013000
0.009583
0.009583
0.015930
0.000305
0.004211
0.004700
0.005676
0.009094
0.013000
0.017395
0.014954
0.004700
0.007629
0.004211
0.014465
0.012024
0.008606
0.006653
0.000793
-0.000641
0.002258
-0.002106
0.000305
0.001282
0.000793
0.004211
-0.002106
-0.009918
-0.002106
-0.006012
0.005188
0.002258
0.001770
-0.005524
-0.001617
-0.003082
-0.005524
0.004211
0.002747
0.006165
-0.001129
-0.000641
-0.002106
0.007141
0.000793
-0.005524
0.006653
0.003235
0.006653
0.004211
0.010071
-0.003571
0.006165
0.000305
-0.009430
-0.018707
-0.027008
-0.030426
-0.015778
-0.009430
0.025696
0.067200
0.064270
-0.000641
0.029114
0.039856
-0.368805
-0.510895
-0.156891
0.169739
0.110657
0.076477
0.059387
-0.005524
-0.056305
-0.075348
-0.136871
-0.089020
-0.026031
-0.012360
0.017883
0.046204
0.044250
0.071106
0.075500
0.080383
0.091614
0.077454
0.086731
0.072571
0.060852
0.051086
0.056458
0.050598
0.045715
0.050110
0.027161
0.036438
0.018372
0.025208
0.017883
0.013489
0.022278
0.015930
0.010559
0.000305
0.005188
-0.001129
-0.006989
-0.006012
-0.007965
-0.008942
-0.008453
-0.008453
-0.015778
-0.014313
-0.017731
-0.018219
-0.018219
-0.018707
-0.016266
-0.014801
-0.020172
-0.017242
-0.015289
-0.019684
-0.018707
-0.009918
-0.000641
-0.004059
-0.006012
-0.014313
-0.006500
-0.013336
-0.014801
-0.007965
-0.003082
-0.005035
0.000793
-0.000641
0.006653
0.001282
0.007141
0.005188
0.003723
-0.000641
-0.002106
0.001770
-0.004059
-0.004547
-0.005524
0.002747
-0.001129
0.007141
0.007629
-0.000641
-0.016266
0.002258
0.002747
-0.003082
-0.003571
0.000793
-0.003082
0.001770
-0.005524
0.003235
-0.007477
-0.002594
0.006653
-0.002106
0.004700
0.000793
0.007629
0.003235
0.004700
0.005188
0.001282
0.014465
0.005188
0.007141
0.000305
0.009094
0.007629
0.010071
0.022278
0.003235
-0.006012
0.014954
0.005188
0.010559
0.008118
0.007141
0.009583
0.008118
0.000305
0.013489
0.007629
0.003723
0.005188
-0.001129
0.015442
0.005676
0.010071
0.000305
0.010559
0.006165
-0.004059
0.005676
0.008118
0.009583
0.005676
0.005188
0.007141
0.000305
0.003235
0.008606
0.017883
0.009583
-0.000641
0.004211
0.013489
0.013000
-0.001617
0.011536
0.008118
0.001770
0.013000
0.011047
0.017395
0.016907
0.000793
0.000305
0.013489
0.007141
0.005188
0.006653
0.004700
0.014465
0.001282
0.002258
0.007629
0.005188
0.007629
0.009094
0.002258
0.000793
-0.012360
0.003723
0.001282
0.000793
0.013977
-0.002594
-0.002106
-0.028473
0.011047
0.251770
0.211243
-0.024078
-0.151520
-0.345856
-0.129547
0.177063
0.198059
0.130676
0.089661
-0.101227
-0.059235
0.013977
0.014954
0.003723
0.001770
-0.013336
-0.014801
-0.013824
-0.003571
0.011047
0.026184
0.029114
0.016418
0.021301
0.026184
0.030090
0.026184
0.017883
0.020813
0.010071
0.004700
0.013977
-0.001617
0.013977
0.005188
0.007629
-0.000153
-0.001129
0.003723
-0.010406
-0.004059
-0.008453
-0.014313
-0.012848
-0.018707
-0.012848
-0.024567
-0.016754
-0.013824
-0.009918
-0.013336
-0.018219
-0.012848
-0.012848
-0.006012
-0.012360
-0.014801
-0.012848
-0.014313
-0.014801
-0.010406
-0.004547
-0.010406
-0.002594
0.001282
-0.002594
-0.006989
0.003723
-0.001129
-0.002594
0.000793
-0.003082
0.002258
0.007629
0.005676
-0.007477
-0.002106
0.004211
0.003723
-0.000153
0.007629
-0.000641
0.008606
0.000793
0.007629
0.004211
0.004211
-0.000153
0.000793
0.008606
-0.001617
-0.005524
-0.002594
0.001282
0.007141
-0.004547
0.003235
0.000793
-0.000641
0.004700
0.004700
0.004700
-0.009918
0.000793
-0.004059
-0.004059
-0.000153
-0.002106
-0.001129
0.004700
0.006165
-0.005035
0.002258
0.000793
-0.004059
-0.003082
-0.002594
0.002258
0.005676
0.001770
0.002747
0.001770
-0.000641
-0.001617
0.010559
0.009094
0.007141
0.002258
0.003723
0.010559
0.014465
0.003723
0.002258
0.003235
0.008606
0.002258
0.010559
0.008118
0.001770
0.006165
0.006653
0.013000
0.015442
0.000305
0.003235
0.009094
0.008118
0.012512
0.019836
0.004700
0.010071
0.005676
0.012024
0.010559
0.006165
0.011047
0.012024
-0.000153
0.018860
0.016418
0.011047
0.015442
0.019836
0.006165
0.017883
0.014954
0.024719
0.011047
0.015930
0.018860
0.007629
0.010559
0.022766
0.022766
0.010559
0.010071
0.004211
-0.001129
-0.001617
0.002258
-0.008453
-0.008453
-0.008942
0.000305
-0.006989
-0.000153
-0.008453
-0.012360
-0.018219
-0.028473
-0.028473
-0.030914
-0.031891
-0.033844
-0.031891
-0.044586
-0.044586
-0.055328
-0.054840
-0.057281
-0.072418
-0.068024
-0.071442
-0.087067
-0.059235
-0.027985
-0.003571
0.027161
0.058899
0.219055
0.092590
-0.039215
-0.455231
-0.365387
0.317200
0.648254
0.152161
-0.042145
-0.008942
0.022766
0.011536
-0.007477
0.053040
0.101868
0.095032
0.078430
0.065247
0.040344
0.042297
0.014465
0.020325
0.018372
0.007629
0.013000
0.010559
0.014954
0.014465
0.007141
0.010071
0.020813
0.006653
0.005188
-0.006012
-0.000641
-0.003082
-0.002106
-0.004547
-0.011871
-0.009430
-0.005524
-0.011871
-0.017242
-0.012360
-0.015289
-0.019196
-0.020172
-0.021637
-0.019684
-0.020172
-0.021637
-0.015289
-0.028473
-0.031891
-0.017242
-0.013824
-0.016754
-0.017242
-0.023590
-0.019684
-0.014801
-0.012848
-0.006500
-0.013824
-0.018707
-0.009918
-0.008453
-0.015289
-0.001617
-0.014313
-0.007965
-0.005524
-0.009918
-0.010406
-0.005524
-0.011871
0.000305
0.003723
0.005188
-0.006989
0.000793
-0.001129
-0.004059
-0.001129
-0.007477
-0.011383
-0.003082
-0.006989
-0.000641
-0.000153
-0.002594
-0.003082
-0.004547
-0.015289
-0.016266
-0.002106
-0.002106
-0.004547
-0.008453
-0.011383
-0.016266
-0.008942
-0.006500
-0.012360
-0.009918
-0.009918
-0.015289
-0.011383
-0.014801
-0.016266
-0.014801
-0.009918
-0.015289
-0.017731
-0.002594
-0.014801
-0.004059
-0.019684
-0.002594
-0.001617
0.005188
-0.005524
0.000793
-0.001617
-0.015289
-0.010895
0.000305
-0.010895
0.002258
0.006653
0.001282
0.007141
0.005188
-0.005035
-0.000641
-0.004547
0.003235
-0.015289
-0.009918
-0.011383
-0.011383
0.000305
-0.005035
-0.001129
-0.005524
-0.005035
-0.005035
-0.003571
-0.006012
-0.011871
-0.008453
-0.010895
-0.014801
-0.007965
-0.007477
-0.013336
-0.007477
-0.006989
-0.005035
-0.005524
-0.014801
-0.003082
-0.006500
-0.002594
-0.002106
-0.008942
-0.008453
-0.009918
-0.005524
-0.005035
-0.001617
-0.001617
0.006165
-0.000641
-0.000153
-0.005524
0.001770
-0.004059
0.000305
0.004211
0.004211
0.001770
-0.001129
-0.000153
-0.001129
-0.009430
-0.007965
-0.004547
-0.001617
-0.023590
-0.025543
-0.015778
-0.012848
-0.000641
0.030090
0.039856
0.105774
0.070618
0.096985
0.238586
-0.226715
-0.315094
-0.210602
-0.012360
0.368958
0.174622
-0.026031
-0.058746
-0.036774
-0.002106
-0.015289
-0.039215
-0.040680
-0.028961
-0.027496
-0.009918
-0.018219
-0.018707
-0.001617
-0.001617
0.015442
0.005676
0.021301
0.019348
0.026184
0.014465
0.025208
0.013000
0.024231
0.020325
0.012512
0.010559
0.010071
0.008118
0.013000
-0.004547
-0.000153
-0.002594
-0.005524
-0.004059
-0.004547
-0.014313
-0.004059
-0.010406
-0.011871
-0.015289
-0.004547
-0.016266
-0.016754
-0.011871
-0.012360
-0.015289
-0.015778
-0.015778
-0.020660
-0.002106
-0.019196
-0.015289
-0.005035
-0.012848
-0.009918
-0.009918
-0.013336
-0.004547
-0.011383
-0.012360
-0.007965
-0.013824
-0.011871
0.005676
-0.005035
-0.005524
-0.000153
-0.010406
-0.008942
-0.006500
-0.003571
0.000305
-0.000153
-0.001129
0.002747
-0.000641
-0.014801
-0.003082
-0.004059
-0.001129
-0.006989
-0.004059
-0.004059
0.001770
-0.002106
-0.006012
0.007141
-0.002106
-0.006500
0.005676
0.002747
-0.004547
0.004700
-0.001129
-0.001129
-0.000153
0.006165
-0.004059
0.002258
-0.003571
-0.004547
-0.001129
-0.000153
0.004700
0.001770
-0.000153
0.006653
-0.007477
0.004211
0.003235
-0.012360
-0.008453
0.007629
-0.004547
-0.011871
-0.000153
-0.007965
0.004211
-0.007477
-0.002594
-0.007965
-0.010406
0.001282
-0.005035
-0.011871
-0.006989
-0.010406
-0.002594
0.005676
-0.001129
-0.000641
0.001282
-0.002106
-0.005524
-0.005524
0.005676
-0.004547
-0.007477
-0.005524
0.009094
-0.006989
-0.006500
-0.003571
-0.006500
0.002258
-0.005035
0.006165
-0.002594
0.000793
0.001770
0.002747
0.004700
-0.010406
0.000793
-0.003082
-0.000641
-0.000153
-0.007477
0.002747
0.008118
0.005676
-0.000641
-0.001129
-0.003082
0.004700
-0.002106
0.005188
0.009094
-0.000641
-0.003082
-0.014801
-0.010895
-0.003082
-0.000153
0.004700
0.011536
0.038879
0.094055
0.142883
-0.128571
-0.323883
-0.254547
-0.075836
-0.071442
0.028625
0.153625
0.149719
0.027649
-0.054840
-0.155426
-0.169586
-0.065094
-0.011871
0.015930
0.030090
0.057434
0.045227
0.058411
0.062805
0.069153
0.080383
0.070618
0.075500
0.073059
0.075989
0.057922
0.055481
0.060852
0.044739
0.038879
0.036926
0.031555
0.038879
0.028137
0.020813
0.031555
0.017395
0.017883
0.015442
0.013977
0.009583
0.009583
0.000793
-0.005524
0.009583
0.006165
-0.001617
-0.007477
-0.003082
-0.005524
-0.021149
-0.021149
-0.009918
-0.014801
-0.016754
-0.017731
-0.020172
-0.009430
-0.029449
-0.018707
-0.014313
-0.017242
-0.020172
-0.011871
-0.010406
-0.016266
-0.015778
-0.008942
-0.006500
-0.009430
-0.009430
-0.007477
-0.012360
-0.010406
-0.002594
-0.005035
-0.002594
-0.011871
0.006165
-0.011383
-0.001617
-0.008453
0.002258
-0.005524
0.004211
-0.000153
-0.002594
0.008118
-0.002106
-0.000641
0.010071
-0.005035
-0.002106
0.003235
0.006653
-0.002106
0.005188
0.009583
-0.004059
0.009583
0.003235
-0.001129
0.001770
0.003723
0.004700
0.008606
0.001770
-0.001129
0.002747
0.007141
-0.001617
0.003723
-0.000153
-0.003571
0.006165
-0.000641
0.006165
0.002747
0.016418
0.008118
0.006165
0.006653
0.001282
-0.000641
0.006653
0.001282
-0.001129
0.010071
0.004211
0.005188
0.001770
-0.004059
-0.006989
-0.000153
0.007141
0.001282
-0.001617
-0.006012
0.001282
-0.011383
-0.005035
-0.002106
-0.004059
0.002747
-0.002594
0.000793
0.001770
-0.008942
-0.004059
-0.007477
-0.007477
0.004211
-0.013824
-0.003571
-0.008453
-0.006989
0.005188
0.002258
-0.015289
-0.003082
-0.000641
-0.002594
0.001770
-0.005035
-0.011871
-0.000641
-0.012360
-0.006012
0.006653
-0.004059
-0.000153
-0.014801
-0.005035
0.001282
-0.008942
0.001770
-0.007477
-0.005524
-0.007965
-0.009430
-0.002594
-0.005524
0.000793
0.005676
-0.004547
-0.000153
-0.007477
-0.005035
0.004211
-0.000641
-0.006989
-0.006012
-0.008453
-0.000641
-0.001129
-0.003571
-0.011383
0.001770
0.002258
-0.005524
-0.002594
-0.014801
-0.010406
-0.003082
0.003235
0.018860
0.039856
0.093079
0.126282
0.040833
-0.307281
-0.400055
-0.432770
-0.305328
-0.302887
0.091125
0.506653
0.465637
0.146790
-0.316559
-0.393707
-0.275543
-0.146637
-0.051910
0.026184
0.075500
0.121399
0.133118
0.143860
0.142395
0.134583
0.133118
0.136536
0.113586
0.096008
0.095520
0.088196
0.066711
0.059875
0.058899
0.040833
0.038879
0.022766
0.024719
0.015442
0.013000
-0.000641
-0.004547
-0.002106
-0.010895
-0.014801
-0.017731
-0.025543
-0.024078
-0.034821
-0.023102
-0.020660
-0.026031
-0.036285
-0.026031
-0.037750
-0.034821
-0.029938
-0.027985
-0.030426
-0.028473
-0.034332
-0.032867
-0.018707
-0.028961
-0.027008
-0.023102
-0.016266
-0.024567
-0.018219
-0.021149
-0.020172
-0.021637
-0.014313
-0.015778
-0.021637
-0.012360
-0.002594
-0.006500
-0.007477
-0.012848
-0.009430
0.003723
-0.006500
0.001770
0.002747
0.001770
-0.000641
0.014954
-0.002594
0.005676
-0.000153
-0.002594
0.001770
0.002258
0.001282
0.005676
0.011047
0.003723
0.004211
-0.000641
-0.003082
-0.004059
-0.008453
-0.000641
-0.002106
-0.012848
-0.006989
-0.008942
-0.016266
-0.012360
-0.006989
-0.005035
-0.005035
-0.013824
-0.006989
-0.006012
-0.005035
-0.006500
-0.013824
-0.016754
-0.006012
-0.007965
-0.019196
-0.004547
-0.013824
-0.012360
-0.007965
-0.007477
-0.004059
-0.009918
-0.006012
-0.009918
-0.006500
0.001770
-0.006989
-0.009430
0.000305
-0.007965
-0.002594
-0.006012
-0.008942
0.003723
-0.005035
-0.003082
-0.008453
-0.010406
-0.013824
-0.007477
-0.006989
-0.007965
0.001282
-0.008942
-0.016754
-0.010406
-0.006989
-0.007477
-0.002106
-0.017731
-0.013336
-0.002594
-0.015778
0.000793
-0.022125
-0.016754
-0.002594
-0.020660
-0.011383
-0.000641
-0.016266
-0.010406
-0.009918
-0.006012
-0.006500
-0.017242
-0.017242
-0.007965
-0.011871
-0.007477
-0.000641
-0.005035
-0.009918
-0.019684
-0.013824
-0.010406
-0.012360
-0.015778
-0.008942
-0.016266
-0.003082
-0.011871
-0.010895
-0.014801
-0.015289
-0.011383
-0.013824
-0.015778
-0.011383
-0.012848
-0.015778
-0.011871
-0.007965
-0.007965
-0.009430
-0.007477
-0.013336
-0.021637
-0.004547
-0.013824
-0.029938
-0.027496
-0.014313
-0.011383
0.019348
0.025696
0.136047
0.014465
0.367981
0.607727
-0.283844
-0.133453
-0.118805
-0.263336
-0.067535
0.087708
0.134583
0.127258
0.071594
0.008606
-0.034332
-0.098297
-0.127106
-0.120270
-0.142242
-0.157867
-0.152985
-0.136383
-0.123199
-0.116364
-0.113434
-0.095367
-0.089508
-0.084137
-0.075836
-0.079742
-0.071930
-0.069977
-0.069489
-0.056305
-0.055328
-0.044586
-0.033356
-0.022125
-0.016266
-0.010406
0.013977
0.047180
0.076477
0.116028
0.113586
0.104309
0.105774
0.138000
0.147278
0.121399
0.057922
-0.004059
0.070129
0.152161
0.163391
0.142395
0.110168
0.063782
0.050110
0.026672
-0.003082
-0.009918
-0.019196
-0.023102
-0.021637
-0.030426
-0.018707
-0.014313
-0.022614
-0.028473
-0.012848
-0.017731
-0.019196
-0.015778
-0.013336
-0.018219
-0.011871
-0.012360
-0.011871
-0.013336
-0.014313
-0.006989
-0.014801
-0.008453
-0.008942
-0.000153
-0.003571
-0.002106
-0.005524
-0.009430
-0.003571
-0.012360
-0.009918
-0.007965
-0.000153
-0.004547
-0.004059
-0.000153
0.002258
-0.003571
0.003235
0.004700
-0.010895
-0.005524
-0.005524
-0.010406
-0.003082
0.003235
-0.008453
-0.007965
-0.006012
-0.002106
-0.005035
-0.009430
-0.005035
-0.002106
-0.000641
-0.008942
-0.005524
-0.010895
-0.003082
-0.002106
-0.006500
-0.007965
-0.004547
-0.003571
-0.004547
0.000793
-0.001129
-0.004547
-0.007477
-0.003082
-0.003571
0.000305
-0.007477
-0.001617
0.004700
-0.009430
-0.004547
-0.006012
-0.016266
-0.008942
-0.011383
0.003235
-0.013336
-0.009430
-0.004547
-0.002594
-0.015778
-0.015778
-0.004059
-0.000641
-0.013824
-0.014313
-0.014801
-0.003571
-0.014801
-0.008453
-0.001617
-0.012848
0.002258
-0.008942
-0.012848
-0.014313
-0.006989
-0.000153
-0.011871
-0.004059
-0.000153
-0.006989
-0.008942
-0.006012
-0.004547
-0.003082
-0.009918
-0.011383
-0.010406
-0.019196
-0.035797
-0.029449
-0.029449
-0.018219
-0.021637
-0.014313
-0.014313
-0.000641
-0.016266
-0.030914
-0.032379
-0.066559
0.081360
0.249817
0.400696
0.799622
0.538879
-0.416168
-0.828766
-0.474274
0.016418
0.268860
0.310852
0.225891
0.115540
0.002258
-0.074860
-0.134918
-0.166656
-0.174957
-0.199371
-0.198883
-0.199860
-0.180817
-0.142242
-0.130524
-0.107086
-0.065582
-0.065094
-0.039215
-0.038727
-0.034332
-0.013824
-0.017242
-0.004547
0.002258
0.013000
0.010071
0.019348
-0.007965
0.018372
0.003723
0.009094
0.019348
0.021790
0.023254
0.022278
0.016418
0.019836
0.025696
0.024719
0.025208
0.022278
0.014954
0.021790
0.017395
0.022278
0.018860
0.018372
0.022766
0.009583
0.013489
0.014954
0.010559
0.008118
-0.006012
0.009094
0.008118
0.013000
0.002747
-0.002106
-0.006989
0.008606
0.003235
-0.005524
-0.001617
-0.003571
0.001770
-0.008453
-0.004547
-0.003571
0.003235
-0.006012
-0.007965
-0.003571
-0.002594
0.004700
-0.013336
-0.002594
-0.000153
-0.015289
0.003723
-0.005035
-0.005035
-0.009918
-0.008453
-0.006989
-0.005524
0.003723
-0.000153
-0.003082
-0.008453
-0.001617
0.003235
0.000305
0.000305
-0.015289
-0.005524
-0.013824
-0.004059
0.002747
-0.007965
-0.003571
-0.009430
-0.004547
-0.006500
0.000305
-0.000641
-0.008453
-0.004059
-0.007477
-0.006012
-0.001129
-0.000641
-0.003082
-0.003571
-0.000153
-0.002106
-0.004547
0.003723
-0.003082
-0.003082
-0.003571
-0.002106
-0.000641
-0.006989
-0.007965
-0.006500
0.002258
-0.008453
-0.008453
-0.001129
-0.002594
-0.015778
-0.008453
-0.007477
-0.002594
-0.001617
-0.002106
-0.001129
-0.011871
0.002258
-0.005524
-0.011383
0.000305
-0.008942
-0.001129
-0.005035
0.001282
-0.010895
0.005188
0.000793
-0.000641
-0.006012
-0.002106
-0.007477
-0.004547
0.005188
0.004700
-0.013824
0.006653
-0.008942
0.009094
-0.006012
-0.010406
-0.013336
-0.009918
0.006165
-0.008942
-0.004059
-0.009918
-0.013336
-0.030914
-0.010406
-0.015778
-0.021637
-0.001129
0.053040
0.044739
0.163391
0.279114
0.462708
-0.224274
-0.334625
-0.184235
0.037415
0.047668
0.096008
0.113098
0.104309
0.062317
0.014465
-0.027008
-0.058258
-0.057770
-0.083160
-0.074860
-0.079742
-0.074371
-0.068024
-0.066071
-0.047516
-0.039703
-0.027008
-0.025543
-0.010406
-0.006500
0.000305
0.010559
0.007629
0.004211
0.011536
0.007141
0.009094
0.022766
0.015442
0.009583
0.016418
0.020813
0.009583
0.004700
0.007141
0.010071
0.001770
-0.002594
0.005188
0.005188
0.004211
-0.006012
0.008606
-0.002106
-0.000153
0.000305
-0.001129
-0.006989
0.000305
0.001282
0.004700
-0.002106
0.006653
-0.009430
-0.003082
0.011047
-0.002594
-0.005035
-0.003082
0.003235
0.002747
-0.010406
-0.000641
0.005188
-0.012848
-0.006989
0.009094
0.000305
0.000305
-0.011871
-0.010895
-0.002594
-0.006012
0.004211
0.001282
-0.015778
-0.002106
0.003235
0.003723
-0.005035
-0.008942
-0.001617
0.005676
-0.004547
-0.005524
-0.000641
-0.006989
-0.004547
-0.005035
-0.005524
0.000793
-0.002594
-0.006500
0.000305
0.000793
0.000305
-0.014801
-0.005035
0.006165
0.000305
-0.006012
-0.006012
-0.003571
0.006653
0.003723
-0.004059
-0.009918
-0.012360
-0.009430
0.002258
-0.001129
-0.002106
0.001282
-0.004547
-0.006500
0.001770
-0.000153
-0.012360
-0.006500
-0.002106
-0.005524
-0.001617
-0.004547
-0.013824
-0.006500
0.003235
-0.005035
-0.003082
0.001282
-0.008453
0.000793
0.004700
-0.008942
-0.001129
-0.001617
-0.001129
0.005676
0.007141
-0.000641
-0.003571
-0.006989
0.004211
-0.002594
0.000305
0.006653
-0.012360
0.012512
-0.004059
0.001770
0.003235
0.006653
0.013489
0.008118
0.006653
-0.005524
0.004211
-0.006500
0.007141
0.002747
-0.010895
0.004211
0.006165
0.003723
0.002258
-0.003571
0.008606
0.000305
0.008118
0.000305
0.004700
0.000793
-0.000641
-0.006012
-0.011871
-0.002106
0.001770
-0.006012
0.000793
-0.007477
-0.003571
0.008118
-0.008453
0.003723
0.005676
-0.006500
-0.005524
-0.006500
-0.009430
-0.003082
-0.009918
-0.023590
-0.005035
0.021790
0.006653
-0.046051
0.146790
-0.070953
-0.075348
0.524719
-0.080231
-0.183746
0.083313
-0.050934
-0.059723
0.001770
0.021790
0.047668
0.059387
0.032043
0.014465
-0.012360
-0.039703
-0.031891
-0.025543
-0.024078
-0.038239
-0.038727
-0.023102
-0.020172
-0.014313
-0.009918
-0.012360
-0.009430
0.002747
0.009094
0.016418
0.013977
0.012024
0.013977
0.008118
0.017883
0.013489
0.015930
0.003723
0.017395
0.004211
0.011536
0.016418
0.008606
0.011536
0.008118
0.000793
0.003235
0.005188
0.004211
0.008118
0.013489
0.004700
0.011536
0.008606
0.010071
-0.001129
0.012512
0.010071
0.009583
0.003235
0.022278
0.000305
0.009583
0.012024
0.004211
0.006165
0.003723
0.012512
0.000793
0.009583
0.005676
0.019836
0.011536
-0.000641
0.004700
-0.003571
-0.001129
-0.000641
-0.004547
0.003235
-0.003571
-0.012360
-0.015289
-0.015289
-0.018707
-0.026031
-0.028473
-0.026031
-0.029938
-0.025055
-0.030914
-0.039215
-0.029449
-0.039215
-0.046051
-0.030426
-0.037262
-0.046051
-0.053864
-0.062164
-0.050934
-0.050446
-0.048981
-0.057770
-0.054840
-0.049469
-0.052399
-0.048492
-0.035309
-0.023590
-0.015778
-0.014801
-0.009430
0.022766
0.055481
0.093567
0.122864
0.138977
0.146790
0.127258
0.135071
0.129211
0.106750
0.029114
-0.013336
0.051086
0.134583
0.159485
0.143372
0.101379
0.054993
0.020325
-0.003571
-0.027985
-0.052887
-0.054352
-0.054352
-0.069489
-0.056793
-0.052887
-0.050446
-0.041656
-0.039215
-0.027496
-0.024567
-0.023590
-0.020660
-0.014313
-0.020660
-0.002106
-0.005035
-0.008942
-0.006012
-0.002106
-0.007477
-0.013336
-0.007477
-0.000153
-0.005524
-0.002594
0.006165
-0.012848
-0.004059
-0.001129
-0.001129
-0.000153
-0.004059
-0.008453
0.001282
0.005676
-0.002106
0.003235
-0.009430
-0.005035
0.000305
0.009583
0.003723
-0.006012
-0.006500
-0.004059
0.003723
0.005188
0.012512
0.022278
0.028137
0.077454
0.131653
-0.130524
-0.229645
-0.355133
-0.368317
-0.023102
0.021301
0.309387
0.201965
0.007141
-0.023102
-0.197906
-0.228668
-0.166168
-0.084625
-0.022614
0.034973
0.048645
0.047180
0.064270
0.056946
0.051575
0.041321
0.050598
0.041809
0.053528
0.049133
0.049133
0.035461
0.031555
0.033508
0.046692
0.034973
0.035461
0.031555
0.031555
0.040344
0.037415
0.024719
0.038391
0.033020
0.030579
0.029114
0.031555
0.029114
0.024231
0.020813
0.017395
0.019836
0.016418
0.014465
0.014954
0.014954
0.007141
0.005676
0.005676
-0.001129
0.012024
0.007629
-0.000153
0.000793
-0.003082
0.002747
0.004211
-0.000641
-0.002594
-0.001129
-0.007477
-0.004059
-0.000153
-0.006989
0.003235
-0.007965
-0.001617
0.002258
-0.005524
-0.006989
-0.005035
-0.006500
-0.013824
-0.000153
-0.004547
-0.010406
-0.007477
-0.013824
-0.004059
0.002258
0.000305
0.000793
-0.006012
-0.002594
0.003723
-0.005524
-0.015778
-0.012848
-0.006989
-0.001617
0.000793
-0.000641
-0.006012
-0.004059
0.000305
-0.006989
0.002258
-0.004059
-0.011383
-0.004059
0.002747
-0.006500
-0.003082
-0.002594
-0.006500
-0.007477
-0.014313
-0.008942
0.004700
0.009583
-0.008942
0.001282
-0.002106
-0.003571
0.000793
-0.006012
-0.007965
-0.005524
-0.003082
-0.002106
-0.003082
-0.007965
-0.004059
-0.007477
-0.009918
-0.006989
-0.012360
-0.002594
-0.011871
-0.007477
-0.012360
-0.009918
-0.008453
-0.001617
-0.006500
-0.002106
-0.007965
-0.010895
-0.008453
0.005188
-0.011383
-0.009430
-0.005035
-0.001129
0.007141
-0.006500
0.004211
-0.007965
0.005676
0.001770
0.005188
0.002258
0.002258
0.006653
0.002258
-0.005035
0.000305
0.007629
-0.001617
-0.003082
0.003235
0.001282
-0.011383
-0.002594
-0.006989
-0.010895
-0.001129
-0.009430
-0.003082
-0.005035
-0.009430
-0.011383
0.001282
0.001770
-0.011871
-0.008942
-0.002594
-0.009918
-0.002106
-0.004059
-0.004547
-0.009918
0.001770
-0.010406
-0.013336
-0.017731
-0.014313
-0.005524
0.031555
0.032043
-0.002594
0.054504
0.050598
-0.067535
0.326477
-0.071930
-0.197418
0.114563
0.017883
-0.032379
-0.047516
0.029602
0.064270
0.041809
0.027161
0.002258
-0.010895
-0.029938
-0.039703
-0.041168
-0.027496
-0.029449
-0.028473
-0.023102
-0.028473
-0.012848
-0.005524
-0.003082
0.000793
0.012024
0.008118
0.003723
0.013000
0.019348
0.017395
0.015442
0.019836
0.018372
0.021790
0.013977
0.016418
0.019348
0.010071
0.014465
0.009583
0.003723
0.009094
0.006165
0.000793
0.015930
0.008118
0.003723
0.002747
0.004700
0.004700
0.004700
0.007629
0.000305
0.011047
0.008118
-0.000641
0.001770
0.002258
0.001282
0.003235
-0.000153
0.006165
-0.004059
-0.006012
0.007629
0.002747
-0.003571
0.004211
-0.003571
-0.000153
-0.002106
-0.002594
-0.000641
0.000305
0.006653
-0.006012
-0.007477
-0.006012
-0.006012
0.000793
-0.007965
0.007141
-0.000641
-0.005035
-0.009430
-0.005035
-0.007477
-0.006989
-0.001617
-0.000641
-0.000153
0.003235
-0.009918
-0.009430
-0.001617
0.003235
-0.002106
-0.001129
0.009583
0.007629
-0.003082
0.016907
0.007629
0.002747
0.006653
0.001770
0.010071
0.020325
0.012024
0.011536
0.013977
0.004211
0.010559
0.005676
0.006653
-0.000153
0.004700
0.007629
0.004700
0.005676
-0.003082
0.003723
-0.002594
0.005676
-0.004059
-0.010895
0.002747
-0.011383
-0.013824
-0.004547
-0.010895
-0.002594
0.006653
-0.008453
0.006165
-0.003571
-0.000641
-0.000153
-0.002106
0.000305
0.002747
0.007141
0.010559
0.005188
0.002258
-0.003082
0.008118
-0.000641
0.002747
0.004211
-0.004059
0.002258
0.006653
0.003723
0.007629
-0.000153
0.004211
-0.001617
0.000305
0.005188
0.000793
0.004211
-0.003571
0.012512
0.009094
0.010559
-0.005035
0.005188
0.002258
-0.001617
0.008118
0.002747
-0.008942
0.005188
0.003235
-0.004547
-0.004547
0.005188
-0.004547
-0.003571
0.005676
0.001770
-0.007965
-0.000641
-0.005035
0.009094
-0.003082
-0.006989
-0.003571
0.008606
-0.001617
0.001282
0.003235
-0.000153
0.006165
-0.003571
-0.003571
0.000793
0.004211
-0.002106
-0.002106
0.003723
0.000305
-0.000153
0.009583
-0.007477
-0.004059
0.003723
0.004700
0.002258
-0.008942
-0.003082
0.000305
-0.008942
-0.006012
0.004211
-0.001129
0.009583
-0.000153
-0.006989
0.004211
0.004700
-0.006012
-0.000153
-0.000153
0.009583
0.004211
-0.001129
-0.007965
-0.008453
0.000305
0.001282
-0.003571
-0.001617
0.001282
-0.010895
-0.001129
0.005676
0.004700
0.000793
0.021790
0.030090
0.044739
0.060852
0.130676
0.174133
0.282532
-0.056305
-0.518219
-0.998199
-0.541168
0.800110
0.820129
0.616516
-0.047028
-0.335602
-0.330719
-0.238434
-0.127594
-0.042633
0.012024
0.049622
0.058411
0.070618
0.070129
0.061829
0.066223
0.052551
0.052551
0.046204
0.046692
0.043274
0.042786
0.037903
0.031555
0.044250
0.037903
0.035461
0.028137
0.029114
0.032532
0.023254
0.025696
0.025696
0.022278
0.019348
0.014954
0.013000
0.014954
0.020813
0.023254
0.008118
0.003235
0.006165
0.000793
0.005188
0.005676
-0.003571
0.006653
-0.004059
-0.003571
0.006165
-0.006012
0.001282
0.005188
0.005188
0.001282
0.004211
0.001282
-0.002106
0.004700
0.004211
0.003235
0.008606
0.002747
0.006165
0.001282
0.001770
0.006653
-0.001129
0.000793
0.006165
0.008118
0.009583
0.000305
0.005188
0.009094
-0.002594
-0.004547
-0.000641
-0.000153
0.004211
-0.007965
0.006165
0.003723
-0.005035
0.003723
0.007141
0.006653
-0.000153
0.001770
-0.003571
0.007629
0.009583
0.009583
0.003723
-0.001129
0.005676
0.011536
0.002258
0.004700
-0.001129
0.002258
0.011536
0.013000
0.003723
-0.000153
0.010071
0.001282
-0.005524
-0.000641
0.004700
0.000793
0.004700
-0.003571
0.006653
0.002258
-0.002594
0.007141
0.003723
-0.006989
0.012512
-0.006012
0.006653
-0.001129
0.005676
0.010559
0.005188
-0.006989
-0.004059
0.012512
0.009583
0.007141
-0.005035
0.002258
0.000793
-0.000641
-0.006500
0.007629
0.003723
0.009583
0.008118
0.016907
-0.002106
0.001282
0.000305
0.001770
-0.007965
0.000305
-0.003082
-0.002594
0.000305
-0.002594
0.012024
0.002747
-0.003571
-0.000641
0.007629
0.002258
0.005676
0.000305
0.007629
0.001282
0.002747
-0.000153
-0.006500
-0.001129
0.004211
0.003235
0.000793
-0.001617
0.004700
-0.006500
-0.012848
-0.018707
-0.012848
-0.026520
-0.021637
-0.018219
-0.025543
-0.030914
-0.035797
-0.030426
-0.039215
-0.050446
-0.044586
-0.051910
-0.059235
-0.049469
-0.055817
-0.057281
-0.069489
-0.072906
-0.067047
-0.069489
-0.080231
-0.076813
-0.077301
-0.056305
-0.051422
-0.028473
-0.030914
-0.019196
-0.012360
-0.002594
0.042786
0.072571
0.120422
0.137024
0.135071
0.122375
0.117981
0.146301
0.137512
