# Supplementary material for: Kolmogorov Complexity of Coronary Sinus Atrial Electrograms Before Ablation Predicts Termination of Atrial Fibrillation After Pulmonary Vein Isolation
Source: Entropy (Basel). 2019 Oct 4;21(10):970. doi: 10.3390/e21100970 (PMC7514301; doi:10.3390/e21100970)
Supplement: Supplementary file 1 [file entropy-21-00970-s001.zip › suppMat/DataS1/PVI only/25 30 SEC BASELINE.txt]

-0.027618
-0.018829
-0.019318
-0.003204
-0.001740
0.023621
0.011414
0.014343
-0.008575
-0.038361
-0.054474
-0.074982
-0.070587
-0.065216
-0.122345
-0.160431
-0.092560
-0.103790
-0.252716
-0.298126
-0.136993
-0.070587
-0.137482
-0.319611
-0.214142
0.497742
0.741882
0.342957
-0.040314
-0.390411
-0.324982
0.125183
0.424011
0.570984
0.589050
0.556824
0.535828
0.493835
0.372742
0.267761
0.236511
0.264832
0.283875
0.306335
0.262878
0.223328
0.178894
0.137390
0.114929
0.082214
0.034851
0.017273
0.002136
-0.012482
-0.027130
-0.025177
-0.029083
-0.025665
-0.023224
-0.031036
-0.027618
-0.029083
-0.031036
-0.028595
-0.018341
-0.034943
-0.017365
-0.030548
-0.025665
-0.028107
-0.030548
-0.027130
-0.030060
-0.025665
-0.018341
-0.025177
-0.032501
-0.031036
-0.045685
-0.032501
-0.040314
-0.038849
-0.035431
-0.042755
-0.030060
-0.034454
-0.033478
-0.046661
-0.034454
-0.030060
-0.015900
-0.028107
-0.043243
-0.035431
-0.049103
-0.037384
-0.028107
-0.031525
-0.034454
-0.030060
-0.043732
-0.060822
-0.059845
-0.049103
-0.039825
-0.034943
-0.003204
-0.014923
0.007507
-0.027618
-0.037384
-0.040314
-0.048126
-0.043243
-0.042755
-0.028107
-0.027130
-0.012970
0.010437
0.006042
-0.008087
-0.027130
-0.023224
-0.031036
-0.036896
-0.031036
-0.026154
-0.036407
-0.027130
-0.030060
-0.041290
-0.043732
-0.048126
-0.042267
-0.018829
-0.015411
-0.010529
-0.011017
-0.032501
-0.053009
-0.038849
-0.024200
-0.047638
-0.016388
-0.003204
-0.014435
-0.032990
-0.053009
-0.029083
-0.002228
-0.017853
-0.025665
-0.020782
-0.030548
-0.022736
-0.034454
-0.025177
-0.026642
-0.005646
0.000183
-0.009552
-0.015900
-0.004181
-0.017365
-0.019318
-0.011017
0.006042
-0.003204
-0.010529
-0.027130
-0.032013
-0.038361
-0.028595
-0.037872
-0.044220
-0.063751
-0.076447
-0.075470
0.098816
0.296570
0.429382
0.403992
0.278503
0.049988
-0.186310
-0.263458
-0.235138
-0.111603
-0.045197
0.090515
0.276062
0.446960
0.504578
0.458191
0.378601
0.191101
-0.087189
-0.181427
-0.205841
-0.089142
-0.072540
0.062683
0.253601
0.264832
0.243347
0.200378
0.103699
0.056824
0.054382
0.014832
0.002625
0.007996
0.000183
-0.025177
-0.049591
-0.048615
-0.039337
-0.021271
-0.019318
-0.008575
-0.000763
-0.003693
-0.017853
-0.013458
-0.011017
-0.008575
-0.025665
-0.012482
-0.019318
-0.022736
-0.019318
-0.015900
-0.018829
-0.007111
-0.015411
-0.012482
-0.005157
-0.008087
-0.017853
-0.005646
-0.011017
-0.017365
-0.013947
-0.019806
-0.028595
-0.033478
-0.046173
-0.022247
-0.022736
-0.027618
-0.028595
-0.027130
-0.046173
-0.057404
-0.065216
-0.070587
-0.039337
-0.039825
-0.053009
-0.029572
-0.031525
-0.035919
-0.025665
-0.033966
-0.034943
-0.032501
-0.019806
0.004089
0.005554
0.013855
0.001160
-0.003204
-0.027130
-0.010040
-0.005646
0.006531
0.016785
0.004578
-0.018341
-0.023224
-0.013458
-0.015411
-0.017365
-0.012970
-0.009552
-0.007599
-0.011993
-0.016388
-0.025665
-0.022247
-0.020782
-0.012482
-0.022247
-0.024689
-0.022736
-0.022736
-0.024200
-0.016388
-0.017365
-0.003204
-0.001740
0.017761
0.011414
0.020203
0.032898
0.019226
0.020203
0.040222
0.029968
0.031921
0.060730
0.064148
0.075867
0.105164
0.069519
0.046082
0.040222
0.015808
0.024597
0.027039
0.028992
0.028992
0.027039
0.000183
-0.020294
-0.074005
-0.133575
-0.032013
0.406433
0.650085
0.578796
0.443542
0.181824
-0.176056
-0.235626
-0.142853
-0.026642
0.188660
0.267761
0.272644
0.251160
0.174500
0.103699
0.007996
-0.080841
-0.152618
-0.199982
-0.214630
-0.242950
-0.258575
-0.245392
-0.222931
-0.182892
-0.050079
0.226257
0.451843
0.359558
0.153015
0.000183
-0.109650
-0.104767
0.014343
0.162781
0.260437
0.286316
0.268738
0.249207
0.212585
0.179871
0.160339
0.114929
0.062195
0.003601
-0.043243
-0.108185
-0.111115
-0.064728
-0.050079
-0.024200
-0.025177
0.005554
0.010437
0.006531
0.011414
0.020691
-0.007111
-0.014923
-0.012970
-0.015900
-0.009064
0.081238
0.112976
0.067566
0.113953
0.285828
0.223816
0.147156
0.020691
-0.122833
0.039734
0.133484
0.147644
0.126648
0.118835
0.094910
0.050476
0.040710
0.015320
-0.007111
-0.013947
-0.035919
-0.040314
-0.055939
-0.058868
-0.055450
-0.059845
-0.078400
-0.058868
-0.061310
-0.051544
-0.057404
-0.053497
-0.052032
-0.057892
-0.041779
-0.038361
-0.033478
-0.029572
-0.017853
-0.018829
-0.012482
0.016785
0.014343
0.017273
0.006531
-0.006134
0.013855
0.017761
0.014832
0.016296
0.022644
0.007996
-0.008087
0.001160
-0.006134
-0.010529
-0.001740
-0.006622
-0.018829
-0.035919
-0.036896
-0.052521
-0.046173
-0.035919
-0.071564
-0.069611
-0.059357
-0.008575
0.020203
0.001160
-0.025665
-0.037872
-0.067169
-0.062775
0.024109
0.167664
0.161316
0.166199
0.036804
-0.146759
-0.201935
-0.112091
0.043152
0.183777
0.245300
0.188660
0.055847
-0.066681
-0.095490
-0.055939
-0.045197
-0.089142
-0.120880
-0.118927
-0.109161
-0.112579
-0.128204
-0.145294
-0.115021
-0.004669
0.130066
0.266785
0.294617
0.189636
0.078308
0.011414
-0.012970
0.008972
0.048523
0.113464
0.192078
0.226746
0.249207
0.239441
0.222351
0.168640
0.109070
0.063660
0.020691
-0.009064
-0.032501
-0.042267
-0.060333
-0.074493
-0.097931
-0.095978
-0.083282
-0.081818
-0.069122
-0.061310
-0.053009
-0.053986
-0.043732
-0.040802
-0.053009
-0.086212
-0.102325
-0.126251
-0.110626
-0.105743
-0.092560
-0.093536
-0.086700
-0.085724
-0.088165
-0.102814
-0.103790
-0.109650
-0.084259
-0.085236
-0.093536
-0.095001
-0.100861
-0.096466
-0.095490
-0.074005
-0.060822
-0.043243
-0.051056
-0.064728
-0.048615
-0.071075
-0.084259
-0.077911
-0.060822
-0.043732
-0.040314
-0.034943
-0.073029
-0.044708
-0.038361
-0.035431
-0.020782
-0.026154
-0.032990
-0.061310
0.003601
0.005066
0.004089
-0.014435
0.013855
-0.017365
-0.039337
0.078796
0.168640
0.109070
0.060242
-0.028107
-0.143341
0.011902
0.105652
0.105164
0.105164
0.081726
0.058289
0.070496
0.082214
0.073425
0.075378
0.069519
0.075378
0.052429
0.067566
0.097839
0.093445
0.072449
0.067566
0.076355
0.068542
0.059265
0.051453
0.041687
0.037781
0.035339
0.033875
0.015808
0.007996
0.024597
0.061707
0.167664
0.249695
0.622742
0.790222
0.420105
0.065613
-0.205353
-0.326447
-0.027130
0.259949
0.360046
0.354675
0.314636
0.254578
0.172058
0.085632
0.002625
-0.051056
-0.094025
-0.135529
-0.156036
-0.177032
-0.195099
-0.194611
-0.192169
-0.180939
-0.167755
-0.099396
0.024597
0.143250
0.146667
0.121765
0.071472
-0.021759
-0.034943
0.050476
0.117859
0.149597
0.169617
0.194031
0.187195
0.168152
0.151550
0.142761
0.117371
0.079773
0.062683
0.032410
-0.005157
-0.021271
-0.016876
-0.026154
-0.048126
-0.061310
-0.076935
-0.087189
-0.096466
-0.096466
-0.108185
-0.087189
-0.084747
-0.079865
-0.076447
-0.069122
-0.069122
-0.077423
-0.065216
-0.075958
-0.059357
-0.067657
-0.056427
-0.055450
-0.043732
-0.048126
-0.036896
-0.037872
-0.026642
-0.019806
-0.028107
-0.038361
-0.038361
-0.032990
-0.027618
-0.021759
-0.008575
-0.019806
-0.018341
-0.008087
-0.013458
-0.010529
0.001160
0.000183
-0.034454
-0.027618
-0.003204
0.003601
0.007019
-0.011017
-0.017365
-0.033478
-0.009552
-0.028107
-0.054474
-0.044708
-0.024200
-0.030060
-0.049591
-0.059357
-0.055939
-0.050079
-0.053986
-0.060333
-0.084259
-0.096466
-0.092072
-0.095001
-0.104767
-0.154572
-0.182892
-0.206329
-0.216095
-0.204376
-0.135040
-0.154083
-0.298615
-0.368439
-0.447540
-0.313751
-0.123322
0.066101
0.215515
0.153992
-0.095001
-0.240509
-0.224396
-0.155548
-0.017365
0.121765
0.285339
0.407410
0.402039
0.379578
0.254089
0.210632
0.391296
0.367371
0.284363
0.305359
0.341492
0.354187
0.313171
0.246277
0.189636
0.166199
0.149597
0.137390
0.128113
0.110046
0.071472
0.048523
0.014832
-0.003693
-0.020294
-0.038361
-0.047150
-0.053497
-0.073517
-0.074493
-0.077423
-0.076935
-0.078888
-0.079865
-0.060333
-0.048126
-0.025177
-0.025177
0.003601
0.001648
0.004089
0.009949
0.015320
-0.012970
-0.000275
-0.004181
-0.006134
-0.004669
0.001160
-0.002228
0.004089
0.003601
0.000183
-0.017365
-0.021759
-0.020782
-0.021759
-0.023712
-0.036407
-0.040802
-0.034454
-0.038849
-0.033478
-0.041290
-0.054962
-0.063751
-0.069122
-0.051056
-0.045197
-0.032013
-0.023224
-0.021759
-0.026154
-0.024689
-0.038849
-0.034943
-0.034943
-0.023224
-0.034943
-0.018829
-0.022736
-0.017365
-0.005646
-0.010529
-0.011505
-0.008575
-0.007599
-0.011993
-0.006622
-0.009064
-0.009064
-0.003204
-0.011505
-0.013458
-0.024200
-0.027130
-0.027130
-0.016876
-0.015900
-0.015900
-0.010529
-0.017853
-0.023712
-0.050079
-0.068146
-0.065704
-0.047638
-0.046173
-0.022736
-0.016388
-0.003693
0.003113
0.012390
0.041687
0.019714
-0.126740
-0.283966
-0.249298
-0.060333
0.040222
0.088074
0.131531
0.064636
-0.014923
-0.075470
-0.071075
-0.047150
-0.015900
-0.007111
-0.008087
0.000671
0.042175
0.088562
0.105652
0.097351
0.091492
0.081726
0.054382
0.071472
0.085632
0.091980
0.117859
0.137390
0.170105
0.176941
0.171570
0.108582
0.089539
0.087585
0.111511
0.136902
0.172546
0.142761
0.105164
0.090027
0.067078
0.048523
0.035828
0.047058
0.058777
0.047546
0.035339
-0.024689
-0.038849
-0.020294
0.003113
-0.031525
-0.041779
0.141785
0.321960
0.430847
0.322937
0.230652
-0.096466
-0.272247
-0.144806
0.114929
0.238464
0.261902
0.257996
0.230652
0.269714
0.243347
0.122742
0.042175
-0.011993
0.007507
0.039734
0.092468
0.149109
0.111023
0.106628
0.119812
0.079773
-0.071564
-0.032501
0.090027
0.120789
0.111023
0.089050
0.072937
0.044617
0.020691
0.010925
-0.011505
-0.018341
-0.026154
-0.034943
-0.036896
-0.034454
-0.043732
-0.040802
-0.043243
-0.037384
-0.051056
-0.046661
-0.035431
-0.039825
-0.038361
-0.040314
-0.028107
-0.027618
-0.042755
-0.035431
-0.030548
-0.036407
-0.040802
-0.041779
-0.036896
-0.038849
-0.024689
-0.038849
-0.040314
-0.041290
-0.047638
-0.045685
-0.035431
-0.043243
-0.040314
-0.032501
-0.046173
-0.045685
-0.042267
-0.041290
-0.047150
-0.039337
-0.042755
-0.030548
-0.044708
-0.033966
-0.050079
-0.044708
-0.055450
-0.047638
-0.044220
-0.058380
-0.046173
-0.038361
-0.004181
0.064148
0.174500
0.204773
0.208191
0.165222
0.082703
-0.062775
-0.250275
-0.215118
-0.001740
0.140320
0.156921
0.129578
0.086609
0.040222
-0.000275
-0.036896
-0.056427
-0.078400
-0.089630
-0.088165
-0.090118
-0.081818
-0.066681
-0.058380
-0.043243
-0.037872
-0.027130
-0.015411
-0.018829
-0.022247
-0.016388
-0.017365
-0.018341
-0.023712
-0.026642
-0.026642
-0.038361
-0.038849
-0.049591
-0.044220
-0.054474
-0.053986
-0.045685
-0.061310
-0.043243
-0.054962
-0.051544
-0.054474
-0.061798
-0.056427
-0.046661
-0.038849
-0.041779
-0.039825
-0.025665
-0.025665
-0.013947
0.000183
0.001648
0.016785
0.026550
0.050476
0.060242
0.078796
0.091003
0.095886
0.122742
0.139832
0.111511
0.095886
0.050964
-0.099396
-0.171661
-0.160431
-0.095001
-0.013458
-0.001251
0.044128
0.049500
0.020203
-0.059845
-0.150665
-0.220001
-0.229279
-0.186310
-0.143829
-0.067657
-0.024689
0.020691
0.042175
0.058777
0.063171
0.093933
0.091492
0.091492
0.098328
0.128113
0.182800
0.212097
0.146667
0.082214
0.104675
0.147644
0.205750
0.302917
0.276550
0.200378
0.149597
0.117859
0.097351
0.085144
0.114441
0.228699
0.267761
0.119812
0.149109
0.236023
0.192566
0.149597
0.000671
-0.106720
-0.009552
0.094910
0.103210
0.080750
0.049988
0.002625
-0.017365
-0.028595
-0.047638
-0.059845
-0.066681
-0.091095
-0.084747
-0.090118
-0.086700
-0.102325
-0.112091
-0.123810
-0.122833
-0.118439
-0.039825
0.112000
0.207703
0.179871
0.007019
-0.243927
-0.231720
-0.066681
0.087585
0.133484
0.212097
0.111511
0.101257
0.223328
0.171082
0.033875
-0.011017
-0.008575
-0.002716
-0.044708
-0.071075
-0.065216
-0.052032
-0.061310
-0.065704
-0.087677
-0.109161
-0.141388
-0.155060
-0.169708
-0.169708
-0.184357
-0.177521
-0.157990
-0.135040
-0.120880
-0.098907
-0.069122
-0.046173
-0.003204
0.019226
0.038757
0.041199
0.063660
0.067078
0.093445
0.117371
0.129089
0.147156
0.161804
0.152527
0.138855
0.130554
0.126160
0.119324
0.112000
0.112000
0.118835
0.107605
0.126648
0.106628
0.086121
0.102234
0.080261
0.054382
0.080261
0.103210
0.093445
0.064148
0.064148
0.056335
0.022644
-0.014435
0.030457
0.033875
0.038269
0.023621
0.020203
0.002625
-0.004669
0.000183
-0.015411
-0.029083
-0.036896
-0.043243
-0.042755
-0.032990
-0.041290
-0.031036
-0.031036
-0.011993
-0.013947
0.003113
0.012390
0.015808
0.030457
0.028503
0.039734
0.045593
0.036316
0.063171
0.061218
0.057312
0.063171
0.042175
0.030457
0.022644
0.022156
0.038757
0.038269
0.056335
0.056335
0.096863
0.117371
0.079285
0.028503
-0.094025
-0.155060
-0.134552
-0.096954
-0.030548
-0.007111
-0.073517
-0.175079
-0.175568
-0.209747
-0.224884
-0.180450
-0.055450
0.022644
0.001160
-0.119904
-0.166779
-0.195587
-0.202911
-0.193634
-0.174591
-0.162384
-0.070099
0.049011
0.216003
0.256531
0.078796
-0.009552
-0.043243
-0.024689
0.033386
0.081238
0.135925
0.172058
0.151062
0.101257
0.176941
0.237000
0.236511
0.311707
0.498230
0.476257
0.301453
0.103210
-0.171661
-0.090118
0.168640
0.294128
0.296570
0.225281
0.150085
0.101746
0.065613
-0.007599
-0.050568
-0.087677
-0.108185
-0.114044
-0.126251
-0.123810
-0.134552
-0.138947
-0.129181
-0.124298
-0.104767
-0.103302
-0.093048
-0.100372
-0.088165
-0.079376
-0.063263
-0.047150
-0.047638
-0.032501
-0.030060
-0.027130
-0.015411
-0.007599
-0.012970
-0.001251
0.009949
0.006042
0.023132
0.029480
0.028503
0.026062
0.024109
0.026550
0.022156
0.008972
0.012878
0.002136
-0.012482
-0.010040
-0.018829
-0.019318
-0.010529
-0.020782
-0.015411
-0.012970
-0.033966
-0.035431
-0.050079
-0.041779
-0.056427
-0.045197
-0.052521
-0.046661
-0.048615
-0.035919
-0.041290
-0.034943
-0.033478
-0.035431
-0.016876
-0.032990
-0.028595
-0.022247
-0.028595
-0.020294
-0.018829
-0.039825
-0.031036
-0.024689
-0.012970
-0.022247
-0.012482
-0.012970
-0.002716
-0.016876
-0.020294
-0.001740
-0.005157
-0.008087
-0.015900
0.003601
0.004089
0.006042
0.008972
0.012390
0.018250
0.000671
0.008972
0.028992
0.033875
0.043152
0.055847
0.053406
0.040710
0.043152
0.024109
0.036316
0.048035
0.046082
0.051941
0.057312
0.070007
0.052917
0.043640
0.051941
0.049988
0.040710
0.037781
0.032410
0.037781
0.031921
0.023621
0.009949
-0.009064
-0.004181
-0.024200
-0.028107
-0.015900
0.003601
0.008972
-0.008575
-0.014923
-0.022736
0.029968
0.174500
0.258484
0.264343
0.171082
0.163757
0.329773
0.417175
0.256042
-0.170685
-0.471466
-0.269806
0.200867
0.644714
0.324402
-0.019806
-0.139923
-0.166779
-0.113068
-0.027618
0.062683
-0.087677
-0.208771
-0.222931
-0.178009
-0.060822
0.046570
0.065125
0.058777
0.064636
0.103699
0.132019
0.155945
0.172546
0.172058
0.156433
0.162292
0.182800
0.188171
0.108582
0.063660
0.150085
0.357605
0.236023
0.174500
-0.013947
-0.125763
0.001648
0.106628
0.110046
0.097839
0.080261
0.054382
0.038269
0.026062
-0.000763
-0.014923
-0.014923
-0.024200
-0.018341
-0.025665
-0.040314
-0.040314
-0.018829
-0.037384
-0.032990
-0.026642
-0.036407
-0.032013
-0.018341
-0.018341
-0.017365
-0.022247
-0.017853
-0.015411
-0.022736
-0.028107
-0.012970
-0.000275
-0.018829
-0.029083
-0.016388
-0.012970
-0.026154
-0.019318
-0.016876
-0.004669
-0.011505
-0.020294
-0.015411
-0.011505
-0.014923
-0.005646
-0.007111
-0.013947
-0.011017
-0.013947
-0.006134
-0.009552
-0.003204
-0.008087
-0.004181
-0.016388
-0.004181
-0.001740
-0.000275
-0.010040
-0.000763
-0.005646
0.000671
-0.003693
-0.003693
-0.005646
-0.011505
0.000183
-0.006134
-0.014923
-0.003693
-0.008575
-0.011993
-0.012970
-0.010040
-0.007599
-0.011017
-0.019806
-0.011505
-0.022247
-0.004181
-0.011017
-0.023224
0.000671
-0.019318
-0.018341
-0.014435
-0.010040
-0.008087
-0.009552
-0.001740
-0.005646
-0.007599
-0.005157
-0.004669
-0.004669
-0.008087
0.006042
-0.012970
-0.009064
-0.002716
-0.015411
-0.005157
-0.008087
-0.016876
-0.008575
0.006531
-0.001740
-0.011993
-0.014435
-0.007111
0.015320
0.008972
0.011902
0.009949
0.028503
0.024597
0.040222
0.069519
0.112976
0.222351
0.341492
0.450378
0.438660
0.370300
0.102234
-0.065216
-0.007111
0.118835
0.194031
0.210144
0.156921
0.114929
0.359558
0.628601
0.573425
0.269714
-0.074982
-0.311310
-0.349884
-0.321075
-0.209747
-0.117950
-0.045685
-0.051544
-0.086212
-0.129181
-0.048615
0.014343
-0.067169
-0.172638
-0.180450
-0.170685
-0.159943
-0.132111
-0.117462
-0.059357
0.032410
0.074890
0.034363
0.115906
0.132507
0.139832
0.133972
0.019714
-0.001251
0.078308
0.117859
0.135437
0.067078
0.043640
0.027527
0.022644
0.009949
0.014832
-0.001740
0.002625
-0.007111
-0.018829
-0.017853
-0.007599
-0.018341
-0.011993
-0.020294
-0.021759
-0.016388
-0.005157
-0.018341
-0.020782
-0.019318
-0.009552
-0.007111
-0.007111
-0.003204
-0.009552
-0.009552
-0.010529
-0.010040
-0.015411
-0.014435
-0.006134
-0.017853
-0.015900
-0.031036
-0.017853
-0.009064
-0.013458
-0.028107
-0.018829
-0.019806
-0.029572
-0.031525
-0.022736
-0.014923
-0.025665
-0.030548
-0.016388
-0.018829
-0.015900
-0.025665
-0.024689
-0.017853
-0.015411
-0.027618
-0.024200
-0.020782
-0.013458
-0.025665
-0.024689
-0.002716
-0.015411
-0.006622
-0.010529
-0.012482
-0.022736
-0.010529
-0.011017
-0.011993
-0.008087
-0.008575
-0.008087
-0.001740
-0.003693
0.004089
0.001160
-0.003204
-0.012970
0.004578
-0.006622
0.001160
0.005554
0.013855
0.007996
-0.001740
0.001160
0.027039
0.023621
0.033875
0.041687
0.056335
0.064148
0.081238
0.084167
0.111511
0.104675
0.144226
0.239441
0.373230
0.373230
-0.030548
-0.314728
-0.243927
-0.008087
0.175476
0.229187
0.172058
0.077820
0.004578
-0.076447
-0.090607
-0.094513
0.011414
0.160828
0.301453
0.540222
0.594421
0.304382
0.015320
-0.145782
-0.135040
0.066101
0.276062
0.362976
0.357117
0.330750
0.282898
0.222839
0.146667
0.057312
0.006042
-0.019318
-0.061798
-0.097443
-0.124298
-0.116486
-0.126251
-0.108185
-0.113068
-0.092560
-0.067657
-0.042755
-0.064240
-0.076935
-0.081818
-0.078888
-0.086700
-0.078888
-0.064240
-0.042755
-0.054474
-0.053986
-0.016388
-0.009064
-0.087677
-0.112579
-0.085724
-0.094025
-0.062286
-0.032990
-0.024200
-0.043732
-0.025665
-0.018341
-0.001251
-0.001740
-0.009552
0.001160
0.008972
0.001160
-0.012970
-0.002716
-0.000275
0.002625
-0.004669
-0.011505
-0.013458
-0.009064
-0.004181
-0.032013
-0.056427
0.028015
0.022156
-0.011017
-0.032990
-0.036896
-0.011993
0.005554
0.001648
0.029968
0.077332
0.059753
0.133972
0.132019
-0.112579
-0.071564
0.020203
0.045105
0.053406
0.069519
0.070007
0.043640
0.038269
0.008484
0.002136
-0.013947
-0.012970
-0.011017
-0.021759
-0.020782
-0.022247
-0.033966
-0.033478
-0.028107
-0.016876
-0.017365
-0.025665
-0.020782
-0.025665
-0.018829
-0.013947
-0.011505
-0.010040
-0.011505
-0.016876
-0.001740
-0.006134
-0.009552
-0.006622
-0.011993
-0.000275
0.001648
-0.009064
-0.000275
0.012878
-0.001251
0.007507
0.007996
0.010437
0.017761
0.014832
0.030457
0.039246
0.060242
0.047058
0.050964
0.055359
0.082703
0.094421
0.112976
0.113464
0.118835
0.104675
0.095398
0.092957
0.162781
0.238464
0.368347
0.529968
0.580261
0.177917
-0.316193
-0.271271
-0.041779
-0.062286
0.066101
0.184753
0.131042
0.110535
0.101257
0.100769
0.013367
-0.147736
-0.184845
-0.133087
-0.193146
-0.269806
-0.264435
-0.098907
-0.007111
-0.011505
-0.030548
-0.026154
-0.003693
0.004089
-0.004669
-0.034943
-0.037384
-0.036407
-0.003693
-0.012970
-0.013458
-0.017365
-0.007599
-0.035431
-0.030548
-0.031036
-0.026154
0.006531
0.011902
0.012390
0.016785
-0.013458
0.004089
0.016296
0.001648
0.024597
0.023621
0.026550
0.035828
0.040222
0.037781
0.028015
-0.000763
-0.078888
-0.087677
-0.083282
-0.028595
0.016785
0.104675
0.115417
0.011414
-0.035919
-0.021759
-0.006134
-0.019318
-0.016388
-0.005646
0.021667
0.058289
0.080750
0.084167
0.084656
0.075867
0.062683
0.066589
0.082214
0.067078
0.079285
0.073914
0.052429
0.063660
0.034851
0.029480
0.033875
0.022644
0.013367
0.014343
0.008972
0.004089
-0.001740
-0.011993
-0.011993
-0.014435
-0.017365
-0.021759
-0.019806
-0.012482
-0.034454
-0.026642
-0.021271
-0.028595
-0.012970
-0.024200
-0.033478
-0.037872
-0.044708
-0.060822
-0.095978
-0.115509
-0.032013
0.050476
0.029968
-0.052521
-0.107208
-0.120392
-0.069122
0.052917
0.055847
0.018250
-0.015900
-0.008575
0.002136
0.028015
0.033386
0.076843
0.136414
0.117371
-0.015900
-0.099884
-0.008087
0.080261
0.085144
0.066589
0.066101
0.049988
0.037292
0.013855
0.004578
0.000183
-0.001740
0.004089
0.013367
0.012878
0.018738
0.027039
0.044617
0.071472
0.082214
0.093445
0.090027
0.101746
0.096863
0.107605
0.116394
0.109558
0.079773
0.077332
0.079285
0.095886
0.143738
0.197449
0.247253
0.293640
0.279480
0.085632
-0.305450
-0.366974
-0.106232
-0.112579
-0.215607
-0.006622
0.016785
-0.084747
-0.162384
-0.176056
-0.128204
-0.125763
-0.037384
0.043640
0.023621
-0.023224
-0.071564
-0.084259
-0.064240
-0.030548
0.040710
0.128601
0.203796
0.218933
0.201355
0.188171
0.163757
0.121765
0.083191
0.068054
0.038269
0.031433
0.010437
-0.000763
-0.019806
-0.017365
-0.013458
-0.008575
-0.015411
0.002625
0.004578
0.002136
0.002625
-0.016388
-0.027130
-0.008087
0.009460
0.015320
0.019226
0.008972
0.005066
0.028015
0.019226
0.022156
0.028503
0.028503
0.019226
0.026062
0.027527
0.043640
0.040710
0.047058
0.041687
0.043640
0.029968
0.035339
0.003601
-0.048615
-0.033478
-0.023224
-0.008575
0.027039
0.088562
0.062683
0.006531
-0.052521
0.037781
0.081238
0.011414
-0.010040
0.006042
0.048035
0.061218
0.057312
0.065613
0.074402
0.084167
0.078308
0.075378
0.066101
0.045593
0.049988
0.045593
0.028015
0.028015
0.022156
0.012390
-0.002716
-0.001251
0.000183
-0.017365
-0.018341
-0.016388
-0.022736
-0.019806
-0.016388
-0.018341
-0.012970
-0.027618
-0.031036
-0.028107
-0.034454
-0.027618
-0.026154
-0.022736
-0.032990
-0.034943
-0.032013
-0.029572
-0.040802
-0.041779
-0.096466
-0.099884
-0.017365
0.060242
0.087585
0.047058
-0.028107
-0.075470
-0.074982
-0.027618
0.028503
0.071472
0.100769
0.109558
0.048035
0.024597
0.018738
0.054871
0.110046
0.081726
0.112976
0.122253
0.159363
0.205261
0.153992
-0.075958
-0.135040
0.028015
0.124207
0.119812
0.091980
0.075867
0.060730
0.070984
0.087097
0.090515
0.123718
0.159363
0.209167
0.234558
0.165222
0.048523
0.118347
0.082703
-0.491486
-0.551056
0.107117
0.320007
0.238464
0.129578
0.106628
0.099304
-0.022247
-0.191681
-0.217560
-0.224396
-0.261993
-0.252716
-0.221466
-0.148224
-0.122833
-0.118439
-0.095490
-0.114532
-0.140900
-0.153595
-0.152130
-0.165314
-0.160431
-0.160919
-0.147736
-0.136017
-0.114532
-0.097931
-0.096954
-0.084259
-0.075470
-0.047638
-0.028107
-0.028595
-0.005157
-0.003693
0.008484
0.008484
0.026550
0.015808
0.019226
0.021179
0.033386
0.017273
0.017273
0.016296
0.013855
0.015808
0.020691
0.001648
0.000671
0.016296
-0.000275
0.004089
0.009460
-0.008575
0.003113
0.019714
0.004089
0.002136
-0.004181
-0.020294
-0.032990
-0.043243
-0.022736
-0.000275
0.043152
0.041199
-0.013458
-0.027618
-0.042755
-0.010040
0.047058
0.063660
0.054871
0.048035
0.024109
0.013367
0.026550
0.062195
0.073425
0.082214
0.096863
0.082703
0.074890
0.070984
0.084167
0.074402
0.068542
0.063660
0.068054
0.060242
0.043152
0.061218
0.048035
0.017761
0.007019
0.007507
0.012878
0.003601
-0.006622
0.001160
-0.013458
-0.015411
-0.027618
-0.026642
-0.026642
-0.039825
-0.031525
-0.038361
-0.034943
-0.040802
-0.029572
-0.026154
-0.027130
-0.022736
-0.007599
-0.015411
-0.007111
-0.002716
0.007507
0.006531
0.012390
0.007996
0.011902
0.021667
0.029480
0.018250
0.003113
-0.023712
-0.022736
0.035339
0.048035
0.011902
0.012390
0.039734
0.054382
0.040222
0.024109
-0.002716
-0.004669
0.024597
0.037781
0.035339
0.022156
0.032898
0.044617
0.055359
0.030457
0.046570
0.097351
0.124207
0.068542
0.094421
0.078308
0.105652
0.093445
0.078308
0.188660
0.299988
0.216492
0.008484
-0.002228
0.056335
0.064636
0.192566
0.239441
0.222351
0.248718
0.212097
0.161316
0.176453
0.175964
0.174500
0.191101
0.179871
0.080750
-0.001740
-0.022247
0.026550
0.101257
0.161316
0.132507
0.105164
0.074890
0.040222
-0.019318
-0.047150
-0.067657
-0.052521
-0.016876
-0.007111
0.003601
0.007019
-0.008087
-0.005646
0.011414
0.023621
0.035828
0.045593
0.061707
0.050476
0.057312
0.066589
0.056335
0.048035
0.053894
0.036804
0.044128
0.019226
0.026550
0.012878
0.015808
-0.002228
0.003113
-0.001740
-0.010040
-0.012482
-0.010529
-0.019806
-0.011017
-0.029572
-0.025177
-0.022736
-0.029572
-0.029572
-0.034943
-0.024689
-0.035431
-0.036896
-0.024689
-0.033478
-0.035431
-0.031036
-0.023224
-0.028595
-0.033966
-0.028595
-0.025665
-0.025665
-0.039337
-0.028107
-0.030548
-0.022736
-0.023712
-0.029572
-0.034943
-0.023224
-0.024200
-0.030060
-0.036407
-0.042755
-0.055939
-0.053009
-0.018829
0.026062
0.011414
-0.023224
-0.017365
-0.033478
-0.011017
0.057312
0.026062
-0.019318
-0.013458
0.020691
0.028992
0.033875
0.023621
0.031921
0.048035
0.032898
0.025574
0.015320
0.009949
-0.001251
-0.011993
-0.032990
-0.034943
-0.039825
-0.038361
-0.037384
-0.022736
-0.022736
-0.041779
-0.043243
-0.038849
-0.051544
-0.058380
-0.060333
-0.066681
-0.055450
-0.063263
-0.048615
0.002136
0.034363
0.020691
0.014343
0.005554
0.003113
0.005066
0.004578
0.028503
0.049011
0.048035
0.043640
0.051941
0.041687
0.033875
0.050964
0.056824
0.047058
0.036316
0.033386
0.035828
0.036316
0.022644
0.042664
0.034363
-0.009064
-0.024200
-0.014923
0.037292
0.036804
0.029480
0.051453
0.057800
0.044617
0.021179
0.048523
0.090515
0.125183
0.050964
-0.132111
-0.314240
-0.270294
-0.297150
-0.362091
-0.335236
-0.367462
-0.188751
0.111023
0.269226
0.308777
-0.124298
-0.512970
-0.536407
-0.394318
-0.255157
-0.128693
-0.019318
0.057312
0.097839
0.109070
0.118835
0.101257
0.113953
0.097351
0.082214
0.070496
0.062683
0.059753
0.038757
0.028015
0.030457
0.020691
0.025085
0.005066
-0.000275
-0.006134
-0.002228
-0.002716
-0.005157
-0.000763
0.000671
-0.016388
-0.011993
0.003601
-0.007599
-0.009064
-0.004669
-0.002716
-0.009064
-0.004181
-0.004669
0.001648
-0.007111
-0.005157
0.000183
0.003601
-0.004669
-0.001740
-0.000763
0.007019
0.000671
0.000183
-0.005157
0.016296
0.011414
0.005554
0.013855
0.006042
0.001648
0.012878
0.016296
0.018250
0.019714
0.019226
0.017273
0.021667
0.024109
0.027527
0.028503
0.033875
0.019714
0.027039
0.033875
0.024109
0.036804
0.026550
0.031433
0.029968
0.030457
0.017273
0.030945
0.039734
0.024109
0.023621
0.019714
0.019714
0.021179
0.025085
0.022156
0.021667
0.023621
0.023132
0.023621
0.023132
0.014343
0.018250
0.021667
0.027527
0.018738
0.014832
0.022156
0.008972
0.014832
0.012390
0.029480
0.013367
0.017761
0.012390
0.013367
0.022156
0.026550
0.032410
0.055359
0.037292
-0.082794
-0.261993
-0.292755
-0.120392
0.199402
0.395691
0.259460
0.028015
-0.064240
-0.084747
-0.071564
-0.049591
0.020203
0.090027
0.138367
0.113464
0.167664
0.200867
0.202820
0.191101
0.129578
0.128601
0.154968
0.094421
0.097351
0.158875
0.175964
0.150085
0.081238
0.006042
0.027039
0.077820
0.087097
0.070984
0.037292
-0.017365
-0.029083
-0.004181
-0.028595
-0.013947
-0.021271
-0.042267
-0.046661
-0.042755
-0.049591
-0.045197
-0.046661
-0.038361
-0.032501
-0.034943
-0.033478
-0.021271
-0.011017
0.004089
-0.021759
-0.022247
-0.013947
-0.007599
0.012878
0.029480
0.027527
0.089539
0.174011
0.247253
0.253113
0.244812
0.110046
-0.091583
-0.490509
-0.320587
-0.162384
-0.189240
0.054871
0.168640
0.067078
0.051453
0.055359
-0.001740
-0.178497
-0.357697
-0.338165
-0.310822
-0.232697
-0.105743
-0.045685
-0.009064
0.010437
0.010437
0.011902
0.005554
0.014343
0.020203
0.018738
0.003601
0.001648
0.001648
0.002625
-0.006134
0.000183
0.007507
0.014343
-0.002228
-0.000763
0.005554
-0.000763
0.000183
-0.002716
-0.002228
0.000671
0.001648
-0.001251
0.002136
0.009949
-0.001740
0.000183
0.005066
0.002625
0.011414
0.009949
0.010925
0.006042
0.005066
0.013855
0.005554
0.010437
0.013855
0.011414
0.025085
0.018738
0.015808
0.015320
0.019714
0.015808
0.019226
0.017273
0.024597
0.019714
0.023621
0.018250
0.023621
0.032410
0.028015
0.025085
0.036804
0.030945
0.023621
0.029480
0.021667
0.021179
0.030457
0.025574
0.028015
0.032410
0.031921
0.030945
0.029968
0.019714
0.025574
0.042664
0.037292
0.043152
0.033875
0.037781
0.029968
0.028992
0.033386
0.034851
0.031433
0.041687
0.035828
0.032410
0.026062
0.025085
0.024597
0.017761
0.014343
0.010925
0.025085
0.016785
0.017761
0.027527
0.025085
0.020691
-0.002716
-0.022736
-0.046661
-0.095490
-0.097443
-0.089630
-0.085724
0.039246
0.230164
0.240906
0.082703
-0.035919
-0.114532
-0.011505
0.051453
0.186218
0.163757
0.112488
0.137878
0.198425
0.243835
0.257996
0.234070
0.184753
0.097839
0.106628
0.144226
0.187195
0.188171
0.178406
0.142761
0.113953
0.033875
0.014343
0.025574
0.039246
0.017273
0.004578
-0.004181
-0.027618
-0.050568
-0.053497
-0.058380
-0.054962
-0.056915
-0.071075
-0.066681
-0.069611
-0.076935
-0.069611
-0.109650
-0.134552
-0.154572
-0.145782
-0.146759
-0.103790
-0.066681
-0.118439
-0.240997
-0.437775
-0.471954
-0.354767
0.046570
0.224304
-0.137970
-0.170685
0.021667
0.137878
0.069031
-0.156525
-0.282013
-0.151154
0.031921
0.149109
0.188171
0.195984
0.187683
0.153015
0.104675
0.076355
0.050476
0.043152
0.034851
0.017273
0.017273
0.006042
0.007019
0.004089
0.006531
0.001160
0.001160
-0.003693
0.010437
0.008972
0.014343
0.012390
0.010437
0.007507
0.018738
0.022156
0.012878
0.020691
0.022156
0.020691
0.018738
0.018738
0.016785
0.032898
0.028503
0.027039
0.023132
0.026062
0.028503
0.025574
0.023132
0.028992
0.023132
0.029968
0.014343
0.022156
0.020691
0.027039
0.020203
0.029480
0.027527
0.024597
0.028015
0.025085
0.026062
0.032898
0.034851
0.026062
0.019226
0.015808
0.027527
0.029480
0.032898
0.032898
0.027039
0.031433
0.031433
0.014832
0.030457
0.022156
0.043640
0.029480
0.011902
0.022644
0.031921
0.025085
0.029480
0.023132
0.028992
0.023621
0.018738
0.016296
0.021667
0.028503
0.029480
0.021179
0.013367
0.019226
0.014832
0.021179
0.027527
0.011414
0.017273
0.019714
0.019226
0.014343
0.015808
0.018738
0.022156
0.030457
0.021179
0.032410
0.025574
0.023621
0.014343
0.026550
0.011902
0.029480
0.025085
0.021179
0.026550
0.025085
0.028503
0.022156
0.024597
0.025085
0.014832
0.021667
0.017273
0.014343
0.013367
0.022644
0.017273
0.000671
0.002625
0.003601
-0.000763
0.005554
0.001648
0.011414
0.003113
-0.007599
-0.011993
-0.011993
-0.013458
-0.016876
0.000183
0.001160
-0.002716
-0.008087
0.011414
0.001160
0.009949
0.022644
0.042664
0.070496
0.105164
0.127625
0.129089
0.073425
-0.003693
-0.133575
-0.367950
-0.646271
-0.852325
-0.969025
-0.792755
-0.089142
0.483093
0.655457
0.300476
-0.332306
-0.473419
-0.405548
-0.363556
-0.408478
-0.211212
0.156433
0.198914
0.246765
0.401062
0.475281
0.498718
0.495300
0.470886
0.426453
0.385925
0.340027
0.287292
0.251648
0.224792
0.191101
0.149109
0.124207
0.102722
0.084656
0.055847
0.044128
0.033875
0.020691
0.007019
0.000183
0.000671
-0.004669
-0.003693
-0.000763
-0.008087
-0.011993
-0.019806
-0.009552
-0.020294
-0.015900
-0.017365
-0.017365
-0.013947
-0.030060
-0.016876
-0.016876
-0.008575
-0.014923
-0.013947
-0.007111
-0.015900
-0.008575
-0.012482
-0.008575
-0.000763
0.004578
-0.009064
-0.003693
0.011414
0.002136
-0.005646
0.009949
-0.000763
0.016296
0.014343
0.016296
0.012878
0.010925
0.015320
0.016296
0.017273
0.011414
0.010437
0.017761
0.026062
0.016785
0.013367
0.032410
0.025574
0.007507
0.029480
0.020691
0.024597
0.023621
0.030457
0.017273
0.018250
0.016785
0.030457
0.029480
0.009949
0.036804
0.015808
0.026550
0.016785
0.027527
0.015320
0.022644
0.021179
0.028015
0.026062
0.019714
0.021667
0.024597
0.022644
0.028503
0.019714
0.027039
0.029968
0.024597
0.030457
0.024597
0.027039
0.025574
0.012878
0.033386
0.024597
0.019714
0.025574
0.017273
0.022644
0.023621
0.024597
0.017273
0.006531
0.013855
0.022644
0.017273
0.014832
0.019226
0.010437
0.010925
0.015320
0.008972
0.005554
0.021667
0.022644
0.020203
0.009460
0.018738
0.025574
0.020203
0.012878
0.020203
0.011414
0.026062
0.020203
0.017273
0.021179
0.020691
0.023132
0.017761
0.017761
0.020691
0.016785
0.022156
0.024109
0.028992
0.017273
0.023132
0.021179
0.014343
0.023132
0.028503
0.012878
0.019226
0.030945
0.029968
0.030945
0.047546
0.035339
0.053894
0.046082
0.061707
0.065613
0.075867
0.089539
0.075867
0.039246
-0.037872
-0.187286
-0.473419
-0.710236
-0.631622
-0.284454
0.290710
0.786804
0.820984
-0.093536
-0.676544
-0.606720
-0.484161
-0.417267
-0.183380
0.007019
0.078796
0.072937
0.038269
0.075378
0.201843
0.152527
0.051453
-0.008087
0.206238
0.203796
0.072449
0.022156
0.075378
0.141296
0.145203
0.163269
0.153503
0.159363
0.171570
0.167664
0.158386
0.142273
0.129089
0.116882
0.099304
0.091980
0.071960
0.069031
0.042664
0.045593
0.028992
0.021179
0.027527
0.009949
0.006531
-0.004181
-0.007111
-0.013458
-0.001251
-0.018341
-0.024689
-0.019318
-0.022247
-0.025177
-0.023712
-0.023712
-0.025177
-0.024689
-0.028107
-0.025665
-0.020294
-0.013947
-0.020294
-0.029572
-0.021759
-0.020782
-0.005646
-0.022247
-0.014435
-0.018829
-0.027130
-0.017853
-0.013458
-0.009552
-0.012482
-0.011993
-0.018829
-0.015411
-0.012970
0.000183
-0.002228
-0.005157
-0.002716
-0.003693
-0.004669
-0.005646
-0.001251
0.000183
0.006042
0.002136
0.011902
0.002625
0.012878
0.006531
0.002136
0.008972
0.009460
0.016785
0.015320
0.004578
-0.002228
0.024109
0.019714
0.009949
0.012878
0.018250
0.014343
0.017273
0.010925
0.016785
0.012390
0.009949
-0.000275
0.013855
0.012390
0.016296
0.021179
0.010437
0.015320
0.009460
0.023621
0.012878
0.001648
0.017761
0.012390
0.024109
0.009949
0.009949
0.013855
0.000183
-0.003693
0.006531
0.003113
0.011902
-0.005157
0.006531
-0.000275
-0.011505
-0.008575
-0.007599
-0.014435
-0.013947
-0.014923
-0.004669
-0.004181
-0.011505
-0.005646
-0.013947
-0.010529
-0.011993
-0.000275
0.001160
0.007507
0.018738
0.008484
0.014343
-0.002716
0.000671
-0.017365
-0.031036
-0.040802
-0.068634
-0.071564
-0.060822
-0.026642
0.039246
0.099304
0.110046
0.184265
0.263367
0.327820
0.255554
0.121765
-0.027130
-0.012482
0.043152
-0.063751
-0.174103
0.150574
0.542175
0.735046
0.525574
0.154968
-0.039337
-0.191681
-0.221466
-0.160919
-0.045685
-0.005157
0.006042
0.009949
-0.014923
-0.032013
-0.100372
-0.098419
-0.071075
-0.049103
-0.065216
-0.132599
-0.095978
0.012390
0.023621
0.029480
0.059753
-0.063263
-0.127228
0.007996
0.105164
0.107117
0.089050
0.072937
0.053894
0.050476
0.056335
0.047546
0.041199
0.025574
0.025085
0.028503
0.014832
0.008972
0.007996
0.003601
-0.001740
0.020203
0.008484
0.005554
0.007507
0.004578
-0.008087
0.012390
0.005066
0.000183
0.005066
0.013367
0.003601
0.008484
0.007019
0.013367
0.001648
0.002625
0.005554
0.008484
-0.005157
0.006042
0.004089
-0.006134
0.004089
0.009460
0.013855
0.003601
0.005554
0.002625
0.003601
0.007507
-0.003693
0.008484
0.009460
0.004578
0.004089
-0.003693
0.002136
0.001160
-0.003693
-0.000763
0.001648
-0.000763
-0.011017
-0.002716
-0.006134
-0.011505
0.000671
-0.003693
-0.011505
-0.001740
-0.008575
0.000183
-0.008087
-0.000763
-0.000763
0.007507
0.001648
0.003601
0.013367
0.000671
-0.002228
0.019226
0.001648
0.002136
0.016785
0.004089
0.011414
0.019226
0.017273
0.018250
0.015808
0.017761
0.019226
0.028015
0.006531
0.025574
0.029968
0.021667
0.018250
0.028015
0.015320
0.013855
0.014343
0.011902
0.001160
-0.007111
-0.018829
-0.021759
-0.042755
-0.032013
-0.028595
-0.019806
-0.006134
-0.017365
-0.014435
-0.022736
-0.016876
-0.038849
-0.033966
-0.029083
-0.032990
-0.038849
-0.018829
-0.008575
-0.000275
0.014343
0.043152
0.074402
0.104675
0.129578
0.108582
0.071472
0.040222
0.016785
0.012878
-0.027618
0.087097
0.095886
0.018738
0.092957
0.269226
0.242859
0.029480
-0.028107
0.062195
0.086121
0.012878
-0.094025
-0.082794
-0.059357
-0.004181
0.002136
0.036316
0.068542
0.051453
0.011414
-0.027618
-0.066193
-0.059357
-0.031036
-0.031525
-0.004669
0.052429
0.041687
0.003601
0.000671
0.066101
0.155945
0.097839
0.075867
0.087097
-0.033478
-0.084747
-0.004669
0.105164
0.142761
0.139832
0.132019
0.088074
0.047546
0.041199
0.039246
0.038757
0.040222
0.046082
0.055847
0.065613
0.062683
0.067078
0.059265
0.062195
0.055359
0.050964
0.041687
0.035339
0.024109
0.005066
0.003113
0.012390
0.002625
-0.003693
-0.000275
-0.005646
-0.007599
-0.005646
0.002136
-0.002228
-0.000763
-0.001251
-0.000275
-0.012482
-0.000275
-0.010529
0.004089
0.011414
-0.008087
-0.014435
-0.004669
0.007019
-0.006134
0.007019
-0.001740
-0.003693
0.001160
-0.008087
-0.003204
0.002625
-0.005646
-0.001251
-0.002716
-0.010040
-0.000275
0.003601
-0.005646
-0.018829
0.003601
0.005554
-0.006134
-0.010529
-0.005157
-0.004669
-0.001251
-0.008087
-0.004181
-0.001251
-0.012482
-0.002228
-0.009552
0.004578
-0.017365
-0.008575
-0.006622
-0.011017
-0.009552
0.003601
-0.003204
-0.003693
-0.001251
-0.015900
-0.009552
-0.013458
-0.022247
-0.011993
-0.005157
-0.006622
0.000183
-0.002228
0.004089
-0.002228
0.008484
0.015320
0.026062
0.034363
0.056824
0.051453
0.066589
0.075378
0.032898
-0.046173
-0.117462
-0.176056
-0.193146
-0.141876
-0.018829
0.058777
0.076843
0.020691
-0.066681
-0.133575
-0.109161
-0.069122
-0.119415
-0.044220
0.245789
0.412292
0.366394
0.263855
0.169617
0.135437
0.176453
0.232117
0.288269
0.306335
0.299011
0.320496
0.325378
0.304871
0.212585
0.078308
0.007996
-0.010040
-0.022736
-0.040802
-0.079865
-0.128693
-0.171173
-0.201447
-0.236115
-0.233673
-0.204376
-0.182892
-0.184357
-0.185333
-0.165802
-0.144806
-0.146271
-0.149689
-0.128693
-0.097931
-0.094513
-0.066681
-0.048126
-0.031525
-0.012970
-0.025177
-0.033478
-0.035431
-0.029083
-0.012970
-0.030548
-0.013947
-0.015900
-0.030060
-0.065216
-0.119415
-0.166290
-0.149689
-0.098907
0.021667
0.156433
0.173523
0.079285
0.004578
-0.009552
-0.004669
-0.038361
-0.023224
0.078308
0.158875
0.180359
0.171570
0.166199
0.153015
0.129089
0.125183
0.126648
0.115417
0.092468
0.106628
0.086609
0.066589
0.054382
0.049500
0.030457
0.028015
0.014832
0.008972
0.000671
0.007019
0.007507
0.007019
-0.010040
-0.008087
-0.007111
-0.017853
-0.016876
-0.009552
-0.008087
-0.011505
-0.011017
-0.009064
-0.004669
-0.016388
-0.012970
0.001160
-0.010040
-0.023712
-0.000763
-0.003204
-0.000275
-0.011505
0.002136
-0.002716
-0.009064
-0.013947
0.005554
0.007996
-0.007599
-0.013947
-0.001740
0.003601
-0.002716
0.002136
0.004089
0.000671
-0.003693
0.007019
-0.000275
-0.001251
0.004578
-0.002716
0.008484
0.000183
-0.003204
-0.007599
0.000183
-0.006622
-0.005646
0.002136
-0.006622
0.009460
0.009460
-0.006134
0.008484
0.011902
0.024597
0.024109
0.030945
0.031921
0.026550
0.031433
0.046082
0.052917
0.048523
0.049988
0.046082
0.030457
0.028015
0.009949
-0.018341
-0.049591
-0.006134
0.019226
0.027039
0.000671
-0.020294
-0.002228
-0.089630
-0.100861
-0.118927
-0.157013
-0.136505
-0.075958
-0.042755
-0.009064
0.134949
0.195007
0.203796
0.141785
0.061218
0.191101
0.301453
0.084167
-0.097443
-0.132111
0.011414
0.153992
0.247253
0.267273
0.222839
0.145203
0.077820
0.005554
-0.020782
-0.069611
-0.069611
-0.102325
-0.142365
-0.159943
-0.168732
-0.160919
-0.117462
-0.088654
-0.058380
-0.071075
-0.093048
-0.109161
-0.108185
-0.092072
-0.102325
-0.083771
-0.114532
-0.095978
-0.075470
-0.067169
-0.063263
-0.055939
-0.034454
-0.035919
-0.057404
-0.066193
-0.053009
-0.045685
-0.034454
-0.032501
-0.034943
-0.030060
-0.039337
-0.015411
-0.025177
-0.039337
-0.053009
-0.077911
-0.049591
0.021179
0.036804
0.051453
0.038757
0.030945
-0.072052
-0.115021
0.003113
0.164734
0.126160
0.073914
0.026062
0.054382
0.035828
0.059265
0.095398
0.120789
0.121277
0.105164
0.085632
0.131042
0.106140
0.090027
0.077332
0.080750
0.082214
0.088074
0.081726
0.081238
0.071960
0.060242
0.055847
0.051453
0.042664
0.026062
0.024597
0.028503
0.017761
0.031433
0.044617
0.043152
0.022644
0.020691
0.018738
0.004578
0.019714
0.024109
0.028015
0.027527
0.024597
0.019714
0.021667
0.009949
0.020203
0.019714
0.030457
0.021179
0.011902
0.012878
0.009460
0.001160
0.020203
0.006042
0.017273
0.006042
0.009460
0.009949
0.023132
0.007996
0.021667
0.014832
0.019226
0.013855
0.025085
0.023621
0.009949
0.018250
0.021179
0.025574
0.028992
0.010925
0.023621
0.028992
0.029480
0.023132
0.027527
0.028992
0.020203
0.022644
0.019714
0.005554
0.021667
0.003601
-0.011993
-0.024200
-0.034454
-0.036407
-0.027130
-0.032013
-0.044708
-0.043243
-0.056915
-0.057892
-0.053497
-0.057404
-0.055939
-0.047638
-0.051056
-0.033478
-0.027130
-0.014923
-0.026642
-0.040802
-0.074005
-0.101349
-0.147736
-0.123322
-0.034943
0.103210
0.167175
0.125671
0.047058
-0.020294
-0.018341
0.012390
0.035828
0.080750
0.107605
0.136902
0.201355
0.278503
0.331726
0.410828
0.344910
0.323914
0.405457
0.274109
-0.338654
-0.563751
-0.196075
0.225769
0.503601
0.583679
0.323914
-0.006134
-0.152130
-0.313263
-0.288361
-0.224884
-0.183380
-0.151642
-0.131134
-0.121857
-0.109650
-0.107697
-0.090118
-0.061798
-0.087189
-0.133575
-0.142853
-0.131622
-0.178009
0.014343
-0.025665
-0.156036
-0.079865
-0.059357
-0.006134
0.040222
-0.010040
-0.056915
-0.131622
-0.146271
0.035339
0.094910
0.070496
0.059753
-0.080353
-0.111603
0.072937
0.100281
0.089050
0.073425
0.076843
0.063660
0.045105
0.046082
0.041687
0.046570
0.035339
0.060242
0.061707
0.054871
0.063171
0.044617
0.051941
0.051453
0.055359
0.055847
0.048523
0.047546
0.048035
0.037781
0.032410
0.034851
0.034851
0.039246
0.031921
0.031433
0.037292
0.030945
0.039734
0.043640
0.039734
0.040222
0.049988
0.031921
0.042664
0.037781
0.035828
0.034851
0.030945
0.020203
0.013855
-0.016388
-0.027130
-0.033966
-0.035431
-0.040314
-0.035431
-0.023224
-0.022736
-0.036896
-0.047638
-0.068634
-0.087677
-0.090607
-0.077911
-0.070587
-0.064240
-0.060333
-0.047150
-0.041290
-0.033478
-0.041290
-0.037384
-0.040314
-0.029083
-0.028107
-0.030060
-0.032013
-0.044220
-0.036896
-0.037872
-0.033478
-0.023224
-0.025177
-0.028107
-0.041779
-0.039337
-0.028595
-0.053009
-0.042267
-0.047638
-0.036896
-0.037384
-0.035919
-0.018341
-0.031525
-0.030060
-0.026642
-0.026154
-0.019318
-0.019318
-0.002228
-0.014923
-0.013947
-0.003204
-0.006134
-0.013458
-0.006622
0.003113
0.007019
0.004578
-0.003204
0.007019
0.010437
0.003601
0.005066
-0.002228
0.000183
-0.007599
-0.003693
-0.010529
-0.015411
-0.019318
-0.028107
-0.015900
-0.011017
-0.020294
-0.000275
-0.003204
0.011414
0.018738
0.029968
0.133484
0.273621
0.418152
0.546082
0.474304
0.336121
0.121765
0.016296
0.189636
0.379089
0.510925
0.477722
0.437195
0.311707
0.227234
0.212097
0.203308
0.156921
0.081238
0.053894
-0.011993
-0.079865
-0.106720
-0.119904
-0.166779
-0.157013
-0.136993
-0.079376
-0.081818
-0.159943
-0.179962
-0.163849
-0.159454
-0.179962
-0.118439
-0.058868
-0.046661
-0.043243
0.011414
0.038269
0.038269
-0.014435
-0.013458
0.058777
0.062195
0.033386
0.012878
0.030457
0.243835
0.235046
0.180847
0.119812
-0.035431
0.015320
0.136414
0.154480
0.156433
0.122742
0.112488
0.099792
0.079773
0.063660
0.048035
0.040222
0.024109
0.016785
0.007019
-0.006134
0.001648
-0.000275
0.005066
-0.010040
-0.019318
-0.006134
-0.003693
0.003601
0.000183
-0.015411
-0.021271
-0.030548
-0.027130
-0.015900
-0.014435
-0.005646
-0.017853
-0.026154
-0.030060
-0.023224
-0.031036
-0.033478
-0.029572
-0.036896
-0.041779
-0.032501
-0.038849
-0.034454
-0.039825
-0.033478
-0.028595
-0.035919
-0.027618
-0.029083
-0.033478
-0.040802
-0.032501
-0.042755
-0.035431
-0.032013
-0.025177
-0.021271
-0.033478
-0.033966
-0.026154
-0.027130
-0.023712
-0.020782
-0.022736
-0.022247
-0.024689
-0.022247
-0.018829
-0.028595
-0.011505
-0.012482
-0.020294
-0.011993
-0.010529
-0.017853
-0.008575
-0.014923
-0.030060
-0.021271
-0.022247
-0.025665
-0.013458
-0.015900
-0.016876
-0.013458
-0.014435
-0.023712
-0.017853
-0.022247
-0.029083
-0.025665
-0.033966
-0.009552
-0.011017
-0.017853
-0.031036
-0.016388
-0.020782
-0.030060
-0.038849
-0.044708
-0.077423
-0.074005
-0.073517
-0.089630
-0.100372
-0.113556
-0.119904
-0.129669
-0.136017
-0.115509
-0.092560
-0.085724
-0.078888
-0.064728
-0.083282
-0.097931
-0.123810
-0.126251
-0.096466
-0.029572
0.115417
0.352722
0.487000
0.464539
0.233582
0.060242
-0.136993
-0.128204
0.024109
0.351746
0.332703
0.195007
0.223816
0.320496
0.366882
0.428894
0.382507
0.197449
0.079773
0.069031
0.026550
0.024109
-0.062775
-0.080841
0.010925
0.113953
0.178894
0.193542
0.154968
0.064148
0.021667
-0.043243
-0.062286
-0.100372
-0.103790
-0.112579
-0.073517
-0.017365
-0.032501
-0.060333
-0.039825
-0.084747
-0.082306
-0.019806
0.112976
0.148621
0.090027
0.036316
0.028992
-0.066681
-0.186310
-0.022247
0.142273
0.145691
0.114441
0.081726
0.070984
0.058777
0.079773
0.086121
0.078308
0.078796
0.077820
0.078796
0.076355
0.076355
0.077332
0.077820
0.083191
0.083191
0.070007
0.072937
0.066589
0.054871
0.038757
0.032898
0.033875
0.034851
0.024109
0.022644
0.022644
0.024597
0.012390
0.006042
0.000671
-0.035919
-0.059845
-0.079376
-0.069611
-0.022247
0.003601
-0.015900
-0.042755
-0.066681
-0.069122
-0.082794
-0.076447
-0.089142
-0.090118
-0.081818
-0.069122
-0.061310
-0.069611
-0.066681
-0.070099
-0.073517
-0.071564
-0.078400
-0.066681
-0.071075
-0.061798
-0.072540
-0.075470
-0.064240
-0.076935
-0.077423
-0.063263
-0.066193
-0.079376
-0.076935
-0.068146
-0.066193
-0.063263
-0.060822
-0.058868
-0.049103
-0.045685
-0.050079
-0.047638
-0.044708
-0.042267
-0.039337
-0.021759
-0.023224
-0.034943
-0.019318
-0.028595
-0.013947
-0.019806
-0.025665
-0.018829
-0.003693
-0.010040
-0.013458
-0.010529
-0.015411
-0.009552
-0.010040
-0.003693
0.002136
-0.010529
-0.025177
0.005554
0.000671
-0.006622
-0.001740
-0.001251
-0.005157
-0.002716
0.000183
0.020203
0.013367
0.010925
0.025085
0.023132
0.023621
0.008484
0.009949
0.019226
0.011902
0.026062
0.041199
0.074890
0.126648
0.210144
0.285339
0.356628
0.358582
0.182312
-0.115021
-0.045197
0.090027
-0.037872
0.103210
0.166199
0.156921
0.215027
0.205750
0.220398
0.147156
0.045105
0.006042
-0.068146
-0.135040
-0.135529
-0.038849
0.094910
0.154968
0.153503
0.117859
0.054382
0.011414
-0.005157
0.020203
0.047058
0.035828
-0.005646
-0.053497
-0.048615
-0.042755
-0.024200
-0.014435
-0.049103
-0.043243
0.040710
0.042175
-0.030548
-0.014435
-0.032013
-0.100372
-0.086212
0.034363
0.072449
0.033386
0.015808
0.004578
0.007019
0.031921
0.028015
0.028015
-0.005646
-0.010040
-0.001251
0.024597
0.040710
0.033386
0.049011
0.069519
0.040710
0.040710
0.039246
0.031433
0.043152
0.052917
0.040222
0.060242
0.058289
0.027039
0.025085
0.017761
0.010437
0.006042
-0.000275
0.007019
-0.001740
-0.000275
-0.011505
-0.023224
-0.012482
-0.009552
-0.024200
-0.021271
-0.018829
-0.008575
-0.021271
-0.007111
-0.027618
-0.017853
-0.018829
-0.019318
-0.019318
-0.010040
-0.014435
-0.014435
-0.009064
-0.020294
-0.013458
-0.005646
-0.011993
-0.016388
-0.012482
-0.011993
-0.003204
-0.008087
-0.008087
-0.003693
-0.007599
-0.006134
-0.000275
-0.008575
-0.008087
0.004578
-0.006622
-0.001740
-0.006134
-0.002228
-0.005646
-0.008087
-0.000763
-0.010040
-0.002716
-0.002716
-0.013947
-0.000763
0.002136
-0.000763
-0.006134
-0.005646
-0.005646
0.000671
-0.008087
-0.003693
-0.003693
0.000671
0.003601
0.011414
0.002625
-0.008087
0.003113
0.005066
0.011414
0.003113
0.005554
0.003601
0.009949
-0.000763
0.021179
0.025574
0.055359
0.085144
0.147644
0.167175
0.151062
0.167664
0.149597
0.137878
0.146179
0.175476
0.148621
0.177429
0.215515
0.250183
0.184753
0.033875
0.040710
0.064148
0.043640
0.002136
-0.042267
-0.055450
-0.016388
0.028015
0.025085
0.062683
0.158386
0.201843
0.158386
0.120300
-0.079865
-0.211212
-0.189240
-0.177521
-0.015900
0.180359
0.232117
0.238464
0.176941
0.071472
-0.000275
-0.085236
-0.159454
-0.177521
-0.150177
-0.094025
-0.072540
-0.077911
-0.106232
-0.098907
-0.080353
-0.069611
-0.046173
-0.032990
-0.037384
-0.035431
-0.028107
-0.012970
-0.010040
0.037781
0.071960
0.059753
0.066589
0.104187
0.080750
0.050964
0.021667
0.008972
0.025085
0.033386
0.031921
0.038269
0.044128
0.061707
0.031921
0.028992
0.006042
0.025574
0.042664
0.024597
0.044128
0.114929
0.127625
0.077332
0.078796
0.028503
-0.038849
-0.009552
0.072449
0.084167
0.088562
0.071960
0.043640
0.028992
0.024597
0.002136
-0.009064
-0.019806
-0.029083
-0.034454
-0.041290
-0.046661
-0.037384
-0.042755
-0.045197
-0.049591
-0.050079
-0.049591
-0.045685
-0.040314
-0.040314
-0.040802
-0.039825
-0.038361
-0.041290
-0.042267
-0.035431
-0.042267
-0.031525
-0.032013
-0.046661
-0.046173
-0.042267
-0.036896
-0.037872
-0.037872
-0.042755
-0.042755
-0.045197
-0.036896
-0.034454
-0.031525
-0.032990
-0.035431
-0.028595
-0.032990
-0.032501
-0.025665
-0.032990
-0.029083
-0.021759
-0.020294
-0.016876
0.001648
-0.007111
-0.000275
-0.008087
-0.019806
-0.018829
-0.006622
-0.003204
-0.001251
0.002625
0.007507
0.014343
0.023132
0.015808
0.019226
0.016296
0.026062
0.033386
0.072937
0.143738
0.262390
0.394226
0.303894
0.016785
-0.307404
-0.391388
-0.224396
0.006531
0.119812
0.160339
0.090515
-0.013947
-0.048615
-0.035431
-0.040314
0.003601
0.077820
0.213074
0.152039
-0.118439
-0.249298
-0.209747
-0.062775
0.126648
0.237488
0.254089
0.235535
0.193054
0.174011
0.132507
0.106628
0.093933
0.082703
0.082214
0.087585
0.097351
0.097839
0.085144
0.075378
0.060730
0.035339
0.007507
-0.005646
-0.021759
-0.007599
-0.003693
-0.010529
-0.048126
-0.044708
-0.008575
-0.022736
-0.053009
-0.107697
-0.185333
-0.212677
-0.193146
-0.135040
-0.069611
-0.070587
-0.090118
-0.092560
-0.103302
-0.105255
-0.096954
-0.088654
-0.073029
-0.061798
-0.055939
-0.038849
-0.037872
-0.025665
-0.014435
-0.013947
-0.001740
-0.006622
-0.014435
-0.025177
-0.011017
-0.021271
-0.045197
-0.043243
-0.063751
-0.043243
-0.025665
-0.012482
0.009460
0.035339
-0.019318
-0.045685
-0.058380
-0.079376
-0.060822
-0.045197
-0.039337
-0.021271
-0.019318
-0.020294
-0.004181
-0.011993
-0.008575
0.051453
0.054382
0.019226
0.024597
0.048035
0.050476
0.017273
-0.090607
-0.063263
0.070496
0.078796
0.057312
0.051453
0.052917
0.011902
0.002136
0.004089
0.005066
-0.004181
-0.014435
-0.030548
-0.021759
-0.013458
-0.008087
-0.003693
-0.002228
-0.004181
-0.009064
-0.005646
-0.004181
0.012390
0.001648
0.005554
0.029480
0.049988
0.041199
0.045105
0.049011
0.040710
0.031433
0.048523
0.082703
0.117859
0.132507
0.168152
0.189148
0.180847
0.199890
0.212585
0.380066
0.760925
0.761414
0.468933
0.277527
0.181335
0.194519
0.317078
0.421570
0.450867
0.449890
0.396179
0.329773
0.240906
0.149109
0.075867
0.023132
-0.013947
-0.042267
-0.042755
0.046082
0.176453
0.296570
0.219421
0.016785
-0.074005
-0.105255
-0.126740
-0.112579
-0.011505
0.085632
0.117371
0.145203
0.142761
0.121277
0.085144
0.014343
-0.049591
-0.095001
-0.123322
-0.153595
-0.150177
-0.145782
-0.136017
-0.133087
-0.091095
-0.067169
-0.059357
-0.052521
-0.048126
-0.033478
-0.050568
-0.062775
-0.087677
-0.085724
-0.043243
-0.032990
-0.031525
-0.043732
-0.092560
-0.127228
-0.157501
-0.157013
-0.139923
-0.142853
-0.182404
-0.237091
-0.298126
-0.316681
-0.283966
-0.289337
-0.274689
-0.272736
-0.316193
-0.306915
-0.297150
-0.317169
-0.355255
-0.345490
-0.314240
-0.265411
-0.212677
-0.238556
-0.337189
-0.403107
-0.332306
-0.281525
-0.208282
-0.187286
-0.170197
-0.157990
-0.162384
-0.157990
-0.147736
-0.160431
-0.154083
-0.134064
-0.106232
-0.064728
-0.015900
0.041687
0.065125
0.076355
0.059753
0.046082
0.039246
-0.014923
0.013855
0.032410
0.063660
0.063171
0.099304
0.099792
0.074890
0.037781
0.019226
0.013367
-0.018341
-0.024200
-0.007599
0.007019
0.025085
-0.001740
-0.003693
0.029968
0.068542
0.078308
0.068542
0.067566
0.084656
0.093445
0.018250
-0.093536
0.031921
0.105652
0.106140
0.104187
0.089539
0.083191
0.052429
0.039246
0.034851
0.047546
0.051941
0.046570
0.090515
0.138855
0.133484
0.141296
0.190613
0.262390
0.300964
0.276062
0.215027
0.210144
0.183777
0.167664
0.301453
0.670593
0.621765
0.391785
0.331726
0.332214
0.404480
0.404968
0.407410
0.461609
0.459167
0.473328
0.445496
0.450378
0.349792
0.239929
0.201843
0.206726
0.231628
0.225281
0.209656
0.173523
0.141785
0.102722
0.063660
0.037781
0.012390
-0.038849
-0.067169
-0.072052
-0.094513
-0.086212
-0.072052
-0.085236
-0.075958
-0.069611
-0.072540
-0.074493
-0.068634
-0.057404
-0.063263
-0.054962
-0.038849
-0.035919
-0.034943
-0.039825
-0.045685
-0.026154
-0.029083
-0.041290
-0.042267
-0.023224
-0.036407
-0.037872
-0.047638
-0.029572
-0.041779
-0.031036
-0.032990
-0.034454
-0.033478
-0.029083
-0.029083
-0.023712
-0.035919
-0.028595
-0.022247
-0.016876
-0.022247
-0.024200
-0.010040
-0.005157
-0.005646
0.025085
0.039246
0.049500
0.067078
0.059265
0.036804
0.012878
-0.001251
0.013855
0.033875
0.091980
0.112488
0.091980
0.075867
0.068542
0.020203
0.002625
-0.051056
-0.081818
-0.067657
-0.078888
-0.081329
-0.014435
0.046082
0.069519
0.086609
0.030945
-0.141388
-0.420197
-0.630157
-0.604767
-0.457306
-0.308380
-0.269806
-0.303497
-0.355743
-0.401154
-0.473419
-0.533478
-0.571075
-0.590118
-0.567657
-0.555939
-0.514435
-0.476349
-0.485626
-0.388458
-0.260529
-0.166779
-0.144318
-0.167267
-0.163849
-0.142365
-0.099396
-0.075958
-0.034454
0.060242
0.155945
0.159851
0.108582
0.007019
0.012878
0.111023
0.130066
0.116394
0.126648
0.118835
0.081238
0.179382
0.322449
0.266296
0.223816
0.096375
-0.056427
0.068542
0.179871
0.220398
0.219421
0.208191
0.172546
0.158875
0.161804
0.175476
0.194031
0.203308
0.212097
0.228699
0.265808
0.306824
0.284851
0.254578
0.203308
0.160828
0.102234
0.094910
0.108582
0.115906
0.153015
0.195496
0.259460
0.271179
0.234070
0.152527
0.089050
0.046082
0.016785
0.001648
0.001160
0.018738
0.027039
0.048523
0.049011
0.050964
0.042664
0.030457
0.030945
0.011902
-0.028595
-0.039337
-0.056427
-0.058868
-0.061798
-0.046173
-0.046173
-0.054474
-0.070587
-0.063751
-0.071075
-0.072540
-0.064728
-0.057404
-0.069611
-0.052032
-0.064240
-0.054474
-0.049591
-0.050568
-0.033478
-0.043732
-0.049103
-0.035919
-0.033478
-0.033966
-0.034943
-0.029572
-0.042755
-0.032013
-0.028595
-0.031525
-0.035431
-0.032013
-0.025665
-0.035431
-0.026154
-0.016876
-0.014923
-0.014435
-0.025177
-0.017853
-0.005646
-0.019806
0.003113
0.000183
-0.014435
-0.011993
-0.002716
0.002625
0.007507
0.005554
0.011902
0.003601
0.003113
0.011414
0.016785
0.007996
0.014343
0.025085
0.020691
0.025085
0.017273
0.019714
0.029968
0.041199
0.030457
0.029968
0.053406
0.057800
0.048035
0.054871
0.066589
0.065613
0.067566
0.064148
0.039734
0.036316
0.001648
-0.021271
-0.052521
-0.105743
-0.065216
-0.032501
-0.026642
-0.072052
-0.092560
-0.100372
-0.109161
-0.147247
-0.108185
-0.024689
-0.016876
-0.100372
-0.104279
-0.150177
-0.071564
0.081726
0.134460
0.166687
0.254578
0.060730
-0.060822
-0.072540
0.035339
0.125183
0.163757
0.171082
0.148621
0.111511
0.090515
0.069031
0.035828
0.009460
0.004089
-0.012970
-0.021271
-0.015411
-0.018341
-0.014435
-0.037872
-0.054474
-0.047638
-0.021271
0.015808
0.010925
-0.023712
-0.060333
-0.035919
0.026062
0.020203
0.020691
0.000183
0.069519
0.037781
-0.030548
-0.005646
0.116882
0.167664
0.075867
0.049500
0.005554
-0.015900
0.147644
0.160339
0.147644
0.108093
0.066101
0.091003
0.071472
0.084167
0.090027
0.074890
0.054382
0.062683
0.049988
0.049500
0.046570
0.021667
0.016296
0.003601
0.000183
0.004089
0.001160
-0.018829
-0.016876
-0.024200
-0.018341
-0.032013
-0.031036
-0.020294
-0.019806
-0.028595
-0.018341
-0.007599
-0.020294
-0.014923
-0.017365
-0.003204
-0.007599
-0.002228
-0.002716
0.002625
0.002625
0.002625
0.008484
0.010925
0.020691
0.017273
0.018250
0.018738
0.023132
0.029480
0.025574
0.026550
0.021179
0.033386
0.032898
0.021179
0.023132
0.033386
0.024597
0.023621
0.036316
0.018738
0.026550
0.020691
0.021179
0.013367
0.022156
0.021179
0.020691
0.020691
0.018250
0.014832
0.006042
0.007019
0.013367
0.011414
0.012878
0.016296
0.014343
0.018738
0.008972
0.013367
0.015808
0.014832
0.018738
0.026062
0.027527
0.023132
0.027527
0.035828
0.023621
0.036316
0.041687
0.027527
0.049011
0.042175
0.049011
0.040222
0.049988
0.056824
0.043152
0.028992
0.011902
-0.002228
-0.016876
-0.047150
-0.065216
-0.081329
-0.090607
-0.061798
-0.044708
-0.026154
-0.004181
0.030945
0.054382
0.063660
0.065613
0.064636
0.059753
0.063660
0.103210
0.170593
0.245300
0.297058
0.332703
0.269714
0.341980
0.413269
0.557800
0.508484
0.241394
0.115906
0.379089
0.539734
0.428406
0.168152
-0.053986
-0.052032
0.113953
0.169617
0.144714
0.068054
-0.021759
-0.094513
-0.146271
-0.182892
-0.205353
-0.241486
-0.257111
-0.269806
-0.283966
-0.272247
-0.255646
-0.226349
-0.195099
-0.182892
-0.153595
-0.142853
-0.168243
-0.158966
-0.148224
-0.128693
-0.107208
-0.108673
-0.087189
-0.077423
-0.075470
-0.059357
-0.054474
-0.063751
-0.054474
-0.077423
-0.073517
0.031921
0.060242
0.034851
0.004578
-0.015411
-0.012482
-0.015411
-0.005157
0.016785
0.067078
0.102722
0.100769
0.072937
0.050476
0.046570
0.044128
0.036316
0.185730
0.229187
0.165222
0.086121
-0.052521
-0.036896
0.059753
0.098816
0.102234
0.105652
0.065613
0.044617
0.034851
0.037781
0.035339
0.019226
0.012878
0.001160
0.011414
-0.009064
-0.011505
-0.006134
-0.027130
-0.024200
-0.027130
-0.030548
-0.026154
-0.036407
-0.022736
-0.018341
-0.030548
-0.026642
-0.026154
-0.036896
-0.031036
-0.031525
-0.031036
-0.029083
-0.031525
-0.025665
-0.028107
-0.028107
-0.037872
-0.025177
-0.030548
-0.030060
-0.029083
-0.025665
-0.018341
-0.017365
-0.016388
-0.024689
-0.021759
-0.028595
-0.020782
-0.014923
-0.010040
-0.013947
-0.008575
-0.018829
-0.011505
-0.000275
-0.008575
-0.004669
0.009949
0.028992
0.028015
0.013855
0.020203
0.027039
0.015320
-0.022247
-0.101349
-0.169708
-0.202911
-0.205841
-0.201935
-0.131622
-0.094513
-0.091583
-0.130646
-0.199005
-0.289825
-0.286407
-0.316193
-0.314240
-0.299103
-0.126251
-0.044708
0.036316
0.087585
0.146667
0.061707
-0.000275
0.104675
0.147644
0.106140
0.071960
0.140808
0.172546
0.301453
0.266296
0.214539
0.188660
0.185730
0.156433
0.097351
0.019226
-0.020294
0.016785
0.048523
0.015320
0.008484
-0.061798
-0.089142
-0.065704
-0.043732
-0.034943
-0.034943
-0.014923
-0.011505
-0.029083
-0.034943
-0.027618
-0.037384
-0.041290
-0.044708
-0.045197
-0.046661
-0.053497
-0.056915
-0.062775
-0.061310
-0.054962
-0.047150
-0.030548
-0.025177
-0.039337
-0.068634
-0.074982
-0.049591
-0.035431
-0.030548
0.013367
0.013855
0.000671
0.032898
-0.010529
-0.043732
-0.032501
-0.019318
0.007996
0.024109
0.031433
0.031433
0.019226
0.021667
0.006531
0.012878
0.008484
0.037292
0.044617
0.024109
0.032898
0.034851
0.026550
0.022156
0.053406
0.028992
-0.009064
-0.024200
0.082703
0.172546
0.081238
0.112000
0.128113
-0.001251
-0.116974
-0.038361
0.039246
0.053406
0.038269
0.076843
0.082214
0.045593
0.055359
0.040710
0.029480
0.033386
0.054871
0.056824
0.059753
0.059753
0.083679
0.081726
0.084167
0.091980
0.087585
0.094910
0.081238
0.088074
0.102234
0.098328
0.084167
0.087585
0.091980
0.089539
0.080750
0.058289
0.063171
0.048523
0.053406
0.048523
0.053406
0.048523
0.043152
0.040710
0.034851
0.035828
0.033875
0.026062
0.011902
0.028015
0.032410
0.014832
0.019226
0.021667
0.028992
0.023132
0.035828
0.032410
0.043640
0.035339
0.049988
0.054871
0.071960
0.071472
0.073425
0.072937
0.055847
0.027039
0.001160
-0.037384
-0.063751
-0.080841
-0.052521
-0.032990
-0.086212
-0.158966
-0.283966
-0.354767
-0.292755
-0.215118
0.172058
0.122742
-0.064728
-0.127716
-0.115509
-0.074982
0.031433
0.128601
0.180359
0.201843
0.224792
0.256531
0.354675
0.379578
0.501648
0.576843
0.535339
0.425964
0.323425
0.286804
0.301941
0.311707
0.306824
0.292175
0.253601
0.209656
0.162781
0.087097
0.028503
-0.024200
-0.053986
-0.093048
-0.120880
-0.125763
-0.137482
-0.161896
-0.170197
-0.193146
-0.202423
-0.204865
-0.199982
-0.197052
-0.189240
-0.177032
-0.170197
-0.191193
-0.206329
-0.191193
-0.166290
-0.160919
-0.147247
-0.131622
-0.099396
-0.106232
-0.089142
-0.087677
-0.077423
-0.064728
-0.066193
-0.052032
-0.040802
-0.066193
-0.081818
-0.086700
-0.073029
-0.035431
0.024597
0.005554
-0.010529
0.049988
0.034851
-0.011017
-0.015900
-0.035919
-0.032013
-0.011993
0.019226
0.041199
0.047546
0.049988
0.042175
0.041687
0.033875
0.023621
0.027039
0.037781
0.039734
0.034851
0.031921
0.007019
-0.011505
-0.047638
-0.006134
0.140808
0.162781
0.086609
-0.000763
-0.145294
-0.029083
0.019226
0.045593
0.068542
0.060730
0.037781
0.040710
0.030945
0.033875
0.044128
0.041199
0.039734
0.034851
0.041687
0.057312
0.068542
0.083191
0.093933
0.086609
0.093445
0.078796
0.084167
0.104675
0.128601
0.114929
0.119812
0.120789
0.100769
0.090027
0.091003
0.079285
0.064148
0.059753
0.051453
0.034851
0.039734
0.023621
-0.002228
-0.016388
-0.034454
-0.051056
-0.052521
-0.071075
-0.101349
-0.100861
-0.124298
-0.134552
-0.141876
-0.123322
-0.121368
-0.101837
-0.129181
-0.128693
-0.143341
-0.156036
-0.155548
-0.120392
-0.126740
-0.108185
-0.088165
-0.057404
-0.067657
-0.073029
-0.074493
-0.125275
-0.177521
-0.174103
-0.096954
-0.054474
0.112976
0.210144
0.155945
0.078796
0.070496
-0.038361
-0.071075
-0.099884
-0.100861
0.114441
0.276062
0.259949
0.247253
0.231628
0.175964
0.146667
0.120300
0.085144
0.108093
0.120789
0.102722
0.126160
0.144226
0.132019
0.116394
0.115906
0.100281
0.072937
0.073914
0.055359
0.034851
0.022644
-0.001251
-0.019806
-0.022736
-0.016876
-0.019806
-0.017365
-0.028595
-0.023712
-0.030060
-0.034943
-0.039337
-0.040802
-0.055939
-0.065704
-0.046173
-0.036407
-0.043732
-0.043243
-0.044220
-0.051056
-0.037384
-0.042755
-0.045197
-0.034943
-0.041779
-0.034454
-0.025665
-0.007599
-0.003204
-0.000763
-0.007599
-0.007599
-0.011993
-0.012482
0.004578
-0.002228
0.005554
0.009949
-0.007111
-0.001251
0.017273
0.014343
0.013367
0.011902
-0.005157
-0.004181
-0.003204
-0.001740
0.010437
0.026062
0.010925
0.006531
0.005066
0.000183
0.006042
-0.002716
0.006042
0.055847
0.056335
0.085632
0.042664
-0.049103
-0.057892
0.094910
0.190125
0.189148
0.146179
0.008484
-0.163361
-0.087677
-0.015411
0.056335
0.084167
0.113953
0.120789
0.078796
0.058777
0.025085
0.012878
-0.007599
0.003113
0.021667
0.038269
0.013855
0.036804
0.032898
0.036316
0.042664
0.047058
0.030457
0.029968
0.027527
0.022644
0.010925
0.011902
0.016296
0.001648
0.001648
0.004578
0.015320
-0.000275
0.012390
0.044128
0.061218
0.058289
0.085144
0.079773
0.049500
-0.023224
-0.183380
-0.325958
-0.345001
-0.257599
0.010925
0.231140
0.085632
-0.153595
-0.272247
-0.264923
-0.219025
-0.157990
-0.217560
-0.219513
-0.167267
-0.053009
0.052917
0.088562
0.085632
0.174011
0.221375
0.257019
0.311707
0.296570
0.158875
0.094421
0.181335
0.230652
0.271667
0.282898
0.282898
0.247253
0.197937
0.149597
0.107605
0.059753
0.016296
-0.014435
-0.032013
-0.067657
-0.085236
-0.098907
-0.082306
-0.076935
-0.079376
-0.089630
-0.098419
-0.095001
-0.076447
-0.089630
-0.075470
-0.069611
-0.068146
-0.051544
-0.056915
-0.058868
-0.059357
-0.042755
-0.045685
-0.052521
-0.041290
-0.044708
-0.041290
-0.033966
-0.033478
-0.020782
-0.014435
-0.018341
-0.018829
-0.025177
-0.032990
-0.016876
-0.006134
-0.002228
-0.007599
-0.001251
-0.005646
0.006042
0.020203
0.008484
0.012878
0.002625
0.011414
0.000183
0.012878
0.009460
0.016785
0.007996
0.010925
0.002625
-0.003204
-0.008575
-0.006622
-0.004669
0.008484
-0.009064
-0.004181
-0.005157
-0.011017
-0.005646
-0.005157
-0.009552
-0.014435
-0.006622
0.001648
0.003113
-0.003204
0.003113
0.004089
0.003601
0.012390
0.011902
0.016296
0.026062
0.018250
0.007019
0.011902
0.014343
0.017273
0.021667
0.014343
0.006531
-0.006134
0.001160
0.003113
0.016785
0.013855
0.029480
0.022156
0.009949
0.015808
0.021667
0.019714
0.014343
0.020691
0.005554
0.012390
-0.011993
0.012878
0.013367
0.001160
0.089050
0.213074
0.162292
0.081238
-0.005646
-0.099396
-0.015411
0.065125
0.102234
0.122253
0.122742
0.103210
0.080261
0.046570
0.031921
0.036804
0.038757
0.040710
0.039734
0.048523
0.050964
0.064148
0.047058
0.071472
0.045105
0.019226
-0.017853
0.017273
-0.032013
-0.028107
0.112488
0.260437
0.079773
-0.076447
-0.160431
-0.261993
-0.266388
-0.114044
-0.013947
0.013855
-0.022247
-0.067169
-0.056915
0.080261
0.136902
0.153015
0.132507
0.071472
-0.061310
-0.130646
-0.020782
0.123718
0.199402
0.236023
0.230164
0.178894
0.146179
0.120789
0.096863
0.064148
0.039734
0.014832
-0.018341
-0.021271
-0.057404
-0.085724
-0.104767
-0.121857
-0.127228
-0.121857
-0.117462
-0.116486
-0.091583
-0.069611
-0.061798
-0.063751
-0.073517
-0.068146
-0.059357
-0.065704
-0.036407
-0.027130
-0.014923
-0.009064
-0.015900
-0.007111
0.006531
-0.010040
0.000671
-0.001740
-0.003693
0.002136
0.007996
0.013367
0.001648
0.013855
0.029968
0.012878
0.020203
0.004089
0.001648
0.010437
0.001160
0.002625
0.010437
0.013855
0.011902
0.007507
-0.004181
-0.002228
-0.010040
-0.011993
-0.008575
-0.004181
-0.014435
-0.016876
-0.006622
-0.005646
-0.020294
-0.027130
-0.012482
-0.015411
-0.018829
-0.014923
-0.002228
-0.009064
-0.011017
-0.018829
-0.000763
-0.002228
-0.000275
-0.000763
-0.008087
-0.001740
-0.007111
0.004089
0.011414
0.008484
0.007019
0.004089
0.009460
-0.000275
0.019226
0.014832
0.013855
0.016296
0.016785
0.018250
0.034851
0.037292
0.028503
0.031921
0.041199
0.031921
0.035828
0.043152
0.049500
0.054871
0.051453
0.059753
0.052917
0.057800
0.066589
0.071472
0.068054
0.082703
0.077820
0.056335
0.054871
0.052429
0.065125
0.107117
0.151550
0.124207
0.140320
0.101746
0.104675
0.155945
0.218933
0.116394
0.091003
0.116394
0.167175
0.207703
0.175964
0.124695
0.098328
0.052917
-0.023224
-0.056915
-0.029083
0.063660
0.237488
0.191101
0.141785
-0.007111
-0.206329
-0.069122
-0.003204
-0.011505
-0.039825
-0.038361
-0.021759
-0.010529
-0.009552
-0.004181
0.044128
0.103699
0.087097
0.116882
0.120789
0.087097
0.055847
0.144226
0.264343
0.336609
0.153015
0.080261
0.187683
0.242859
0.220886
0.267273
0.278015
0.326355
0.325867
0.252625
0.176453
0.083679
0.008484
-0.041290
-0.024200
-0.030548
-0.088165
-0.096954
-0.092072
-0.132599
-0.188751
-0.216583
-0.261017
-0.291290
-0.319122
-0.312775
-0.314240
-0.299591
-0.283478
-0.266876
-0.239532
-0.231720
-0.209259
-0.198517
-0.172638
-0.150665
-0.153107
-0.126251
-0.112579
-0.115021
-0.091583
-0.091095
-0.074982
-0.067657
-0.050568
-0.040802
-0.037872
-0.033966
-0.033966
-0.012970
-0.000763
0.001160
0.012390
0.012390
0.014343
0.021179
0.041687
0.041199
0.050964
0.050476
0.054871
0.047546
0.050964
0.038757
0.046082
0.042175
0.050476
0.048523
0.037781
0.025574
0.030945
0.028992
0.018250
0.016785
0.020203
0.011414
-0.008087
-0.017853
-0.005646
-0.013458
-0.015900
-0.012482
-0.012482
-0.023712
-0.013458
-0.014923
-0.021759
-0.024689
-0.023712
-0.025177
-0.034943
-0.027130
-0.032013
-0.019318
-0.039825
-0.035431
-0.032013
-0.032013
-0.042755
-0.030548
-0.029572
-0.027618
-0.034454
-0.031036
-0.027618
-0.011017
-0.010529
0.011902
0.010925
-0.000763
0.012390
0.025085
0.024109
0.035339
0.041199
0.056824
0.048035
0.019714
-0.019318
-0.042755
-0.087189
-0.086212
-0.054962
0.136414
0.243835
0.182800
0.043640
-0.093048
-0.165314
-0.188751
-0.162872
-0.131622
-0.071075
0.069519
0.112976
0.096863
0.043640
0.028992
-0.002716
-0.010529
-0.054474
0.038757
0.057312
-0.005646
-0.067169
-0.093048
-0.010040
0.085632
0.104187
0.116394
0.074890
0.062683
0.056335
0.049500
0.006042
-0.005157
0.031921
0.053894
0.085144
0.133972
0.099304
0.086121
0.191101
0.273132
0.350769
0.461609
0.496277
0.367371
0.258484
0.159851
0.062683
0.150574
0.278015
0.319519
0.244812
0.216492
0.275085
0.269714
0.194519
0.060730
0.004578
-0.046173
-0.085724
-0.128693
-0.138947
-0.131622
-0.149200
-0.141388
-0.149200
-0.152130
-0.153107
-0.134552
-0.134064
-0.135040
-0.144318
-0.130157
-0.122833
-0.118927
-0.121368
-0.111115
-0.117950
-0.108185
-0.093048
-0.079376
-0.089630
-0.071075
-0.066681
-0.070099
-0.062775
-0.076447
-0.055450
-0.060822
-0.054962
-0.057404
-0.061310
-0.068634
-0.057892
-0.063263
-0.043243
-0.042755
-0.051056
-0.039825
-0.035431
-0.037872
-0.044220
-0.041290
-0.026154
-0.032013
-0.031525
-0.022736
-0.028595
-0.018341
-0.017365
-0.021271
-0.010040
-0.008575
-0.020782
-0.009552
-0.008087
-0.004669
-0.006622
-0.005646
-0.008575
-0.008575
0.002136
-0.005157
-0.007111
-0.006134
0.002625
0.000183
-0.003204
0.000671
0.003113
0.007019
-0.004669
-0.001251
-0.004181
0.001160
0.009949
0.004089
-0.004669
0.003113
0.009949
-0.006622
0.009949
-0.002716
0.000183
0.002136
0.009949
0.018250
-0.000763
0.000671
0.016785
0.007019
0.011902
0.002136
-0.006134
-0.013458
-0.015900
-0.010529
-0.008575
-0.001740
-0.007111
-0.005157
-0.010529
-0.017853
-0.021759
-0.014923
0.004578
0.033875
0.084656
0.099792
0.108582
0.104187
0.084656
0.069031
0.047546
0.012390
-0.019318
-0.053986
-0.024689
-0.057404
0.058289
0.153503
0.278015
0.226257
0.342957
-0.031036
-0.247345
-0.211700
-0.093048
0.013367
0.064636
0.128113
0.167175
0.173523
0.140320
0.119812
0.083679
0.040710
0.052917
0.055359
0.070496
0.031921
0.021667
0.042175
0.039246
0.031921
0.028015
0.008484
-0.008087
-0.024689
-0.052032
-0.056915
-0.056915
-0.078888
-0.085236
-0.081818
-0.081329
-0.068146
-0.109161
-0.152618
-0.147736
-0.058868
-0.013458
0.050964
0.062683
0.023132
-0.038361
-0.035431
-0.041779
-0.032990
-0.010040
-0.011993
0.035828
0.088074
0.115906
0.075867
0.018250
0.077332
0.183777
0.169128
0.174500
0.027527
-0.146271
-0.098907
0.040710
0.125183
0.095886
0.060242
0.038269
0.032898
0.020203
0.042664
0.034851
0.032410
0.010437
0.008484
0.020691
0.047058
0.028992
-0.000275
0.012878
0.028503
0.049988
0.057312
0.063660
0.061218
0.055847
0.032898
0.033386
0.015808
0.010437
0.005554
-0.002716
0.003601
-0.004669
-0.016388
-0.007111
-0.019806
-0.017365
-0.012970
-0.014923
-0.010040
-0.008087
-0.014435
-0.010040
0.004089
0.005554
-0.004669
-0.015411
-0.015900
-0.006622
0.007507
0.005066
-0.000275
-0.003204
-0.002716
0.002625
0.000183
-0.010529
-0.006622
-0.004669
-0.002716
-0.009064
-0.003693
-0.007599
0.003113
-0.005157
-0.007599
-0.019806
-0.002716
-0.005157
-0.013458
-0.009064
-0.003693
-0.011505
-0.013947
-0.009064
-0.012970
-0.010529
-0.003693
0.003601
-0.013458
-0.011017
0.002625
-0.015900
-0.011017
-0.005646
0.003113
-0.005646
0.005554
0.001160
0.000671
0.010925
0.002625
0.001648
0.003113
0.001160
0.008484
0.018250
0.015320
0.013855
0.013367
0.003601
-0.001740
-0.008575
-0.018341
-0.020294
-0.029572
-0.032501
-0.025177
-0.025177
-0.054474
-0.042267
-0.017365
-0.009064
0.014832
0.038757
0.028992
-0.005646
-0.040802
-0.153595
-0.261017
-0.314240
-0.269318
-0.323029
-0.311798
-0.077911
0.528992
1.011902
0.686707
-0.105255
-0.505646
-0.499786
-0.312286
-0.045685
0.218933
0.341003
0.379089
0.335632
0.273621
0.224792
0.168152
0.121765
0.096375
0.066101
0.047546
0.021667
0.010925
0.007996
-0.020782
-0.033478
-0.042267
-0.044708
-0.019318
0.015808
0.031433
0.021667
0.003601
-0.030548
-0.030060
0.003113
0.012390
0.019714
0.003601
0.012878
0.030457
0.004089
0.000183
0.007019
0.000671
0.028503
0.030945
0.002136
0.023621
0.120789
0.119324
0.056824
0.011414
-0.024200
-0.037384
-0.042755
0.006042
0.052917
0.084656
0.065125
0.035339
0.007507
0.012390
0.037781
0.012390
0.007019
-0.010040
-0.049103
-0.047638
-0.013458
-0.015900
0.015808
0.065125
0.078308
0.042664
-0.002716
-0.008575
0.001160
0.027039
0.039246
0.056824
0.077332
0.071960
0.060730
0.068054
0.072937
0.052917
0.052917
0.044617
0.047546
0.049988
0.033386
0.033386
0.028015
0.018250
0.013855
0.015320
0.007019
0.010925
0.008484
0.001160
-0.003693
-0.003204
0.008484
0.006042
-0.003204
0.003601
-0.004669
0.001160
0.001648
0.000183
0.003113
0.007996
0.005554
0.012390
0.004578
0.007019
0.009460
0.007507
0.006042
0.010437
0.016296
0.013855
0.013367
0.016785
0.015320
0.000671
0.021667
0.007019
0.014832
0.007019
0.011414
0.005554
-0.004669
-0.003204
-0.005646
-0.001251
0.003601
-0.010529
-0.022247
-0.012482
-0.030548
-0.021759
-0.026154
-0.024200
-0.032501
-0.028107
-0.043243
-0.050079
-0.041779
-0.052521
-0.064240
-0.069611
-0.072052
-0.086700
-0.105255
-0.109161
-0.136993
-0.173126
-0.225372
-0.258575
-0.312775
-0.326935
-0.226837
0.242371
1.011902
1.011902
1.011902
0.591003
-0.100372
-0.696075
-0.869904
-0.283478
0.413757
0.789246
0.921082
0.813171
0.604675
0.360535
0.180359
-0.015411
-0.163849
-0.257111
-0.344513
-0.396759
-0.440216
-0.434357
-0.421661
-0.366974
-0.305939
-0.255157
-0.219513
-0.237579
-0.237091
-0.220001
-0.209259
-0.200470
-0.184357
-0.153595
-0.137970
-0.118439
-0.103302
-0.084747
-0.063751
-0.045197
-0.080353
-0.074005
-0.069122
-0.065216
-0.055450
-0.013458
-0.015411
-0.013947
0.008972
-0.016388
-0.031525
-0.046173
-0.034943
0.004578
0.009949
-0.001740
-0.022247
-0.033966
-0.061798
-0.053009
0.073914
0.118835
0.078796
0.044128
-0.031525
-0.193146
-0.033478
0.059753
0.052917
0.087097
0.122742
0.094421
0.042664
-0.013458
-0.049103
-0.025665
0.037781
0.068054
0.071472
0.081238
0.061707
0.019714
0.000671
0.027527
0.043640
0.047058
0.068542
0.081238
0.116882
0.112976
0.092957
0.095398
0.102234
0.090515
0.093933
0.079773
0.078308
0.070496
0.088562
0.091003
0.091492
0.075867
0.056824
0.051453
0.054382
0.045593
0.045105
0.052429
0.045105
0.030457
0.041687
0.027527
0.017761
0.023621
0.024109
0.026550
0.023132
0.020691
0.029968
0.024597
0.037781
0.032898
0.030457
0.027039
0.025085
0.022156
0.012390
-0.005646
-0.014923
-0.004669
-0.014923
-0.014435
-0.007599
-0.016876
-0.020782
-0.033966
-0.024200
-0.015411
-0.012482
-0.006622
-0.018341
-0.023224
-0.030060
-0.023224
-0.027130
-0.045685
-0.044708
-0.039337
-0.044220
-0.045685
-0.052032
-0.056427
-0.067169
-0.073029
-0.067169
-0.077423
-0.099884
-0.081818
-0.085236
-0.095001
-0.095978
-0.143341
-0.195099
-0.333771
-0.167755
0.957214
1.011902
1.011902
0.933289
-0.154572
-0.987579
-0.916779
-0.273224
0.325867
0.650085
0.755066
0.646179
0.461609
0.250671
0.065613
-0.106232
-0.278107
-0.391388
-0.449005
-0.471954
-0.432892
-0.401154
-0.368927
-0.302521
-0.258575
-0.213654
-0.169708
-0.136017
-0.112091
-0.090607
-0.069122
-0.055450
-0.034943
-0.021271
-0.015411
0.000183
0.008484
0.023621
0.025574
0.024109
0.030945
0.039246
0.019226
-0.011505
-0.005157
0.060730
0.080261
0.069519
0.063660
0.038269
0.019226
0.032898
0.040710
0.050964
0.065613
0.057312
0.035828
0.022156
0.032410
0.039734
0.061218
0.043640
0.028015
-0.011993
-0.003693
0.062195
0.066589
0.101746
0.076355
0.027039
-0.024689
-0.022736
0.134460
0.206726
0.163757
0.103699
0.031433
0.004578
0.050964
0.131531
0.197937
0.189636
0.147644
0.118835
0.097839
0.102234
0.127625
0.118835
0.100281
0.101257
0.070984
0.084656
0.082214
0.087585
0.081726
0.097351
0.066589
0.064148
0.063171
0.070007
0.071960
0.077332
0.067566
0.059753
0.057312
0.058289
0.061218
0.064636
0.048523
0.051453
0.057312
0.033386
0.020691
0.019226
-0.012482
-0.013947
-0.044708
-0.062286
-0.064728
-0.072052
-0.070099
-0.071075
-0.087677
-0.091583
-0.102325
-0.115997
-0.121857
-0.120392
-0.115997
-0.125763
-0.130646
-0.115997
-0.106232
-0.103790
-0.113556
-0.110626
-0.109161
-0.110138
-0.107208
-0.106720
-0.098907
-0.097931
-0.074005
-0.053497
-0.053986
-0.042755
-0.048126
-0.044708
-0.047638
-0.036896
-0.032013
-0.034454
-0.037384
-0.037384
0.025574
0.177917
0.525085
0.882019
0.797546
0.378113
-0.099884
-0.285919
-0.178009
0.065125
0.293640
0.411804
0.418640
0.363953
0.304871
0.213562
0.062683
-0.033966
-0.080353
-0.125763
-0.133575
-0.155060
-0.165802
-0.142365
-0.132599
-0.136993
-0.130646
-0.108185
-0.086212
-0.083282
-0.089142
-0.090118
-0.079865
-0.074493
-0.076935
-0.064728
-0.071075
-0.084747
-0.099884
-0.087677
-0.061798
0.019226
0.034363
0.004578
-0.035919
-0.040314
-0.015411
-0.016388
-0.013947
0.001160
-0.003693
-0.006622
0.028503
0.054382
0.064636
0.078308
0.062195
0.041199
0.043152
0.028992
0.023132
0.018250
-0.001251
0.000671
-0.002716
-0.002716
0.003113
0.008484
-0.007111
-0.008575
-0.025665
-0.040802
-0.056915
-0.051056
-0.060822
-0.046661
-0.041779
-0.036896
-0.025665
-0.032013
-0.039825
-0.046661
-0.048126
-0.048126
-0.047150
-0.049103
-0.046173
-0.002716
0.049988
-0.015900
-0.085236
-0.107208
0.041687
0.163757
0.142761
0.078796
-0.049591
-0.211212
-0.070099
0.036316
0.123230
0.120300
0.130554
0.113953
0.105164
0.110046
0.104187
0.106140
0.070984
0.090515
0.091492
0.125183
0.163269
0.156433
0.174500
0.130066
0.126160
0.144226
0.102234
0.053406
0.033875
0.076843
0.073425
0.002625
0.021667
0.057312
0.063171
0.107117
0.170105
0.178406
0.056335
0.021667
0.048523
0.012878
0.046082
0.033386
0.051453
0.070984
0.085144
0.070007
0.068542
0.070007
0.036804
0.017273
-0.025177
-0.074005
-0.095001
-0.107208
-0.103302
-0.111603
-0.130646
-0.140900
-0.138458
-0.136505
-0.144318
-0.152130
-0.145782
-0.159454
-0.157013
-0.146271
-0.144806
-0.145782
-0.133575
-0.117950
-0.104767
-0.090118
-0.072540
-0.064240
-0.074005
-0.080841
-0.071564
-0.065704
-0.048615
-0.036407
-0.017365
-0.014923
-0.022736
-0.010040
-0.005646
0.008484
0.017273
0.035828
0.054871
0.062683
0.072937
0.082703
0.075378
0.089050
0.099304
0.102722
0.095398
0.085144
0.080750
0.095886
0.108093
0.112976
0.111511
0.099792
0.094421
0.079285
0.064636
0.059753
0.058777
0.045593
0.020691
-0.003204
-0.012970
-0.006134
-0.009064
-0.016876
-0.020782
-0.018829
-0.020782
-0.028595
-0.020782
-0.022247
-0.029083
-0.027130
-0.021759
-0.032990
-0.027618
-0.027618
-0.020782
-0.029083
-0.012482
-0.023224
-0.015900
-0.027618
-0.009552
-0.012482
-0.016388
-0.018341
-0.012970
-0.004181
-0.011993
-0.010040
-0.009064
-0.006134
-0.003693
-0.002716
-0.001740
-0.004669
0.001160
0.004089
0.002136
0.005554
-0.000763
-0.001740
0.013855
0.009949
-0.000275
0.004089
0.015320
0.001160
0.005066
0.010437
0.006531
0.008972
0.009460
0.010925
0.005066
0.008972
0.007507
0.005554
0.009949
0.006531
0.009460
0.015320
0.009460
0.006531
0.026062
-0.000763
0.004089
0.005554
0.009949
0.005066
0.005066
0.000183
-0.002228
0.002625
-0.004669
0.004578
0.002625
0.008484
-0.007111
0.002136
-0.009064
-0.009064
-0.006622
-0.032013
-0.039825
-0.045197
-0.019318
0.002625
0.035339
0.016785
0.012878
0.109070
0.289734
0.364441
0.336609
0.393250
0.412781
0.083679
-0.377228
-0.805450
-0.846466
-0.371857
-0.048615
0.468933
0.917664
0.794128
0.225281
-0.231232
-0.383575
-0.527618
-0.450958
-0.266876
-0.021759
0.164734
0.200867
0.167664
0.171082
0.191101
0.214539
0.216003
0.200378
0.170593
0.160828
0.137878
0.112976
0.100769
0.096375
0.073914
0.046570
0.039246
0.023621
0.005554
0.002625
-0.006134
-0.009064
-0.021759
-0.017853
-0.035431
-0.034943
-0.031036
-0.037872
-0.026154
-0.026154
-0.021759
-0.024200
-0.018341
-0.015411
-0.025665
-0.022736
-0.021759
-0.022736
-0.011505
-0.022247
-0.014435
-0.027130
-0.014923
-0.012482
-0.014435
-0.018829
-0.016388
-0.001251
-0.016388
-0.018341
-0.012482
-0.014435
-0.022736
-0.015900
-0.022247
-0.036896
-0.025177
-0.023224
-0.015411
-0.022736
-0.022736
-0.023224
-0.034943
-0.023224
-0.031525
-0.014923
-0.025177
-0.023224
-0.008575
-0.010529
-0.015900
-0.014435
-0.004181
0.000183
0.023621
0.016296
0.017761
-0.000763
-0.000763
0.016296
0.028992
0.007019
0.025574
0.016296
0.018250
0.014832
0.027039
0.014343
0.014832
0.016296
0.005066
0.012878
-0.001251
-0.005157
-0.000275
-0.000763
-0.002228
0.011902
-0.001251
-0.003204
0.005066
0.001648
-0.003693
-0.001740
0.001648
-0.006134
0.008484
0.009949
-0.003693
0.005066
0.000671
-0.003204
0.003113
-0.009064
0.000671
0.002625
-0.005646
-0.001740
-0.006134
-0.005646
-0.012970
-0.019806
-0.006622
-0.022247
-0.023712
-0.017365
-0.032990
-0.017853
-0.021271
-0.027618
-0.021271
-0.024200
-0.027130
-0.039337
-0.037872
-0.026642
-0.036407
-0.021271
-0.024689
-0.016388
-0.026642
-0.021759
-0.021271
-0.026154
-0.026154
-0.021759
-0.028595
-0.031525
-0.036896
-0.039825
-0.049591
-0.059357
-0.064240
-0.079376
-0.090607
-0.098907
-0.133087
-0.138458
-0.173126
-0.199982
-0.230743
-0.265411
-0.244415
0.020203
0.676453
1.011902
1.011902
1.011902
0.685730
0.314636
-0.019318
-0.080841
0.284363
0.740417
0.964050
1.011902
0.959167
0.828796
0.720398
0.608093
0.458191
0.239441
0.021179
-0.153595
-0.253204
-0.345001
-0.469025
-0.405060
-0.281525
-0.233673
-0.232208
-0.252228
-0.261017
-0.238556
-0.246368
-0.208282
-0.208771
-0.187775
-0.189728
-0.178986
-0.152618
-0.152130
-0.129181
-0.131134
-0.123322
-0.121857
-0.117950
-0.117462
-0.129181
-0.144806
-0.149200
-0.163361
-0.167755
-0.186798
-0.166290
-0.169708
-0.178986
-0.163361
-0.165314
-0.154572
-0.156036
-0.158966
-0.149200
-0.124786
-0.134552
-0.126251
-0.115021
-0.119415
-0.112091
-0.100372
-0.101349
-0.094025
-0.081818
-0.076447
-0.073029
-0.069611
-0.058380
-0.058868
-0.052521
-0.040802
-0.044220
-0.032990
-0.033966
-0.031525
-0.021759
-0.020782
-0.018341
-0.014435
-0.010529
-0.006134
-0.002716
-0.003204
-0.002228
-0.012482
-0.002716
-0.001740
0.004089
0.003601
-0.002228
0.008972
0.008972
0.014832
0.015320
0.008484
0.014832
0.024109
0.011414
0.018738
0.015808
0.023132
0.025085
0.022644
0.022156
0.032898
0.029968
0.032410
0.032898
0.019226
0.017273
0.036316
0.032410
0.034851
0.032410
0.026062
0.028015
0.031433
0.025574
0.027527
0.030457
0.022156
0.024109
0.040222
0.042175
0.031433
0.041199
0.041687
0.040710
0.051453
0.050964
0.049011
0.056335
0.049500
0.050964
0.053894
0.052917
0.043640
0.037781
0.022644
0.002625
-0.013947
-0.025665
-0.007599
-0.027618
-0.035919
-0.033478
-0.020782
-0.021759
-0.042267
-0.059845
-0.055450
-0.068634
-0.080841
-0.080841
-0.091583
-0.101349
-0.128204
-0.147247
-0.175568
-0.207794
-0.260529
0.168640
1.011902
1.011902
1.011902
0.758972
-0.107697
-0.661407
-0.445587
0.140320
0.499695
0.649597
0.702332
0.670105
0.568054
0.443054
0.253601
0.085632
-0.011505
-0.118439
-0.199005
-0.241974
-0.277618
-0.269318
-0.274200
-0.270782
-0.222443
-0.214142
-0.210724
-0.200958
-0.177032
-0.164337
-0.190704
-0.153107
0.000671
0.047058
-0.012970
-0.024689
-0.105255
-0.222931
-0.082794
0.022156
0.033875
0.021667
0.039734
0.040710
0.035339
0.022156
0.005066
0.009460
0.028015
0.033875
0.031433
0.018250
0.025574
0.035828
0.030457
0.019226
0.029480
0.037292
0.019714
0.024597
0.024109
0.015808
0.023132
0.011414
0.012390
0.022644
0.017273
0.014832
0.018738
0.003113
0.018250
0.019714
0.011902
0.013855
0.015320
0.009460
0.019226
0.011902
0.015808
0.022644
0.028503
0.016785
0.027527
0.020203
0.015808
0.023621
0.029480
0.020203
0.027527
0.030457
0.033386
0.025574
0.020691
0.045593
0.042664
0.032410
0.032410
0.035828
0.035339
0.034363
0.026062
0.033386
0.028992
0.029480
0.028015
0.024597
0.008972
0.019714
0.020691
0.012390
0.017273
0.010437
0.007019
-0.007111
0.002136
0.000671
0.000671
0.000183
-0.013458
0.002625
0.007507
0.006042
-0.009552
-0.000275
0.004089
-0.012970
-0.002716
-0.008087
-0.023712
-0.019806
-0.024689
-0.024689
-0.025665
-0.011993
-0.021271
-0.017853
-0.024689
-0.047150
-0.064240
-0.075958
-0.094513
-0.119904
-0.107697
-0.122345
-0.110138
-0.104767
-0.132111
-0.125275
-0.105743
-0.108185
-0.117950
-0.128693
-0.149689
-0.157501
-0.185822
-0.218048
-0.226837
-0.240021
-0.245880
-0.158478
0.281921
0.881531
1.011902
1.011902
0.757996
0.373230
0.007507
-0.089630
0.033386
0.216003
0.420593
0.622742
0.721863
0.725769
0.635925
0.477722
0.272156
0.073425
-0.084259
-0.197052
-0.243439
-0.244415
-0.235138
-0.229279
-0.223907
-0.217560
-0.206818
-0.211212
-0.175079
-0.131622
-0.131134
-0.121857
-0.101349
-0.086700
-0.040314
-0.026642
-0.008575
-0.058868
-0.070587
-0.076935
-0.072540
-0.073517
-0.057892
-0.080353
-0.052032
-0.047638
-0.105743
-0.089142
0.068054
0.089050
0.059265
0.020203
-0.110138
-0.108185
-0.003204
0.024109
0.070984
0.087585
0.084167
0.056824
0.046570
0.053894
0.057800
0.037781
0.055847
0.055847
0.049011
0.043640
0.030457
0.032898
0.021179
0.012878
0.011902
-0.004181
-0.014435
-0.011993
-0.017365
-0.027130
-0.025177
-0.017853
-0.018341
-0.014435
-0.017365
-0.029572
-0.007599
-0.024689
-0.016388
-0.018829
-0.013947
-0.021271
-0.008575
-0.013458
-0.008087
0.002136
-0.011993
-0.015411
-0.005646
0.001648
0.005554
-0.005646
-0.003693
0.007019
0.010437
0.013367
0.010437
0.014343
0.030945
0.029480
0.032898
0.042175
0.046082
0.040710
0.041687
0.020691
0.004089
0.004578
-0.011993
-0.010529
-0.008575
-0.014923
-0.008575
-0.006622
-0.003693
-0.004669
-0.022736
-0.059845
-0.116486
-0.152618
-0.165314
-0.113068
-0.095978
-0.050568
-0.026154
-0.072052
-0.130157
-0.202423
-0.201935
-0.135040
-0.148712
-0.155060
-0.160919
-0.180939
-0.185333
0.017761
0.351257
0.562683
0.607605
0.562195
0.429871
0.082214
-0.114044
0.058289
0.301941
0.496277
0.589050
0.593933
0.507507
0.416199
0.300476
0.191589
0.104675
0.047546
-0.002716
-0.043732
-0.075470
-0.094025
-0.103790
-0.109161
-0.112579
-0.108185
-0.098419
-0.100372
-0.078400
-0.090118
-0.089142
-0.088165
-0.105255
-0.096954
-0.102325
-0.100372
-0.092072
-0.082306
-0.066681
-0.065704
-0.069122
-0.065704
-0.065216
-0.071075
-0.060822
-0.053986
-0.063751
-0.067169
-0.026154
-0.030060
-0.018341
-0.021759
-0.011017
-0.033966
-0.029572
-0.033478
-0.010040
0.007996
-0.001251
-0.007599
0.006042
0.008972
0.011414
0.014343
0.006042
0.011414
0.021179
0.000671
-0.015411
0.035828
0.077820
0.055359
0.028015
-0.002716
-0.076447
-0.199005
-0.165802
-0.088654
0.062683
0.083191
0.049988
0.018738
-0.033478
-0.019318
0.013367
0.029480
0.034851
0.041687
0.060730
0.066589
0.064148
0.052917
0.039734
0.023132
0.042175
0.068542
0.109070
0.088074
0.076843
0.042175
0.012390
-0.001251
-0.018829
-0.024200
-0.050079
-0.063751
-0.068146
-0.075470
-0.069611
-0.061798
-0.072052
-0.067169
-0.062775
-0.048126
-0.038361
-0.040314
-0.055450
-0.051056
-0.041290
-0.028107
-0.029572
-0.023224
-0.009064
-0.029572
-0.031525
-0.046661
-0.050568
-0.067657
-0.047638
-0.063263
-0.069122
-0.077423
-0.068146
-0.109161
-0.157501
-0.221954
-0.234161
-0.118439
0.191101
0.524597
0.670105
0.597351
0.480652
0.372742
0.334167
0.290222
0.301453
0.389343
0.480652
0.575867
0.633972
0.641785
0.595398
0.535828
0.460144
0.370300
0.271667
0.167664
0.070984
-0.003693
-0.059357
-0.098419
-0.141388
-0.190216
-0.227325
-0.273224
-0.301544
-0.336212
-0.308380
-0.258087
-0.195587
-0.181427
-0.192657
-0.194611
-0.184845
-0.178986
-0.154572
-0.131134
-0.110626
-0.106720
-0.095001
-0.088165
-0.075470
0.013367
0.014832
-0.041779
-0.043732
-0.009552
0.001648
0.004089
-0.006622
-0.014435
-0.036407
-0.057404
-0.055939
-0.056427
-0.072540
-0.071075
-0.084259
-0.090118
-0.130157
-0.096466
-0.086700
-0.082794
-0.090607
-0.078400
-0.085724
-0.092072
-0.071075
-0.053497
-0.032013
-0.048126
-0.055939
-0.067657
-0.050079
-0.044220
-0.024200
-0.022736
-0.019318
-0.003693
-0.007599
0.010925
0.000183
-0.011505
-0.025665
-0.014923
-0.047638
-0.067657
-0.103790
-0.108673
-0.094513
-0.076447
-0.084747
-0.083771
-0.074982
-0.111115
-0.099396
-0.095001
-0.110626
-0.019806
0.036804
-0.001251
-0.023712
-0.094025
-0.247345
-0.176056
-0.061310
0.021179
0.007019
0.001160
0.052917
0.065613
0.013855
-0.071564
-0.131134
-0.090607
-0.031525
-0.074493
-0.080841
-0.069122
-0.067657
-0.074493
-0.056915
-0.011017
-0.011505
-0.009064
-0.019806
-0.072052
-0.171661
-0.233673
0.264343
1.011902
1.011902
1.011902
0.211121
-0.662872
-0.843048
-0.345490
0.281433
0.598816
0.621765
0.520691
0.385925
0.250183
0.115417
0.011902
-0.068146
-0.136017
-0.181427
-0.176056
-0.181915
-0.164825
-0.138458
-0.104767
-0.084747
-0.051544
-0.037872
-0.041779
-0.018829
-0.031525
-0.027130
-0.012970
-0.023224
-0.019806
-0.006622
-0.021759
-0.027618
-0.031036
-0.033966
-0.026642
-0.031525
-0.038361
-0.048615
-0.037872
-0.032013
-0.031036
-0.037384
-0.049103
-0.044708
-0.045197
-0.046173
-0.050079
-0.032013
-0.032501
-0.039337
-0.036407
-0.026642
-0.028107
-0.029083
-0.031525
-0.032013
-0.036407
-0.022247
-0.024689
-0.019806
-0.017365
-0.011993
-0.022736
-0.026642
-0.017853
-0.014923
-0.012482
-0.002228
-0.008575
-0.001740
-0.011017
-0.005157
-0.014923
-0.007599
-0.014435
-0.005646
-0.006134
-0.003693
-0.002228
-0.001251
0.011414
-0.009552
0.005066
0.005554
0.004089
-0.002228
-0.002716
0.000183
0.012390
0.015320
0.014832
0.015320
0.011414
0.014343
0.007019
0.007507
0.002625
0.015808
0.049500
0.038757
-0.005157
-0.020782
-0.051056
-0.097443
-0.114044
-0.128204
-0.129669
-0.049591
-0.034943
-0.029083
0.010925
0.036804
0.045593
0.048035
0.030945
0.045593
0.069031
0.163269
0.188171
0.187195
0.155945
0.126648
0.135437
0.112488
0.131531
0.143250
0.135437
0.144226
0.127625
0.095398
0.039734
-0.028107
-0.072052
-0.091583
-0.115997
-0.125763
-0.131622
-0.132111
-0.136505
-0.145294
-0.128204
-0.146271
-0.162384
-0.135529
-0.065216
0.002136
0.070984
0.129578
0.106628
0.035828
0.015320
0.017761
0.065613
0.104675
0.118347
0.145691
0.167664
0.132996
0.226746
0.322937
0.250671
0.209656
0.089050
-0.048615
0.093445
0.160828
0.177917
0.180847
0.172058
0.135925
0.135437
0.116394
0.097351
0.124207
0.151062
0.181824
0.170593
0.128601
0.101746
0.077820
0.063660
0.022644
0.025085
0.044617
0.062195
0.056824
0.061707
0.036316
0.018738
-0.013947
-0.034943
-0.065704
-0.069611
-0.100372
-0.116486
-0.158966
-0.176056
-0.169220
-0.130646
-0.076935
-0.029083
-0.020294
-0.048615
-0.091095
-0.100372
-0.088654
-0.062286
-0.043732
-0.040802
-0.044220
-0.015411
-0.004669
-0.021271
-0.013947
-0.002228
-0.004669
0.001160
-0.002228
-0.007599
-0.003204
-0.018341
-0.021759
-0.023712
-0.025177
-0.015411
-0.003204
0.004578
0.008484
-0.026642
-0.023224
-0.023224
-0.023712
-0.010040
0.001648
0.005554
-0.006134
0.008484
0.007996
0.000671
0.007996
0.000183
-0.012482
-0.004669
-0.001740
-0.002228
-0.024200
-0.034454
-0.040314
-0.043732
0.004578
0.119324
0.240417
0.271667
0.248718
0.120789
-0.092072
-0.223419
-0.022247
0.100769
0.191101
0.191101
0.143738
0.132996
0.118347
0.071472
0.034851
0.073914
0.106628
0.087585
0.091003
0.097351
0.057312
0.067078
0.038757
0.086609
0.121277
0.116394
0.126648
0.120300
0.132507
0.136414
0.170593
0.189636
0.219421
0.202820
0.169617
0.153992
0.120300
0.082703
0.062195
0.056335
0.080261
0.088074
0.062195
0.032410
0.024109
-0.005157
-0.055939
-0.085236
-0.106232
-0.113068
-0.105743
-0.115509
-0.123810
-0.149200
-0.184357
-0.254181
-0.279083
-0.261017
-0.246857
-0.175079
-0.124298
-0.157501
-0.180939
-0.156036
-0.154083
-0.161896
-0.154083
-0.128204
-0.109161
-0.088165
-0.060822
-0.042267
-0.027618
0.008972
0.033386
0.023621
0.025085
0.022644
0.021179
0.026062
0.030457
0.043152
0.033875
0.040710
0.031921
0.019226
0.007507
0.034363
0.052429
0.040710
0.020691
0.015320
0.010925
0.012878
0.012878
0.022156
0.028015
0.028015
0.033875
0.033386
0.042664
0.063171
0.050476
0.051453
0.043640
0.022644
0.033386
0.026062
0.026062
0.027039
0.026550
0.013367
-0.012482
-0.006622
-0.014435
-0.005646
-0.000763
-0.001740
0.010925
0.011902
0.000671
0.011414
0.003113
0.004089
0.009949
0.016296
0.029480
0.038757
0.028015
0.017273
0.022644
0.034851
0.029480
0.035828
-0.013947
-0.026154
0.067566
0.223328
0.259949
0.168152
-0.040802
-0.300568
-0.223907
-0.001251
0.116394
-0.010040
-0.130157
0.013855
0.273621
0.515808
0.493835
0.162292
-0.075470
-0.359650
-0.408478
-0.154083
0.134460
0.252136
0.227722
0.150085
0.090027
0.044617
-0.009552
-0.040314
-0.047150
-0.046173
-0.033478
-0.016876
-0.021759
-0.035919
-0.030060
-0.006622
0.002136
0.012390
0.041199
0.039734
0.016296
-0.003204
-0.048126
-0.102814
-0.076447
-0.033478
0.001648
0.011414
0.017761
-0.004669
-0.008575
-0.022247
-0.024200
-0.018829
-0.026642
-0.025665
0.005066
0.017273
0.028015
0.041199
0.049500
0.064636
0.067078
0.082703
0.064148
0.066589
0.088562
0.111023
0.115906
0.110046
0.137390
0.134949
0.130554
0.103210
0.076843
0.080750
0.105652
0.150574
0.124207
0.106140
0.116882
0.116882
0.099304
0.078796
0.061707
0.049011
0.041687
0.040222
0.024597
0.009460
-0.009552
-0.020294
-0.044220
-0.056915
-0.059845
-0.068634
-0.059845
-0.071564
-0.082794
-0.098419
-0.092072
-0.090607
-0.088654
-0.083282
0.005066
0.028503
0.021179
-0.021271
-0.080841
-0.113556
-0.071075
-0.037872
-0.020294
-0.022736
-0.007111
0.000183
-0.003693
-0.005646
-0.012970
-0.017853
-0.017365
-0.026642
-0.031036
-0.034943
-0.030060
-0.038361
-0.048615
-0.059845
-0.055939
-0.032013
-0.020782
-0.012482
-0.011017
-0.005157
-0.021271
-0.008087
0.023132
0.027527
0.023621
0.024109
0.029480
0.034363
0.021667
0.091492
0.245300
0.312195
0.311218
0.228699
0.070984
0.014832
0.075867
0.243835
0.302917
0.253601
0.212585
0.231140
0.221863
0.193542
0.156921
0.141785
0.117859
0.111511
0.092468
0.096375
0.089050
0.055359
0.026062
0.012878
0.007019
-0.004669
-0.004669
-0.014923
-0.033966
-0.048615
-0.058380
-0.058380
-0.052521
-0.059357
-0.072052
-0.057404
-0.067657
-0.078888
-0.073029
-0.058380
-0.053009
-0.060822
-0.066681
-0.040314
-0.042755
-0.033966
-0.042267
-0.035919
-0.026154
-0.025665
-0.022736
-0.003693
0.004578
-0.004181
-0.018341
-0.023224
-0.056915
-0.056427
-0.115997
-0.150665
-0.133087
-0.035919
-0.005646
-0.013947
-0.010040
-0.056915
-0.070587
-0.073517
-0.062775
-0.075470
-0.040802
-0.026154
-0.017365
-0.021759
-0.062775
-0.105743
-0.110138
-0.057404
-0.031036
0.008484
0.028503
0.042664
0.084656
0.112488
0.081238
0.007996
-0.015411
-0.015900
0.022644
0.072937
0.078796
0.038269
-0.028595
-0.045197
0.024597
0.087097
0.088562
0.056824
0.022156
0.003113
-0.022247
-0.042267
-0.070099
-0.074493
-0.086700
-0.089142
-0.084747
-0.092560
-0.080841
-0.076935
-0.063751
-0.067657
-0.062286
-0.048615
-0.027618
-0.028107
-0.027618
-0.020294
-0.002716
-0.014435
-0.002716
-0.004669
-0.002228
0.001648
-0.012970
-0.002228
0.007507
0.017273
0.003601
0.003601
0.002625
-0.007599
-0.037384
-0.125275
-0.178009
-0.179474
-0.145294
0.043152
0.341492
0.205750
-0.090118
-0.275665
-0.027618
0.046570
0.028992
0.004578
0.050476
0.122253
0.112976
0.082703
0.273621
0.470398
0.382507
0.273621
0.250671
0.339050
0.504089
0.632996
0.474304
0.160828
-0.041290
0.051941
0.235046
0.361023
0.401550
0.385925
0.339539
0.218445
0.146179
0.052429
-0.060333
-0.116486
-0.129669
-0.108185
-0.095490
-0.061310
-0.059845
-0.080841
-0.111603
-0.132599
-0.141876
-0.134064
-0.096954
-0.090607
-0.106232
-0.117462
-0.101837
-0.105743
-0.095001
-0.104767
-0.104767
-0.085236
-0.063263
-0.070099
-0.058868
-0.068146
-0.058868
-0.067657
-0.054474
-0.046661
-0.048126
-0.053497
-0.032990
-0.033478
-0.029572
-0.023712
-0.036896
-0.022247
-0.022736
-0.014435
-0.040802
-0.061310
-0.061310
-0.046661
-0.043243
-0.058380
-0.057404
-0.034943
-0.011993
0.006531
0.021179
-0.013947
-0.041779
-0.032013
-0.034454
-0.011017
0.007996
0.017273
0.024597
0.034363
0.050476
0.086609
0.063171
0.061707
0.063660
0.071472
0.075867
0.079773
0.063171
0.083679
0.070984
0.051453
0.046570
0.035339
0.040222
0.026550
0.025085
-0.008575
-0.049591
-0.050568
-0.021271
-0.034454
-0.030060
-0.058380
-0.072540
-0.116486
-0.146271
-0.144806
-0.156036
-0.157990
-0.152618
-0.121857
-0.104767
-0.070099
-0.057404
-0.090118
-0.081329
-0.053009
-0.038361
-0.018829
0.002625
0.047546
0.042664
-0.010040
-0.055450
-0.071075
-0.006622
0.012390
0.000183
0.037781
0.012878
0.084656
0.110535
0.078308
0.098328
0.116394
0.094910
0.118347
0.077820
0.071960
0.110535
0.154480
0.257507
0.353210
0.373718
0.311707
0.190613
0.151062
0.186218
0.197449
0.187683
0.153503
0.117371
0.068542
0.042175
0.025574
0.001160
-0.020782
-0.072052
-0.100861
-0.121368
-0.161407
-0.187775
-0.209747
-0.199005
-0.181427
-0.187775
-0.145782
-0.152618
-0.176544
-0.179474
-0.150177
-0.099884
-0.052032
-0.008087
-0.052032
-0.053986
-0.028595
-0.033478
-0.025665
0.033386
0.141296
0.281433
0.277039
0.213074
0.031921
-0.037872
0.015808
0.090027
0.189148
0.231628
0.224304
0.240417
0.290222
0.244324
0.241394
0.149597
-0.028107
-0.010529
0.130554
0.161316
0.162781
0.139343
0.112000
0.108582
0.091003
0.083679
0.065613
0.064148
0.033875
0.022156
-0.004669
-0.042755
-0.057892
-0.040314
-0.023712
-0.011505
-0.036407
-0.051056
-0.048126
-0.054962
-0.081329
-0.088654
-0.058380
-0.044220
-0.014923
0.004089
0.022156
0.057800
0.070984
0.070984
0.061218
0.088562
0.088562
0.082214
0.093933
0.103699
0.109070
0.087097
0.091492
0.092468
0.065613
0.045593
0.035339
0.017273
0.006042
-0.020294
-0.004669
-0.021271
-0.033966
-0.032990
-0.064240
-0.076935
-0.087677
-0.074982
-0.068146
-0.059357
-0.068634
-0.072052
-0.082306
-0.070099
-0.073029
-0.063263
-0.066193
-0.059357
-0.052032
-0.059845
-0.070099
-0.062286
-0.054962
-0.051544
-0.047638
-0.045197
-0.048126
-0.051544
-0.037872
-0.032990
-0.047150
-0.036896
-0.047150
-0.042755
-0.047638
-0.042267
-0.048126
-0.058868
-0.066681
-0.065704
-0.082306
-0.099884
-0.145782
-0.220001
-0.265411
-0.265900
-0.283966
-0.292755
-0.246368
-0.179474
1.011902
1.011902
1.011902
0.175476
-0.876251
-0.987579
-0.984650
0.210632
0.853210
0.952332
0.814148
0.598816
0.348328
0.148621
-0.009552
-0.129669
-0.227325
-0.266388
-0.275177
-0.258575
-0.238068
-0.221954
-0.195587
-0.179962
-0.147736
-0.140900
-0.127228
-0.112091
-0.110138
-0.092072
-0.043243
-0.032501
-0.046173
-0.039337
-0.023224
-0.003693
0.008972
0.003601
-0.002716
-0.001740
0.005554
0.000183
-0.001740
-0.002228
-0.010529
-0.004669
-0.008575
-0.009064
-0.014923
-0.010529
-0.015900
-0.004181
0.015808
0.013855
0.007019
0.011414
0.008972
0.001648
-0.002228
-0.009552
0.006531
-0.013458
0.041687
0.105652
0.059265
0.043640
0.157898
0.158386
0.118347
0.094910
-0.090607
-0.074005
0.110535
0.139343
0.148621
0.128601
0.114929
0.103699
0.115417
0.091980
0.090027
0.092468
0.091980
0.089050
0.094421
0.048523
-0.016876
-0.076935
-0.096954
-0.036407
0.011414
0.042175
0.062195
0.026062
-0.030548
-0.085724
-0.122345
-0.121857
-0.091095
-0.043732
-0.000763
-0.044708
-0.056915
-0.045197
-0.033478
-0.027618
-0.019318
0.003113
0.023621
0.008484
0.025574
0.049500
0.040222
0.022644
0.017761
0.027039
0.026062
0.035339
0.023132
0.017761
0.029968
0.009949
0.011414
0.009460
0.000671
0.008484
0.006042
0.002625
0.003601
0.025085
0.033386
0.029968
0.013855
-0.000275
-0.004181
0.007019
0.019226
0.026550
0.021179
0.042175
0.042175
0.057800
0.071472
0.049500
0.023621
0.028992
0.056824
0.074402
0.093445
0.101746
0.142273
0.203308
0.256531
0.325867
0.453308
0.494812
0.538269
0.593933
0.590027
0.507996
0.327332
0.085144
-0.028595
0.022644
0.246277
0.390808
0.403503
0.321472
0.221375
0.085144
-0.065704
-0.179962
-0.231720
-0.273712
-0.309357
-0.331329
-0.334259
-0.300079
-0.281036
-0.267365
-0.237091
-0.214142
-0.192657
-0.191681
-0.178986
-0.159943
-0.155548
-0.142365
-0.115997
-0.099396
-0.093536
-0.087677
-0.092072
-0.097931
-0.082794
-0.074493
-0.078888
-0.069611
-0.049103
-0.043732
-0.037384
-0.024200
-0.021271
-0.023224
-0.009552
0.001648
-0.003204
-0.001740
0.015320
0.016785
0.012878
0.020203
0.027527
0.028015
0.028503
0.016785
0.037292
0.025574
0.026550
0.032410
0.023132
0.020691
0.031921
0.027039
0.024597
0.040222
0.036316
0.019226
0.012390
-0.026642
-0.052032
-0.088654
-0.085236
-0.083771
-0.073029
-0.100861
-0.091095
-0.058868
-0.051056
-0.032990
-0.029083
-0.051056
-0.089142
-0.173615
-0.193634
-0.154083
-0.115997
-0.036407
-0.041779
-0.098907
-0.110626
-0.098419
0.008972
0.178894
0.316589
0.100769
-0.055450
-0.090118
-0.065216
0.040710
0.149597
0.161804
0.072937
0.043640
0.136902
0.145203
0.099792
-0.023712
0.068054
0.185242
0.163269
0.041687
-0.032501
-0.066193
-0.021271
0.023132
0.077820
0.062683
0.017761
0.005554
0.049988
0.071960
0.057800
0.070984
0.129089
0.111023
0.125183
0.149597
0.142273
0.113953
0.025085
-0.036896
0.005554
0.076843
0.132019
0.112000
0.070984
0.028503
-0.002228
-0.005646
-0.026642
-0.038361
-0.057404
-0.061798
-0.071564
-0.061310
-0.052032
-0.038849
-0.039825
-0.045197
-0.042755
-0.053497
-0.049103
-0.047638
-0.050079
-0.041779
-0.049591
-0.032013
-0.029083
-0.018829
-0.003204
0.029480
0.044617
0.065125
0.076843
0.063660
0.060242
0.060242
0.000671
-0.015411
0.010925
0.058777
0.086121
0.085632
0.086609
0.104187
0.100281
0.087097
0.046082
0.030945
0.018738
0.003601
0.006042
0.003113
0.004578
0.008484
0.007507
0.014343
0.014343
0.012878
0.007507
0.004089
0.001648
0.020691
0.051941
0.075378
0.056335
0.013855
0.008972
0.027039
0.017273
0.043640
0.067566
0.072449
0.067566
0.068054
0.066101
0.049988
0.055847
0.046082
0.055359
0.050476
0.047058
0.049988
0.036804
0.021667
0.016785
0.030457
0.008484
0.006042
0.006042
-0.000763
-0.012482
-0.002228
-0.000275
-0.018341
-0.014435
-0.018341
-0.017853
-0.006622
-0.015900
-0.011017
-0.014923
-0.009064
-0.023224
-0.015900
-0.009552
-0.009064
-0.021271
-0.021759
-0.004669
-0.011017
-0.007111
-0.009064
0.005554
0.001160
-0.005646
0.002625
0.010437
0.015320
0.015320
0.004578
0.009460
0.016785
0.023621
0.030457
0.028503
0.038269
0.030457
-0.000763
-0.030060
-0.053497
-0.058380
-0.009064
0.047546
0.105652
0.104187
0.051941
-0.091095
-0.161896
-0.023712
0.178406
0.310730
0.442566
0.216980
-0.073517
-0.091583
-0.149689
-0.089630
0.105164
0.194031
0.185242
0.133972
0.078796
0.052917
0.015320
-0.006134
-0.016876
-0.021271
-0.046173
-0.067657
-0.059845
-0.052521
-0.051544
-0.042755
-0.038849
-0.034454
-0.025177
-0.054474
-0.080353
-0.073517
-0.087677
-0.053986
0.031921
0.008972
-0.011017
-0.028595
-0.056915
-0.067169
-0.031036
0.022156
0.090515
0.068054
0.080750
-0.141388
-0.187775
-0.005157
0.064148
0.090027
0.063171
0.064148
0.049988
0.020203
-0.007599
0.004089
0.005066
0.010437
0.007507
-0.000275
0.007507
0.008484
-0.006134
0.000183
-0.000275
-0.012970
0.016785
0.026550
0.011902
0.016785
0.012390
0.023621
0.019226
0.020691
0.028015
0.013855
0.026550
0.030945
0.016296
0.028503
0.035828
0.021667
0.022644
0.033875
0.016296
0.028992
0.017273
0.032898
0.028503
0.023132
0.032898
0.017273
0.033386
0.034851
0.042175
0.020691
0.007996
0.013855
-0.020294
-0.057404
-0.052521
-0.000275
0.101257
0.209656
0.305359
0.214050
0.126648
0.096863
0.080261
0.096863
0.124207
0.175476
0.200867
0.223816
0.233582
0.235535
0.227722
0.211121
0.185242
0.168152
0.144226
0.114441
0.097839
0.076843
0.061707
0.038269
0.032410
0.019714
0.011902
0.003113
-0.002228
-0.021759
-0.018829
-0.014435
-0.043243
-0.047150
-0.055939
-0.072052
-0.069611
-0.067657
-0.070099
-0.074982
-0.070099
-0.082306
-0.097443
-0.099396
-0.102325
-0.091095
-0.085236
-0.094025
-0.105255
-0.103790
-0.110626
-0.117462
-0.112091
-0.105255
-0.095001
-0.055450
-0.049591
-0.073517
-0.061310
-0.050079
-0.040314
-0.046661
-0.039825
-0.041779
-0.035431
-0.043243
-0.038849
-0.018829
-0.005646
0.044617
0.080261
0.092468
0.132507
0.146667
0.125183
0.108582
0.203308
0.390320
0.594421
0.151062
-0.530060
-0.526154
-0.234650
-0.049591
0.359070
0.680847
0.423523
0.058289
-0.158478
-0.244904
-0.241974
-0.200958
-0.165802
-0.149200
-0.136993
-0.117462
-0.095978
-0.075958
-0.064240
-0.112579
-0.142365
-0.137970
-0.126740
-0.116974
-0.122833
-0.123810
-0.128693
-0.091095
-0.108673
-0.128204
-0.103790
-0.100861
-0.085236
-0.081329
-0.071075
-0.050568
-0.044708
-0.032501
0.008972
0.019226
0.023621
-0.118439
-0.131134
-0.020294
0.032410
0.075867
0.132507
0.072449
0.005554
-0.022736
-0.050079
-0.022247
-0.018341
0.009460
0.022644
0.030945
0.038757
0.031433
0.021667
0.014832
0.001648
0.008972
0.013855
0.019714
0.009949
0.028503
0.017761
0.022156
0.023621
0.033875
0.019226
0.035828
0.036316
0.011902
0.013367
0.037292
0.037292
0.052429
0.046082
0.038757
0.051941
0.042664
0.051941
0.044128
0.047058
0.061218
0.060730
0.047058
0.041199
0.057800
0.062683
0.068542
0.067078
0.052429
0.075378
0.069519
0.070496
0.091492
0.135437
0.142273
0.138367
0.056335
0.038269
0.058777
0.108093
0.117859
0.120300
0.113464
0.100281
0.085632
0.084656
0.083191
0.078308
0.071960
0.047546
0.051453
0.050964
0.045593
0.027527
0.033386
0.015808
0.022156
0.023621
0.004578
0.017273
0.008484
0.017761
0.002136
0.015320
0.012390
0.013855
0.016296
0.001160
-0.035919
-0.049591
-0.031036
-0.037384
-0.069611
-0.084259
-0.067169
-0.071075
-0.082306
-0.068634
-0.075470
-0.109650
-0.029572
0.034363
0.064148
0.080750
0.196960
0.270691
0.139832
-0.046661
-0.048126
0.088562
0.253113
0.599304
0.525085
0.039734
-0.121857
0.047546
0.267273
0.389343
0.383484
0.291199
0.195496
0.097839
-0.006134
-0.102814
-0.097931
-0.050079
-0.001251
0.000671
0.001648
-0.026642
-0.057404
-0.082306
-0.109161
-0.114532
-0.106232
-0.126251
-0.117462
-0.089630
-0.092072
-0.095978
-0.093048
-0.070099
-0.077911
-0.080841
-0.057892
-0.049591
-0.045197
-0.045685
-0.050568
-0.020782
-0.027130
-0.012482
-0.012970
-0.002716
0.005554
0.014832
0.023621
0.048523
0.090027
0.090027
0.024109
-0.200470
-0.152618
-0.008575
0.043640
0.040222
0.033875
-0.004181
-0.037384
-0.053009
-0.056915
-0.080353
-0.110626
-0.134064
-0.086700
-0.038361
0.019714
0.004089
0.005554
0.020691
0.035339
0.009460
-0.003693
-0.005157
0.017761
0.049011
0.053406
0.084656
0.087585
0.083679
0.075378
0.069519
0.062195
0.045593
0.046082
0.039246
0.035828
0.026550
0.027527
0.038757
0.041199
0.024109
0.037781
0.038757
0.044128
0.040222
0.048035
0.044128
0.048523
0.051453
0.051941
0.045105
0.052917
0.049500
0.046570
0.034363
0.028992
0.034851
0.040222
0.028015
0.026550
0.032898
0.031433
0.038269
0.028503
0.040710
0.055359
0.077820
0.126160
0.112488
0.090515
0.064636
0.080261
0.085144
0.085632
0.100769
0.066101
0.081238
0.086609
0.091980
0.086609
0.089050
0.065125
0.047546
0.030945
0.014832
0.009460
-0.007111
-0.024689
-0.017365
-0.032013
-0.032501
-0.021271
-0.041779
-0.046173
-0.046173
-0.053986
-0.059357
-0.049591
-0.044220
-0.028595
-0.024689
-0.023712
-0.031036
-0.049591
-0.053009
-0.076447
-0.053497
-0.022736
0.017761
0.056335
0.031921
0.032898
0.036804
0.039734
0.154968
0.232117
0.035339
-0.003204
0.076355
0.237976
0.114929
-0.008575
-0.024200
-0.056915
-0.065216
-0.051056
0.034851
0.032898
0.007019
-0.036407
-0.088654
-0.126251
-0.163361
-0.155060
-0.168243
-0.162872
-0.153595
-0.133087
-0.097443
-0.092560
-0.091583
-0.090607
-0.068634
-0.042267
-0.025665
-0.023712
-0.002228
0.054871
-0.021759
-0.109650
-0.117462
-0.062775
-0.050079
0.006042
0.030945
-0.005157
-0.013947
-0.032013
-0.033478
-0.003204
-0.021271
-0.036896
-0.005646
-0.011993
0.015808
0.024109
0.014343
0.019714
0.028992
0.042175
0.045105
0.045105
0.041199
0.041687
0.047058
0.051453
0.027039
0.024109
0.007507
-0.001740
0.009460
0.044617
0.082703
0.066589
0.048523
0.033386
0.018250
0.023132
0.018738
0.058777
0.042175
0.072449
0.077820
0.078796
0.064148
0.063660
0.072449
0.062683
0.065125
0.060242
0.069031
0.057312
0.054382
0.041199
0.038757
0.034363
0.035828
0.016785
0.014343
0.012878
0.024597
0.044128
0.020203
0.013367
0.009949
0.012390
0.013367
0.025574
0.009949
0.001160
0.024109
0.020203
0.014832
0.023132
0.024109
0.024109
0.025085
0.025574
0.024597
0.029968
0.027039
0.017273
0.022156
0.024597
0.010437
0.007996
0.024109
0.016296
0.007019
0.005066
-0.008575
-0.006134
0.003601
0.002625
0.003601
-0.001251
-0.006134
0.004578
0.013855
0.000183
0.021667
0.040710
0.068054
0.104187
0.123718
0.092468
0.021179
0.021667
0.044617
0.087585
0.102722
0.116394
0.134949
0.151550
0.229675
0.199402
0.044617
-0.017853
0.024597
0.119812
0.150085
0.154480
0.216980
0.271667
0.214539
0.037292
-0.200470
-0.199005
0.000183
0.085632
0.162292
0.332703
0.455750
0.443542
0.251160
0.019226
-0.052521
-0.212677
-0.209259
-0.064728
0.109070
0.190125
0.210632
0.119812
-0.006622
-0.107208
-0.155548
-0.171661
-0.182892
-0.167267
-0.174103
-0.209747
-0.238068
-0.228790
-0.210724
-0.180450
-0.203400
-0.212189
-0.186798
-0.156036
-0.124786
-0.101837
-0.088654
-0.090607
-0.103790
-0.093536
-0.063263
-0.044220
-0.034454
-0.011505
0.007019
0.013367
0.005066
0.005554
-0.000763
-0.009064
-0.004669
-0.014435
-0.012482
0.003601
0.008484
-0.003693
0.006042
0.020691
0.002136
-0.014923
0.006042
0.030945
0.060242
0.029480
-0.004669
-0.001740
-0.001251
0.007019
0.009460
0.026062
0.020691
0.037292
0.032898
0.026062
0.019226
0.007507
0.014343
0.016785
0.018250
0.018250
0.022156
0.020691
0.020203
0.022156
0.026550
0.027039
0.032410
0.034851
0.018738
0.029968
0.034363
0.039734
0.022156
0.032898
0.030457
0.021179
0.022156
0.021667
0.009949
0.007019
0.006042
0.006531
0.000183
-0.001740
-0.018829
-0.011505
-0.006134
-0.013458
-0.003693
0.000183
0.000183
-0.014923
-0.014923
-0.019318
-0.016388
-0.008087
-0.006622
0.011902
0.009949
0.009460
0.033386
0.015320
-0.001740
0.023132
0.027527
0.030457
0.052429
0.057312
0.073425
0.080261
0.070007
0.060242
0.052429
0.079773
0.128601
0.216003
0.245300
0.163757
-0.028107
-0.110138
-0.108673
0.036316
0.114441
0.175476
0.186218
0.104675
0.024109
-0.035919
-0.055450
-0.047150
-0.080353
-0.093048
0.002625
0.284363
0.465027
0.480164
0.367371
0.203308
-0.020294
-0.147736
-0.085724
0.095398
0.300476
0.415710
0.425476
0.395691
0.325378
0.139343
0.039246
0.015808
0.037292
0.045593
0.073914
0.051941
0.045593
-0.061310
-0.043243
0.046570
0.006042
0.003113
0.062195
0.066101
0.065613
-0.044220
-0.123322
-0.056915
0.035828
0.057312
0.068054
0.035339
0.000671
-0.027130
-0.053009
-0.087189
-0.082306
-0.100861
-0.090118
-0.082794
-0.113068
-0.142365
-0.157501
-0.174103
-0.177032
-0.178986
-0.140411
-0.109161
-0.088165
-0.105743
-0.117950
-0.126740
-0.125763
-0.138947
-0.118439
-0.090607
-0.055939
-0.047150
-0.028107
-0.016876
-0.014435
-0.011505
-0.005157
-0.000763
0.006042
-0.003693
-0.009552
-0.012970
-0.022736
-0.025177
-0.038849
-0.054962
-0.047638
-0.016388
-0.020294
-0.046173
0.001160
0.023621
0.018250
-0.017853
-0.031525
-0.031036
-0.016388
-0.001740
-0.002716
0.008484
0.022644
0.028503
0.023621
0.020691
0.020203
0.017761
0.015808
0.015320
0.021179
0.022644
0.012390
0.015808
0.017761
0.000671
0.019226
0.013367
0.002136
-0.000763
0.015808
0.003601
-0.001740
0.001648
0.011902
0.011902
0.007996
0.010925
0.011414
0.000183
0.008484
0.015808
0.017273
0.011902
0.019714
0.020691
0.030945
0.008972
0.019714
0.007996
0.016296
0.013855
0.016296
0.030945
0.019226
0.009460
0.026550
0.018738
0.027039
0.018738
0.024109
0.026550
0.027039
0.027039
0.030457
0.039734
0.049500
0.082703
0.081726
0.036804
-0.001740
0.041687
0.107117
0.165710
-0.000275
-0.054962
0.063171
0.053406
0.052429
0.080261
0.110046
0.169617
0.112000
-0.061798
-0.046173
0.183289
0.173523
0.075378
-0.087677
-0.021271
0.072449
0.069519
0.089050
0.079285
0.056335
0.039734
0.042175
0.018738
0.015808
0.001648
0.005554
0.012878
0.013367
0.025085
0.028503
0.041199
0.041199
0.047058
0.037781
0.024597
0.014343
-0.012482
-0.006134
0.005066
0.020691
0.010437
0.004578
0.000183
0.036804
0.058777
0.131531
0.155945
0.073425
0.004089
-0.063263
-0.004181
-0.014435
0.034363
0.126648
0.115906
0.057800
0.068054
0.022156
0.005066
0.007019
0.028503
0.023132
0.013367
0.009949
-0.013947
-0.032013
-0.035431
-0.048126
-0.050079
-0.052032
-0.058868
-0.066681
-0.067169
-0.071564
-0.062775
-0.081818
-0.060333
-0.059845
-0.057892
-0.059357
-0.054962
-0.060822
-0.047638
-0.051056
-0.044220
-0.041290
-0.045197
-0.035431
-0.029083
-0.019806
-0.032501
-0.031036
-0.018829
-0.026642
-0.009064
-0.011505
-0.013458
-0.015900
-0.004181
-0.017365
-0.014435
-0.014435
-0.010040
-0.011993
-0.010040
-0.020294
-0.014923
-0.020294
-0.032013
-0.032013
-0.036896
-0.074493
-0.018829
0.018250
0.005554
-0.002716
-0.022247
-0.028107
-0.033966
-0.019806
-0.002716
-0.007111
-0.007111
-0.009064
0.003113
0.005066
0.004578
0.012878
0.027039
0.004578
0.005554
0.011902
0.016296
0.009949
0.011902
0.011902
-0.000763
0.005066
0.002136
-0.001251
-0.004669
-0.009064
0.000183
0.002625
-0.006134
-0.002228
-0.016876
-0.000275
0.002625
-0.011993
0.005066
0.011414
0.029480
0.055359
0.095886
0.208191
0.254578
0.181335
0.022156
-0.027618
-0.035919
-0.020782
0.045105
0.106628
0.162781
0.189148
0.183289
0.108093
0.035339
0.087585
0.262390
0.386902
0.394714
0.236511
0.042664
-0.091583
-0.061798
0.007996
0.136902
0.190125
0.216003
0.225281
0.193542
0.125183
0.063660
0.049988
0.021667
-0.012970
-0.039825
-0.064728
-0.071075
-0.070587
-0.074005
-0.061310
-0.053009
-0.046173
-0.050568
-0.041290
-0.032501
-0.035919
-0.037384
-0.037872
-0.035431
-0.038849
-0.041779
-0.044220
-0.033966
-0.047150
-0.052521
-0.057404
-0.048615
-0.063751
-0.053009
-0.075470
-0.067169
-0.059357
-0.066681
-0.068634
-0.064240
-0.069122
-0.060822
-0.069122
-0.090607
-0.123322
-0.132111
-0.136505
-0.078400
0.087097
0.127136
0.028015
-0.055450
-0.064240
-0.022247
-0.011993
-0.033478
-0.004669
0.137878
0.104187
0.026062
-0.000763
0.049988
0.096863
0.100281
0.067078
0.028992
0.045593
0.059753
0.057312
0.034363
0.016785
-0.005157
-0.036407
-0.007599
0.006531
-0.000275
-0.005646
-0.016876
-0.010040
-0.014923
-0.029572
-0.016388
-0.028595
-0.034454
-0.034454
-0.028107
-0.021271
-0.037872
-0.035431
-0.030548
-0.031525
-0.028107
-0.026642
-0.019806
-0.034943
-0.029083
-0.033478
-0.039825
-0.043732
-0.035431
-0.028595
-0.028595
-0.019806
-0.022736
-0.016388
-0.012970
0.010437
0.020691
0.045105
0.049011
0.033386
0.060242
0.130066
0.131042
0.116394
0.202820
0.217957
0.238953
0.007019
-0.168243
-0.166779
0.053406
0.146667
0.186707
0.174988
0.179382
0.237976
0.208191
0.153503
0.113464
0.090515
0.074402
0.083191
0.084167
0.093933
0.110535
0.156433
0.180359
0.195984
0.212097
0.197937
0.169128
0.143250
0.116394
0.098328
0.077332
0.059265
0.037292
0.036316
0.023132
-0.001251
-0.011993
-0.032990
-0.056427
-0.063263
-0.087189
-0.062775
-0.061798
-0.051056
-0.004181
0.033875
0.035339
0.011414
0.024109
-0.012970
-0.044708
-0.060822
-0.032990
0.027039
0.050964
0.051941
0.052917
0.053894
0.028992
0.015808
0.020691
0.004578
0.003601
0.002136
-0.032013
-0.041290
-0.051544
-0.047150
-0.062775
-0.104767
-0.058868
-0.047638
-0.061310
-0.066681
-0.067657
-0.075958
-0.068146
-0.056915
-0.057404
-0.065704
-0.068634
-0.085236
-0.075958
-0.069611
-0.049591
-0.035431
-0.046661
-0.033478
-0.024200
-0.023712
-0.032990
-0.032501
-0.032990
-0.026154
-0.025665
-0.025665
-0.011993
-0.014923
-0.014435
-0.009552
-0.000763
0.005066
-0.012482
-0.001740
-0.013947
-0.000763
-0.007599
-0.002716
-0.002716
-0.012970
-0.023224
-0.074005
-0.132111
-0.156036
-0.129181
-0.115509
0.050476
0.177429
0.142273
0.022156
-0.024689
-0.021271
-0.029572
-0.011505
0.009460
-0.001251
0.013855
0.023132
0.103210
0.153015
0.145691
0.097839
0.075867
0.062195
0.063171
0.061218
0.078308
0.067078
0.025085
-0.025177
-0.012482
-0.022736
-0.066193
-0.082306
-0.065704
-0.074493
-0.069122
-0.095490
-0.133575
-0.147736
-0.182892
-0.219025
-0.105255
0.137390
0.652039
1.011902
1.011902
1.011902
-0.316193
-0.987579
-0.987579
-0.056915
0.615417
0.858582
0.847351
0.686218
0.462097
0.237488
0.056335
-0.115021
-0.215607
-0.279083
-0.312775
-0.322540
-0.307892
-0.288361
-0.231232
-0.227814
-0.193146
-0.156525
-0.129669
-0.115997
-0.104767
-0.083771
-0.054962
-0.050079
-0.040802
-0.034454
-0.031525
-0.027618
-0.041290
-0.011017
-0.012482
-0.008575
0.005554
0.007996
0.000671
0.000183
-0.024200
-0.024200
-0.044220
-0.040314
-0.027130
-0.025665
-0.049103
-0.065704
-0.037872
-0.049591
-0.040314
-0.046173
-0.038849
-0.041779
-0.054474
-0.068634
-0.074982
-0.067657
-0.065704
-0.035431
-0.043732
-0.036896
-0.059357
-0.033966
-0.037384
-0.031525
-0.023712
-0.016876
-0.036407
-0.026642
-0.027130
-0.034943
-0.028595
-0.028595
-0.034943
-0.034943
-0.041779
-0.026642
-0.033966
-0.032990
-0.042755
-0.029083
-0.028107
-0.031525
-0.034454
-0.032990
-0.028595
-0.019806
-0.024689
-0.032013
-0.038849
-0.025665
-0.014435
-0.022247
-0.035431
-0.022247
-0.019806
-0.016876
-0.016388
-0.009552
-0.008575
-0.015411
-0.018829
-0.004669
-0.011017
-0.010040
-0.010040
-0.004669
-0.003693
0.007507
0.007019
-0.000763
0.007996
0.003601
-0.000275
-0.006134
-0.007111
-0.016388
-0.016388
-0.011993
-0.013947
-0.030548
-0.028107
-0.036896
-0.037384
-0.056427
-0.059357
-0.058380
-0.071075
-0.081818
-0.114532
-0.121368
-0.138458
-0.161407
-0.171661
-0.187775
-0.186798
-0.201447
-0.217560
-0.197052
-0.005157
0.223816
0.449890
0.693542
0.767273
0.655457
0.468933
0.589050
0.774109
0.764832
0.801941
0.887390
0.876160
0.847351
0.835632
0.809265
0.776062
0.737976
0.671082
0.636414
0.497742
0.336609
0.120300
0.000183
-0.044220
-0.060822
-0.115021
-0.152618
-0.180939
-0.205353
-0.207306
-0.205841
-0.184357
-0.153595
-0.134064
-0.144318
-0.139435
-0.130157
-0.134064
-0.132599
-0.138947
-0.131134
-0.121368
-0.127716
-0.130157
-0.112091
-0.110626
-0.121857
-0.115997
-0.127716
-0.135040
-0.136993
-0.123810
-0.140411
-0.148224
-0.135040
-0.135040
-0.134064
-0.123810
-0.125763
-0.142365
-0.140900
-0.136505
-0.138947
-0.129669
-0.125763
-0.140900
-0.157990
-0.162872
-0.146271
-0.149200
-0.128693
-0.100861
-0.091583
-0.106720
-0.119904
-0.141388
-0.166779
-0.136017
-0.145782
-0.113068
-0.091095
-0.102325
-0.127228
-0.155548
-0.196075
-0.222443
-0.234161
-0.220978
-0.204865
-0.157990
-0.103302
-0.104279
-0.140900
-0.164825
-0.143829
-0.153107
-0.144318
-0.097931
-0.057892
-0.022247
-0.008087
-0.075958
-0.215607
-0.347443
-0.108185
0.175964
0.264832
0.234070
0.138367
-0.000275
-0.017365
-0.011993
0.031921
0.069031
0.095398
0.097351
0.099792
0.104187
0.097351
0.108093
0.116882
0.105164
0.050964
0.045105
0.049500
0.022156
0.003113
-0.011993
-0.018829
-0.009552
-0.005157
-0.034454
-0.073517
-0.124298
-0.128204
-0.120880
-0.103302
-0.068634
-0.028595
0.007996
0.053406
0.103210
0.097839
0.042175
0.009949
-0.002716
0.015808
0.066589
0.091980
0.126648
0.151550
0.171570
0.165222
0.150574
0.129089
0.116394
0.104187
0.110046
0.097839
0.107117
0.108093
0.094910
0.065613
0.062683
0.060242
0.069519
0.066589
0.070007
0.091492
0.119812
0.159851
0.146179
0.131531
0.093933
0.050964
0.014832
-0.040314
-0.092560
-0.045197
0.056824
0.164246
0.278503
0.295593
0.186218
0.113464
0.031921
0.086121
0.092468
0.069031
0.111511
0.153015
0.193054
0.158386
0.191589
0.204773
0.223328
0.180847
0.112976
0.093445
0.128113
0.199402
0.193054
0.088074
0.007507
-0.030060
0.013367
0.040710
0.037292
0.027039
0.024597
0.002625
-0.024200
-0.033478
-0.039337
-0.053986
-0.063263
-0.054962
-0.058868
-0.053009
-0.072052
-0.048126
-0.054474
-0.040314
-0.073517
-0.090607
-0.096466
-0.083771
-0.068146
-0.083771
-0.083282
-0.080353
-0.087677
-0.098419
-0.101837
-0.107208
-0.102814
-0.109650
-0.107208
-0.088165
-0.115021
-0.142365
-0.162872
-0.177032
-0.147247
-0.130157
-0.109161
-0.107208
-0.079865
-0.063751
0.001648
0.070496
-0.040314
-0.151154
-0.157990
-0.045197
0.008484
0.053894
0.075378
0.099792
0.056335
0.107605
0.106140
0.116394
0.064636
-0.044708
-0.121857
-0.095001
-0.015411
0.049011
0.048035
0.058777
0.082214
0.011902
-0.074005
-0.026642
0.029968
-0.003693
-0.101837
-0.095490
-0.032501
0.011902
0.039246
0.042175
0.028992
0.012878
-0.008087
-0.017365
-0.032990
-0.024200
-0.002228
-0.020294
-0.019806
-0.020294
-0.011017
-0.033966
-0.028595
-0.030060
-0.031525
-0.046173
-0.040802
-0.047638
-0.053009
-0.049591
-0.046661
-0.045685
-0.036407
-0.027618
-0.020782
0.022644
0.038269
0.070984
0.048523
0.017761
-0.001740
0.006531
0.018738
0.041199
0.081726
0.077332
0.075378
0.079285
0.067078
0.068054
0.085632
0.065613
0.044128
0.053894
0.038269
-0.004669
-0.003204
0.000183
0.043640
0.056824
0.044128
0.041687
0.040222
0.051941
0.058289
0.046082
0.038269
0.023132
0.028503
0.048523
0.071472
0.088074
0.089539
0.057800
0.037781
0.026550
0.001160
0.038757
0.037292
0.032898
0.056335
0.176453
0.235535
0.148132
0.088074
0.121765
0.105164
0.087585
0.039734
0.071960
0.161316
0.232117
0.270203
0.250183
0.260437
0.293640
0.260925
0.281921
0.218933
0.092957
0.064636
0.067566
0.095398
0.151062
0.167175
0.144226
0.092468
0.055359
0.036316
0.019226
-0.038849
-0.091583
-0.119904
-0.122833
-0.142365
-0.158478
-0.220978
-0.236115
-0.214142
-0.148712
-0.113068
-0.095490
-0.126740
-0.147247
-0.169708
-0.175079
-0.159943
-0.105743
-0.061798
-0.027130
-0.000763
0.020691
0.020203
0.014832
-0.019318
-0.046173
0.028015
0.032410
0.007996
-0.045197
-0.108185
-0.055450
-0.012482
-0.011017
0.003601
0.083679
0.187195
0.111511
0.007507
-0.103790
-0.155060
-0.118927
-0.070099
-0.001251
0.044128
0.066101
0.110046
0.115906
0.065613
0.033875
-0.008575
-0.038361
-0.042755
-0.050568
-0.051056
-0.052521
-0.059845
-0.078400
-0.069122
-0.076447
-0.072052
-0.080841
-0.080841
-0.088654
-0.088165
-0.081818
-0.065704
-0.058380
-0.052521
-0.030060
-0.023224
-0.010040
0.004089
0.015320
0.021179
0.028503
0.030457
0.031433
0.033875
0.052917
0.041199
0.048523
0.046082
0.042175
0.047058
0.056824
0.046570
0.049500
0.040710
0.035339
0.023132
0.020691
0.021179
0.007996
0.008972
0.009460
0.018250
0.023132
0.045593
0.032898
0.022644
0.041199
0.050964
0.041199
0.034363
0.048035
0.055359
0.053894
0.064148
0.087585
0.093933
0.119812
0.120789
0.099792
0.073425
0.032410
0.007996
-0.065216
-0.081818
-0.084747
-0.104767
-0.050079
-0.014435
-0.002228
-0.051544
-0.098419
-0.134064
-0.114044
-0.118927
-0.155060
-0.163361
-0.153595
-0.115509
-0.029572
0.000183
-0.031036
-0.087189
-0.077911
-0.064728
-0.016876
0.018250
0.000183
-0.002228
0.016785
0.039734
0.044617
0.045105
0.070007
0.066589
0.057800
0.039246
0.009460
-0.003693
0.120789
0.216980
0.258972
0.344421
0.302429
0.289734
0.223816
0.143250
0.050964
0.020203
0.046082
0.122742
0.172546
0.188660
0.170105
0.142761
0.105164
0.030945
-0.016876
-0.021271
-0.049591
-0.055939
-0.054474
-0.037872
-0.032501
-0.032990
-0.023712
-0.002228
0.008972
0.026550
0.021667
0.026062
0.031433
0.041687
0.038269
0.024109
0.022644
0.020203
0.024597
0.017761
0.013855
-0.013947
-0.043732
-0.043732
0.047058
0.112488
0.060242
-0.013458
-0.057404
-0.068146
-0.068634
-0.042267
-0.027130
-0.019806
-0.004181
-0.005157
-0.018341
-0.017853
-0.039337
-0.044708
-0.058868
-0.062286
-0.053986
-0.044220
-0.055450
-0.066193
-0.039337
-0.043243
-0.039337
-0.057404
-0.049103
-0.050079
-0.047150
-0.050568
-0.044220
-0.032990
-0.045197
-0.037384
-0.028107
-0.032501
-0.028595
-0.037872
-0.035431
-0.028107
-0.026642
-0.032501
-0.039825
-0.024200
-0.022736
-0.018829
-0.030548
-0.010529
-0.006622
-0.005646
0.000671
-0.013458
-0.011993
-0.003693
-0.006622
0.002136
-0.003693
-0.002228
0.004578
0.019714
0.030457
0.057312
0.121277
0.201355
0.216003
0.211121
0.181824
0.201843
0.264343
0.270203
0.211609
0.111511
0.081238
0.081238
0.103699
0.027527
-0.070587
-0.029083
0.095886
0.332703
0.338074
0.194031
0.001160
-0.130157
-0.205353
-0.199982
-0.128204
-0.046173
-0.006134
0.048035
0.091492
0.046082
0.014343
0.031433
0.026062
0.028503
0.039734
0.010925
0.013367
0.007019
0.020691
0.022644
0.000183
-0.009552
-0.014435
-0.034454
-0.064728
-0.057404
-0.024689
-0.039337
-0.091583
-0.119415
-0.189728
-0.151642
-0.044708
0.140320
0.128113
-0.037872
-0.110626
-0.068146
-0.038361
-0.059845
-0.087677
-0.056427
-0.073517
-0.033478
0.126648
0.170593
0.114441
0.052429
-0.084259
-0.110138
-0.021271
0.054871
0.058289
0.033875
0.020203
-0.000275
-0.009552
-0.018341
-0.018341
-0.014923
-0.027130
-0.035431
-0.029572
-0.036896
-0.023712
-0.032990
-0.029083
-0.029572
-0.024689
-0.011505
-0.015900
-0.013458
-0.007111
-0.010529
-0.000763
0.004578
-0.007111
-0.009064
0.006042
0.004578
0.006042
0.002136
0.005554
-0.005157
0.000671
-0.001251
-0.011017
-0.011505
-0.013947
-0.007599
-0.016876
-0.009064
-0.018829
-0.018341
-0.009552
-0.013947
-0.023224
-0.011017
-0.018829
-0.011993
-0.018829
-0.019806
-0.011993
-0.002228
-0.011017
0.003113
-0.003204
0.000183
-0.000275
0.006042
-0.001251
0.007507
0.013855
0.005554
0.015320
0.008972
0.009460
0.013367
0.014832
0.017761
0.011414
0.013855
0.007019
0.015320
0.018250
0.009460
0.021667
0.032410
0.016785
0.021667
0.030945
0.026550
0.029968
0.036316
0.034363
0.037292
0.043152
0.033875
0.040710
0.053406
0.048523
0.041199
0.048523
0.035339
0.040710
0.034363
0.028503
0.021179
0.004578
-0.021271
-0.059845
-0.101837
-0.088165
-0.043243
0.175476
0.461609
0.627625
0.539734
0.409363
0.215027
0.094421
0.035339
0.047546
0.225281
0.448425
0.498230
0.583679
0.545593
0.339050
0.262390
0.191101
0.061707
-0.066193
-0.120880
-0.115021
-0.089142
-0.083282
-0.109650
-0.158478
-0.177521
-0.226837
-0.268829
-0.266876
-0.270782
-0.254669
-0.240997
-0.198029
-0.168732
-0.138947
-0.133087
-0.090607
-0.086212
-0.066193
-0.052032
-0.057404
-0.034454
-0.041779
-0.012970
0.009460
0.000183
-0.009064
-0.034943
-0.047150
-0.053986
-0.075958
-0.083282
-0.098419
-0.121857
-0.069611
0.007996
0.044617
0.052917
-0.027130
-0.059357
-0.060822
-0.008575
0.007996
0.026550
0.034851
0.036804
0.045593
0.053406
0.032410
0.133972
0.187195
0.146667
0.128601
0.033386
-0.072052
0.022156
0.107605
0.119324
0.068542
0.052917
0.051453
0.064148
0.034851
0.007507
-0.015411
-0.006134
-0.000275
-0.013947
-0.010040
-0.010040
0.002625
0.008484
0.007507
-0.000763
0.004089
-0.000275
-0.010040
-0.009064
-0.002228
-0.011505
-0.003204
-0.012970
-0.013947
-0.002716
-0.011017
-0.010529
-0.007111
-0.011993
-0.020782
-0.017365
-0.009064
-0.008575
-0.022736
-0.013458
-0.020294
-0.036407
-0.035431
-0.042267
-0.033966
-0.030548
-0.037872
-0.051056
-0.045197
-0.053497
-0.039825
-0.035431
-0.041779
-0.050079
-0.044220
-0.030060
-0.044220
-0.034454
-0.028107
-0.024200
-0.021271
-0.018341
-0.009552
-0.008087
-0.002228
0.008484
0.021667
0.025085
0.029968
0.033386
0.046570
0.040710
0.039734
0.046570
0.046082
0.046082
0.045593
0.052917
0.050964
0.054382
0.049011
0.042175
0.054382
0.061707
0.063660
0.084656
0.072449
0.074402
0.086121
0.059265
0.054382
0.041687
0.008484
-0.049103
-0.012970
0.052917
0.133972
0.146667
0.168640
0.169128
0.139343
0.101746
0.088074
0.100281
0.055359
0.065125
0.173523
0.196472
0.349304
0.469910
0.545105
0.424011
0.276550
0.110535
-0.018829
-0.001740
0.099304
0.176941
0.172546
0.151062
0.132019
0.093445
0.042175
-0.020782
-0.068634
-0.099884
-0.155060
-0.176544
-0.179962
-0.199982
-0.199005
-0.189240
-0.191681
-0.176056
-0.150665
-0.138458
-0.129181
-0.115021
-0.126740
-0.108185
-0.094513
-0.105743
-0.099884
-0.086700
-0.085236
-0.086212
-0.085236
-0.074493
-0.078400
-0.081818
-0.082306
-0.093048
-0.116974
-0.110626
-0.119904
-0.078400
-0.031525
0.003113
-0.079376
-0.084259
-0.034454
-0.037384
-0.050079
-0.043732
-0.026642
0.006531
0.014343
0.049988
0.076355
0.061707
0.058289
0.043640
0.054871
0.047546
0.106140
0.109558
0.123230
0.151550
0.187195
0.146179
0.003601
-0.033478
0.066589
0.110046
0.104675
0.090515
0.064148
0.065125
0.042175
0.036804
0.028992
0.013367
0.005554
0.015808
-0.005157
0.003113
0.004578
-0.013458
-0.014923
-0.017365
-0.012970
-0.016876
-0.007111
0.001160
-0.002716
-0.006622
-0.012482
-0.010529
0.000671
0.000183
-0.001251
0.000183
0.003113
0.007019
-0.004181
0.002136
0.004578
0.008484
0.002136
-0.006622
0.010437
-0.003693
0.007996
-0.005157
0.001160
-0.000275
-0.012970
-0.001251
-0.012482
-0.017365
-0.024689
-0.027130
-0.054962
-0.053497
-0.059845
-0.076447
-0.074493
-0.103302
-0.084259
-0.061798
-0.022736
-0.014435
0.016296
0.046082
0.035339
0.005554
-0.002228
-0.029572
-0.035431
-0.006134
0.053894
0.124695
0.133484
0.111511
0.124207
0.181335
0.385925
0.724304
0.745300
0.510925
0.272644
0.045105
-0.027618
0.010437
0.153015
0.274109
0.395691
0.410828
0.343445
0.228210
0.146179
0.087585
0.014832
-0.055450
-0.142365
-0.231232
-0.338654
-0.412872
-0.433380
-0.408478
-0.342560
-0.260529
-0.221466
-0.206818
-0.240021
-0.277130
-0.319611
-0.341095
-0.333282
-0.321075
-0.277618
-0.225861
-0.174103
-0.133575
-0.097443
-0.078400
-0.070587
-0.067169
-0.043243
-0.031036
-0.018341
-0.013947
-0.008087
-0.000275
-0.004669
0.005554
-0.007111
-0.006622
0.011414
0.008972
0.000183
-0.008575
0.007019
-0.002716
0.006042
0.000671
0.000183
0.003601
0.007507
-0.004669
-0.002716
-0.007111
-0.011017
-0.013458
-0.026642
-0.023712
-0.032013
-0.026154
-0.029572
-0.018829
0.001160
0.033875
0.012878
-0.002228
-0.002716
-0.002228
0.016785
0.032410
0.051941
0.056824
0.055359
0.062683
0.076843
0.090515
0.109070
0.116882
0.112000
0.094910
0.090027
0.088074
0.099792
0.104675
0.096863
0.103210
0.079773
0.060730
0.041199
0.030945
0.051453
0.077820
0.091003
0.051941
0.063171
0.080261
0.045593
0.046082
0.028503
0.046082
0.067078
0.048035
0.018738
0.012878
0.112488
0.218933
0.174011
0.105164
-0.050568
0.027039
0.084656
0.091492
0.098328
0.109558
0.079773
0.060242
0.068054
0.049500
0.053406
0.052917
0.051453
0.058777
0.049011
0.039246
0.031921
0.034851
0.044128
0.025085
0.036316
0.027527
0.020203
0.011902
0.007019
0.017273
0.002625
-0.005646
-0.035431
-0.079865
-0.110138
-0.192169
-0.237579
-0.155548
0.389343
0.903992
0.825378
0.521179
-0.065216
-0.408966
0.113464
0.813171
1.011902
0.700378
0.069031
-0.282013
0.017761
0.442078
0.586609
0.547546
0.465027
0.333191
0.188660
0.059753
-0.024200
-0.094025
-0.135529
-0.143829
-0.154572
-0.154083
-0.131622
-0.134064
-0.148712
-0.124298
-0.126251
-0.133087
-0.125275
-0.114044
-0.077423
-0.071564
-0.075958
-0.095001
-0.110626
-0.119415
-0.136017
-0.118927
-0.129181
-0.117462
-0.119904
-0.105255
-0.105255
-0.098907
-0.092560
-0.076935
-0.080841
-0.074005
-0.077911
-0.067169
-0.066193
-0.079865
-0.070587
-0.062775
-0.065704
-0.069122
-0.055939
-0.057892
-0.067657
-0.061310
-0.061798
-0.063751
-0.067657
-0.044708
-0.051544
-0.053986
-0.053009
-0.051544
-0.049591
-0.046173
-0.036896
-0.033478
-0.036896
-0.025177
-0.029572
-0.025177
-0.015900
-0.029572
-0.030548
-0.021759
-0.020294
-0.032501
-0.028107
-0.020782
-0.019318
-0.021759
-0.019318
-0.009552
-0.026642
-0.022736
-0.035919
-0.033966
-0.053009
-0.077423
-0.095490
0.014832
0.126160
0.102234
0.051941
0.023621
0.013855
0.015808
0.023132
0.080750
0.109070
0.100769
0.088562
0.107117
0.123718
0.128601
0.094910
0.069519
0.080750
0.105652
0.095398
0.076355
0.065613
0.071960
0.063660
0.041199
0.014343
0.040222
0.090027
0.083191
0.065613
0.047546
0.050476
0.019226
0.001160
-0.002228
0.032410
0.068542
0.055359
0.066101
0.054871
0.062195
0.030457
0.028503
0.021667
0.015320
0.007996
-0.003693
-0.037384
-0.068634
-0.082306
-0.079376
-0.071075
-0.073517
-0.093536
-0.105743
-0.147247
-0.168243
-0.129181
-0.103302
-0.066193
-0.018341
-0.045685
-0.096954
-0.078888
-0.030548
-0.024689
-0.042755
-0.001251
0.064636
0.081726
0.094910
0.139832
0.195007
0.239929
0.186707
0.160339
0.177429
0.106628
-0.037872
-0.086212
-0.071564
-0.031525
-0.016876
-0.009064
0.019714
0.040710
0.077332
0.068054
0.112488
0.174011
0.209167
-0.021759
-0.242950
-0.349396
-0.155548
-0.015411
0.058777
0.076355
0.054382
0.015320
-0.030060
-0.069122
-0.124786
-0.158966
-0.173615
-0.189240
-0.192657
-0.196075
-0.222931
-0.199982
-0.177521
-0.166290
-0.146271
-0.136017
-0.135040
-0.108673
-0.087677
-0.081329
-0.063751
-0.054474
-0.049103
-0.035431
-0.023712
-0.018829
-0.012970
0.003113
0.007996
0.018738
0.014343
0.016785
0.027039
0.039734
0.026062
0.037781
0.036316
0.022156
0.028992
0.032410
0.030945
0.028503
0.023621
0.024109
0.025574
0.016785
0.020691
0.029968
0.019226
0.017273
0.008484
0.013367
0.007019
0.009460
0.001160
0.007507
0.012390
0.009949
0.004089
0.008972
0.007996
0.009460
0.003113
0.003113
0.012390
0.004089
0.003601
0.010437
0.005066
-0.003204
-0.002228
0.002136
-0.011017
0.006531
-0.003204
-0.008575
-0.008087
-0.012970
-0.016876
-0.006622
0.004089
-0.013947
-0.014923
-0.014923
-0.016388
-0.030060
-0.039337
-0.017365
0.002625
0.037781
0.085632
0.099792
0.130066
0.049011
0.043640
0.009460
-0.007111
0.047546
0.130554
0.187195
0.222839
0.192078
0.196960
0.341003
0.292175
0.216980
0.092957
-0.050079
0.145203
0.242371
0.264832
0.238953
0.204285
0.168640
0.150574
0.118835
0.076355
0.067566
0.055847
0.044617
0.043640
0.042175
0.058289
0.055847
-0.002228
-0.032990
-0.064240
0.002136
0.062683
0.042664
0.011414
-0.007599
0.018250
0.001648
0.009460
0.084656
0.005554
-0.063751
-0.055939
-0.051544
0.100769
0.124207
0.033875
-0.022247
-0.025665
0.023621
0.088562
0.112000
0.128113
0.203796
0.221863
0.242859
0.210144
0.112000
0.008972
-0.022736
0.040710
0.143250
0.195496
0.202332
0.161804
0.096863
0.061707
0.006531
-0.025665
-0.047638
-0.073029
-0.084747
-0.095001
-0.091095
-0.090118
-0.077911
-0.121368
-0.122345
-0.111115
-0.096954
-0.085236
-0.088165
-0.080841
-0.051544
-0.053009
-0.060333
-0.051544
-0.055450
-0.047638
-0.060822
-0.055450
-0.057404
-0.043732
-0.050079
-0.051056
-0.042755
-0.051544
-0.047150
-0.039825
-0.043243
-0.044708
-0.038849
-0.031036
-0.032501
-0.036407
-0.040802
-0.027130
-0.014923
-0.020294
-0.021271
-0.010529
-0.018829
-0.010040
-0.013947
-0.010529
-0.007599
-0.004669
0.009460
-0.000275
0.001160
0.002625
0.002625
0.014343
0.013367
0.007996
0.009949
0.007507
0.007996
0.004089
0.005554
0.008972
-0.001740
0.003601
0.009949
-0.000275
-0.009064
-0.005157
-0.011993
-0.013458
-0.014435
-0.022736
-0.025665
-0.024200
-0.028107
-0.032501
-0.035431
-0.046661
-0.039825
-0.024200
-0.043732
-0.042755
-0.041779
-0.035919
-0.023224
-0.033966
-0.022247
-0.018341
-0.018341
-0.024200
-0.038361
-0.025665
-0.008087
-0.021271
-0.027618
-0.006134
-0.019806
-0.017853
-0.008087
0.005066
0.007507
-0.010040
-0.000763
-0.040802
-0.067169
-0.067657
-0.001740
0.055847
0.161316
0.172546
0.081726
0.043152
0.035339
0.067566
0.112488
0.096863
0.103699
0.139832
0.163757
0.178406
0.205261
0.197937
0.176453
0.196472
0.244324
0.259460
0.232605
0.216980
0.284851
0.114929
-0.099884
-0.266388
-0.399689
-0.350861
-0.052521
0.425476
0.440613
0.320984
0.113953
-0.116974
-0.230255
-0.349396
-0.292267
-0.045197
0.085144
0.098816
0.081726
0.048523
0.026062
0.033386
0.038269
0.054871
0.044128
0.025085
0.009949
-0.018341
-0.028595
-0.071075
-0.082794
-0.111603
-0.093048
-0.106720
-0.112091
-0.113068
-0.115021
-0.107697
-0.113068
-0.136017
-0.117950
-0.100372
-0.095490
-0.100372
-0.083771
-0.072540
-0.074005
-0.071075
-0.059357
-0.067657
-0.043243
-0.053497
-0.044708
-0.032013
-0.032501
-0.029572
-0.023224
-0.027130
-0.029572
-0.025665
-0.026642
-0.019318
-0.013458
-0.013947
-0.007599
-0.004669
-0.014435
-0.018341
-0.009064
0.002136
-0.014923
-0.017365
-0.013458
-0.010529
-0.002716
-0.015411
-0.020782
-0.017853
-0.019318
-0.014923
-0.021759
-0.003204
-0.011993
-0.016388
-0.018341
-0.020294
-0.027618
-0.004669
-0.019318
-0.009552
-0.013458
-0.013458
-0.007111
-0.011993
-0.014435
-0.011505
-0.014923
-0.013458
-0.006622
-0.010529
-0.004669
-0.015900
-0.012482
-0.011505
-0.012970
-0.002228
-0.014435
-0.014435
-0.011993
-0.005157
-0.005157
-0.014923
-0.018341
-0.017365
-0.026642
0.004578
-0.015900
-0.006134
-0.010529
0.006042
0.000671
0.007019
-0.005157
-0.011505
-0.005646
-0.001740
-0.002716
0.002625
0.007996
0.010437
0.017761
0.020203
0.022644
0.024597
0.011902
0.027527
0.026062
0.030457
0.025085
0.039734
0.045593
0.047058
0.041687
0.033386
0.030457
0.029480
0.034363
0.031433
0.035828
0.027039
0.021667
0.027039
0.028015
0.007996
-0.012482
0.019714
0.059265
0.095886
0.136902
0.175964
0.211121
0.168152
0.109070
0.076843
0.106628
0.179382
0.169128
0.134460
0.103210
0.084656
0.172058
0.309265
0.378601
0.409851
0.206238
0.143250
0.147156
0.186707
0.153503
0.138367
0.249695
0.284851
0.321472
0.414246
0.645691
0.664246
0.383484
0.112000
0.048035
0.096863
0.186218
0.264343
0.309753
0.330261
0.317078
0.220398
0.106140
0.032410
-0.021759
-0.080841
-0.115997
-0.133575
-0.146759
-0.156036
-0.173615
-0.187286
-0.184357
-0.208282
-0.200470
-0.198517
-0.193146
-0.186310
-0.180450
-0.160431
-0.173126
-0.163849
-0.161407
-0.149689
-0.138458
-0.124298
-0.126251
-0.129181
-0.121857
-0.104279
-0.102325
-0.095490
-0.092560
-0.090607
-0.082794
-0.076447
-0.067657
-0.064240
-0.050568
-0.062775
-0.047150
-0.044220
-0.047150
-0.041290
-0.041290
-0.044220
-0.032990
-0.024689
-0.030060
-0.025177
-0.020782
-0.016876
-0.021271
-0.020294
-0.016876
-0.013947
-0.005157
-0.011017
-0.010040
-0.009552
-0.006622
-0.000763
-0.006622
-0.000275
-0.002228
-0.001251
-0.004181
0.006531
-0.007599
0.002625
-0.002716
-0.001740
-0.007111
-0.001251
0.005066
0.002136
0.003601
0.001648
-0.003204
0.002136
0.004578
0.002136
0.008972
0.000671
-0.010040
0.006531
-0.000275
-0.000763
-0.001251
-0.006622
-0.004669
-0.002228
-0.003693
-0.001251
-0.010040
-0.013458
-0.005646
0.000183
0.011414
0.005554
0.015320
0.019226
0.008484
-0.030060
-0.129669
-0.205841
-0.101349
0.007019
0.082214
0.106628
0.064148
-0.108673
-0.233673
-0.217560
-0.132111
0.011414
0.082703
0.098328
0.059265
0.003113
-0.019806
0.011414
-0.004669
-0.002716
-0.028595
-0.013947
0.028015
0.021179
-0.011017
-0.003204
0.023132
0.033875
-0.008575
-0.048126
-0.032013
-0.008575
0.110046
0.280457
0.340027
0.276550
0.156921
0.039246
-0.031525
-0.079376
-0.063263
-0.000763
0.076355
0.150085
0.167175
0.162292
0.150574
0.093933
0.048523
-0.028595
-0.112091
-0.116486
-0.120880
-0.115997
-0.102325
-0.123322
-0.129669
-0.105255
-0.000763
0.071472
0.109558
0.075378
0.034851
0.001160
0.005554
0.070496
0.111023
0.129578
0.136902
0.119812
0.079285
0.048035
0.055847
0.165222
0.216980
0.175476
0.140808
0.051453
-0.023712
0.061707
0.086121
0.085144
0.081238
0.064148
0.042175
0.046082
0.021667
0.003601
0.014832
-0.005646
-0.008087
-0.013947
-0.022736
-0.017365
-0.027618
-0.032013
-0.036407
-0.026154
-0.033966
-0.039825
-0.030548
-0.037384
-0.038361
-0.041779
-0.048126
-0.036896
-0.043732
-0.042755
-0.040802
-0.039825
-0.048126
-0.044220
-0.057404
-0.034943
-0.038849
-0.049103
-0.039337
-0.047150
-0.045197
-0.041290
-0.040314
-0.036407
-0.044220
-0.041290
-0.041779
-0.045685
-0.040314
-0.037384
-0.042267
-0.033966
-0.039825
-0.036896
-0.033478
-0.032501
-0.035919
-0.039337
-0.039825
-0.031036
-0.033478
-0.030548
-0.020294
-0.024200
-0.019806
-0.020294
-0.031036
-0.022247
-0.019318
-0.020294
-0.017853
-0.005646
-0.014923
-0.012482
-0.009552
-0.013947
-0.003204
-0.009552
-0.007599
-0.008087
-0.007111
-0.004181
-0.011505
-0.021759
-0.015411
-0.009552
-0.021759
-0.021759
-0.014435
-0.026642
-0.023712
-0.024200
-0.025665
-0.021759
-0.026642
-0.030060
-0.027618
-0.016876
-0.033966
-0.034943
-0.057892
-0.056427
-0.065704
-0.067169
-0.113068
-0.151154
-0.196564
-0.238556
0.005554
0.436707
0.662781
0.791687
0.860535
0.309753
0.114441
0.089050
0.035339
0.089050
0.246277
0.484070
0.597351
0.626648
0.600281
0.527527
0.399597
0.309753
0.208191
0.110535
0.034363
-0.038849
-0.055450
-0.042267
-0.035431
-0.032990
-0.035431
-0.009064
-0.027130
-0.034454
-0.033966
-0.029572
-0.039337
-0.064728
-0.132599
-0.148712
-0.157013
-0.148224
-0.095978
-0.104279
-0.104767
-0.112579
-0.138458
-0.150177
-0.140411
-0.156525
-0.170685
-0.157990
-0.189728
-0.182892
-0.169220
-0.113068
0.005066
0.045593
0.027039
-0.038361
-0.058380
-0.060822
-0.066681
-0.048126
0.002136
0.063171
0.079285
0.156921
0.096375
0.068054
0.053894
0.066101
0.061707
-0.032990
-0.091095
0.044617
0.099304
0.085144
0.055359
0.050476
0.040222
0.009460
0.013367
-0.013947
-0.008575
-0.023224
-0.012970
-0.014923
-0.011993
-0.027618
-0.022247
-0.024200
-0.026642
-0.029572
-0.018341
-0.013947
-0.012482
-0.015900
-0.018341
-0.017365
-0.027618
-0.026154
-0.029572
-0.031036
-0.028107
-0.029572
-0.035431
-0.029083
-0.031525
-0.042267
-0.040314
-0.034454
-0.044708
-0.028595
-0.045197
-0.040314
-0.041290
-0.031525
-0.041779
-0.032990
-0.031525
-0.037872
-0.032013
-0.032990
-0.027618
-0.017365
-0.005157
-0.020782
-0.012482
-0.012970
-0.015900
0.008972
-0.003693
-0.010529
0.000671
0.005066
-0.003204
-0.007599
-0.011017
0.001648
-0.007111
-0.020782
-0.019318
-0.002228
-0.010040
-0.010529
-0.010529
-0.008575
-0.005157
0.012878
0.014343
0.033875
0.050964
0.053406
0.092957
0.083191
0.094910
0.097351
0.088074
0.116394
0.160828
0.220886
0.257507
0.278015
0.222839
0.156433
0.136902
0.104675
0.103699
0.092468
0.087585
0.106140
0.127625
0.162781
0.201355
0.258972
0.259949
0.220398
0.155945
0.091003
0.033875
0.013367
0.016785
0.058289
0.087585
0.128113
0.146667
0.149109
0.096863
0.087097
0.049011
0.005554
-0.013458
-0.030060
-0.044708
-0.073517
-0.067657
-0.072052
-0.042755
-0.055939
-0.072052
-0.115509
-0.153595
-0.156036
-0.147247
-0.136017
-0.066193
-0.075958
-0.133087
-0.242950
-0.274689
-0.261993
-0.218536
-0.209747
-0.233673
-0.241486
-0.210236
-0.242950
-0.302032
-0.295685
-0.283478
-0.248322
-0.248810
-0.243927
-0.254669
-0.239532
-0.198517
-0.212189
-0.277618
-0.312286
-0.253204
-0.195587
-0.197540
-0.205353
-0.194611
-0.118927
-0.082794
-0.064728
-0.039337
-0.107697
-0.156525
-0.112579
-0.073517
0.020691
0.072937
0.088074
0.127136
0.160339
0.159851
0.180359
0.187195
0.193054
0.146179
0.010437
0.135925
0.182800
0.189148
0.162781
0.131042
0.108582
0.083679
0.048523
0.037292
0.035828
0.010925
0.019226
0.002625
0.007019
0.003113
-0.002228
-0.003693
-0.012482
-0.016388
-0.009064
-0.008575
-0.005157
-0.003204
-0.015900
-0.022736
-0.025177
-0.015900
-0.019806
-0.002716
-0.005157
-0.011505
-0.003693
-0.001251
-0.004181
-0.007111
0.001648
-0.000763
0.011902
0.004089
-0.000275
0.008484
0.004089
0.014343
0.009949
0.009460
0.017761
0.028015
0.032898
0.042175
0.061218
0.061707
0.060730
0.044128
0.041199
0.042175
0.041199
0.026062
0.069031
0.191589
0.343933
0.464050
0.540710
0.391296
0.301941
0.306335
0.225281
0.250183
0.271179
0.242859
0.181824
0.263855
0.344910
0.404480
0.479675
0.476746
0.485046
0.417664
0.258972
0.067566
-0.105743
-0.136505
-0.022736
0.094910
0.147644
0.153503
0.131531
0.101746
0.068542
0.044128
0.009460
-0.007599
-0.015411
-0.029083
-0.036407
-0.041779
-0.027618
-0.021271
-0.036407
-0.032501
-0.017853
-0.008575
0.002625
0.017273
0.013855
0.005554
0.012390
0.008972
0.009460
0.005554
-0.006622
0.014832
0.020203
0.015320
0.028992
0.021667
0.039246
0.050964
0.043152
0.033386
0.032898
0.048035
0.049988
0.061707
0.052429
0.061707
0.070007
0.085144
0.061707
0.055847
0.054382
0.064636
0.081726
0.109558
0.078796
0.058289
-0.000763
-0.061798
-0.143341
-0.181915
-0.187286
-0.136017
-0.092560
-0.079865
-0.087677
-0.105743
-0.175568
-0.216095
-0.244904
-0.269318
-0.230743
-0.183868
-0.168243
-0.156036
-0.122345
-0.104767
-0.086700
-0.074005
-0.054962
-0.058868
-0.028595
0.029968
0.098328
0.102722
0.083679
0.058289
0.070984
0.078308
0.072449
0.069031
0.046570
0.022644
-0.004669
-0.016876
0.017273
-0.022247
-0.047638
-0.092072
-0.115997
-0.076935
-0.090118
-0.157501
-0.208282
-0.096466
-0.078400
-0.275177
-0.294220
-0.150665
-0.105255
-0.153595
-0.122345
-0.090118
-0.101837
-0.128693
-0.094025
-0.057404
-0.061798
-0.044708
-0.040314
-0.046661
-0.023712
-0.022247
-0.026642
-0.020782
-0.010529
-0.016876
-0.010529
-0.000763
0.001160
0.005554
0.005554
0.003113
0.007996
0.005554
0.005066
0.010925
0.022644
0.023621
0.038269
0.037781
0.044128
0.054382
0.052917
0.057800
0.051453
0.045593
0.022644
0.039246
0.035828
0.019226
0.032898
0.014343
0.028503
0.055847
0.182800
0.362976
0.600281
0.527527
0.209167
-0.005646
-0.095001
-0.041290
0.102234
0.221863
0.360046
0.462097
0.535828
0.571472
0.563171
0.467468
0.324890
0.227234
0.193542
0.179382
0.218445
0.245300
0.270691
0.279480
0.277039
0.254578
0.228699
0.204285
0.159851
0.111023
0.078796
0.042664
0.014343
-0.012482
-0.042755
-0.060822
-0.071075
-0.077911
-0.099396
-0.100372
-0.088165
-0.099396
-0.088654
-0.104767
-0.109650
-0.109161
-0.106232
-0.115997
-0.103790
-0.096466
-0.113068
-0.099884
-0.087189
-0.099396
-0.088654
-0.092072
-0.082306
-0.076447
-0.079376
-0.060822
-0.064240
-0.059845
-0.049103
-0.049103
-0.039825
-0.055450
-0.055939
-0.078888
-0.088165
-0.088165
-0.096954
-0.098419
-0.094025
-0.112091
-0.135529
-0.139435
-0.161407
-0.163361
-0.180450
-0.196564
-0.210724
-0.213165
-0.201935
-0.203400
-0.199005
-0.201935
-0.181915
-0.185333
-0.188263
-0.182404
-0.189240
-0.175079
-0.160431
-0.144318
-0.131134
-0.108185
-0.099396
-0.095001
-0.085724
-0.069122
-0.107208
-0.116486
-0.090118
-0.006622
0.088074
0.086121
0.070007
0.073914
0.036804
0.008972
0.002136
-0.021271
-0.020782
-0.073029
-0.188263
-0.194122
-0.188751
-0.157501
-0.002716
0.049011
-0.088654
-0.155548
-0.044708
-0.011017
-0.051056
-0.040802
-0.043732
-0.015411
-0.298126
-0.321564
-0.115021
0.211609
0.286316
0.288757
0.163757
0.046570
0.109070
0.140808
0.143250
0.123230
0.097351
0.080261
0.093933
0.072937
0.058777
0.065613
0.071960
0.066101
0.066589
0.063660
0.036804
0.042175
0.023132
0.002136
-0.005157
-0.011993
-0.027618
-0.043243
-0.061310
-0.081329
-0.056915
-0.044220
-0.031036
-0.037872
-0.050079
-0.070587
-0.070099
-0.064728
-0.060333
-0.054962
-0.040802
-0.022247
-0.015411
0.001160
0.021179
0.035828
0.038757
0.055359
0.062195
0.049500
0.063660
0.074890
0.089539
0.086121
0.084167
0.095886
0.107117
0.113953
0.140320
0.126648
0.133484
0.108582
0.110046
0.112488
0.103699
0.095398
0.094910
0.090515
0.107117
0.106628
0.103210
0.096863
0.057312
0.007019
0.002625
0.019226
0.028992
0.013367
-0.019806
-0.034943
-0.035431
-0.039825
-0.056915
-0.048126
-0.053497
-0.053009
-0.073029
-0.083771
-0.081818
-0.068634
-0.077911
-0.081818
-0.047150
-0.051544
-0.068634
-0.059357
-0.063751
-0.049591
-0.053009
-0.043243
-0.034454
-0.048615
-0.022736
-0.031036
-0.019806
-0.003693
0.003601
0.004578
0.004089
0.014343
0.028992
0.023621
0.020691
0.025574
0.026550
0.023621
0.027527
0.021667
0.025085
-0.006134
0.009949
-0.001740
-0.003693
0.006042
0.003601
0.005554
0.007996
-0.006622
-0.012482
-0.016388
-0.020294
-0.032990
-0.028107
-0.020294
-0.014923
-0.014923
0.011902
0.032410
0.082703
0.141785
0.200378
0.200378
0.147644
0.138855
0.169617
0.201355
0.262878
0.340515
0.307800
0.350281
0.385437
0.364441
0.254089
0.247742
0.340515
0.319031
0.317566
0.297058
0.385925
0.382019
0.317566
0.175964
0.145691
0.162292
0.131042
0.081238
0.112488
0.194519
0.176941
0.190125
0.132996
-0.022247
-0.083282
-0.016388
0.015808
0.007996
0.005066
0.001160
-0.002716
-0.023712
-0.032501
-0.049103
-0.049591
-0.053497
-0.058868
-0.056427
-0.057892
-0.045685
-0.051056
-0.044220
-0.024200
-0.023712
-0.023712
-0.029572
-0.029083
-0.024689
-0.032501
-0.024200
-0.010529
-0.008575
0.014832
-0.003693
-0.016876
-0.054962
-0.094025
-0.079865
-0.043243
-0.032013
-0.032990
-0.036407
-0.042755
-0.046661
-0.066681
-0.070587
-0.075958
-0.073517
-0.071564
-0.075470
-0.076935
-0.070587
-0.061798
-0.054474
-0.062286
-0.058380
-0.048615
-0.043243
-0.033966
-0.038849
-0.028595
-0.018341
-0.030060
-0.022736
-0.031036
-0.027130
-0.015900
-0.009552
-0.017365
-0.009552
-0.020782
-0.016388
-0.044220
-0.060333
-0.087677
-0.106232
-0.081329
-0.039337
0.010437
0.031921
0.020203
-0.015411
-0.087189
-0.166779
-0.183868
-0.075958
-0.037384
0.001648
-0.020294
-0.025665
-0.030060
-0.032990
-0.052521
-0.061798
-0.048126
-0.046173
-0.034943
-0.027618
-0.027618
-0.021759
-0.025177
-0.011993
0.005554
0.021179
0.036316
0.059265
0.060242
0.004089
-0.038849
-0.071564
-0.040314
-0.004181
0.019714
-0.010529
-0.019318
0.055847
0.056335
0.013855
-0.039825
-0.085724
-0.072052
-0.065704
-0.074005
-0.025665
-0.021271
0.015320
0.127625
0.150085
0.036316
-0.049103
-0.056427
-0.053009
-0.034454
-0.042267
-0.019318
0.020691
0.016296
0.039246
0.074890
0.048035
0.024109
0.016785
0.043152
0.088562
0.093445
0.050964
-0.006134
-0.064728
-0.077423
-0.047638
-0.008575
0.027039
0.068054
0.081238
0.101746
0.064636
0.018250
-0.014435
-0.050568
-0.047638
-0.046661
-0.014435
-0.011017
-0.008575
-0.018341
-0.011017
-0.004181
0.000671
-0.019318
-0.000763
0.005066
0.003113
0.005066
0.032898
0.048523
0.008972
-0.013458
0.112976
0.172546
0.105164
0.052917
-0.106720
-0.080353
0.037292
0.050476
0.054382
0.059265
0.058289
0.038269
0.033386
0.024597
0.021179
0.032410
0.025574
0.016296
0.007996
0.021667
0.023621
0.021179
0.023621
0.016785
0.024597
0.034363
0.017761
0.025574
0.031433
0.017273
0.028503
0.015320
0.013855
0.018738
0.027527
0.012390
0.016296
0.007996
0.014832
0.004578
0.012390
0.008972
0.009949
0.009460
0.009949
0.017273
0.012390
0.019226
0.028992
0.041687
0.027527
-0.036407
-0.220490
-0.364532
-0.308380
-0.108673
0.130066
0.244324
0.192566
0.113953
0.052429
-0.026642
-0.084747
-0.086700
-0.047150
0.024597
0.096863
0.130554
0.156433
0.165710
0.158386
0.158875
0.122742
0.082703
0.060242
0.029480
0.004578
-0.008087
0.001160
0.000183
-0.007599
-0.015900
-0.042755
-0.014435
-0.007599
-0.006134
-0.044220
-0.049103
-0.077911
-0.049591
0.002136
0.049500
0.114441
0.118835
0.087585
0.010437
-0.011993
0.015808
0.075378
0.149109
0.257507
0.209167
0.098816
0.091980
-0.037384
-0.125763
-0.177032
0.007019
0.100769
0.112488
0.030945
-0.046661
-0.081818
-0.101349
-0.109650
-0.115997
-0.124298
-0.138947
-0.142365
-0.131134
-0.119415
-0.102814
-0.084259
-0.090118
-0.077911
-0.078400
-0.085236
-0.065704
-0.045197
0.004578
0.060730
0.103699
0.078796
0.027527
-0.013947
0.007996
0.022156
0.023132
-0.000763
-0.049591
-0.095001
-0.053009
-0.018829
-0.116486
-0.144806
-0.087189
-0.115997
-0.185333
-0.115997
-0.044708
-0.109650
-0.127228
-0.167755
-0.147736
-0.148224
-0.167755
-0.157013
-0.123322
-0.025665
0.021179
0.026062
0.010437
0.036804
0.038757
0.057800
0.176453
0.190125
0.132996
0.106140
-0.012482
-0.102325
-0.016876
0.098328
0.165710
0.283386
0.249695
0.146179
0.094421
0.065613
0.063660
0.050476
0.055359
0.089539
0.096375
0.093445
0.082703
0.070007
0.070496
0.057312
0.056824
0.050476
0.035828
0.043152
0.045593
0.024109
0.009949
0.014343
0.001648
0.007996
0.002136
-0.010040
-0.009064
-0.017853
-0.007111
-0.016388
-0.017853
-0.024200
-0.012970
-0.017853
-0.015900
-0.010040
-0.009552
-0.014435
-0.011993
-0.009552
-0.021271
-0.016388
-0.014435
-0.015411
-0.011505
-0.007599
-0.009064
-0.007599
-0.020294
-0.012970
0.001160
-0.010529
-0.010040
-0.010529
-0.007111
-0.008575
-0.004669
-0.005157
-0.008575
0.002136
-0.015411
0.002625
-0.001740
-0.005646
-0.006622
0.005066
-0.000763
-0.002228
-0.000275
0.000671
0.000671
0.007996
-0.003204
-0.005157
0.009949
-0.002716
0.000183
0.007996
0.000183
-0.004181
-0.001251
-0.003693
-0.003204
-0.004181
-0.009552
-0.009064
-0.011993
-0.017853
-0.021759
-0.012970
0.001160
0.029968
0.063171
0.031921
-0.171173
-0.648712
-0.987579
-0.987579
-0.779083
0.505066
0.904480
0.769714
0.298523
-0.242950
-0.588654
-0.568634
-0.337677
-0.172638
0.064148
0.255066
0.330261
0.330750
0.335632
0.351746
0.328308
0.316101
0.285339
0.235535
0.207703
0.163757
0.131042
0.116394
0.098328
0.090027
0.070496
0.040222
0.046082
0.030945
0.028992
0.014343
0.013855
0.015320
0.015320
0.018250
0.011902
0.003601
0.010437
0.010437
0.020203
0.001160
-0.014435
-0.015411
-0.016388
0.010437
-0.019806
-0.045685
-0.031036
0.013855
0.046570
0.060242
0.043640
0.017761
0.008484
-0.011505
0.000671
0.009460
0.018250
0.053894
0.050476
0.048523
0.055847
0.083191
0.083679
0.048035
0.048523
0.073914
0.094421
0.103699
0.102722
0.103210
0.069031
0.025574
0.002136
0.019714
0.073425
0.098328
0.120789
0.149109
0.119324
0.069031
0.015808
-0.014923
0.009949
0.054871
0.065125
0.053894
0.068542
0.058777
0.036804
0.057312
0.066101
0.052917
0.049988
0.058777
0.051941
0.053894
0.054871
0.033875
0.040222
0.054871
0.047058
0.057312
0.068054
0.065125
0.059753
0.043640
0.035828
0.021667
0.021667
0.016296
0.013855
0.009949
0.012878
0.005554
-0.004669
-0.007599
-0.005157
-0.007599
-0.015411
-0.017853
-0.010040
-0.024689
-0.024200
-0.020782
-0.017853
-0.032501
-0.025177
-0.015411
-0.017365
-0.026154
-0.020294
-0.027618
-0.028107
-0.022736
-0.015900
-0.019806
-0.012970
-0.024689
-0.025665
-0.025177
-0.032501
-0.021759
-0.020294
-0.014435
-0.027618
-0.029083
-0.021759
-0.033478
-0.032013
-0.033966
-0.029083
-0.045197
-0.044220
-0.047150
-0.041290
-0.034943
-0.054474
-0.056915
-0.056915
-0.054962
-0.060333
-0.057404
-0.078400
-0.083771
-0.095001
-0.119904
-0.137482
-0.168732
-0.180450
-0.116974
0.212097
0.622253
0.646667
0.505066
0.193054
-0.406036
-0.632599
-0.370392
0.091980
0.684265
1.011902
1.011902
0.674988
0.216003
-0.023712
-0.101349
-0.041290
0.028015
0.100769
0.138855
0.205750
0.199890
0.186218
0.146179
0.052917
-0.047150
-0.135040
-0.160919
-0.125275
-0.113068
-0.119415
-0.158966
-0.183380
-0.153107
-0.101349
-0.065704
-0.030548
-0.042755
-0.051544
-0.064728
-0.077911
-0.076935
-0.074005
-0.083282
-0.072540
-0.087677
-0.081818
-0.028107
-0.004669
-0.003693
0.001648
-0.014435
-0.023712
-0.022247
-0.026154
-0.025665
-0.020782
-0.011017
-0.011993
0.002625
0.001160
-0.015411
-0.028595
-0.024689
-0.024689
-0.011505
-0.024689
-0.024689
-0.047150
-0.075470
-0.099396
-0.088654
-0.026154
0.065613
0.036316
-0.043243
-0.100861
0.075867
0.153503
0.094910
0.042664
-0.139923
-0.121368
-0.025177
0.007507
0.039734
0.070007
0.081726
0.029480
0.053894
0.024597
0.011902
0.005554
0.013367
0.007996
-0.031036
-0.032013
-0.039337
-0.010040
0.001160
-0.009552
-0.009552
0.007996
0.016296
0.016296
0.015808
-0.008575
-0.019318
-0.005646
-0.006134
-0.017365
-0.016388
-0.014923
-0.005646
-0.013947
-0.007599
-0.006622
-0.001251
0.000183
-0.007599
-0.009552
-0.012970
0.003601
-0.000763
-0.002228
-0.015900
0.003113
0.010437
0.000183
0.007019
0.012390
0.017273
0.009949
0.010437
0.009949
0.013367
0.002625
0.012390
0.005554
0.006042
0.013367
0.017273
0.010437
-0.004181
0.003601
0.005554
0.007996
-0.007599
-0.001740
0.000671
-0.008575
-0.010529
-0.005646
-0.003693
-0.003693
-0.016388
-0.018829
-0.023224
-0.024200
-0.035431
-0.044220
-0.048615
-0.052521
-0.061798
-0.062286
-0.099884
-0.124786
-0.170197
-0.225861
-0.290802
-0.313263
0.091003
1.011902
1.011902
1.011902
0.679382
-0.223419
-0.809357
-0.428986
0.164246
0.608093
0.873718
0.943542
0.860046
0.695496
0.501160
0.308289
0.143250
0.034851
-0.061310
-0.117950
-0.161407
-0.182892
-0.213654
-0.226349
-0.260040
-0.255157
-0.249298
-0.237579
-0.252228
-0.240509
-0.221954
-0.245880
-0.200958
-0.214142
-0.196564
-0.197540
-0.179962
-0.146759
-0.129669
-0.119904
-0.104767
-0.089142
-0.073029
-0.064240
-0.056427
-0.043243
-0.030060
-0.026154
-0.017365
0.002625
-0.008575
0.013855
0.018738
0.008972
0.008972
0.003113
-0.000275
0.003113
-0.009552
-0.010040
-0.006622
-0.010529
-0.007111
-0.025665
-0.012482
-0.011993
-0.017365
-0.016876
-0.029083
-0.025177
-0.006622
-0.021271
-0.024200
-0.023224
-0.008575
-0.013947
-0.019318
-0.011017
-0.021759
-0.014435
-0.019318
-0.037384
-0.052032
-0.031036
-0.019318
-0.011017
0.000671
0.006042
0.006531
-0.008575
-0.014923
-0.013458
0.002136
0.006042
0.012390
0.032410
0.044617
0.049988
0.040222
0.021179
0.001160
0.011902
0.018250
0.053406
0.106628
0.116882
0.117859
0.077332
0.038757
0.006042
-0.022247
0.004578
0.006531
0.014832
0.079773
0.034363
0.108093
0.232605
0.125671
0.063660
-0.049591
-0.111603
0.013367
0.076843
0.086609
0.052429
0.027527
0.022156
0.017273
0.009949
0.009460
-0.009552
-0.022247
-0.023224
-0.036407
-0.042755
-0.070099
-0.075958
-0.071564
-0.064728
-0.076935
-0.083771
-0.091095
-0.099884
-0.110626
-0.126251
-0.135040
-0.139923
-0.059845
0.108582
0.266785
0.349304
0.403992
0.612976
0.807312
0.678894
0.486511
0.273621
-0.028107
-0.032013
0.143250
0.313660
0.462097
0.490417
0.446960
0.336609
0.193542
0.018250
-0.110626
-0.224396
-0.288361
-0.331818
-0.361603
-0.406036
-0.396271
-0.366974
-0.341583
-0.299591
-0.264923
-0.239532
-0.188751
-0.151642
-0.099396
-0.095978
-0.116486
-0.125763
-0.097931
-0.070099
-0.048126
-0.011017
0.005554
0.007996
-0.005157
-0.025665
-0.030060
-0.032013
-0.035431
-0.011993
-0.010529
0.000671
-0.005646
0.005066
0.019714
0.012390
0.015808
0.031921
0.024597
0.020203
0.021667
0.023132
0.043152
0.038757
0.027527
0.041687
0.042664
0.039246
0.036316
0.022156
0.024109
0.027039
0.014832
0.025574
0.014343
0.006531
0.014832
0.011414
-0.009552
-0.000275
-0.006134
-0.008575
-0.013458
-0.015900
-0.030060
-0.027618
-0.029083
-0.035919
-0.035919
-0.029083
-0.037384
-0.038849
-0.038849
-0.042755
-0.041779
-0.039825
-0.045197
-0.036896
-0.029083
-0.037872
-0.029083
-0.030060
-0.029083
-0.044220
-0.030060
-0.024689
-0.017853
-0.032013
-0.018341
-0.015900
-0.013458
-0.007599
-0.011017
-0.001740
-0.006134
-0.004181
0.008484
0.011414
0.008484
0.007507
0.014832
0.012390
0.012878
0.015808
0.011902
0.002136
0.006531
0.006042
-0.016388
-0.022736
-0.040802
-0.050079
-0.065704
-0.074982
-0.060822
-0.044220
-0.053497
-0.069122
-0.095978
-0.122345
-0.118439
-0.114044
-0.143341
-0.193634
-0.329376
-0.325958
0.064148
0.738953
1.011902
0.932312
0.516785
0.226746
-0.123322
-0.206818
0.064636
0.534363
0.772644
0.740417
0.602234
0.473328
0.496277
0.441589
0.339050
0.263367
0.168152
0.093445
0.008484
-0.033966
-0.084259
-0.111115
-0.128693
-0.122833
-0.120392
-0.117462
-0.110626
-0.096954
-0.089142
-0.078400
-0.071564
-0.047638
-0.062286
-0.041290
-0.044708
-0.042755
-0.037384
-0.032990
-0.028595
-0.017853
-0.010040
0.002136
0.014832
0.040710
0.043152
0.066101
0.105652
0.145691
0.155945
0.133972
0.088562
0.060730
0.069031
0.049988
0.027039
0.041687
0.054382
0.050964
0.057312
0.055359
0.033386
-0.015411
-0.073517
-0.151642
-0.150177
-0.084259
-0.081329
-0.096466
-0.119904
-0.166779
-0.197540
-0.244904
-0.266388
-0.214630
-0.154083
-0.151154
-0.162872
-0.161407
-0.129181
-0.140900
-0.152618
-0.159943
-0.161407
-0.150177
-0.129181
-0.093536
-0.088654
-0.078888
-0.086700
-0.076935
-0.046173
-0.032990
-0.027130
-0.003693
0.002136
-0.006134
0.003601
0.020203
0.002136
0.019714
0.014343
0.020203
0.021667
0.026550
0.037781
0.037781
0.035339
0.008484
-0.062775
-0.164337
-0.213654
-0.183868
-0.109161
-0.049591
-0.004669
-0.021759
-0.053009
-0.104767
-0.125763
-0.146759
-0.146759
-0.141876
-0.130157
-0.101349
-0.085724
-0.059845
-0.031036
-0.022736
-0.007111
0.004578
0.015808
-0.001251
0.016296
0.015320
0.032410
0.010437
-0.004181
0.015320
0.046570
0.047546
0.072449
0.070984
0.059265
0.031921
0.012390
0.000671
-0.005157
0.044617
0.103210
0.103699
0.115417
0.097351
0.050964
0.007996
-0.021271
0.038269
0.178406
0.198914
0.136902
0.134949
0.143738
0.109558
0.109070
0.110535
0.126648
0.141296
0.148132
0.142273
0.121277
0.088074
0.035339
0.007019
0.041687
0.070984
0.097351
0.121765
0.061707
0.040710
0.038269
-0.021759
-0.016388
0.013367
0.030945
0.014343
-0.003204
-0.009064
-0.053497
0.071472
0.277039
0.327332
0.157410
0.094421
-0.023224
-0.071075
0.091003
0.133972
0.141296
0.102722
0.092468
0.088562
0.068054
0.066101
0.049011
0.039246
0.022644
0.014343
-0.000763
0.023132
0.026550
0.053894
0.070007
0.045593
0.019226
0.023621
0.024597
0.045105
0.057800
0.076355
0.057800
0.071472
0.067566
0.060242
0.047058
0.042664
0.028503
0.026062
-0.010529
-0.029572
0.003113
0.010437
0.005066
0.000183
-0.000275
-0.019806
-0.043732
-0.068634
-0.045197
-0.027618
-0.043732
-0.036896
-0.032501
-0.039337
-0.045685
-0.033966
-0.028107
-0.019318
-0.004181
-0.001740
-0.011993
-0.047638
-0.042755
-0.025177
-0.046173
-0.105255
-0.140411
-0.126740
-0.079865
-0.048126
0.071960
0.111023
-0.009552
-0.079376
-0.101349
-0.087677
-0.092072
-0.087677
-0.062286
-0.042755
-0.064240
0.033875
0.115417
0.102722
0.042664
-0.000275
-0.034943
-0.056427
-0.035431
0.027527
0.071472
0.092957
0.063171
0.017273
-0.032501
-0.069122
-0.032990
-0.059357
-0.068146
-0.039825
0.018250
0.074402
0.049988
-0.016388
-0.026154
-0.029083
-0.015411
0.001648
0.023621
0.033386
0.043152
0.018250
-0.008575
0.022156
0.063660
0.086121
0.091980
0.047058
0.020203
0.017273
0.030945
0.032898
0.026550
0.024597
0.007996
-0.020294
-0.019806
-0.015900
-0.025665
-0.018829
-0.009552
-0.009552
-0.005646
-0.003204
0.011414
0.006042
0.011414
0.012878
0.005554
0.000671
0.011414
0.009460
-0.001740
0.000183
-0.010529
0.002625
-0.004181
-0.011017
-0.011017
-0.011993
-0.009552
-0.022247
-0.030060
-0.027130
-0.024200
-0.038361
-0.041779
-0.042755
-0.048126
-0.053009
-0.044220
-0.062286
-0.057892
-0.042755
-0.022736
0.056335
0.117859
0.079285
0.047058
0.045105
-0.004669
0.002136
-0.013458
-0.021759
0.055359
0.120300
0.184753
0.267273
0.215515
0.169617
0.143250
0.142273
0.148132
0.136902
0.081238
0.005066
0.099792
0.162781
0.174988
0.147644
0.107117
0.087585
0.043152
0.016296
0.009460
-0.002716
-0.010040
-0.024689
-0.047150
-0.109650
-0.134064
-0.146271
-0.168243
-0.188263
-0.179474
-0.124786
-0.063263
-0.047150
-0.055450
-0.059845
-0.083771
-0.099884
-0.070099
-0.036407
-0.015900
-0.056427
-0.021271
-0.005157
0.011414
0.026062
0.051453
0.130066
0.107117
0.061707
-0.016388
-0.053009
0.031433
0.153015
0.062195
-0.063751
-0.095490
0.009949
0.050964
0.088562
0.100769
0.059753
0.069519
0.388367
0.638367
0.415710
0.053406
-0.235138
-0.243927
-0.019806
0.188171
0.314148
0.328796
0.281921
0.211609
0.125183
0.049011
0.013855
-0.034454
-0.045197
-0.059845
-0.090607
-0.079376
-0.075470
-0.075958
-0.054962
-0.058380
-0.061798
-0.051544
-0.050079
-0.043243
-0.048126
-0.051544
-0.049103
-0.045197
-0.037384
-0.044708
-0.044708
-0.032990
-0.042267
-0.038849
-0.048126
-0.049591
-0.048615
-0.036896
-0.035431
-0.012970
0.007507
0.014832
0.027039
0.028992
-0.006134
-0.011505
0.003113
0.000671
0.007996
0.006531
0.018738
0.019226
0.024597
0.028503
0.021667
0.014343
0.008484
0.002625
-0.005646
-0.011017
-0.019318
-0.025177
-0.022736
-0.019318
-0.014923
-0.018341
-0.009552
-0.007111
-0.015900
0.002136
-0.009552
0.006531
-0.000275
-0.000275
0.014832
0.016296
0.006531
0.011902
0.010925
0.008484
0.010925
0.004578
0.005554
0.018738
0.031921
0.021179
0.025574
0.021179
0.025574
0.027527
0.040222
0.038757
0.032898
0.031433
0.027527
0.037292
0.041687
0.035828
0.045593
0.043640
0.039734
0.035828
0.030945
-0.009064
-0.036896
-0.053497
-0.113556
-0.154083
-0.091583
0.040710
0.217468
0.261902
0.043152
-0.107208
-0.149200
-0.098419
-0.014435
0.076843
0.065125
0.052429
0.099792
0.092957
0.121765
0.139832
0.081238
-0.009552
0.012390
0.165710
0.167175
0.081726
-0.078888
-0.229767
-0.106232
-0.016876
-0.026642
-0.030548
0.106628
0.236023
0.311218
0.287781
0.212097
0.179871
0.239929
0.312683
0.314148
0.240417
0.150085
0.128601
0.146667
0.216492
0.286804
0.299011
0.312683
0.270691
0.236511
0.158386
0.077332
-0.062286
-0.201935
-0.260529
-0.283966
-0.304474
-0.193634
-0.183868
-0.300568
-0.370392
-0.329865
-0.269806
-0.251740
-0.266876
-0.277618
-0.279572
-0.285919
-0.277130
-0.251740
-0.228790
-0.211212
-0.186798
-0.153595
-0.138947
-0.104767
-0.078888
-0.055939
-0.039337
-0.019806
0.002625
0.017761
0.028503
0.033875
0.037292
0.048523
0.045105
0.039246
0.039246
0.037292
0.048523
0.040710
0.031433
0.032898
0.024109
0.020691
0.018738
0.014343
0.002625
0.004578
-0.008087
-0.003204
-0.004669
-0.008087
-0.012970
-0.004181
-0.008087
-0.000275
-0.000275
-0.004669
0.005554
0.004089
0.006531
0.021667
0.018738
0.025085
0.019714
0.026062
0.035339
0.036804
0.039246
0.038269
0.046082
0.043640
0.043640
0.048523
0.037781
0.024109
0.013855
0.012878
0.006042
-0.031036
-0.038849
-0.053497
-0.057404
-0.055450
-0.058868
-0.064240
-0.071075
-0.074493
-0.073029
-0.078400
-0.092560
-0.104767
-0.097931
-0.088654
-0.081329
-0.063751
-0.055450
-0.046173
-0.047150
-0.029083
-0.024689
-0.014435
0.006042
-0.001740
-0.003693
-0.005646
0.017761
0.022644
0.037292
0.022644
0.023132
0.012390
0.007996
-0.001740
0.001648
0.007019
0.007019
0.016785
0.014832
0.002625
-0.011993
-0.033966
-0.071075
-0.111603
-0.128693
-0.137970
-0.160431
-0.191193
-0.245392
-0.238068
-0.056427
0.500183
1.011902
1.011902
1.011902
0.827820
-0.347931
-0.987579
-0.934845
-0.032990
0.810242
1.011902
1.011902
1.011902
0.766296
0.539246
0.295593
0.069519
-0.101837
-0.228790
-0.221954
-0.226837
-0.166290
-0.091583
-0.031036
-0.031525
-0.191681
-0.262482
-0.111603
0.001648
0.036804
0.029968
0.018250
0.009460
0.009949
0.008972
0.009949
0.018738
0.021667
0.007996
0.015808
0.010925
-0.002716
-0.007111
-0.011993
-0.010529
-0.017853
-0.021759
-0.020782
-0.030548
-0.034454
-0.046173
-0.047150
-0.048615
-0.044708
-0.040314
-0.060822
-0.057404
-0.055450
-0.060822
-0.061310
-0.053497
-0.035919
-0.037384
-0.041290
-0.043732
-0.036407
-0.036407
-0.030060
-0.026154
-0.022247
-0.021271
-0.007111
-0.011505
-0.007599
-0.008087
-0.007111
-0.000275
0.001648
0.000671
-0.008575
0.011902
0.010925
0.010925
0.011414
0.013855
0.010925
0.019226
0.016785
0.013855
0.036804
0.030457
0.031433
0.030457
0.030945
0.049011
0.049011
0.054871
0.045593
0.055847
0.058289
0.062195
0.069031
0.057312
0.055847
0.039734
0.035828
0.030945
0.026550
0.023132
0.037292
0.025085
0.013855
-0.001740
-0.017853
-0.041779
-0.057404
-0.061798
-0.072052
-0.076447
-0.070587
-0.072540
-0.072540
-0.076935
-0.078888
-0.089630
-0.095490
-0.080841
-0.072540
-0.078888
-0.069122
-0.067169
-0.056915
-0.043732
-0.046173
-0.018341
-0.022247
-0.016388
-0.018341
-0.007111
-0.012970
-0.021759
-0.006622
-0.009064
-0.001251
-0.004669
-0.002716
-0.014435
0.002136
0.007507
-0.003693
-0.011993
-0.049103
-0.085236
-0.074005
-0.061310
-0.056427
-0.064728
-0.075958
-0.105743
-0.113068
-0.136505
-0.179474
-0.234161
-0.235626
-0.228790
-0.231232
-0.228302
-0.114532
0.192078
0.745300
1.011902
1.011902
0.730164
-0.195587
-0.889435
-0.785919
-0.058380
0.619324
0.900085
0.861511
0.692566
0.481140
0.279480
0.112488
0.035828
-0.029083
-0.113068
-0.206818
-0.093048
-0.031525
-0.085724
-0.118439
-0.266876
-0.319122
-0.194611
-0.041290
0.006531
0.010925
0.002136
-0.004181
-0.010529
-0.021759
-0.039825
-0.032990
-0.027130
-0.022247
-0.024689
-0.026642
-0.016388
-0.018341
-0.018829
-0.016388
-0.006134
-0.009064
-0.003204
-0.008087
0.002625
-0.013458
-0.000275
-0.001251
-0.000275
-0.001740
-0.008087
-0.006134
-0.013458
-0.010040
-0.003693
-0.007599
-0.008575
-0.007111
-0.004181
-0.019318
-0.013947
-0.009552
-0.008575
-0.014435
-0.007599
-0.012482
-0.020294
-0.010040
-0.016388
-0.005646
-0.011505
-0.017853
-0.016876
-0.008575
-0.015411
-0.005646
-0.006622
-0.008087
-0.004669
-0.004181
0.007019
0.001160
-0.002716
0.004089
0.017273
0.008972
0.017273
0.016296
0.003113
0.007507
0.000671
0.000671
0.003113
-0.005157
0.000671
0.006042
0.010925
-0.003693
-0.011505
-0.004669
-0.009552
-0.015900
-0.004181
-0.000763
-0.003693
-0.005157
-0.013458
-0.013947
-0.012482
0.003113
-0.000275
0.004578
-0.006134
-0.005157
-0.015411
-0.022736
-0.011993
-0.011993
-0.025177
-0.030548
-0.023712
-0.026154
-0.025177
-0.023712
-0.015900
-0.034943
-0.046661
-0.049103
-0.039825
-0.035919
-0.044708
-0.047638
-0.041290
-0.039337
-0.037384
-0.043243
-0.024200
-0.021759
-0.019806
-0.012482
-0.011993
-0.009552
0.002625
-0.003693
0.008972
0.013367
0.025085
0.011902
0.019714
0.033386
0.038757
0.046570
0.041199
0.046570
0.073914
0.130554
0.239929
0.368347
0.281433
-0.161407
-0.292755
-0.009064
0.431824
0.889343
0.938171
0.462097
-0.223907
-0.569122
-0.369415
-0.016876
0.191589
0.257019
0.189148
0.085632
0.019226
0.025085
-0.020294
-0.146271
-0.249298
-0.212189
-0.149689
-0.157013
-0.148712
-0.136993
-0.113556
-0.091095
-0.064728
-0.023224
0.021667
0.048035
0.084167
0.176453
0.119324
0.059753
0.055847
0.069031
0.062683
0.068542
0.138367
0.171570
0.164734
-0.037384
-0.015411
0.047058
0.101746
0.077820
0.064148
0.032410
0.020691
-0.003204
-0.009064
-0.025665
-0.024689
-0.020782
-0.017853
-0.019806
-0.016388
-0.025177
-0.006134
-0.015900
-0.012482
-0.011505
-0.012482
-0.007111
-0.000275
0.009460
0.001160
0.013367
-0.003204
0.002625
0.013367
0.010925
0.012878
0.014343
0.017273
0.014343
0.014832
0.004089
0.016296
0.014832
0.019714
0.015808
0.011902
0.012878
0.007996
0.005554
0.012878
0.011414
0.021179
0.011414
0.018738
0.006531
0.006531
0.007507
0.017761
0.003601
0.009460
0.011902
0.005066
0.001648
0.014343
0.002136
0.003113
0.017273
0.005066
0.006531
0.010437
0.004089
0.008484
0.002625
0.005066
0.004089
0.004089
0.006531
-0.002228
0.002136
0.002625
-0.000275
0.010925
0.003601
0.001648
0.001648
0.007996
0.008484
0.004089
-0.003204
0.012878
0.009949
0.004578
0.010925
0.005066
0.014832
0.004089
-0.001740
-0.009064
-0.011993
-0.015411
-0.032501
-0.027618
-0.024689
-0.009064
0.000183
-0.013947
-0.030548
-0.040314
-0.068634
-0.095490
-0.128204
-0.127716
-0.034943
0.171082
0.357117
0.566101
0.650085
0.409363
0.176453
-0.145782
-0.290802
-0.171661
0.072449
0.295105
0.389343
0.378601
0.303406
0.222351
0.123230
0.016785
-0.019318
-0.040314
-0.073029
-0.114532
-0.120880
-0.122345
-0.132599
-0.133087
-0.100372
-0.071564
-0.055939
-0.047638
-0.046173
-0.033966
-0.030548
-0.034943
-0.050568
-0.049103
-0.055450
-0.082794
-0.102325
-0.094513
-0.102814
-0.098419
-0.093048
-0.078400
-0.073517
-0.097931
-0.113068
-0.075470
-0.057404
-0.107697
-0.090607
-0.051056
-0.019806
0.056824
0.135437
0.065125
0.049011
0.161804
0.201843
0.165222
-0.019318
-0.002716
0.118835
0.131531
0.137878
0.158386
0.161804
0.129578
0.099304
0.080750
0.050964
0.027527
0.007019
-0.014923
-0.017853
-0.032013
-0.046661
-0.040314
-0.048126
-0.045685
-0.039825
-0.039337
-0.051544
-0.046173
-0.039337
-0.050079
-0.036407
-0.032013
-0.048615
-0.039337
-0.028595
-0.041290
-0.033966
-0.036896
-0.032501
-0.030548
-0.042755
-0.025177
-0.030060
-0.019806
-0.022247
-0.021759
-0.016876
-0.018341
-0.014435
-0.010040
-0.016876
-0.017365
-0.016388
-0.013458
-0.008575
-0.008575
-0.009064
-0.007111
-0.006622
-0.003204
-0.007111
-0.010040
-0.009064
-0.008575
0.001160
-0.000763
-0.003693
-0.014435
-0.018829
-0.031525
-0.039825
-0.050568
-0.053009
-0.054962
-0.037872
-0.002716
0.089539
0.270691
0.464539
0.556824
0.578796
0.491394
0.378113
0.401062
0.508484
-0.095490
-0.284943
0.207703
0.502136
0.539246
0.407410
0.259949
0.131042
0.008972
-0.111603
-0.198029
-0.260040
-0.283966
-0.296173
-0.299103
-0.283966
-0.255157
-0.204376
-0.152618
-0.093048
-0.053009
-0.042755
0.000671
0.033386
0.071472
0.071960
0.069031
0.075867
0.071472
0.069031
0.075378
0.088562
0.084167
0.084656
0.087097
0.081238
0.070007
0.075867
0.058289
0.031921
0.020203
0.020203
0.013855
0.010437
0.027527
0.023621
0.015320
0.007507
0.009460
0.005554
0.021667
0.025085
0.015808
0.021179
0.014343
0.020203
0.015320
0.013367
0.002625
0.006042
0.016296
0.016296
0.030945
0.035828
0.026062
0.016296
0.017273
0.022644
0.032898
0.033386
0.028015
0.042175
0.036316
0.033875
0.026550
0.042664
0.019226
0.027039
0.012878
-0.000275
0.000183
-0.004181
-0.028595
-0.016388
-0.024200
-0.029572
-0.051544
-0.076935
-0.104767
-0.121857
-0.053009
0.025085
0.000671
-0.099396
-0.227325
-0.227814
-0.134064
0.033875
0.236023
0.148621
0.019714
0.008484
-0.007599
-0.010529
-0.005646
0.113953
0.156433
-0.000275
-0.016876
0.130554
0.153503
0.133484
0.100281
0.082703
0.065613
0.046082
0.020203
-0.011993
-0.006134
-0.020782
-0.030060
-0.038849
-0.047150
-0.038849
-0.047638
-0.041290
-0.040314
-0.042267
-0.046173
-0.044220
-0.049103
-0.051056
-0.059357
-0.048126
-0.054962
-0.053497
-0.066193
-0.067657
-0.069611
-0.079865
-0.074982
-0.086212
-0.089142
-0.115021
-0.124298
-0.137970
-0.137482
-0.146271
-0.127228
-0.074493
-0.029572
0.132996
0.446960
1.011902
1.011902
1.011902
0.055359
-0.987579
-0.987579
-0.321564
0.407410
0.806824
0.884460
0.725769
0.491394
0.230652
-0.011017
-0.183868
-0.300568
-0.370880
-0.396271
-0.395782
-0.369904
-0.343536
-0.308380
-0.262482
-0.216583
-0.171173
-0.137970
-0.096466
-0.069611
-0.033478
-0.015411
0.003601
0.034851
0.044128
0.053894
0.058777
0.059265
0.069031
0.068542
0.086121
0.071960
0.085144
0.085144
0.085144
0.084656
0.109070
0.087585
0.081238
0.079773
0.077332
0.055359
0.054871
0.038269
-0.012482
-0.075958
-0.088165
-0.043243
0.031921
0.072449
0.037781
-0.034943
-0.063751
-0.109161
-0.124786
-0.104279
-0.073029
-0.061798
-0.049103
-0.041290
-0.036896
-0.039337
-0.040314
-0.035431
-0.027618
-0.030548
-0.020782
-0.019806
-0.019806
-0.019806
-0.025665
-0.020294
-0.017853
-0.019806
-0.028595
-0.029572
-0.027130
-0.034454
-0.032990
-0.036407
-0.053009
-0.051056
-0.040314
-0.050568
-0.051544
-0.047638
-0.042755
-0.049103
-0.042267
-0.026642
-0.032990
-0.032013
-0.039825
-0.026154
-0.018341
-0.040314
-0.032013
-0.027130
-0.022247
-0.038361
-0.030548
-0.035919
-0.022247
-0.029083
-0.026642
-0.030060
-0.066193
-0.079376
-0.146271
-0.176056
-0.129181
-0.068146
-0.034943
-0.012970
0.180359
0.220886
0.107117
-0.010529
-0.042755
-0.003204
0.018250
0.039246
0.105652
0.164246
0.148621
0.172546
0.153503
0.228210
0.308289
0.197937
0.123230
-0.034943
-0.062775
0.009460
0.040222
0.016296
-0.005157
0.019226
0.096863
0.176453
0.216980
0.307800
0.391296
0.439636
0.528503
0.547546
0.676453
0.443054
-0.038849
-0.191193
0.133484
0.376160
0.424011
0.375671
0.316101
0.268738
0.195007
0.107117
-0.018341
-0.135529
-0.221466
-0.294708
-0.320587
-0.344513
-0.337677
-0.316193
-0.295197
-0.245392
-0.210236
-0.196075
-0.156525
-0.126251
-0.095001
-0.072052
-0.052521
-0.037872
-0.009064
0.008972
0.028503
0.043152
0.055359
0.067078
0.065125
0.085144
0.071960
0.079773
0.089539
0.089539
0.098328
0.101746
0.109070
0.104675
0.112976
0.099792
0.089539
0.080750
0.080261
0.069031
0.094910
0.091492
0.069519
0.073425
0.061707
0.047058
0.049500
0.035339
0.019714
0.017761
0.019714
-0.000275
-0.000275
0.004089
0.027527
0.009949
0.013855
0.001648
0.002136
0.001648
-0.008087
-0.003204
0.040222
0.028015
0.007996
-0.001251
-0.005157
-0.017853
-0.007599
0.007019
0.005066
-0.010040
-0.011017
-0.015411
-0.025665
-0.035919
-0.033966
-0.036896
-0.050568
-0.061798
-0.063263
-0.053497
-0.064240
-0.057892
-0.047638
-0.061798
-0.065704
-0.042755
-0.042267
-0.049591
-0.041779
-0.046173
-0.042755
-0.031525
-0.034943
-0.013947
-0.005646
0.027527
-0.011993
-0.129669
-0.209747
-0.182404
-0.114044
-0.077423
-0.062286
-0.060333
-0.011505
-0.020294
-0.041779
-0.060333
-0.129181
-0.143341
-0.179962
-0.096466
-0.078400
-0.102814
-0.084259
-0.039825
0.005554
0.034363
0.012390
-0.002228
-0.002228
0.042664
0.112976
0.120789
0.064636
-0.047638
-0.069611
-0.009552
0.051453
0.093933
0.124695
0.170105
0.374695
0.415222
0.291199
0.161804
0.091980
0.120300
0.167664
0.207703
0.238953
0.257019
0.244324
0.276062
0.279968
0.283386
0.283386
0.237488
0.192566
0.049500
-0.020294
0.025574
0.088074
0.102234
0.067078
0.028503
0.011902
-0.011993
-0.042267
-0.061310
-0.079865
-0.085236
-0.085724
-0.076447
-0.077423
-0.085236
-0.080841
-0.089630
-0.087189
-0.091095
-0.099884
-0.099396
-0.094513
-0.082794
-0.078400
-0.084259
-0.077423
-0.076935
-0.073517
-0.058868
-0.071075
-0.053986
-0.064240
-0.064240
-0.049591
-0.040802
-0.051056
-0.034454
-0.037872
-0.036407
-0.031525
-0.023224
-0.033966
-0.014923
-0.020782
-0.002228
-0.016876
-0.000275
0.013855
0.014343
0.007019
0.010437
0.008484
0.000183
0.013855
0.000183
0.009460
0.006042
-0.009064
-0.043243
-0.075958
-0.065216
-0.032501
-0.041290
-0.071564
-0.098907
-0.095001
-0.117950
-0.133087
-0.111603
-0.083771
-0.077911
-0.110138
-0.117462
-0.102325
-0.100861
-0.086700
-0.081329
-0.070099
-0.055939
-0.033478
-0.042267
-0.021759
-0.013458
-0.007599
0.005554
-0.003693
0.002625
0.009460
0.019714
0.012878
0.014343
0.018250
0.011414
0.019714
0.010925
0.009949
0.022156
0.028992
0.038757
0.048035
0.005554
-0.003204
-0.029083
0.055359
0.069519
0.034851
0.118347
0.080750
-0.112091
-0.118927
0.007996
0.030457
0.033875
0.050964
0.063660
0.128113
0.146179
0.189636
0.188171
0.145203
0.172546
0.241394
0.224792
0.126648
0.067566
0.092468
0.174988
0.245789
0.258484
0.255066
0.235535
0.183777
0.156433
0.118347
0.089539
0.046082
0.041199
0.007019
-0.024200
-0.059357
-0.076447
-0.074982
-0.056915
-0.074982
0.032410
0.108582
0.032898
-0.050079
-0.053009
-0.022247
-0.008087
0.006042
0.029480
0.034851
0.047546
0.035828
0.007507
0.025574
0.060730
0.054871
0.091003
0.198914
0.189148
0.188171
0.162781
0.067078
-0.059357
-0.062286
-0.007111
0.069519
0.103210
0.105164
0.099304
0.078308
0.051453
0.028992
0.005066
0.011414
-0.007599
-0.007111
-0.006622
-0.012970
-0.014923
-0.016876
-0.005157
-0.013947
-0.015900
-0.011505
-0.005646
0.010437
-0.001740
-0.006134
-0.011505
0.006042
0.000671
0.001160
0.000671
0.005066
0.009460
0.001160
0.001160
-0.009552
-0.001251
0.002625
0.007019
-0.006622
-0.005646
-0.005157
-0.003693
-0.005646
-0.003693
-0.003204
-0.004669
-0.001740
-0.004181
-0.004181
-0.006134
-0.007111
-0.002228
-0.005646
-0.012482
0.001648
0.009460
0.007019
0.005554
0.006531
-0.003204
-0.020294
-0.105255
-0.140411
-0.140411
-0.143341
-0.123322
-0.136505
-0.091583
-0.120392
-0.146759
-0.183868
-0.241486
-0.289825
-0.303009
-0.296173
-0.272247
-0.235138
-0.253693
-0.204376
-0.106720
-0.063751
-0.053986
-0.085724
-0.086212
-0.085724
-0.091583
-0.049103
0.001160
0.014343
0.043640
0.107605
0.139343
0.113953
0.035339
-0.044708
-0.039825
0.050964
0.057800
0.079773
0.084656
0.049988
0.011414
-0.006134
-0.032990
-0.022736
-0.018341
-0.010040
0.010437
0.021179
0.032410
0.040710
0.041199
0.048523
0.057312
0.048523
0.046570
0.047058
0.049988
0.048035
0.048035
0.044617
0.034851
0.039246
0.036316
0.041199
0.042664
0.033875
0.042175
0.026062
0.024597
0.029480
0.034851
0.028992
0.027527
0.032898
0.021667
0.027527
0.021179
0.014343
0.032410
0.018738
0.024109
0.022156
0.021667
0.009949
0.013367
0.025085
0.019714
0.015808
0.015320
0.021667
0.009949
0.018738
0.021667
0.027039
0.021667
0.017761
0.009460
0.009460
0.000183
-0.003204
-0.020782
-0.039825
-0.041779
-0.058380
-0.035919
-0.031525
-0.014923
-0.024200
-0.045685
-0.068146
-0.060822
0.021179
0.083191
0.054382
-0.033478
-0.047150
-0.018341
0.005066
0.024597
0.056335
0.046082
0.089539
0.189148
0.260925
0.226746
0.102234
0.047546
0.120789
0.067078
0.089539
0.151550
0.153992
0.147156
0.151550
0.132996
0.114441
0.090515
0.098328
0.085632
0.085632
0.079285
0.071472
0.062683
0.064636
0.068542
0.068542
0.059753
0.069031
0.059753
0.044617
0.030945
-0.008087
-0.005646
0.011414
0.177429
0.295105
0.250671
0.068054
-0.136017
-0.197540
-0.080353
0.028503
0.070496
0.109070
0.104187
0.053894
-0.018829
-0.106232
-0.178986
-0.169220
-0.101349
-0.024200
0.156433
0.273621
0.251160
0.192566
-0.056427
-0.426544
-0.471466
-0.163361
0.089050
0.178406
0.143738
0.096863
0.041199
-0.011505
-0.067657
-0.085236
-0.110626
-0.112091
-0.089142
-0.078400
-0.081818
-0.089142
-0.060822
-0.054962
-0.037872
-0.065704
-0.050568
-0.047638
-0.024200
-0.004181
0.002136
0.005066
0.004089
0.010437
0.018250
0.010925
0.008972
0.004578
0.006042
0.023621
0.012390
0.017761
0.015320
0.015808
0.005066
-0.001251
0.004578
-0.002228
0.009949
-0.003204
0.003113
-0.005157
-0.004669
-0.014923
-0.002716
-0.008087
-0.001740
-0.002716
0.000671
0.000671
-0.012482
-0.010040
0.002136
0.005554
-0.005646
0.012878
0.008484
0.002625
0.013855
0.007019
0.001648
0.015808
0.020203
0.010925
0.016296
0.022644
0.009949
0.011902
0.006531
0.009949
0.015808
0.017761
0.016785
0.025574
0.013367
0.002136
0.015320
0.018250
0.024597
0.014343
0.018250
0.020691
0.017761
0.008484
0.023132
0.008972
0.024597
0.024597
0.021667
0.014832
0.013367
0.022156
0.002136
0.008972
0.008484
0.008972
0.005066
-0.001740
-0.002228
0.006042
-0.005157
-0.006622
0.013855
0.003113
0.001648
0.000671
-0.000763
0.014343
0.014832
0.002136
-0.010529
0.017761
0.042175
0.054871
0.048523
0.109558
0.144226
0.200378
0.187195
0.195007
0.283875
0.158875
-0.059845
0.032898
0.070984
-0.028107
-0.109650
-0.019318
0.125183
0.134949
0.100281
0.077820
-0.027130
-0.154572
-0.161407
-0.135529
-0.092072
-0.050079
-0.075470
-0.240021
-0.065704
0.135925
0.079285
0.008972
-0.013458
0.086121
0.078308
0.037781
0.055847
0.089539
0.111023
0.156921
0.186218
0.202820
0.194031
0.189636
0.216492
0.234558
0.169617
0.028015
-0.069122
-0.092072
-0.034454
0.012390
0.019714
0.016785
0.012878
-0.039825
-0.095490
-0.124298
-0.165802
-0.191681
-0.201935
-0.231232
-0.230743
-0.247833
-0.269806
-0.278595
-0.271271
-0.215607
-0.143829
-0.126251
-0.113068
-0.114044
-0.116486
-0.115509
-0.118439
-0.109161
-0.088654
-0.078888
-0.052032
-0.054962
-0.044220
-0.029083
-0.021271
-0.014923
-0.018341
-0.000275
0.010925
0.003601
0.002625
0.011902
0.007996
0.007507
0.018250
0.026062
0.022644
0.010925
0.019226
0.016296
0.025085
0.019714
0.022156
0.024597
0.021667
0.013855
0.032410
0.027039
0.028503
0.040710
0.035339
0.034363
0.033875
0.036316
0.041687
0.037781
0.034363
0.034363
0.057312
0.046082
0.059265
0.056824
0.035828
0.045105
0.049988
0.058777
0.053894
0.064148
0.070007
0.067566
0.078796
0.080750
0.085144
0.078308
0.064148
0.044617
0.048523
0.026550
0.026550
0.034363
0.021667
0.033875
0.041199
0.047058
0.032898
0.022156
0.035828
0.035339
0.059265
0.047058
0.059265
0.060730
0.070007
0.078308
0.100281
0.112000
0.179382
0.251648
0.342468
0.493835
0.526062
0.229187
-0.018341
-0.059845
0.054382
0.278992
0.417175
0.368835
0.237976
0.104187
0.001648
-0.032501
-0.005646
0.112976
0.248718
0.311707
0.264343
0.045105
-0.129181
-0.174103
-0.162872
-0.104279
-0.021271
0.009460
0.064148
0.097839
0.076843
0.054382
0.031433
-0.012970
-0.039337
-0.068146
-0.075958
-0.066193
-0.052032
-0.042755
-0.032013
0.029968
0.021667
0.037292
0.012390
-0.007599
-0.004181
0.010437
0.066101
0.158386
0.201843
0.068542
-0.035919
0.025085
0.089050
0.112976
0.110535
0.111511
0.029968
-0.008575
-0.000763
0.063660
0.051453
-0.000763
-0.074982
-0.120880
-0.031525
0.039246
0.024109
-0.105743
-0.171661
-0.132111
-0.058380
-0.039337
-0.048126
-0.075958
-0.087189
-0.053497
-0.030060
-0.015411
-0.017365
-0.027618
-0.037384
-0.023712
-0.018829
-0.009064
0.002625
0.004578
0.002625
0.007507
0.002625
-0.001251
-0.005646
-0.026154
-0.031036
-0.043243
-0.055450
-0.063751
-0.074005
-0.063751
-0.069122
-0.078400
-0.081818
-0.076935
-0.061798
-0.070587
-0.061310
-0.051056
-0.052521
-0.039337
-0.024689
-0.013458
-0.015411
0.002625
0.002625
0.017761
0.000671
0.005066
0.024109
0.042175
0.082703
0.102722
0.165222
0.235535
0.253601
0.272156
0.244324
0.099304
-0.044708
0.000183
0.075378
0.145691
0.124695
0.142761
0.126160
0.108093
0.085144
0.060242
-0.006622
-0.050568
-0.081329
-0.105255
-0.107697
-0.114044
-0.110138
-0.111603
-0.100372
-0.088165
-0.083771
-0.086212
-0.088654
-0.084259
-0.088165
-0.074982
-0.072540
-0.062286
-0.050079
-0.050079
-0.057404
-0.050568
-0.041779
-0.054474
-0.056427
-0.051056
-0.047150
-0.054962
-0.049103
-0.038361
-0.022736
0.034363
0.122253
0.160828
0.195007
0.193054
0.167664
0.114929
0.037781
0.029480
0.085632
0.152527
0.205750
0.224304
0.211121
0.192566
0.140808
0.117371
0.079285
0.049500
0.032898
0.007507
0.011902
-0.006622
-0.027130
-0.032990
-0.047150
-0.049591
-0.049591
-0.049591
-0.049591
-0.037384
-0.018341
-0.020294
-0.005157
-0.000763
-0.001740
-0.009064
-0.002228
-0.003204
-0.007111
0.010437
0.012390
0.003601
0.007019
-0.004181
0.007507
0.010925
-0.017365
-0.016388
-0.030548
-0.042755
-0.049103
-0.051544
-0.055450
-0.047150
-0.045685
-0.048126
-0.059845
-0.052521
-0.048615
-0.044220
-0.047638
-0.050079
-0.053009
-0.045685
-0.029572
-0.030060
-0.021271
0.014832
0.028503
0.012878
0.030457
0.025085
0.021667
0.011902
0.009949
-0.013458
-0.034454
-0.127228
-0.232208
-0.143829
0.027039
0.128113
0.101746
-0.000763
-0.133575
-0.183868
-0.139435
-0.130646
-0.038849
0.033875
0.164246
0.128113
0.032410
0.037292
0.025085
0.198425
0.216980
0.250183
0.195007
0.140808
0.065125
-0.084747
-0.109650
-0.009552
0.103699
0.162781
0.139343
0.084656
0.003601
-0.030548
-0.015411
-0.006622
-0.007111
-0.006622
-0.009552
-0.008087
0.011902
0.032898
0.058777
0.098816
0.123230
0.141296
0.146179
0.152527
0.132507
0.127136
0.110535
0.101746
0.075867
0.067566
0.048035
0.033875
0.011902
0.006042
-0.016388
-0.016388
-0.029083
-0.041779
-0.042267
-0.054474
-0.061798
-0.052521
-0.050079
-0.057404
-0.048615
-0.048615
-0.054474
-0.047150
-0.054474
-0.040314
-0.019318
-0.012482
0.004578
0.034363
0.051941
0.068542
0.063660
0.056335
0.052917
0.058289
0.078308
0.070984
0.080261
0.106628
0.112000
0.099304
0.098328
0.096375
0.088562
0.085632
0.074890
0.064148
0.050476
0.050476
0.028503
0.033875
0.029968
0.010437
0.019226
0.012878
0.007507
0.012878
0.000671
0.007019
0.009949
0.010437
0.009460
-0.000275
0.007996
0.006531
-0.001251
-0.004181
0.000671
-0.004669
-0.011505
-0.008087
-0.010040
-0.032990
-0.023712
-0.017365
-0.031036
-0.041779
-0.038849
-0.035919
-0.050079
-0.069611
-0.061798
-0.060333
-0.053986
-0.063263
-0.058868
-0.077911
-0.075958
-0.066681
-0.065704
-0.057404
-0.082306
-0.107208
-0.120880
-0.136993
-0.096954
0.024597
0.128601
0.198914
0.164734
0.036804
-0.048126
-0.091095
-0.026642
0.007996
0.098328
0.252625
0.227234
0.046570
-0.105255
-0.123322
-0.049103
0.022644
0.040222
0.014343
-0.032013
-0.072052
-0.109161
-0.129669
-0.155548
-0.165314
-0.169220
-0.164825
-0.160919
-0.141388
-0.141388
-0.113068
-0.099396
-0.087677
-0.094513
-0.084259
-0.072540
-0.069122
-0.053986
-0.048615
-0.035431
-0.037384
-0.036407
-0.019806
-0.014435
-0.011505
-0.003204
0.008972
0.009949
0.013367
0.019226
0.021179
0.028015
0.038757
0.036804
0.035828
0.044617
0.028015
-0.013947
-0.003693
0.005554
0.029968
0.109558
0.106628
-0.023712
-0.071564
-0.044220
0.059753
0.067078
-0.007599
-0.015900
0.001648
0.027527
0.004578
0.020203
0.007996
-0.003693
0.010437
0.016785
0.037781
0.111511
0.143738
0.096863
0.067078
0.080750
0.070496
0.072937
0.079285
0.092957
0.125183
0.118347
0.125671
0.127625
0.125671
0.120300
0.104675
0.106628
0.100281
0.078308
0.081238
0.063660
0.066589
0.069031
0.070984
0.055359
0.069519
0.065125
0.058777
0.051941
0.049988
0.044128
0.054871
0.047058
0.046082
0.035828
0.043152
0.036804
0.034363
0.025085
0.024109
0.025085
0.013855
0.010925
0.017761
0.007507
0.017761
0.008484
0.023621
0.014343
0.007996
0.001160
-0.010529
-0.037872
-0.048615
-0.058380
-0.058380
-0.040802
-0.039825
-0.029572
-0.036896
-0.039337
-0.067657
-0.060333
-0.074005
-0.091583
-0.095978
-0.101349
-0.099884
-0.101349
-0.041290
0.016785
0.088074
0.151062
0.205261
0.300476
0.368347
0.269714
0.147644
0.033386
0.083679
0.301453
0.505554
0.535339
0.437683
0.341003
0.245300
0.186707
0.178406
0.201355
0.217957
0.221375
0.189636
0.138367
0.079773
0.014832
-0.022247
-0.052032
-0.079376
-0.089142
-0.094025
-0.086212
-0.090607
-0.078400
-0.082306
-0.077423
-0.075958
-0.074493
-0.075958
-0.070099
-0.065704
-0.060822
-0.047150
-0.041779
-0.032013
-0.034454
-0.073517
-0.106232
-0.122345
-0.097931
-0.007111
0.069031
0.055359
0.047546
0.002625
-0.059845
-0.099884
-0.116974
-0.115997
-0.073029
-0.032990
-0.031036
-0.013947
-0.025665
-0.071564
-0.112579
-0.123810
-0.126740
-0.121857
-0.122345
-0.122833
-0.108185
-0.110626
-0.119904
-0.115997
-0.114532
-0.097931
-0.094025
-0.082306
-0.071564
-0.067657
-0.074005
-0.069122
-0.061798
-0.056427
-0.064728
-0.068634
-0.074493
-0.073517
-0.062286
-0.069122
-0.069611
-0.057404
-0.030548
-0.020782
-0.046661
-0.053009
-0.044708
-0.050568
-0.119415
-0.154083
-0.131622
-0.065216
-0.049591
0.040710
0.059753
-0.007599
-0.025177
-0.088654
0.021179
0.056824
0.074402
0.080261
0.034851
0.008972
0.025574
0.035828
0.047546
0.068542
0.123718
0.112488
0.124695
0.068054
0.020203
0.016296
0.016296
0.018250
-0.007111
-0.022247
-0.027130
-0.047638
-0.054474
0.017761
0.440125
0.869324
0.986023
0.626648
0.101746
-0.484161
-0.535919
0.002136
0.486511
0.666687
0.657898
0.575867
0.442566
0.270203
0.112976
0.018250
0.003113
-0.011017
-0.020782
-0.032501
-0.044220
-0.053986
-0.073029
-0.092560
-0.102325
-0.090118
-0.095978
-0.106232
-0.086212
-0.074493
-0.053009
-0.051056
-0.027130
-0.014435
-0.011017
-0.003693
-0.002228
0.000671
0.007019
0.004089
0.013855
0.000671
-0.002228
-0.003693
0.004089
-0.013947
-0.009552
-0.013947
-0.021759
-0.018829
-0.026642
-0.029572
-0.037872
-0.034454
-0.041290
-0.044708
-0.029572
-0.033478
-0.027618
-0.021271
-0.026642
-0.016388
-0.015900
-0.027618
-0.022736
-0.023224
-0.003204
-0.013947
-0.009064
-0.005157
-0.013458
-0.011017
-0.005157
-0.008575
-0.005157
-0.023712
-0.011993
-0.007111
-0.011993
-0.025177
-0.020782
-0.004181
0.007996
0.035339
0.063171
0.108093
0.147156
0.207703
0.210632
0.197937
0.109070
0.049011
0.011902
0.064636
0.129089
0.160828
0.173035
0.168152
0.116882
0.103210
0.072937
0.034363
0.003113
-0.018829
-0.049591
-0.067169
-0.081329
-0.081329
-0.093048
-0.102325
-0.114044
-0.111115
-0.098907
-0.090607
-0.091583
-0.098907
-0.115509
-0.111603
-0.112091
-0.116486
-0.095490
-0.079865
-0.084747
-0.078400
-0.072540
-0.076447
-0.086700
-0.080353
-0.077911
-0.066681
-0.064728
-0.051544
-0.056427
-0.058868
-0.079376
-0.107208
-0.125275
-0.090118
-0.087677
-0.083771
-0.045197
0.210144
0.756531
0.698914
0.169128
-0.481232
-0.645294
-0.244904
0.206726
0.326355
0.383484
0.398621
0.323914
0.181824
0.079773
0.067566
0.053406
0.049988
0.108093
0.139343
0.140808
0.080750
0.073914
0.042664
0.139343
0.183289
0.119812
0.020203
-0.037384
0.010437
0.114441
0.125183
0.081726
0.037292
0.024597
0.004578
0.008972
-0.003693
-0.017365
-0.029572
-0.021271
-0.031036
-0.027130
-0.021271
-0.017853
-0.023224
-0.030548
-0.025177
-0.027618
-0.015411
-0.021271
-0.030060
-0.040802
-0.036896
-0.038361
-0.037872
-0.043243
-0.051056
-0.035431
-0.043732
-0.044708
-0.025665
-0.027130
-0.036407
-0.008575
-0.021759
-0.011993
-0.021759
-0.021271
-0.011017
-0.014923
-0.002228
-0.002716
0.010925
-0.002228
-0.000275
0.008972
0.022644
0.016785
0.012878
0.020203
0.019226
0.044617
0.039734
0.042664
0.025085
-0.010040
-0.066681
-0.069122
-0.061310
-0.055939
-0.030548
-0.020782
-0.020782
-0.003693
-0.018829
-0.014435
-0.028595
-0.040802
-0.068634
-0.083282
-0.075470
-0.061310
-0.033966
-0.019806
-0.017853
-0.013947
0.016785
0.037292
0.038757
0.039246
0.021667
0.021667
0.016785
-0.002228
0.022644
0.051941
0.074402
0.063660
-0.005646
-0.043732
-0.049103
0.021179
0.084656
0.087585
0.061218
-0.009552
-0.041290
-0.052032
-0.039337
-0.047638
-0.049591
-0.029572
-0.034454
-0.032013
-0.034943
-0.050079
-0.069611
-0.056915
-0.050079
-0.009064
-0.018341
-0.038849
-0.055939
-0.037872
0.001160
0.049988
0.035828
0.013855
0.006531
0.104187
0.159851
0.248718
0.182800
0.072449
0.095398
0.119324
0.074402
0.032410
0.049988
0.118835
0.145203
0.150085
0.118835
0.094910
0.072449
0.028503
0.006042
-0.001251
-0.032013
-0.047150
-0.036407
-0.023224
-0.014435
-0.002716
-0.011017
-0.036896
-0.065704
-0.051056
-0.073517
-0.059357
-0.047150
0.009460
0.032898
0.052429
0.032898
0.006042
0.018250
0.019226
0.032898
0.041199
0.063171
0.045593
0.066589
0.080261
0.086121
0.210632
0.162781
0.126648
0.058289
0.043640
0.100281
0.099304
0.090027
0.096863
0.065613
0.069519
0.099304
0.149597
0.168640
0.126160
-0.031525
-0.085724
0.004089
0.065613
0.066589
0.057312
0.046082
0.044128
0.024597
0.012390
0.008484
0.014343
0.006042
0.000183
-0.010040
-0.003693
-0.003693
-0.011993
-0.008087
-0.014923
-0.000275
0.000671
-0.000275
0.000671
0.003601
-0.009064
-0.010040
0.001648
0.021179
0.015808
0.015320
0.021179
0.028015
0.029480
0.045105
0.069519
0.086609
0.084656
0.057312
0.008972
-0.141388
-0.286407
-0.306427
-0.197540
0.170593
0.407410
0.258484
0.045593
-0.093536
-0.125275
-0.099884
-0.077911
-0.053986
0.013855
0.068542
0.061707
0.054382
0.065125
0.057800
0.074890
0.070984
0.068054
0.074890
0.101746
0.079285
0.075378
0.052917
0.033386
0.012878
-0.005646
-0.009064
-0.004669
-0.021759
-0.020782
0.027527
0.051453
0.024109
-0.015411
-0.038361
-0.101349
-0.011017
0.111023
0.052917
-0.000763
0.011902
0.069519
0.046570
0.017761
-0.006134
0.028015
0.021667
-0.024200
-0.012970
0.049011
0.068542
0.054871
0.045593
0.028503
0.004578
-0.018829
-0.017853
-0.047638
-0.056915
-0.067657
-0.065216
-0.065216
-0.055450
-0.064728
-0.058868
-0.055450
-0.057404
-0.059845
-0.063751
-0.059845
-0.072052
-0.059845
-0.057892
-0.057404
-0.054474
-0.045197
-0.041290
-0.037384
-0.046661
-0.050568
-0.048615
-0.032990
-0.026642
-0.025177
-0.025665
-0.011017
0.001648
-0.011993
-0.002228
-0.001740
-0.002228
-0.007599
-0.001251
0.009949
-0.002228
-0.034454
-0.075470
-0.075470
-0.072540
-0.041779
0.005066
0.033386
0.011414
-0.024200
-0.053986
-0.072540
-0.064240
-0.016876
0.020203
0.029968
0.028015
0.044128
0.035339
0.035828
0.073914
0.071960
0.054871
0.079285
0.101746
0.078308
0.027527
0.021667
0.156433
0.261414
0.189148
0.149109
0.003601
-0.026642
0.070984
0.080261
0.071960
0.081238
0.082214
0.071472
0.055359
0.042175
0.016296
0.017761
0.008484
0.010925
-0.004669
-0.013947
-0.017365
-0.035919
-0.027618
-0.034943
-0.044708
-0.061798
-0.049103
-0.052521
-0.053986
-0.048126
-0.047150
-0.040314
-0.044708
-0.046661
-0.027130
-0.025177
-0.008087
0.000671
0.005554
0.004089
0.014832
0.013367
0.006531
0.011902
-0.009064
-0.030060
-0.066681
-0.095978
-0.153595
-0.253693
-0.381622
-0.370880
-0.163849
0.009460
0.188660
0.272156
0.136414
-0.073517
-0.121368
-0.083282
-0.018341
-0.020782
0.002625
0.122253
0.090027
0.106140
0.197449
0.291687
0.313660
0.261902
0.206238
0.148132
0.075378
0.043152
0.010925
0.010925
-0.000763
-0.006622
0.008972
-0.010040
-0.013947
-0.017853
-0.050568
-0.049591
-0.056427
-0.029083
-0.027130
-0.010040
-0.005157
0.020691
0.011414
0.003113
-0.000763
0.003113
0.012878
0.022156
0.007996
-0.009064
-0.032990
-0.044708
-0.044220
-0.029083
-0.018341
-0.020294
-0.029572
-0.033478
-0.037384
-0.055939
-0.054474
-0.067657
-0.067657
-0.088165
-0.070587
-0.079376
-0.072540
-0.077911
-0.078400
-0.080353
-0.079865
-0.083282
-0.074005
-0.065216
-0.077423
-0.069122
-0.075470
-0.068146
-0.067169
-0.057404
-0.057892
-0.052032
-0.048615
-0.027618
-0.034943
-0.032013
-0.033966
-0.035919
-0.037872
-0.020782
-0.006134
-0.012482
-0.003693
-0.002716
0.009460
0.007019
0.009949
0.014343
0.024597
0.026062
0.035339
0.023621
0.004089
0.007507
0.027527
0.035828
0.036316
0.028015
0.024597
0.024597
0.024109
0.008972
0.007507
0.001160
-0.000763
-0.001740
0.007507
-0.021271
-0.001740
-0.013947
-0.062286
-0.077911
-0.090607
-0.063751
0.028992
0.145691
0.226746
0.052917
-0.055450
-0.069611
0.065613
0.117859
0.107117
0.119324
0.202332
0.314148
0.270203
0.212097
0.186218
-0.017365
0.017273
0.201355
0.236023
0.204773
0.165222
0.119324
0.085632
0.066101
0.041687
0.027039
0.007507
-0.002228
-0.016876
-0.034454
-0.045197
-0.040802
-0.048126
-0.054962
-0.041779
-0.056427
-0.060333
-0.055939
-0.046173
-0.050568
-0.041290
-0.034943
-0.016876
-0.003693
-0.001251
0.019714
0.028503
0.027039
0.015320
-0.015900
-0.048126
-0.080841
-0.118439
-0.148712
-0.115021
-0.061310
-0.053009
-0.130646
-0.163361
-0.180939
-0.192169
-0.110138
0.026062
0.198914
0.267273
0.261414
0.145691
0.127136
0.217468
0.330261
0.345886
0.381531
0.271179
0.183777
0.153015
0.386414
0.564636
0.448914
0.334167
0.239929
0.174011
0.095398
0.040222
0.001648
-0.049103
-0.100861
-0.135529
-0.163849
-0.186310
-0.194611
-0.205841
-0.182892
-0.178497
-0.168732
-0.167755
-0.160919
-0.157013
-0.138458
-0.122833
-0.118927
-0.109650
-0.117462
-0.118927
-0.117950
-0.106720
-0.103790
-0.092072
-0.094513
-0.082794
-0.076447
-0.080841
-0.072052
-0.065704
-0.060822
-0.060822
-0.062286
-0.061310
-0.061798
-0.059357
-0.063751
-0.041290
-0.042755
-0.035431
-0.031525
-0.021271
-0.032990
-0.018341
-0.017853
-0.011017
-0.008575
0.002136
0.005554
0.008484
-0.000763
-0.004669
0.012390
0.027039
0.024109
0.030945
0.033875
0.019714
0.039246
0.030457
0.026062
0.033386
0.028015
0.039734
0.031921
0.035339
0.035828
0.041687
0.040222
0.047058
0.040222
0.037292
0.036316
0.049500
0.044617
0.045593
0.040222
0.040710
0.037781
0.026062
0.018250
0.025574
0.035339
0.025085
0.044128
0.056824
0.043152
0.027527
0.016785
-0.012482
0.013855
0.036316
0.020203
0.008484
-0.008087
-0.010040
0.001160
-0.011505
-0.022736
-0.027618
-0.042755
-0.015900
0.049988
0.061218
0.072449
0.053406
0.019714
0.027039
0.098816
0.105652
0.093445
0.070007
0.089539
0.152527
0.231140
0.308777
0.242371
0.218445
0.045593
0.022156
0.174011
0.196472
0.175476
0.139832
0.119812
0.095886
0.081238
0.061707
0.042664
0.012390
-0.007111
-0.026642
-0.025665
-0.029083
-0.048615
-0.060333
-0.048126
-0.060822
-0.073517
-0.064240
-0.061798
-0.064240
-0.071564
-0.055939
-0.060333
-0.064240
-0.052032
-0.053497
-0.047150
-0.040802
-0.035919
-0.029083
-0.038849
-0.024200
-0.006622
-0.014923
-0.023712
-0.044220
-0.065704
-0.122345
-0.177032
-0.241486
-0.366974
-0.373810
-0.198517
0.120789
0.134460
0.091492
0.298523
0.768738
0.649109
-0.053009
-0.600861
-0.659454
-0.349884
0.159851
0.473816
0.505066
0.418152
0.297058
0.179871
0.074402
0.023132
0.002625
-0.033966
-0.062775
-0.094025
-0.114532
-0.136993
-0.154572
-0.141388
-0.113068
-0.126251
-0.115021
-0.111603
-0.107208
-0.131622
-0.117950
-0.081818
-0.061310
-0.043732
-0.050079
-0.056427
-0.052032
-0.047638
-0.024200
-0.018829
-0.035431
-0.027130
-0.023712
-0.003693
0.000183
-0.005646
0.004089
0.002136
0.000671
-0.001251
0.001648
0.005066
0.003113
0.002625
-0.003204
0.003601
0.005066
-0.002228
0.002136
0.011902
0.005554
0.004578
0.004089
0.007507
0.016785
0.014832
0.006042
0.007996
0.012390
0.016296
0.011902
0.016296
0.017761
0.016296
0.013367
0.025574
0.026550
0.022156
0.024597
0.028015
0.032898
0.020203
0.033386
0.032410
0.021179
0.021179
0.017761
0.023621
0.018250
0.015320
0.001160
-0.006134
-0.000763
-0.005157
-0.002716
0.025085
0.031433
0.036804
0.018738
0.004578
0.023132
0.007019
0.012878
0.029968
0.038269
0.027039
0.036804
0.041199
0.045105
0.064148
0.039734
0.050476
0.047546
0.026062
0.019226
-0.003204
-0.012482
-0.029083
-0.021759
-0.030060
-0.045685
-0.033478
0.024597
0.049500
0.095886
0.051941
0.107117
0.058289
-0.158966
-0.091583
0.047546
0.172546
0.166687
0.143738
0.117371
0.108582
0.118347
0.134460
0.156433
0.162781
0.133972
0.127136
0.133484
0.117859
0.098328
0.093933
0.108093
0.098816
0.078796
0.068542
0.054382
0.028992
0.040710
0.027039
0.023132
0.011414
0.013855
-0.001251
0.009460
-0.007111
-0.013947
-0.002228
-0.023224
-0.020294
-0.015411
-0.019318
-0.017853
-0.023224
-0.027618
-0.022247
-0.006134
-0.013947
-0.021271
-0.017365
-0.003693
-0.011993
-0.017853
-0.038849
-0.069122
-0.104279
-0.156036
-0.181915
-0.188263
-0.271271
-0.433868
-0.538361
-0.326935
-0.046661
0.135925
0.242371
0.099304
-0.065216
-0.164337
-0.179962
-0.140411
-0.089142
-0.015411
0.001648
0.178406
0.114929
0.049011
0.083679
0.159851
0.233582
0.275085
0.257019
0.165222
0.076843
0.045105
0.049500
0.022644
0.000183
-0.016876
0.010437
0.049011
0.066589
0.094421
0.096863
0.088562
0.084167
0.090027
0.094421
0.062683
0.071472
0.056335
0.051453
0.045105
0.032410
0.034851
0.024109
0.010925
0.009949
-0.010040
-0.009064
-0.005646
-0.006134
0.000183
-0.004181
-0.003693
-0.000275
-0.005646
-0.001740
0.011414
0.000671
0.006042
0.017273
0.011902
0.015808
0.018738
0.001648
0.012390
0.018250
0.028503
0.019226
0.009949
0.019226
0.014832
0.012878
0.016296
0.025085
0.022156
0.021667
0.010437
0.017273
0.025085
0.026062
0.029968
0.020203
0.020691
0.012878
0.022644
0.019226
0.019714
0.018250
0.020691
0.023621
0.016785
0.018250
0.023621
0.024597
0.022644
0.017273
0.017761
0.028015
0.022644
0.016296
0.024109
0.024597
0.015808
0.016785
0.015320
0.022644
0.026062
0.022644
0.019714
0.005554
0.007019
0.006042
-0.006622
-0.009552
-0.014923
-0.022736
-0.037872
-0.034943
-0.034943
-0.034454
-0.023712
-0.046661
-0.099884
-0.106720
-0.055939
0.128601
0.210632
0.073425
-0.006622
0.018250
0.009460
0.045593
0.189148
0.206726
0.261902
0.161804
0.052917
0.024109
0.194519
0.213074
0.203308
0.179382
0.161316
0.154480
0.128113
0.091492
0.067566
0.049500
0.041199
0.039734
0.024109
0.020691
0.013855
0.026062
0.008484
-0.004669
-0.003204
-0.011993
-0.011993
-0.009552
-0.024689
-0.041290
-0.025665
-0.038849
-0.042267
-0.036896
-0.024689
-0.042267
-0.040314
-0.033966
-0.051056
-0.052521
-0.038849
-0.036407
-0.043732
-0.045685
-0.021759
-0.036407
-0.040802
-0.045685
-0.029572
-0.023712
-0.008087
0.002625
0.029968
0.053406
0.107117
0.184265
0.188171
0.047058
-0.123322
-0.315704
-0.374786
-0.097931
0.183289
0.033386
0.022644
0.018738
0.048523
0.048523
0.038269
0.175476
0.229675
0.064148
-0.095490
-0.190704
-0.152618
-0.034943
0.043152
0.108093
0.144714
0.127625
0.115417
0.106140
0.051453
0.023132
-0.020294
-0.064240
-0.086212
-0.098419
-0.110626
-0.097443
-0.095978
-0.093048
-0.096954
-0.071564
-0.070099
-0.061310
-0.047150
-0.043732
-0.041779
-0.041290
-0.026642
-0.024689
-0.025665
-0.020294
-0.017853
-0.018341
-0.028107
-0.006134
-0.013458
-0.013947
-0.010529
-0.011017
-0.015411
-0.024689
-0.009064
-0.003693
-0.009552
-0.008087
-0.009064
-0.017365
-0.014435
-0.011993
0.002625
-0.001740
-0.000275
-0.002716
-0.010040
-0.003693
-0.003204
-0.010040
-0.004181
0.000671
-0.006622
0.004578
-0.002228
0.011414
-0.006134
0.004089
-0.008087
-0.005157
-0.005157
0.009460
0.002136
0.009949
0.005554
0.004089
0.005066
0.006042
0.013367
0.012390
0.005554
0.014832
0.007507
0.015808
0.022644
0.016296
0.015320
0.004578
0.019226
0.020691
0.016785
0.019226
0.030457
0.015320
0.013367
0.010925
0.007507
-0.007111
-0.016876
-0.018341
-0.018341
-0.035919
-0.036407
-0.031525
-0.029572
-0.056427
-0.074493
-0.068146
-0.023224
0.013855
0.035828
0.053894
0.026062
-0.036407
-0.084747
0.000671
0.132507
0.163757
0.158386
0.160828
0.153015
0.067078
0.199402
0.268250
0.209167
0.226257
0.108093
0.042175
0.172546
0.232605
0.221375
0.188171
0.142273
0.119812
0.094910
0.071472
0.060730
0.052917
0.037781
0.027039
0.019714
0.011902
0.016785
0.049011
0.066589
0.109558
0.125183
0.140808
0.126648
0.115417
0.066589
0.116882
0.264343
0.141785
-0.070587
-0.123322
-0.029572
0.043152
0.055359
0.030945
-0.017365
0.020203
0.139832
0.154480
0.234070
0.255554
0.233093
0.158386
-0.108185
-0.220978
-0.188751
0.000671
0.147644
0.219910
0.239441
0.213074
0.191589
0.169617
0.144714
0.084656
0.030457
-0.040802
-0.154572
-0.151642
-0.132599
-0.114532
-0.117462
-0.141388
-0.143341
-0.148712
-0.160431
-0.141876
-0.117950
-0.113068
-0.122833
-0.122345
-0.133087
-0.133575
-0.125763
-0.091095
-0.075958
-0.053497
-0.049591
-0.034943
-0.014435
-0.008575
-0.001740
0.010925
-0.002228
0.007019
0.011414
-0.001740
-0.001251
-0.003693
-0.003204
-0.002228
-0.010040
-0.005157
-0.007599
-0.010040
-0.012970
-0.000763
-0.017365
-0.011017
0.001648
-0.013458
-0.012970
-0.012970
-0.003204
0.004578
0.006042
-0.001251
0.002136
0.007507
0.010925
0.002136
0.001160
0.005554
-0.003693
0.005554
-0.007599
0.002136
-0.002716
0.002136
-0.004669
-0.002228
0.001648
0.000183
-0.007599
-0.008087
-0.011017
-0.010040
-0.001740
-0.010040
-0.009552
-0.007111
-0.007599
-0.008087
-0.008575
-0.013947
-0.007599
-0.015411
-0.003204
-0.006622
-0.002716
-0.004181
0.010437
-0.008087
0.000183
-0.004181
0.000671
-0.001251
0.007019
0.008484
0.002136
-0.012970
0.004578
0.000671
-0.004669
-0.001740
-0.006134
0.000671
-0.015900
-0.008575
-0.009064
-0.019318
-0.021271
-0.017853
-0.030060
-0.044220
-0.045685
-0.043732
-0.047638
-0.044708
-0.040802
-0.042755
-0.049591
-0.101837
-0.159454
-0.238068
-0.283478
-0.243439
-0.009552
0.167175
0.128601
0.229187
0.417175
0.542175
0.329285
-0.092560
-0.084259
0.096375
-0.015900
0.022644
0.184265
0.414734
0.450378
0.379089
0.234070
0.151062
0.153015
0.092468
0.009460
0.008484
0.021667
0.104187
0.094910
0.191589
0.124207
-0.085724
-0.111603
-0.009064
0.097839
0.131042
0.115906
0.091003
0.064148
0.053894
0.065613
0.073914
0.051941
0.011902
-0.010529
-0.036896
-0.079376
-0.097931
-0.088654
-0.078888
-0.066681
-0.052521
-0.044220
-0.063751
-0.074982
-0.060822
-0.048615
-0.038849
-0.032013
-0.040802
-0.048126
-0.067169
-0.057404
-0.057892
-0.032501
-0.015900
-0.025177
-0.050079
-0.110138
-0.134552
-0.109650
-0.067657
-0.067169
-0.064240
-0.068634
-0.076447
-0.070099
-0.074005
-0.074493
-0.068146
-0.066681
-0.053009
-0.045685
-0.041779
-0.036896
-0.023712
-0.028107
-0.023224
-0.024200
-0.016388
-0.005157
-0.008575
0.004578
0.000183
0.006531
0.003113
0.000671
0.003113
0.000671
0.002625
0.007996
-0.009552
-0.000763
-0.002228
-0.003204
0.000183
-0.011993
-0.002716
0.002625
-0.010529
0.000183
-0.000763
-0.013947
-0.000275
-0.001740
-0.017853
-0.014435
-0.002716
-0.003204
-0.005646
0.003113
0.001648
-0.002716
0.007507
0.004089
0.007507
0.010437
0.004578
-0.002716
0.006531
0.005066
0.004578
0.009460
0.006042
-0.003204
0.011902
0.012878
-0.007111
0.001160
0.004089
0.004578
-0.003204
0.010925
0.005066
0.006531
0.001648
0.008484
-0.001740
0.010437
0.002625
0.005066
0.013367
0.007996
0.003113
0.001648
-0.000763
-0.005646
0.007996
0.010437
0.013855
0.007507
0.018250
0.019226
0.017761
0.020203
0.030457
0.048523
0.060242
0.072937
0.075378
0.078796
0.069031
0.067078
0.062683
0.049988
0.035828
0.002136
-0.052521
0.117859
0.508484
0.542175
0.496765
0.283875
-0.105743
-0.475372
-0.452423
-0.220001
-0.017365
0.093445
0.069519
0.282410
0.656433
0.599792
0.302429
0.058289
-0.049103
-0.061798
-0.036407
0.105652
0.289734
0.378113
0.403015
0.465027
0.509460
0.488953
0.436218
0.300476
0.288269
0.316589
0.275574
0.241394
0.175476
0.143250
0.108093
0.082214
0.054871
0.015808
-0.012482
-0.032990
-0.068634
-0.088654
-0.089630
-0.074005
-0.071564
-0.100861
-0.090118
-0.094513
-0.095978
-0.104767
-0.110138
-0.109161
-0.087677
-0.096466
-0.120392
-0.121368
-0.088654
-0.075470
-0.091095
-0.103790
-0.113068
-0.100861
-0.108185
-0.112091
-0.116486
-0.104767
-0.104279
-0.104279
-0.110626
-0.106232
-0.107208
-0.094513
-0.100861
-0.097443
-0.094513
-0.087677
-0.101837
-0.080841
-0.088165
-0.077911
-0.082306
-0.080841
-0.075958
-0.081818
-0.069611
-0.069122
-0.057404
-0.067657
-0.071564
-0.058868
-0.050568
-0.047150
-0.050079
-0.047150
-0.043732
-0.050079
-0.040802
-0.033478
-0.038849
-0.023712
-0.035431
-0.030548
-0.026154
-0.023712
-0.030060
-0.011505
-0.019318
-0.015900
-0.015411
-0.017365
-0.016388
-0.019318
-0.010040
-0.008087
-0.011017
-0.007599
-0.005157
-0.002228
-0.004669
-0.002228
-0.003204
-0.011505
-0.013458
0.012390
-0.008087
-0.005157
-0.001740
-0.005646
-0.007111
-0.009552
0.003113
-0.004669
-0.005646
0.007507
-0.001251
-0.007111
0.005554
-0.000763
0.009949
0.025085
0.021179
0.034851
0.053894
0.061218
0.081238
0.090027
0.098816
0.103210
0.101257
0.082703
0.076843
0.042664
0.029968
0.057800
0.237000
0.437683
0.550964
0.376648
0.057312
-0.331818
-0.496857
-0.401642
-0.155548
0.013855
0.017273
-0.060822
-0.187286
-0.249298
-0.026154
0.315125
0.317078
0.179871
-0.089630
-0.316193
-0.410431
-0.263458
-0.032990
0.175964
0.308289
0.344910
0.257019
0.202332
0.211609
0.237488
0.197449
0.116394
0.072449
0.083191
0.173523
0.159363
0.043640
-0.012970
-0.028107
-0.044220
-0.052032
-0.021759
0.069519
0.133484
0.118347
0.121277
0.164246
0.148132
0.137390
0.114929
0.055847
-0.068634
-0.006134
0.122253
0.142761
0.107605
0.098328
0.076843
0.041687
0.007996
0.004089
-0.011993
-0.022247
-0.038361
-0.043732
-0.055450
-0.055939
-0.066193
-0.062775
-0.055450
-0.061310
-0.048126
-0.050568
-0.067657
-0.058380
-0.054962
-0.057404
-0.043732
-0.059357
-0.042267
-0.048615
-0.039825
-0.041779
-0.049591
-0.029572
-0.039825
-0.037384
-0.039825
-0.037872
-0.033966
-0.030548
-0.033478
-0.034454
-0.023712
-0.027130
-0.024689
-0.027618
-0.022736
-0.024200
-0.024200
-0.025177
-0.025665
-0.023712
-0.017853
-0.019806
-0.017365
-0.015900
-0.029083
-0.019318
-0.017853
-0.018829
-0.018829
-0.010529
-0.028595
-0.018341
-0.025177
-0.012970
-0.010529
-0.019806
-0.013947
-0.016388
-0.011505
-0.015411
-0.011993
-0.001251
-0.008575
-0.022736
-0.004181
-0.018341
-0.003693
-0.002228
-0.000275
-0.003204
-0.001740
-0.003693
-0.003204
0.001160
-0.009552
-0.014435
-0.014435
-0.007599
-0.020294
-0.004181
0.004089
0.003601
0.015808
0.025085
0.029968
0.037781
0.046082
0.063660
0.080261
0.071472
0.046570
0.017761
-0.028595
-0.031525
-0.050079
-0.066193
-0.077423
-0.050079
-0.022736
-0.025665
-0.120392
-0.285919
-0.387970
-0.246368
0.298035
0.581238
0.330750
0.050964
-0.155548
-0.146271
-0.072540
-0.045685
-0.006622
0.092957
0.200867
0.302429
0.332703
0.313171
0.238464
0.165710
0.104187
0.092468
0.058289
0.061707
0.059753
0.025085
-0.004669
-0.018829
-0.029572
-0.033966
-0.028595
-0.019318
-0.025177
-0.028107
-0.038361
-0.050568
-0.051544
-0.063751
-0.068146
-0.060822
-0.056427
-0.061310
-0.067169
-0.063751
-0.054474
-0.057404
-0.072052
-0.065216
-0.026154
0.069519
0.086609
0.046082
-0.030548
-0.044220
-0.046173
-0.033966
-0.030060
0.008484
0.040222
0.042664
0.057800
0.080750
0.134460
0.130066
0.053894
0.003601
0.029480
0.022156
0.019714
0.049500
-0.000275
0.049011
0.099792
0.090027
0.078796
0.042175
0.045593
0.032898
0.013367
0.021667
0.013367
0.017273
0.005554
-0.014923
-0.012482
-0.006134
-0.019318
-0.005157
-0.008087
-0.013947
-0.011505
-0.019318
-0.014923
-0.020782
-0.011505
-0.015411
-0.009064
-0.019318
-0.015900
-0.012482
-0.016388
-0.021271
-0.016388
-0.017365
-0.017853
-0.023712
-0.022736
-0.016876
-0.009552
-0.024689
-0.019806
-0.020294
-0.017365
-0.023224
-0.018829
-0.028107
-0.017365
-0.022736
-0.025177
-0.020294
-0.020294
-0.015900
-0.024200
-0.030060
-0.028107
-0.033966
-0.034454
-0.028107
-0.037384
-0.039337
-0.043732
-0.039337
-0.044220
-0.049591
-0.050568
-0.057892
-0.052032
-0.056915
-0.056427
-0.064728
-0.060333
-0.059357
-0.070587
-0.074493
-0.072540
-0.075470
-0.068634
-0.068634
-0.077423
-0.066681
-0.065216
-0.068634
-0.054474
-0.051056
-0.042267
-0.041779
-0.059845
-0.076447
-0.121368
-0.193146
-0.114044
0.300964
0.924988
1.011902
1.011902
0.932312
0.499207
0.049988
-0.161407
-0.011505
0.287292
0.520691
0.642273
0.697449
0.637390
0.520203
0.391296
0.255066
0.127625
-0.042267
-0.164825
-0.314728
-0.401154
-0.391876
-0.342072
-0.301544
-0.275177
-0.260529
-0.241974
-0.220978
-0.206818
-0.190704
-0.184357
-0.166290
-0.158966
-0.135529
-0.110138
-0.105255
-0.096954
-0.086212
-0.077911
-0.070587
-0.079865
-0.065216
-0.059357
-0.061798
-0.049591
-0.057404
-0.055450
-0.053986
-0.061310
-0.051056
-0.046173
-0.057404
-0.057892
-0.061798
-0.068146
-0.058868
-0.067657
-0.067169
-0.068634
-0.073029
-0.072052
-0.107208
-0.127716
-0.137482
-0.100372
-0.024689
0.046082
0.060730
0.064636
-0.007111
-0.024200
-0.049591
-0.056427
0.008484
0.059265
0.062195
0.055847
0.096863
0.137878
0.105652
0.070007
0.065125
0.081726
0.098328
0.087585
0.079773
0.071960
0.038269
-0.013947
-0.043732
0.067566
0.210632
0.192078
0.107605
-0.061798
-0.096466
-0.012970
0.023621
0.047546
0.049011
0.020691
0.038757
0.043640
0.027527
0.005554
0.007996
-0.009064
-0.027130
-0.020294
-0.021271
-0.017365
-0.015900
-0.027130
-0.028107
-0.029083
-0.016388
-0.024689
-0.028595
-0.024689
-0.019806
-0.017853
-0.020294
-0.026642
-0.019318
-0.019806
-0.024689
-0.025177
-0.022736
-0.017853
-0.019318
-0.019318
-0.022247
-0.020294
-0.022736
-0.019806
-0.035919
-0.026642
-0.020782
-0.036407
-0.033478
-0.042267
-0.040802
-0.051544
-0.053986
-0.063263
-0.075470
-0.088654
-0.096466
-0.114532
-0.134552
-0.154083
-0.217072
-0.273712
-0.339630
-0.418243
-0.401154
-0.190704
0.622742
1.011902
1.011902
1.011902
0.571960
-0.335724
-0.987579
-0.748322
0.140320
0.884949
1.011902
1.011902
1.011902
0.756531
0.514343
0.311218
0.120300
-0.095978
-0.240021
-0.347443
-0.418243
-0.417267
-0.418732
-0.374298
-0.324982
-0.297150
-0.265411
-0.263947
-0.252716
-0.231720
-0.238556
-0.193634
-0.172638
-0.149689
-0.140900
-0.119415
-0.106720
-0.093536
-0.090607
-0.064240
-0.072052
-0.061310
-0.054474
-0.049103
-0.034454
-0.029083
-0.016388
-0.015411
-0.020782
-0.019318
-0.008087
-0.009552
-0.006134
-0.008575
-0.013458
-0.010529
-0.008087
-0.002716
-0.004181
-0.000763
-0.011017
-0.001251
0.002625
-0.000763
-0.006622
0.000671
-0.005157
0.000183
0.004578
-0.001740
0.001160
0.000671
0.005554
0.021179
0.016296
0.001648
0.006042
0.001160
0.005066
-0.034943
-0.115021
-0.185822
-0.209747
-0.097931
0.013855
0.136414
0.180359
0.090027
0.005066
-0.019318
-0.017853
0.005554
0.050964
0.081726
0.112488
0.126648
0.152039
0.174988
0.194031
0.194031
0.174988
0.153992
0.150085
0.146179
0.153992
0.133972
0.076355
0.054382
0.115417
0.161316
0.126160
0.067566
-0.061310
-0.059357
0.023132
0.048035
0.037781
0.039246
0.032898
0.014343
0.008972
0.008972
-0.000275
-0.002716
-0.000763
-0.012482
-0.020294
-0.014923
-0.024689
-0.029572
-0.019806
-0.032990
-0.023712
-0.033966
-0.037872
-0.030548
-0.032013
-0.031036
-0.026154
-0.034943
-0.031525
-0.030548
-0.030060
-0.041290
-0.030548
-0.032990
-0.029083
-0.026642
-0.033478
-0.032013
-0.013458
-0.028107
-0.035919
-0.027618
-0.020782
-0.026154
-0.031525
-0.023224
-0.022736
-0.027130
-0.019318
-0.028595
-0.028107
-0.033966
-0.029083
-0.022247
-0.044220
-0.037384
-0.032501
-0.052032
-0.049103
-0.051056
-0.044220
-0.048126
-0.039337
-0.041779
-0.047150
-0.044220
-0.045197
-0.013947
0.024109
0.050476
0.083191
0.102234
0.125183
0.172058
0.209167
0.237000
0.132019
-0.149689
-0.394318
-0.312775
0.011902
0.302429
0.215027
0.177917
0.142761
-0.019806
-0.108185
-0.039337
0.323425
0.174500
-0.312775
-0.617462
-0.443146
-0.065704
0.094421
0.113464
0.062195
0.015320
-0.036407
-0.071564
-0.079865
-0.099396
-0.108185
-0.101837
-0.100861
-0.094513
-0.071564
-0.067169
-0.057404
-0.045197
-0.037872
-0.031036
-0.020294
-0.012970
-0.002228
-0.001251
0.008972
-0.000275
0.014832
0.013367
0.016296
0.000183
0.020203
0.002625
0.012878
0.005066
0.004089
0.010925
0.007507
0.005066
0.006042
0.005554
0.010925
0.004578
0.000183
0.008972
0.004089
0.001648
-0.001740
-0.006134
0.006531
-0.007111
-0.007111
-0.009552
-0.022736
-0.024689
-0.025665
-0.036896
-0.020782
-0.026154
-0.015411
-0.003693
-0.003693
-0.003204
0.013855
0.001648
-0.003204
-0.018341
-0.010529
0.038269
0.099304
0.121277
0.090515
0.029480
0.026062
0.056824
0.075867
0.077332
0.101257
0.116882
0.122253
0.085632
0.058289
0.103699
0.163757
0.215027
0.173035
0.108582
0.009460
-0.048615
0.035828
0.098816
0.115906
0.104187
0.085144
0.075867
0.068054
0.042664
0.041199
0.027039
0.012390
0.007019
0.011902
-0.001251
0.000671
-0.002228
0.001160
-0.011017
-0.007111
-0.001740
-0.006622
-0.012970
-0.004181
-0.017853
-0.016388
-0.012482
-0.022736
-0.009064
-0.019318
-0.016876
-0.022736
-0.012482
-0.027618
-0.011505
-0.013458
-0.017365
-0.021271
-0.025177
-0.015411
-0.006134
-0.012970
-0.011993
-0.010040
-0.005646
-0.000275
0.003601
0.020203
0.016785
0.027527
0.033875
0.027039
0.038757
0.040222
0.044617
0.059265
0.075378
0.069519
0.085144
0.080261
0.084656
0.100281
0.113953
0.139343
0.176941
0.191101
0.159363
0.083191
0.027039
-0.055450
-0.067657
0.046082
0.289734
0.299011
0.195496
0.084167
-0.026154
-0.186310
-0.177032
0.004578
0.069519
0.086121
0.150574
0.250183
0.360535
0.271667
0.134460
-0.014435
-0.082306
-0.085724
-0.050079
0.052429
0.148621
0.179382
0.160828
0.115417
0.033386
-0.015411
-0.039825
-0.094025
-0.119415
-0.142853
-0.161407
-0.176056
-0.171173
-0.170685
-0.166290
-0.166290
-0.159943
-0.157990
-0.149200
-0.152618
-0.140411
-0.121857
-0.115021
-0.105255
-0.099884
-0.094513
-0.080841
-0.077911
-0.070587
-0.071075
-0.072540
-0.045685
-0.061798
-0.046661
-0.048615
-0.035919
-0.029083
-0.031525
-0.041290
-0.024200
-0.018829
-0.014435
-0.016876
-0.011993
-0.008575
-0.007599
-0.001251
0.001160
-0.004669
0.002625
0.004578
0.002136
0.003601
0.007507
0.007996
0.013367
0.014343
0.006042
0.018250
0.006042
0.022644
0.018250
0.010925
0.009460
0.020691
0.017761
0.024597
0.026550
0.027039
0.025574
0.015808
0.025085
0.028992
0.020203
-0.006622
-0.036896
-0.017853
0.004578
0.029968
0.039246
0.029968
-0.038849
-0.106232
-0.069611
0.019226
0.027039
0.017273
0.015808
0.040710
0.091003
0.106140
0.112488
0.086121
0.059753
-0.024689
0.111511
0.245300
0.263855
0.229675
0.196960
0.156433
0.143250
0.169128
0.138367
0.136902
0.139832
0.167664
0.183777
0.160828
0.130066
0.123718
0.113464
0.107605
0.092468
0.093933
0.096863
0.090515
0.087097
0.076355
0.082214
0.079773
0.059753
0.058289
0.048523
0.041687
0.021667
-0.003204
-0.027618
-0.041779
-0.053986
-0.004669
0.025085
0.044617
0.047546
0.319519
0.798523
0.402527
-0.088654
-0.413361
-0.402130
-0.155060
0.058289
0.146667
0.144226
0.106628
0.042664
-0.022247
-0.092072
-0.150665
-0.204376
-0.256622
-0.318146
-0.311798
-0.253204
-0.135529
0.009460
0.132996
0.096375
-0.077423
-0.208282
-0.319611
-0.218536
-0.026642
0.069031
0.091492
0.083679
0.074402
0.048035
0.031433
0.016785
-0.034943
-0.036407
-0.059845
-0.045685
-0.088165
-0.095490
-0.112579
-0.106232
-0.060822
-0.001251
0.013367
0.010437
-0.002228
-0.026154
-0.020782
-0.003693
0.031433
0.019714
0.041687
0.047546
0.055359
0.042664
0.042175
0.043640
0.030457
0.022156
0.029480
0.020691
0.019714
0.010437
0.007507
0.019226
0.010925
0.008484
0.014343
0.004089
0.007019
0.015320
0.010925
0.015808
0.010437
0.007019
0.004089
0.014343
0.006531
-0.000763
0.004089
-0.000275
0.000183
0.004089
0.011902
-0.007599
0.000183
0.001648
-0.006134
-0.006622
-0.005646
-0.008575
-0.005157
-0.004669
-0.002228
-0.011505
-0.008087
-0.011017
0.000671
-0.002228
0.001160
0.004578
0.004578
-0.003204
0.005554
0.008972
0.010437
0.001648
0.007019
0.019226
0.005066
0.010437
0.005066
0.019226
0.012390
0.023132
0.021667
0.022644
0.026550
0.020203
0.022156
0.019226
0.022156
0.018250
0.018250
0.017761
0.033386
0.017761
0.023132
0.013367
0.027527
0.031921
0.022156
0.018250
0.002625
-0.029083
-0.046661
-0.049591
-0.070587
-0.088654
-0.111603
-0.148224
-0.165802
-0.181915
-0.199982
-0.225372
-0.240021
-0.293243
-0.336700
-0.376251
-0.160919
0.187683
0.153503
-0.046173
-0.014435
0.062195
0.096863
0.091492
-0.036407
-0.019318
0.346863
0.598816
0.603210
0.478210
0.203308
0.057312
0.094910
0.324890
0.498230
0.498230
0.407410
0.286316
0.182800
0.070007
0.008484
0.007507
0.030457
0.032898
0.023132
0.017761
-0.011505
-0.021759
-0.037872
-0.044708
-0.056427
-0.054962
-0.076935
-0.072052
-0.091095
-0.097443
-0.095978
-0.104279
-0.094513
-0.123810
-0.121368
-0.102814
-0.121857
-0.128204
-0.134064
-0.140411
-0.136017
-0.138458
-0.130646
-0.140411
-0.125275
-0.138458
-0.131134
-0.161407
-0.190216
-0.166779
-0.123322
-0.092072
-0.092072
-0.077423
-0.089142
-0.066193
-0.041779
-0.039825
-0.045685
-0.063751
-0.061798
-0.046173
-0.025665
-0.005646
-0.008087
-0.006622
0.007019
0.007019
0.002136
-0.001740
-0.005646
-0.002716
-0.017853
-0.019318
-0.019318
-0.027130
-0.029083
-0.026154
-0.014435
-0.017365
-0.022247
-0.008575
-0.011017
-0.011505
-0.004669
0.006531
0.000671
0.008484
-0.001251
0.011902
0.011902
-0.000763
0.009949
0.018738
0.013367
0.026062
0.023132
0.023621
0.032410
0.027527
0.031433
0.027039
0.030457
0.046570
0.039246
0.043152
0.037781
0.046570
0.044617
0.040710
0.046570
0.044617
0.040710
0.054871
0.048035
0.046570
0.051453
0.055847
0.043640
0.041199
0.039734
0.054871
0.049988
0.058289
0.043152
0.047058
0.035339
0.037781
0.068542
0.081238
0.095398
0.114441
0.121765
0.122253
0.117371
0.161804
0.187683
0.183289
0.184753
0.222839
0.267273
0.257507
0.332703
0.481628
0.570496
0.416687
0.167175
0.059753
0.077332
0.156921
0.255066
0.373230
0.344910
0.243347
0.177917
0.103699
0.044128
0.028992
0.003113
-0.058868
-0.069611
-0.075958
-0.087189
-0.076447
-0.067657
-0.077911
-0.118439
-0.076447
-0.043243
-0.024689
-0.014435
-0.002228
-0.012970
0.007507
0.008484
0.023132
0.079285
0.119324
0.071960
0.033875
0.051941
0.076355
0.065613
0.088074
0.094910
0.089539
0.104675
0.101257
0.038269
0.074890
0.160339
0.099792
0.075378
-0.023224
-0.226837
-0.130157
-0.044220
-0.019806
-0.012970
-0.025177
-0.072052
-0.104767
-0.141876
-0.162384
-0.152130
-0.166290
-0.166779
-0.170685
-0.157501
-0.168243
-0.156036
-0.150665
-0.154572
-0.148712
-0.138458
-0.134064
-0.121368
-0.113556
-0.091095
-0.097443
-0.081329
-0.082306
-0.085236
-0.074005
-0.066193
-0.061310
-0.059357
-0.059845
-0.056427
-0.055450
-0.048126
-0.040314
-0.030548
-0.039825
-0.040802
-0.026642
-0.027618
-0.021759
-0.012970
-0.012970
-0.008087
-0.017853
-0.012970
-0.004669
-0.002716
0.003601
-0.002228
0.006531
0.000183
0.007019
0.012390
0.016296
0.011414
0.010437
0.019226
0.012390
0.012390
0.022156
0.036316
0.020203
0.026062
0.017273
0.027527
0.028992
0.026062
0.027527
0.035339
0.049988
0.040710
0.049011
0.060242
0.070496
0.087097
0.102722
0.108582
0.076355
0.052917
0.276550
0.691101
0.552429
0.225281
-0.055939
-0.193634
-0.111115
0.072449
0.177429
0.212097
0.194031
0.145203
0.082703
0.036804
-0.036896
-0.117462
-0.186310
-0.209747
-0.212189
-0.231232
-0.163361
-0.125763
-0.082306
-0.066193
-0.040314
0.011414
0.086121
0.135437
0.157898
0.110046
0.084167
0.085144
0.102722
0.117859
0.134949
0.170105
0.204285
0.220886
0.195984
0.174500
0.128113
0.092468
0.069031
0.025085
0.001648
-0.026154
-0.044220
-0.047150
-0.064728
-0.080353
-0.109161
-0.151642
-0.202911
-0.241974
-0.261993
-0.230743
-0.169708
-0.141876
-0.113556
-0.119415
-0.146759
-0.181427
-0.203888
-0.181915
-0.187286
-0.153107
-0.065216
0.045105
0.096375
0.092468
0.038269
-0.011505
0.043640
0.045593
0.071960
0.078308
0.083191
0.134949
0.154968
0.133484
0.150574
0.104187
0.028992
0.003601
0.107605
0.167175
0.138855
0.086609
-0.001740
-0.095001
-0.025665
0.054382
0.082214
0.088074
0.086609
0.067078
0.037292
0.017273
0.010437
-0.005157
-0.012482
-0.010040
-0.023712
-0.004181
-0.003204
-0.005157
-0.002228
-0.008087
-0.010040
-0.013458
-0.017365
-0.021759
-0.026154
-0.024200
-0.032013
-0.031525
-0.027130
-0.029572
-0.010040
-0.010040
-0.018829
-0.029083
-0.040802
-0.041779
-0.036896
-0.033478
-0.039337
-0.024689
-0.031525
-0.030060
-0.031525
-0.017853
-0.024200
-0.023712
-0.016876
-0.013458
-0.004669
-0.017853
0.004578
-0.000275
0.002625
-0.000763
-0.002228
-0.002716
-0.004181
-0.004181
-0.009064
-0.002716
-0.015900
-0.017365
-0.013947
-0.036896
-0.063263
-0.068634
-0.101349
-0.137482
-0.159454
-0.191193
-0.174103
-0.021271
0.237976
0.464539
0.386414
0.147156
-0.054962
-0.005646
0.408386
0.896179
0.995300
0.711121
0.351257
0.031921
-0.084747
0.134460
0.457214
0.614929
0.607605
0.518738
0.361511
0.214050
0.074402
-0.024200
-0.109650
-0.172638
-0.211700
-0.242950
-0.237091
-0.240021
-0.243439
-0.233673
-0.201935
-0.188751
-0.176544
-0.160431
-0.137970
-0.134064
-0.136993
-0.115997
-0.100861
-0.101349
-0.093048
-0.068634
-0.073517
-0.070099
-0.065216
-0.056915
-0.043243
-0.053986
-0.049103
-0.043732
-0.030060
-0.032501
-0.032013
-0.034454
-0.041290
-0.055450
-0.065704
-0.093536
-0.105255
-0.131622
-0.117950
-0.112579
-0.089630
-0.074493
-0.064240
-0.076935
-0.106720
-0.105255
-0.101837
-0.124786
-0.153107
-0.132599
-0.104767
-0.071075
-0.039337
-0.061310
-0.089630
-0.069122
-0.033966
0.004089
-0.037872
-0.049591
-0.047150
-0.035431
-0.027130
-0.037384
-0.025177
-0.005646
-0.002716
0.000183
0.042175
0.015808
0.025085
0.047058
0.000183
-0.028595
0.009949
0.171570
0.166199
0.110046
0.055847
-0.085724
-0.051056
0.087097
0.107605
0.101746
0.079773
0.043640
0.002136
0.000671
0.001648
-0.014923
-0.009552
-0.017853
-0.011505
-0.014435
-0.023224
-0.019806
-0.032990
-0.023712
-0.032013
-0.036407
-0.032013
-0.032990
-0.050079
-0.028107
-0.044220
-0.044708
-0.034943
-0.058380
-0.046173
-0.032990
-0.044220
-0.050568
-0.035431
-0.035919
-0.022736
-0.021271
-0.013947
-0.006622
0.002136
0.005554
0.012878
0.018250
0.028503
0.017761
-0.054474
-0.124298
-0.141388
-0.103790
0.033386
0.168640
0.152527
0.139832
0.057800
-0.036407
-0.065216
-0.056915
0.005554
0.091980
0.246277
0.480164
0.713074
0.816101
0.573914
0.267273
0.085144
0.060242
0.197449
0.362488
0.437683
0.453308
0.434753
0.411316
0.357605
0.262878
0.154968
0.077820
0.014343
-0.046661
-0.087189
-0.110138
-0.137970
-0.135040
-0.135040
-0.127228
-0.122345
-0.115021
-0.098419
-0.082794
-0.074005
-0.060333
-0.056427
-0.047638
-0.042267
-0.024200
-0.017365
-0.008575
0.000671
0.006531
0.003601
-0.004181
0.006042
0.005554
0.001160
-0.005157
-0.011505
-0.012970
-0.014435
-0.005157
-0.019318
-0.025177
-0.032990
-0.029083
-0.035431
-0.030060
-0.029083
-0.026642
-0.021271
-0.030548
-0.040802
-0.044708
-0.061798
-0.100372
-0.111115
-0.109161
-0.107208
-0.107208
-0.094513
-0.087677
-0.093048
-0.110138
-0.124786
-0.119904
-0.124298
-0.136017
-0.138947
-0.126740
-0.117950
-0.109650
-0.103790
-0.124298
-0.128204
-0.115509
-0.102814
-0.074982
-0.082794
-0.068146
-0.068146
-0.072540
-0.088165
-0.080353
-0.077423
-0.095490
-0.098907
-0.090118
-0.084747
-0.086212
-0.076935
-0.084747
-0.090118
-0.074493
-0.022736
-0.003693
-0.019806
-0.019318
-0.013458
-0.003693
0.007996
-0.006134
-0.020294
-0.021271
-0.010040
-0.006622
-0.007111
0.054382
0.126648
0.118835
0.061218
-0.092072
-0.101349
-0.012970
0.093445
0.108582
0.048035
-0.121368
0.039246
0.108582
0.039246
0.002136
-0.133087
-0.164825
0.062195
0.132507
0.097839
0.088074
0.104675
0.074402
0.040710
0.013855
0.019714
0.044128
0.026062
0.019714
-0.022736
0.008972
0.155457
0.249695
0.308289
0.336609
0.051453
-0.324982
-0.272736
-0.082306
0.091492
0.114929
0.041687
-0.006134
-0.017365
0.001648
0.058777
0.115417
0.200378
0.191589
0.070984
-0.076935
-0.083282
0.016296
0.067566
0.118347
0.150085
0.171082
0.177429
0.163269
0.142761
0.112976
0.106628
0.100769
0.087585
0.068054
0.063660
0.042664
0.042175
0.034363
0.028015
0.020203
0.011414
0.001648
0.008972
0.007507
0.005554
0.004089
0.008972
0.014832
0.008972
0.009460
-0.003204
0.009460
0.006531
0.003113
0.005554
-0.001740
-0.003204
0.005554
0.001160
-0.002228
0.004578
-0.003204
-0.004181
-0.007111
-0.007599
0.011902
0.022644
0.027527
0.026062
0.032898
0.028503
0.019714
-0.011993
-0.023712
-0.011993
-0.026154
-0.050079
-0.053009
-0.055450
-0.052521
-0.053986
-0.042755
-0.052521
-0.075958
-0.082306
-0.109650
-0.118927
-0.118927
-0.096954
-0.100861
-0.095978
-0.091095
-0.082794
-0.082306
-0.060333
-0.056427
-0.053497
-0.023224
-0.027130
-0.019806
-0.008575
-0.003204
-0.003204
-0.003693
-0.006134
-0.002716
0.002625
0.005066
0.010925
-0.003204
-0.007111
-0.010040
-0.008087
-0.006622
-0.011505
0.000183
-0.010040
-0.014923
-0.016876
-0.013458
-0.012482
-0.018829
-0.017853
-0.012482
-0.011993
0.002136
-0.005157
-0.004181
-0.008087
-0.015411
-0.007111
0.066589
0.150085
0.219910
0.253601
0.285828
0.304871
0.256042
0.189636
0.106628
-0.009064
0.056335
0.240906
0.319519
0.279968
0.249695
0.216003
0.220398
0.197449
0.138855
0.085144
0.112488
0.106140
0.063171
0.021179
0.023621
0.001648
0.009949
0.092468
0.186218
0.264832
0.312683
0.260437
0.216492
0.200867
0.147156
0.263367
0.212585
0.201355
0.292175
0.552429
0.612488
0.423035
0.150085
-0.114044
-0.021759
0.139832
0.236511
0.221375
0.154968
0.093445
0.029480
-0.040314
-0.082306
-0.104279
-0.121857
-0.137482
-0.146271
-0.138458
-0.136993
-0.138458
-0.132599
-0.132111
-0.111115
-0.121857
-0.095978
-0.079376
-0.118927
-0.184845
-0.204376
-0.178009
-0.146271
-0.125763
-0.113556
-0.132599
-0.144318
-0.156525
-0.183868
-0.184357
-0.194611
-0.193634
-0.187775
-0.173615
-0.163361
-0.151642
-0.132111
-0.127228
-0.101349
-0.095490
-0.085236
-0.083282
-0.070099
-0.068634
-0.051544
-0.056427
-0.052521
-0.045685
-0.047638
-0.033478
-0.041779
-0.035431
-0.053009
-0.057404
-0.058868
-0.056915
-0.073517
-0.063751
-0.074982
-0.065216
-0.059845
-0.049103
-0.053009
-0.059845
-0.068634
-0.066681
-0.064728
-0.031525
-0.012482
-0.003693
-0.002716
-0.002228
-0.010529
0.001648
0.027039
0.048523
0.047546
0.042175
0.028015
0.046570
0.047546
0.038269
0.032898
0.039246
0.043640
0.033386
0.032898
0.027039
0.016785
-0.027618
-0.070099
-0.095978
-0.106232
-0.088165
-0.086212
-0.092072
-0.061310
0.001160
-0.037872
-0.081818
-0.023712
-0.046173
-0.078888
-0.096954
-0.031036
0.078796
0.174500
0.055359
0.001648
-0.046173
0.015808
0.068542
0.090515
0.130554
0.154480
0.134949
0.042664
-0.013947
0.001160
0.009460
-0.022247
-0.040314
-0.028595
-0.010529
0.017273
0.035828
0.057312
0.087585
0.076843
0.088074
0.050476
-0.013458
-0.069122
0.003113
0.058289
0.108093
0.124695
0.115906
0.074890
0.043152
0.059265
0.064148
0.066589
0.072449
0.065125
0.052917
0.037292
-0.003204
-0.013947
-0.037872
0.008972
0.051941
0.089539
0.117859
0.084167
0.062683
0.097351
0.077820
0.079285
0.105164
0.099792
0.072449
0.048523
0.028015
0.040222
0.080261
0.101746
0.066101
0.058777
0.034851
0.081238
0.162292
0.161804
0.158386
0.149597
0.146667
-0.021271
-0.038361
0.044128
0.115417
0.162781
0.219421
0.151062
0.126160
0.100281
0.087585
0.080261
0.080750
0.087097
0.045593
0.037781
0.026550
0.013855
0.012878
0.013855
0.002136
0.004578
-0.014435
-0.016876
-0.025177
-0.044220
-0.049591
-0.041779
-0.034454
-0.022247
-0.023224
-0.030548
-0.052521
-0.057404
-0.043243
-0.021271
-0.020294
-0.024689
-0.071564
-0.128204
-0.145294
-0.176544
-0.194611
-0.153595
-0.123810
-0.123810
-0.127716
-0.121857
-0.130646
-0.136505
-0.148224
-0.164337
-0.156525
-0.160431
-0.136505
-0.122345
-0.099884
-0.085236
-0.057404
-0.017365
-0.000275
0.017273
0.028992
0.043152
0.040710
0.038757
0.039246
0.052429
0.053894
0.050964
0.046570
0.021667
0.006042
0.005066
0.021179
0.026550
0.038269
0.062195
0.048035
0.043152
0.024109
0.033386
0.008972
-0.005157
0.029480
0.030457
0.039246
0.057800
0.101257
0.123718
0.075378
0.001160
-0.014923
0.013855
0.040222
0.023132
0.007507
-0.012482
0.129578
0.182312
0.231140
0.308777
0.336609
0.368835
0.413269
0.443542
0.386414
0.276550
0.215515
0.237976
0.309753
0.422058
0.485046
0.498718
0.459167
0.398621
0.323914
0.238953
0.155945
0.087585
0.023621
-0.026642
-0.047150
-0.073029
-0.091583
-0.099396
-0.133087
-0.147247
-0.171173
-0.152130
-0.190704
-0.204376
-0.187286
-0.167267
-0.165314
-0.136017
-0.122345
-0.093536
-0.075470
-0.103302
-0.096954
-0.109161
-0.089142
-0.058868
-0.064728
-0.072540
-0.049103
-0.002716
0.009949
0.010925
-0.008575
-0.007111
-0.045685
-0.050568
-0.043243
-0.031525
-0.024200
-0.022247
-0.000763
-0.002716
-0.018829
-0.019806
-0.007599
-0.017853
-0.008087
-0.021271
-0.024689
-0.006134
0.020203
0.063660
0.056335
0.029968
-0.014923
-0.102814
-0.064240
0.021179
0.041687
0.042175
0.069519
0.064636
0.034851
0.018250
-0.042267
-0.047150
-0.026154
-0.009064
-0.012482
0.019226
0.022644
0.004578
0.003113
0.008972
-0.012482
-0.022247
-0.024689
0.000671
-0.000275
0.006042
0.027039
0.020203
0.029968
0.021667
0.031921
0.026062
0.030945
0.025085
0.034363
0.045105
0.038757
0.056824
0.037781
0.024109
0.016296
-0.001251
-0.011017
-0.003204
0.010437
0.028015
-0.001740
-0.000763
-0.078400
-0.133575
-0.135529
-0.104279
-0.088654
-0.115021
-0.141388
-0.176544
-0.184357
-0.189240
-0.189728
-0.179474
-0.294708
-0.740997
-0.864044
-0.402618
0.193542
0.289734
0.115417
-0.234161
-0.401642
-0.414825
-0.356720
-0.278595
-0.189728
-0.094025
-0.042755
-0.000763
0.005554
0.014832
0.109558
0.207703
0.252136
0.208679
0.166199
0.186707
0.239929
0.308777
0.391296
0.369812
0.312683
0.272156
0.261414
0.280945
0.320496
0.330750
0.334656
0.329285
0.318054
0.283386
0.227722
0.176453
0.125671
0.080750
0.049500
0.028503
0.005066
0.001160
-0.000763
-0.002716
0.023621
0.073914
0.060730
0.032410
-0.003204
-0.038849
-0.057404
-0.036407
-0.026642
-0.007111
0.024597
0.011902
0.001160
-0.010040
-0.023224
-0.047638
-0.060333
-0.071564
-0.077911
-0.084747
-0.088165
-0.084259
-0.091583
-0.102814
-0.104279
-0.102325
-0.094025
-0.088165
-0.081818
-0.069122
-0.067657
-0.057892
-0.048126
-0.044220
-0.033966
-0.011993
-0.031525
-0.028595
-0.007599
-0.017365
-0.008087
-0.006134
-0.022247
-0.015411
0.005554
0.014343
0.008484
0.012878
0.032410
0.014832
-0.018829
-0.029572
0.065125
0.142761
0.108093
0.056335
-0.010529
-0.143341
-0.091095
-0.001740
0.057312
0.055359
0.062195
0.060730
0.019226
-0.028595
-0.059357
-0.073517
-0.042267
-0.037384
-0.045685
-0.048615
-0.060333
-0.053009
-0.029083
-0.025665
-0.024689
-0.041779
-0.048615
-0.053986
-0.046661
-0.011505
0.009949
0.010925
0.002136
0.005554
-0.014435
-0.003204
0.003113
-0.006622
-0.009552
-0.006622
-0.018829
-0.029083
-0.042267
-0.045685
-0.054474
-0.006134
0.033386
0.104187
0.182312
0.171082
0.086121
0.027039
-0.044220
-0.181915
-0.025177
0.241882
0.425476
0.510925
0.499207
0.429871
0.324402
0.190125
0.110046
0.107117
0.142761
0.234558
0.313171
0.338074
0.304382
0.235535
0.186218
0.125183
0.056335
0.025574
-0.004669
-0.032990
-0.056427
-0.086212
-0.093536
-0.103302
-0.094025
-0.091095
-0.111115
-0.117950
-0.120880
-0.124298
-0.126740
-0.107697
-0.103790
-0.080353
-0.081818
-0.063751
-0.043243
-0.048126
-0.051056
-0.041779
-0.037384
-0.037872
-0.032501
-0.055450
-0.060333
-0.071564
-0.049103
-0.062286
-0.045685
-0.031525
-0.037384
-0.041779
-0.043243
-0.076447
-0.081818
-0.097931
-0.102814
-0.100372
-0.120880
-0.117950
-0.070587
-0.047150
-0.048126
-0.035431
-0.048615
-0.047150
-0.053986
-0.060822
-0.066193
-0.054474
-0.056915
-0.069122
-0.054474
-0.022736
0.007019
0.039734
0.029968
0.006042
-0.011993
-0.031036
-0.033966
-0.023224
-0.010529
0.012878
0.028992
0.026550
0.027039
0.025085
0.022156
0.029968
0.039734
0.044128
0.031921
0.039734
0.033875
0.021667
0.023132
-0.005646
-0.009552
-0.011017
0.024597
0.043640
0.034363
0.018738
-0.003204
-0.028107
-0.020782
0.008484
0.018738
0.012878
-0.009552
-0.031525
-0.026642
0.071960
0.142761
0.095398
0.064148
-0.038361
-0.162872
-0.033966
0.043640
0.045105
0.063660
0.083191
0.074890
0.027039
-0.035919
-0.069611
-0.089142
-0.086700
-0.084259
0.027039
0.364441
0.545593
0.409851
0.254578
0.077332
-0.049591
-0.028107
0.035828
0.102722
0.244812
0.270203
0.257996
0.236511
0.239929
0.210632
0.169128
0.176941
0.320007
0.612000
0.515808
0.117859
-0.139435
-0.227325
-0.201447
-0.090607
0.055847
0.127625
0.157898
0.129578
0.072937
-0.011993
-0.061798
-0.122833
-0.156036
-0.192657
-0.223419
-0.226837
-0.232697
-0.217072
-0.212189
-0.210236
-0.213165
-0.167755
-0.132111
-0.125763
-0.099884
-0.110626
-0.126740
-0.117950
-0.100861
-0.084259
-0.079376
-0.085724
-0.101349
-0.085724
-0.077423
-0.093536
-0.096466
-0.093048
-0.095001
-0.096954
-0.087677
-0.072540
-0.072052
-0.053986
-0.055939
-0.059357
-0.060822
-0.047150
-0.057404
-0.028595
-0.021759
-0.018829
-0.010040
-0.021759
-0.005157
-0.001740
0.005554
-0.001251
0.000671
0.001160
-0.009552
0.004089
0.007019
0.004578
-0.001251
0.010925
0.011414
-0.001740
-0.011017
-0.006622
-0.020782
-0.015411
-0.023712
-0.022247
-0.019806
-0.026154
-0.026642
-0.015900
-0.019318
-0.012482
-0.018341
-0.018341
-0.000275
0.006042
0.012390
-0.003204
-0.004181
-0.001740
-0.029083
-0.041779
-0.046661
-0.059357
-0.056915
-0.030548
-0.036896
-0.026154
-0.052032
-0.043732
-0.056427
-0.072540
-0.074493
-0.066193
-0.073517
-0.072052
-0.064240
-0.044708
-0.053009
-0.045197
-0.023712
-0.014435
-0.011017
0.000183
-0.006622
0.005066
0.003601
0.014343
0.033386
0.051453
0.030945
0.016296
0.035339
0.056824
0.102722
0.107605
0.073914
0.067078
0.054382
0.068542
0.104675
0.100281
0.018738
0.038269
0.181335
0.311218
0.529968
0.579773
0.412781
0.197449
-0.055939
0.264343
0.592468
0.506042
0.354187
0.252625
0.255066
0.323914
0.292175
0.266296
0.275574
0.299988
0.357117
0.464539
0.570496
0.420105
0.173523
0.168640
0.213074
0.176453
0.075867
0.057312
0.129089
0.221375
0.263367
0.247253
0.211121
0.141785
0.086121
0.013367
-0.045685
-0.088165
-0.133087
-0.152618
-0.142853
-0.154083
-0.150665
-0.144318
-0.140900
-0.126251
-0.113556
-0.128693
-0.136993
-0.150665
-0.180450
-0.156525
-0.136505
-0.116486
-0.097931
-0.098907
-0.131134
-0.144318
-0.157013
-0.150665
-0.165802
-0.159454
-0.158966
-0.142365
-0.142365
-0.145294
-0.132111
-0.135040
-0.125275
-0.122833
-0.133087
-0.122833
-0.111115
-0.119904
-0.101837
-0.096466
-0.100861
-0.095978
-0.080841
-0.089142
-0.075470
-0.078888
-0.072540
-0.059845
-0.061798
-0.061798
-0.054474
-0.041779
-0.044708
-0.043732
-0.039337
-0.029083
-0.021759
-0.037872
-0.027618
-0.021271
-0.037872
-0.030060
-0.029572
-0.015411
-0.005157
-0.011505
-0.014435
-0.006622
-0.008087
-0.007599
-0.001251
-0.007111
-0.017365
-0.008575
0.008972
0.009460
0.010925
0.007996
0.015320
0.017761
0.015320
-0.000763
0.018738
0.025085
0.035828
0.042175
0.066101
0.060730
0.028992
-0.055450
-0.151642
-0.297150
-0.413849
-0.250763
-0.136017
-0.251740
-0.173615
-0.021271
0.008972
-0.116974
-0.224396
-0.254669
-0.257111
-0.253693
-0.236603
-0.215118
-0.157501
-0.097931
-0.023712
0.019226
0.103210
0.094910
0.071960
0.067566
0.054382
0.035339
0.030945
0.058289
0.095886
0.142761
0.126160
0.094421
0.045593
0.046082
0.021667
0.010925
0.007507
-0.003693
0.012878
0.023621
0.032410
0.010437
-0.015900
-0.026642
-0.026642
-0.009064
-0.001251
0.027039
0.064148
0.083679
0.083191
0.060730
0.026550
0.041199
0.040710
0.076355
0.102234
0.114929
0.139343
0.169128
0.201355
0.177429
0.177429
0.191101
0.143250
0.072449
0.151550
0.270203
0.211121
0.123718
0.016296
-0.095001
0.062195
0.113953
0.126648
0.118347
0.084656
0.067566
0.040710
0.048035
0.039734
0.013367
-0.017365
-0.034454
-0.026154
-0.029572
-0.034454
-0.016876
-0.014923
-0.025177
-0.040802
-0.055939
-0.033966
-0.030548
-0.029572
-0.033478
-0.042755
-0.052032
-0.071075
-0.088654
-0.091583
-0.089142
-0.071075
-0.071564
-0.065216
-0.071564
-0.056427
-0.070587
-0.077911
-0.073029
-0.062286
-0.054474
-0.063751
-0.060333
-0.050079
-0.054474
-0.040314
-0.037384
-0.049591
-0.039337
-0.035431
-0.015411
-0.018341
-0.015411
-0.028595
-0.009552
-0.015900
-0.017365
-0.005157
0.002136
-0.015411
0.000183
0.002625
0.004578
0.007019
0.008484
0.010437
0.016296
0.011902
0.014343
0.019714
0.010437
0.022156
0.028503
0.033875
0.024109
0.036804
0.029480
0.031433
0.026062
0.024597
0.034363
0.029968
0.040222
0.020203
0.033875
0.020691
0.036316
0.032898
0.039246
0.036804
0.032410
0.026550
0.023132
0.031921
0.040222
0.045593
0.028992
0.038269
0.033875
0.039734
0.036316
0.033875
0.035828
0.041687
0.048035
0.054871
0.045105
0.015320
0.007507
0.018738
0.010437
0.030945
0.110046
0.137878
0.134460
0.122253
0.070496
0.001648
-0.020782
-0.042267
0.059265
0.202820
0.736511
1.011902
0.574890
-0.200958
-0.375275
-0.111115
0.079285
0.360535
0.526550
0.514343
0.449402
0.311707
0.158875
0.091003
0.073425
0.064148
0.050476
0.076843
0.050476
0.010925
-0.016876
-0.032501
-0.055450
-0.036896
-0.022736
-0.015900
-0.035919
-0.030548
-0.031525
-0.055939
-0.044708
-0.057404
-0.067657
-0.041290
-0.018341
-0.015411
-0.020294
0.023621
0.053894
0.016785
-0.069122
-0.028595
0.030457
0.073425
0.064636
0.052917
-0.010040
-0.059845
-0.048126
-0.013947
0.001648
0.019226
-0.011017
-0.012970
-0.029572
-0.061798
-0.080353
-0.083282
-0.100861
-0.122345
-0.105255
-0.093536
-0.077423
-0.081329
-0.078888
-0.095001
-0.080353
-0.054474
-0.048615
-0.032990
-0.028595
-0.020294
-0.019806
-0.017853
0.003113
0.009949
0.010925
0.006042
0.028503
0.012390
0.011414
0.007507
0.014832
-0.000763
-0.005157
-0.003693
-0.008087
-0.008575
-0.018341
-0.018829
-0.025177
-0.012970
-0.032990
-0.024200
-0.027130
-0.025665
-0.020782
-0.016388
-0.022247
-0.018341
-0.031036
-0.020294
-0.011505
-0.022736
-0.014435
-0.007111
-0.010040
-0.008087
-0.002716
-0.008575
-0.006134
0.001648
-0.012482
0.001160
0.011414
0.001648
0.007507
0.007996
0.002625
0.013367
0.014832
0.014832
0.014832
0.028015
0.013367
0.017761
0.023132
0.017761
0.020691
0.020203
0.017761
0.013367
0.032898
0.021667
0.019714
0.012878
0.013367
0.011414
0.008972
0.020203
0.019226
0.021179
0.021667
0.002136
0.003601
0.008484
-0.010040
-0.014923
-0.008575
-0.015411
-0.032990
-0.036407
-0.031525
-0.010529
0.013855
0.027039
0.019226
0.016785
0.027039
0.027527
0.025574
0.034363
-0.013947
-0.049103
-0.099884
-0.108673
-0.020294
0.070007
-0.008087
-0.097931
-0.010040
0.105652
0.230652
0.153503
0.153015
0.102234
-0.058868
-0.055450
0.060730
0.164246
0.190125
0.155457
0.145691
0.172546
0.135437
0.081238
0.057312
0.027039
-0.006622
0.003601
0.035828
0.042664
0.030457
0.090027
0.073914
-0.000275
-0.048126
-0.154083
-0.234161
-0.094025
0.014343
0.023621
0.032410
0.038269
0.031921
0.040710
0.033386
0.006042
0.012390
0.000671
-0.001251
-0.004181
-0.004669
-0.014435
-0.007599
-0.004181
0.007507
0.017273
0.007507
-0.011993
-0.015900
-0.008575
0.010437
0.001648
0.005554
0.007019
-0.015411
-0.003693
-0.011993
0.002136
0.023132
0.013855
-0.001251
-0.008575
-0.019318
-0.027130
-0.016876
-0.006622
-0.011505
-0.019806
-0.024200
-0.030060
-0.028595
-0.041779
-0.030548
-0.024689
-0.035431
-0.032013
-0.038361
-0.027618
0.001160
-0.028595
-0.028107
-0.033966
-0.029572
-0.029572
-0.033966
-0.028107
-0.026642
-0.034454
-0.038361
-0.037872
-0.033478
-0.028595
-0.039825
-0.032990
-0.036896
-0.031036
-0.034454
-0.035431
-0.038361
-0.042267
-0.032501
-0.026642
-0.021759
-0.026642
-0.035431
-0.026642
-0.014435
-0.022736
-0.011993
-0.018829
-0.013458
-0.009064
-0.023712
-0.009552
-0.012482
-0.008087
-0.010040
0.001648
0.000183
-0.002228
-0.006134
-0.003693
-0.017365
-0.011993
0.004578
-0.003693
0.010437
-0.002716
-0.007111
-0.018829
-0.023224
-0.008575
-0.018341
-0.009552
0.001160
0.012390
0.002136
-0.012970
-0.010040
-0.012482
-0.000763
-0.022736
-0.006622
0.009460
0.009460
0.027527
0.159363
0.237000
0.224304
0.498230
0.785828
0.650574
0.228699
-0.174591
-0.069122
0.275085
0.490906
0.508972
0.456726
0.405945
0.390808
0.331238
0.265808
0.183289
0.132507
0.050476
-0.006622
-0.020294
-0.042755
-0.081818
-0.063263
-0.032013
-0.053497
-0.062286
-0.077423
-0.086700
-0.069611
-0.053497
-0.042755
-0.021759
-0.032013
-0.047150
-0.046661
-0.062775
-0.063263
-0.062286
-0.063263
-0.067657
-0.069611
-0.063751
-0.029572
0.003601
-0.015411
0.048035
0.039246
-0.082306
-0.100372
-0.104767
-0.062775
-0.022736
0.061218
0.228699
0.158386
0.132996
0.120300
-0.035431
-0.107697
0.032898
0.110046
0.134460
0.132996
0.082703
0.046082
0.017761
-0.017365
0.002136
-0.007599
-0.008575
-0.015900
-0.028595
-0.019318
-0.021271
-0.024200
-0.022247
-0.024200
-0.036896
-0.025177
-0.016876
-0.018829
-0.013947
-0.012482
-0.017853
-0.014435
-0.014923
-0.023224
-0.012482
-0.015411
-0.020782
0.003113
-0.000275
-0.014435
-0.005157
-0.004669
-0.017365
-0.016876
0.006531
0.008484
0.004089
-0.003204
0.006042
0.000183
0.004578
0.009460
0.021667
0.020691
0.006531
0.002625
-0.000763
-0.010040
-0.010040
0.002136
-0.000275
-0.000763
-0.008575
-0.006622
0.009949
-0.002716
-0.013947
-0.018829
-0.036407
-0.031525
-0.027618
-0.033478
-0.033478
-0.028595
-0.023712
-0.030060
-0.032990
-0.042267
-0.033966
-0.045197
-0.047638
-0.055450
-0.045197
-0.042267
-0.046173
-0.042267
-0.041779
-0.045685
-0.034454
-0.032013
-0.033966
-0.022247
0.001160
-0.009064
-0.003204
-0.004181
-0.012482
-0.024689
-0.019806
-0.035919
-0.046173
-0.042755
-0.061798
-0.089630
-0.121368
-0.160919
-0.123810
0.027527
0.445007
0.781921
1.011902
1.011902
0.614929
-0.198517
-0.900665
-0.761993
-0.290802
0.242371
0.624207
0.661316
0.570984
0.395203
0.170105
-0.023712
-0.153595
-0.255646
-0.316681
-0.334747
-0.307892
-0.273712
-0.246857
-0.214142
-0.194611
-0.149689
-0.093536
-0.061798
-0.074005
-0.082794
-0.075958
-0.046173
-0.036896
-0.019806
-0.021759
-0.018829
-0.012482
-0.034454
-0.019806
-0.007111
0.006531
0.016785
0.013855
0.017273
-0.032990
-0.063751
-0.080353
-0.117950
-0.160431
-0.086212
0.004089
0.056824
0.062195
-0.008575
-0.091583
-0.129181
-0.093048
-0.062775
-0.053986
-0.025665
0.009949
0.046570
0.030457
0.040222
0.047546
0.063171
0.052917
0.059265
0.073425
0.076355
0.068054
0.072449
0.071960
0.058289
0.054871
0.054382
0.057312
0.047546
0.038757
0.035339
0.035828
0.028503
0.034363
0.014832
0.034851
0.021667
0.016785
0.006042
0.000183
-0.008087
0.002625
-0.003693
0.016296
0.019226
0.001160
-0.011505
-0.016876
-0.021271
-0.020782
-0.020294
-0.014923
-0.032501
-0.025177
-0.029572
-0.035431
-0.030548
0.037292
0.081238
-0.006134
-0.046173
-0.039825
-0.034454
-0.021759
-0.004181
0.007019
-0.007599
0.134949
0.117371
0.097839
-0.069611
-0.216095
-0.052521
0.050476
0.051453
0.028992
0.002625
-0.010040
-0.014923
-0.020294
-0.041779
-0.027130
0.004578
0.015808
-0.002228
-0.028107
0.000671
-0.026642
-0.021271
0.060242
0.108582
0.077820
0.046570
0.082703
0.132996
0.176453
0.211121
0.288269
0.497253
0.704285
0.815125
0.318054
-0.101349
-0.079376
0.209656
0.431824
0.543152
0.609558
0.575378
0.446472
0.322937
0.251160
0.243347
0.212585
0.183289
0.149109
0.115906
0.099792
0.081726
0.058289
0.039734
0.033875
0.029968
0.017273
0.022644
0.009949
0.007996
-0.006622
0.000671
-0.007599
0.001160
0.006531
0.007996
0.031433
0.028992
0.031921
0.022644
0.005066
-0.035919
-0.038849
-0.022247
-0.012482
-0.005157
-0.009064
-0.012482
-0.008087
-0.049591
-0.070587
-0.100861
-0.133575
-0.128693
-0.127716
-0.102325
-0.089630
-0.093048
-0.115021
-0.125763
-0.133087
-0.126740
-0.155060
-0.153595
-0.157013
-0.161896
-0.167267
-0.142853
-0.131622
-0.119904
-0.114044
-0.120880
-0.127716
-0.139435
-0.150177
-0.151642
-0.109161
-0.068634
-0.001740
0.005554
-0.026642
-0.053497
-0.015900
0.003601
-0.000763
0.007996
-0.017853
0.003601
-0.008575
-0.008087
-0.010529
0.005066
0.002625
-0.005157
-0.027618
-0.026154
-0.050079
-0.055939
-0.071564
-0.075470
-0.093536
-0.088654
-0.079376
-0.087189
-0.065704
-0.057892
-0.046173
-0.045197
-0.025665
-0.012970
0.004089
-0.003693
0.006042
0.005066
0.019226
0.017273
0.028503
0.038269
0.031433
0.041199
0.033875
0.032898
0.045593
0.041687
0.041687
0.031921
0.040710
0.013855
0.032898
0.039246
0.033386
0.024597
0.029968
0.034363
0.029480
0.026550
0.016785
0.026550
0.026550
0.028503
0.018250
0.021667
0.018250
0.015808
0.022156
0.013855
0.006042
-0.003204
-0.007111
-0.015900
-0.025665
-0.042755
-0.049591
-0.071075
-0.093048
-0.116974
-0.009552
0.174011
0.425964
0.553406
0.523132
0.392273
0.209656
0.260437
0.208679
0.135437
-0.115997
-0.178986
0.024597
0.305359
0.424011
0.365906
0.279968
0.187195
-0.055939
-0.199005
-0.240021
-0.221466
-0.258087
-0.239044
-0.205353
-0.128693
-0.086212
-0.056915
-0.247345
-0.277130
-0.089630
0.018250
0.045593
0.042175
0.035339
0.036804
0.045593
0.047058
0.053894
0.051941
0.054382
0.043640
0.036316
0.036316
0.051453
0.047546
0.065613
0.108093
0.111511
0.120789
0.103699
0.110535
0.101257
0.086609
0.083191
0.040710
0.009949
0.026062
0.071472
0.062683
0.063660
0.030457
0.008972
-0.019806
-0.024689
-0.030060
-0.028595
-0.018341
-0.019318
-0.026154
-0.027618
-0.060822
-0.052032
-0.034454
-0.032990
-0.032501
-0.022736
-0.006622
0.014832
0.017273
0.016785
0.015320
0.023132
0.020691
0.012878
0.014343
-0.021271
-0.019806
-0.015900
-0.041779
-0.064240
-0.041290
-0.003693
0.019226
0.025574
0.014832
0.010925
-0.011993
-0.025665
-0.012482
-0.005157
0.014832
0.031433
0.040222
0.054382
0.056824
0.055359
0.039734
0.056335
0.061707
0.060730
0.058289
0.060242
0.057312
0.042664
0.043640
0.034851
0.031433
0.022156
0.028503
0.019714
0.019226
0.031433
0.035339
0.014832
-0.035431
-0.065704
-0.046661
-0.036407
-0.022247
-0.036407
-0.031036
-0.037872
-0.053497
-0.067657
-0.086212
-0.078888
-0.097443
-0.097931
-0.113068
-0.130157
-0.127228
-0.144806
-0.145782
-0.160919
-0.171173
-0.114044
-0.016388
0.196960
0.558777
0.701843
0.582214
0.304382
0.106140
0.135925
0.286316
0.388855
0.453308
0.511414
0.526550
0.537292
0.517273
0.483582
0.421570
0.332214
0.226746
0.130554
0.050476
-0.009552
-0.060333
-0.083771
-0.116486
-0.144806
-0.146759
-0.167267
-0.146271
-0.140411
-0.144806
-0.133087
-0.136505
-0.128693
-0.115021
-0.105255
-0.102325
-0.098419
-0.101837
-0.086212
-0.079865
-0.091583
-0.080353
-0.058380
-0.066681
-0.051056
-0.033478
-0.038849
-0.058868
-0.016876
0.012390
-0.049591
-0.069122
-0.080353
-0.078400
-0.061798
0.019714
0.080261
0.052917
0.023621
-0.199982
-0.207794
-0.055450
0.017761
0.047058
0.043640
0.005066
-0.045685
-0.104279
-0.180939
-0.222443
-0.232208
-0.186310
-0.127228
-0.086700
-0.076935
-0.068146
-0.095978
-0.138458
-0.168732
-0.184845
-0.187775
-0.166779
-0.153595
-0.115021
-0.088654
-0.064240
-0.047638
-0.038849
-0.029083
-0.015411
-0.008575
0.011414
0.011902
0.020203
0.025085
0.014832
0.020203
0.009949
0.003601
0.002136
0.004578
0.005066
0.007507
0.021179
0.010437
0.011414
0.002136
-0.005157
-0.013458
-0.010529
-0.018829
-0.033966
-0.028595
-0.034943
-0.037384
-0.053986
-0.075958
-0.063751
-0.015411
-0.001251
0.109070
0.081238
0.023132
-0.026154
-0.026642
-0.016388
0.033875
0.076843
0.099792
0.109558
0.180359
0.334656
0.597351
0.972351
1.011902
0.904480
0.174988
-0.288361
-0.177032
0.111511
0.462097
0.677917
0.659851
0.561707
0.412781
0.291199
0.161804
0.065125
-0.017853
-0.101349
-0.159943
-0.196564
-0.201935
-0.215118
-0.220978
-0.209259
-0.190704
-0.184357
-0.173615
-0.154083
-0.138947
-0.132111
-0.117950
-0.095001
-0.084259
-0.082306
-0.067169
-0.063263
-0.058868
-0.047638
-0.049591
-0.034943
-0.042267
-0.039825
-0.028107
-0.025665
-0.027618
-0.015900
-0.020782
-0.017853
-0.008087
-0.014435
-0.019318
-0.003693
0.001648
-0.007599
0.000183
-0.010040
-0.008087
-0.010040
-0.005157
0.004089
0.001648
0.011414
0.008484
0.011414
0.013367
0.004578
0.006531
0.011902
0.012878
0.011414
0.012390
0.020203
0.030457
0.010437
0.005554
0.006042
0.012390
0.013367
0.026062
0.041687
0.025085
0.019226
-0.030060
-0.059845
-0.089142
-0.053009
-0.049591
-0.030548
-0.034943
-0.063263
-0.025665
-0.001251
0.007507
-0.037872
-0.058868
-0.068634
-0.131134
-0.074982
-0.029083
-0.067657
-0.040802
0.040222
0.057312
-0.047150
-0.175568
-0.069611
-0.008087
0.005066
-0.011017
-0.014435
-0.040314
-0.065704
-0.053986
-0.081329
-0.055939
-0.050079
-0.048615
-0.047150
-0.065216
-0.059845
-0.089142
-0.121857
-0.150665
-0.156036
-0.155548
-0.143829
-0.129181
-0.159943
-0.188263
-0.233185
-0.280060
-0.297150
-0.288849
-0.226837
-0.192169
-0.117950
0.060242
0.261414
0.466980
0.595886
0.516296
0.297546
0.184265
0.193054
0.265320
0.384949
0.486023
0.586121
0.635925
0.615906
0.564636
0.502625
0.426941
0.341003
0.241394
0.156433
0.080750
-0.018341
-0.096466
-0.158966
-0.258575
-0.206818
-0.074982
0.089050
0.056824
-0.062286
-0.182892
-0.187775
-0.162872
-0.140411
-0.110626
-0.071564
-0.055450
-0.044220
-0.027130
-0.028107
-0.022247
-0.025665
-0.028595
-0.033966
-0.040802
-0.029572
-0.041779
-0.051056
-0.048615
-0.056915
-0.051544
-0.055939
-0.051056
-0.052521
-0.049103
-0.045685
-0.044708
-0.043732
-0.043243
-0.044708
-0.031525
-0.040802
-0.036407
-0.032501
-0.029572
-0.034454
-0.020782
-0.026154
-0.015411
-0.026642
-0.011993
-0.009552
-0.013947
-0.010040
-0.014923
-0.006134
-0.005646
-0.007599
-0.005646
-0.008087
0.000183
0.004089
-0.000275
-0.003204
0.001648
0.011902
0.003601
0.004089
0.001648
0.000183
0.015808
0.016785
-0.001251
0.019714
0.012390
0.021179
0.012878
0.027039
0.024109
0.017273
0.034363
0.028503
0.043152
0.050964
0.039246
0.037781
0.036804
0.021179
0.023132
0.015320
-0.005646
-0.011017
-0.034943
-0.037872
-0.024689
-0.005157
-0.026154
-0.029572
-0.038361
-0.055939
-0.052032
-0.068146
-0.118439
-0.170197
-0.245392
-0.267853
-0.218048
-0.117950
-0.021271
0.100281
0.252136
0.233582
0.144226
-0.059845
-0.118927
-0.131622
0.007019
0.179382
0.266785
0.280945
0.342468
0.318542
0.195496
0.074890
0.011902
0.065125
0.126160
0.158875
0.107117
0.064148
0.027039
-0.016388
0.023621
0.019714
-0.034943
-0.023712
-0.015411
-0.048615
-0.065216
-0.060822
-0.038849
0.007996
0.010925
0.040222
0.038269
0.040710
0.031433
0.049988
0.042175
0.032898
0.033386
0.025085
0.022644
0.025085
0.016296
0.021179
0.018738
0.006531
0.011902
0.003601
0.000183
-0.000275
0.007996
0.010437
0.009460
0.024597
0.028992
0.011902
0.025085
0.018250
0.025574
0.040222
0.021179
0.031433
0.032898
0.032898
0.032898
0.036804
0.030457
0.017761
0.024109
0.019226
0.057312
0.093445
0.036804
0.024597
0.056824
0.080750
0.091492
0.080261
0.039246
0.043152
0.063171
0.072937
0.064636
0.076355
0.069031
0.065613
0.061218
0.055847
0.046570
0.035339
0.030945
0.034851
0.011902
0.002625
0.005066
0.006042
0.000671
-0.006622
0.001648
-0.012482
-0.008575
-0.017365
-0.001740
-0.011993
-0.011505
0.002625
-0.009064
-0.003204
-0.007111
-0.005646
-0.005157
0.004578
0.009460
-0.005646
0.005066
0.007507
0.002625
0.006531
0.003113
0.008972
0.014343
0.015808
0.009949
0.010925
0.008972
0.016785
0.015808
0.001648
0.000671
0.014343
0.006531
0.013855
0.006042
0.001648
0.007507
0.012878
0.011902
0.001648
-0.004181
0.001160
0.012390
0.025574
0.032898
0.038269
0.074890
0.139343
0.171570
0.197937
0.197937
0.182312
0.192566
0.161316
0.004578
-0.295197
-0.087677
0.144714
0.210632
0.106140
0.058289
0.048523
0.013367
-0.069611
-0.144318
-0.188263
-0.174591
-0.184845
-0.165314
-0.050568
0.024597
0.073425
0.033875
-0.029572
-0.020782
0.009949
0.062683
0.020691
-0.113068
-0.185822
-0.020782
0.094910
0.121277
0.095398
0.062683
-0.023712
-0.045197
-0.057404
-0.100861
-0.123810
-0.122833
-0.100861
-0.089630
-0.097443
-0.092560
-0.082794
-0.063751
-0.057404
-0.043732
-0.028107
-0.018829
-0.006134
-0.001740
-0.005646
0.014343
0.008484
0.015808
0.018250
0.012878
0.016296
0.013855
0.013855
0.009460
0.000671
-0.006134
0.006042
0.002136
0.001648
0.007019
-0.002716
-0.006134
0.012390
-0.003204
-0.004669
0.011902
0.016296
0.003113
0.013367
0.011414
0.010925
0.013855
0.013855
0.026550
0.017761
0.020203
0.016296
0.013855
0.029480
0.007507
0.028503
0.022644
0.017761
0.018738
0.010925
0.013855
0.011902
0.015808
0.015808
0.027527
0.013367
0.015320
0.019714
0.018738
-0.009064
0.005066
0.019226
0.028503
0.053894
0.064636
0.063171
0.054382
0.049011
0.040222
0.020691
0.026550
0.057800
0.069031
0.049988
0.061707
0.061707
0.061707
0.049500
0.055359
0.050476
0.040710
0.034851
0.034363
0.034851
0.017761
0.017761
0.027039
0.014832
0.007019
0.008972
0.001648
0.000671
-0.001740
-0.004669
0.004089
0.001160
-0.004181
-0.001251
0.005554
0.002625
-0.006134
-0.003693
0.004089
-0.004181
0.014343
0.023132
0.045105
0.073425
0.061707
-0.121368
-0.348419
-0.298615
-0.166290
0.108582
0.262390
0.238953
0.097351
-0.010529
-0.034454
0.151062
0.500183
0.647156
0.529480
0.237976
-0.177521
-0.423126
-0.142853
0.205750
0.407410
0.457214
0.377136
0.265320
0.126160
0.032410
-0.001740
-0.002716
-0.109161
-0.158478
-0.209747
-0.210236
-0.190216
-0.130646
-0.126251
-0.099396
-0.040802
-0.029572
-0.005157
-0.039825
-0.044708
-0.014435
-0.013947
0.019226
0.028015
0.072937
0.129089
0.101746
0.016296
-0.102325
-0.077911
-0.001740
0.051453
0.059753
0.032410
0.038757
0.002625
-0.013947
-0.043732
-0.044220
-0.081818
-0.084259
-0.074005
-0.025177
-0.007111
-0.027618
-0.040314
-0.033966
-0.030060
-0.030060
-0.026154
-0.017365
-0.008087
0.002625
0.008972
0.014343
0.012390
0.020691
0.011902
0.009949
0.015808
0.014832
0.007507
0.002136
0.006042
0.002625
0.000671
-0.006134
-0.000275
0.003113
0.003601
0.008484
-0.008087
-0.004181
-0.007599
-0.001740
-0.002228
0.005066
0.003113
0.012390
-0.001251
0.001648
0.004089
0.004089
0.012878
0.005066
0.006042
-0.004181
0.003113
0.011414
0.000183
0.002136
-0.007599
-0.004669
-0.015900
-0.011017
0.001160
-0.005157
-0.001251
-0.004181
-0.007599
-0.015900
-0.002716
-0.012970
-0.014923
-0.009552
-0.013458
-0.016876
-0.012482
-0.015411
-0.020294
-0.014923
-0.015900
-0.019806
-0.049103
-0.083771
-0.098419
-0.115021
-0.053497
0.052917
0.143250
0.084167
0.051453
0.091003
0.237000
0.341980
0.418152
0.411804
0.372742
0.292664
0.211609
0.224304
0.277527
0.275085
0.247742
0.274109
0.296570
0.304382
0.227234
0.182800
0.117371
-0.003204
-0.000275
-0.088165
-0.203888
-0.261993
-0.279572
-0.279572
-0.348419
-0.371857
-0.304962
-0.246857
-0.219513
-0.233185
-0.251251
-0.267365
-0.263947
-0.246857
-0.241486
-0.215607
-0.189728
-0.160919
-0.146759
-0.119415
-0.117462
-0.092072
-0.086700
-0.082794
-0.079376
-0.039825
-0.005646
0.013367
0.039734
0.054871
-0.005157
-0.011505
0.011414
0.025574
0.032898
0.030457
0.016785
0.008484
0.045593
0.005554
0.005554
0.041199
0.021667
0.023132
0.024109
0.040710
0.036316
0.030945
0.032898
0.024109
0.037781
0.025574
0.048523
0.049500
0.047546
0.054382
0.065125
0.071472
0.064636
0.061218
0.059265
0.059753
0.057800
0.061707
0.058777
0.061218
0.053894
0.064148
0.051941
0.066589
0.069519
0.076843
0.071960
0.085632
0.060730
0.052429
0.014832
-0.031525
-0.032990
-0.033478
0.007996
-0.007599
-0.042755
-0.003693
0.003601
-0.005157
-0.014435
-0.024689
-0.048126
-0.060333
-0.038361
-0.029572
-0.014435
0.001648
0.037292
0.043152
0.052917
0.073425
0.065613
0.086121
0.091980
0.091492
0.106140
0.130554
0.167664
0.195007
0.132996
0.096863
0.143250
0.193542
0.202820
0.213562
0.228699
0.257996
0.309265
0.090515
-0.103790
-0.010529
0.143250
0.208191
0.182800
0.186218
0.129578
0.075867
0.020691
-0.018341
-0.029083
-0.028107
-0.001251
0.003113
-0.005646
-0.014435
-0.026642
-0.030548
-0.041779
-0.012970
-0.014435
-0.018829
-0.012482
-0.029572
-0.018341
-0.019318
-0.014923
-0.006622
0.007996
-0.003204
-0.018341
-0.022736
-0.026642
-0.007111
-0.002716
-0.012482
-0.003204
-0.006622
-0.008087
0.006042
-0.008087
-0.024200
-0.023224
-0.016388
-0.023712
-0.024689
-0.012482
-0.011505
0.037781
0.056824
0.044617
-0.007111
-0.014923
-0.010529
0.004089
0.069519
-0.070587
-0.123810
0.042664
0.108582
0.057312
0.067566
0.020203
-0.010529
-0.010040
-0.010529
-0.037872
-0.047638
-0.014435
0.014343
-0.000275
-0.016876
-0.048126
-0.057404
-0.057404
-0.048126
-0.049103
0.021179
0.067078
0.026062
-0.012970
-0.038849
-0.006134
0.007507
0.041199
0.036804
0.046082
0.060730
0.080750
0.097839
0.101257
0.142273
0.169617
0.134949
-0.044220
-0.209747
-0.172638
-0.074005
-0.018829
0.020691
0.091492
0.156921
0.097351
0.018738
-0.049103
-0.095490
-0.090118
-0.072052
-0.045685
-0.019318
0.022156
0.049500
0.059265
0.056335
0.067078
0.049988
0.000183
-0.033966
0.027039
0.045593
0.047546
0.008484
-0.040314
-0.038361
-0.035919
0.052429
0.114929
0.092957
0.058289
-0.034454
-0.036896
-0.001740
-0.034943
-0.036896
0.021179
0.047546
0.047058
0.028992
0.020691
-0.000763
-0.035919
-0.037872
-0.018341
-0.017853
-0.016876
-0.033478
-0.058380
-0.063263
-0.069611
-0.074982
-0.081818
-0.068634
-0.069122
-0.065216
-0.086700
-0.094513
-0.103302
-0.093048
-0.097443
-0.080841
-0.080353
-0.074982
-0.102814
-0.127228
-0.131134
-0.075958
-0.079376
-0.068146
-0.077423
-0.049103
-0.062775
-0.051544
-0.040802
-0.023712
-0.015900
-0.009064
0.001160
0.018250
0.023132
0.037292
0.087097
0.096375
0.085144
0.078308
0.057312
0.029480
0.009460
0.025085
0.035339
0.061707
0.049011
0.056335
0.048523
0.044617
0.036804
0.030945
0.018738
0.018738
-0.000763
-0.012482
-0.011505
-0.006134
-0.005646
-0.011017
0.002136
0.003113
-0.004181
-0.003204
-0.006622
0.002625
-0.009064
-0.007599
-0.018829
-0.010529
-0.012970
0.002136
0.017761
0.002625
0.012878
0.009949
0.013367
0.007507
0.006531
0.009949
0.014343
0.011902
0.022156
0.017273
0.028015
0.020691
0.021667
0.019714
0.025574
0.023132
0.032410
0.027527
0.025574
0.024109
0.025085
0.030945
0.025085
0.037292
0.027039
0.032410
0.037781
0.029480
0.035339
0.040710
0.047546
0.033875
0.046082
0.044617
0.051941
0.050964
0.048035
0.053894
0.058289
0.062195
0.053894
0.054382
0.065125
0.068054
0.065125
0.075378
0.065613
0.065613
0.055359
0.034851
0.017273
-0.010529
-0.056915
-0.119904
-0.156036
-0.249298
-0.276642
-0.116974
0.071472
0.140808
0.029968
-0.113068
0.077820
0.036804
-0.061798
-0.041290
0.017761
0.040710
0.112000
0.184753
0.234558
0.264343
0.288269
0.310730
0.309265
0.009949
-0.270294
-0.101349
0.031433
0.058289
0.075867
0.130066
0.100769
0.160828
0.186707
0.057800
-0.056915
-0.124786
-0.075958
-0.030548
-0.044220
-0.019806
-0.015900
0.022644
0.114441
0.229675
0.318542
0.341980
0.253601
0.118835
-0.018341
-0.095001
-0.093536
-0.022247
0.028992
0.064148
0.060242
0.048035
0.024109
0.011414
-0.031036
-0.052032
-0.054474
-0.080353
-0.083282
-0.076935
-0.080353
-0.086700
-0.082794
-0.065704
-0.055450
-0.048615
-0.052032
-0.033966
-0.024689
-0.013947
-0.001251
-0.000275
0.013367
0.005066
0.016296
0.009460
0.020203
0.021667
0.033875
0.037781
0.031921
0.031921
0.031433
0.033875
0.028015
0.029968
0.023132
0.041687
0.033386
0.031433
0.037292
0.034363
0.022644
0.025085
0.034851
0.023132
0.035339
0.034363
0.034851
0.034363
0.027039
0.031433
0.040222
0.031433
0.032410
0.033875
0.044128
0.040222
0.027039
0.036316
0.026550
0.037781
0.029480
0.029480
0.031433
0.027039
0.042664
0.028992
0.027039
0.032410
0.034363
0.018250
0.035339
0.030945
0.033875
0.029480
0.031433
0.030945
0.033386
0.031921
0.029480
0.041199
0.025574
0.020691
0.023132
0.016296
0.009460
0.029480
0.023132
0.028503
0.026550
0.026062
0.025574
0.030945
0.018250
0.020691
0.025085
0.020203
0.026550
0.020691
0.028992
0.022644
0.031921
0.028503
0.029480
0.024109
0.028503
0.040710
0.038757
0.039734
0.031921
0.029480
0.037292
0.032898
0.033386
0.032898
0.032410
0.031433
0.032898
0.041687
0.033875
0.047058
0.043640
0.040710
0.028015
0.008484
-0.012482
-0.030060
-0.062286
-0.068146
-0.068634
-0.055939
-0.044220
-0.034943
-0.065704
-0.119904
-0.127716
-0.013458
-0.005646
-0.092560
-0.074982
0.059753
-0.051544
-0.101349
-0.077911
0.058289
0.164734
0.142761
0.054382
0.049500
0.039734
0.088074
0.124695
0.127136
0.137390
0.142761
0.141785
0.132019
0.126648
0.121277
0.076843
-0.013947
-0.145294
-0.318634
-0.291779
-0.361603
-0.325958
0.136902
0.308777
0.219421
-0.097931
-0.243439
-0.180450
-0.201935
-0.225861
-0.204376
-0.126740
-0.042755
0.002625
0.057800
0.083679
0.085632
0.091980
0.088074
0.060730
0.038269
0.033875
0.041687
0.038757
0.034851
0.022156
0.023621
0.012878
0.024597
0.014343
0.012390
0.006531
0.000183
0.002625
0.007996
-0.000763
0.003601
0.011902
0.001160
-0.000763
0.003113
0.004578
-0.010040
0.001648
0.007996
0.003113
0.010925
-0.001740
0.006042
0.002625
-0.001740
0.003601
0.007019
0.006531
0.000183
0.016785
0.006042
0.015808
0.011414
0.007996
0.010925
0.003113
0.017273
0.017761
0.007507
0.004089
0.022644
0.011902
0.016296
0.006531
0.004578
0.012390
0.020691
0.025085
0.020203
0.007019
0.006531
0.013367
0.006042
0.008484
0.015808
0.021179
0.021667
0.018250
0.012878
0.016296
0.013855
0.006042
0.027039
0.011414
0.018250
0.021179
0.028503
0.015320
0.016785
0.019226
0.027039
0.007996
0.021179
0.021179
0.019226
0.022644
0.017273
0.017761
0.022156
0.024597
0.011414
0.023621
0.016296
0.017761
0.016785
0.016296
0.015808
0.021667
0.021667
0.022644
0.012390
0.017273
0.017273
0.024597
0.025574
0.026550
0.028992
0.029968
0.030945
0.032410
0.034851
0.031921
0.046570
0.042175
0.049011
0.050964
0.069031
0.075867
0.072937
0.080261
0.069519
0.040710
-0.005646
-0.077423
-0.145294
-0.164337
-0.106720
-0.013458
0.107117
0.179382
0.122253
-0.018829
-0.222931
-0.388458
-0.364532
-0.217560
0.056335
0.325867
0.335144
0.202820
0.086609
-0.031036
0.015320
0.099304
0.185242
0.364441
0.319031
0.172546
0.193542
0.091980
0.191589
0.291199
0.246277
0.232117
0.193054
0.139343
0.116394
0.107117
0.157898
0.211609
0.054871
-0.177521
-0.248322
-0.077911
-0.002228
-0.038361
-0.025665
-0.066681
-0.117950
-0.116486
-0.118439
-0.117462
-0.122833
-0.138947
-0.139923
-0.145782
-0.151642
-0.152130
-0.141876
-0.125275
-0.125275
-0.103790
-0.093048
-0.074493
-0.067169
-0.066193
-0.055450
-0.040802
-0.045685
-0.018829
-0.022247
-0.025177
-0.015411
-0.019806
-0.004669
-0.006134
-0.011017
-0.010529
0.003601
0.001160
0.002136
0.000671
0.002136
0.016296
0.006531
0.005554
0.012878
0.015808
0.021179
0.027039
0.013367
0.008484
0.018250
0.026062
0.027039
0.030945
0.025574
0.025085
0.028503
0.028015
0.031433
0.042175
0.023621
0.035828
0.029968
0.027527
0.041687
0.034851
0.029968
0.028015
0.043152
0.029968
0.028503
0.024109
0.035828
0.035339
0.028992
0.023132
0.029968
0.025574
0.028992
0.029968
0.034851
0.014343
0.017273
0.015808
0.014832
0.018250
0.020203
0.017273
0.014832
0.018738
0.017273
0.017761
0.000671
0.021179
0.019226
0.015808
0.011414
0.009949
0.009460
0.005554
0.002625
0.007996
0.001160
0.010437
0.018250
0.012390
0.016785
0.003113
-0.003693
0.006531
0.003113
0.007507
0.011414
0.010437
-0.001251
0.006042
-0.004181
0.004089
0.017761
0.014343
0.020203
0.020691
0.016296
0.028503
0.031921
0.033386
0.049988
0.046570
0.074402
0.075378
0.066101
0.028992
-0.088165
-0.216583
-0.289337
-0.321564
-0.246368
-0.035919
0.143250
0.188171
0.049011
-0.092560
-0.199982
-0.247345
-0.251251
-0.165314
-0.080841
-0.002716
0.052429
0.103210
0.125671
0.126160
0.040710
0.049500
0.091980
0.198425
0.244324
0.216003
0.256531
0.076843
-0.024200
-0.018829
0.025085
0.040222
0.003113
-0.081329
-0.221466
-0.232697
-0.105743
-0.009552
0.167175
0.101257
-0.051056
-0.210236
-0.183868
-0.111603
-0.138458
-0.204376
-0.197540
-0.094513
0.001160
0.028503
-0.007111
-0.063263
0.073425
0.078308
0.017761
-0.026154
-0.026642
-0.023224
-0.011017
-0.020294
-0.035431
-0.018829
-0.002716
0.022644
0.023132
0.031433
0.038757
0.033875
0.026062
0.042175
0.028503
0.034363
0.051941
0.035339
0.030945
0.025085
0.026062
0.014832
0.027527
0.012390
0.015808
0.005066
0.007507
0.016785
0.004578
0.009460
-0.007111
0.001648
0.008972
0.011414
-0.003204
0.004089
0.000671
0.009949
0.004578
0.007507
0.005066
-0.001251
-0.008087
-0.002716
0.006042
-0.001740
-0.000275
-0.004669
-0.003204
-0.011505
-0.005646
-0.011993
-0.011993
-0.008087
-0.007599
-0.018829
-0.012482
-0.016876
-0.013458
-0.015411
-0.016388
-0.019806
-0.013947
-0.025665
-0.010529
-0.012970
-0.010040
-0.014435
-0.006134
-0.012482
-0.004181
0.003113
0.003601
-0.004181
0.001160
0.009949
0.018738
0.021667
0.017273
0.035828
0.026550
0.029480
0.029480
0.031433
0.052429
0.055359
0.045105
0.061707
0.058289
0.057312
0.054382
0.051453
0.050964
0.046082
0.057800
0.046570
0.059753
0.066101
0.045593
0.045105
0.046570
0.031433
0.034851
0.036316
0.020691
0.020203
-0.011505
-0.050079
-0.074982
-0.042267
0.031921
0.159851
0.233093
0.208191
0.216003
0.173035
0.025574
-0.123810
0.011902
0.165710
0.202332
0.248718
0.218933
0.210144
0.230652
0.293152
0.237488
0.105164
-0.001740
-0.068146
-0.033478
0.046082
0.195984
0.232117
0.159851
0.062683
-0.074493
-0.222931
-0.230255
-0.108185
0.032898
0.046082
-0.026154
-0.082794
-0.101837
-0.104767
-0.090607
-0.079865
-0.095978
-0.087189
-0.086700
-0.087677
-0.083282
-0.082306
-0.075470
-0.065704
-0.058868
-0.064240
-0.051544
-0.053986
-0.053986
-0.052032
-0.036896
-0.039337
-0.032501
-0.036407
-0.036407
-0.026642
-0.004669
-0.016388
-0.033478
-0.023224
-0.009064
-0.023712
-0.116974
-0.177521
-0.137970
0.052429
0.259460
0.062195
-0.071075
-0.164825
-0.121857
-0.080353
0.071472
0.065125
0.167175
0.011902
-0.036407
-0.038361
0.079773
0.077332
0.097351
0.075378
0.064636
0.065125
0.053406
0.049500
0.066589
0.072449
0.054382
0.049988
0.025574
0.023621
0.027039
0.042664
0.033875
0.048035
0.029480
0.033875
0.027527
0.019714
0.012878
0.020691
0.015320
0.002625
0.018250
-0.000763
0.004089
-0.005157
0.000183
0.003113
-0.000275
0.003113
-0.009552
-0.000763
0.004578
-0.005157
-0.001740
-0.004181
0.001648
-0.002716
0.002625
0.003601
-0.008575
0.015808
0.002625
0.009949
0.006531
0.003601
0.017273
0.019714
0.018250
0.020691
0.019714
0.012390
0.011902
0.016296
0.035828
0.031433
0.030945
0.030457
0.017761
0.025574
0.026062
0.026062
0.029968
0.040222
0.027039
0.024597
0.026062
0.031433
0.031433
0.037781
0.031921
0.030457
0.035339
0.037781
0.044617
0.042175
0.042175
0.026550
0.032898
0.042175
0.047058
0.070007
0.083191
0.050476
-0.074005
-0.143829
-0.060333
0.132019
0.326355
0.220398
0.150085
0.194519
0.345886
0.169128
-0.053009
-0.117462
-0.088165
0.083679
0.164246
0.211609
0.235535
0.247742
0.286316
0.292664
0.286316
0.234070
0.139343
0.019714
-0.153595
-0.206818
-0.103790
0.001160
0.074890
0.090515
0.060730
0.000671
-0.045197
-0.078400
-0.100372
-0.150177
-0.189240
-0.215118
-0.212677
-0.173615
-0.136017
-0.098419
-0.106232
-0.117950
-0.105743
-0.092072
-0.077911
-0.054474
-0.045685
-0.040802
-0.021271
-0.006134
-0.000763
0.005554
0.007996
0.003601
0.014343
0.016785
0.013855
0.012878
0.004089
-0.005157
0.011414
0.007996
-0.006622
0.006042
0.004578
0.002625
0.003601
0.003113
0.007996
-0.002716
-0.002228
-0.001251
-0.010529
-0.014923
-0.006134
-0.022247
-0.025665
-0.046173
-0.060822
-0.024200
0.077332
0.078308
0.012390
-0.008087
-0.045197
-0.044220
-0.046173
-0.034943
-0.009552
0.019226
-0.027618
-0.048615
0.069519
0.115906
0.150085
0.101257
-0.037872
-0.001251
0.041687
0.035339
0.041199
0.094421
0.097351
0.089050
0.083679
0.070496
0.071960
0.078308
0.072449
0.038757
0.047546
0.040710
0.053406
0.054382
0.037781
0.006042
0.011414
-0.006134
-0.033966
-0.014923
0.012878
-0.000275
-0.023224
-0.018341
-0.027130
-0.028595
-0.030548
-0.037872
-0.034943
-0.031525
-0.032990
-0.032501
-0.026154
-0.026642
-0.014923
-0.030060
-0.032013
-0.020782
-0.006134
-0.012482
-0.019806
-0.013947
-0.006622
-0.002716
-0.017853
0.010437
0.052917
0.091980
0.112000
0.125671
0.135437
0.133972
0.083679
0.062683
0.098328
0.153015
0.212585
0.304871
0.181824
0.019714
-0.017365
0.071472
0.166687
0.147644
0.125671
0.085632
0.040222
0.002136
-0.005646
-0.041290
-0.014923
0.088562
0.158386
0.234070
0.238464
0.149597
0.069031
-0.016388
-0.112579
-0.088165
0.066101
0.204285
0.238464
0.208679
0.158875
0.120789
0.066101
0.035828
0.020203
0.012390
-0.031036
-0.076447
-0.069611
-0.055939
-0.032990
-0.026642
-0.069611
-0.098419
-0.155548
-0.143829
-0.129181
-0.100372
-0.078400
-0.075958
-0.079865
-0.098907
-0.105255
-0.115509
-0.112091
-0.114532
-0.102814
-0.088654
-0.083282
-0.074982
-0.063751
-0.059845
-0.057892
-0.056427
-0.058380
-0.048126
-0.043243
-0.036407
-0.052521
-0.046173
-0.047638
-0.053497
-0.047638
-0.038849
-0.049103
-0.044220
-0.044220
-0.039337
-0.036896
-0.028595
-0.035431
-0.043243
-0.029572
-0.024689
-0.026154
-0.025665
-0.031525
-0.023224
-0.030060
-0.020782
-0.007111
-0.007111
-0.014923
-0.009552
-0.017365
-0.010040
-0.005157
-0.008575
-0.006622
0.007507
0.000671
0.020203
0.011414
0.013855
0.009949
0.023621
0.020203
0.043640
0.038269
0.027039
0.011902
-0.003693
0.004089
0.039246
0.026550
0.028015
0.051941
0.041199
0.043640
0.066101
0.063171
0.039734
0.023132
0.024597
0.064636
0.110535
0.156921
0.125183
0.009949
-0.098419
-0.222931
-0.352325
0.019226
0.235046
0.149597
0.174500
0.143250
0.000671
-0.008575
-0.027130
0.042175
0.058289
0.041687
0.041199
0.075867
0.090515
0.113464
0.147644
0.167175
0.161316
0.146179
0.170593
0.155945
0.117859
0.121277
0.154480
0.116882
0.110535
0.086121
0.096375
0.133972
0.115417
0.092468
0.095886
0.138855
0.208191
0.281433
0.335144
0.210144
0.069519
-0.063751
-0.095001
-0.022736
0.072449
0.136902
0.147644
0.131042
0.077820
0.035339
0.005554
-0.050079
-0.066193
-0.091095
-0.111115
-0.118927
-0.162384
-0.170685
-0.173126
-0.150665
-0.126251
-0.118439
-0.103302
-0.087189
-0.048615
-0.061310
-0.094513
-0.118439
-0.130157
-0.133575
-0.119415
-0.116486
-0.096954
-0.059357
-0.043243
-0.046661
-0.034454
-0.026642
-0.038849
-0.016388
-0.024200
-0.013458
-0.024200
-0.014923
-0.023224
-0.041779
-0.054962
-0.054474
-0.070099
-0.055450
-0.034454
-0.052032
-0.055450
-0.050568
-0.031036
-0.041779
-0.045685
-0.052521
-0.048126
-0.048615
-0.038849
-0.055939
-0.067169
-0.059357
-0.046661
-0.031525
-0.045685
-0.044708
-0.044708
-0.045197
-0.041779
-0.052521
-0.043243
-0.049103
-0.043732
-0.040802
-0.048126
-0.046173
-0.042755
-0.050568
-0.035919
-0.035431
-0.038849
-0.023224
-0.032501
-0.040314
-0.025665
-0.026154
-0.032501
-0.024200
-0.022247
-0.015900
-0.012482
-0.013947
-0.011017
-0.016388
-0.001251
-0.008087
-0.006622
-0.008087
0.004578
0.013855
0.002625
-0.008087
0.006531
0.006042
0.009460
0.008484
0.011902
-0.001740
0.003601
-0.014435
-0.025665
-0.018829
-0.021759
0.010925
0.068054
0.042175
0.003601
-0.003204
0.028992
0.046570
0.036804
0.007507
0.013367
0.028015
0.041687
0.040222
0.028503
0.024597
0.002136
-0.017365
-0.014923
-0.006134
-0.024689
-0.023224
-0.016388
-0.052032
-0.065216
-0.083282
-0.079376
-0.011017
0.011414
-0.001740
0.034851
0.092957
0.189636
0.242859
0.250183
0.279480
0.183777
0.065613
0.078308
0.043152
0.109070
0.459167
0.575867
0.466003
0.290222
0.216003
0.263855
0.310242
0.234558
0.195496
0.169617
0.170593
0.172058
0.186707
0.178406
0.176453
0.138367
0.115417
0.075378
0.056824
0.088562
0.104187
0.065613
0.054382
0.027527
0.018250
0.005066
-0.016876
-0.015411
-0.018341
-0.030060
-0.044708
-0.051544
-0.077911
-0.079376
-0.085236
-0.081329
-0.071564
-0.074005
-0.087189
-0.095978
-0.104767
-0.115021
-0.110138
-0.120392
-0.117950
-0.110138
-0.114532
-0.105255
-0.106720
-0.100861
-0.102325
-0.095978
-0.081329
-0.086700
-0.080841
-0.073517
-0.070587
-0.062775
-0.071075
-0.062775
-0.054962
-0.052032
-0.050568
-0.050079
-0.043732
-0.033966
-0.048126
-0.035919
-0.023712
-0.016388
-0.028107
-0.020294
-0.029572
-0.034454
-0.037384
-0.029083
-0.019806
-0.022736
-0.033966
-0.027130
-0.042267
-0.038849
-0.049103
-0.032013
-0.023224
-0.038361
-0.036407
-0.040314
-0.025665
-0.034943
-0.036407
-0.026154
-0.028595
-0.022736
-0.009064
-0.008575
-0.013458
-0.006134
-0.003693
0.001648
0.003113
0.013855
0.022644
0.003601
0.025085
0.028015
0.025574
0.018738
0.026062
0.022644
0.028992
0.034363
0.020203
0.029968
0.023132
0.027527
0.020691
0.025574
0.014343
0.022156
0.023132
0.020203
0.020691
0.023621
0.019714
0.012390
0.011414
0.026550
0.027527
0.037781
0.036316
0.028015
0.032898
0.043152
0.056824
0.054871
0.062683
0.057800
0.067078
0.063171
0.059265
0.078308
0.070984
0.065613
0.056335
0.061218
0.062195
0.061218
0.057312
0.042664
0.030457
0.017761
0.028992
0.024597
0.062683
0.058289
-0.019318
-0.053009
-0.041290
0.007507
0.041199
0.028503
0.011902
0.063171
0.052429
0.042664
0.029968
-0.023224
0.057312
0.119324
0.170593
0.170593
0.132996
0.159363
0.242371
0.143738
0.034851
0.170593
0.320984
0.132507
0.007507
0.050964
0.168152
0.240906
0.305359
0.315125
0.352722
0.347839
0.183289
-0.056427
-0.197052
-0.143341
-0.030060
0.053894
0.096375
0.083191
0.054871
0.013367
-0.044708
-0.081818
-0.129669
-0.145782
-0.163361
-0.164825
-0.165314
-0.150665
-0.138947
-0.130157
-0.116486
-0.106232
-0.089630
-0.099884
-0.077911
-0.060822
-0.068634
-0.064728
-0.049103
-0.060822
-0.053009
-0.054474
-0.048126
-0.044708
-0.056915
-0.058868
-0.050568
-0.054962
-0.057892
-0.053986
-0.050079
-0.055450
-0.058868
-0.060333
-0.053986
-0.045197
-0.052032
-0.060333
-0.053986
-0.041779
-0.039337
-0.037872
-0.038849
-0.036407
-0.034943
-0.026154
-0.024200
-0.027130
-0.031036
-0.020294
-0.013458
-0.025177
-0.026642
-0.002228
-0.001740
-0.014435
0.000671
-0.014435
-0.001740
-0.001251
-0.011993
0.004578
0.004089
0.007507
-0.002716
0.006042
-0.005157
0.007019
0.015320
0.009949
0.019226
0.004089
0.014832
0.028015
0.015320
0.016296
0.021179
0.019714
0.016785
0.024597
0.028992
0.027527
0.039246
0.029968
0.031433
0.029480
0.042664
0.028992
0.034851
0.043640
0.037781
0.040710
0.017273
0.014343
0.013855
0.025085
0.029480
0.029480
0.027527
0.019714
0.013855
0.019226
0.030945
0.030457
0.026062
0.034851
0.033386
0.040710
0.041687
0.041199
0.039246
0.039734
0.043640
0.041199
0.032898
0.037292
0.039734
0.045593
0.040222
0.036804
0.029480
0.028015
0.023132
0.019226
0.013367
0.009949
0.015320
0.011414
0.027527
0.045105
0.070496
0.073425
-0.008087
-0.245880
-0.428009
-0.272736
-0.038361
0.127625
0.254089
0.220398
0.034363
-0.042267
-0.076447
-0.061798
-0.018341
0.017761
-0.016876
0.006531
-0.089142
-0.166779
-0.056915
0.281433
0.456238
0.412781
0.278015
0.132019
0.204773
0.368835
0.334656
0.197449
0.108093
0.226746
0.295593
0.311218
0.452332
0.534851
0.394226
0.176453
0.137390
0.187683
0.168640
0.128113
0.102722
0.044128
0.058289
0.045105
0.003113
-0.075470
-0.141876
-0.139435
-0.145294
-0.162384
-0.164337
-0.177032
-0.163361
-0.143341
-0.137970
-0.118927
-0.096466
-0.098419
-0.099396
-0.081818
-0.086212
-0.086700
-0.073029
-0.079376
-0.074005
-0.063751
-0.068146
-0.067169
-0.065704
-0.063263
-0.062775
-0.061310
-0.055939
-0.062775
-0.050568
-0.061310
-0.043243
-0.036896
-0.045197
-0.052521
-0.038849
-0.027130
-0.031036
-0.024200
-0.021271
-0.023224
-0.028595
-0.018829
-0.028595
-0.023712
-0.012970
-0.014923
-0.021759
-0.024200
-0.011017
-0.012970
-0.017365
-0.014435
-0.008575
-0.012482
-0.007111
-0.014435
0.002136
-0.018341
-0.011993
0.010437
0.000671
-0.004181
0.000183
0.002625
0.004578
0.010437
0.007507
0.012390
0.017761
0.020691
0.008484
0.037781
0.021179
0.017761
0.019226
0.020203
0.020691
0.033386
0.021667
0.028503
0.030945
0.027039
0.014832
0.031921
0.019226
0.023621
0.012390
0.015320
0.010925
0.014343
0.028992
0.026062
0.025574
0.030457
0.026550
0.030457
0.045593
0.052429
0.053894
0.071472
0.075867
0.080750
0.096863
0.091980
0.094910
0.070496
0.055359
0.044617
0.033875
0.000183
-0.030548
-0.038849
-0.060333
-0.068146
-0.068634
-0.068146
-0.080353
-0.109650
-0.136993
-0.145782
-0.165802
-0.176544
-0.174591
-0.171661
-0.155060
-0.158478
-0.133087
-0.111115
-0.104279
-0.075958
-0.052032
-0.044708
-0.037384
-0.022247
-0.014923
-0.007111
0.012878
0.003601
0.012390
0.013855
0.018250
0.034851
0.062683
0.109070
0.149597
0.206726
0.182800
0.021667
-0.318634
-0.167267
0.163757
0.221375
0.173523
0.054871
-0.004669
-0.015900
-0.062286
-0.151154
-0.156036
-0.136505
-0.027130
0.037781
0.088074
0.215027
0.295105
0.361023
0.277039
0.152527
0.164734
0.184265
0.324890
0.452332
0.501160
0.485535
0.480652
0.466492
0.583679
0.625671
0.506531
0.498230
0.469421
0.303406
0.241394
0.291687
0.244324
0.193542
0.163269
0.119812
0.083679
0.049988
0.009460
0.004089
-0.007599
-0.059845
-0.082794
-0.084259
-0.101349
-0.113068
-0.104279
-0.110138
-0.109161
-0.108185
-0.114044
-0.100372
-0.112091
-0.108185
-0.106720
-0.112091
-0.111115
-0.107208
-0.108185
-0.102814
-0.104767
-0.105255
-0.091095
-0.099396
-0.093536
-0.091583
-0.085236
-0.084259
-0.088654
-0.074982
-0.077911
-0.086212
-0.085236
-0.078888
-0.068146
-0.062286
-0.067169
-0.069122
-0.062775
-0.051056
-0.064728
-0.061798
-0.066681
-0.056915
-0.050079
-0.052521
-0.051544
-0.056915
-0.059845
-0.053497
-0.055450
-0.054474
-0.054962
-0.056427
-0.053009
-0.056915
-0.049103
-0.053497
-0.054474
-0.049103
-0.050079
-0.058868
-0.055939
-0.055939
-0.040314
-0.048126
-0.048615
-0.039337
-0.037872
-0.040802
-0.029572
-0.031525
-0.023712
-0.021271
-0.018341
-0.020782
-0.013458
-0.015411
-0.009064
0.002625
0.008484
0.022644
0.019226
0.028503
0.021667
0.032898
0.029480
0.022156
0.014832
-0.018829
-0.044220
-0.074493
-0.060333
-0.062286
-0.090607
-0.148224
-0.180939
-0.177032
-0.170685
-0.187775
-0.213654
-0.218536
-0.251251
-0.261993
-0.269806
-0.270294
-0.270782
-0.232697
-0.139435
-0.025665
0.074402
0.144714
0.124207
0.070496
0.042664
0.168640
0.570496
0.464050
0.120300
-0.033966
-0.051056
0.082214
0.223816
0.303406
0.366394
0.377136
0.283875
0.179382
0.136414
0.114441
0.065125
0.039246
-0.005646
0.007019
0.014832
0.036316
0.044128
0.071472
0.072937
0.120789
0.128113
0.154968
0.119324
0.145203
0.167664
0.165222
0.164246
0.132507
0.073914
0.042175
0.026062
0.057800
0.066589
0.089539
0.098816
0.079773
0.038757
-0.043243
-0.083771
-0.087189
-0.053986
-0.027618
0.023621
-0.011017
-0.067657
-0.100372
-0.110138
-0.134064
-0.158478
-0.074982
-0.080841
0.078796
0.160339
0.123718
0.030457
-0.190216
-0.173615
0.022156
0.089050
0.096375
0.087097
0.082703
0.107605
0.094910
0.101257
0.087585
0.079285
0.074890
0.064636
0.062683
0.068542
0.079773
0.060242
0.053894
0.056824
0.059753
0.059753
0.061707
0.057312
0.049011
0.035339
0.009949
0.017273
0.013855
0.007019
-0.004669
-0.008575
-0.014923
-0.024200
-0.030548
-0.026154
-0.039825
-0.039825
-0.035919
-0.044220
-0.045197
-0.053986
-0.047638
-0.057404
-0.051056
-0.056915
-0.048126
-0.056427
-0.041290
-0.047150
-0.048615
-0.038361
-0.053009
-0.037384
-0.040802
-0.030060
-0.036407
-0.040314
-0.041290
-0.033478
-0.049103
-0.044708
-0.051544
-0.048126
-0.050568
-0.054474
-0.056915
-0.068146
-0.059845
-0.081329
-0.084747
-0.092560
-0.106720
-0.098419
-0.092072
-0.081329
-0.083282
-0.079376
-0.059845
-0.068146
-0.077911
-0.086700
-0.091583
-0.111603
-0.098907
-0.101837
-0.087677
0.024109
0.182800
0.265808
0.301941
0.252625
0.026062
-0.245880
-0.463654
-0.414825
-0.160919
0.023132
0.278992
0.261414
0.140320
-0.041779
-0.156036
-0.212677
-0.237091
-0.212677
-0.196075
-0.206329
-0.173126
-0.130157
-0.102325
-0.081818
-0.068634
-0.062286
-0.060822
-0.052032
-0.046661
-0.037384
-0.021271
-0.020782
-0.023712
-0.006622
-0.011505
0.011902
0.014832
0.015808
0.014343
0.020203
0.022644
0.029480
0.040222
0.049500
0.024597
0.026550
0.037292
0.060730
0.050476
0.054871
0.068542
0.067078
0.071472
0.084656
0.068054
0.058777
0.041687
0.077332
0.097351
0.095886
0.091003
0.057312
0.049988
0.057312
0.060730
0.067078
0.074890
0.071472
0.080261
0.065125
0.045593
0.041687
0.030457
0.015320
0.023132
0.042664
0.051941
0.067078
0.051941
0.048035
0.049500
0.035339
-0.004669
0.066101
0.099304
0.132996
0.098328
0.087097
0.062683
0.088562
-0.052032
-0.003693
0.132996
0.158386
0.168640
0.165710
0.115417
0.120789
0.121277
0.070496
0.060242
0.076355
0.081238
0.097839
0.110535
0.109070
0.095886
0.105652
0.102722
0.105652
0.071960
0.069031
0.053894
0.041199
0.036804
0.019714
0.027039
0.015808
0.000183
-0.016876
-0.014435
-0.021271
-0.021759
-0.032501
-0.037384
-0.051056
-0.053009
-0.055939
-0.062775
-0.068634
-0.059845
-0.062286
-0.067169
-0.066193
-0.057404
-0.062286
-0.050568
-0.062775
-0.049591
-0.047150
-0.056915
-0.052521
-0.042267
-0.041779
-0.027130
-0.028595
-0.012482
-0.016388
-0.015900
-0.027130
-0.015411
-0.021759
-0.023712
-0.015411
-0.011017
-0.006622
-0.009552
0.004578
-0.011993
-0.016876
-0.011505
-0.002228
-0.007111
-0.005157
-0.019318
-0.022247
-0.024200
0.008972
0.036316
0.033386
0.050476
0.016296
0.008484
0.015320
0.324890
0.735046
0.584167
0.331238
0.152039
-0.134552
-0.353302
-0.272247
-0.018341
0.267761
0.358582
0.315613
0.230652
0.136902
0.021179
-0.036896
-0.052032
-0.062775
-0.080353
-0.149689
-0.208771
-0.210236
-0.150177
-0.079376
-0.034943
0.023621
0.053894
0.060242
0.058289
0.049500
0.029480
0.020203
0.026550
0.029968
0.034363
0.042664
0.049011
0.054382
0.065125
0.067078
0.069031
0.069031
0.073914
0.066589
0.079285
0.071472
0.070496
0.073425
0.076355
0.069031
0.066589
0.060730
0.072449
0.063660
0.060242
0.056335
0.054871
0.055847
0.050476
0.050964
0.049988
0.039246
0.030945
0.034363
0.040222
0.022644
0.039246
0.039734
0.036804
0.028015
0.033386
0.029968
0.032898
0.017761
0.026550
0.019714
0.023132
0.017273
0.009949
0.017273
0.008484
-0.012970
-0.015411
-0.026642
-0.035919
-0.036407
-0.031036
-0.041290
-0.023712
-0.018829
-0.007599
-0.008575
-0.011993
-0.029083
-0.030548
-0.026642
0.046082
0.073914
0.086121
0.036316
0.023132
0.030945
0.133972
0.145691
0.106140
0.068054
0.060730
0.045593
0.018738
0.112976
0.149109
0.105164
0.054871
0.049011
0.050964
0.053406
0.038269
0.011414
-0.028107
-0.056427
-0.081818
-0.090607
-0.081818
-0.065216
-0.078400
-0.089142
-0.105255
-0.104767
-0.103302
-0.099884
-0.099884
-0.109161
-0.129669
-0.162872
-0.157013
-0.143829
-0.120392
-0.071564
-0.068634
-0.073517
-0.064728
-0.056427
-0.054474
-0.057892
-0.039337
-0.050079
-0.045197
-0.029572
-0.023224
-0.010040
-0.010529
-0.012482
-0.006134
0.018250
0.007019
0.003113
0.024109
0.026062
0.045593
0.029480
-0.034943
-0.003693
0.042175
0.071960
0.038269
0.079773
0.126160
0.094910
0.046082
-0.017365
-0.054962
-0.063751
-0.070587
-0.114044
-0.074982
0.007996
0.113953
0.245789
0.490417
0.622742
0.284363
-0.064240
-0.321564
-0.356720
-0.158478
0.061707
0.202820
0.281921
0.295105
0.238953
0.209656
0.132019
0.060242
0.020203
0.006531
-0.015900
0.026550
0.028503
0.041199
0.042664
0.041199
0.062195
0.077820
0.079285
0.111511
0.101746
0.107605
0.094910
0.084656
0.083679
0.053894
0.052429
0.043640
0.040710
0.031433
0.031921
0.012878
0.020691
0.011902
0.001648
-0.008575
0.009460
-0.005646
-0.014435
-0.013458
-0.006134
-0.010040
-0.000275
-0.012970
-0.006622
-0.002716
-0.023712
-0.020782
-0.019318
-0.015900
-0.007599
-0.007599
-0.008575
-0.002228
-0.010040
-0.002716
-0.006622
-0.012970
-0.007599
-0.017853
-0.018341
-0.025665
-0.004669
-0.008087
-0.018829
-0.023224
-0.022736
-0.020782
-0.030060
-0.034943
-0.038849
-0.052032
-0.056915
-0.060333
-0.059845
-0.074493
-0.086212
-0.110138
-0.117950
-0.133575
-0.149200
-0.129181
-0.071075
0.047546
0.087585
0.022644
-0.059845
-0.074982
-0.078888
-0.062775
-0.022247
0.010437
0.058777
0.075378
0.071472
0.086121
0.099792
0.110046
0.118835
0.119324
0.128113
0.126648
0.110046
0.093933
0.085144
0.084656
0.068054
0.044617
0.028015
0.034363
0.022156
0.106140
0.191101
0.125183
-0.020782
-0.186310
-0.134064
0.041199
0.481140
0.427917
-0.084259
-0.364532
-0.241974
-0.069611
0.030457
0.033875
0.043640
0.050964
0.047546
-0.005646
-0.054962
-0.100861
-0.147247
-0.150177
-0.166290
-0.140900
-0.156525
-0.139923
-0.085236
-0.050079
-0.029572
0.048035
0.135925
0.116882
-0.002716
-0.083771
-0.126740
-0.107208
-0.086700
-0.044220
0.004089
0.039734
0.056824
0.024597
-0.027618
-0.058868
-0.096954
-0.119415
-0.136017
-0.156036
-0.169708
-0.179474
-0.174103
-0.171661
-0.177032
-0.158966
-0.142853
-0.133575
-0.124786
-0.105743
-0.118439
-0.101349
-0.099396
-0.068634
-0.077911
-0.069122
-0.061310
-0.043243
-0.045197
-0.046173
-0.043243
-0.042267
-0.042755
-0.060822
-0.051056
-0.042755
-0.029572
-0.023224
-0.014435
-0.009064
-0.002228
0.003601
-0.002716
-0.011993
0.000671
0.004578
0.014832
0.011414
0.019714
0.036316
0.060730
0.041687
0.037781
0.032898
0.044617
0.037781
0.033386
0.028015
0.024109
0.035828
0.031433
0.042175
0.042664
0.029480
0.041199
0.030945
0.030945
0.020691
0.018738
0.013855
0.018738
0.024597
0.032410
0.036804
0.024597
0.029480
0.029968
0.036804
0.025085
0.028992
0.017273
0.036804
0.027527
0.021179
0.016785
0.037292
0.026062
0.024597
0.013855
0.017761
0.014343
0.021179
0.025085
0.029480
0.026550
0.027527
0.021667
0.009949
0.013855
0.020203
0.013855
0.013855
0.016785
0.032898
0.034363
0.037292
0.020203
0.023621
0.031433
0.026062
0.025574
0.031921
0.036804
0.046082
0.058289
0.077820
0.077332
0.085144
0.074890
0.022156
-0.040314
-0.092072
-0.111603
-0.101349
0.012390
0.194519
0.346375
0.382996
0.263855
0.166687
0.199402
0.213074
0.144226
0.125183
0.178406
0.519714
0.928894
1.011902
1.011902
0.884949
0.008972
-0.387970
-0.214630
0.234558
0.567566
0.672058
0.582214
0.412292
0.210144
0.062683
-0.057404
-0.164825
-0.221954
-0.260040
-0.287872
-0.288361
-0.303009
-0.285919
-0.264923
-0.265900
-0.221466
-0.211700
-0.217560
-0.203888
-0.180450
-0.191681
-0.164337
-0.145782
-0.125763
-0.126740
-0.112091
-0.107697
-0.105255
-0.108673
-0.099396
-0.112091
-0.108673
-0.074493
-0.040314
-0.060822
-0.067657
-0.059357
-0.046173
-0.061310
-0.060333
-0.064728
-0.079376
-0.055939
-0.044708
-0.044708
-0.033966
-0.038361
-0.029083
-0.006622
0.002136
0.001160
-0.004181
-0.017365
-0.029572
-0.024200
-0.014435
-0.010529
0.001648
0.013855
0.022156
0.029968
0.015808
0.007996
0.008972
0.002136
0.004089
0.004089
-0.002716
-0.024200
0.003113
-0.002228
-0.005646
-0.003204
-0.011505
-0.009552
-0.019806
-0.024200
-0.020294
-0.018341
-0.023712
-0.033478
-0.022247
-0.027618
-0.026642
-0.029083
-0.022736
-0.013458
-0.008087
-0.017853
-0.008087
-0.008087
-0.003204
0.000671
0.002136
0.005066
0.003601
0.005554
0.008484
0.028015
0.028992
0.023621
0.025085
0.017273
0.030457
0.027527
0.030457
0.037781
0.055847
0.039734
0.045105
0.046570
0.043640
0.032410
0.033386
0.030457
0.019226
-0.000763
-0.008575
-0.019806
-0.033966
-0.037872
-0.043732
-0.041290
-0.048126
-0.042267
-0.051544
-0.090118
-0.096954
-0.108673
-0.105743
-0.084259
-0.096954
-0.079376
-0.078888
-0.088165
-0.084747
-0.080353
-0.065216
-0.058380
-0.052521
-0.046661
-0.033478
-0.012482
-0.006134
0.006531
0.018250
0.036804
0.093445
0.131042
0.063171
-0.020782
-0.076447
-0.040802
0.246765
0.453308
0.323425
0.150574
0.093933
0.046082
-0.031036
-0.048126
0.085632
0.249695
0.294617
0.263367
0.321960
0.351746
0.350281
0.328308
0.144714
-0.021271
-0.137482
-0.116486
0.012390
0.099792
0.179382
0.165222
0.062683
0.048523
0.045105
-0.001251
-0.060333
-0.106232
-0.232208
-0.286896
-0.182892
-0.132599
-0.112091
-0.106720
-0.101349
-0.102325
-0.097931
-0.124298
-0.124786
-0.126740
-0.140411
-0.126740
-0.122345
-0.130646
-0.108673
-0.079376
-0.082306
-0.085724
-0.070587
-0.056427
-0.048615
-0.032990
-0.035919
-0.032013
-0.023712
-0.015900
-0.015900
-0.017365
-0.012482
-0.003204
-0.009552
-0.001251
0.006042
-0.007599
-0.007599
0.006042
-0.003693
0.007019
0.002136
0.010925
0.005066
-0.005646
-0.007599
-0.003204
-0.010040
-0.012482
0.000183
-0.008087
-0.008575
-0.010529
-0.015411
-0.009064
-0.010529
-0.017365
-0.012482
-0.008087
-0.002228
-0.004669
-0.009552
-0.011993
-0.003693
-0.011993
-0.000763
-0.000275
0.003113
0.007019
0.005066
0.007996
-0.005646
-0.007599
-0.011993
-0.019318
-0.026642
-0.004181
0.026550
0.046570
0.028503
0.001160
-0.002228
0.004578
0.009949
0.013367
0.028015
0.031433
0.048035
0.056335
0.053894
0.053406
0.054871
0.066589
0.087585
0.077820
0.092468
0.089539
0.088074
0.094421
0.185242
0.294128
0.388855
0.342468
0.254089
0.197937
0.209656
0.251160
0.363953
0.484070
0.432800
0.349304
0.279480
0.232605
0.215515
0.226257
0.235046
0.215027
0.178894
0.149109
0.113464
0.066101
0.015808
-0.040314
-0.071564
-0.095001
-0.111603
-0.135529
-0.151154
-0.157013
-0.162872
-0.164337
-0.148712
-0.133087
-0.143829
-0.142365
-0.145294
-0.123810
-0.108673
-0.100861
-0.060822
-0.016388
0.028015
0.061707
0.091980
0.098816
0.093445
0.065613
0.056824
0.088074
0.128113
0.139832
0.154480
0.183289
0.176453
0.168152
0.145203
0.147644
0.119812
0.106628
0.101257
0.123230
0.122742
0.091492
0.061218
0.058777
0.004578
0.023132
0.067566
0.058777
0.044128
0.100769
0.170593
0.205750
0.154968
0.155945
0.129089
0.091003
0.047058
0.004089
-0.066193
-0.053009
-0.006134
-0.000763
-0.015411
-0.067169
-0.199493
-0.281525
-0.326447
-0.297150
-0.300568
-0.361603
-0.397736
-0.400177
-0.414825
-0.433380
-0.425568
-0.431427
-0.414337
-0.384064
-0.344025
-0.312286
-0.283966
-0.255646
-0.227814
-0.187286
-0.163361
-0.121857
-0.091583
-0.088654
-0.056427
-0.035919
-0.011017
-0.007111
-0.005646
0.009460
0.014343
0.013367
0.010925
0.005554
0.018738
0.009460
0.003113
0.001648
0.004089
-0.004181
0.003601
0.001160
0.002625
-0.006134
-0.001740
-0.011505
-0.008575
-0.002228
-0.003693
0.000671
-0.000763
-0.002716
-0.006134
0.011414
0.007507
-0.002228
0.009460
0.017761
0.006531
0.019714
0.019714
0.019714
0.023621
0.020203
0.015320
0.033875
0.021179
0.029480
0.033875
0.036316
0.052429
0.041687
0.034363
0.034851
0.039246
0.031921
0.028015
0.038269
0.053406
0.058289
0.164734
0.314148
0.397644
0.466980
0.362000
0.201843
0.093933
0.010925
0.084656
0.199402
0.290222
0.425964
0.502625
0.520203
0.508972
0.468445
0.306824
0.173035
0.130554
0.151062
0.178406
0.195496
0.217468
0.213562
0.188660
0.166687
0.138855
0.101257
0.071960
0.024597
0.020691
0.031433
0.012390
-0.026154
-0.046661
-0.046661
-0.053009
-0.064728
-0.070099
-0.071564
-0.069611
-0.062286
-0.056915
-0.041290
-0.048615
-0.060822
-0.060333
-0.065704
-0.055939
-0.041779
-0.044708
-0.037384
-0.039825
-0.041290
-0.035919
-0.044708
-0.033966
-0.040314
-0.027618
-0.025177
-0.023712
-0.013947
-0.011993
-0.009064
-0.015900
0.002136
-0.018341
-0.003693
-0.014435
-0.025665
-0.038849
-0.028595
-0.040802
-0.053497
-0.020294
0.007996
0.008484
0.000671
-0.011993
-0.072052
-0.086700
-0.080841
-0.012482
0.019714
0.014343
0.006042
0.013367
0.034363
0.056335
0.041199
0.078308
0.083191
0.081238
0.081238
0.106628
0.149597
0.195007
0.185730
0.145691
0.180847
0.226257
0.045593
