# Supplementary material for: Kolmogorov Complexity of Coronary Sinus Atrial Electrograms Before Ablation Predicts Termination of Atrial Fibrillation After Pulmonary Vein Isolation
Source: Entropy (Basel). 2019 Oct 4;21(10):970. doi: 10.3390/e21100970 (PMC7514301; doi:10.3390/e21100970)
Supplement: Supplementary file 1 [file entropy-21-00970-s001.zip › suppMat/DataS1/PVI only/26 30 SEC BASELINE.txt]

0.034607
0.043884
0.041443
0.056580
0.045349
0.041443
0.050720
0.049255
0.047791
0.038513
0.038513
0.052185
0.056091
0.045837
0.043396
0.047302
0.044373
0.051697
0.043884
0.034607
0.031677
0.043396
0.034607
0.033142
0.046814
0.039001
0.039490
0.029724
0.017029
0.024353
0.027283
0.032166
0.031677
0.019958
0.013611
0.021912
0.020447
0.011169
0.009216
0.001892
0.002380
0.002380
0.013123
0.018005
0.014099
0.008240
0.007751
0.001404
-0.002472
-0.000519
0.011658
0.002869
0.016541
0.011658
0.010193
-0.002472
0.000427
0.015564
0.007263
0.030701
0.023376
0.043396
0.034607
0.056580
0.100037
0.171326
0.325623
0.565369
0.561462
-0.595734
-1.004425
-0.978058
0.159607
0.455017
0.619080
0.615173
0.054626
-0.321320
-0.408234
-0.389679
-0.328156
-0.241241
-0.167023
-0.121613
-0.051300
-0.033234
0.016541
0.038513
0.036560
0.041443
0.041931
0.029236
0.019958
0.013611
0.012634
0.002380
-0.014679
-0.008820
-0.018097
-0.020050
-0.035675
-0.039581
-0.026398
-0.044464
-0.027374
-0.032257
-0.025909
-0.003448
0.006775
0.013123
0.018494
0.018494
0.020935
-0.003448
-0.008331
0.003357
0.016541
0.043396
0.050720
0.026794
0.012146
0.020935
0.008728
-0.006378
-0.021027
-0.015656
-0.012726
-0.023956
-0.050323
-0.056671
-0.051300
-0.053741
-0.071320
-0.063507
-0.082062
-0.082062
-0.102570
-0.108429
-0.120636
-0.129913
-0.142120
-0.130402
-0.116241
-0.104034
-0.100616
-0.099152
-0.113800
-0.116730
-0.111847
-0.115753
-0.117706
-0.106964
-0.090851
-0.077179
-0.071320
-0.063019
-0.050812
-0.042023
-0.030792
-0.021027
-0.021515
-0.017120
-0.007355
-0.000519
-0.009796
-0.015167
-0.000031
0.007751
-0.008331
0.009216
0.015076
0.024353
0.018005
-0.001007
0.000427
0.006775
0.003845
0.006775
0.003357
-0.001495
0.017029
0.009216
0.000916
-0.005890
-0.003937
0.011658
0.001892
-0.008820
0.007263
0.004822
0.006775
0.017029
0.003845
0.006775
0.012634
0.012634
0.009705
0.014099
0.011169
0.018005
0.018982
0.010193
0.007263
0.012634
0.011658
0.006775
0.008728
0.010681
0.011658
0.015564
0.012146
0.012634
0.004822
0.014587
-0.003937
0.006775
0.013611
0.020447
0.007263
0.011169
0.003845
0.012146
0.005798
0.007263
0.004333
0.017517
0.021912
0.010193
0.014587
0.016052
0.012146
0.023865
0.013123
0.016541
0.018494
0.025330
0.032654
0.029724
0.027283
0.031677
0.029236
0.026794
0.031189
0.036072
0.045349
0.042908
0.046814
0.048279
0.042908
0.052673
0.043884
0.045349
0.049744
0.057068
0.055115
0.064392
0.060974
0.064880
0.062439
0.050232
0.048767
0.058533
0.054138
0.051697
0.052185
0.049255
0.060486
0.076111
0.089783
0.112244
0.126892
0.195251
0.355408
0.569275
0.762634
0.521912
-1.004425
-1.004425
-1.004425
0.415955
0.995056
0.981873
0.333435
-0.185089
-0.374542
-0.388702
-0.280792
-0.132355
0.009705
0.094177
0.115662
0.014587
-0.177277
-0.215851
-0.063019
0.141052
0.229919
0.232361
0.215759
0.162537
0.089783
0.013123
-0.047394
-0.071808
-0.090851
-0.104523
-0.109406
-0.111359
-0.097198
-0.081085
-0.066437
-0.058624
-0.047394
-0.041534
-0.044464
-0.037140
-0.026398
-0.017120
-0.023468
-0.013214
-0.020050
-0.013702
-0.017120
-0.006866
-0.013214
-0.011749
-0.010773
-0.010284
-0.007355
-0.013702
-0.012726
0.003357
-0.007843
-0.014679
-0.017609
-0.021027
-0.007843
-0.003448
-0.008331
-0.013214
-0.013214
0.002380
-0.006378
-0.010773
-0.002472
-0.000031
0.000427
-0.004913
0.007751
0.000916
-0.005402
-0.007355
-0.005890
-0.016632
-0.009308
-0.010284
-0.009796
-0.001984
-0.020050
-0.014679
-0.031281
-0.042023
-0.047394
-0.042511
-0.052277
-0.040558
-0.050323
-0.057648
-0.061066
-0.080109
-0.095734
-0.104034
-0.105011
-0.100128
-0.118683
-0.108429
-0.104034
-0.125031
-0.147003
-0.161163
-0.152374
-0.149933
-0.168488
-0.166046
-0.169464
-0.152863
-0.171417
-0.183624
-0.164093
-0.144073
-0.119659
-0.108917
-0.086945
-0.063507
-0.021027
0.036560
0.092712
0.122498
0.143982
0.178650
0.216736
0.225037
0.234314
0.237732
0.234802
0.252380
0.269470
0.277771
0.280212
0.288513
0.260193
0.245056
0.212830
0.186951
0.157166
0.126404
0.080994
0.066345
0.035095
0.006287
0.010681
-0.003448
-0.003937
-0.008820
-0.026398
-0.013702
-0.028839
-0.025909
-0.018097
-0.022491
-0.012238
-0.023956
-0.017120
-0.010284
-0.016632
-0.014191
-0.006378
-0.010284
-0.011749
-0.008331
-0.007355
-0.009308
-0.014191
-0.008331
0.007751
0.002380
-0.003937
-0.029816
-0.022003
-0.022980
-0.000031
-0.001495
-0.002960
-0.010773
-0.026398
-0.020050
-0.016144
-0.011749
-0.021027
-0.014191
0.042419
0.211365
0.259705
-0.230011
-0.957550
-0.881866
-0.096710
0.367126
0.193298
0.228455
0.022400
-0.047394
-0.141144
-0.226105
-0.194855
-0.151886
-0.108429
-0.032745
0.018982
0.070740
0.126404
0.131287
0.144958
0.128357
0.095154
0.072205
0.058533
0.062439
0.055603
0.055115
0.036072
0.024353
0.011169
-0.006866
-0.013702
-0.010284
-0.017609
-0.030304
-0.031281
-0.022003
-0.021027
-0.025421
-0.023468
-0.020538
-0.009308
-0.011261
-0.004913
-0.023956
-0.010284
-0.010773
-0.005890
-0.012726
-0.014191
-0.001984
-0.004425
0.000427
-0.010773
-0.001495
-0.005890
-0.012726
-0.006866
-0.020050
0.002869
-0.002472
0.001404
-0.001007
-0.011261
-0.000031
0.000427
-0.002960
-0.001495
0.004822
-0.000519
0.000916
-0.008331
0.000916
0.006287
0.003845
-0.007355
-0.009796
0.002869
0.006287
-0.002472
0.000427
0.001892
0.007263
-0.006378
-0.004425
-0.005402
-0.004425
-0.002472
-0.003937
-0.003448
0.001404
0.002380
0.001404
-0.015656
-0.006378
-0.003448
-0.007843
0.007263
-0.001495
-0.010773
-0.001495
-0.004913
-0.006866
-0.010773
-0.008331
-0.009796
-0.009308
0.003845
-0.003448
-0.001984
-0.002472
-0.008331
-0.006378
-0.013214
-0.007843
0.004333
-0.009308
-0.003448
0.000427
0.001892
0.002380
-0.012726
-0.002960
-0.001984
-0.008331
0.000427
0.005310
0.003357
0.003845
-0.006378
-0.001984
0.003845
0.006775
0.012146
0.003845
0.006775
0.010681
0.007751
0.002869
-0.006378
0.008728
-0.001495
0.004333
0.012146
0.020447
0.013611
0.006287
0.006287
-0.004913
-0.005402
0.012634
0.008728
-0.001495
0.007263
0.007751
0.000916
0.001404
-0.000519
0.000427
0.005310
-0.009796
-0.001007
0.006775
0.012634
0.027283
0.033630
0.033630
0.097107
0.209900
0.375427
0.546326
0.198669
-1.004425
-1.004425
-0.624054
0.237244
0.730896
0.616638
0.082947
-0.191437
-0.297882
-0.317413
-0.292511
-0.234894
-0.189484
-0.123077
-0.061554
-0.039581
0.016541
0.062927
0.082458
0.098572
0.094177
0.075134
0.048767
0.042419
0.065857
0.071716
0.083923
0.067810
0.065857
0.040955
0.020447
-0.007843
-0.009308
-0.033234
-0.042999
-0.036163
-0.036163
-0.022980
-0.030304
-0.025421
-0.037140
-0.032257
-0.027374
-0.026398
-0.028839
-0.025421
-0.008820
-0.019073
-0.019073
-0.016144
-0.022980
-0.019073
-0.008331
-0.016632
-0.013702
-0.011261
-0.000519
-0.000519
-0.015656
0.003357
-0.007843
-0.004913
-0.007843
0.001404
0.000916
0.009705
0.002380
-0.005890
-0.001984
0.001404
-0.003448
0.003845
0.010681
0.003357
0.006775
0.019958
0.006287
0.001404
0.010193
0.001892
-0.001007
-0.000519
0.017029
0.015564
0.006775
0.007263
0.006287
0.005310
0.001404
0.006775
0.008240
-0.003937
0.018982
0.015076
0.012146
0.003357
0.000916
0.005798
0.004333
0.000916
0.011169
0.015076
0.013611
0.005310
0.007751
-0.004425
0.004333
0.005310
0.003357
0.001892
0.006287
0.016052
0.010193
0.009216
-0.001007
0.006775
0.004333
-0.006866
-0.002960
0.006775
0.011169
0.005798
0.006775
-0.012726
-0.012726
-0.009308
-0.000519
-0.002472
0.006775
-0.003448
0.010681
-0.007843
0.005310
-0.003448
-0.001495
-0.008820
-0.005890
0.009705
0.001892
0.003357
0.003845
-0.004425
0.007263
-0.004425
-0.007843
-0.002960
0.000427
0.001892
0.002380
-0.000519
0.011169
0.017029
-0.005402
0.000427
-0.011261
-0.002960
0.001892
0.018982
0.014587
0.023865
0.039001
0.059509
0.081970
0.078552
0.041931
0.148865
0.380310
0.352966
-0.288605
-1.004425
-0.681183
-0.204132
0.149353
0.590759
0.500916
0.002380
-0.259308
-0.382843
-0.369659
-0.317902
-0.249542
-0.202667
-0.177765
-0.146515
-0.111847
-0.089386
-0.054230
-0.040070
-0.030792
-0.025421
-0.022980
-0.031769
-0.032745
-0.040558
-0.027374
-0.009308
-0.004913
0.000427
0.012634
0.009216
0.020935
0.017029
0.031677
0.029724
0.030701
0.022888
0.011169
0.024841
0.012146
-0.001007
-0.009308
-0.009308
-0.011261
-0.013214
-0.021515
-0.023956
-0.026398
-0.031281
-0.041534
-0.041534
-0.027374
-0.026398
-0.041534
-0.045929
-0.035187
-0.034698
-0.031769
-0.037628
-0.045441
-0.034210
-0.038116
-0.028839
-0.027863
-0.019562
-0.027863
-0.029327
-0.025909
-0.026398
-0.017120
-0.008331
-0.010284
-0.011749
-0.014679
-0.017609
-0.020538
-0.018097
-0.005402
-0.007355
-0.013702
-0.005890
-0.005402
-0.001007
0.005798
-0.012726
-0.015167
-0.006866
0.005310
-0.000519
-0.011749
-0.001984
0.014587
0.014587
-0.004913
-0.005402
-0.001984
0.004333
0.005310
0.008728
0.013611
0.014099
0.011658
0.010193
-0.000031
-0.001495
0.014099
0.011658
0.017029
0.012634
0.017517
0.013611
0.003357
0.005310
-0.001007
0.006775
0.016052
0.004822
0.011658
0.012146
0.007263
0.008240
0.012634
0.010681
-0.002472
0.005798
0.014099
0.005310
0.013611
0.008240
0.022888
0.011658
0.006287
0.008728
0.015076
0.008240
0.007751
0.021912
0.026306
0.017517
0.014099
0.012146
0.011169
0.021912
0.016052
0.016052
0.018982
0.019470
0.015564
0.017029
0.006775
0.012146
0.015564
0.037537
0.030701
0.031677
0.042908
0.036072
0.056091
0.042419
0.058533
0.076599
0.094177
0.101501
0.083923
0.038025
-0.014679
-0.082062
-0.082062
-0.103546
-0.136261
-0.141632
0.002380
0.254333
0.437927
0.394470
0.109802
-0.285187
-0.673859
-0.358917
0.109802
0.242126
0.127869
-0.149445
-0.195343
0.059998
0.097107
0.023376
-0.033722
-0.070831
-0.105499
-0.104034
-0.098663
-0.099152
-0.088409
-0.090851
-0.085480
-0.069366
-0.062042
-0.046906
-0.048859
-0.041046
-0.029816
-0.019073
-0.021515
-0.021515
-0.022003
-0.014191
-0.010773
-0.026886
-0.010284
0.005310
0.001404
-0.006378
-0.003448
-0.004913
0.005798
-0.007355
-0.004425
0.002869
0.018005
0.015076
0.011658
0.008240
0.016541
0.013611
0.002869
0.012634
0.014587
0.025818
0.019470
0.030212
0.024353
0.028259
0.024841
0.019958
0.025330
0.017517
0.022888
0.037048
0.024353
0.032166
0.029724
0.030701
0.031677
0.019470
0.023865
0.018982
0.020935
0.033142
0.014099
0.031189
0.018005
0.022888
0.011658
0.009216
0.023376
0.019958
0.027283
0.024353
0.020935
0.024353
0.011658
0.016052
0.010193
0.018494
0.027283
0.022888
0.014099
0.020447
0.020447
0.015564
0.006775
0.012146
0.008240
0.029236
0.012146
0.019958
0.020935
0.021912
0.015076
0.014587
0.008240
0.017029
0.020935
0.018494
0.017029
0.018494
0.017029
0.010681
0.019958
0.013611
0.008240
0.013123
0.017029
0.004822
0.003845
0.000427
0.003357
-0.011261
-0.008820
-0.002472
-0.013214
-0.006378
-0.014191
-0.018097
-0.009796
-0.016632
-0.021027
-0.023468
-0.027863
-0.022003
-0.016144
-0.016144
-0.022003
-0.019073
-0.021515
-0.032257
-0.031281
-0.033722
-0.035187
-0.032257
-0.034698
-0.044464
-0.044464
-0.047882
-0.059113
-0.062531
-0.051300
-0.055695
-0.039093
-0.059601
-0.055695
-0.061554
-0.119659
-0.217316
-0.299347
-0.324738
-0.279327
-0.231964
-0.230011
-0.292999
-0.208527
0.169373
0.340271
0.030701
-0.497101
-0.731964
-0.915070
-0.416046
0.122986
0.231384
0.068787
-0.051300
-0.130890
-0.126495
-0.101105
-0.058136
0.024353
0.090271
0.126892
0.155701
0.181091
0.187439
0.196228
0.212830
0.206482
0.215759
0.235779
0.245056
0.258728
0.267517
0.249939
0.231873
0.205994
0.185974
0.167908
0.143005
0.112732
0.092712
0.076111
0.047791
0.024353
0.018494
0.014587
0.015076
-0.002960
0.013611
0.011169
0.009216
0.001404
0.001404
0.008728
0.007263
0.004333
0.018982
0.018982
0.022888
0.020935
0.020447
0.019470
0.018494
0.015564
0.027771
0.019958
0.021912
0.021912
0.028259
0.024841
0.020935
0.020935
0.017029
0.017029
0.015564
0.022888
0.017029
0.028259
0.012146
0.023865
0.009705
0.007751
0.020447
0.021912
0.015564
0.013123
0.026794
0.021912
0.012146
0.008240
0.006775
0.011658
0.002869
0.006775
0.013611
0.015076
0.009705
0.011169
0.008728
-0.002960
0.008728
0.012146
-0.000031
0.013611
0.014099
0.003845
0.008240
-0.006866
-0.001495
-0.000519
0.004333
0.007263
0.007751
0.007751
0.011169
0.006287
-0.005402
-0.004425
-0.003937
0.004333
-0.005890
0.004333
0.006775
0.014099
0.008728
0.002869
0.010193
0.003845
-0.000031
-0.003448
-0.002472
0.012634
0.023376
0.010193
0.004822
0.003357
0.004333
0.006775
0.003845
0.012146
0.008728
0.014099
0.013611
0.000916
0.008728
0.006775
0.003357
0.007751
0.009216
0.009216
0.006775
0.022888
0.010681
0.009216
0.015564
0.007263
-0.000031
0.009705
-0.000519
0.009705
0.021912
0.018005
0.013611
0.008728
0.014099
0.010193
0.027283
0.032654
0.055115
0.096619
0.147400
0.297791
0.175720
-0.953156
-1.004425
-0.912628
0.217712
0.758728
0.423279
-0.099152
-0.192413
-0.334503
-0.430206
-0.428741
-0.343781
-0.270050
-0.161652
-0.043976
0.020935
0.071228
0.111267
0.132751
0.147888
0.178162
0.176697
0.180115
0.201599
0.191833
0.165466
0.149353
0.131775
0.139099
0.131775
0.113708
0.106873
0.103943
0.101501
0.069763
0.051208
0.052185
0.032166
0.027283
0.007751
0.009705
0.007751
-0.008820
0.004822
-0.007355
-0.007355
-0.004425
-0.024445
-0.014191
-0.016144
-0.005402
-0.008331
-0.010773
-0.001495
-0.015167
-0.016144
-0.002472
-0.009308
0.004333
-0.001984
0.005310
-0.000031
0.003845
0.000427
0.006287
-0.001984
0.000427
0.006775
0.003357
0.017029
-0.000519
0.010193
0.005310
0.003845
0.007751
0.002869
0.000427
0.004822
0.008728
0.006287
0.007751
0.011169
0.006287
-0.004425
0.006287
-0.006378
-0.000031
0.005310
0.004333
-0.001495
0.008240
0.002380
0.002380
-0.010284
-0.009796
0.000916
-0.001495
-0.002960
0.001892
-0.005402
-0.004425
0.000427
-0.015656
-0.013214
-0.019073
-0.001495
0.000916
-0.001495
-0.000031
-0.006866
-0.000031
-0.016144
-0.009796
-0.000031
-0.001495
-0.000031
-0.006378
-0.007355
0.000916
0.000427
-0.003937
-0.008820
-0.008331
0.001404
0.003357
-0.007355
-0.000519
-0.001495
-0.000031
0.000916
-0.014679
0.002380
-0.009796
-0.000519
-0.007355
-0.002960
0.000427
0.005310
-0.010284
-0.008820
-0.006866
-0.015167
-0.005402
-0.001007
-0.006378
-0.002960
-0.004425
-0.001495
-0.018097
-0.017120
-0.010284
-0.001984
-0.014191
-0.005402
-0.005402
-0.009308
-0.004913
-0.016144
-0.012238
-0.007843
-0.012238
-0.014191
-0.017609
-0.003448
0.006775
-0.001007
-0.005402
-0.010773
-0.013702
0.004333
0.004822
0.003357
0.009216
0.017517
0.038025
0.028748
-0.035675
-0.127472
-0.270538
-0.134796
0.289001
-0.118195
-0.854523
-0.420441
0.295837
0.311462
0.027771
-0.074249
-0.259308
-0.388214
-0.293976
-0.163605
-0.094269
-0.039093
-0.003448
0.016052
0.026794
0.022400
0.004822
0.035583
0.049744
0.069275
0.065857
0.079041
0.075623
0.074646
0.067810
0.068787
0.075134
0.066345
0.049744
0.047791
0.039001
0.024841
0.022400
0.023376
0.002869
0.002380
0.002869
0.012146
0.005310
-0.001007
-0.013214
-0.001495
-0.008820
-0.017120
-0.001984
-0.010773
0.005798
-0.002960
0.002869
0.002869
0.002380
-0.005402
-0.006866
-0.007355
0.001892
0.017029
0.001892
-0.002472
0.008240
0.009705
-0.005890
-0.000031
0.003357
0.001892
0.010193
0.008728
0.006775
0.008728
0.007263
0.009216
-0.004425
0.005798
0.012146
0.014099
0.011169
0.008240
0.010193
0.008240
0.005798
0.008728
0.002380
-0.001007
0.011169
0.019470
0.013123
-0.000519
0.000916
0.012634
-0.006866
0.007263
0.004333
0.012634
-0.004913
0.010193
0.006775
0.005310
-0.002472
-0.005402
-0.002472
-0.005402
0.001892
-0.001007
0.010681
-0.004913
-0.003937
-0.001495
-0.003448
-0.004425
-0.007355
-0.003448
0.001892
0.003357
-0.004913
-0.007355
-0.002472
-0.007355
-0.002960
-0.003937
-0.004425
-0.001495
-0.008820
-0.007843
-0.002960
-0.006866
-0.016144
-0.018585
-0.007355
-0.001984
0.004333
-0.005890
-0.007843
-0.006378
-0.010284
-0.014679
-0.014679
-0.008820
-0.003448
0.000916
-0.021027
-0.005890
-0.005402
-0.011749
-0.015656
-0.018097
-0.015167
-0.019073
-0.000031
-0.010284
-0.014679
-0.015167
-0.016632
-0.020050
-0.023468
-0.021515
-0.021515
-0.011749
-0.021027
-0.005890
-0.010284
-0.014679
-0.006866
-0.004913
0.006775
0.015076
0.029236
0.027771
0.033142
0.030701
0.037537
0.035095
0.022400
0.028748
0.038025
0.041931
0.029724
-0.001495
-0.005890
-0.010284
-0.025909
-0.043488
-0.026398
-0.052765
0.014587
0.114197
0.072205
-0.186554
-0.288605
0.136169
0.400818
-0.250031
-0.824249
-0.391632
0.044373
-0.039581
0.005310
0.067810
-0.001007
-0.110382
-0.164581
-0.190460
-0.179230
-0.149445
-0.124054
-0.089386
-0.059113
-0.040558
-0.021027
-0.012726
0.002869
-0.000031
0.021912
0.014587
0.026306
0.018005
0.030701
0.016052
0.005798
0.003845
0.004333
0.003357
0.006775
0.006775
0.004822
0.007263
-0.000031
-0.009308
0.003357
-0.004913
0.005798
0.007751
0.003845
0.006775
0.010193
0.025330
0.014099
0.010681
0.019958
0.016052
0.031189
0.017029
0.028259
0.040955
0.031189
0.025330
0.021912
0.032654
0.039001
0.029724
0.043396
0.043884
0.051697
0.047302
0.047302
0.049255
0.042908
0.045837
0.047302
0.057556
0.067810
0.056091
0.072693
0.061462
0.063416
0.056580
0.068787
0.066345
0.075623
0.073669
0.064392
0.080505
0.067810
0.057068
0.075134
0.067810
0.065369
0.067322
0.065369
0.066833
0.078064
0.057068
0.054138
0.052673
0.051208
0.051208
0.043884
0.035095
0.040466
0.045349
0.044373
0.032654
0.020447
0.026794
0.019470
0.019470
0.006287
0.016541
0.016541
0.016052
0.015564
0.003357
0.002380
0.004333
-0.010284
-0.003937
-0.002472
0.000427
-0.003448
-0.012238
-0.007843
-0.014679
-0.014679
-0.014679
-0.018097
-0.024933
-0.017120
-0.014679
-0.023956
-0.016144
-0.025909
-0.020050
-0.022980
-0.026398
-0.024933
-0.018097
-0.023956
-0.015167
-0.015656
-0.025909
-0.024445
-0.023468
-0.025421
-0.013214
-0.011749
-0.009796
-0.003448
-0.015167
-0.003937
0.000916
-0.001007
0.001404
0.008728
0.029724
0.032654
0.035095
0.030212
0.039001
0.024841
0.013123
0.002380
0.009216
0.009216
0.019470
-0.002472
-0.022491
-0.041534
-0.035675
-0.056183
-0.071320
-0.100616
-0.202179
-0.266632
-0.194366
-0.088898
-0.056183
-0.155304
0.034119
0.579529
0.231384
-0.688019
-0.667999
-0.206085
0.114685
0.191345
0.169861
0.129333
0.081970
0.046326
0.005798
-0.033234
-0.051788
-0.089386
-0.105011
-0.112823
-0.128448
-0.130890
-0.120148
-0.113800
-0.118195
-0.126984
-0.124542
-0.127960
-0.132355
-0.140656
-0.141144
-0.132843
-0.130402
-0.131378
-0.145050
-0.143097
-0.158722
-0.148468
-0.153351
-0.159210
-0.171417
-0.174835
-0.146515
-0.152863
-0.148956
-0.134796
-0.129913
-0.117218
-0.105499
-0.086945
-0.065460
-0.016632
0.044373
0.096619
0.128845
0.144470
0.172302
0.187439
0.191345
0.209412
0.201599
0.205017
0.234314
0.246033
0.261658
0.260681
0.251404
0.232361
0.212341
0.194275
0.177185
0.137634
0.114197
0.094177
0.057068
0.039978
0.023376
0.014099
0.007263
0.010193
-0.001007
-0.005890
-0.000519
0.000427
-0.001007
-0.016144
-0.008331
-0.001007
0.008728
0.010193
0.002869
0.005798
0.006287
0.001404
0.004822
0.001404
0.001892
0.009705
0.001404
-0.000031
0.011169
0.004333
0.009705
-0.007843
-0.003448
-0.001984
0.002380
0.011169
0.004822
0.005798
0.010681
0.000427
0.005798
0.001892
0.002380
-0.000519
0.002380
-0.001007
0.002380
0.005310
0.008240
-0.003448
-0.007355
-0.004913
-0.003937
-0.004425
-0.010284
0.008728
0.009705
0.004333
-0.003937
-0.015656
-0.017120
-0.009796
-0.004425
-0.011261
-0.004425
0.002380
0.000916
-0.002472
-0.011749
-0.008331
0.006775
0.000427
0.003357
-0.003448
-0.004425
-0.005402
0.003357
-0.004913
0.003845
-0.014679
-0.013214
-0.024445
-0.024933
-0.039093
-0.018585
-0.018097
-0.053741
-0.047882
-0.037628
-0.034698
-0.034210
-0.057648
-0.083038
-0.084503
-0.076202
0.017517
0.192322
0.404724
0.476990
0.387146
-0.335968
-1.004425
-0.995148
-0.265167
0.414978
0.753357
0.467712
0.027771
-0.132843
-0.203644
-0.249542
-0.242218
-0.185089
-0.134796
-0.090851
-0.042999
-0.006378
0.034607
0.054138
0.065369
0.082458
0.077576
0.080505
0.078552
0.062927
0.060486
0.049744
0.041931
0.034607
0.029724
0.031677
0.026306
0.017517
0.009705
-0.004913
-0.000519
-0.003937
0.001892
-0.004913
-0.004913
-0.003448
-0.012726
-0.018585
-0.014191
-0.002960
-0.013702
-0.012238
-0.005402
-0.003448
0.007751
-0.015167
-0.011749
-0.000519
-0.005402
-0.004913
-0.002960
0.001404
0.005798
0.003845
0.002869
0.004333
-0.008331
0.008728
0.005310
0.009705
0.011658
0.008728
0.011169
0.002380
0.005310
0.006287
0.020935
0.007751
-0.000519
0.001892
0.014099
0.014099
0.014587
0.003357
0.004333
-0.001984
-0.007843
-0.001984
0.003845
0.003845
0.000916
0.001404
-0.005402
-0.007355
-0.001984
0.001892
-0.010284
-0.001495
0.006287
0.002869
0.003357
-0.006866
-0.002472
0.001892
-0.002472
-0.005890
0.006775
0.001404
0.000916
0.014099
0.001404
-0.006378
-0.002960
-0.012726
-0.003937
0.005798
-0.005402
0.005798
-0.006866
-0.004913
-0.001007
-0.001984
-0.010773
-0.013702
-0.006866
0.006287
0.008240
-0.008331
-0.018585
-0.008820
-0.006866
-0.019073
-0.026886
-0.015167
-0.008820
-0.010773
-0.010284
-0.024933
-0.027374
-0.025421
-0.028839
-0.033722
-0.027374
-0.023468
-0.030304
-0.028839
-0.034210
-0.038116
-0.033234
-0.032745
-0.031281
-0.026398
-0.009796
-0.011261
-0.018097
-0.023956
-0.024445
-0.021515
-0.020538
-0.027863
-0.021515
-0.030792
-0.027374
-0.052765
-0.048370
-0.003937
0.075134
0.222595
0.263123
0.197693
0.073669
-0.240265
-0.799835
-0.633331
0.050232
0.219666
0.392517
0.345642
0.042908
-0.100128
-0.120148
-0.165558
-0.230499
-0.084503
-0.019562
-0.004425
-0.008820
0.009216
0.044373
0.054138
0.067810
0.069763
0.071716
0.062927
0.062439
0.057556
0.052673
0.034119
0.029724
0.033142
0.035583
0.026306
0.013123
0.009705
0.013123
-0.003448
-0.003448
-0.003937
0.012634
0.001404
0.000916
-0.006378
-0.005890
-0.001007
-0.004913
-0.012726
-0.004913
-0.007843
-0.003937
0.006287
-0.002472
-0.003448
-0.001984
-0.017120
-0.013702
-0.005402
-0.011749
-0.000031
-0.003448
-0.004913
-0.005402
0.003845
0.000427
-0.011749
-0.005890
-0.000031
0.001892
-0.002960
-0.003937
-0.002472
0.000427
0.002869
-0.009308
-0.003937
-0.001984
0.000916
-0.010773
-0.007355
0.010193
0.001404
-0.007843
-0.011261
-0.001007
-0.004913
-0.001495
0.006775
-0.000519
-0.001984
0.004822
0.003357
-0.004913
-0.011261
-0.007355
0.005310
-0.009796
0.007263
0.010681
0.016541
-0.000519
0.002869
0.004822
0.008728
-0.001984
-0.001495
-0.007355
-0.015656
-0.019073
-0.015656
-0.018097
-0.022980
-0.030792
-0.033722
-0.042023
-0.051300
-0.056671
-0.061066
-0.072296
-0.092804
-0.100128
-0.097198
-0.104523
-0.103546
-0.114288
-0.122101
-0.133820
-0.129425
-0.149933
-0.157745
-0.169464
-0.158234
-0.164093
-0.179230
-0.181183
-0.182159
-0.188995
-0.182159
-0.178741
-0.185577
-0.170441
-0.165070
-0.163116
-0.154327
-0.124542
-0.122589
-0.119659
-0.104523
-0.044952
0.014587
0.059509
0.108337
0.147400
0.155212
0.142029
0.135681
0.148376
0.175232
0.211853
0.251404
0.326599
0.366150
0.447205
0.486755
0.489685
0.232361
-1.004425
-0.674347
0.995056
0.835876
0.400818
-0.054718
-0.279816
-0.281281
-0.204132
-0.134308
-0.085968
-0.048370
-0.026398
-0.000031
0.019958
0.024841
0.036072
0.036560
0.035583
0.028748
0.023376
0.025818
0.028748
0.024353
0.033630
0.016541
0.017029
0.013123
0.017517
0.006287
-0.008331
0.003357
0.004822
0.012146
-0.003937
-0.002472
-0.007843
-0.000031
-0.008331
-0.015167
-0.001007
-0.003448
-0.006866
0.002380
-0.006866
0.000916
-0.002472
-0.007843
-0.007843
-0.001984
-0.001007
0.009216
-0.001495
0.006287
-0.002960
-0.003448
-0.005402
-0.001495
-0.001007
0.010193
0.008240
-0.000519
0.001892
0.001892
-0.001007
0.005310
0.002380
-0.008331
0.001892
0.010193
0.006775
0.012146
0.004333
0.004822
0.005310
0.001404
-0.005890
-0.002472
0.011658
0.002380
0.013123
0.006287
0.003357
0.002380
0.010681
-0.011261
-0.003937
-0.002472
0.006775
-0.001495
-0.002960
0.003357
-0.001495
-0.008820
-0.004425
-0.005402
0.008728
0.008728
-0.000519
-0.017609
-0.000519
-0.002472
-0.018097
-0.012238
-0.012726
-0.014679
-0.006378
-0.006866
0.005798
-0.009308
-0.012726
-0.018097
-0.029327
-0.039093
-0.032745
-0.017609
-0.017609
-0.019073
-0.021515
-0.030792
-0.029816
-0.037628
-0.046417
-0.022491
-0.030304
-0.011749
-0.031281
-0.018097
-0.021515
-0.024445
-0.042023
-0.038605
-0.026398
-0.017609
-0.021027
-0.023956
-0.022003
-0.018585
-0.021027
-0.031769
-0.032257
-0.033234
-0.024445
-0.031769
-0.021515
-0.028351
-0.019073
-0.013702
-0.015167
-0.020050
-0.017120
-0.015167
0.003845
0.014587
0.023376
0.037537
0.085876
0.163025
0.253357
0.031677
-0.723175
-1.004425
-0.617218
0.175232
0.643494
0.607849
0.157654
-0.187042
-0.165070
-0.309113
-0.322296
-0.229523
-0.108429
-0.026398
0.040466
0.079041
0.105896
0.114197
0.140076
0.120056
0.117615
0.100037
0.093201
0.080017
0.069763
0.047791
0.030212
0.025818
0.020447
0.012634
0.013123
0.016541
0.004822
-0.008820
-0.009796
-0.015167
-0.014679
-0.011749
-0.013214
-0.004913
-0.014191
-0.006866
-0.009308
-0.005402
-0.013214
-0.012726
-0.007843
-0.000031
-0.007843
-0.008331
-0.002472
0.008240
0.004822
-0.012726
-0.002472
-0.001495
0.004822
0.003845
0.016541
0.007751
0.013123
0.009216
0.008240
0.006287
0.004333
0.008728
0.009216
0.010193
0.010681
0.010681
0.008728
0.003357
-0.004425
-0.001495
0.006287
0.007263
0.004822
0.008728
0.013123
0.010193
0.011169
0.015076
0.002380
0.008728
0.015564
0.005310
0.013123
0.025818
0.017029
0.018494
0.002869
0.008240
0.018982
0.008728
0.009216
0.013123
0.009705
0.010193
0.003357
-0.012238
-0.011261
-0.003448
-0.011261
-0.014679
-0.014679
-0.018097
-0.016144
-0.008820
-0.014191
-0.015167
-0.031281
-0.026398
-0.017609
-0.016632
-0.022003
-0.036652
-0.046906
-0.045441
-0.040558
-0.036163
-0.030304
-0.030792
-0.018585
-0.015167
-0.018585
-0.026398
-0.034210
-0.026886
-0.013214
-0.007843
-0.011749
-0.009308
0.004822
0.004333
0.003845
0.003357
0.009216
0.021912
0.031189
0.015076
0.018494
0.023865
0.030212
0.034119
0.028748
0.021423
0.034607
0.035095
0.035583
0.022400
0.026306
0.036560
0.029724
0.026306
0.023376
0.025330
0.023865
0.027283
0.019958
0.017029
0.018005
0.010681
0.014099
-0.000519
-0.009796
-0.003937
-0.008820
-0.014191
0.000916
-0.015656
0.001892
-0.020050
-0.025909
-0.022980
-0.023956
-0.029816
-0.027863
-0.027374
-0.015167
-0.023468
-0.022003
-0.016632
-0.020050
-0.022491
-0.035187
-0.018585
-0.020050
-0.005402
-0.010773
-0.009796
-0.012238
-0.016144
-0.013214
-0.018097
-0.024445
-0.013214
-0.001984
-0.004425
-0.011261
-0.003937
-0.014679
-0.011261
-0.018585
-0.027374
-0.023468
-0.006378
-0.009796
-0.009796
-0.021515
-0.022003
-0.008331
-0.013702
-0.011261
-0.005890
0.003845
-0.004425
-0.001984
0.024841
0.081970
0.221619
0.437439
0.600037
0.260193
-1.004425
-1.004425
0.065369
0.548279
0.637634
0.135681
-0.183624
-0.182159
-0.182159
-0.211456
-0.192413
-0.178741
-0.178741
-0.188995
-0.199249
-0.187531
-0.173370
-0.163116
-0.153839
-0.137726
-0.118683
-0.112335
-0.104034
-0.093781
-0.085480
-0.078644
-0.082550
-0.070831
-0.049835
-0.037140
-0.047882
-0.046906
-0.040558
-0.029816
-0.037140
-0.023468
-0.029816
-0.017609
-0.018097
-0.002960
-0.005890
-0.005890
-0.005402
-0.000031
0.005798
-0.000519
0.012146
0.022400
0.024841
0.018005
0.019470
0.016541
0.017517
0.012146
0.016541
0.025818
0.018494
0.020935
0.011169
0.013611
0.021423
0.004333
0.017029
0.033142
0.073669
0.109802
0.158630
0.151794
0.095154
0.016052
-0.045441
-0.037628
-0.023468
0.050232
0.088806
0.100525
0.081970
0.058533
0.028748
0.006775
-0.014679
-0.031769
-0.041534
-0.044952
-0.040070
-0.040558
-0.045441
-0.037140
-0.034210
-0.033722
-0.033722
-0.039093
-0.028839
-0.020538
-0.017120
-0.017120
-0.011261
-0.011261
0.003845
-0.006866
-0.009308
-0.004913
0.011658
0.017517
0.019958
0.008240
0.006775
0.018005
0.018005
0.029236
0.027283
0.020447
0.021912
0.033142
0.027771
0.039001
0.027771
0.003357
0.019470
0.017029
0.016541
0.024841
0.018494
0.021912
0.020447
-0.000519
0.007751
0.003357
0.008728
0.013611
0.011169
0.017029
0.015076
0.018005
0.005310
0.008240
0.004333
0.010193
0.012634
0.003357
0.014099
0.015564
0.000427
0.017517
0.003845
0.001892
0.007751
0.010193
0.005798
0.016541
0.010681
0.011658
0.011169
0.009705
0.003845
0.005798
0.013123
0.007263
0.014099
0.021423
0.012146
0.006775
0.006287
-0.009308
0.007751
0.003845
0.006287
0.006775
-0.000519
0.001404
-0.005402
0.002380
0.000427
0.002869
0.001404
0.004333
0.003357
0.009705
0.015564
0.018494
0.006287
0.007263
0.020935
0.031189
0.037537
0.024353
0.035095
0.055115
0.056580
0.044861
0.054138
0.073669
0.079529
0.112244
0.165955
0.242615
0.325623
-0.044464
-1.004425
-1.004425
-0.649445
0.480896
0.995056
0.720642
-0.104523
-0.260773
-0.313019
-0.465363
-0.452179
-0.286163
-0.126007
0.007263
0.077576
0.122986
0.152771
0.188904
0.185974
0.189392
0.170349
0.155701
0.135681
0.121033
0.116638
0.107361
0.086365
0.065857
0.081970
0.090271
0.107849
0.122498
0.143494
0.144958
0.148376
0.111755
0.068787
0.018982
0.010681
0.033142
0.067810
0.069763
0.047302
0.037048
0.004822
-0.030792
-0.044464
-0.052277
-0.091827
-0.126007
-0.136261
-0.144073
-0.153839
-0.164581
-0.155792
-0.167999
-0.164581
-0.169952
-0.160187
-0.152374
-0.157257
-0.144073
-0.144073
-0.123077
-0.127472
-0.121124
-0.126007
-0.125519
-0.137238
-0.131866
-0.121124
-0.139191
-0.137238
-0.128937
-0.128937
-0.136261
-0.127472
-0.136749
-0.137726
-0.128937
-0.110382
-0.096222
-0.090363
-0.080109
-0.048370
-0.028351
0.004822
0.047791
0.101013
0.142029
0.172302
0.201111
0.222595
0.236755
0.230408
0.226501
0.231384
0.243103
0.262146
0.284119
0.271912
0.262146
0.259216
0.236267
0.209412
0.173767
0.150330
0.127869
0.102966
0.080994
0.045837
0.027771
0.016052
0.005798
0.003357
-0.006378
-0.001984
-0.005402
-0.009308
-0.007843
-0.018585
-0.000519
-0.013214
-0.002472
-0.010284
-0.004425
0.007263
0.001404
0.009216
0.007751
-0.003937
0.003357
0.001404
-0.000519
-0.000519
0.007751
0.013611
0.010193
0.005798
0.002869
0.004333
0.006287
0.000916
0.007751
-0.001495
0.006287
0.013123
-0.001984
-0.010284
0.006775
-0.005890
-0.001984
-0.016144
-0.008820
-0.008331
-0.014191
-0.010284
-0.005890
-0.013214
-0.003448
-0.021027
-0.018585
-0.019562
-0.015167
-0.014679
-0.013702
-0.021027
-0.005890
-0.015167
-0.024445
-0.025909
-0.024445
-0.012726
-0.009796
-0.011749
-0.000519
0.003357
0.018494
0.027283
0.026306
0.040955
0.033142
0.020447
0.018005
0.020935
0.024353
0.006775
-0.005402
-0.001984
0.004333
0.018982
0.006287
0.011169
0.006775
-0.019562
-0.020050
-0.052765
-0.047882
-0.028839
-0.026886
0.002380
0.055115
0.126892
0.178650
0.171814
-0.436066
-1.004425
-1.004425
-0.051788
0.896912
0.725037
0.037048
-0.146027
-0.174835
-0.346710
-0.411652
-0.354523
-0.229034
-0.067902
0.043884
0.094177
0.120056
0.141541
0.150818
0.151306
0.164001
0.148865
0.158142
0.136658
0.120056
0.115173
0.109314
0.091736
0.074158
0.059021
0.048279
0.032654
0.028259
0.028748
0.025330
0.024353
0.009216
-0.000519
0.003357
-0.009308
-0.002960
-0.004913
-0.011749
-0.001495
0.001404
-0.003448
-0.014191
0.000427
-0.009796
-0.004425
-0.004913
0.002380
-0.010284
0.000916
0.009216
0.003357
0.008728
0.015564
0.000427
0.005798
0.011658
0.020447
0.008728
0.020447
0.018982
0.021912
0.018494
0.021912
0.025330
0.021912
0.031677
0.038025
0.035583
0.025818
0.032654
0.032166
0.036560
0.036072
0.038025
0.036072
0.033142
0.043884
0.028748
0.037537
0.025818
0.024353
0.035583
0.022888
0.021912
0.038025
0.027771
0.017517
0.002869
-0.003937
-0.012726
-0.010284
-0.015167
-0.015167
-0.011749
-0.015656
-0.017609
-0.032257
-0.042023
-0.030792
-0.040070
-0.046417
-0.041534
-0.037140
-0.023468
-0.028351
-0.022491
-0.029816
-0.036163
-0.041046
-0.044464
-0.039581
-0.026398
-0.035675
-0.027374
-0.023956
-0.005890
-0.017120
-0.039093
-0.035187
-0.030792
-0.001495
0.018982
0.009705
0.015564
0.014587
0.003357
0.006287
-0.000031
-0.021515
-0.012238
-0.003937
0.016052
0.013123
0.009705
-0.000031
0.001892
0.004333
-0.001007
0.002380
-0.002472
-0.009796
-0.040070
-0.029327
-0.030792
-0.030304
-0.023956
-0.024445
-0.028839
-0.009308
-0.011749
-0.011261
-0.019562
-0.020050
-0.020050
-0.018097
-0.017609
-0.018097
-0.014191
-0.016632
-0.008331
-0.014679
-0.012238
-0.005890
-0.015167
-0.015167
-0.013702
-0.007843
-0.003448
-0.001007
-0.011261
-0.010284
-0.001495
-0.012238
-0.004425
-0.010773
-0.001984
0.000916
0.001404
-0.001495
-0.010284
0.004333
-0.004913
-0.000519
-0.001495
0.002869
0.012146
0.011169
0.013123
0.007751
0.018005
0.049744
0.112732
0.243103
0.416931
-0.216827
-1.004425
-1.004425
-0.209015
0.681580
0.773376
0.231384
-0.151886
-0.191437
-0.290070
-0.309601
-0.258331
-0.140167
-0.058624
0.022400
0.061462
0.095154
0.132263
0.143982
0.139587
0.130798
0.117126
0.101013
0.090271
0.060486
0.056580
0.042419
0.029236
0.020935
0.003357
-0.002472
-0.012726
-0.029816
-0.032257
-0.038116
-0.040070
-0.053741
-0.053253
-0.057159
-0.063995
-0.073761
-0.069366
-0.085968
-0.095245
-0.108429
-0.088898
-0.103546
-0.110870
-0.120148
-0.118195
-0.125031
-0.134796
-0.147491
-0.165558
-0.175812
-0.181671
-0.178741
-0.198761
-0.178741
-0.186554
-0.206085
-0.218292
-0.220734
-0.180695
-0.165558
-0.158234
-0.147003
-0.143097
-0.105988
-0.052277
-0.008331
0.046814
0.093201
0.151306
0.170349
0.149353
0.140076
0.146423
0.153748
0.198181
0.213806
0.240662
0.253357
0.260193
0.234802
0.215271
0.204529
0.169373
0.135681
0.101013
0.089783
0.065857
0.052185
0.036560
0.022400
0.008728
0.011169
0.006287
-0.014191
-0.016632
-0.001007
0.002869
-0.005402
-0.004913
0.004333
0.003845
0.011658
-0.006866
-0.007355
0.000916
0.007263
0.007263
0.007263
0.023865
0.018005
0.005798
0.008728
0.000916
0.000427
0.000916
0.007263
0.008728
0.013123
0.004333
-0.000031
-0.006866
-0.000031
-0.008331
-0.007355
-0.008331
-0.013214
-0.010284
-0.005402
-0.005402
-0.019562
-0.024933
-0.011261
-0.014191
-0.009796
-0.014679
0.000916
0.004333
-0.010773
-0.014679
-0.002472
0.003845
0.009216
0.003357
-0.011261
0.000916
0.008240
0.010681
0.000427
0.000427
0.003845
0.007263
-0.000031
-0.004425
0.002869
0.011169
0.011658
0.005310
0.010193
-0.001495
-0.003937
-0.001984
-0.008820
-0.012726
-0.008820
-0.003448
0.001892
0.004822
0.005310
0.026794
0.018005
0.036560
0.121521
0.257263
0.460876
0.605408
-0.160187
-1.004425
-1.004425
-0.352570
0.796814
0.995056
0.519470
-0.274445
-0.356476
-0.376495
-0.338898
-0.296417
-0.231476
-0.166534
-0.102081
-0.040070
0.011169
0.040955
0.059021
0.070740
0.080505
0.090759
0.081970
0.074646
0.070740
0.070251
0.057556
0.057068
0.047791
0.034607
0.038025
0.038513
0.021423
0.009705
0.019958
0.022888
0.024353
0.018982
0.039490
0.059998
0.064392
0.059021
0.049255
0.047791
0.061951
0.038025
0.028748
0.012634
-0.016144
-0.008820
-0.009796
-0.025909
-0.021027
-0.008331
-0.001495
-0.019562
-0.027374
-0.032257
-0.042511
-0.062531
-0.066437
-0.073273
-0.061066
-0.061066
-0.049835
-0.041534
-0.017609
-0.010773
-0.010773
0.003357
0.003357
0.016541
0.022888
0.017517
0.029724
0.024841
0.021423
0.011169
0.003845
0.009216
0.012634
0.012634
0.016052
0.002869
0.011169
-0.000519
0.001404
-0.001007
0.017029
-0.000519
0.004333
-0.002960
0.007263
0.002869
-0.004425
-0.011749
-0.005890
0.000916
0.007263
-0.015167
0.006287
0.003845
-0.004913
-0.006378
-0.019562
-0.013702
-0.016144
-0.010284
-0.008331
-0.007355
-0.009308
-0.008331
-0.022003
-0.025909
-0.018097
-0.015656
-0.011261
-0.016632
-0.020050
-0.013214
-0.010284
-0.026398
-0.031281
-0.030792
-0.021027
-0.012238
-0.020538
-0.034210
-0.024445
-0.030792
-0.016632
-0.030304
-0.042023
-0.031769
-0.030304
-0.025421
-0.024445
-0.027863
-0.031769
-0.022980
-0.026886
-0.020538
-0.031769
-0.024445
-0.016632
-0.017609
-0.019073
-0.023956
-0.018097
-0.019562
-0.019073
-0.018097
-0.014191
-0.010773
-0.017120
0.005798
0.002380
0.001892
-0.005402
-0.005890
0.008728
0.003357
0.004822
0.002869
0.015564
0.013611
0.013123
0.016541
0.018494
0.016541
0.020935
0.027283
0.012634
0.022888
0.026306
0.032166
0.023376
0.016052
0.014587
0.023865
0.031189
0.036560
0.059021
0.107361
0.197205
0.148376
-0.686554
-1.004425
-0.834991
0.095642
0.995056
0.995056
0.118103
-0.616730
-0.490753
-0.434601
-0.335480
-0.214386
-0.053741
0.035095
0.083923
0.088806
0.094666
0.098083
0.075134
0.073669
0.058044
0.059998
0.056091
0.045837
0.048767
0.044373
0.031677
0.029236
0.014099
0.019958
0.009705
-0.004425
-0.008820
0.005310
0.022400
0.027283
0.007263
-0.012726
-0.017120
-0.009308
-0.017120
-0.022003
-0.017609
-0.012726
-0.018097
-0.044464
-0.062042
-0.075714
-0.099152
-0.101593
-0.108429
-0.098663
-0.081573
-0.071808
-0.071320
-0.092316
-0.098175
-0.105988
-0.113800
-0.109406
-0.105011
-0.101105
-0.082550
-0.066925
-0.058136
-0.059601
-0.062531
-0.047394
-0.038116
-0.042511
-0.036163
-0.027863
-0.024445
-0.026398
-0.020538
-0.029327
-0.017609
-0.022491
0.007751
0.033142
0.062439
0.079041
0.115173
0.136169
0.153259
0.150818
0.138123
0.142517
0.145447
0.156677
0.182556
0.180603
0.196716
0.193787
0.187439
0.164490
0.160095
0.147400
0.143982
0.137146
0.112732
0.080505
0.083923
0.053162
0.047302
0.029236
0.033630
0.032654
0.028259
0.026306
0.014099
0.014099
0.009705
0.004333
0.016541
0.014099
0.006775
0.009216
0.025818
0.019958
0.012634
0.012146
0.011658
0.007751
0.002869
0.006287
0.016541
0.008728
0.011658
0.006775
0.003357
-0.000519
-0.004425
0.005798
0.003845
0.003845
0.005310
-0.001984
0.006775
0.003845
-0.007355
-0.011261
-0.014679
-0.010284
0.007751
0.000427
0.001892
-0.003448
-0.002472
-0.011749
-0.006866
-0.011261
-0.008820
0.010193
0.001404
-0.011261
-0.010284
0.000427
-0.003448
-0.007843
-0.013702
-0.010773
-0.000031
-0.002960
-0.003937
-0.001495
0.000916
-0.007843
-0.009796
-0.011749
-0.001007
0.004822
0.005798
-0.001495
-0.011261
0.004333
0.000916
-0.000031
0.001892
0.005798
0.009216
0.009216
0.012146
0.011658
0.012634
0.002380
-0.004913
-0.003937
-0.001495
0.000427
0.009216
-0.012238
-0.006378
-0.028839
-0.042023
-0.084503
-0.187531
-0.261749
0.143982
0.934509
0.955505
0.212830
-0.773468
-0.976105
-0.263214
-0.038116
0.092712
0.176697
0.093689
-0.056183
0.015076
0.019958
-0.101593
-0.198273
-0.259796
-0.281281
-0.267609
-0.235870
-0.204132
-0.164093
-0.127472
-0.102081
-0.096222
-0.096222
-0.076202
-0.045929
-0.012238
-0.001984
-0.005402
0.003845
0.006287
0.026306
0.010193
0.022888
0.026794
0.044373
0.041931
0.032654
0.053162
0.051208
0.032654
0.044373
0.034607
0.040955
0.042419
0.042419
0.041443
0.036560
0.035583
0.043396
0.027771
0.024841
0.018982
0.035583
0.033142
0.021423
0.027283
0.027283
0.031189
0.028748
0.014587
0.008240
0.016541
0.021912
0.030212
0.017029
0.016541
0.020447
0.010681
0.007263
0.009705
0.011658
0.014099
0.020447
0.007263
0.003845
0.015564
0.013611
0.007263
0.009216
-0.002960
0.003845
0.009216
0.001404
0.004822
0.022400
0.015076
0.000427
-0.008331
0.000916
0.001892
0.002869
0.004822
0.000916
0.009705
0.004822
-0.007355
-0.005402
-0.003937
0.001892
0.004333
-0.000031
-0.009796
0.004822
0.002380
-0.008820
-0.005890
-0.001007
-0.003448
-0.002960
0.003845
-0.002472
-0.005402
0.000427
0.002380
-0.003448
-0.009308
-0.001007
0.003845
0.000427
-0.010773
0.001404
0.000916
0.007751
-0.002960
0.000427
-0.010284
0.005310
0.000916
-0.001495
-0.003937
0.003357
0.021912
0.001404
-0.003937
-0.006378
0.008240
-0.011749
-0.003448
-0.001984
0.004333
0.007751
-0.002472
-0.006378
-0.006866
-0.003937
-0.007355
-0.003448
-0.004913
-0.002472
0.002380
0.005310
-0.001984
-0.012238
-0.012726
-0.000519
-0.002960
-0.009308
0.002869
0.010193
0.004333
0.000427
-0.000031
-0.003937
0.007751
-0.000519
0.001892
0.003845
0.000427
0.015076
0.002380
0.005798
0.014099
-0.001495
-0.018097
-0.031769
-0.055695
-0.089386
-0.116241
-0.154816
-0.166046
-0.099640
-0.051300
-0.035187
-0.027374
-0.062531
-0.070831
-0.115265
-0.135773
-0.144073
-0.195831
-0.334503
-0.167023
0.772400
0.995056
-0.001984
-1.004425
-1.004425
-0.223663
0.504822
0.527283
0.362732
0.439392
0.272888
0.061462
-0.106476
-0.188019
-0.218781
-0.214874
-0.194366
-0.166534
-0.127472
-0.090363
-0.064972
-0.039581
-0.027374
-0.006866
0.009216
0.008240
0.005798
0.011658
0.027771
0.013123
0.021423
0.015076
0.008240
0.001892
0.005798
-0.002472
0.003357
0.002380
-0.001495
0.008240
-0.003937
0.004822
0.005798
-0.007843
-0.006866
-0.005402
0.005310
0.001892
0.010681
0.003845
0.011169
0.009705
0.004333
0.003845
-0.001495
0.011169
0.014587
0.016052
0.008240
0.011169
0.012146
0.009216
0.015076
0.012634
0.007751
0.020935
0.021912
0.023865
0.022888
0.017517
0.012634
0.012146
0.010193
0.012146
0.021423
0.015564
0.012146
0.019958
0.012146
0.006775
0.015076
0.002869
0.008240
0.005310
0.012146
0.010681
0.009216
0.010681
0.004333
0.008728
-0.000519
0.006775
-0.004913
0.009705
0.001404
0.010681
0.010193
0.004333
0.001892
-0.010284
-0.001984
0.001404
0.005310
0.007751
-0.000519
0.009216
0.002869
0.000427
-0.001007
-0.009796
0.001404
0.007263
0.007751
0.000427
-0.000519
0.011169
-0.000519
-0.001984
-0.010773
-0.009308
-0.002960
-0.005890
0.006287
0.003845
-0.009308
-0.002960
-0.009308
-0.014679
0.000916
-0.007355
-0.002472
-0.004913
0.000916
0.003357
-0.019073
0.007263
-0.000031
-0.011749
-0.014191
-0.013214
-0.006866
0.004333
0.000427
-0.001495
-0.010773
-0.015167
-0.011749
-0.007355
-0.007843
-0.005890
0.004333
0.000427
0.012634
0.015076
-0.000519
0.010681
0.030212
0.031189
0.038025
0.029724
0.034607
0.050232
0.046814
0.041443
0.044373
0.017517
0.020447
0.012634
0.006287
-0.016144
-0.036163
-0.010773
0.046814
0.083923
0.175232
0.300720
0.299255
0.344177
0.335876
-0.348663
-1.004425
-1.004425
-0.342804
0.487732
0.726013
0.393494
-0.114288
-0.153839
-0.135284
-0.220734
-0.250031
-0.241241
-0.198273
-0.125519
-0.066925
-0.012238
0.036560
0.077087
0.100525
0.104431
0.112732
0.106873
0.109802
0.109314
0.095642
0.088318
0.089783
0.067322
0.069275
0.057556
0.036560
0.029724
0.031677
0.022400
0.013123
0.020447
0.011658
0.019958
0.008240
0.000427
0.006287
-0.001984
-0.000519
-0.000031
0.002380
-0.001495
0.006287
-0.002960
-0.007843
-0.003448
-0.009308
0.003845
0.002380
-0.003448
0.009705
0.007751
-0.002960
-0.006378
-0.005890
-0.003937
0.000427
0.006287
0.000427
0.009705
0.001892
0.006287
-0.002472
-0.007843
-0.001495
0.002380
0.001404
0.008240
0.001404
0.006287
0.002869
0.004333
0.003357
-0.002472
-0.008331
0.001404
0.008728
-0.001495
0.010681
-0.001007
-0.001007
0.004333
0.001892
-0.002472
-0.007843
0.011169
0.003845
-0.003448
-0.009796
-0.004913
-0.011261
-0.009796
-0.019073
-0.010773
-0.020538
-0.019562
-0.018097
-0.014191
-0.025909
-0.018097
-0.028839
-0.037628
-0.039581
-0.046417
-0.037140
-0.052277
-0.049347
-0.055206
-0.066437
-0.066925
-0.072296
-0.075226
-0.079132
-0.069366
-0.078644
-0.087433
-0.100128
-0.099152
-0.122101
-0.127960
-0.124542
-0.124542
-0.123077
-0.128448
-0.129913
-0.145050
-0.148956
-0.144073
-0.164093
-0.168976
-0.161652
-0.169952
-0.157257
-0.168976
-0.179230
-0.147980
-0.143097
-0.131866
-0.126495
-0.112335
-0.088409
-0.052765
0.001892
0.062439
0.094666
0.140564
0.171814
0.193787
0.229919
0.235779
0.235291
0.227966
0.228943
0.244568
0.267029
0.269470
0.287048
0.269958
0.255310
0.243103
0.218689
0.185486
0.143005
0.103455
0.063416
0.087341
0.194275
0.330017
0.342712
0.290955
0.152283
-0.469269
-0.926300
-0.608917
-0.234894
0.222107
0.533142
0.330017
0.098083
-0.155792
-0.364288
-0.219757
-0.183624
-0.192413
-0.165558
-0.104523
-0.037628
0.010193
0.043396
0.069763
0.096619
0.119568
0.116638
0.127380
0.113220
0.120544
0.122986
0.108826
0.104431
0.089783
0.087341
0.079041
0.056091
0.046326
0.035583
0.042419
0.035095
0.029724
0.020447
0.016052
0.017517
0.006775
-0.006378
-0.003448
-0.010773
-0.000519
-0.007843
-0.017609
-0.003937
-0.009308
-0.020538
-0.019562
-0.024445
-0.020538
-0.020050
-0.021515
-0.017120
-0.016632
-0.025909
-0.022003
-0.019562
-0.019562
-0.023956
-0.021027
-0.033234
-0.021515
-0.013702
-0.014679
-0.021515
-0.021027
-0.025909
-0.019073
-0.018585
-0.015167
-0.014679
-0.015656
-0.017120
-0.020050
-0.012726
-0.030304
-0.016144
-0.008820
-0.021515
-0.017120
-0.006866
-0.004425
-0.006378
-0.013214
-0.025909
-0.014191
-0.024933
-0.017609
-0.009308
-0.012238
-0.000519
-0.008820
-0.009308
-0.022003
-0.016632
-0.011261
-0.023468
-0.021027
-0.011749
-0.002960
-0.003448
-0.013702
-0.019562
-0.024445
-0.017609
-0.017609
-0.014191
-0.012726
-0.000519
-0.002472
-0.009796
-0.015656
-0.017120
-0.020050
-0.011749
-0.029327
-0.009308
-0.009796
-0.016144
-0.004913
-0.008331
-0.020538
-0.013702
-0.017120
-0.005402
-0.014679
-0.007355
-0.004425
-0.007355
-0.014191
-0.016632
-0.011749
-0.003448
-0.014191
-0.011261
-0.012238
-0.005402
0.006287
-0.009796
-0.006378
-0.013702
-0.019562
-0.022003
-0.007843
-0.009796
-0.019562
-0.012238
-0.019562
-0.019073
-0.025909
-0.031769
-0.022491
-0.031281
-0.033722
-0.032745
-0.021515
-0.019562
0.004822
0.071716
0.191345
0.315857
0.327087
0.238708
0.216248
-0.280792
-0.992706
-0.657257
-0.003448
0.308044
0.456482
0.330994
0.092224
-0.186554
-0.267609
-0.197296
-0.216339
-0.191437
-0.179230
-0.159698
-0.116241
-0.069366
-0.035187
-0.019073
-0.002472
0.009216
0.031189
0.028748
0.023376
0.024841
0.036560
0.026794
0.033630
0.023865
0.018982
0.015564
0.001404
-0.000031
-0.004913
-0.000031
-0.000031
-0.002472
-0.006378
-0.007843
0.000916
-0.010284
-0.017609
-0.007355
-0.010284
-0.005402
-0.010284
-0.006866
-0.003448
-0.002960
-0.010773
-0.022491
-0.023956
-0.001984
-0.010284
-0.003448
-0.017609
-0.010284
-0.006378
-0.017120
-0.011749
-0.016144
-0.025421
-0.001007
-0.012238
-0.003448
-0.009796
-0.004425
-0.006378
-0.006378
-0.007843
-0.002472
0.003845
0.006775
-0.004425
-0.000031
0.003845
0.004333
-0.000031
0.000916
-0.000519
0.003845
-0.000031
0.013611
-0.004425
0.004822
0.002869
0.001892
-0.005402
-0.004425
0.002869
0.002380
-0.002960
-0.000519
0.007263
0.005798
0.000916
0.000916
0.001404
0.004333
0.003845
0.001892
0.005798
0.000427
-0.001495
0.007263
0.008240
-0.013214
-0.006378
-0.002472
0.006775
0.003845
-0.000519
0.014587
-0.017609
-0.008820
-0.005402
-0.008331
-0.011749
-0.004913
0.000427
0.000916
-0.005890
-0.001007
-0.013702
-0.017609
-0.013702
-0.002960
-0.009308
-0.013702
-0.000031
-0.000031
-0.012726
-0.014679
-0.021027
-0.007843
-0.019073
-0.007355
-0.012726
-0.018097
-0.018585
-0.004913
-0.008331
-0.022491
-0.022980
-0.027374
-0.015167
-0.027374
-0.016144
-0.022491
-0.015167
-0.025421
-0.028351
-0.019073
-0.024445
-0.008331
-0.003448
0.009216
0.018494
0.019470
0.044861
0.049255
0.042419
0.059509
0.065857
0.049744
0.061951
0.065857
0.057068
0.048279
0.038025
0.025330
0.021912
-0.005402
-0.020538
0.044373
0.145935
0.228455
0.237244
0.007751
-0.272980
-0.262238
-0.515656
-0.733917
-0.234406
0.188904
0.319763
0.049744
-0.233917
-0.276398
-0.266632
-0.292023
-0.297394
-0.281281
-0.252472
-0.216827
-0.179718
-0.161163
-0.129425
-0.136749
-0.134796
-0.127472
-0.126984
-0.125031
-0.121124
-0.126984
-0.130890
-0.147980
-0.172394
-0.163605
-0.177277
-0.156769
-0.174347
-0.162628
-0.166534
-0.136749
-0.145538
-0.159698
-0.123077
-0.108917
-0.051300
-0.006866
0.035095
0.065369
0.121521
0.146423
0.147888
0.132263
0.125916
0.143494
0.181091
0.209900
0.234314
0.240173
0.227478
0.203552
0.186951
0.157654
0.146912
0.123474
0.096130
0.080017
0.054626
0.034607
0.021912
0.008240
-0.005402
0.010193
-0.011749
0.001404
-0.000031
-0.006378
-0.003448
-0.015656
-0.001984
-0.010284
-0.007843
-0.011749
-0.003937
0.005310
0.001892
0.003357
-0.006378
-0.003448
0.002380
-0.002472
-0.006866
0.014587
0.005798
-0.000519
0.007263
-0.005890
-0.003448
0.007263
-0.000519
0.003357
0.006775
0.015076
0.000916
0.005310
0.004822
0.001892
0.005310
0.003845
-0.001495
-0.001007
0.007751
0.005310
0.006775
0.018494
0.009216
-0.003937
-0.013702
0.003357
-0.006866
0.001892
0.000916
-0.000519
-0.004913
-0.000519
0.000916
-0.003448
0.000916
0.004333
0.018982
0.043396
0.036560
0.049255
0.059998
0.058533
0.061951
0.022888
0.013611
0.019470
0.036560
0.051697
0.050720
0.054138
0.057556
0.031189
0.020935
-0.010773
-0.006378
0.005310
0.005798
-0.000031
-0.025421
-0.040558
-0.056671
-0.058624
-0.061554
-0.068878
-0.057648
-0.040070
-0.059113
-0.039581
-0.048370
-0.049347
-0.051788
-0.060577
-0.042023
-0.040558
-0.036163
-0.039581
-0.042999
-0.045929
-0.058136
-0.057159
-0.102081
-0.088409
0.191345
0.622986
0.718201
0.511658
-0.021515
-0.937531
-1.004425
-0.596710
0.098083
0.579041
0.268982
0.103455
0.062439
-0.030304
-0.171417
-0.272491
-0.329620
-0.313995
-0.272980
-0.227081
-0.180206
-0.114288
-0.085480
-0.052277
-0.034210
-0.008331
-0.001007
0.000427
0.017029
0.018494
0.027283
0.034119
0.014587
0.013123
0.016052
0.001892
0.013123
-0.000031
0.006287
0.014587
0.007751
0.012634
0.013611
0.009216
-0.007355
0.004822
0.004333
0.013123
0.000916
0.014099
0.021423
0.017029
0.016052
0.018005
0.017517
0.023376
0.023865
0.025818
0.027771
0.034119
0.031677
0.030212
0.030701
0.029724
0.034119
0.039001
0.037537
0.037537
0.038513
0.037048
0.021912
0.030212
0.024841
0.031189
0.027771
0.032166
0.033142
0.026306
0.030701
0.024841
0.018005
0.012146
0.017029
0.025818
0.014587
0.005798
0.017029
0.021912
0.011658
0.010193
0.007263
0.012146
-0.001984
0.009705
-0.000031
0.018005
0.035583
0.027771
0.028748
0.022400
0.029724
0.026306
0.020935
0.023376
0.014587
0.013611
-0.001495
0.002869
0.007751
-0.003448
-0.006866
-0.013214
-0.022003
-0.018585
-0.019562
-0.026886
-0.053253
-0.064484
-0.060089
-0.060577
-0.070343
-0.080597
-0.065948
-0.056671
-0.046417
-0.046417
-0.051300
-0.050812
-0.054230
-0.022491
-0.012726
-0.007355
0.004822
-0.005402
0.002380
-0.003448
0.005798
0.003845
0.006775
0.009705
0.005798
0.010193
0.010193
0.000916
0.006775
0.003357
-0.006378
-0.001495
0.003357
0.000427
0.002869
-0.005890
-0.001984
-0.007843
-0.006378
-0.000031
-0.015167
-0.002960
-0.010284
-0.001984
0.001404
-0.001007
-0.009796
0.007263
-0.010773
0.000916
-0.009308
-0.006378
0.010681
0.010681
-0.002472
0.004333
0.005798
0.000916
0.008728
0.001892
0.006775
0.008240
0.004333
0.025818
0.005310
0.010681
0.001404
0.000916
0.001404
0.002380
-0.000519
0.015076
0.003357
0.003845
-0.001984
-0.009308
-0.001495
-0.014191
-0.016144
-0.013702
-0.006866
-0.007843
-0.014679
0.000427
-0.001984
-0.016144
-0.012726
-0.009796
-0.009308
-0.002472
-0.007843
-0.002472
0.011169
0.012634
0.022400
0.027771
0.055603
0.114685
0.226501
0.303650
-0.180206
-1.004425
-1.004425
-0.506378
0.465271
0.995056
0.640076
-0.216827
-0.447296
-0.510773
-0.454620
-0.347198
-0.188995
-0.068390
0.001892
0.062439
0.089783
0.115173
0.123962
0.121521
0.126892
0.116638
0.098083
0.086853
0.086365
0.093689
0.100037
0.101990
0.093201
0.090759
0.064880
0.022888
-0.041046
-0.086945
-0.078644
-0.035675
0.003357
0.032654
0.015076
-0.016632
-0.057159
-0.078156
-0.090851
-0.099640
-0.125031
-0.113800
-0.102570
-0.090851
-0.094269
-0.081573
-0.086945
-0.064972
-0.047394
-0.037140
-0.026886
-0.021515
-0.012238
-0.000031
0.009216
0.018494
0.003845
0.002869
0.013123
0.020935
0.034607
0.034119
0.044861
0.051208
0.047791
0.033630
0.033142
0.041443
0.045837
0.043396
0.055115
0.033142
0.036560
0.035095
0.040466
0.032654
0.032654
0.037048
0.025818
0.026306
0.033142
0.029724
0.017517
0.008240
0.013611
0.021912
0.014099
0.014099
0.010681
0.004822
0.025818
0.000916
0.006287
-0.005890
0.002380
0.000916
0.007751
0.003845
0.005798
0.020447
0.012146
-0.000519
-0.001007
0.001892
0.005310
0.002869
0.004822
0.010681
0.015076
0.016052
0.004822
0.006775
0.005310
0.010681
0.009705
0.007751
0.007263
0.021912
0.013123
0.013611
-0.000519
0.007751
0.017029
0.008240
0.006775
0.027283
0.012146
0.024353
0.015564
0.011169
0.008728
0.008728
0.026794
0.031677
0.019470
0.030701
0.024353
0.037537
0.031189
0.020935
0.022888
0.034119
0.039001
0.033630
0.045349
0.048279
0.065857
0.058533
0.053650
0.059021
0.060486
0.059998
0.049255
0.056091
0.065857
0.058044
0.074646
0.071228
0.076599
0.059509
0.066345
0.069275
0.080017
0.084900
0.071228
0.072693
0.084412
0.074158
0.101013
0.100037
0.121521
0.130310
0.143494
0.148865
0.152771
0.134216
0.114685
0.068787
0.023865
0.024353
0.050232
0.066345
0.041931
0.022888
0.025818
0.011169
0.006775
-0.029327
-0.056183
-0.079620
-0.093781
-0.092804
-0.095245
-0.099640
-0.099152
-0.099152
-0.097198
-0.087433
-0.084991
-0.070343
-0.060089
-0.063507
-0.072784
-0.054230
-0.049835
-0.055206
-0.039581
-0.037628
-0.026398
-0.029816
-0.032745
-0.026398
-0.020538
-0.012726
-0.005402
-0.008820
-0.010773
-0.001495
0.001404
0.005798
0.000427
0.009705
-0.008331
-0.014191
-0.011261
-0.008820
0.004333
-0.011749
0.003357
-0.001007
-0.009796
-0.006378
-0.008820
-0.004425
-0.009308
-0.015656
0.002869
-0.006378
-0.002960
-0.007843
0.014587
-0.038605
-0.070343
-0.041046
0.036560
0.108826
0.205505
0.369568
0.321228
0.149353
-0.353058
-1.004425
-0.561554
0.659119
0.753357
0.133240
-0.064484
-0.099640
-0.138214
-0.111359
-0.130890
-0.128937
-0.116730
-0.089874
-0.080597
-0.069855
-0.067902
-0.045441
-0.054718
-0.047882
-0.043488
-0.036652
-0.031281
-0.043488
-0.044952
-0.049835
-0.042999
-0.044464
-0.060089
-0.067902
-0.075714
-0.072296
-0.064972
-0.081085
-0.082550
-0.087433
-0.097198
-0.091339
-0.098663
-0.110382
-0.105011
-0.125519
-0.121124
-0.124054
-0.124054
-0.138214
-0.137726
-0.144073
-0.153351
-0.151886
-0.154327
-0.158722
-0.156769
-0.165070
-0.164581
-0.169952
-0.175323
-0.165558
-0.179718
-0.174347
-0.160675
-0.142120
-0.120636
-0.106964
-0.104034
-0.083038
-0.048370
0.006287
0.076599
0.113220
0.147888
0.180603
0.223572
0.248962
0.237732
0.237732
0.243103
0.249939
0.273376
0.284607
0.297302
0.294373
0.288025
0.258728
0.243591
0.229919
0.242615
0.245056
0.253845
0.247498
0.232849
0.175720
0.095642
0.035583
-0.008820
-0.007843
0.035583
0.079041
0.091248
0.093689
0.076599
0.056580
0.022888
-0.017609
-0.024445
-0.033234
-0.051300
-0.062531
-0.067413
-0.077667
-0.080597
-0.076202
-0.073273
-0.060577
-0.049835
-0.044464
-0.042511
-0.023956
-0.026886
-0.017609
-0.025909
-0.014679
-0.015167
-0.018585
-0.007843
-0.003937
-0.006866
-0.006378
-0.001007
-0.015656
-0.012726
-0.000031
-0.001984
0.001404
-0.013214
-0.013702
0.000916
-0.007843
-0.019073
-0.006866
-0.022980
-0.008820
-0.014679
-0.007843
-0.015167
-0.010284
-0.010284
-0.017120
-0.016144
-0.022491
-0.021515
-0.023956
-0.016144
-0.004425
-0.010773
-0.011749
-0.022980
-0.019562
-0.011261
-0.024933
-0.003937
-0.008331
-0.026398
-0.004425
-0.016632
-0.031769
-0.022003
-0.021515
-0.019562
-0.019073
-0.016144
-0.012726
-0.022491
-0.013214
-0.022980
-0.014679
-0.028839
-0.012238
-0.016632
-0.021515
-0.007843
-0.002960
-0.010284
-0.015167
-0.020538
-0.015656
-0.022003
-0.010284
-0.024445
-0.013702
-0.001495
-0.004913
-0.003937
-0.013214
-0.016632
-0.017609
-0.010773
-0.022491
-0.014191
-0.011261
-0.005890
-0.005402
-0.024445
-0.026398
-0.032257
-0.020538
0.044373
0.211853
0.368591
0.340759
0.091736
-0.552277
-1.004425
-0.418976
0.080017
0.498474
0.444763
0.088806
-0.178741
-0.204132
-0.136261
-0.167511
-0.161652
-0.139679
-0.119171
-0.079620
-0.045441
-0.025909
0.003845
0.026794
0.028748
0.036560
0.058533
0.045349
0.048279
0.056091
0.065857
0.068298
0.065857
0.080994
0.095642
0.092712
0.088318
0.095642
0.078064
0.074646
0.056580
0.050232
0.053162
0.051208
0.055115
0.028259
0.032166
0.030212
0.021912
-0.006378
-0.014679
-0.043488
-0.050323
-0.064484
-0.069855
-0.084015
-0.073761
-0.066925
-0.077667
-0.065948
-0.071320
-0.083038
-0.076202
-0.072296
-0.058136
-0.052277
-0.059113
-0.039093
-0.030304
-0.036163
-0.020050
-0.013214
-0.014191
-0.015656
-0.004913
-0.003448
0.000427
0.001404
0.009216
0.005310
0.000916
0.012634
0.003845
0.010681
0.006287
0.020447
0.020935
0.008240
0.014099
0.011658
0.010681
-0.001007
-0.003937
0.003357
0.018982
0.016541
0.013123
0.003845
0.002869
0.001892
-0.001495
0.004822
-0.001984
-0.003937
0.006287
-0.005890
-0.012238
-0.002960
-0.004425
-0.010284
-0.014679
-0.002960
-0.008331
-0.011749
-0.006866
0.000916
0.000916
-0.006378
-0.000031
-0.010773
-0.009308
-0.006378
0.000427
-0.000031
0.000916
-0.004425
0.004822
0.006775
-0.001007
-0.010284
-0.007355
-0.000519
0.002380
0.001404
0.002380
-0.001984
-0.008820
-0.014679
-0.017609
-0.013702
-0.004913
-0.001007
-0.001007
-0.008331
-0.011261
-0.006378
-0.012726
-0.017609
-0.024933
-0.005402
-0.012238
-0.009796
-0.010284
-0.016632
-0.008820
-0.015656
-0.016632
-0.020538
-0.021027
-0.014191
-0.022980
-0.021027
-0.006378
-0.006378
-0.014191
-0.021515
-0.022980
-0.009308
-0.016632
-0.018097
-0.010773
-0.001007
0.005798
0.013611
-0.003937
0.005310
0.007263
0.010681
0.021423
0.081970
0.209412
0.304138
0.335876
0.145447
-0.061554
-0.307648
-0.641144
-0.387238
0.133728
0.407654
0.479431
0.171814
-0.122589
-0.127472
-0.112823
-0.150421
-0.160675
-0.164581
-0.146027
-0.098175
-0.066925
-0.054718
-0.041046
-0.032745
-0.050323
-0.043976
-0.036652
-0.040070
-0.044952
-0.061554
-0.068390
-0.081085
-0.080109
-0.083038
-0.086945
-0.072784
-0.068878
-0.073761
-0.086456
-0.092804
-0.094269
-0.093781
-0.086945
-0.097687
-0.102570
-0.096222
-0.105011
-0.120148
-0.132355
-0.133331
-0.125519
-0.121613
-0.132355
-0.142609
-0.149445
-0.141632
-0.130402
-0.146515
-0.142609
-0.136261
-0.137238
-0.133820
-0.116241
-0.116730
-0.102081
-0.101593
-0.074738
-0.029816
0.008240
0.031677
0.074158
0.101013
0.130310
0.123474
0.090271
0.095154
0.096130
0.122009
0.138611
0.172302
0.175720
0.173279
0.168396
0.164001
0.129333
0.119568
0.090271
0.085876
0.058044
0.030701
0.022888
0.002380
0.008240
-0.002960
-0.009308
-0.017120
-0.022491
-0.012726
-0.026398
-0.018585
-0.011261
-0.004425
-0.000519
-0.000519
-0.017609
-0.007355
-0.014191
-0.007843
0.000427
0.008728
0.007751
0.005798
0.004333
0.006775
0.003357
0.004822
0.007751
0.002380
0.007751
0.011169
0.009216
0.006775
0.001892
0.002869
0.005310
0.005310
-0.000031
0.003357
0.004822
0.012146
0.006775
0.009705
0.007263
0.000916
-0.013702
-0.001007
0.004333
0.011169
0.020935
0.009705
0.003845
0.000916
0.009216
0.001892
-0.000031
0.006287
0.004822
0.009216
0.006775
0.001404
0.014587
-0.004425
0.002869
-0.008820
-0.001495
-0.003448
0.016052
-0.003448
-0.006378
-0.003448
-0.005402
-0.007355
-0.007843
-0.003937
0.000916
0.017517
0.019958
0.033142
0.023865
0.050232
0.062439
0.085388
0.096130
0.065857
0.029724
0.031677
0.015076
-0.009308
-0.020050
0.001892
0.036560
0.010193
0.120056
0.540955
0.619568
0.310486
-0.271027
-0.817413
-0.638702
-0.093292
0.132751
0.220642
-0.061066
-0.003937
0.058044
-0.028351
-0.139191
-0.212921
-0.256378
-0.246124
-0.218292
-0.173370
-0.136261
-0.110870
-0.090363
-0.053741
-0.047882
-0.036163
-0.027374
-0.020538
-0.013214
0.003845
0.008240
-0.000031
-0.000519
0.001892
0.003357
-0.000519
-0.006378
-0.005890
0.014099
0.005798
0.003845
-0.001495
0.004822
0.005798
-0.002472
-0.001007
0.004822
-0.000031
0.012634
0.002869
0.011658
0.015564
0.007263
0.007263
0.002869
0.004822
0.008240
0.015076
0.017517
0.015564
0.012146
0.007751
0.006287
0.013123
0.013123
0.013123
0.017029
0.018982
0.020447
0.027283
0.015564
0.010193
0.012634
0.014099
0.019470
0.017029
0.019470
0.012146
0.015076
0.016541
0.023376
0.017029
0.012146
0.023865
0.017029
0.029236
0.018494
0.032166
0.024353
0.016052
0.012146
0.013123
0.016052
0.015564
0.025330
0.021912
0.027771
0.028748
0.013123
0.006775
0.013611
0.016052
0.015564
0.017517
0.017029
0.021912
0.016541
0.018982
0.011169
0.020935
0.013611
0.016541
0.007751
0.020447
0.017517
0.019470
0.013611
0.012146
0.005798
0.014099
0.006287
-0.001495
0.018005
0.004333
0.015076
0.004822
0.002380
0.007263
0.007263
0.000916
-0.000031
0.005310
0.003845
0.006287
0.006775
-0.008820
-0.008331
0.002380
0.000427
-0.002472
0.011658
-0.003937
0.013123
0.000916
-0.000031
0.001892
-0.000519
-0.005890
0.006287
-0.001495
0.007263
0.001404
0.003845
0.003357
0.001892
-0.001495
-0.010773
0.006287
0.007751
0.000427
-0.001984
0.000427
-0.011749
-0.009308
-0.034698
-0.138702
-0.261261
-0.180695
0.574646
0.995056
0.717224
-0.073273
-1.004425
-1.004425
-0.630890
0.182556
0.268982
0.378845
0.336853
0.089783
-0.134796
-0.281281
-0.332062
-0.322784
-0.284210
-0.250031
-0.186066
-0.139191
-0.092316
-0.046417
-0.017120
0.006287
0.027283
0.028748
0.043884
0.051208
0.058533
0.054138
0.057068
0.051697
0.041443
0.031677
0.035583
0.031189
0.036560
0.027283
0.036072
0.022400
0.020447
0.023376
0.014587
0.019470
0.014099
0.013611
0.015076
0.019470
0.022888
0.028259
0.013123
0.026306
0.018494
0.013611
0.025330
0.027771
0.024353
0.022888
0.028259
0.028259
0.025818
0.032166
0.006775
0.028748
0.030212
0.032654
0.038025
0.025818
0.027771
0.023865
0.023376
0.021912
0.014099
0.016541
0.035095
0.029236
0.024841
0.015076
0.021912
0.017517
0.021912
0.018982
0.021423
0.023376
0.023865
0.023376
0.019470
0.019958
0.009216
0.014587
0.014587
0.015564
0.018494
0.024353
0.018005
0.020447
0.014587
0.023865
0.017517
0.016541
-0.001495
0.017517
0.021423
0.021912
0.016052
0.017029
0.017517
0.010193
0.001892
0.017517
0.016052
0.010681
0.023865
0.007263
0.015076
0.019958
0.020935
0.006775
0.003357
0.006775
0.018494
0.015076
0.009216
0.008728
0.008728
0.013611
0.006287
-0.001984
0.003845
0.023376
0.023376
0.003845
-0.005402
0.003357
-0.008331
-0.008820
-0.008820
-0.009308
-0.011261
-0.022003
-0.009308
-0.010284
-0.015167
-0.016632
-0.027374
-0.030792
-0.033234
-0.026398
-0.024445
-0.048859
-0.042511
-0.047394
-0.026398
-0.020050
0.004333
0.017517
0.017029
0.018494
0.052185
0.059509
0.056580
0.030701
-0.006378
-0.067413
-0.096710
-0.080109
-0.027374
-0.013702
-0.161652
-0.213898
0.381775
0.995056
0.995056
0.223083
-1.004425
-1.004425
-0.851593
0.014587
0.329041
0.313416
0.269958
0.215271
-0.006378
-0.213409
-0.315460
-0.341339
-0.339386
-0.306183
-0.260284
-0.210480
-0.169952
-0.129425
-0.082062
-0.042023
-0.017609
0.003357
0.009705
0.034607
0.038513
0.040466
0.037048
0.044373
0.052673
0.047791
0.055603
0.047791
0.046326
0.053650
0.040466
0.035095
0.051208
0.034119
0.046814
0.057068
0.044861
0.043884
0.038513
0.040466
0.030701
0.037537
0.043396
0.045837
0.038513
0.042908
0.039978
0.051208
0.035095
0.048279
0.042419
0.046326
0.045837
0.049744
0.040466
0.057068
0.057068
0.046326
0.045837
0.045349
0.045837
0.048279
0.046326
0.045349
0.059998
0.062439
0.050720
0.041931
0.041443
0.037537
0.049744
0.032166
0.045837
0.051208
0.051697
0.039490
0.035095
0.031189
0.036072
0.041931
0.025330
0.035583
0.029236
0.036072
0.038025
0.020935
0.028748
0.027771
0.031677
0.013123
0.013611
0.025330
0.029724
0.021912
0.019958
0.022400
0.018005
0.018982
0.016541
0.011169
0.017029
0.018494
0.026306
0.010681
0.005798
0.009705
0.007751
-0.001984
0.004333
0.007263
0.004333
0.006287
0.000427
-0.001007
0.004333
-0.010284
-0.003937
0.000427
0.008240
0.033142
0.035095
0.058533
0.068787
0.066345
0.066833
0.053162
0.038025
0.036072
0.041443
0.036072
0.062439
0.092712
0.100525
0.094666
0.069275
0.039490
0.007751
-0.016144
-0.012238
-0.009308
-0.022980
-0.009308
-0.012238
-0.006866
-0.007843
-0.024445
-0.064972
-0.104034
-0.119659
-0.160675
-0.181671
-0.159210
-0.147980
-0.151398
-0.084503
0.075134
0.209412
0.304626
0.236267
0.141052
0.087830
-0.265656
-0.716339
-0.575714
-0.361359
-0.104034
0.204529
0.347595
0.191345
-0.222687
-0.274445
-0.177277
-0.226593
-0.293488
-0.306183
-0.298859
-0.247101
-0.216827
-0.171417
-0.126495
-0.104523
-0.068390
-0.040558
-0.016144
-0.008820
0.004333
0.021912
0.010681
0.013611
0.012146
0.008240
0.008240
0.006287
0.010193
0.003357
0.006775
-0.001984
0.002869
-0.007843
-0.014679
-0.013702
-0.018585
-0.008331
-0.018097
-0.017120
-0.020538
-0.020538
-0.023468
-0.032745
-0.037628
-0.038116
-0.033722
-0.043976
-0.042023
-0.043976
-0.051300
-0.054718
-0.052765
-0.074249
-0.056671
-0.060089
-0.066925
-0.066437
-0.069366
-0.063507
-0.057648
-0.066437
-0.067902
-0.065460
-0.044464
-0.043488
-0.028839
-0.021027
0.003357
0.012634
0.039490
0.082947
0.117615
0.122986
0.155212
0.184021
0.197693
0.198181
0.193787
0.178650
0.196228
0.215759
0.216736
0.222595
0.200623
0.204529
0.186462
0.176208
0.134705
0.124939
0.107849
0.092712
0.065857
0.045349
0.043396
0.043884
0.017029
0.014099
0.014587
0.009216
0.010681
0.014099
0.017517
0.036560
0.048279
0.040466
0.039490
0.044861
0.044861
0.037537
0.046814
0.020935
0.024841
0.032654
0.032654
0.032654
0.040955
0.045349
0.039001
0.026306
0.010681
0.018005
0.007751
0.011169
-0.001007
-0.014679
-0.018585
-0.018097
-0.024933
-0.017609
-0.007843
-0.000519
-0.012238
-0.017120
-0.021027
-0.024933
-0.006866
0.008728
0.008728
0.000427
0.008240
0.014099
0.025330
0.029236
0.037048
0.047791
0.048767
0.050232
0.053650
0.044373
0.038513
0.040955
0.036560
0.033142
0.031189
0.025330
0.005798
-0.002472
-0.000031
0.067322
0.214783
0.370544
0.520935
0.545837
-0.118195
-0.901398
-1.004425
-0.647980
0.263611
0.727966
0.508728
-0.016632
-0.126007
-0.151886
-0.237335
-0.283234
-0.264191
-0.221222
-0.190460
-0.143585
-0.101593
-0.063019
-0.037140
-0.020538
0.002380
0.015564
0.025818
0.028748
0.025818
0.019958
0.005798
0.018005
0.010193
0.007263
0.002869
0.010193
0.004333
-0.001984
-0.007843
-0.014679
-0.001007
-0.015167
-0.005402
-0.008820
-0.020050
-0.009308
-0.011749
-0.008331
-0.003448
-0.016144
-0.009308
-0.015167
-0.013702
-0.006378
-0.007355
0.005310
0.002380
-0.000519
-0.001984
-0.008331
-0.004425
-0.003937
-0.008331
-0.002472
0.004333
-0.004913
-0.010284
-0.001495
-0.008331
-0.016632
-0.016144
0.000916
0.016541
0.008728
-0.005890
-0.000519
-0.005402
-0.011261
-0.003448
-0.000031
-0.003448
0.002380
0.014099
0.012146
0.021912
0.019470
0.020447
0.026306
0.017029
0.019958
0.017517
0.017029
0.030701
0.021912
0.018494
0.019470
0.012634
0.013611
0.015076
0.011658
0.019470
0.014587
0.002380
0.003357
-0.008331
-0.022003
-0.032745
-0.019073
-0.015167
-0.023468
-0.019562
-0.035187
-0.013702
-0.014191
-0.015167
-0.014679
-0.013214
-0.006378
-0.026398
-0.034210
-0.038605
-0.049835
-0.035675
-0.024933
-0.027863
-0.030304
-0.035675
-0.014679
-0.028839
-0.042023
-0.049835
-0.037140
-0.038605
-0.031769
-0.035675
-0.048370
-0.023956
-0.033234
-0.023468
-0.015656
-0.011261
-0.014679
-0.020050
-0.008331
-0.006378
-0.009308
-0.005402
0.017517
0.018982
0.019470
0.020447
0.011658
0.006775
0.017029
0.009705
0.022888
0.013611
0.008240
0.010681
0.023865
0.016541
0.008728
0.010681
0.012634
0.007751
0.009216
-0.009308
-0.004913
-0.011261
-0.012726
0.009705
0.075134
0.206970
0.362244
0.421326
0.271423
0.014587
-0.450226
-0.709991
-0.412140
-0.077179
0.329041
0.405701
0.263123
-0.085968
-0.244171
-0.125519
-0.129913
-0.191925
-0.214874
-0.197296
-0.173370
-0.135773
-0.103058
-0.058136
-0.042023
-0.016144
-0.011749
0.003845
0.007263
0.009705
0.020447
0.022400
0.011658
0.018494
0.011169
0.000916
0.010193
-0.008820
-0.008331
0.004333
-0.002472
0.001404
0.001892
-0.006866
-0.021027
-0.004913
-0.001007
-0.005890
-0.001007
-0.006866
-0.003448
0.008240
-0.012726
-0.012726
-0.003448
-0.003937
0.004822
-0.006866
-0.001984
-0.000519
-0.002960
0.000916
-0.003937
-0.010284
-0.009796
-0.015656
0.000427
-0.011261
-0.007355
-0.007355
0.006287
0.000427
0.001892
0.018005
0.037048
0.056580
0.069275
0.044861
0.018982
-0.003937
-0.007843
0.006287
0.023865
0.029236
0.037048
0.026794
0.024841
0.027283
0.015564
0.005798
-0.014191
-0.027374
-0.040070
-0.048370
-0.047882
-0.051788
-0.030304
-0.044952
-0.044464
-0.047394
-0.041046
-0.043976
-0.054230
-0.050812
-0.045441
-0.036652
-0.031769
-0.040558
-0.046906
-0.028839
-0.029327
-0.039581
-0.025909
-0.027374
-0.023956
-0.017120
-0.009796
-0.005890
-0.010284
-0.006378
-0.007843
0.000427
0.014099
0.013123
0.018982
0.027283
0.021912
0.018982
0.029236
0.033142
0.022888
0.038025
0.033630
0.029724
0.024353
0.039490
0.025818
0.012634
0.007263
0.020447
0.021423
0.016541
0.016052
-0.000031
0.000916
-0.011261
-0.006378
-0.017120
-0.025909
-0.024445
-0.029816
-0.017609
-0.024445
-0.025909
-0.026398
-0.021515
-0.030792
-0.037628
-0.039093
-0.032257
-0.025909
-0.012238
-0.002960
-0.017120
-0.019562
-0.018097
-0.023468
-0.037628
-0.046906
-0.041046
-0.041046
0.085876
0.303162
0.570740
0.429626
0.109314
-0.250519
-0.639679
-0.346222
0.123474
0.148376
0.083435
0.027771
0.059998
-0.098663
-0.181671
-0.051788
-0.133820
-0.212921
-0.255890
-0.262238
-0.266632
-0.235870
-0.229523
-0.208527
-0.183136
-0.157745
-0.135773
-0.120148
-0.106476
-0.100616
-0.105988
-0.104523
-0.105011
-0.101105
-0.101105
-0.091339
-0.074738
-0.079132
-0.084991
-0.101593
-0.101105
-0.106964
-0.111359
-0.110870
-0.089874
-0.085968
-0.083527
-0.086456
-0.070831
-0.052765
-0.040558
-0.033722
-0.029816
0.007263
0.052185
0.073669
0.091736
0.127869
0.159607
0.185486
0.156189
0.156677
0.149841
0.180603
0.194763
0.233337
0.269958
0.322693
0.347595
0.374939
0.320740
0.100525
-0.002960
0.032654
0.097107
0.122498
0.124451
0.106384
0.059021
0.023865
-0.009796
-0.049347
-0.080597
-0.082550
-0.080109
-0.087433
-0.082062
-0.074738
-0.071320
-0.064484
-0.059113
-0.050812
-0.033722
-0.019073
-0.012238
0.002380
-0.012238
0.005798
0.006287
0.012146
0.025818
0.014587
0.010193
0.027283
0.028259
0.011658
0.013611
0.017517
0.025818
0.021912
0.034607
0.026794
0.031189
0.020447
0.025330
0.032166
0.020447
0.020447
0.027283
0.020935
0.023865
0.020447
0.020447
0.017517
0.012146
0.024353
0.010193
0.034607
0.021423
0.022400
0.021912
0.014099
0.009705
0.005310
0.015076
0.005798
0.011169
0.017517
0.022888
0.015076
0.008728
-0.000519
-0.006866
-0.001007
-0.003937
0.002869
-0.007843
-0.009308
-0.004913
-0.006866
-0.019562
-0.025909
-0.029327
-0.023468
-0.029327
-0.017120
-0.020050
-0.027863
-0.018585
-0.031769
-0.049835
-0.038605
-0.052277
-0.052765
-0.050323
-0.020538
-0.033722
-0.020538
0.056091
0.037048
0.044861
0.130798
0.179138
0.071228
-0.263214
-0.419464
-0.106476
-0.011749
-0.042999
-0.011749
0.014099
-0.073761
-0.158722
-0.016144
-0.085968
-0.136261
-0.150909
-0.160675
-0.156281
-0.142120
-0.120636
-0.098175
-0.068878
-0.048370
-0.028351
-0.019562
-0.006378
-0.005890
0.002869
0.004822
0.018494
0.002380
0.007751
0.011658
0.018005
0.010681
-0.003448
-0.001495
-0.001495
0.000427
0.002869
0.010681
0.028748
0.025818
0.015076
0.022400
0.012634
0.020447
0.022888
0.026794
0.025818
0.040466
0.051697
0.046814
0.033630
0.040955
0.039490
0.034119
0.040466
0.043396
0.034607
0.031677
0.035583
0.034607
0.028748
0.024353
0.030701
0.030212
0.033630
0.053650
0.046814
0.031677
0.017517
0.002380
0.012146
0.009705
0.001404
0.009705
0.016541
0.014587
0.032166
0.022400
0.009216
0.007751
0.010193
0.016052
0.009216
0.001892
0.003357
0.015076
0.020935
0.026306
0.015076
0.023865
0.019958
0.020447
0.014099
0.027283
0.029236
0.018005
0.018494
0.013611
0.019470
0.013611
0.011658
0.018005
0.009216
0.021423
0.020935
0.010681
0.005310
0.000427
0.011658
-0.001495
0.006287
0.000916
0.008240
0.011169
0.002869
-0.000519
0.003357
0.005798
-0.001007
0.004333
0.001892
0.007263
0.003845
0.009216
0.008728
0.006775
0.005798
-0.000519
0.006775
0.000427
0.007263
0.002869
0.007751
0.005798
0.008240
0.001404
-0.003937
-0.012726
-0.011261
0.009705
0.000427
-0.000031
-0.004913
-0.011261
-0.009796
-0.018097
-0.008820
-0.007355
-0.005402
-0.006866
-0.008331
-0.015656
-0.016632
-0.016144
-0.018585
-0.014679
-0.003937
-0.008331
-0.008331
-0.011749
-0.010773
-0.013702
-0.017609
-0.021027
-0.034698
-0.050323
-0.033722
-0.036652
-0.064972
-0.054230
0.131287
0.532654
0.546814
0.251892
-0.369659
-0.993195
-0.400909
0.007263
0.234802
0.169861
0.129333
-0.151886
-0.138214
0.010681
-0.102570
-0.173370
-0.211945
-0.213898
-0.201202
-0.178253
-0.155304
-0.134308
-0.101593
-0.062042
-0.049347
-0.015656
-0.001007
0.004333
0.018005
0.036072
0.037537
0.023376
0.016052
-0.007355
-0.081085
-0.089386
-0.033722
0.015076
0.030212
0.014099
0.000916
-0.005890
-0.021515
-0.035187
-0.038605
-0.030304
-0.023468
-0.015167
-0.007355
-0.003448
0.021912
0.029724
0.036560
0.051208
0.050232
0.053650
0.051208
0.044861
0.031189
0.033630
0.055115
0.047302
0.037537
0.038513
0.039490
0.029236
0.015076
0.002869
-0.005402
0.001404
0.001404
-0.010284
-0.016144
-0.019562
-0.019073
-0.034210
-0.045929
-0.047394
-0.045441
-0.060089
-0.050812
-0.058624
-0.071320
-0.067902
-0.081573
-0.091339
-0.090851
-0.088409
-0.087921
-0.096222
-0.087433
-0.091827
-0.089386
-0.084015
-0.105011
-0.099152
-0.090851
-0.088409
-0.097687
-0.079132
-0.074249
-0.078644
-0.056183
-0.059601
-0.064972
-0.050323
-0.022491
-0.004425
0.041931
0.066833
0.105896
0.129822
0.138123
0.149353
0.145447
0.131287
0.141541
0.139099
0.172791
0.186951
0.206482
0.192810
0.184021
0.176208
0.163025
0.145935
0.120544
0.111755
0.093201
0.073181
0.057556
0.028259
0.022400
0.013123
0.005310
-0.007355
0.001404
-0.001007
-0.006866
-0.008820
-0.011749
-0.007843
-0.010284
-0.008820
-0.017609
-0.011261
-0.015167
-0.007355
-0.007355
-0.017609
-0.014191
-0.019562
-0.024445
-0.021515
-0.021515
-0.022980
-0.007843
-0.021515
-0.029816
-0.025909
-0.027863
-0.028839
-0.032745
-0.028839
-0.030792
-0.021027
-0.020050
-0.041046
-0.030304
-0.034698
-0.029816
-0.032257
-0.037140
-0.026398
-0.025421
-0.024933
-0.025421
-0.044952
-0.065460
-0.077667
-0.086945
-0.131378
-0.261261
-0.094269
0.637634
0.995056
0.901306
-0.048370
-1.004425
-1.004425
-0.443390
0.282654
0.475525
0.196228
0.191833
0.107849
-0.063995
-0.157257
-0.215363
-0.228058
-0.226593
-0.215851
-0.223175
-0.206085
-0.161652
-0.130402
-0.099640
-0.057159
-0.047882
-0.018585
0.003357
0.020935
-0.000031
-0.001984
-0.023956
-0.023956
-0.036652
-0.055206
-0.048370
-0.020538
-0.010773
0.004333
-0.000519
0.006775
0.004333
-0.005402
-0.000519
0.008728
0.025330
0.029236
0.023376
0.028748
0.031189
0.033142
0.026306
0.029236
0.028259
0.039978
0.044861
0.041443
0.043396
0.039001
0.043396
0.041931
0.036072
0.035095
0.030701
0.042908
0.040955
0.044861
0.035095
0.036072
0.042908
0.027283
0.037048
0.039978
0.035095
0.030701
0.025330
0.029236
0.037537
0.018494
0.015076
0.019470
0.032166
0.024353
0.035095
0.021423
0.007751
0.018494
0.013123
0.009705
0.015564
0.012146
0.017517
0.028259
0.009705
0.006287
0.012634
0.005310
0.011658
0.006775
0.012146
0.001892
0.016541
0.011658
0.000427
0.004822
0.010193
0.001404
-0.005890
-0.004425
-0.003937
-0.000519
0.006775
0.004822
-0.001495
-0.000031
-0.013214
-0.019562
-0.008331
-0.000519
-0.007843
-0.000519
-0.010773
-0.013214
-0.010284
-0.014679
-0.019073
-0.009796
-0.009308
-0.009796
-0.014191
-0.007355
-0.001984
-0.003937
-0.022491
-0.022491
-0.024445
-0.014191
-0.015167
-0.018585
-0.016144
-0.017120
-0.011261
-0.022491
-0.018585
-0.021027
-0.015656
-0.019073
-0.006378
-0.005890
-0.011261
-0.001984
-0.005890
-0.017609
-0.019073
-0.013702
-0.002960
-0.015167
-0.009796
-0.007843
0.002380
-0.001984
0.000916
-0.016144
-0.016632
-0.000519
0.023376
0.007263
-0.086456
-0.164093
-0.076691
-0.015167
-0.014679
-0.164581
-0.129425
0.332947
0.323669
-0.147980
-0.292999
-0.377472
-0.233429
0.030701
0.075623
0.062927
0.012634
-0.041534
-0.050812
-0.074249
-0.072296
-0.072784
-0.071320
-0.061554
-0.045441
-0.032257
-0.034698
-0.025421
-0.022980
-0.022491
-0.018097
-0.022980
-0.026398
-0.020538
-0.020050
-0.006866
-0.007355
-0.020050
-0.001007
0.003357
-0.002960
0.002380
-0.007355
0.005310
0.013123
0.004333
0.011658
0.017517
0.016052
0.007263
0.014099
0.010193
0.008728
0.009216
0.008728
0.019470
0.037537
0.022888
0.018494
0.017029
0.020935
0.014099
0.027283
0.017029
0.018005
0.029724
0.024353
0.015076
0.020935
0.013123
0.024841
-0.002960
0.009216
0.000916
0.002869
0.032654
0.018005
0.005310
0.012634
0.003357
0.009705
0.003845
0.000427
0.008728
0.014099
0.012146
0.004333
0.008728
-0.010284
0.000916
0.011658
0.008240
0.010193
0.012634
0.006287
0.001892
0.011658
0.002869
0.005310
-0.007355
0.000916
0.005310
0.010681
0.012146
0.009705
-0.003937
-0.000519
-0.002472
-0.000031
0.000916
0.001892
0.005310
-0.001984
0.001404
-0.009308
-0.001495
-0.005402
-0.013214
-0.013214
-0.014191
-0.003937
-0.002472
-0.001984
-0.001495
-0.009796
-0.014679
-0.016632
-0.017609
0.001404
-0.004913
-0.003448
-0.006378
-0.009308
-0.018585
-0.010773
-0.009796
-0.010284
-0.002472
-0.006378
0.000427
-0.015167
-0.012238
-0.012238
-0.011749
-0.012238
-0.015167
-0.015656
-0.009796
-0.017609
-0.005402
-0.015167
-0.016144
-0.013702
-0.031281
-0.023956
-0.010284
-0.002472
0.008240
0.017517
0.037048
0.037048
0.054626
0.043884
0.013123
-0.021515
-0.030792
-0.020050
-0.013214
-0.000031
-0.001495
-0.013214
-0.028839
-0.068878
-0.137238
-0.253448
-0.140167
0.506775
0.995056
0.925720
0.229431
-1.004425
-1.004425
-0.815460
-0.037628
0.442810
0.265564
0.166443
0.159607
0.017029
-0.159210
-0.275421
-0.334015
-0.341827
-0.318390
-0.286163
-0.243683
-0.202667
-0.155792
-0.124542
-0.090363
-0.066437
-0.052765
-0.033234
-0.011261
-0.006866
-0.002960
0.006287
0.006775
0.000427
0.010193
0.020935
0.016541
0.022400
0.030212
0.032654
0.031677
0.024841
0.014587
0.022888
0.028748
0.030212
0.035583
0.025330
0.037537
0.041931
0.045837
0.040466
0.031677
0.032654
0.043396
0.043396
0.053650
0.051208
0.040955
0.042419
0.043396
0.030212
0.041443
0.044861
0.036560
0.049255
0.042419
0.046814
0.043884
0.050232
0.026306
0.034607
0.046326
0.045837
0.051697
0.048279
0.040955
0.043884
0.037537
0.046814
0.049255
0.052185
0.051697
0.064392
0.059998
0.064880
0.064880
0.071716
0.057556
0.065857
0.055603
0.068787
0.080017
0.080017
0.081482
0.095642
0.078064
0.081482
0.076111
0.072205
0.081970
0.071228
0.080017
0.082458
0.085876
0.078552
0.063904
0.062927
0.054626
0.060974
0.052185
0.051697
0.059998
0.049744
0.049744
0.037048
0.025330
0.026794
0.009705
0.013611
-0.004913
0.001892
-0.001495
-0.017120
-0.016632
-0.020050
-0.044952
-0.058624
-0.058136
-0.054718
-0.083527
-0.077179
-0.087921
-0.096222
-0.105499
-0.118683
-0.127960
-0.141144
-0.144562
-0.139679
-0.136749
-0.126495
-0.125031
-0.114777
-0.093292
-0.050812
-0.031281
-0.010773
-0.026398
-0.085480
-0.133331
-0.156769
-0.107941
0.018005
0.102478
0.128845
0.144958
0.139587
0.180603
0.191833
0.166443
0.113708
0.078064
0.083923
0.107361
0.129822
0.127869
0.139587
0.128357
0.135681
0.148376
0.151794
0.260681
0.333923
0.331482
0.308044
0.157654
-0.296906
-0.709991
-0.396027
-0.262238
-0.181671
0.262634
0.271423
0.142517
-0.011749
-0.325714
-0.354034
-0.179718
-0.188995
-0.212433
-0.191925
-0.160675
-0.118683
-0.068878
-0.032745
-0.001007
0.022888
0.031189
0.052673
0.042908
0.044373
0.034607
0.044373
0.041443
0.044373
0.039001
0.027771
0.019958
0.011169
0.014099
0.008728
0.006775
0.011658
0.012634
0.010193
0.000916
0.012146
-0.007843
0.000916
-0.002960
-0.006866
0.006775
0.006287
-0.001984
-0.000519
0.006287
-0.006378
0.001404
-0.001495
-0.004425
0.007751
0.005310
0.001892
-0.010773
-0.005890
0.001892
0.000427
-0.019562
-0.006378
-0.005402
0.002380
0.000427
-0.012238
-0.014679
-0.008820
-0.017120
-0.018097
-0.020538
-0.006378
-0.011749
-0.002472
-0.001984
-0.003937
-0.010284
-0.002472
0.004333
0.001892
-0.000519
0.018005
0.014099
0.028748
0.022888
0.019958
0.018005
0.019958
0.021423
0.019958
0.036560
0.033142
0.028259
0.028748
0.035095
0.032654
0.023376
0.021912
0.018005
0.009705
0.029236
0.018494
0.014099
0.012634
0.010193
0.007751
-0.004425
-0.001984
0.003845
0.007263
-0.001007
-0.001984
0.000427
0.004333
-0.011749
-0.012726
-0.006866
-0.002472
0.003845
-0.005402
0.006287
0.008240
0.002380
0.006775
0.004822
0.003845
0.018005
0.027283
0.054626
0.081970
0.092712
0.103943
0.080017
0.059021
0.007751
-0.003448
-0.012726
-0.006378
0.020447
0.036072
0.038513
0.034607
0.010681
-0.011261
-0.042023
-0.052765
-0.065948
-0.089386
-0.084503
-0.080597
-0.077667
-0.073273
-0.080597
-0.069366
-0.064484
-0.063507
-0.049835
-0.048859
-0.039581
-0.030792
-0.032257
-0.030304
-0.028351
-0.018097
-0.024933
-0.005402
-0.009308
-0.002960
0.004822
-0.017609
-0.015656
-0.004425
-0.014191
-0.006866
-0.008820
0.004333
0.019470
0.020935
0.042419
0.066833
0.119568
0.224548
0.294861
0.368591
0.163513
-0.877472
-1.004425
-0.581573
0.610291
0.932556
0.357849
0.008728
-0.194855
-0.274445
-0.271515
-0.242218
-0.199249
-0.150909
-0.095734
-0.063507
-0.032257
-0.002472
0.006287
0.018005
0.033630
0.031677
0.021423
0.022888
0.017029
0.017029
0.010681
0.009216
0.008240
0.006775
0.003357
0.004333
-0.004913
-0.007355
-0.014679
-0.006378
-0.012238
-0.018585
-0.013214
-0.000031
-0.011261
-0.010773
-0.010284
-0.021515
-0.016144
-0.003937
-0.007843
-0.007843
-0.002472
-0.004425
-0.009308
-0.012726
-0.011261
-0.021515
-0.002960
-0.006378
-0.005402
0.008240
-0.011261
-0.000519
-0.012726
-0.019073
-0.001984
-0.009796
-0.012726
-0.004425
0.002380
0.007263
-0.000519
-0.008820
-0.000031
-0.003448
-0.004913
0.005798
0.005310
0.009705
0.003357
0.015076
0.006775
0.009705
0.011169
0.003845
0.006775
0.018005
0.026306
0.023865
0.013123
0.021423
0.015076
0.021423
0.006775
0.006775
0.018982
0.024353
0.037048
0.035095
0.031677
0.038513
0.034607
0.013611
0.020447
0.008240
0.023376
0.021912
0.017029
0.017029
0.040955
0.017029
0.001892
-0.019073
-0.029327
-0.035187
-0.023468
-0.042023
-0.039581
-0.041534
-0.050812
-0.057648
-0.079132
-0.086945
-0.079132
-0.079620
-0.067902
-0.063995
-0.068390
-0.057159
-0.072296
-0.079620
-0.063507
-0.052277
-0.049347
-0.038605
-0.044952
-0.029327
-0.012726
-0.020538
-0.025909
-0.023956
-0.015656
-0.011749
-0.018097
-0.003448
-0.009308
-0.023468
-0.013702
-0.020050
-0.006866
-0.016144
-0.007355
-0.004425
-0.020538
-0.018097
-0.015167
-0.017120
-0.018097
-0.037628
-0.026398
-0.013702
-0.016632
-0.022491
-0.036652
-0.020050
-0.028351
-0.038605
-0.032257
-0.039093
-0.025421
-0.026398
-0.026886
-0.040558
-0.032745
-0.031769
-0.037140
-0.043488
-0.035187
-0.025909
-0.033234
-0.028351
-0.038605
-0.039093
-0.042999
-0.031769
-0.034698
-0.033234
-0.036652
-0.057648
-0.063507
-0.097687
-0.146515
-0.229034
-0.219269
-0.663116
-0.701691
-0.341339
0.423279
0.642517
0.142517
-0.371613
-0.411163
-0.346710
-0.244659
-0.143585
-0.052765
0.015076
0.057068
0.080994
0.111755
0.124451
0.134216
0.132263
0.119568
0.113708
0.107849
0.089783
0.079041
0.076111
0.062927
0.052185
0.034119
0.027771
0.022888
0.026794
0.018982
0.012146
0.016541
0.006287
0.010193
0.009705
0.005310
0.014099
0.003845
0.026306
0.028748
0.023376
0.025330
0.031677
0.026794
0.033630
0.033142
0.038025
0.036560
0.039490
0.052673
0.053162
0.051208
0.051697
0.049255
0.052673
0.050232
0.054138
0.051697
0.042419
0.056580
0.057556
0.030701
0.036072
0.039001
0.043884
0.044373
0.038513
0.029724
0.035095
0.031189
0.034607
0.011658
0.016052
0.022400
0.019470
0.019958
0.018005
0.025330
0.030212
0.024353
0.009705
0.009216
0.007263
0.013611
0.024841
0.022888
0.006287
0.011658
0.022400
0.008240
0.009216
0.015564
0.011658
0.017517
0.008728
0.008240
0.014587
0.011169
0.011658
0.009216
0.008240
0.017029
0.011658
0.009705
0.017517
0.019958
0.028748
0.020447
0.012634
0.021423
0.015076
0.025330
0.021912
0.019958
0.037048
0.035583
0.030212
-0.001007
-0.034698
-0.039581
-0.079620
-0.108917
-0.096710
-0.046906
-0.002472
0.007751
-0.031281
-0.119171
-0.160187
-0.142609
-0.066437
-0.031281
-0.047394
-0.051300
-0.054718
-0.058136
-0.013702
0.013611
0.022888
0.011169
0.020447
0.050232
0.064880
0.072693
0.084900
0.079529
0.078064
0.062439
0.074646
0.076599
0.072693
0.058533
0.053650
0.043396
0.038513
0.037048
0.016541
0.018005
0.020447
0.018494
0.018982
0.002869
0.003357
0.004822
0.002380
-0.004425
-0.016632
0.001892
-0.013702
-0.005402
-0.016144
-0.024445
-0.019562
-0.021515
-0.017609
-0.030792
-0.028839
-0.014679
-0.019562
-0.024933
-0.027863
-0.035675
-0.036652
-0.060089
-0.077179
-0.068390
-0.016632
0.066345
0.236755
0.456970
0.539978
0.330505
-0.085480
-0.982452
-0.949738
-0.306183
0.359314
0.360779
0.076111
0.102478
0.053650
-0.066925
-0.214874
-0.282745
-0.303253
-0.286163
-0.242218
-0.206573
-0.155304
-0.106964
-0.077179
-0.049835
-0.030792
-0.010284
0.020935
0.015564
0.023376
0.030701
0.021423
0.023865
0.020935
0.019958
0.030212
0.033630
0.031189
0.030701
0.017029
0.016541
0.020447
0.018982
0.022888
0.017517
0.018494
0.033142
0.031677
0.026794
0.027771
0.030212
0.026306
0.023865
0.018005
0.024353
0.038513
0.043396
0.024353
0.030212
0.035095
0.008240
0.021423
0.012634
0.021912
0.020935
0.018494
0.014587
0.011169
0.017029
-0.003937
0.000427
-0.005890
-0.008331
-0.014191
-0.011749
-0.021027
-0.016144
-0.033722
-0.025909
-0.051300
-0.049835
-0.051788
-0.054230
-0.056183
-0.078644
-0.065460
-0.075714
-0.086456
-0.077179
-0.102570
-0.095734
-0.091827
-0.091827
-0.106964
-0.093292
-0.105011
-0.090363
-0.105499
-0.102081
-0.105499
-0.088409
-0.077667
-0.072296
-0.062531
-0.060089
-0.035675
-0.005402
0.003357
0.066345
0.095642
0.112244
0.139587
0.143982
0.138611
0.134216
0.128357
0.125916
0.126404
0.153748
0.145935
0.165466
0.182068
0.159607
0.164001
0.136658
0.115662
0.076599
0.068787
0.051208
0.013123
0.010681
0.013123
0.023376
-0.022980
-0.038605
-0.020538
0.010681
0.017517
0.001404
0.008728
-0.001007
0.016541
0.031677
0.051697
0.060974
0.049744
0.024841
0.030701
0.044861
0.056580
0.049255
0.071228
0.065369
0.064392
0.067810
0.067322
0.065369
0.052185
0.052185
0.033142
0.035095
0.020447
0.012634
0.006287
0.010193
0.007751
0.010681
0.010193
0.004333
-0.001495
-0.000519
0.013123
-0.002960
0.004333
-0.010284
0.006775
0.006287
0.004333
-0.003937
-0.021027
-0.012726
0.019470
0.036072
0.180115
0.519958
0.827576
0.491638
-0.126984
-0.944855
-1.004425
-0.493683
0.540955
0.779236
0.501404
-0.037140
-0.105499
-0.118195
-0.198761
-0.257843
-0.273956
-0.251007
-0.190460
-0.146027
-0.103058
-0.038605
-0.007355
0.015076
0.014587
0.036072
0.037537
0.040955
0.051208
0.039001
0.046814
0.037048
0.026794
0.018494
0.013611
0.013611
-0.001495
0.004822
-0.001495
0.003357
0.001892
-0.004913
-0.014191
-0.001495
-0.009308
-0.017609
-0.013702
-0.008331
-0.009796
0.001892
-0.002960
-0.013702
-0.006866
-0.014679
-0.005890
0.002380
-0.000031
-0.000519
-0.001007
0.010193
-0.008820
-0.002960
-0.001007
0.000427
0.001404
0.015076
-0.004913
-0.002960
0.010193
0.001404
-0.004425
0.002869
0.010193
-0.000519
-0.003937
-0.002472
0.002869
0.014587
0.007751
0.000916
0.002380
0.007263
0.001404
-0.004425
0.002380
0.004333
0.007751
0.017029
0.006287
0.001892
0.002869
0.000427
0.003357
0.002869
0.002380
0.013123
0.000916
-0.006866
-0.009796
-0.018585
-0.033234
-0.031281
-0.034698
-0.028351
-0.018585
-0.008331
-0.013702
-0.018585
-0.017120
-0.016144
-0.008331
-0.009796
-0.012726
-0.018585
-0.004913
-0.009796
0.006287
0.009705
0.002869
-0.000031
0.004822
0.009216
0.022400
0.033630
0.017517
0.005310
-0.001495
-0.025421
-0.037140
-0.037628
-0.030792
-0.019073
-0.003937
-0.005890
-0.020538
-0.014191
-0.009796
-0.011261
-0.008331
-0.016144
-0.001984
0.007263
-0.001007
0.011658
0.026306
0.040466
0.035583
0.041931
0.040955
0.034607
0.046326
0.039001
0.037537
0.034607
0.038025
0.038025
0.023865
0.025818
0.024841
0.023865
0.028748
0.015564
0.012634
-0.003937
0.001404
-0.004913
-0.021027
-0.009796
-0.005890
-0.014679
-0.020050
-0.020050
-0.022491
-0.029327
-0.055206
-0.064972
-0.044952
-0.060577
-0.084503
0.137634
0.763611
0.957947
0.226990
-0.789093
-1.004425
-1.004425
-0.042999
0.721130
0.508728
0.191833
0.018982
-0.109894
-0.230011
-0.305695
-0.318390
-0.282257
-0.249054
-0.197296
-0.149445
-0.109894
-0.076202
-0.053741
-0.042511
-0.022980
0.008240
0.000916
0.007263
0.014099
0.009216
-0.000031
0.013611
-0.003937
0.005798
-0.001495
-0.000031
0.001404
-0.008331
-0.006866
-0.008331
-0.005402
-0.011261
-0.017609
-0.012238
-0.005890
-0.005890
-0.012238
-0.016632
0.002380
-0.001984
-0.017609
-0.015167
-0.006866
-0.006378
-0.002472
-0.002960
0.004822
-0.001495
0.007263
-0.003448
-0.016144
-0.002960
-0.001984
-0.003937
-0.012238
-0.012726
0.000916
-0.005402
-0.026398
-0.033234
-0.030792
-0.018097
-0.033234
-0.037628
-0.045929
-0.040558
-0.042023
-0.053253
-0.067902
-0.078644
-0.063507
-0.076691
-0.084991
-0.098175
-0.098175
-0.096222
-0.103058
-0.103058
-0.109406
-0.103546
-0.106476
-0.108429
-0.104523
-0.091339
-0.078644
-0.085968
-0.071320
-0.065948
-0.060577
-0.048859
-0.041046
-0.017120
-0.003937
0.030212
0.061462
0.089294
0.109802
0.150818
0.183533
0.172302
0.134705
0.126892
0.122498
0.124451
0.147888
0.162048
0.170837
0.173279
0.166931
0.169861
0.153748
0.129822
0.117126
0.088806
0.067322
0.053650
0.034119
0.035095
0.027283
0.028748
0.033142
0.027771
0.032654
0.021423
0.031677
0.022888
0.017029
0.028748
0.032166
0.042419
0.034607
0.031189
0.027283
0.033142
0.021912
0.034119
0.036072
0.041443
0.030701
0.031677
0.009705
0.024353
0.017517
0.011169
0.006775
0.009705
0.005798
0.013123
0.009216
0.005310
-0.010773
-0.012726
-0.006378
-0.023956
-0.027863
-0.025421
-0.030792
-0.042511
-0.080597
-0.137238
-0.109894
0.274841
0.748962
0.794861
0.457947
-0.360382
-1.004425
-0.904816
-0.411652
0.148865
0.572205
0.374939
-0.076691
-0.014191
-0.039093
-0.128937
-0.266144
-0.304230
-0.302765
-0.265167
-0.223663
-0.179718
-0.117706
-0.076691
-0.044464
-0.017120
-0.011749
0.014587
0.021912
0.027283
0.025818
0.022400
0.020447
0.025330
0.022400
0.018494
0.013611
0.009705
0.008728
-0.000031
-0.001007
0.001404
0.017029
0.010681
0.006287
0.013611
0.000427
-0.000031
-0.003448
0.002869
0.007751
0.018005
0.005798
0.006287
0.013611
0.021423
0.005310
0.014587
0.000916
0.014099
0.020447
0.021912
0.013611
0.017029
0.009216
0.018982
0.012634
0.007751
0.009216
0.013123
0.018005
0.020935
0.006287
0.027283
0.018494
0.018005
0.014099
0.016052
0.009216
0.008728
0.023376
0.027283
0.011658
0.015564
0.013611
0.012146
-0.001495
0.007751
0.021423
0.011169
0.014099
0.009216
-0.005890
-0.008820
-0.026398
-0.034210
-0.031281
-0.017120
-0.009308
-0.008820
0.015564
0.022888
0.010681
-0.004425
-0.015167
-0.015167
0.003357
0.001892
0.015076
0.015076
0.018494
0.036072
0.035583
0.034119
0.026794
0.030212
0.010193
0.000427
0.009216
0.024841
0.021423
0.014587
-0.007843
-0.008331
0.003845
0.010681
0.001404
0.002380
-0.010773
0.002869
-0.004913
-0.007355
0.000427
0.018982
0.019470
0.015076
0.019958
0.018494
0.018494
0.019958
0.011658
-0.003448
0.007751
0.007263
0.016052
0.013123
0.010681
0.012634
-0.003937
-0.007355
-0.009796
-0.008331
-0.007843
-0.004425
-0.010773
-0.020538
-0.032745
-0.040070
-0.042999
-0.055206
-0.069855
-0.091827
0.069763
0.437927
0.589294
0.411072
0.154724
-0.322296
-0.864288
-0.714874
-0.228058
0.329041
0.205505
-0.170441
-0.065460
-0.094269
-0.159210
-0.280304
-0.334015
-0.341339
-0.310577
-0.262238
-0.209991
-0.154816
-0.113800
-0.083038
-0.060577
-0.025909
-0.005890
0.005798
0.009705
0.025330
0.026306
0.018494
0.019470
0.018494
0.012634
0.021912
0.011169
0.014587
0.027771
0.020935
0.016541
0.017029
0.019958
0.005310
0.016541
0.017029
0.020447
0.021912
0.036560
0.026794
0.019470
0.033142
0.034119
0.030701
0.031189
0.028748
0.039978
0.048279
0.044373
0.038025
0.029724
0.026306
0.037048
0.029236
0.031189
0.033630
0.037048
0.022888
0.028748
0.020935
0.008728
0.020935
0.008728
0.008728
0.013611
0.007751
0.015564
-0.001495
-0.012238
-0.015167
-0.009796
-0.023956
-0.010773
-0.032257
-0.032257
-0.022003
-0.027374
-0.037628
-0.043976
-0.048370
-0.036163
-0.045929
-0.047882
-0.052277
-0.035187
-0.051300
-0.054230
-0.057159
-0.048370
-0.051300
-0.053741
-0.041046
-0.029327
-0.024445
-0.028839
-0.030792
-0.044464
-0.022491
0.002869
0.017517
0.008728
0.025330
0.054626
0.067810
0.058533
0.064880
0.072205
0.088318
0.084900
0.085388
0.087341
0.110291
0.104919
0.088318
0.073181
0.105408
0.100037
0.116150
0.095642
0.076599
0.059021
0.065857
0.071716
0.072693
0.050720
0.031677
0.027283
0.018982
0.020935
0.028748
0.030212
0.029236
0.023376
0.012634
0.020447
0.014099
-0.003448
-0.000519
-0.000519
0.007263
0.016541
0.014587
0.004822
-0.011261
-0.022003
-0.003448
0.020935
0.030701
0.024353
-0.024445
-0.030792
-0.072784
-0.115753
-0.147491
-0.224640
-0.042023
0.499939
0.995056
0.859802
-0.475616
-0.999054
-0.606476
-0.272491
0.080994
0.126404
0.130798
0.200134
0.165466
-0.019562
-0.138702
-0.202179
-0.230011
-0.245148
-0.244171
-0.221222
-0.197296
-0.160675
-0.130402
-0.114288
-0.109406
-0.090363
-0.073273
-0.065948
-0.053253
-0.039581
-0.026398
-0.028351
-0.011261
-0.009308
-0.009796
-0.010284
-0.011749
-0.001007
-0.003937
0.009216
0.005798
0.014099
0.017029
0.014587
0.013123
0.007751
0.015076
0.024841
0.018005
0.020935
0.032166
0.024353
0.029724
0.027771
0.027771
0.015076
0.028748
0.028259
0.031189
0.028259
0.034607
0.037048
0.026794
0.033142
0.028748
0.025330
0.024353
0.025330
0.034607
0.025818
0.037048
0.033630
0.027283
0.021423
0.015564
0.027771
0.026306
0.027771
0.024841
0.018005
0.020447
0.019470
0.016541
0.018005
0.007263
0.020447
0.020447
0.026306
0.019470
0.011169
0.019958
0.007263
0.011169
0.008728
0.005310
0.020447
0.016052
0.016052
0.017029
0.002869
0.012634
0.015076
0.006287
0.011169
0.015076
0.007751
0.017517
0.006287
0.003845
0.004822
-0.006866
-0.003448
-0.009308
-0.012238
-0.002472
-0.006378
-0.011749
-0.011749
-0.010284
0.000916
-0.006378
-0.007355
-0.001984
-0.000519
0.008728
0.009216
0.008240
0.003845
-0.002960
0.014587
0.004333
0.002869
0.009216
0.015564
0.018982
0.011658
0.008240
0.008240
-0.008820
-0.017120
0.020935
0.018982
0.020935
0.006775
-0.003937
-0.015167
-0.004425
-0.003448
-0.001007
0.001404
-0.005402
0.015564
0.022400
0.027283
0.022400
0.010681
0.011658
0.016541
0.010681
0.008728
0.015564
0.016052
0.020935
0.013123
0.000427
0.001892
0.003845
0.005798
0.002380
0.008240
0.005798
-0.001007
0.000916
-0.011261
-0.009308
-0.013214
-0.014679
-0.021515
-0.031281
-0.033722
-0.038116
-0.041046
-0.044952
-0.079132
-0.165558
-0.033234
0.594177
0.967224
0.300232
-0.640656
-1.004425
-0.659698
-0.065460
0.201599
0.101990
0.085876
0.151794
0.042908
-0.118195
-0.225616
-0.288116
-0.297394
-0.267120
-0.231476
-0.190460
-0.152863
-0.126984
-0.088409
-0.068878
-0.054718
-0.025909
-0.025909
-0.017120
-0.016632
-0.005890
-0.001495
0.008728
0.003357
0.000916
0.013123
0.012634
0.008728
-0.001495
0.009705
-0.000519
0.026794
0.017517
0.028748
0.014099
0.022400
0.019958
0.017517
0.014587
0.016541
0.030212
0.031189
0.019958
0.019470
0.028748
0.028748
0.014099
0.021423
0.024841
0.032166
0.023376
0.033630
0.029236
0.021912
0.013123
0.026794
0.009216
0.010193
0.022888
0.019958
0.022400
0.020447
0.018494
0.018494
0.012634
0.006775
0.005798
0.015076
0.013611
0.016541
0.009216
0.010193
0.010681
0.011658
-0.004913
0.007751
0.002869
0.007263
0.014587
0.006287
0.014099
0.010681
0.009705
0.004822
-0.001495
0.009216
0.013123
0.012146
-0.000519
-0.011261
-0.013702
-0.025909
-0.039581
-0.027863
-0.030304
-0.016144
0.004333
-0.001984
0.009705
-0.002472
0.000916
0.001892
-0.002472
-0.001007
0.006287
0.025818
0.037537
0.046326
0.064880
0.053162
0.046814
0.064880
0.045837
0.048279
0.046326
0.049255
0.026794
0.031189
0.026794
0.014587
0.004333
-0.004425
-0.022491
-0.023956
-0.019562
-0.033234
-0.053253
-0.071808
-0.074249
-0.064972
-0.062042
-0.050323
-0.037140
-0.039581
-0.049835
-0.027374
-0.033234
-0.030792
-0.028351
-0.040070
-0.016144
-0.001495
0.004822
0.019958
0.023376
0.022888
0.019958
0.008728
0.019958
0.017029
0.026306
0.019958
0.023865
0.022888
0.011658
0.015076
0.003845
0.000916
0.001404
0.003357
-0.003448
0.000427
-0.006378
-0.015167
-0.017609
-0.025421
-0.043976
-0.082550
-0.217316
-0.339386
0.055115
0.995056
0.995056
0.696228
-0.328644
-1.004425
-1.004425
-0.502472
0.274841
0.402771
0.313904
0.286072
0.101990
-0.087921
-0.283722
-0.364777
-0.388214
-0.360382
-0.312042
-0.276398
-0.194366
-0.151886
-0.111359
-0.070343
-0.035187
-0.013214
0.016052
0.022888
0.041443
0.054626
0.039490
0.031677
0.039978
0.037537
0.043396
0.039490
0.034119
0.042419
0.057556
0.048767
0.039978
0.048279
0.046814
0.059509
0.048767
0.055603
0.080994
0.076599
0.079529
0.089294
0.073669
0.092224
0.096619
0.099548
0.096130
0.098572
0.105408
0.107361
0.100037
0.106384
0.097595
0.103455
0.097595
0.093689
0.095154
0.095154
0.092712
0.096619
0.083435
0.074158
0.079529
0.079041
0.069275
0.056580
0.068298
0.062927
0.070740
0.054138
0.053162
0.050232
0.043884
0.039978
0.035583
0.040955
0.033142
0.044373
0.023865
0.025818
0.029236
0.018982
0.020935
0.009705
0.019470
0.018494
0.017517
0.014099
0.008240
0.008728
0.002869
0.000916
0.001892
0.004333
0.002380
0.007751
0.002380
-0.005402
-0.013214
-0.000519
-0.011261
-0.009308
-0.017609
-0.017120
-0.016144
-0.024933
-0.029816
-0.044952
-0.044952
-0.045929
-0.044952
-0.042511
-0.030304
-0.033722
-0.020050
0.016052
0.036072
0.079041
0.114685
0.169861
0.225037
0.279724
0.197693
-0.031281
-0.271515
-0.301788
-0.103058
0.086853
0.159119
0.154236
0.085876
0.018494
-0.030304
-0.094757
-0.126984
-0.159210
-0.174347
-0.174835
-0.161652
-0.141632
-0.113800
-0.087921
-0.068390
-0.046906
-0.033234
-0.014191
0.002380
-0.002472
0.009216
0.020447
0.028259
0.013123
0.018005
0.020935
0.004333
0.002869
-0.000031
-0.004913
0.009216
-0.015656
-0.027374
-0.040558
-0.030792
0.018982
0.151794
0.293396
0.360291
0.284119
0.087830
-0.362823
-0.689484
-0.380402
-0.228546
0.081970
0.352966
0.187927
0.063904
-0.223175
-0.218292
-0.128448
-0.186066
-0.227570
-0.238800
-0.227081
-0.174835
-0.145050
-0.090851
-0.063507
-0.037140
-0.024933
-0.001495
-0.004913
-0.002472
0.001404
0.010193
0.012146
0.012634
0.003357
0.000427
-0.001984
-0.006866
0.001404
-0.002960
-0.020538
0.005310
0.002869
-0.010284
-0.013214
-0.006378
-0.007355
-0.010284
-0.011261
-0.014191
-0.010284
-0.004425
0.000427
-0.002960
-0.001007
0.004333
-0.003448
-0.002472
0.000427
-0.000031
0.005798
0.010193
0.008728
0.014587
0.001404
0.006287
-0.009308
-0.000519
0.017029
0.011169
0.008728
0.014587
0.017029
0.008728
0.004333
0.002380
0.009216
0.015076
0.020447
0.015076
0.008240
0.015076
-0.000031
0.005798
0.002380
0.008728
0.001404
0.010193
0.007263
0.005798
-0.002472
0.008728
-0.006866
-0.009796
-0.007843
-0.007843
-0.000031
-0.015656
-0.018097
-0.010284
-0.020050
-0.032257
-0.028839
-0.043488
-0.037140
-0.028839
-0.048370
-0.042511
-0.034210
-0.028351
-0.032745
-0.028351
-0.034210
-0.003937
0.022400
0.051208
0.037537
0.012634
-0.010773
-0.022003
-0.016144
0.002869
0.004822
0.011169
0.011169
0.001404
0.012634
-0.019073
-0.022491
-0.047882
-0.068390
-0.074249
-0.097198
-0.103058
-0.110870
-0.110382
-0.115753
-0.121613
-0.134308
-0.139679
-0.125031
-0.108429
-0.085968
-0.064972
-0.043976
-0.027863
-0.044952
-0.053741
0.010681
0.055115
0.084412
0.106873
0.107361
0.124451
0.134216
0.133240
0.147888
0.145935
0.160095
0.161560
0.142517
0.128845
0.114685
0.136169
0.120056
0.105896
0.080017
0.061462
0.058044
0.039001
0.013611
0.000427
-0.012726
-0.015656
-0.040558
-0.061554
-0.013702
0.024353
0.112244
0.344666
0.576599
0.566833
0.166931
-0.840851
-1.004425
-0.912628
0.173279
0.822205
0.716736
0.155212
-0.180206
-0.155304
-0.247101
-0.298370
-0.297394
-0.255890
-0.196320
-0.136749
-0.102081
-0.056671
-0.014191
0.015564
0.024841
0.026306
0.040466
0.038025
0.039978
0.031677
0.030701
0.025818
0.018982
0.010681
-0.002960
-0.002960
-0.004425
-0.002472
-0.022980
-0.016632
-0.018097
-0.017609
-0.024933
-0.021515
-0.019073
-0.029816
-0.026398
-0.027863
-0.016144
-0.026886
-0.016632
-0.022491
-0.014679
-0.012238
-0.007355
-0.023468
-0.018097
-0.010284
-0.001984
0.007751
-0.001984
-0.007843
-0.006378
0.006287
0.001892
-0.004913
0.000427
0.002869
0.015564
0.009216
0.013611
0.007751
0.014587
0.007263
0.005310
0.007751
-0.000519
0.016541
0.015076
0.016541
0.012634
0.009216
0.009216
0.009705
0.001892
0.013123
0.022888
0.012634
0.010193
0.004822
0.007751
0.012634
0.005798
-0.008820
-0.004913
0.004822
0.005310
0.000427
-0.004425
-0.009796
-0.014679
-0.014679
-0.031769
-0.023956
-0.015167
-0.004425
-0.006378
-0.004425
0.015076
0.016052
0.030212
0.047791
0.058044
0.102966
0.137634
0.146912
0.139587
0.129822
0.133240
0.095642
0.086365
0.096130
0.106384
0.135193
0.130798
0.114197
0.107849
0.072205
0.026306
-0.010773
-0.015656
-0.022003
-0.033234
-0.044952
-0.042023
-0.058136
-0.061554
-0.068878
-0.058624
-0.054718
-0.052765
-0.040558
-0.042023
-0.042023
-0.026886
-0.027863
-0.017609
-0.018097
-0.003937
-0.004425
0.019470
0.005798
0.031677
0.046814
0.099060
0.142029
0.091248
-0.221710
-0.612823
-0.607452
-0.233429
0.080994
0.214783
0.184998
-0.003937
-0.145050
-0.219269
-0.195831
-0.279816
-0.175323
-0.020050
-0.024445
-0.068390
-0.088409
-0.069366
0.014587
0.075134
0.077087
0.084900
0.077087
0.073669
0.061462
0.049255
0.033630
0.023865
0.008728
0.020447
0.011169
0.004333
-0.010284
-0.003937
-0.005890
-0.012726
-0.017120
-0.010284
-0.011749
0.000427
0.001892
-0.010773
-0.002960
-0.008331
-0.003448
-0.007843
-0.006866
-0.005402
0.003845
0.005798
-0.001007
-0.003448
-0.000519
0.001892
-0.011749
-0.004913
-0.007843
-0.010773
-0.000031
0.000427
0.005798
0.006775
-0.005402
-0.007355
-0.004425
-0.001984
-0.005402
-0.008331
-0.004425
0.001404
0.006775
-0.009796
-0.004913
-0.012238
-0.003937
-0.008820
0.001404
-0.010284
-0.001007
0.012634
0.001892
-0.004425
-0.007355
-0.001495
-0.011261
0.001892
-0.002960
0.004333
0.004822
0.001404
0.005310
-0.009796
-0.003448
0.001892
-0.002960
-0.004425
-0.002472
0.003357
0.009705
0.002869
0.001404
0.002869
-0.005402
-0.014191
-0.005402
-0.010773
0.000427
-0.002472
-0.012238
-0.017120
-0.016144
-0.023956
-0.035675
-0.024933
-0.042511
-0.047394
-0.064484
-0.084503
-0.094757
-0.085480
-0.071808
-0.063507
-0.056183
-0.043488
-0.041046
-0.056671
-0.055206
-0.056183
-0.034210
-0.008820
0.019958
0.030701
0.031677
0.025818
0.044861
0.044373
0.039001
0.060486
0.069275
0.088318
0.075134
0.082947
0.072693
0.059021
0.059509
0.037048
0.017517
0.025818
0.014099
0.013123
0.014587
-0.003448
-0.003937
-0.009796
-0.011749
-0.024933
-0.045441
-0.014191
-0.083038
-0.140656
-0.003937
0.061951
-0.133820
-0.187042
-0.162628
0.017517
0.171814
0.100037
-0.488312
-0.800812
-0.376984
0.120056
0.324158
0.226013
0.008240
-0.131378
-0.142609
-0.202179
-0.185577
-0.069855
0.005798
0.035095
0.056091
0.063904
0.071228
0.076599
0.059998
0.049744
0.042419
0.047791
0.050232
0.016052
0.003357
-0.001495
-0.013702
-0.018097
-0.025909
-0.022980
-0.026886
-0.031281
-0.043976
-0.042511
-0.044464
-0.049835
-0.045929
-0.054718
-0.051788
-0.040070
-0.048370
-0.036163
-0.046906
-0.043976
-0.042023
-0.049347
-0.040558
-0.041046
-0.029327
-0.026398
-0.031769
-0.023468
-0.023956
-0.030304
-0.019073
-0.018097
-0.021027
-0.003448
-0.005890
-0.015656
-0.002472
-0.006866
-0.015167
-0.009796
-0.005890
-0.009308
0.006287
-0.000031
-0.006378
-0.004425
0.005798
0.005798
-0.008820
-0.004425
-0.004425
0.000916
0.003357
-0.006866
0.003357
0.000427
0.005310
-0.002472
-0.012726
0.002380
0.000427
0.002380
0.010193
0.005798
-0.003448
-0.002472
0.009705
-0.000031
-0.001984
0.003845
0.001892
0.008240
0.004333
0.009216
0.001892
-0.005402
-0.005402
-0.012726
0.005310
-0.005402
-0.003937
0.008240
0.005310
-0.005402
-0.000519
0.003845
0.023865
0.048767
0.074158
0.111267
0.104431
0.064880
-0.009796
-0.086945
-0.083038
-0.023956
0.022400
0.052673
0.037537
0.042419
0.041931
0.029236
-0.003937
-0.028351
-0.044952
-0.058136
-0.040070
-0.020050
-0.010284
0.004822
0.027771
0.033630
0.022888
0.012146
0.026306
0.027771
0.034119
0.032166
0.039490
0.056091
0.039978
0.047791
0.038513
0.034119
0.028259
0.027283
0.032654
0.016541
0.024353
0.025330
0.017029
0.013123
0.016541
0.005798
0.010681
0.008728
0.017029
0.029236
0.018005
0.013611
0.008728
0.009216
0.008240
0.010681
0.002869
0.007751
0.014099
0.018982
0.007263
0.000427
-0.000519
0.005798
0.002869
0.007263
0.003845
0.009216
-0.000519
0.010193
0.002869
-0.001007
0.000916
0.005798
-0.001984
0.000916
0.001404
0.001404
0.002380
-0.014679
-0.007355
-0.010773
-0.002960
-0.002960
0.000916
-0.006866
-0.005890
0.003845
-0.005890
-0.005402
-0.001495
-0.003937
-0.004425
-0.000031
-0.005402
0.003357
0.008728
0.000916
0.003845
-0.011749
-0.014679
-0.009308
-0.009308
-0.008820
-0.006866
-0.016144
-0.046417
-0.040070
-0.015167
0.097595
0.192322
0.177673
-0.225616
-0.610870
-0.504425
0.003357
0.299744
0.238220
0.037537
-0.070831
-0.131866
-0.148956
-0.139191
-0.116241
-0.081573
-0.066925
-0.045929
-0.021515
-0.009796
0.000916
0.001892
0.008240
0.005310
0.002380
0.003845
-0.000031
-0.005890
-0.007355
0.002380
0.002869
-0.000031
0.003357
0.010681
0.023376
0.021423
0.038513
0.038513
0.057068
0.050720
0.067322
0.070251
0.072693
0.057556
0.069763
0.079041
0.094666
0.101501
0.104431
0.107361
0.102966
0.100037
0.083923
0.072693
0.085876
0.074158
0.075623
0.059998
0.045349
0.049255
0.058533
0.039978
0.038513
0.027771
0.023376
0.020447
0.000427
0.021912
0.011658
0.008728
0.014587
0.011169
0.009216
-0.000519
-0.005402
-0.003448
-0.006866
0.003845
0.012634
0.024353
-0.022491
-0.042023
-0.048370
-0.042023
-0.033722
-0.047882
-0.053741
-0.058136
-0.079620
-0.088898
-0.106964
-0.100616
-0.114288
-0.134308
-0.171417
-0.181183
-0.178253
-0.168976
-0.171417
-0.162628
-0.171417
-0.176300
-0.167511
-0.169952
-0.176788
-0.166046
-0.165558
-0.164581
-0.158722
-0.148468
-0.147491
-0.152863
-0.143097
-0.134796
-0.121613
-0.115265
-0.121124
-0.126984
-0.129913
-0.127960
-0.131378
-0.133331
-0.125031
-0.117706
-0.114777
-0.113800
-0.107452
-0.097198
-0.089386
-0.089874
-0.061066
-0.029816
-0.017609
0.016541
0.072693
0.122498
0.156677
0.171814
0.198181
0.220154
0.227966
0.248474
0.247498
0.247009
0.250427
0.274353
0.276794
0.281189
0.270447
0.257751
0.251892
0.231384
0.184998
0.164978
0.143005
0.103455
0.081482
0.048767
0.032654
0.016541
0.016541
0.009705
-0.010773
-0.001495
0.004333
-0.008820
-0.010284
-0.009308
-0.007355
-0.006378
-0.012238
-0.007843
-0.001984
0.005798
0.009705
-0.004425
-0.005890
0.001892
0.018005
0.027283
0.041443
0.057556
0.046814
0.066833
0.055603
0.068787
0.069763
0.057068
0.055115
0.052673
0.060974
0.057068
0.060974
0.059509
0.039978
0.040955
0.075623
0.061951
0.092712
0.260193
0.535095
0.761169
0.349548
-0.410187
-1.004425
-1.004425
-0.209503
0.684509
0.738220
0.195740
-0.015167
-0.019562
-0.156769
-0.252472
-0.268585
-0.240265
-0.190460
-0.149445
-0.103546
-0.056183
-0.028351
0.004822
0.019958
0.038025
0.051697
0.058044
0.069275
0.064880
0.046326
0.034607
0.035095
0.014587
-0.003448
0.005798
-0.010284
-0.004425
-0.003937
-0.013214
-0.022491
-0.028839
-0.024933
-0.035675
-0.034210
-0.040558
-0.027374
-0.033722
-0.024445
-0.027863
-0.033722
-0.029816
-0.037140
-0.030792
-0.032257
-0.038605
-0.034210
-0.015656
-0.018097
-0.017120
-0.039093
-0.042999
-0.036652
-0.046417
-0.034210
-0.027863
-0.025421
-0.023956
-0.018585
-0.024933
-0.026886
-0.018585
-0.005890
-0.000519
0.006287
-0.001495
0.003845
0.016541
0.012146
0.016052
0.014099
0.013123
0.019958
0.022400
0.022888
0.019470
0.018982
0.012634
0.003845
0.004822
0.009705
-0.003937
0.001404
0.005798
-0.009796
-0.001984
-0.004425
-0.013702
-0.004913
-0.014679
-0.017120
-0.017120
0.007263
0.003357
0.002869
-0.013214
-0.008331
-0.013214
-0.006378
-0.006378
-0.006378
-0.013214
-0.002960
0.000916
-0.007843
-0.002960
-0.004913
-0.009796
-0.017120
-0.011749
0.007751
-0.005402
0.010681
-0.000519
0.000916
-0.005402
-0.006378
0.008728
0.003357
0.006775
0.016052
0.018982
0.023376
0.037048
0.028748
0.031189
0.029724
0.032654
0.039001
0.040955
0.038513
0.048279
0.058533
0.055115
0.046326
0.040955
0.035095
0.042908
0.038025
0.033630
0.032166
0.045837
0.026306
0.032166
0.015076
0.003845
0.003845
-0.009308
-0.029327
-0.016632
-0.038116
-0.010773
-0.011261
-0.010773
0.039490
0.210388
0.552185
0.615173
0.123474
-0.490265
-1.004425
-0.999054
-0.144073
0.522888
0.685974
0.208923
-0.148468
-0.137726
-0.204620
-0.272491
-0.289581
-0.281769
-0.235382
-0.184601
-0.149445
-0.098663
-0.074249
-0.052765
-0.015167
-0.003448
0.003845
0.009216
0.011169
0.008240
0.008728
-0.003448
-0.018097
-0.017609
-0.019562
-0.027863
-0.036652
-0.027374
-0.028839
-0.037140
-0.033234
-0.027374
-0.043976
-0.053253
-0.054718
-0.061066
-0.052277
-0.045929
-0.042511
-0.044952
-0.046906
-0.035187
-0.040070
-0.038605
-0.035675
-0.029816
-0.022491
-0.008820
-0.011749
-0.017609
-0.015167
-0.007355
-0.009796
-0.002960
-0.004425
0.009216
0.020935
0.021423
0.021423
0.021912
0.027283
0.016052
0.024353
0.012146
0.029236
0.019958
0.026794
0.028259
0.027771
0.039490
0.030212
0.036072
0.031189
0.032654
0.020447
0.035583
0.031677
0.039490
0.041443
0.046326
0.033142
0.027283
0.028748
0.043884
0.041931
0.034119
0.032166
0.041931
0.033630
0.022400
0.029236
0.024353
0.035583
0.029236
0.027283
0.019470
0.024353
0.026794
0.018005
0.014587
0.010193
0.014099
0.019958
0.024841
0.026306
0.018982
0.024841
0.017517
0.018005
0.018494
0.020447
0.023376
0.022400
0.025818
0.032654
0.033630
0.032654
0.014099
0.021912
0.014099
0.019470
0.017517
0.033630
0.023376
0.041443
0.031189
0.016052
0.008728
-0.003448
0.016541
0.014099
0.003845
0.016541
0.014099
0.008728
0.004822
0.010193
-0.002472
-0.006378
-0.009796
-0.006866
-0.011749
0.001404
-0.007355
-0.012238
-0.012238
-0.016632
-0.013702
-0.022980
-0.015167
-0.020050
-0.019073
-0.005402
-0.009308
-0.034698
-0.033234
-0.035675
-0.032745
-0.027374
-0.024445
-0.046417
-0.028839
-0.043488
-0.037628
-0.053253
-0.060089
-0.049347
-0.046906
-0.051300
-0.042511
-0.062042
-0.065948
-0.067902
-0.085480
-0.097198
-0.113312
-0.117218
-0.113312
-0.096710
-0.094757
-0.083527
-0.014679
0.081482
-0.062042
-0.197784
-0.044952
0.397888
0.367126
-0.698273
-0.861847
-0.194366
0.071228
0.007263
0.200623
0.129333
-0.040558
-0.144562
-0.178741
-0.186066
-0.192413
-0.187042
-0.143585
-0.104034
-0.090363
-0.084015
-0.068390
-0.048370
-0.032745
-0.032257
-0.032257
-0.028351
-0.022003
-0.023468
-0.021027
-0.024445
-0.016632
-0.015656
-0.011749
-0.022980
-0.031281
-0.019562
-0.024933
-0.023956
-0.013702
-0.019562
-0.013214
-0.009796
-0.008820
-0.008820
-0.013214
0.002869
-0.001495
-0.001984
0.010681
0.008728
0.006287
0.012146
0.014099
0.026306
0.012146
0.020935
0.020447
0.032654
0.033142
0.031677
0.030701
0.039978
0.037048
0.043396
0.029236
0.031189
0.047302
0.045837
0.047791
0.037537
0.042419
0.038025
0.044373
0.030212
0.037537
0.044861
0.044861
0.044861
0.042908
0.030701
0.044373
0.039001
0.028748
0.042908
0.036072
0.040466
0.032654
0.046326
0.033142
0.028259
0.037537
0.022400
0.031677
0.025330
0.027771
0.029724
0.042419
0.045837
0.073181
0.107849
0.122986
0.113220
0.069763
0.005798
-0.035187
-0.010284
0.038025
0.067810
0.081482
0.064392
0.047791
0.026794
0.028259
0.018494
-0.008820
-0.014191
-0.034210
-0.026398
-0.045441
-0.050323
-0.044464
-0.040558
-0.043488
-0.018585
-0.015656
-0.017609
-0.022980
-0.025909
-0.026398
-0.022980
0.001404
-0.004425
0.004333
0.013611
0.021423
0.032654
0.026794
0.022400
0.029236
0.036072
0.045349
0.040955
0.040466
0.006287
-0.008331
-0.026886
-0.048370
-0.042511
-0.030304
-0.029327
-0.011749
-0.007843
-0.000031
-0.005890
-0.039581
-0.053741
-0.065948
-0.075714
-0.063995
-0.049835
-0.027374
-0.005402
0.015564
0.041931
0.039490
0.053650
0.075134
0.070740
0.070251
0.045837
0.050232
0.063904
0.070251
0.087341
0.091736
0.095154
0.101013
0.085876
0.069763
0.081482
0.060974
0.038025
-0.013214
-0.039581
-0.066437
0.035095
0.316345
0.847595
0.995056
0.444763
-0.468781
-1.004425
-1.004425
-0.169952
0.598572
0.649353
0.199158
0.128845
-0.040070
-0.196320
-0.313995
-0.362335
-0.362335
-0.336945
-0.275421
-0.216339
-0.185577
-0.130890
-0.099640
-0.064484
-0.054230
-0.028351
-0.014679
-0.009796
-0.008820
0.008240
0.008728
0.016052
0.023865
-0.005402
-0.001007
-0.000031
0.004333
0.013611
0.001892
0.010193
0.023376
0.022400
0.018982
-0.001984
0.010193
0.015076
0.013123
0.013611
0.008240
0.019958
0.021423
0.023865
0.026794
0.011658
0.017517
0.018982
0.020935
0.027283
0.024353
0.033142
0.032166
0.039001
0.044373
0.057068
0.065857
0.050720
0.026306
-0.003448
0.000916
0.017517
0.035583
0.041443
0.074646
0.082458
0.054138
0.019958
-0.007355
-0.002472
-0.006378
-0.003937
0.000916
-0.000031
-0.009308
-0.035675
-0.032745
-0.036163
-0.025909
-0.039581
-0.042511
-0.053253
-0.045929
-0.066925
-0.063995
-0.063019
-0.051300
-0.060089
-0.054718
-0.068878
-0.054230
-0.038116
-0.036163
-0.032745
-0.031769
-0.027863
-0.012726
-0.011749
-0.013702
-0.019562
-0.020538
-0.020050
-0.010284
-0.003937
-0.002472
0.009705
0.007263
0.001404
0.014099
0.005798
-0.003937
-0.004425
-0.003937
0.017517
0.012146
0.006775
0.005798
-0.009308
-0.005402
0.002380
-0.010284
-0.012238
-0.019073
-0.008331
-0.006378
-0.007355
-0.022003
-0.029327
-0.020050
-0.014679
-0.008331
0.000427
0.000427
-0.001495
-0.014679
-0.001007
0.002380
0.016541
0.025330
0.029724
0.063904
0.097107
0.140564
0.131775
0.013123
-0.105988
-0.093781
-0.003448
0.065369
0.106384
0.090271
0.085388
0.061951
0.043396
0.017029
-0.001984
-0.008820
-0.017120
-0.013702
-0.009796
-0.001007
0.015564
0.023865
0.058533
0.113220
0.152771
0.094666
0.125916
0.594666
0.648865
0.037537
-0.626007
-1.004425
-0.418976
0.540955
0.307068
0.146912
0.227478
0.071228
-0.104034
-0.224640
-0.271027
-0.275421
-0.252472
-0.209015
-0.174347
-0.118683
-0.082550
-0.045441
-0.030304
-0.000031
-0.001007
0.009216
0.004822
0.027283
0.040466
0.037048
0.031677
0.010681
-0.010284
-0.029327
-0.032257
-0.035187
-0.022980
-0.022003
-0.018097
-0.013214
-0.015167
-0.027374
-0.033722
-0.036163
-0.046417
-0.083038
-0.067902
-0.053741
-0.044464
-0.047394
-0.030792
-0.038605
-0.029816
-0.022491
-0.038116
-0.034210
-0.034210
-0.021515
-0.025909
-0.027863
-0.024445
-0.016144
-0.018097
-0.033234
-0.036163
-0.025909
-0.023468
-0.022491
-0.033722
-0.023956
-0.031281
-0.033234
-0.037140
-0.045929
-0.046417
-0.038605
-0.050812
-0.052277
-0.055695
-0.059601
-0.073273
-0.075714
-0.092316
-0.091827
-0.081573
-0.084015
-0.085480
-0.095245
-0.089874
-0.100616
-0.083527
-0.092316
-0.101593
-0.078156
-0.075714
-0.066925
-0.072784
-0.050323
-0.044464
-0.026886
-0.031281
0.025330
0.062927
0.067322
0.086853
0.118103
0.162048
0.168396
0.164001
0.153259
0.150330
0.155701
0.170349
0.185974
0.194275
0.194763
0.192322
0.188416
0.177185
0.146912
0.140076
0.118103
0.106873
0.089783
0.084412
0.063904
0.064880
0.042908
0.029724
0.027771
0.039490
0.039490
0.039978
0.059998
0.060974
0.061462
0.056580
0.052673
0.072205
0.074158
0.100525
0.114197
0.126404
0.107849
0.077087
0.051208
0.054138
0.057556
0.063416
0.058533
0.029236
0.024841
0.027771
0.027283
0.011169
-0.027374
-0.034698
-0.045929
-0.041046
-0.045929
-0.074738
-0.063507
-0.067902
-0.084503
-0.064972
-0.050323
-0.062531
-0.094757
-0.082062
-0.061066
-0.041046
0.096130
0.401794
0.736755
0.383240
-0.270050
-0.627472
-0.901398
-0.427765
0.247009
0.533630
0.145935
0.018494
0.022888
-0.072296
-0.182648
-0.234894
-0.247101
-0.222198
-0.210480
-0.181671
-0.151886
-0.131866
-0.100616
-0.078644
-0.055206
-0.043488
-0.035187
-0.025909
-0.026886
-0.014679
-0.009308
-0.014191
-0.024933
-0.016144
0.002869
0.002380
-0.001007
-0.010773
-0.011749
-0.010284
-0.002472
-0.006378
-0.013214
-0.010773
0.003845
0.014099
0.000916
0.003845
-0.004425
-0.006866
-0.000031
0.003357
0.002869
0.023865
0.022888
0.012634
0.012634
0.019470
0.013123
0.013611
0.004822
0.006287
0.027283
0.026306
0.022400
0.019958
0.009216
0.012146
0.011169
0.016052
0.019958
0.016541
0.017029
0.016541
0.003357
0.016541
0.010681
0.018005
0.003357
0.008728
0.010193
0.016052
0.015564
0.012146
0.005310
0.013123
0.009216
0.004822
-0.005402
0.007751
0.014099
0.011658
0.006775
-0.001007
0.009216
0.012634
-0.003448
0.001892
0.003357
0.003357
0.020447
0.002380
0.001892
-0.012238
-0.019073
-0.019073
-0.037628
-0.027374
-0.020050
-0.012726
-0.024445
-0.042999
-0.040070
-0.044464
-0.050812
-0.053741
-0.061554
-0.058624
-0.036652
-0.027374
-0.018097
-0.028839
-0.025909
-0.023956
-0.019562
-0.021027
-0.016632
-0.001495
-0.001495
0.013123
0.025330
0.034607
0.034607
0.051697
0.059998
0.065369
0.079529
0.084900
0.088806
0.071228
0.074158
0.043396
0.016541
0.003845
0.022888
0.039001
0.059509
0.053650
0.039001
0.036560
0.010681
0.002869
-0.013214
-0.022003
-0.023468
-0.014191
-0.027374
-0.022003
-0.022491
-0.023468
-0.012726
-0.007843
-0.018097
-0.012726
-0.003937
-0.007355
0.003845
0.008240
0.000427
0.003845
0.005310
-0.007843
-0.001495
-0.006866
0.001404
-0.006866
-0.007355
-0.002960
-0.017609
-0.018585
-0.023468
-0.026886
-0.024933
-0.012238
-0.002960
0.005310
0.035095
0.014587
0.044861
0.108337
0.243103
0.378357
0.276306
-0.701691
-1.004425
-1.004425
0.355896
0.995056
0.899841
0.024353
-0.367218
-0.404327
-0.397003
-0.331573
-0.241241
-0.161652
-0.072784
-0.026886
0.027283
0.068298
0.085876
0.092224
0.105408
0.107361
0.099060
0.094666
0.074158
0.060974
0.049255
0.054138
0.049744
0.036072
0.031189
0.024353
0.012146
0.011169
0.012634
0.004822
-0.010284
0.003845
0.004822
-0.003448
0.000916
-0.002472
-0.007843
-0.001495
-0.008820
-0.008331
0.000916
-0.001984
0.003845
-0.006378
-0.010284
-0.012238
-0.000519
-0.006866
-0.000031
-0.004913
-0.003937
0.003845
0.019470
0.003845
0.006775
0.009705
-0.000519
-0.000031
-0.004913
0.008728
0.006775
0.011658
0.001404
0.001404
-0.009308
-0.001495
0.002380
-0.001495
-0.001007
-0.007355
-0.007355
-0.006866
-0.011261
-0.002472
-0.010284
-0.017120
-0.004913
-0.008331
0.002869
0.001892
-0.006866
-0.000519
0.005798
-0.000519
0.006287
0.025330
0.057556
0.094177
0.125916
0.146423
0.144470
0.122986
0.070251
0.035583
0.023376
0.040466
0.047791
0.061462
0.082458
0.068298
0.056091
0.037537
0.007263
-0.019073
-0.052277
-0.063507
-0.087921
-0.096710
-0.112823
-0.124542
-0.118683
-0.121124
-0.127472
-0.131866
-0.123566
-0.118195
-0.113312
-0.122101
-0.126007
-0.109406
-0.114777
-0.116241
-0.120148
-0.121613
-0.111359
-0.105988
-0.115265
-0.125031
-0.123566
-0.113800
-0.120636
-0.100128
-0.097687
-0.106964
-0.094269
-0.078156
-0.075714
-0.070831
-0.066925
-0.047394
-0.014679
0.021912
0.043884
0.080505
0.117126
0.138123
0.148376
0.130798
0.130310
0.124939
0.139099
0.164978
0.191345
0.199646
0.184998
0.185486
0.179138
0.159607
0.146912
0.134216
0.112244
0.088806
0.077087
0.054138
0.043884
0.022888
0.018982
0.005310
-0.000031
-0.006378
-0.000031
0.006287
-0.007355
-0.004913
-0.010773
-0.010773
-0.007843
-0.001984
-0.007843
0.006287
-0.001007
0.003357
-0.009308
0.002869
-0.006866
-0.008331
-0.002960
-0.010284
-0.001007
0.008240
-0.001984
0.003357
-0.007843
-0.006866
-0.003937
-0.006378
-0.008820
-0.003937
-0.012726
0.001892
-0.012726
-0.008331
-0.008820
-0.014679
-0.027374
-0.014679
0.008728
0.037048
0.025330
0.043884
0.076111
0.142517
0.295349
0.563904
0.610291
-0.662140
-1.004425
-1.004425
-0.060577
0.995056
0.995056
0.330505
-0.535675
-0.776398
-0.682648
-0.501007
-0.344757
-0.217804
-0.115265
-0.033722
0.018494
0.042419
0.057556
0.068787
0.077576
0.078064
0.071228
0.066833
0.043884
0.051208
0.039490
0.033142
0.048279
0.072693
0.095154
0.136169
0.181091
0.186951
0.177185
0.076599
-0.014191
-0.029816
0.029236
0.069763
0.077087
0.069763
0.077576
0.078064
0.058044
0.040955
0.014587
-0.041046
-0.063019
-0.072296
-0.084503
-0.085968
-0.067902
-0.077179
-0.074249
-0.061554
-0.037140
-0.039093
-0.033722
-0.024445
-0.016632
-0.012238
-0.009796
-0.004425
-0.012238
-0.004913
-0.002472
0.006775
0.017029
0.002869
0.014099
0.012146
0.011658
0.007751
0.001404
0.010193
0.017029
0.005310
0.007751
0.018494
0.015076
0.004822
0.000916
0.000916
0.009216
0.004822
0.012146
0.022888
0.013123
0.017029
-0.000519
0.000427
0.004333
0.002869
0.009705
0.009216
0.009216
0.011169
0.010681
0.008728
0.001404
-0.003937
0.002380
-0.004913
0.005310
0.017029
0.010681
0.011658
-0.002472
-0.001984
0.000916
0.004822
0.008240
0.005798
0.007263
0.008728
0.007263
0.006287
-0.002960
0.003357
0.001404
0.005310
0.005310
0.011658
0.004333
0.004333
0.007751
0.001892
0.002869
-0.003448
-0.003937
0.005798
0.010193
0.001892
0.007751
0.000916
-0.003937
-0.004425
0.000916
-0.000519
0.003357
-0.004913
0.007263
0.002869
0.001892
-0.005402
-0.006866
0.002380
-0.006866
-0.002960
-0.005890
-0.001495
0.006775
0.000916
0.002380
-0.006378
-0.000031
-0.003937
-0.010284
-0.005890
-0.001495
0.002869
0.008240
-0.005402
-0.007843
-0.001984
-0.006866
-0.005402
-0.014191
0.005798
0.007751
-0.003448
-0.007355
-0.015167
-0.003937
-0.015167
-0.015656
-0.015167
-0.010284
0.000427
-0.002960
0.007751
0.008240
0.026794
0.052673
0.088318
0.133728
0.212341
0.164490
-0.187531
-0.963409
-1.004425
-0.372101
0.470642
0.995056
0.491638
-0.476593
-0.563507
-0.389679
-0.258331
-0.201202
-0.147491
-0.100616
-0.052277
-0.025421
-0.010773
0.006287
0.028259
0.030701
0.038025
0.045837
0.053650
0.065857
0.072693
0.089294
0.099060
0.118591
0.128357
0.149841
0.171326
0.167419
0.135193
0.101501
0.051697
-0.007843
-0.011749
0.028748
0.059509
0.079529
0.075623
0.057556
0.016052
-0.028839
-0.045929
-0.075226
-0.084015
-0.091827
-0.104034
-0.094269
-0.082062
-0.073761
-0.074249
-0.053253
-0.046417
-0.028839
-0.025421
-0.021515
-0.005402
-0.009796
-0.002472
-0.002960
-0.008331
0.011169
0.007263
0.015076
0.001404
0.012146
0.017517
0.015564
0.001404
0.009705
0.002380
0.008728
0.017029
0.002869
0.009705
0.010193
0.008240
-0.000519
0.001404
0.014099
0.007263
0.017517
0.001892
0.006287
0.011658
0.007263
0.011658
0.000427
0.010681
0.013611
0.013611
0.012146
0.009216
0.012146
0.010193
-0.001007
0.004822
0.004822
0.014099
0.004333
0.012146
0.004333
0.004333
0.012146
0.011658
-0.004913
0.009705
0.006287
0.010193
0.003357
0.001892
0.007263
0.009705
0.011169
0.001404
-0.001984
0.006287
-0.007355
0.007751
0.005798
0.013611
0.001892
0.001892
-0.001495
-0.005402
0.012146
0.003357
-0.001495
0.007751
0.009705
-0.000519
0.008240
-0.006866
-0.007843
0.000427
0.004333
0.010193
0.007751
0.015564
-0.002960
-0.000519
-0.000031
-0.001007
0.000916
-0.001007
0.012634
0.018494
0.008240
-0.000031
-0.004913
-0.008820
0.004333
0.000427
0.005798
-0.007355
-0.005890
-0.012726
-0.001984
-0.016144
-0.012726
0.003845
0.021912
0.035583
0.056580
0.099548
0.226013
0.367126
0.127869
-0.961456
-1.004425
-1.004425
0.062927
0.995056
0.995056
-0.108917
-0.873077
-0.730499
-0.468781
-0.311066
-0.212921
-0.151886
-0.101593
-0.032257
0.017029
0.059998
0.093201
0.085876
0.109802
0.117126
0.114685
0.111267
0.102478
0.085876
0.078552
0.072205
0.059021
0.039490
0.036560
0.045349
0.028259
0.018982
0.013611
0.036072
0.029236
0.034607
0.029236
0.027771
0.052185
0.065857
0.079041
0.082458
0.070740
0.052673
0.039001
0.022400
0.037048
0.057068
0.065369
0.060974
0.056580
0.051208
0.052673
0.027771
0.014099
-0.005402
-0.012726
-0.012726
-0.016144
-0.022003
-0.027863
-0.023468
-0.031281
-0.042023
-0.026886
-0.020538
-0.031281
-0.026398
-0.022980
-0.006866
-0.013702
-0.005402
0.000427
-0.006378
-0.006378
-0.007843
-0.011749
-0.004913
-0.001495
0.011658
-0.002472
0.011169
0.009705
0.005310
0.001404
0.007263
0.005310
0.024353
0.018005
0.023376
0.024841
0.029236
0.021912
0.026306
0.029236
0.028748
0.036072
0.037048
0.056091
0.044861
0.049744
0.041931
0.059021
0.052673
0.050232
0.051208
0.067322
0.072693
0.064392
0.053650
0.051697
0.061951
0.062927
0.054626
0.058533
0.060974
0.061462
0.064880
0.059021
0.059998
0.036560
0.045837
0.039001
0.034119
0.042419
0.047302
0.040466
0.039001
0.028259
0.013123
0.023376
0.018982
0.010193
0.021423
0.012634
0.007751
0.018005
0.006287
-0.004913
0.003357
0.001892
-0.003937
-0.000519
0.000916
0.003845
-0.005890
0.007263
0.002380
-0.001007
-0.015656
-0.010284
-0.005402
-0.005890
0.000916
-0.013702
-0.008331
-0.006378
-0.009308
-0.015656
-0.016144
-0.012726
-0.018097
-0.012726
-0.014191
-0.006378
-0.026398
-0.019562
-0.027374
-0.023468
-0.024933
-0.025909
-0.018585
-0.028351
-0.012726
-0.027863
-0.027374
-0.031281
-0.031769
-0.033234
-0.011749
-0.001495
0.014587
0.019470
0.059998
0.171814
0.351990
0.620056
0.575134
-0.716339
-1.004425
-1.004425
0.093689
0.823669
0.995056
0.605896
0.016052
-0.196808
-0.346710
-0.401886
-0.424835
-0.371124
-0.219757
-0.066925
0.026306
0.074646
0.075134
0.047791
0.028748
0.000916
-0.033234
-0.061554
-0.067413
-0.099152
-0.089874
-0.076202
-0.047882
-0.045441
-0.057648
-0.041534
-0.054718
-0.033234
-0.022491
-0.018585
-0.009796
-0.009796
0.003845
0.006287
-0.001007
0.007751
0.009216
0.018005
0.010681
0.005310
0.011169
0.001892
0.002869
-0.008331
-0.007355
-0.020538
-0.012726
-0.029327
-0.049835
-0.050812
-0.042023
-0.053253
-0.065460
-0.066925
-0.070343
-0.075714
-0.102570
-0.096710
-0.107941
-0.114777
-0.113800
-0.127960
-0.115753
-0.123077
-0.135773
-0.149933
-0.165070
-0.155792
-0.147491
-0.159210
-0.166534
-0.165558
-0.157745
-0.152374
-0.147003
-0.128937
-0.111359
-0.100128
-0.073273
-0.062042
-0.029327
0.054626
0.101990
0.142029
0.153748
0.188904
0.226013
0.234314
0.233826
0.247986
0.247498
0.257263
0.277283
0.288025
0.295837
0.283142
0.268005
0.246521
0.219666
0.208435
0.169861
0.134705
0.094666
0.074646
0.048279
0.041443
0.015564
0.002869
0.007263
0.010193
0.001892
-0.009796
-0.010284
-0.001007
-0.011261
-0.001984
-0.009796
-0.007355
0.006287
0.001404
-0.022980
-0.022003
-0.021515
-0.020538
-0.029816
-0.030304
-0.028351
-0.032257
-0.027374
-0.028351
-0.033234
-0.027374
-0.033234
-0.013214
-0.004425
-0.002472
0.000916
0.001892
0.006287
-0.003937
0.000427
0.006775
0.018982
0.016052
0.049255
0.038513
0.052673
0.057068
0.056580
0.043396
0.061951
0.040955
0.019958
0.014099
0.013123
-0.012238
-0.016632
-0.012238
0.001892
-0.004913
-0.021027
-0.019562
-0.005402
-0.022980
-0.190460
-0.185089
-0.069855
0.001892
-0.151398
-0.218292
0.136658
-0.137238
-0.947296
-0.747589
-0.057648
0.240662
0.117126
0.078552
0.102478
-0.147491
-0.288116
-0.216339
-0.143585
-0.068390
-0.001984
0.059509
0.105408
0.143494
0.153259
0.164490
0.172302
0.164001
0.147888
0.150330
0.130310
0.106384
0.083923
0.083435
0.050720
0.048279
0.033142
0.030701
0.012634
0.011169
0.008240
0.001404
-0.010284
-0.017609
-0.008820
-0.017609
-0.008820
-0.019073
-0.016632
-0.020050
-0.019073
-0.018585
-0.023468
-0.016632
-0.016144
-0.007843
-0.016144
-0.010284
-0.007843
-0.000031
-0.022003
-0.014679
-0.022980
-0.011261
-0.004425
-0.002472
-0.002472
-0.001007
-0.014191
-0.011261
-0.010773
-0.018585
-0.003937
-0.005890
0.000427
-0.006378
0.001404
-0.006866
-0.004425
-0.001007
-0.010773
0.004333
0.002869
0.003357
0.001404
-0.002472
0.013123
-0.000031
0.007263
0.002380
-0.002960
0.009705
0.014099
0.000916
0.008240
-0.008820
0.007263
0.005310
-0.007843
-0.001007
-0.010284
0.000427
-0.005890
-0.005890
0.003357
-0.005890
-0.019073
-0.012726
-0.024445
-0.024933
-0.015167
-0.011749
-0.010773
-0.004425
0.006287
0.008728
0.000916
0.010681
0.007751
0.002380
0.015076
0.012634
0.028259
0.034119
0.021912
0.031677
0.043396
0.034607
0.054626
0.036560
0.038025
0.044861
0.055115
0.030701
0.030701
0.033630
0.031677
0.029724
0.018982
0.026306
0.022400
0.008240
0.000427
-0.021515
-0.021027
-0.013214
-0.008331
-0.018585
-0.009308
-0.016144
-0.019562
-0.024933
-0.037628
-0.033722
-0.041534
-0.032745
-0.029816
-0.027374
-0.018097
-0.017609
-0.015167
-0.029327
-0.036652
-0.016632
-0.029816
-0.027374
-0.038116
-0.039581
-0.036163
-0.053741
-0.073273
-0.069855
-0.065460
-0.055206
-0.067902
-0.052765
-0.049347
-0.073273
-0.067902
-0.089386
-0.087433
-0.074738
-0.071320
-0.064972
-0.065948
-0.053253
-0.039581
-0.037140
-0.036163
-0.027863
-0.043976
-0.027863
-0.034698
-0.025421
-0.022491
-0.016144
0.001404
0.041443
0.185486
0.311951
-0.212433
-1.004425
-0.989777
0.131775
0.729919
0.380798
-0.029816
0.029724
-0.105011
-0.235382
-0.264679
-0.207062
-0.133820
-0.022980
0.026794
0.066833
0.078064
0.083923
0.093201
0.083923
0.068298
0.078552
0.072205
0.068298
0.051697
0.050720
0.028259
0.026306
0.015076
0.014587
0.007751
0.013123
0.010681
0.011169
-0.008331
-0.013214
-0.012726
-0.021515
-0.013214
-0.013702
-0.009796
-0.007843
-0.006866
-0.008331
-0.013702
-0.021027
-0.008820
-0.011261
-0.005402
-0.005890
-0.003448
0.000427
-0.011749
0.008240
-0.009796
-0.001495
-0.005890
0.004822
0.007263
0.012634
0.014099
0.010193
0.021423
0.020935
0.020935
0.029236
0.032166
0.015076
0.015076
-0.007355
-0.003448
-0.009796
0.001404
0.003357
-0.007843
-0.027374
-0.039093
-0.040558
-0.052765
-0.074249
-0.082062
-0.085968
-0.097687
-0.100128
-0.126007
-0.126984
-0.120148
-0.125519
-0.135284
-0.131866
-0.133820
-0.118683
-0.134796
-0.136261
-0.149445
-0.136749
-0.123566
-0.117706
-0.104034
-0.119171
-0.108429
-0.107941
-0.097198
-0.087921
-0.083038
-0.036652
-0.003937
0.057556
0.081970
0.110779
0.156189
0.201599
0.219666
0.212830
0.203552
0.202576
0.206482
0.229431
0.254822
0.284119
0.279724
0.265564
0.253357
0.236755
0.215759
0.191833
0.163025
0.139587
0.110291
0.067322
0.037048
0.037048
0.016052
0.014099
-0.001495
-0.017120
-0.008331
-0.008820
-0.011261
-0.026398
-0.013702
-0.017120
-0.013702
-0.001495
-0.021027
-0.004913
-0.007843
-0.014191
-0.011749
-0.009796
-0.012726
-0.019073
-0.009796
-0.015167
0.001404
-0.021027
-0.026398
-0.033234
-0.029816
-0.021027
-0.021515
-0.016144
-0.019073
-0.014191
-0.023956
-0.031281
-0.030304
-0.038116
-0.027374
-0.025421
-0.024445
-0.018097
-0.017609
-0.018585
-0.021027
-0.028351
-0.027863
-0.022491
-0.027374
-0.016632
-0.021027
-0.014679
-0.012238
-0.022980
-0.019073
-0.014191
-0.026398
-0.026886
-0.020538
-0.027374
-0.015167
-0.016632
-0.018585
-0.034210
-0.037628
-0.033722
-0.023956
-0.027863
-0.027863
-0.019562
-0.022003
-0.026398
-0.033722
-0.027374
-0.031769
-0.037628
-0.029327
-0.018585
-0.019073
-0.018585
-0.026886
-0.019562
-0.009796
-0.015656
-0.011261
-0.009308
-0.018097
-0.003448
-0.002472
0.017029
0.061951
0.149353
0.300232
0.086365
-1.004425
-1.004425
-0.516144
0.642517
0.995056
0.455017
-0.235382
-0.410187
-0.546906
-0.538116
-0.411652
-0.249054
-0.093292
-0.030304
0.008728
0.022400
0.028259
0.037048
0.047302
0.057556
0.046326
0.066345
0.048279
0.053162
0.039490
0.026794
0.028259
0.022400
0.019958
0.019958
0.024353
0.022888
0.028259
0.011169
0.002869
0.004333
0.010193
0.003845
0.008728
0.009216
0.024841
0.017029
0.004822
0.007751
0.005798
0.017517
0.000916
0.003357
0.014587
0.016052
0.015076
0.018982
0.008240
0.012634
0.003357
0.012146
0.010193
0.015564
0.017029
0.018982
0.020935
0.018982
0.015076
0.008728
0.025818
0.017517
0.018982
0.021912
0.020447
0.021912
0.022888
0.015564
0.014099
0.027771
0.008240
0.018005
0.021912
0.014587
0.028259
0.011169
0.025818
0.017029
0.011658
0.011658
0.008240
0.007751
0.017029
0.014587
0.017029
0.005798
0.017029
0.009705
0.006775
0.005798
0.014587
0.012634
0.018982
0.009216
0.003845
0.013611
0.002869
0.021912
0.000427
0.006775
0.010681
0.008728
0.004333
0.003357
0.004333
0.005310
0.005310
0.002869
0.000427
0.006287
0.003845
0.004822
0.000427
0.001892
0.005798
-0.003937
-0.009308
-0.005402
0.004822
0.005310
0.001892
0.002380
-0.002960
0.003845
0.004822
0.002380
0.003845
0.007751
0.010681
0.019470
0.001892
0.018005
0.028259
0.018982
0.001892
0.001892
0.009216
0.015564
0.016052
0.010681
0.004822
0.004822
-0.005402
-0.007843
-0.010284
-0.004913
-0.006378
-0.023956
-0.033234
-0.023468
-0.022980
-0.026398
-0.028351
-0.025909
-0.034210
-0.045441
-0.045441
-0.043488
-0.024933
-0.008820
-0.007843
-0.010773
-0.019073
-0.017120
-0.012726
-0.009308
-0.001007
-0.005402
-0.006378
-0.010284
-0.022491
-0.015656
-0.023956
-0.003448
-0.006378
-0.007355
-0.011749
-0.008820
-0.012238
-0.016632
-0.010284
-0.009308
0.002380
0.009216
0.020447
0.033142
0.039978
0.051697
0.075623
0.134705
0.226501
0.272888
-0.381866
-1.004425
-1.004425
-0.096710
0.817810
0.995056
0.538025
-0.421906
-0.477081
-0.357452
-0.348175
-0.238312
-0.105011
-0.020050
0.028748
0.069275
0.104431
0.102966
0.098572
0.109802
0.088318
0.087830
0.073669
0.054626
0.061462
0.029236
0.023376
0.020935
0.022888
0.013611
0.019470
0.009705
-0.003448
-0.001495
-0.003937
-0.012238
-0.000031
-0.006866
-0.000519
0.002869
-0.004913
-0.005890
-0.012726
-0.004913
0.004333
-0.003937
-0.005890
0.005310
0.004333
0.015564
0.003357
0.008240
0.003845
0.003357
0.011169
0.008240
0.005310
0.004333
0.015564
0.018982
0.009705
0.010193
0.011658
0.011169
0.009216
0.015076
0.011658
0.022888
0.011658
0.012634
0.004822
0.007263
0.010193
0.014587
0.011169
0.008728
0.022400
0.021912
0.015564
0.008728
-0.002960
-0.001007
0.000427
0.001404
0.004822
0.005798
0.012146
0.014587
0.002869
0.013611
0.007751
0.008240
0.001892
0.005310
0.014099
0.014099
0.011658
0.000427
0.008728
0.012634
0.013123
0.003357
0.005310
0.019470
0.020447
0.009705
0.004822
0.000916
0.004333
-0.001984
0.000427
-0.000031
-0.001984
0.003357
0.017029
0.008240
-0.002960
-0.010284
-0.021027
-0.028351
-0.034210
-0.016632
-0.039581
-0.017120
-0.027863
-0.041046
-0.035187
-0.056183
-0.037628
-0.031281
-0.054230
-0.085968
-0.074249
-0.078644
-0.083527
-0.056671
-0.056671
-0.043976
-0.050812
-0.049347
-0.044464
-0.054718
-0.063019
-0.052277
-0.048370
-0.035675
-0.031281
-0.033722
-0.020050
-0.003937
0.012146
0.018982
0.019470
0.016052
0.005798
0.022888
0.008240
0.026794
0.034119
0.044373
0.040466
0.034607
0.038513
0.040466
0.051697
0.036072
0.030701
0.039001
0.040955
0.056580
0.039978
0.029236
0.034607
0.039978
0.024353
0.027283
0.034119
0.049255
0.040955
0.034607
0.024353
0.026306
0.021912
0.028259
0.012634
0.023376
0.021423
0.033630
0.015564
0.014587
0.011169
0.012634
0.003845
-0.001007
0.010681
0.003845
0.012634
0.013611
0.010681
0.014099
0.006287
-0.001495
-0.010284
-0.000519
0.002380
0.003845
0.000427
0.006287
0.014587
0.016052
0.014587
0.044861
0.053162
0.108337
0.083435
-0.360870
-0.761749
-0.832062
-0.447296
0.397888
0.861267
0.333435
0.080994
-0.292999
-0.494659
-0.421906
-0.245148
-0.065948
0.027771
0.055603
0.084900
0.094177
0.100037
0.116150
0.101501
0.085388
0.092224
0.071228
0.066833
0.054626
0.038025
0.042419
0.037048
0.026794
0.010681
0.014099
0.008728
-0.001984
-0.015656
0.006287
-0.010773
-0.003937
-0.007843
-0.018097
-0.007355
-0.005402
-0.010773
0.004822
0.003357
0.010193
-0.000519
0.016052
0.023865
0.029236
0.038025
0.030212
0.055603
0.065369
0.084900
0.088318
0.081482
0.077087
0.069763
0.059998
0.056580
0.060974
0.060974
0.077087
0.075134
0.062439
0.057068
0.039978
0.036072
0.018005
0.015076
0.018005
0.031189
0.006287
-0.018097
-0.018097
0.000916
0.002869
-0.017120
-0.046906
-0.047394
-0.022491
-0.000031
0.021423
0.029236
0.013611
-0.018585
-0.022491
-0.033722
-0.007843
0.005798
0.007263
0.003845
0.002380
0.014587
0.023865
-0.001495
0.008240
0.016541
0.008728
0.009705
0.000427
0.018005
0.010193
0.015076
0.024841
0.000916
0.004822
0.017029
0.019958
0.011169
0.008728
0.020447
0.017517
0.010193
0.018005
0.008728
0.025330
0.015564
0.016541
0.001892
0.006287
0.009705
-0.003448
0.001892
-0.004913
-0.004425
-0.008331
-0.010773
-0.010773
-0.020538
-0.010773
-0.009796
-0.022003
-0.032745
-0.018097
-0.017609
-0.031281
-0.024933
-0.027374
-0.011749
-0.012238
-0.020050
-0.016632
-0.006866
-0.020050
-0.020538
-0.015167
-0.005890
-0.003448
-0.000519
-0.007355
-0.008331
-0.012726
-0.015167
-0.005402
-0.001984
-0.001495
0.007751
-0.004425
0.007263
-0.008820
-0.001984
-0.003448
-0.005890
-0.000519
0.003357
0.004333
0.003845
0.006775
0.007751
0.009216
0.015076
0.005798
0.003357
0.005798
0.011169
-0.004425
0.000916
-0.005402
-0.015167
-0.004913
-0.002472
-0.001984
-0.008820
-0.022003
-0.010284
-0.016632
-0.018097
-0.021027
-0.028839
-0.040558
-0.032745
-0.045441
-0.043976
-0.035675
-0.048859
-0.049347
-0.055695
-0.059601
-0.061066
-0.080597
-0.086456
-0.085480
-0.085968
-0.089874
-0.098663
-0.099152
-0.111359
-0.120148
-0.128937
-0.137726
-0.132843
-0.118683
-0.130402
-0.138702
-0.130402
-0.133820
-0.127960
-0.137238
-0.118195
-0.106964
-0.094269
-0.083527
-0.070831
-0.051300
-0.022491
0.036560
0.065857
0.095154
0.120544
0.157654
0.193298
0.198669
0.208923
0.226013
0.269958
0.353943
0.502869
0.492126
0.205017
-0.197784
-0.323761
-0.314484
-0.466339
0.151306
0.870056
0.388611
-0.289581
-0.229523
-0.109894
-0.198273
-0.269562
-0.273956
-0.250031
-0.197296
-0.140656
-0.099152
-0.049835
-0.007843
0.018982
0.039978
0.050232
0.075623
0.072205
0.072205
0.055115
0.066833
0.059021
0.052185
0.038513
0.035095
0.034119
0.021912
0.009216
0.006775
0.006775
0.014587
0.003357
-0.000519
-0.001984
-0.004913
-0.002960
-0.010284
-0.009796
-0.015167
0.000916
0.002869
0.002380
0.000916
-0.003448
0.001892
0.002380
-0.007843
0.000427
0.010193
0.008240
-0.001495
0.002869
0.009705
0.006287
0.002380
0.003357
-0.002472
0.003357
-0.000519
0.005310
0.008728
0.017029
-0.001495
-0.005890
0.007263
0.004822
0.002869
0.002380
0.001404
0.006287
0.012146
-0.000031
0.008240
-0.002472
-0.001007
-0.003937
-0.002472
0.009705
-0.001984
0.006775
0.008728
-0.000031
-0.012726
-0.001495
0.001892
-0.000519
0.002380
0.001404
-0.002472
-0.007355
-0.004913
-0.010284
-0.011261
-0.009796
-0.013702
-0.022003
-0.023956
-0.010773
-0.012726
-0.001007
-0.012238
-0.019562
-0.018097
-0.024933
-0.013702
-0.002960
-0.001984
-0.010284
-0.000031
0.005310
-0.006378
0.002380
0.003845
0.019470
0.001892
0.007751
0.019470
0.018494
0.004822
0.014587
0.007751
0.009216
0.016541
0.010193
0.022400
0.014587
0.012634
0.013123
-0.000519
-0.002472
0.009216
0.005310
0.006287
0.006287
0.010193
0.012634
0.000916
0.005798
-0.005890
-0.003448
0.003845
0.000427
-0.004913
0.004822
-0.004913
0.007751
-0.011261
-0.012238
-0.000519
-0.018097
-0.005890
-0.003448
-0.000031
0.004333
-0.004913
0.002380
-0.001495
-0.001984
0.014587
-0.001007
-0.025909
-0.025421
-0.037628
-0.038605
-0.034210
-0.022003
-0.001495
0.001892
0.001892
-0.028839
-0.033722
-0.020050
-0.027863
-0.029816
-0.019562
-0.022491
-0.010284
-0.008820
-0.013214
0.008728
0.025330
0.022400
0.020447
0.006775
0.008728
0.003845
-0.006378
-0.012726
-0.007843
0.038513
0.147400
0.328064
0.548767
0.522400
-0.082062
-0.851105
-1.003448
-0.615753
0.266052
0.619568
0.325134
0.030701
-0.062042
-0.136749
-0.215851
-0.263214
-0.256866
-0.232452
-0.185089
-0.138702
-0.092804
-0.051300
-0.034210
-0.015167
0.000916
0.014099
0.033630
0.023865
0.031677
0.027283
0.005798
0.013611
0.002380
0.015564
-0.008331
0.007751
-0.007355
0.013611
-0.008331
-0.007355
-0.002960
-0.015656
-0.008820
-0.012726
-0.004913
-0.005890
0.004822
-0.011261
-0.004425
-0.013702
-0.009796
-0.001007
-0.005402
-0.003448
0.008728
-0.002960
0.006775
0.003845
0.002869
0.000427
0.006775
0.007751
0.013123
0.021423
0.012634
0.018494
0.008240
0.012634
0.016052
0.008728
0.012146
0.017517
0.025818
0.025330
0.020935
0.015564
0.018494
0.012146
0.013123
0.010681
0.008240
0.018982
0.017029
0.005798
0.006775
0.005798
0.005310
0.000427
-0.000519
-0.005402
-0.004425
-0.002472
0.006287
0.008240
-0.010284
-0.002472
-0.010773
0.000916
0.000427
0.016052
-0.001495
-0.000519
0.017517
0.008240
0.021912
0.007263
-0.008820
-0.016632
0.001892
0.008240
-0.001495
0.012634
0.003845
0.014099
0.003357
-0.010773
-0.011261
-0.007843
-0.011261
-0.007843
-0.011749
-0.018097
-0.017609
-0.015656
-0.017120
-0.010773
-0.016144
-0.025421
-0.028839
-0.039581
-0.035187
-0.032745
-0.038116
-0.036652
-0.022980
-0.020538
0.001892
0.017517
0.017029
0.023865
-0.007355
-0.051300
-0.081573
-0.105499
-0.072296
-0.033234
-0.026398
-0.011749
-0.011261
-0.026398
-0.045441
-0.063507
-0.087921
-0.098663
-0.099152
-0.095245
-0.108429
-0.101593
-0.106964
-0.103058
-0.109406
-0.112823
-0.112823
-0.114777
-0.122101
-0.113800
-0.123566
-0.140656
-0.153839
-0.159210
-0.173370
-0.200714
-0.153839
0.195740
0.731873
0.751404
0.164978
-0.665558
-1.004425
-1.004425
-0.157257
0.573669
0.501404
0.077576
0.117615
0.077087
-0.037140
-0.187531
-0.262238
-0.254425
-0.215851
-0.146515
-0.063995
0.000427
0.067322
0.113708
0.138123
0.143982
0.155212
0.159119
0.143982
0.134216
0.115662
0.110779
0.096130
0.078064
0.065857
0.043884
0.040466
0.033142
0.029724
0.024841
0.022400
0.026306
0.018982
0.021912
0.013123
0.013123
0.025818
0.011169
0.014099
0.024353
0.038025
0.026794
0.021423
0.020447
0.016541
0.015564
0.023376
0.017517
0.028259
0.023865
0.031189
0.029236
0.012146
0.022400
0.026794
0.025818
0.006775
0.018982
0.028259
0.028259
0.018982
0.020935
0.024353
0.019470
0.015076
0.016052
0.017029
0.025330
0.035095
0.023865
0.014099
0.016052
0.012146
0.019958
0.014587
0.023865
0.019958
0.020935
0.015564
0.018982
0.004822
0.007263
0.012634
0.004822
0.005798
0.011169
0.015564
0.015564
0.009705
0.013123
0.006287
0.004822
-0.001495
0.014587
0.013123
0.023376
0.019470
0.026794
0.033142
0.035095
0.048767
0.051208
0.062927
0.075134
0.070740
0.093201
0.097595
0.128357
0.161560
0.174255
0.169861
0.111755
0.047302
0.008728
0.016052
0.059509
0.084900
0.116638
0.105408
0.077576
0.046814
-0.002472
-0.018585
-0.025909
-0.043488
-0.049347
-0.047394
-0.053253
-0.065948
-0.057159
-0.067902
-0.068878
-0.055206
-0.053741
-0.042023
-0.046417
-0.053741
-0.048859
-0.052765
-0.056671
-0.039581
-0.023468
-0.031769
-0.029816
-0.022980
-0.024445
-0.024933
-0.025421
-0.024445
-0.021027
-0.010773
-0.027374
-0.026398
-0.041534
-0.066437
-0.125031
-0.228058
-0.126007
0.418396
0.947693
0.898376
0.353455
-0.820831
-1.004425
-0.699738
0.110779
0.440369
0.256287
0.191833
0.135681
-0.022491
-0.146027
-0.233917
-0.284698
-0.284698
-0.277374
-0.261261
-0.223663
-0.192413
-0.166534
-0.153839
-0.114288
-0.100128
-0.096222
-0.075714
-0.066437
-0.052277
-0.039093
-0.030792
-0.014679
-0.011261
-0.022980
-0.024445
-0.026886
-0.004913
-0.014679
-0.003448
-0.000519
0.002380
0.004822
-0.001007
-0.001984
-0.001007
0.003357
0.012634
0.013123
-0.000519
0.010681
0.007263
0.020935
0.010681
0.016052
0.007751
0.016052
0.018494
0.020935
0.034607
0.023865
0.009705
0.018982
0.011658
0.018494
0.028748
0.028259
0.028748
0.033630
0.036072
0.039978
0.051697
0.057068
0.059998
0.055115
0.041931
0.044861
0.053650
0.038513
0.056580
0.047791
0.059998
0.049744
0.042419
0.059509
0.049255
0.052185
0.048279
0.036072
0.040955
0.022888
0.031189
0.029724
0.026306
0.027283
0.030701
0.022888
0.028259
0.032654
0.022888
0.030212
0.018005
0.028748
0.024353
0.024841
0.038513
0.044861
0.047791
0.037048
0.031189
0.025818
0.039978
0.043884
0.041443
0.033630
0.047791
0.048279
0.039001
0.028259
0.043884
0.047302
0.057556
0.062439
0.054626
0.055603
0.052673
0.025330
0.014587
0.017517
0.024841
0.048279
0.034119
0.013611
0.006287
-0.000519
-0.010773
-0.041534
-0.016632
-0.018585
-0.029816
-0.038605
-0.056183
-0.043488
-0.029327
-0.033722
-0.042999
-0.046417
-0.047882
-0.040070
-0.033722
-0.039581
-0.025909
-0.020050
-0.036652
-0.045441
-0.051300
-0.092316
-0.142609
-0.114777
0.025330
0.167419
0.370056
0.501404
0.415466
0.100525
-0.438995
-0.901886
-0.552765
0.146912
0.362732
0.208435
-0.016144
-0.045441
-0.063019
-0.128448
-0.147491
-0.244659
-0.270050
-0.246613
-0.226105
-0.200226
-0.182159
-0.181671
-0.150909
-0.121124
-0.097198
-0.076691
-0.062531
-0.045441
-0.023468
-0.016632
0.007751
-0.005402
-0.000031
0.009216
0.003845
0.010681
0.015076
0.022400
0.014099
0.013123
0.005798
0.008728
0.002380
0.011169
-0.001007
0.013123
0.007751
0.010193
0.004333
0.003357
0.013611
0.012146
-0.002472
0.009216
0.010193
0.018982
0.026794
0.014099
0.021912
0.018005
0.023376
0.022888
0.019958
0.029236
0.039978
0.045837
0.038025
0.038025
0.039978
0.041443
0.039978
0.034607
0.029236
0.047791
0.053650
0.044373
0.038513
0.038513
0.032166
0.032654
0.033142
0.029724
0.038025
0.039978
0.026306
0.028748
0.028259
0.023376
0.017029
0.035583
0.017517
0.028259
0.033630
0.023865
0.019470
0.016052
0.022400
0.021423
0.017517
0.022400
0.026794
0.030212
0.021912
0.024353
0.039490
0.043396
0.037537
0.023865
0.032654
0.035583
0.039490
0.036560
0.037537
0.033142
0.030701
0.032166
0.033142
0.029236
0.030212
0.035583
0.032166
0.018494
0.020935
0.024841
0.020935
0.012634
0.016052
0.017517
0.027283
0.029724
0.019470
0.016052
0.011169
0.008240
0.005798
-0.003937
0.026306
0.020447
0.022888
0.016541
0.015076
0.042419
0.049255
0.029724
0.006775
0.009216
-0.013702
-0.036652
-0.053253
-0.061554
-0.052277
-0.017609
-0.014679
-0.001984
-0.002472
0.014099
-0.004425
-0.012726
-0.020538
0.030212
0.063904
0.047302
-0.317902
-1.004425
-1.004425
-0.643097
0.092224
0.849548
0.705017
0.233826
-0.356476
-0.844757
-0.802277
-0.301300
-0.082062
-0.010284
-0.002472
0.030212
0.064880
0.088318
0.091736
0.100037
0.117615
0.130798
0.118103
0.123474
0.106873
0.096619
0.089783
0.079529
0.060486
0.050720
0.042908
0.030212
0.024841
0.018005
0.015076
-0.004425
-0.003937
-0.012238
-0.014679
-0.016632
-0.006378
-0.009308
-0.008331
-0.013214
-0.010773
-0.014679
-0.015656
-0.015656
-0.016144
-0.002472
-0.006378
-0.006378
0.004333
-0.009308
-0.010773
-0.001984
-0.016144
-0.003448
-0.005890
-0.016144
-0.013214
-0.023468
-0.010773
-0.016632
-0.030792
-0.041046
-0.030792
-0.033234
-0.045929
-0.044464
-0.047394
-0.053253
-0.057159
-0.060089
-0.075226
-0.072784
-0.074249
-0.086945
-0.076691
-0.081085
-0.081085
-0.090851
-0.102570
-0.094269
-0.096710
-0.089874
-0.089874
-0.084503
-0.071808
-0.070831
-0.067902
-0.065948
-0.045441
-0.035675
-0.016144
0.004822
0.039490
0.077576
0.111755
0.121033
0.131775
0.159119
0.172791
0.184998
0.185486
0.195740
0.199158
0.216736
0.230896
0.223083
0.225525
0.202576
0.181580
0.169861
0.170837
0.157166
0.165466
0.144470
0.144470
0.099548
0.088318
0.075623
0.068298
0.039978
0.039490
0.043884
0.039001
0.069763
0.063416
0.069275
0.062439
0.047302
0.034607
0.040955
0.033630
0.040466
0.024353
0.002869
0.003357
0.019470
0.017517
0.004333
0.000916
0.010681
0.016052
0.003357
0.002380
-0.000519
-0.024445
-0.020050
-0.036163
-0.070343
-0.100128
-0.089874
-0.068878
-0.022980
-0.013214
-0.009796
-0.022003
-0.027374
-0.105499
-0.158234
-0.183624
-0.232941
-0.218781
-0.151398
-0.024445
-0.030304
-0.105499
-0.696320
-0.911163
-0.509308
0.061462
0.230896
0.025818
-0.269562
-0.422882
-0.229523
0.042419
-0.031281
-0.119659
-0.131378
-0.079620
-0.009796
0.078552
0.115662
0.163513
0.200623
0.220642
0.230408
0.227966
0.222107
0.209412
0.198669
0.183533
0.151306
0.141052
0.130310
0.118591
0.106384
0.084412
0.074646
0.058533
0.053162
0.041931
0.039978
0.037537
0.041443
0.029236
0.031189
0.023376
0.016541
0.003845
0.004822
0.011658
-0.000031
0.008728
0.008728
0.000916
0.005798
-0.001007
0.004333
-0.001495
-0.005890
-0.004913
-0.005402
0.001404
-0.002960
0.002869
0.000916
0.007751
-0.004425
-0.009308
-0.003448
0.000427
0.016052
0.012146
0.005798
-0.001984
0.018494
-0.001984
0.004822
-0.002960
0.013611
0.011658
0.004333
0.009705
0.019470
0.006287
0.009705
0.008240
0.000916
0.002869
0.018494
0.019470
-0.002472
0.012146
0.018005
0.013611
0.002869
0.003845
0.008240
0.014587
0.015564
0.008728
0.006287
0.017517
0.011169
0.003357
-0.002960
0.000916
0.015076
-0.000031
0.014587
0.006775
0.016541
0.016541
0.007263
0.002869
-0.003448
0.012146
0.006775
0.012634
0.000427
0.008240
0.008728
0.007263
-0.001984
-0.001007
0.005310
0.005798
0.007751
0.005798
0.006775
-0.001007
-0.000031
-0.013702
-0.000519
0.001892
0.006775
0.002869
0.007263
-0.002472
0.003357
0.004822
-0.009796
-0.000031
-0.001495
0.003357
0.020447
0.024353
0.022400
0.035095
0.024841
-0.007355
-0.017120
-0.018097
-0.016144
-0.027374
-0.028839
-0.011749
-0.019562
-0.047882
-0.068390
-0.071808
-0.054230
-0.042023
-0.052765
-0.073273
-0.077179
-0.091827
-0.074249
-0.070343
-0.084015
-0.084015
-0.055206
-0.056671
-0.046417
-0.027374
-0.038605
-0.053741
-0.072296
-0.068878
-0.142609
-0.270538
-0.110870
0.598083
0.934509
-0.188019
-1.004425
-0.653351
0.039001
0.274841
0.209900
0.070251
-0.010773
-0.073761
-0.099152
-0.097198
-0.097687
-0.096222
-0.094757
-0.076691
-0.046417
-0.045441
-0.029327
-0.016632
-0.016632
-0.000031
-0.008820
0.001892
-0.001984
0.000916
0.007263
0.004822
-0.000031
0.010193
0.002380
0.009705
-0.001984
0.000916
-0.001984
0.005310
-0.000519
0.007751
0.009705
0.005798
0.009705
0.003845
0.006775
0.008728
0.006287
0.004333
0.004822
0.015564
0.028748
0.010193
0.007751
0.010193
0.006287
0.009705
0.012634
0.008728
0.012634
0.027771
0.018982
0.010681
0.011658
0.017517
0.007263
0.005798
0.009216
0.021423
0.022400
0.015076
0.013123
0.008728
0.010681
0.007751
0.014099
0.015076
0.013611
0.011169
0.010681
0.013123
0.007751
0.009705
0.006287
0.012146
0.006287
0.018494
0.010681
0.001404
0.004333
0.003357
0.000427
0.002869
-0.000519
0.007751
0.012146
0.007263
0.002380
0.006775
0.004822
-0.004913
-0.004425
-0.002472
0.004822
0.006287
0.009216
0.007263
0.008728
0.003845
0.011169
0.004333
-0.001984
-0.001007
0.011658
0.014587
0.011658
0.000916
0.011169
0.005798
-0.002960
-0.005402
-0.000031
0.008240
0.015564
-0.000031
-0.001495
-0.005402
-0.001007
-0.004425
-0.012726
-0.002960
0.004822
0.009216
0.006775
-0.005890
-0.009796
-0.011261
0.003357
-0.005402
0.012634
0.015564
0.023376
0.029236
0.034607
0.019958
0.017517
0.008240
-0.005402
0.003357
0.013123
0.048279
0.055603
0.074158
0.050232
-0.007843
-0.061554
-0.059113
-0.029816
0.000916
0.024841
0.021912
0.003845
-0.025909
-0.023956
-0.041046
-0.037140
-0.041046
-0.044464
-0.030304
-0.022491
-0.037628
-0.026886
-0.007843
0.032654
0.082458
-0.023956
-0.588409
-0.706085
0.067322
0.644470
0.347595
-0.160675
-0.258820
-0.370148
-0.335480
-0.068878
-0.037140
-0.037140
-0.060089
-0.054718
-0.067902
-0.071808
-0.070831
-0.055206
-0.054718
-0.046417
-0.028351
-0.022491
-0.020050
-0.007355
-0.011749
-0.012726
-0.004425
-0.008331
-0.016144
-0.003448
-0.009308
-0.005890
0.008728
0.006775
-0.001007
-0.014191
-0.006866
-0.019073
0.007263
-0.003448
-0.001007
0.006775
-0.004913
0.005310
-0.000031
-0.007843
-0.010773
0.005310
0.010681
0.004333
-0.003937
0.009705
0.021912
0.006775
-0.001495
-0.002472
0.013611
0.009705
0.010193
0.007263
0.021912
0.013123
0.017517
0.018005
0.001404
0.010681
0.012146
0.011658
0.017029
0.015564
0.020447
0.018494
0.016541
0.011658
0.017517
0.011658
0.011658
0.020935
0.012146
0.025330
0.018005
0.024353
0.016052
0.012146
0.009705
0.014587
0.017517
0.037537
0.028259
0.031677
0.014099
0.024353
0.015564
0.021912
0.023376
0.029724
0.023376
0.047302
0.047791
0.043396
0.042908
0.042419
0.049255
0.062439
0.049255
0.068787
0.070740
0.078552
0.077576
0.072205
0.067810
0.059021
0.055115
0.057068
0.062439
0.051697
0.059998
0.067322
0.047791
0.040955
0.034607
0.042908
0.043396
0.032654
0.036072
0.047791
0.057068
0.063904
0.077576
0.148865
0.220642
0.273865
0.309509
0.296814
0.226990
0.091736
-0.025421
-0.103546
-0.090363
0.018494
0.140076
0.176697
0.161072
0.088318
0.004333
-0.076202
-0.140167
-0.167023
-0.185089
-0.175812
-0.164093
-0.149445
-0.123566
-0.099640
-0.099152
-0.063995
-0.052765
-0.042511
-0.028839
-0.020538
0.002869
0.010193
0.014099
0.012634
0.020447
0.018005
-0.007843
-0.018097
-0.032745
-0.024933
0.010193
0.043884
0.247498
0.576111
0.695740
0.237244
-0.619171
-1.004425
-0.830109
-0.011261
0.571228
0.654236
0.183533
-0.123077
-0.112335
-0.190948
-0.246613
-0.249542
-0.221222
-0.197784
-0.168976
-0.133820
-0.097687
-0.069855
-0.058136
-0.046417
-0.036652
-0.022980
-0.012726
-0.009308
-0.009796
-0.015167
-0.022980
-0.027863
-0.021027
-0.024445
-0.012238
-0.012726
-0.023468
-0.029327
-0.032257
-0.030304
-0.024445
-0.021515
-0.036163
-0.021515
-0.015167
-0.023956
-0.022491
-0.027863
-0.018585
-0.024933
-0.029816
-0.028839
-0.019073
-0.021027
-0.021027
-0.018585
-0.031281
-0.028839
-0.033234
-0.034698
-0.040070
-0.033722
-0.034698
-0.034210
-0.037628
-0.038605
-0.042999
-0.061066
-0.067902
-0.070343
-0.068390
-0.067413
-0.070343
-0.077179
-0.080109
-0.080109
-0.093292
-0.110382
-0.112823
-0.118683
-0.111359
-0.114288
-0.125031
-0.133331
-0.134308
-0.136749
-0.142120
-0.163116
-0.154327
-0.147491
-0.158234
-0.148956
-0.160675
-0.156281
-0.146027
-0.131378
-0.146515
-0.128937
-0.093292
-0.063995
-0.017609
0.048767
0.103943
0.132751
0.152771
0.178650
0.218201
0.247986
0.245544
0.247498
0.259216
0.284607
0.314880
0.333923
0.376892
0.419861
0.455017
0.466736
0.450134
0.394470
0.297791
0.163025
0.072205
0.052673
0.061951
0.091248
0.088318
0.090759
0.058044
0.014099
-0.044952
-0.081085
-0.100128
-0.126495
-0.134796
-0.136749
-0.137726
-0.151886
-0.145538
-0.120636
-0.107452
-0.099640
-0.091339
-0.079620
-0.047882
-0.028839
-0.031769
-0.023468
-0.014191
-0.000519
-0.003937
-0.007355
-0.012726
0.001892
0.003845
-0.004425
0.005798
0.006287
0.002380
0.000916
-0.001495
0.004822
-0.001007
-0.001007
0.007263
-0.005890
-0.008331
0.011658
-0.009308
-0.009796
0.000427
-0.010773
-0.017120
-0.003448
-0.006378
-0.009796
-0.001007
-0.012238
-0.018585
-0.005890
-0.009308
0.007263
-0.013214
-0.004425
-0.002472
0.000916
0.001892
-0.006866
-0.014191
-0.010284
-0.001495
0.000916
-0.000031
0.002869
0.001404
-0.000031
-0.000519
-0.010773
-0.005402
0.008240
0.007751
0.015564
0.028748
0.069275
0.170837
0.348083
0.586365
0.446716
-0.781281
-1.004425
-0.693878
0.151306
0.492126
0.558044
0.479919
0.029236
-0.241730
-0.359894
-0.332550
-0.287140
-0.221710
-0.139679
-0.052765
0.002869
0.036072
0.048767
0.049744
0.064880
0.059509
0.065369
0.063416
0.040955
0.042419
0.031189
0.024841
0.023865
0.004333
0.009216
0.003357
0.011658
-0.000031
-0.001007
-0.008331
0.002869
-0.015656
-0.016632
-0.017120
-0.005402
-0.008820
-0.013702
-0.029816
-0.038605
-0.020538
-0.027863
-0.022980
-0.021027
-0.020050
-0.011749
-0.020538
-0.024445
-0.018585
-0.025421
-0.015656
-0.017120
-0.013214
0.000427
0.003357
0.020935
0.040466
0.053162
0.060486
0.080505
0.078064
0.052185
0.021912
0.020447
0.004822
0.004333
0.010193
0.019470
0.018982
0.006287
-0.001495
-0.021027
-0.024445
-0.034210
-0.040070
-0.050812
-0.068878
-0.083038
-0.087921
-0.099152
-0.089386
-0.080597
-0.067413
-0.043488
-0.043976
-0.048370
-0.024445
-0.017609
-0.016632
-0.012726
-0.005402
-0.001007
0.008240
0.004822
0.010193
0.005798
0.020935
0.009705
0.019470
0.012146
0.022400
0.012634
0.018982
0.023865
0.018005
0.021912
0.017029
0.003357
0.017517
0.021912
0.015076
0.012146
0.007751
0.020447
0.007263
0.005798
0.001892
0.009216
0.009216
0.007263
0.002380
0.003357
-0.001495
0.001404
-0.001495
-0.018585
-0.007843
-0.018097
-0.001984
-0.007355
-0.012238
-0.009796
-0.009308
-0.018585
-0.016144
-0.028839
-0.023956
-0.006866
-0.021027
-0.019073
-0.013702
-0.013214
-0.019073
-0.018585
-0.029327
-0.017609
-0.019562
-0.016632
-0.008820
-0.010284
-0.011749
-0.014679
-0.021027
-0.011261
-0.017120
-0.015167
-0.007843
-0.007355
-0.001984
0.000427
-0.003448
-0.009308
-0.011749
-0.006866
0.004822
-0.011261
-0.008820
-0.011261
-0.014679
-0.012238
-0.003448
-0.017609
-0.022491
-0.005890
-0.007355
-0.020050
-0.009796
-0.013214
-0.006866
-0.020050
-0.014191
-0.022003
-0.016632
-0.015656
-0.019562
-0.006866
-0.031769
-0.066437
-0.055695
0.008728
0.196716
0.434021
0.182556
-0.761749
-0.848175
-0.264679
0.311951
0.399353
0.128845
0.049255
-0.061066
-0.180695
-0.195831
-0.147491
-0.036163
0.010193
0.008728
0.009216
0.006287
0.014587
0.022400
0.031189
0.027771
0.046326
0.058533
0.057068
0.043884
0.044373
0.014099
0.016541
-0.001007
-0.011749
-0.009796
-0.020050
-0.037140
-0.048370
-0.059601
-0.053741
-0.050812
-0.058624
-0.074249
-0.068878
-0.063019
-0.057159
-0.045929
-0.057648
-0.060089
-0.050323
-0.054230
-0.039093
-0.041046
-0.021027
-0.011749
-0.011261
-0.016632
-0.020538
-0.011261
0.001892
0.001892
0.025330
0.028259
0.031189
0.016052
0.010193
0.011658
0.020447
0.018494
0.009705
0.023865
0.014587
0.022888
0.011658
0.017029
0.015564
0.004822
0.003845
0.013611
0.027283
0.021423
0.011169
0.012146
0.018494
0.008240
0.016541
0.002869
0.010681
0.014099
0.008240
0.020447
0.018494
-0.001984
-0.003448
0.007751
0.009705
-0.005890
0.001892
0.013611
0.015564
0.001404
0.005310
-0.002472
-0.000031
0.001404
-0.001984
0.014587
-0.000519
0.007263
0.005798
0.002869
-0.006866
-0.006378
-0.007355
-0.011749
-0.015167
-0.010773
-0.000519
-0.003937
-0.006378
-0.015167
-0.017120
-0.018585
-0.030304
-0.015167
-0.009308
-0.015656
-0.018097
-0.024933
-0.016632
-0.015167
-0.020050
-0.032745
-0.024445
-0.026398
-0.016632
-0.013214
-0.020050
-0.017609
-0.016632
-0.025421
-0.037628
-0.034210
-0.026886
-0.018585
-0.013214
-0.022491
-0.026886
-0.036652
-0.027374
-0.019073
-0.029816
-0.019073
-0.006866
-0.000519
0.012634
0.013611
0.017517
0.026306
0.023865
0.029724
0.033630
0.037537
0.036072
0.036072
0.031677
0.028259
0.026794
0.013611
0.034607
0.019958
0.027771
0.021912
0.020447
0.002869
-0.003937
-0.001984
-0.018097
-0.019562
-0.007843
-0.014191
-0.018097
-0.027863
-0.028351
-0.018097
-0.011749
-0.020050
-0.044464
-0.039581
-0.052277
-0.038116
-0.024933
-0.030792
0.017517
0.067810
0.149841
0.298279
0.219177
-0.974640
-1.004425
-0.667023
0.194275
0.741638
0.341736
0.058533
-0.098663
-0.285187
-0.448761
-0.385284
-0.277374
-0.169952
-0.084015
-0.013702
0.047791
0.071228
0.091736
0.108337
0.103455
0.112244
0.094666
0.096619
0.088806
0.086365
0.075134
0.070740
0.064392
0.052673
0.039001
0.035583
0.030212
0.028748
0.029236
0.026794
0.010193
0.003357
0.015076
0.016541
0.012634
0.019470
0.018005
0.022888
0.004333
0.005310
0.008240
0.007751
0.023376
0.018494
0.014099
0.016052
0.016541
0.023865
0.018982
0.003357
0.008728
0.006775
0.024841
0.025330
0.016052
0.031677
0.022400
0.027771
0.009705
0.018982
0.029724
0.020935
0.028748
0.026306
0.037048
0.031189
0.023376
0.023865
0.021423
0.029236
0.019470
0.017029
0.025818
0.028259
0.014587
0.018494
0.017517
0.014587
0.015564
0.010193
0.009216
0.012146
0.017517
0.007263
-0.002960
0.005310
0.001892
0.007751
-0.000519
-0.014679
-0.007355
-0.001495
-0.010284
-0.007355
-0.018585
-0.012726
-0.022003
-0.010284
-0.002960
-0.001007
0.003845
0.009705
0.011169
0.005798
0.012634
0.032654
0.065369
0.109802
0.152771
0.188416
0.197205
0.113708
0.027771
-0.013214
0.028748
0.093689
0.112244
0.117126
0.111755
0.071716
0.033630
0.015076
-0.008331
-0.025421
-0.037628
-0.059113
-0.064972
-0.058624
-0.071320
-0.072296
-0.095734
-0.088898
-0.085480
-0.091339
-0.100128
-0.105988
-0.116241
-0.093781
-0.084991
-0.084015
-0.092316
-0.075714
-0.123566
-0.137726
-0.159210
-0.182159
-0.166534
-0.136261
-0.134308
-0.116241
-0.122589
-0.128937
-0.139679
-0.147980
-0.144562
-0.132843
-0.138214
-0.134796
-0.141144
-0.128937
-0.126984
-0.121124
-0.122589
-0.105988
-0.101593
-0.082062
-0.062531
-0.035187
-0.001007
0.073181
0.236267
0.445251
0.539490
0.092712
-1.004425
-1.004425
-0.761261
0.241150
0.915466
0.922302
0.624451
0.064392
-0.196320
-0.241730
-0.184113
-0.125519
-0.030792
0.057556
0.147400
0.199646
0.229431
0.268982
0.266541
0.253845
0.237732
0.206482
0.197693
0.162048
0.140564
0.106873
0.091248
0.066345
0.063904
0.046814
0.027771
0.026306
0.013611
0.003357
-0.000519
0.002869
0.007263
0.006287
0.008728
0.009705
0.008240
-0.006378
0.005310
-0.001007
-0.004425
0.004333
0.004822
0.017029
-0.001495
0.010681
0.007263
-0.000519
-0.003937
0.004333
0.012146
0.014099
0.002869
0.013611
0.015564
-0.000031
0.007751
0.008240
0.018494
0.017029
0.013611
0.018982
0.010681
0.008728
0.005798
0.005310
0.005310
-0.001495
0.002380
0.002869
0.008728
0.001892
0.008240
0.009705
-0.005890
-0.014679
-0.023956
-0.005890
-0.007843
-0.008331
0.009216
0.004333
0.011169
0.009705
0.007263
-0.010284
-0.008820
-0.020538
-0.011749
-0.009796
-0.014679
-0.006866
-0.030792
-0.043488
-0.043976
-0.041046
-0.012726
-0.027863
-0.039093
-0.047882
-0.045441
-0.044464
-0.046906
-0.047882
-0.049347
-0.032257
-0.022491
-0.015656
-0.016144
-0.016144
-0.012726
-0.009796
-0.013702
0.001404
0.007751
0.008728
0.012146
0.006775
0.000916
-0.007843
-0.005890
-0.004913
-0.007355
0.002869
0.003845
0.001892
-0.006866
-0.007843
-0.005402
-0.009308
-0.023468
-0.014679
-0.008820
-0.010284
-0.005890
-0.001984
-0.001495
-0.002960
0.006775
0.002380
-0.000519
0.012146
0.019958
0.014587
0.006775
0.010681
0.018005
-0.000519
0.016052
0.010681
0.017029
0.022888
0.007751
0.021912
0.018005
0.018982
0.005310
-0.007355
-0.003448
-0.006866
0.015564
0.022888
0.025818
0.048767
0.117615
0.228455
0.429626
0.622986
0.265076
-1.004425
-1.004425
-0.609894
0.346130
0.988708
0.917908
0.007263
-0.279327
-0.336945
-0.309113
-0.284698
-0.233917
-0.167023
-0.102570
-0.041534
-0.008331
0.034607
0.048279
0.074646
0.080017
0.086365
0.082458
0.069763
0.074158
0.064880
0.048767
0.048767
0.037537
0.026794
0.013123
0.015564
0.024353
0.019470
0.009216
0.014587
0.004333
0.002380
0.014099
0.000427
0.017517
0.020447
0.006287
0.016541
-0.003937
0.010681
0.005310
0.023865
0.004822
0.012634
0.015564
0.001892
0.015076
0.012634
0.007751
0.011169
0.005310
0.020447
0.018005
0.022400
0.016052
0.006775
0.015564
0.005798
0.002380
0.003845
-0.000519
0.017517
0.006775
0.015564
0.004822
0.010681
0.006775
0.002869
0.001404
0.008240
-0.004425
0.002869
0.009216
0.004822
-0.005402
-0.004913
0.005310
-0.008820
-0.009308
0.000916
-0.004913
0.001892
-0.008820
-0.000519
-0.003448
-0.004425
-0.005890
-0.006378
-0.002472
-0.003937
0.007263
0.017029
0.010193
0.017029
0.006287
0.004333
-0.014191
-0.069855
-0.140656
-0.172394
-0.127472
-0.055695
0.026306
0.030212
-0.014679
-0.061554
-0.086456
-0.111359
-0.106964
-0.095245
-0.081085
-0.080109
-0.065948
-0.054718
-0.024445
-0.020538
-0.004913
0.004822
0.002869
0.000916
0.012634
0.010193
0.007263
-0.001984
0.001892
-0.002960
0.002380
0.013123
0.004822
0.004333
-0.003448
0.000916
0.004822
-0.002472
-0.010773
-0.017609
-0.000031
-0.001007
0.003845
-0.009308
-0.000031
-0.009308
-0.007355
-0.008331
-0.012726
0.003845
-0.001984
-0.003937
-0.005402
-0.003937
-0.003937
-0.001007
-0.009308
-0.008820
-0.002960
-0.005890
-0.003937
-0.003937
0.002869
0.001892
-0.008331
0.008240
0.030212
0.060974
0.088318
0.140076
0.264587
0.449158
0.383240
-0.324249
-1.004425
-1.004425
-0.392120
0.393005
0.914490
0.690857
0.007751
-0.330109
-0.363312
-0.329132
-0.271027
-0.210968
-0.155792
-0.087921
-0.031281
-0.002472
0.042419
0.054138
0.068298
0.068787
0.072693
0.092224
0.087341
0.074158
0.078064
0.072205
0.063416
0.051697
0.045837
0.033142
0.044861
0.043884
0.047791
0.049744
0.047791
0.046326
0.039490
0.030212
0.034607
0.041931
0.037537
0.031189
0.032654
0.027283
0.024841
0.008728
0.016052
0.006775
0.002869
-0.001984
0.006287
-0.003448
0.012634
0.005310
-0.003448
-0.016144
-0.003448
-0.011261
0.001404
-0.003448
0.008240
-0.000031
0.000916
-0.004913
0.000427
0.002869
-0.002472
-0.008820
-0.013702
-0.008331
-0.001495
0.004333
-0.014191
-0.013702
-0.019073
-0.021027
-0.022491
-0.032257
-0.026398
-0.027863
-0.025421
-0.025421
-0.036652
-0.054718
-0.034698
-0.041046
-0.033722
-0.053741
-0.048859
-0.050323
-0.055206
-0.054230
-0.061066
-0.056183
-0.051300
-0.049835
-0.048859
-0.047394
-0.044952
-0.039093
-0.059601
-0.057159
-0.044464
-0.049347
-0.033722
-0.019073
-0.045929
-0.102081
-0.157257
-0.137238
-0.058624
-0.015656
-0.032745
-0.039581
-0.066437
-0.075714
-0.076691
-0.082062
-0.070343
-0.076202
-0.061066
-0.038605
-0.041046
-0.028351
-0.015656
-0.009308
-0.022980
-0.011749
-0.002960
-0.004425
-0.003937
-0.002960
0.000916
0.005798
-0.002472
0.006287
-0.003448
-0.005890
0.004822
-0.004425
0.006775
-0.014191
0.002380
-0.003448
0.003845
0.006287
-0.007355
-0.005402
-0.006866
0.004333
-0.009796
-0.002472
0.003845
0.003845
0.009705
-0.001984
-0.010284
0.007751
0.011658
0.037537
0.053650
0.075134
0.025330
-0.201202
-0.462433
-0.429230
-0.301788
-0.105011
0.371521
0.298767
-0.313019
-0.105988
0.024353
-0.059601
-0.270538
-0.338898
-0.236359
-0.126984
-0.036163
0.017029
0.038513
0.044861
0.041443
0.041931
0.043884
0.042908
0.056091
0.056580
0.080505
0.084412
0.066833
0.067810
0.076599
0.084412
0.083435
0.103455
0.117126
0.121033
0.157166
0.164490
0.154724
0.143494
0.113220
0.102966
0.103943
0.102478
0.101013
0.113708
0.107849
0.105408
0.084412
0.083435
0.071716
0.065857
0.049255
0.051208
0.049255
0.046326
0.038025
0.027283
0.037048
0.017029
0.017029
0.012634
0.011658
0.023865
0.020935
0.015564
0.017029
0.014587
0.012634
0.019470
0.007263
0.009705
0.022400
0.016541
0.018005
0.008728
0.010193
0.018005
0.015564
0.013123
0.006775
0.009705
0.023376
0.021423
0.015564
0.007751
0.017029
0.018982
0.005798
0.005310
0.010193
0.018494
0.020447
0.013123
0.014587
0.002869
0.006775
0.004822
0.006775
0.003357
0.015076
0.016541
0.011169
0.002869
0.010193
0.009705
0.003845
-0.002960
-0.008331
0.001404
0.007751
0.005798
-0.000519
-0.006866
-0.007355
-0.001495
-0.007355
-0.011261
-0.003448
-0.003937
-0.016632
-0.004913
-0.009796
-0.004425
0.004333
-0.012726
-0.004425
0.013123
0.023865
0.036072
0.029236
-0.010773
-0.142609
-0.340363
-0.466339
-0.413605
-0.164581
0.082947
0.150818
0.096619
-0.032745
-0.167999
-0.261749
-0.261261
-0.219757
-0.170929
-0.118195
-0.056671
-0.022491
0.003845
0.033630
0.058533
0.058044
0.057556
0.065857
0.053650
0.052185
0.052185
0.031189
0.024353
0.014099
0.021912
0.032654
0.040955
0.062927
0.102966
0.165466
0.204529
0.092712
-0.291046
-0.501984
-0.474152
-0.716339
-0.377472
0.627380
0.832947
0.278748
-0.168976
-0.362335
-0.393585
-0.338898
-0.242706
-0.029816
0.067322
0.069275
0.084900
0.068298
0.064880
0.069275
0.073181
0.085876
0.084900
0.086365
0.063416
0.070740
0.059021
0.058044
0.060974
0.079041
0.066345
0.053162
0.056091
0.040955
0.039001
0.051697
0.040466
0.038025
0.029236
0.033630
0.030212
0.038025
0.030701
0.023865
0.033142
0.030212
0.022888
0.015076
0.026306
0.015076
0.024841
0.011658
0.025818
0.020447
0.017517
0.030212
0.013123
0.021912
0.018982
0.033630
0.019958
0.028748
0.016541
0.032654
0.029724
0.015076
0.012634
0.020447
0.026794
0.018982
0.012634
0.026306
0.031189
0.028259
0.015076
-0.000519
0.019958
0.018494
0.018494
0.019470
0.019958
0.019470
0.020935
0.004333
0.005798
0.012634
0.002869
0.012634
0.010681
0.011169
0.014099
0.009705
0.000916
-0.001007
0.000427
0.001404
0.005798
0.003845
-0.007355
0.005310
0.004822
-0.001495
-0.004425
-0.009308
0.000427
-0.002960
-0.013702
0.006287
-0.000519
0.007263
-0.002960
-0.007843
-0.011749
-0.002472
-0.003937
-0.007843
-0.000031
0.001892
-0.000031
0.002869
-0.008820
-0.001007
0.000916
-0.005890
-0.002960
0.006775
0.003357
0.003845
0.003357
0.002869
0.007751
0.003357
0.013123
-0.000519
-0.003937
0.006287
0.011658
0.014587
0.000427
-0.007355
-0.003448
-0.006866
0.001892
-0.007355
0.009216
0.010193
0.001892
-0.001495
0.001404
-0.004913
-0.009796
-0.013214
0.001404
-0.008820
-0.011749
-0.012238
-0.012238
0.006287
0.004333
-0.011749
-0.030792
-0.047882
-0.054230
-0.062042
-0.063019
-0.069366
-0.115265
-0.194855
-0.247589
-0.172394
-0.012726
0.060486
0.040955
-0.023468
-0.150909
-0.309113
-0.388214
-0.809601
-0.561066
0.538025
0.579529
-0.003448
0.175232
-0.028351
-0.389191
-0.399445
-0.147980
-0.022003
0.034119
0.049744
0.055603
0.049744
0.037048
0.004333
-0.030304
-0.050812
-0.054718
-0.076691
-0.087921
-0.099640
-0.092316
-0.082062
-0.092316
-0.091339
-0.087921
-0.063995
-0.036163
0.005798
0.024841
0.052673
0.079529
0.097595
0.114197
0.128845
0.122498
0.118591
0.125916
0.137146
0.164490
0.180115
0.174255
0.171326
0.169861
0.153748
0.150330
0.122009
0.106384
0.078064
0.080505
0.064392
0.038025
0.030212
0.012146
0.012146
0.003845
0.017029
0.012634
0.026306
0.009705
0.010193
0.016052
0.014587
0.000916
0.018494
0.018494
0.015076
0.016052
0.019958
0.018982
0.024353
0.027283
0.015564
0.014099
0.022400
0.002869
0.017029
0.023865
0.028259
0.023865
0.017029
0.009216
0.002869
0.014587
0.004333
0.009216
0.008728
0.007263
0.013123
0.005310
0.002380
-0.000031
0.002869
-0.010284
0.005310
0.007263
-0.002960
0.000427
-0.007843
0.003357
-0.003448
-0.010773
-0.004425
-0.009796
-0.004913
-0.004913
-0.003937
-0.002960
-0.003448
-0.018097
-0.009308
-0.007355
0.005798
0.000427
-0.003448
-0.004425
-0.001007
0.002380
-0.017120
-0.005402
-0.007843
-0.006378
0.003357
-0.001495
-0.001495
0.007263
-0.007843
-0.005402
-0.006378
-0.012238
0.000427
-0.004425
-0.001984
-0.001984
0.007751
-0.001007
-0.004913
0.000916
-0.002960
-0.002472
-0.003448
0.008240
-0.001495
-0.000031
0.000427
-0.004913
-0.001984
0.001404
-0.003937
0.001892
0.000427
0.002869
0.009705
0.007263
-0.000031
0.005310
-0.012726
0.010193
0.007263
0.008240
0.018494
0.022400
0.031677
0.044861
0.078064
0.136658
0.206482
0.098083
-0.762238
-1.004425
-0.964386
-0.199738
0.728455
0.995056
0.485779
-0.438507
-0.622589
-0.437042
-0.378937
-0.249542
-0.117218
-0.021515
0.051208
0.085388
0.112244
0.131775
0.144470
0.172302
0.180115
0.174744
0.158630
0.139587
0.055603
-0.041046
-0.083038
-0.071320
-0.024445
0.045837
0.073669
0.042908
-0.004913
-0.048370
-0.075714
-0.093781
-0.079620
-0.059113
-0.040070
-0.023956
-0.002960
0.009216
0.027771
0.031189
0.040955
0.049255
0.059998
0.045837
0.059998
0.072693
0.061462
0.059021
0.045349
0.059021
0.051208
0.054626
0.045837
0.046326
0.037537
0.043396
0.030212
0.024353
0.034607
0.024841
0.028259
0.028259
0.022400
0.037048
0.034119
0.022400
0.014587
0.017517
0.016541
0.011658
0.022888
0.031677
0.016541
0.013611
0.017029
0.019958
0.012146
0.009216
0.018982
0.005798
0.010681
0.024841
0.010681
0.006775
0.012634
0.004333
0.000427
0.001892
0.000916
0.003845
0.009705
0.012634
-0.000519
-0.001007
0.003845
-0.002960
-0.007843
-0.006378
0.006287
-0.007843
-0.000031
-0.005890
-0.005402
-0.000031
0.000916
-0.002472
-0.014191
-0.007355
-0.003448
0.000916
-0.008820
-0.009796
-0.009308
-0.010773
-0.014191
-0.005890
-0.016632
-0.007355
0.000427
-0.006378
-0.004425
-0.020050
-0.009796
-0.002472
-0.021027
-0.015167
-0.006866
-0.005890
-0.007843
-0.001007
-0.008331
-0.006378
0.000916
-0.014679
-0.004913
-0.000031
0.002869
-0.005402
0.000427
-0.001984
0.009216
0.000916
-0.017120
-0.000031
-0.005890
0.005310
0.005798
0.001404
0.003845
0.003357
-0.009796
-0.005890
-0.009796
-0.006378
-0.008820
0.001404
0.000427
-0.000031
-0.007843
-0.002472
-0.017120
-0.000519
-0.000031
0.028259
0.041931
-0.092316
-0.183136
-0.110870
-0.003937
0.090759
-0.110870
-0.048370
-0.512238
-1.004425
-0.922882
-0.039581
0.777283
0.508728
-0.092804
-0.258820
-0.364777
-0.344757
-0.273468
-0.160675
-0.063019
0.024841
0.089783
0.128357
0.162537
0.183044
0.193787
0.214783
0.189392
0.174255
0.158142
0.142517
0.127869
0.098083
0.092224
0.093201
0.068298
0.049255
0.035095
0.024353
0.027771
0.030212
0.036560
0.058533
0.100525
0.064392
0.015564
-0.033722
-0.084991
-0.114288
-0.055695
0.006775
0.012146
0.018005
0.006775
0.002869
-0.022491
-0.031281
-0.040070
-0.031281
-0.045441
-0.053741
-0.033234
-0.017609
-0.020538
-0.004913
0.000427
0.005310
0.010681
0.008240
0.022888
0.030701
0.030701
0.022400
0.023865
0.034119
0.028748
0.014099
0.018982
0.006287
0.021912
0.012146
0.017517
0.018982
0.009216
0.011658
0.024841
0.008728
0.006287
0.002380
0.010193
0.011658
0.004822
0.012634
0.001892
0.014587
0.005310
0.006775
-0.003448
-0.001495
0.002869
-0.001984
0.003845
0.015564
0.009216
0.003357
-0.000519
-0.000031
0.009705
0.007751
-0.000031
0.006775
0.011169
0.011658
0.004822
0.001892
0.000916
-0.002472
0.014587
0.004822
0.002869
0.005310
0.003845
0.010193
-0.002960
-0.008820
-0.001495
0.005310
0.001892
0.000427
0.000916
-0.004913
0.006775
-0.005402
-0.014191
-0.006866
-0.015167
-0.003448
-0.013702
-0.004913
-0.011261
-0.004425
-0.014679
-0.010773
-0.018097
-0.016632
-0.015167
-0.011261
-0.009308
-0.011749
-0.008820
-0.005890
-0.023468
-0.008820
-0.018097
-0.018097
-0.021515
-0.017609
-0.016144
-0.015167
-0.018585
-0.019073
-0.021027
-0.011261
-0.009308
-0.019073
-0.019562
-0.008820
-0.013702
-0.011261
-0.020050
-0.028839
-0.011749
-0.009796
-0.011261
-0.019073
-0.014679
-0.006378
-0.023956
-0.028839
-0.047394
-0.078644
-0.074738
-0.031281
-0.040558
-0.073273
-0.167511
-0.320343
-0.452667
-0.305206
0.349548
0.849060
0.650330
0.006775
-0.609894
-0.653839
-0.593781
-0.111847
0.181580
0.225037
0.181580
0.099548
0.026306
-0.031769
-0.067413
-0.092804
-0.113800
-0.123566
-0.127472
-0.117218
-0.096222
-0.067902
-0.014679
0.026794
0.038513
0.018494
-0.043976
-0.095245
-0.073761
-0.045929
-0.042023
-0.031281
-0.024933
0.005798
-0.001984
-0.021515
-0.028839
-0.037140
-0.060089
-0.075226
-0.100128
-0.097198
-0.085480
-0.087921
-0.094757
-0.093781
-0.085480
-0.097198
-0.086456
-0.092316
-0.073273
-0.070343
-0.063019
-0.069366
-0.071808
-0.086945
-0.084503
-0.085968
-0.078644
-0.070343
-0.071320
-0.075714
-0.071808
-0.062531
-0.062042
-0.045929
-0.030792
-0.012238
0.005798
0.037048
0.075134
0.091736
0.128845
0.131287
0.162048
0.182556
0.197205
0.190369
0.183044
0.198181
0.206970
0.206482
0.226990
0.215759
0.204041
0.203552
0.187439
0.178162
0.156677
0.127380
0.114685
0.084412
0.068787
0.056091
0.036560
0.033630
0.024353
0.025818
0.018494
0.005310
0.011658
-0.001984
-0.001984
-0.001495
0.005310
0.012634
0.016052
0.010193
0.010681
0.012634
0.002869
0.002380
0.000427
-0.002472
0.007263
0.022400
0.007751
0.012634
0.011658
0.007751
-0.003448
-0.000519
-0.003937
0.015076
-0.001007
-0.000519
-0.001007
0.005310
0.002869
-0.004913
-0.001007
-0.002472
-0.003448
0.011658
0.004333
0.003357
0.003357
0.003357
-0.011261
-0.003937
-0.004913
-0.000519
0.002869
-0.002472
-0.003448
0.005310
0.002869
0.005798
-0.002960
-0.010284
-0.007355
0.006287
-0.002960
0.005798
-0.001495
0.011658
-0.000031
0.001404
-0.009308
-0.013214
-0.009796
-0.017120
-0.016144
-0.029816
-0.003448
0.008728
-0.016144
-0.044464
0.004822
0.018005
0.178162
0.345154
0.177185
-0.021515
-0.402863
-0.292511
-0.051788
-0.006378
0.063416
-0.017609
-0.064484
0.064392
0.113220
0.063904
-0.011749
-0.067413
-0.125519
-0.160187
-0.186554
-0.187042
-0.152374
-0.100616
-0.060089
-0.045929
-0.030304
-0.040070
-0.044952
-0.057159
-0.071808
-0.087433
-0.084991
-0.097198
-0.094757
-0.079620
-0.086945
-0.063019
-0.052765
-0.046906
-0.033234
-0.031769
-0.005890
0.001892
-0.000519
0.005310
0.019958
0.010681
0.025330
0.038513
0.025818
0.037537
0.043884
0.034607
0.038025
0.034119
0.034119
0.039978
0.044373
0.041931
0.041931
0.050232
0.039001
0.039490
0.051208
0.031189
0.036560
0.031189
0.039490
0.047791
0.037048
0.032166
0.015076
0.016541
0.025330
0.031677
0.014587
0.030212
0.030212
0.022400
0.026794
0.004333
0.014099
0.012146
0.015564
0.011169
0.016052
0.020935
0.017029
0.024353
0.008240
0.001892
0.009705
0.014587
0.005798
0.007263
0.008240
0.010193
0.013611
0.003357
0.007263
-0.001984
0.006287
0.001892
0.009705
0.001892
0.002869
0.009216
0.003357
-0.001007
-0.010773
0.002380
0.003845
-0.001495
0.006775
0.002380
0.005798
0.005310
-0.005890
-0.002960
-0.006866
-0.009796
-0.001495
-0.008820
-0.003937
0.002380
-0.004425
-0.002472
-0.000519
-0.004913
-0.005402
-0.000519
-0.005890
-0.002960
0.003357
0.001404
-0.000519
-0.009308
-0.005402
-0.011261
-0.013214
0.001404
0.000427
-0.006378
-0.016632
-0.023468
-0.021027
-0.026886
-0.024933
-0.024933
-0.010773
-0.023956
-0.017609
-0.026398
-0.022491
-0.023468
-0.021515
-0.021515
-0.007843
-0.005890
0.018982
0.024841
0.034607
0.039001
0.047302
0.033142
0.023865
0.026306
0.033142
0.014099
0.007263
0.040955
0.086853
0.119080
0.164978
0.114197
-0.687042
-1.004425
-0.511749
0.277771
0.734802
0.378845
-0.018097
-0.463409
-0.434601
-0.341339
-0.249054
-0.165070
-0.105499
-0.075714
-0.050323
-0.003448
0.002380
0.013611
0.024353
0.017517
0.035583
0.020447
0.027283
0.019958
0.016541
0.004333
-0.004425
-0.009308
-0.016632
-0.007355
-0.017120
-0.000031
-0.006378
-0.014679
-0.010773
-0.017120
-0.014191
-0.001007
0.009216
0.001404
0.002869
0.015564
0.009216
0.012146
0.006287
0.005310
0.012634
0.015564
0.023376
0.025818
0.026306
0.027771
0.024841
0.020447
0.018494
0.023376
0.020935
0.018982
0.017029
0.020935
0.026794
0.029236
0.019470
0.026306
0.008728
0.020447
0.024353
0.032654
0.019958
0.029724
0.032654
0.030701
0.029236
0.012634
0.026306
0.031677
0.039001
0.021912
0.030212
0.031189
0.043396
0.039490
0.031677
0.028259
0.034119
0.032654
0.030701
0.043396
0.036072
0.041931
0.038025
0.038513
0.025330
0.036560
0.036072
0.036072
0.044861
0.027771
0.035095
0.034119
0.039001
0.015564
0.033630
0.031189
0.006775
0.031189
0.034607
0.027771
0.023376
0.012634
0.010193
0.023376
0.011658
0.018494
0.015564
0.015076
0.009216
0.014587
0.006287
-0.000519
0.002869
0.006287
0.003357
0.005310
0.004822
0.014099
0.013123
0.006775
0.014099
0.014587
0.017029
0.028259
0.011658
0.016052
0.008240
0.014099
0.000427
0.001892
0.023376
0.020935
0.011658
-0.029816
-0.032745
-0.033234
-0.025909
-0.035187
-0.045929
-0.047394
-0.051788
-0.060089
-0.063019
-0.063019
-0.063507
-0.069855
-0.072784
-0.074249
-0.072296
-0.069855
-0.064484
-0.047394
-0.046417
-0.034698
-0.022003
-0.022003
-0.030792
-0.021515
-0.038116
-0.043976
-0.072296
-0.100616
-0.025909
0.203552
0.532166
0.551697
0.179138
-0.132843
-0.697784
-0.585968
0.015564
0.292419
0.132751
-0.022980
0.051208
-0.144562
-0.210968
-0.036652
-0.082062
-0.176300
-0.238312
-0.246613
-0.232452
-0.206085
-0.195831
-0.173859
-0.130890
-0.111359
-0.078156
-0.069855
-0.042023
-0.027863
-0.016144
-0.004913
-0.013702
-0.005890
-0.014679
0.000427
0.015564
0.004822
0.021912
0.016052
0.019958
0.021423
0.015076
0.008240
0.017029
0.020447
0.035095
0.037537
0.021912
0.037048
0.036072
0.035095
0.025818
0.022888
0.033630
0.044373
0.037537
0.044861
0.037048
0.047302
0.042419
0.028259
0.033142
0.033630
0.040955
0.045837
0.036560
0.039490
0.039490
0.033142
0.039978
0.032654
0.038025
0.040955
0.037537
0.041931
0.030212
0.029236
0.026794
0.026306
0.023865
0.022400
0.023865
0.032166
0.026306
0.012146
0.008728
0.011658
0.005310
-0.008331
-0.010284
-0.003937
0.000427
-0.005890
-0.010773
-0.011261
-0.007843
-0.009308
-0.018585
-0.031281
-0.018585
0.005798
0.018982
0.038025
0.077576
0.132263
0.154236
0.170349
0.154724
0.081482
0.012634
-0.024445
-0.032257
-0.042999
-0.021027
0.013611
0.019470
0.007263
-0.019073
-0.053253
-0.090851
-0.133331
-0.160187
-0.198761
-0.215851
-0.224640
-0.240265
-0.228546
-0.226593
-0.213898
-0.192413
-0.180206
-0.172394
-0.163605
-0.168488
-0.160675
-0.137726
-0.098175
-0.085480
-0.066925
-0.051788
-0.031769
-0.005402
0.050720
0.100525
0.112244
0.148865
0.184998
0.219177
0.242615
0.259705
0.246521
0.246033
0.244080
0.263611
0.282166
0.287537
0.287537
0.277283
0.251892
0.230896
0.194763
0.152283
0.135681
0.106873
0.080017
0.054138
0.032654
0.015564
0.012146
-0.007355
-0.023956
-0.033234
-0.035675
-0.033234
-0.035675
-0.021027
-0.028839
-0.017609
-0.026886
-0.039093
-0.032257
-0.018585
-0.019562
-0.008331
-0.012238
-0.002960
0.013611
0.027283
0.048279
0.052185
0.063416
-0.029816
-0.324738
-0.580109
-0.667023
-0.079132
0.306580
0.038513
0.002380
0.092712
0.055115
-0.176300
-0.295441
-0.235382
-0.181671
-0.100616
-0.029816
0.025330
0.068298
0.086365
0.106384
0.127380
0.127869
0.124939
0.114197
0.107849
0.088806
0.083923
0.071716
0.062439
0.045349
0.037048
0.024841
0.010681
0.015076
-0.001007
-0.004425
-0.012238
-0.016144
-0.013702
-0.012238
-0.022491
-0.017120
-0.032257
-0.027374
-0.034210
-0.039581
-0.034210
-0.030792
-0.033234
-0.034698
-0.034210
-0.020538
-0.023468
-0.026886
-0.032257
-0.022003
-0.030792
-0.028839
-0.018585
-0.006866
0.000427
-0.010773
-0.009308
-0.005890
-0.008331
-0.006866
0.009705
0.014099
0.019470
0.030212
0.025818
0.038513
0.056091
0.085388
0.079529
0.084412
0.066345
0.053650
0.041443
0.028748
-0.017120
-0.004425
0.009216
0.011658
0.009705
0.001404
-0.014679
-0.025909
-0.044464
-0.079620
-0.077667
-0.090363
-0.120148
-0.113800
-0.120636
-0.122101
-0.114288
-0.101593
-0.103058
-0.092316
-0.092804
-0.074249
-0.078644
-0.059601
-0.050323
-0.042999
-0.037140
-0.039581
-0.039581
-0.022980
-0.022980
-0.010284
-0.010773
0.012634
0.010193
0.002380
0.000427
0.007751
0.019470
0.022400
0.021423
0.021912
0.035583
0.036560
0.033142
0.025330
0.022400
0.024353
0.035095
0.023865
0.022888
0.029236
0.034119
0.021423
0.026306
0.017517
0.026794
0.006287
0.015076
0.005798
0.003357
0.008728
0.010681
0.004822
-0.002960
0.006287
0.009705
0.002380
0.007263
0.006287
0.011658
0.018982
0.022400
0.014099
0.005798
0.004822
0.014099
0.001892
0.008240
0.016052
0.022888
0.009705
0.018005
0.016052
0.010681
0.010193
-0.002472
0.002380
0.014587
0.005798
0.010193
0.003357
0.004822
-0.002960
0.001892
-0.006866
-0.005890
-0.001984
0.002380
-0.003937
-0.009308
0.005310
-0.001007
-0.009796
-0.001984
-0.005402
-0.006866
0.002380
0.006287
0.001892
-0.015656
-0.002472
0.011658
0.059509
0.100037
0.002869
-0.036652
0.148865
0.120056
-0.349152
-0.566437
-0.248077
0.135193
0.275818
0.109802
-0.022491
-0.075226
-0.110870
-0.122589
-0.126984
-0.104034
-0.081573
-0.042999
-0.010284
0.023865
0.040955
0.050232
0.051208
0.070251
0.074646
0.076599
0.086853
0.092712
0.107361
0.108337
0.114685
0.105408
0.086365
0.073181
0.052673
0.025330
0.035583
0.035095
0.038513
0.035095
0.020935
0.013123
0.012146
-0.010773
-0.018097
-0.023956
-0.026398
-0.031281
-0.020050
-0.026398
-0.029327
-0.036163
-0.016144
-0.027863
-0.028351
-0.031281
-0.026398
-0.042999
-0.047882
-0.049835
-0.052765
-0.055695
-0.049835
-0.043976
-0.053253
-0.057159
-0.063995
-0.054230
-0.065460
-0.067902
-0.063995
-0.071320
-0.081085
-0.060089
-0.052765
-0.057159
-0.059113
-0.046417
-0.034210
-0.032745
-0.035187
-0.038116
-0.034698
-0.025421
-0.018097
-0.022491
-0.023956
-0.025909
-0.016144
-0.017120
-0.021515
-0.025421
-0.018585
-0.006378
-0.013214
-0.008820
0.001892
0.020447
0.008728
0.003357
0.001404
0.006775
0.013611
0.021423
0.026794
0.038025
0.045349
0.040955
0.024841
0.025330
0.039978
0.038513
0.040955
0.035583
0.043396
0.049744
0.031189
0.023376
0.017517
0.014587
0.021912
0.007263
0.016541
0.013123
0.016541
0.011169
-0.004913
-0.002960
-0.005890
-0.004913
-0.012238
-0.006866
0.003845
-0.000519
0.008240
0.017517
0.002869
0.007263
-0.005890
-0.006378
-0.007355
0.009216
0.018005
0.024841
0.012634
0.007751
0.007751
0.000916
-0.006378
-0.001495
0.002380
0.014099
0.012146
-0.011261
-0.004425
-0.012726
-0.025421
-0.019073
-0.016632
-0.005890
-0.009796
0.001892
0.006775
0.030701
0.050720
0.035095
0.013123
-0.017609
-0.026398
-0.006866
-0.001007
0.011169
0.039978
0.073669
0.120056
0.132751
0.117615
0.062439
-0.043488
-0.015656
-0.182159
-0.434113
-0.417511
-0.060089
0.192322
0.131775
-0.197296
-0.215851
-0.117218
-0.127960
-0.197784
-0.235382
-0.224640
-0.206085
-0.175323
-0.144073
-0.097198
-0.058136
-0.029816
-0.015656
-0.007355
0.011169
-0.005402
0.005310
0.022400
0.026306
0.038513
0.045349
0.035583
0.033630
0.034607
0.029724
0.019958
0.031189
0.028259
0.022400
0.026306
0.012146
0.008728
0.016052
0.011658
0.003357
-0.001495
-0.004913
0.000916
-0.001984
0.001892
0.001892
-0.005890
-0.010284
-0.016632
-0.021515
-0.005890
-0.004425
-0.004913
-0.019073
-0.004913
-0.007355
-0.008820
-0.007355
-0.017609
-0.014191
-0.005402
-0.000519
0.000427
-0.006378
0.003357
-0.011749
0.003357
0.003845
0.001404
0.000916
0.011658
0.018494
0.019470
0.015076
0.008240
0.008728
0.007751
0.023865
0.020935
0.015076
0.022888
0.018005
0.018005
0.002380
0.001892
-0.000031
0.006287
0.000916
-0.003937
-0.011261
-0.003448
-0.007843
-0.002960
-0.007843
-0.012238
-0.007355
0.000427
-0.004425
0.005798
0.014099
0.010193
0.026306
0.026794
0.021423
0.022888
0.034607
0.038513
0.043396
0.036072
0.049744
0.043396
0.044373
0.049744
0.028748
0.035583
0.041931
0.032654
0.031677
0.027283
0.012634
0.002869
0.002869
-0.012726
-0.011261
-0.007355
-0.012726
-0.021515
-0.014679
-0.029816
-0.034698
-0.043488
-0.041046
-0.034210
-0.032745
-0.023468
-0.019562
-0.035675
-0.040070
-0.060089
-0.074249
-0.053741
-0.042511
-0.015656
-0.035675
-0.037628
-0.033722
-0.034210
-0.030792
-0.043488
-0.045929
-0.041046
-0.040070
-0.045929
-0.029816
-0.039093
-0.019562
-0.017120
-0.020538
-0.021027
-0.031281
-0.022491
-0.021027
-0.009796
-0.020050
-0.017120
-0.000519
-0.005402
-0.009308
-0.018585
-0.027863
-0.001495
-0.005402
-0.006378
0.001892
0.003357
0.007263
0.004333
0.005310
0.003357
0.015076
0.010193
-0.006378
-0.010773
-0.006378
0.000916
0.022888
0.065369
0.143494
0.161560
0.039490
0.023376
0.039001
-0.215851
-0.999542
-0.631378
0.141541
0.691833
0.241150
-0.153351
-0.071320
-0.145050
-0.196320
-0.217316
-0.180206
-0.145050
-0.087433
-0.035675
0.004333
0.038025
0.046814
0.059021
0.070740
0.084412
0.076111
0.077087
0.074646
0.067322
0.078064
0.067810
0.028748
0.018005
0.031189
0.010681
0.022400
0.011169
0.014587
0.020447
0.007263
-0.009308
-0.006378
-0.006866
-0.000031
-0.001984
-0.005890
0.002380
0.007751
0.010681
0.016052
-0.002960
0.002380
-0.014679
-0.023468
-0.032257
-0.023468
-0.023956
-0.023956
-0.018585
-0.015167
-0.028839
-0.045441
-0.060089
-0.068878
-0.079132
-0.100616
-0.094269
-0.112335
-0.098175
-0.099640
-0.100616
-0.105011
-0.075226
-0.084015
-0.064972
-0.045929
-0.028839
-0.004913
0.038025
0.100037
0.122009
0.150330
0.185486
0.210876
0.224548
0.233337
0.237244
0.252869
0.254333
0.254822
0.266541
0.259705
0.254822
0.238220
0.221619
0.205994
0.182068
0.150818
0.131775
0.083923
0.061462
0.020447
-0.004425
-0.020050
-0.040070
-0.039093
-0.059601
-0.063995
-0.057648
-0.061554
-0.049835
-0.059113
-0.048859
-0.045929
-0.048370
-0.055206
-0.061066
-0.054230
-0.042511
-0.045441
-0.051300
-0.042511
-0.044464
-0.039581
-0.049835
-0.043976
-0.054230
-0.063995
-0.057159
-0.060577
-0.056183
-0.067413
-0.049347
-0.050812
-0.067413
-0.056671
-0.059601
-0.067413
-0.061066
-0.060089
-0.060089
-0.058624
-0.040558
-0.038605
-0.050812
-0.031769
-0.038605
-0.022980
-0.028839
-0.022003
-0.012726
-0.017120
-0.010773
-0.012238
-0.013702
-0.000031
-0.010773
-0.008331
-0.014191
0.001404
0.004822
-0.008820
0.014099
-0.003448
-0.001984
-0.002472
-0.000519
-0.008331
0.005798
0.006287
0.006287
0.001892
0.002380
0.003845
0.000427
-0.001984
-0.000519
0.004333
0.004822
0.005310
0.003357
0.006287
-0.001495
0.006287
0.000916
-0.007843
0.002380
0.009705
0.002380
0.008728
-0.006866
-0.008820
-0.005402
-0.004913
-0.008331
-0.009308
-0.005402
0.000427
-0.001007
-0.006378
-0.007355
-0.008331
-0.002472
-0.005890
-0.007355
-0.015167
-0.012726
-0.009796
-0.012726
-0.013702
-0.012238
-0.026886
-0.024933
-0.032745
-0.024445
-0.035675
-0.027374
-0.035675
-0.033722
-0.042511
-0.038116
-0.035675
-0.020538
0.004822
0.034607
0.075623
0.123474
0.155212
0.204041
0.256287
0.330994
0.513123
0.830505
0.730408
-0.236359
-1.004425
-1.004425
0.090759
0.995056
0.864197
0.492126
0.113220
-0.154327
-0.282745
-0.340851
-0.338409
-0.313507
-0.267609
-0.230011
-0.189484
-0.162140
-0.124054
-0.091827
-0.081085
-0.052765
-0.036652
-0.033722
-0.035187
-0.027863
-0.022491
-0.021027
-0.006378
-0.012726
-0.009308
-0.001984
-0.004425
-0.004913
-0.016144
-0.005402
-0.003937
-0.003448
-0.002472
0.001404
0.003845
0.003357
0.009705
-0.001984
0.000427
-0.000519
0.006775
0.003357
0.006287
0.011169
0.005310
0.004333
0.005798
0.008728
0.007263
0.009216
0.016052
0.018494
0.019958
0.007751
0.008240
0.010193
0.007263
0.012146
0.014587
0.014099
0.019958
0.021423
0.021423
0.007263
0.001892
0.017029
0.003357
0.005310
0.010193
0.009705
0.014099
0.009216
-0.002472
0.002869
0.005310
0.008240
0.002869
-0.001007
0.001892
0.008728
0.004822
-0.002472
-0.006378
-0.000519
-0.007355
-0.006866
-0.007843
-0.003937
-0.002960
-0.010284
-0.002472
-0.017120
-0.023468
-0.013214
-0.017609
-0.015167
-0.020538
-0.003937
0.002380
-0.002960
-0.018097
-0.017609
-0.010284
-0.015167
-0.017609
-0.015656
-0.007843
-0.012726
-0.007843
-0.020050
-0.024933
-0.013214
-0.017609
-0.022003
-0.021515
-0.012726
-0.014679
-0.012726
-0.016144
-0.022003
-0.018585
-0.022003
0.012634
0.010681
0.015564
0.000427
-0.043488
-0.067902
-0.082550
-0.068878
-0.057159
-0.044952
-0.048370
-0.059113
-0.067902
-0.063507
-0.085480
-0.090363
-0.090851
-0.099640
-0.124542
-0.116241
-0.106476
-0.097687
-0.080597
-0.072784
-0.069366
-0.056671
-0.057648
-0.056183
-0.044464
-0.022003
-0.001495
-0.003448
-0.009796
-0.001495
0.010193
0.014587
0.013123
0.015564
0.031677
0.038025
0.033142
0.050720
0.042419
0.037537
0.040955
0.040955
0.030212
0.041443
0.044373
0.049255
0.046814
0.048767
0.046814
0.041931
0.043396
0.043884
0.049744
0.055603
0.056580
0.047302
0.040955
0.043884
0.048279
0.033630
0.031677
0.032654
0.036560
0.041931
0.046326
0.030212
0.033142
0.027771
0.026306
0.022400
0.027283
0.024353
0.060486
0.101013
0.193787
0.331482
0.172791
-1.004425
-1.004425
-0.514191
0.563904
0.988708
0.304626
-0.173859
-0.180695
-0.267609
-0.317902
-0.330597
-0.216339
-0.104523
-0.034698
0.011169
0.054138
0.088806
0.100525
0.110291
0.107361
0.099060
0.084900
0.085876
0.065369
0.063416
0.052673
0.041443
0.031189
0.010681
0.004333
-0.002960
-0.003937
0.000427
-0.013214
-0.013214
-0.016144
-0.015656
-0.027863
-0.031769
-0.038605
-0.024445
-0.032745
-0.026886
-0.021515
-0.030792
-0.029327
-0.027863
-0.021515
-0.031281
-0.040070
-0.013214
-0.023468
-0.018097
-0.028839
-0.018097
-0.013702
-0.014191
-0.029816
-0.020050
-0.027374
-0.018097
-0.011261
-0.006866
-0.016144
-0.009308
-0.019073
-0.035675
-0.032257
-0.025909
-0.022980
-0.017609
-0.013214
-0.016144
-0.015656
-0.015167
-0.023956
-0.035675
-0.024445
-0.023956
-0.022491
-0.037140
-0.022980
-0.012726
-0.027374
-0.034698
-0.033234
-0.020538
-0.016632
-0.012238
0.004822
0.012146
0.023865
0.033142
0.037537
0.033142
0.042908
0.040955
0.032654
0.040955
0.023376
0.005798
-0.002960
-0.006378
-0.012238
-0.002472
-0.003937
-0.010284
-0.019073
-0.036652
-0.063995
-0.075226
-0.088898
-0.090851
-0.087433
-0.091339
-0.070831
-0.066437
-0.062531
-0.052765
-0.047394
-0.037628
-0.036652
-0.018097
-0.007843
0.000427
0.000916
0.013123
0.020447
0.025330
0.030701
0.032654
0.039001
0.031189
0.021912
0.034119
0.038025
0.039001
0.044861
0.030701
0.030212
0.040466
0.048767
0.036072
0.034119
0.036560
0.040955
0.031189
0.027283
0.033142
0.036072
0.035583
0.021423
0.016541
0.026306
0.029724
0.038513
0.027283
0.008728
0.017517
0.011658
0.019470
0.024353
0.013123
0.027283
0.018005
0.024841
0.018982
0.013123
0.009216
0.015076
0.022888
0.014099
0.016541
0.012634
0.011169
0.015564
0.005798
0.009216
0.004822
0.006775
-0.005402
0.009705
0.011658
0.010681
-0.001007
-0.001495
-0.001007
0.005798
-0.001984
0.008240
0.020447
0.038513
0.046814
0.068787
0.145447
0.295837
0.366638
-0.601105
-1.004425
-1.004425
0.187439
0.995056
0.911560
-0.034698
-0.224152
-0.334503
-0.454620
-0.410675
-0.245636
-0.126984
-0.026398
0.028259
0.080017
0.104919
0.132263
0.134705
0.135193
0.123962
0.107361
0.097107
0.072693
0.047302
0.039490
0.021912
-0.000031
-0.002472
-0.012238
-0.016144
-0.032257
-0.039093
-0.050812
-0.049835
-0.046906
-0.054230
-0.056183
-0.045929
-0.036652
-0.044464
-0.013214
-0.000519
0.024353
0.072205
0.071228
0.059509
0.007751
-0.028351
-0.057648
-0.046417
-0.012726
0.036072
0.066345
0.063904
0.036560
-0.008820
0.000916
-0.007843
-0.005890
-0.009796
-0.016144
-0.053253
-0.074249
-0.090363
-0.067902
-0.047394
-0.026398
-0.013702
-0.018097
-0.044464
-0.033234
-0.042511
-0.030304
-0.000519
-0.005890
-0.010284
-0.005402
-0.006866
0.002380
0.010681
0.013123
0.011169
0.014099
0.027283
0.041443
0.040955
0.046814
0.043396
0.043396
0.052185
0.039001
0.036560
0.041931
0.039001
0.044373
0.043396
0.034119
0.032166
0.035583
0.032166
0.021912
0.014099
0.014099
0.021912
-0.002960
-0.003448
-0.000519
-0.001007
-0.007355
-0.021027
-0.016632
-0.017609
-0.015167
-0.030792
-0.024933
-0.036163
-0.046906
-0.050812
-0.056183
-0.058136
-0.066925
-0.054230
-0.052765
-0.057159
-0.079132
-0.074738
-0.084503
-0.085480
-0.094269
-0.085968
-0.096222
-0.096222
-0.087433
-0.099640
-0.087433
-0.100616
-0.105499
-0.110870
-0.116730
-0.094757
-0.097198
-0.103546
-0.076202
-0.072296
-0.071808
-0.066925
-0.051788
-0.035187
-0.004425
0.026794
0.074158
0.100037
0.104431
0.135681
0.154236
0.148865
0.159119
0.159607
0.163513
0.163513
0.182556
0.205505
0.204529
0.189880
0.182068
0.168396
0.143982
0.135681
0.120544
0.098083
0.077087
0.060486
0.025818
0.015076
-0.003448
-0.003937
0.002380
-0.000031
0.025330
0.043396
0.094177
0.177673
0.308533
0.454041
0.131287
-0.666046
-1.004425
-1.004425
-0.438019
0.740173
0.995056
0.548279
-0.273468
-0.387238
-0.406769
-0.363800
-0.271027
-0.166534
-0.096222
-0.023468
0.043396
0.096619
0.108826
0.085876
0.076599
0.101501
0.128845
0.144470
0.126404
0.093201
0.065857
0.041443
0.029236
0.006287
0.011169
0.003357
0.004333
-0.003448
0.007263
-0.001495
-0.001007
0.009705
0.014587
0.015076
-0.005402
0.012634
0.001892
0.002869
-0.007843
0.000427
-0.005402
-0.003448
-0.004913
0.011658
0.012146
0.011658
0.007751
-0.001007
0.011169
0.008728
0.000916
0.009705
0.009216
0.024841
0.011169
0.007263
0.003845
0.000916
0.005798
0.008728
-0.005890
0.017029
0.013611
0.021423
0.010681
0.007751
0.017517
0.016052
0.004333
0.006287
0.012634
0.017517
0.025330
0.021423
0.012634
0.009705
0.008728
0.001892
0.005798
0.010681
0.008240
0.019470
0.014099
-0.002960
0.002380
0.001404
-0.004425
-0.003448
-0.002960
0.006287
0.008240
0.009705
-0.000031
-0.008820
-0.000519
-0.006378
0.000916
-0.001984
0.000427
-0.003448
0.009216
0.003845
-0.005890
-0.005402
-0.010284
-0.009308
-0.002472
-0.008331
-0.003448
-0.008331
-0.004913
-0.004425
-0.004913
-0.012238
-0.008820
-0.028351
-0.009796
-0.014679
-0.004913
-0.010284
-0.003448
-0.010773
-0.006378
-0.012726
-0.025421
-0.007355
-0.012726
-0.007843
-0.009796
-0.007843
-0.003937
-0.018585
-0.017609
-0.012238
-0.012726
-0.005402
-0.005890
-0.009796
-0.001007
-0.004913
-0.016144
-0.010284
-0.015167
-0.011749
-0.000031
-0.000031
-0.000031
-0.004913
0.000916
-0.006378
-0.005890
-0.008820
-0.007355
-0.005890
0.003357
0.017029
0.019958
0.053650
0.074646
0.101013
0.112732
0.148865
0.293884
0.502380
0.643982
-0.057648
-1.004425
-1.004425
-0.529327
0.579529
0.995056
0.803650
-0.244659
-0.453644
-0.433624
-0.420441
-0.363312
-0.309113
-0.240265
-0.165558
-0.102081
-0.044464
-0.002960
0.020447
0.043884
0.043884
0.059021
0.078064
0.070251
0.074646
0.077087
0.077576
0.059509
0.066345
0.051208
0.060974
0.059998
0.052185
0.049744
0.040466
0.043884
0.051208
0.043396
0.046814
0.035583
0.036560
0.022888
0.019470
0.023376
0.017029
0.028259
0.013611
0.009216
0.012146
0.006775
-0.000031
0.001892
-0.000519
-0.005402
-0.003448
-0.002960
0.002380
0.000427
-0.001495
-0.006378
-0.000519
-0.001984
0.004822
-0.004913
-0.000519
0.001404
-0.001007
0.009216
-0.003937
-0.004425
0.012146
0.007263
0.004333
0.003845
0.007263
0.008240
0.000916
-0.008331
-0.001984
0.012634
0.005798
0.002869
-0.012238
0.001892
-0.000519
-0.007355
-0.007355
-0.007843
-0.011749
-0.016144
-0.013702
-0.014191
0.001892
-0.012238
-0.016144
-0.012726
-0.032257
-0.025421
-0.011749
-0.018097
-0.015656
-0.012238
-0.011749
-0.024445
-0.022980
-0.022491
-0.020050
-0.019562
-0.020538
-0.019073
-0.012238
-0.010773
-0.008820
-0.012726
-0.017609
-0.018097
-0.019562
-0.011749
-0.015656
-0.020050
-0.009796
-0.008331
-0.012726
-0.022980
-0.018585
-0.023468
-0.014679
-0.007355
-0.011749
-0.006866
-0.009796
-0.013214
-0.022491
-0.020538
-0.011261
-0.004913
-0.010284
-0.011261
0.006287
0.017517
0.018005
0.021423
0.014587
0.025818
0.021423
0.011658
-0.018585
-0.017609
-0.028839
-0.024933
-0.030304
-0.029816
-0.031281
-0.021515
-0.028351
-0.065460
-0.093292
-0.105988
-0.106964
-0.117706
-0.133820
-0.126495
-0.135773
-0.145538
-0.144073
-0.135284
-0.139679
-0.143585
-0.168488
-0.163116
-0.153351
-0.171906
-0.167023
-0.171417
-0.175812
-0.167511
-0.074249
0.331970
0.701599
0.591736
-0.050812
-0.962433
-1.004425
-0.589386
0.311462
0.734802
0.462341
0.307068
0.215759
0.093201
-0.047394
-0.112335
-0.098175
-0.056183
0.009705
0.059509
0.099060
0.126892
0.141541
0.154724
0.156677
0.163025
0.136658
0.129822
0.108826
0.087341
0.073181
0.071716
0.067322
0.039001
0.047791
0.038025
0.049744
0.044861
0.018005
0.018982
0.021423
0.012634
0.010193
0.014587
0.011658
0.015076
0.003357
0.001404
-0.000519
-0.003937
0.002380
-0.005402
-0.017120
-0.015167
-0.013702
-0.004913
-0.002472
-0.008820
-0.023468
-0.008331
-0.015656
-0.026886
-0.020050
0.007751
-0.004425
-0.001495
-0.011749
0.004822
-0.004913
-0.014679
-0.003937
-0.004425
0.000916
0.006287
0.000916
0.000916
0.011658
0.010681
0.014099
0.005310
-0.000519
0.007751
0.015076
0.019470
0.009705
0.019470
0.005798
0.009216
0.008240
-0.002960
0.013611
0.009705
0.011658
0.016541
0.019470
0.011658
0.015076
-0.000519
0.006287
-0.001495
0.002869
0.013611
0.011169
0.007263
0.009705
0.019958
0.024353
0.023376
0.028748
0.034607
0.030701
0.010681
0.001892
0.008240
-0.011261
-0.005402
0.007751
0.009705
0.009216
0.013611
0.001892
0.006287
0.000916
-0.024445
-0.039581
-0.039093
-0.032745
-0.036163
-0.027374
-0.016632
-0.010773
-0.014191
-0.012726
-0.032745
-0.020538
-0.015656
-0.011261
-0.002472
0.001404
-0.015656
-0.032257
-0.022003
-0.027374
-0.018585
-0.016632
-0.007843
-0.004425
-0.020538
-0.005890
-0.008331
-0.022003
-0.023956
-0.029327
-0.024933
-0.014191
-0.026886
-0.025421
-0.035675
-0.053741
-0.090851
-0.140656
-0.043488
0.346130
0.696716
0.732849
0.534119
0.078064
-0.811066
-1.004425
-0.687042
0.007751
0.493103
0.550720
0.082458
-0.052765
-0.031769
-0.107941
-0.222198
-0.330597
-0.355011
-0.337433
-0.271027
-0.224152
-0.172882
-0.124542
-0.078156
-0.026886
-0.012238
0.007751
0.029236
0.034119
0.053162
0.044373
0.035095
0.046326
0.051208
0.041443
0.026794
0.015076
0.023865
0.017517
0.011658
0.010193
0.023865
0.023865
0.013123
0.009705
0.001404
0.008728
0.006287
0.023865
0.023865
0.029724
0.039978
0.031677
0.039001
0.037537
0.035583
0.042419
0.053162
0.051697
0.058533
0.047302
0.040466
0.039001
0.039490
0.027771
0.025818
0.008728
-0.000031
-0.022980
-0.016632
-0.019562
-0.030792
-0.027374
-0.032257
-0.037140
-0.063507
-0.091339
-0.092804
-0.081573
-0.076202
-0.063019
-0.065460
-0.069855
-0.068390
-0.061554
-0.055206
-0.042511
-0.027374
-0.023956
-0.019073
-0.010773
-0.005402
-0.011749
0.001892
0.014099
0.015564
0.017517
0.023376
0.021423
0.035583
0.019470
0.015564
0.028259
0.031677
0.032654
0.035095
0.041443
0.040955
0.055115
0.065369
0.045349
0.039490
0.039490
0.045837
0.051697
0.053162
0.072205
0.059509
0.046326
0.049744
0.042419
0.046326
0.031189
0.049255
0.042419
0.049255
0.040466
0.039001
0.038025
0.023865
0.017517
0.006287
0.009705
0.019958
0.024353
0.029236
0.017517
0.012634
0.017029
0.015076
0.005310
0.010193
0.015076
0.019958
0.023376
0.003845
0.008240
0.016052
0.015076
0.011169
-0.000519
0.006775
0.003845
-0.001007
0.012146
0.001404
-0.008331
-0.012726
-0.013702
-0.020538
-0.013702
-0.019073
-0.013214
-0.042511
-0.044464
-0.114777
-0.251984
-0.223663
0.395447
0.995056
0.995056
0.130310
-1.004425
-1.004425
-0.776886
0.241638
0.628845
0.299255
0.159119
0.127380
-0.035187
-0.182648
-0.271515
-0.288605
-0.280304
-0.263702
-0.238312
-0.198761
-0.151886
-0.111359
-0.084991
-0.072784
-0.037628
-0.020050
-0.018585
-0.001984
-0.001495
-0.002960
0.015564
0.015564
0.003845
0.005310
0.005798
0.016052
0.005798
0.008728
0.013123
0.018982
0.008728
-0.004425
0.017517
0.007751
0.007263
0.004333
-0.001007
0.003845
0.006775
0.011169
0.013611
0.019470
0.017029
0.031677
0.042908
0.076599
0.097595
0.099548
0.102478
0.055603
0.033630
0.005798
-0.028351
-0.022980
0.016541
0.050720
0.066345
0.052673
0.021423
-0.000519
-0.003937
-0.031281
-0.051788
-0.040558
-0.048859
-0.048370
-0.049347
-0.045929
-0.040558
-0.032745
-0.026398
-0.031281
-0.028839
-0.011749
0.005798
0.003845
0.018494
0.038025
0.031189
0.027283
0.020447
0.017517
0.026306
0.042419
0.036560
0.033630
0.036560
0.046814
0.031189
0.036072
0.036072
0.037048
0.048279
0.043884
0.033142
0.030212
0.018982
0.036560
0.029236
0.023865
0.029724
0.036560
0.034607
0.040955
0.026794
0.032654
0.027283
0.022888
0.008728
0.027283
0.032166
0.036072
0.022400
0.023376
0.013611
0.025330
0.013611
0.008240
-0.001495
0.016541
0.013611
0.007751
0.008728
0.011169
0.007263
0.006287
-0.001007
-0.015656
-0.011261
0.001404
-0.000519
-0.012726
-0.010284
-0.002960
-0.010284
-0.021515
-0.022491
-0.020538
-0.022980
-0.021515
-0.031281
-0.029816
-0.036652
-0.024445
-0.035187
-0.045441
-0.048370
-0.060089
-0.068390
-0.085480
-0.092316
-0.102570
-0.167511
-0.286163
-0.240753
0.230408
0.830017
0.921326
0.458435
-0.396027
-1.004425
-1.004425
-0.463898
0.246033
0.394958
0.171814
0.044373
-0.094269
-0.225128
-0.354034
-0.423859
-0.476105
-0.458527
-0.421906
-0.374542
-0.310089
-0.267120
-0.207550
-0.165070
-0.111847
-0.082550
-0.036163
0.011169
0.037048
0.066833
0.099060
0.118103
0.137634
0.148865
0.144958
0.134216
0.153259
0.154236
0.167908
0.177673
0.193298
0.197205
0.209412
0.206970
0.182556
0.149841
0.127869
0.118591
0.077576
0.073669
0.069275
0.074158
0.065369
0.059998
0.045349
0.050720
0.051697
0.023865
0.005310
-0.003448
0.006287
-0.001007
-0.017120
-0.013214
-0.016632
-0.018097
-0.015656
-0.034698
-0.011749
-0.003448
-0.019073
-0.039581
-0.036163
-0.022003
-0.021515
-0.025909
-0.021027
-0.020050
-0.005402
-0.001495
0.003357
0.001892
0.002869
0.005798
-0.005890
0.003357
-0.000031
0.003845
0.016541
0.026306
0.021423
0.034119
0.035583
0.029724
0.028259
0.038025
0.031677
0.037048
0.039001
0.030701
0.059509
0.050232
0.058533
0.062439
0.072205
0.069763
0.073181
0.047791
0.053650
0.061462
0.058533
0.061462
0.050720
0.062927
0.059998
0.067322
0.038513
0.047791
0.046326
0.046814
0.037048
0.023865
0.034119
0.043396
0.035095
0.035095
0.027771
0.033142
0.027283
0.017517
0.017029
0.019958
0.029724
0.031189
0.032654
0.023376
0.019958
0.032166
0.013611
0.016541
0.017517
0.032166
0.036072
0.035095
0.018005
0.036560
0.012634
0.008728
0.003845
0.013611
0.011169
0.024353
0.020447
0.021912
0.038025
0.054138
0.048279
-0.074738
-0.290070
-0.549835
-0.687042
0.009705
0.385681
0.099060
-0.301300
-0.457062
-0.474152
-0.280792
-0.011261
-0.086945
-0.181671
-0.230499
-0.202667
-0.163605
-0.119659
-0.086456
-0.052765
-0.005890
0.019958
0.052673
0.065857
0.081482
0.087830
0.082947
0.074158
0.069275
0.060486
0.067810
0.066833
0.050720
0.057556
0.042908
0.047302
0.036072
0.034119
0.026306
0.024353
0.025330
0.032654
0.027771
0.031189
0.038513
0.030212
0.021423
0.012146
0.023865
0.022888
0.034607
0.039490
0.040466
0.060974
0.072693
0.074646
0.080505
0.066833
0.053650
0.017029
0.010681
0.015564
0.037048
0.040466
0.022888
0.017029
0.012146
0.025330
0.003845
-0.003937
-0.001984
-0.030792
-0.040070
-0.045929
-0.058624
-0.061066
-0.058136
-0.054230
-0.042999
-0.038605
-0.022491
-0.027374
-0.025909
-0.022003
-0.041046
-0.021027
-0.012238
-0.000031
0.005798
0.014587
0.023376
0.016052
0.008240
0.015564
0.032654
0.047302
0.042908
0.034119
0.044373
0.040955
0.044373
0.032654
0.043884
0.048279
0.052185
0.049255
0.057556
0.039001
0.027771
0.021423
0.029724
0.018494
0.021912
0.035095
0.024353
0.035095
0.017029
0.024353
0.008728
0.008240
0.002869
0.006287
0.013123
0.004822
0.001892
0.011658
0.010193
0.014099
0.009216
0.003357
0.005310
0.008728
0.007751
0.019958
0.007263
0.031677
0.023376
0.024353
0.019470
0.010193
0.013123
0.013611
0.013611
0.018982
0.025818
0.004822
0.001404
0.007751
-0.000031
-0.009308
0.004333
-0.000031
-0.014191
-0.011749
-0.017120
-0.011749
-0.017120
-0.011261
-0.011749
-0.005890
0.024353
0.049255
0.112244
0.217224
0.285095
0.062927
-0.813019
-1.004425
-0.930206
-0.190948
0.990662
0.995056
0.294861
-0.547882
-0.731964
-0.542999
-0.329132
-0.193390
-0.129425
-0.092804
-0.055695
-0.028839
0.005798
0.028259
0.046326
0.055603
0.060974
0.062439
0.050720
0.063904
0.062927
0.059509
0.041443
0.049255
0.020447
0.026794
0.028259
0.020935
0.013611
0.015076
0.018982
0.007751
0.017029
0.008240
0.013123
0.015076
0.005310
0.028259
0.024353
0.018982
0.019958
0.009216
0.019958
0.003845
0.012146
0.021423
0.016052
0.014099
0.028748
0.010681
0.012634
0.011658
0.012146
0.008240
0.009705
0.015076
0.019470
0.025330
0.004333
0.020935
0.015564
0.020447
0.016541
0.003357
0.024353
0.026794
0.019958
0.029236
0.040955
0.050232
0.055603
0.066345
0.055603
0.035095
0.022888
0.016541
0.010681
-0.001984
-0.007843
0.004822
0.017517
-0.005890
-0.013702
0.000427
-0.016144
-0.031769
-0.035675
-0.035675
-0.044464
-0.062042
-0.062531
-0.050323
-0.035675
-0.041534
-0.041534
-0.038605
-0.022491
0.001892
0.005798
0.007263
0.006775
0.007263
0.012146
0.008728
0.024353
0.030701
0.035583
0.037048
0.041931
0.052185
0.039978
0.039001
0.052673
0.038513
0.030701
0.042419
0.028259
0.029236
0.025330
0.020447
0.022400
0.021912
0.023376
0.018982
0.018494
0.006287
0.011658
-0.005890
0.001892
0.009705
-0.005890
-0.010773
-0.002960
-0.003448
-0.004425
-0.016144
-0.010284
-0.008331
-0.003448
-0.009308
-0.010284
-0.010773
-0.000519
-0.005402
-0.010773
-0.022980
-0.022491
-0.017609
-0.022003
-0.007843
-0.014191
-0.012238
-0.011749
-0.028839
-0.028839
-0.033722
-0.031281
-0.029327
-0.022491
-0.029816
-0.023468
-0.025909
-0.025421
-0.039093
-0.048370
-0.037140
-0.026398
-0.009308
0.005798
0.015564
0.040955
0.079041
0.189880
0.388123
0.416443
-0.638214
-1.004425
-1.004425
-0.619171
0.995056
0.995056
0.502380
-0.387726
-0.682159
-0.658722
-0.528351
-0.394562
-0.240753
-0.103546
-0.005402
0.077087
0.128845
0.174255
0.198669
0.212341
0.209900
0.206970
0.198181
0.185974
0.168396
0.146912
0.130798
0.119568
0.117615
0.106873
0.101013
0.103943
0.097595
0.083923
0.088806
0.077087
0.088806
0.080505
0.079041
0.086853
0.083435
0.086365
0.087341
0.088318
0.082947
0.089294
0.074646
0.083923
0.089294
0.085388
0.081482
0.069763
0.074158
0.064392
0.064880
0.057556
0.050232
0.033630
0.038025
0.023865
0.010681
0.000916
-0.006866
-0.008331
-0.024445
-0.028839
-0.049835
-0.055695
-0.051788
-0.064972
-0.072296
-0.110382
-0.103058
-0.110382
-0.123566
-0.121124
-0.131866
-0.134308
-0.142609
-0.157745
-0.167511
-0.167999
-0.169952
-0.177765
-0.188995
-0.168488
-0.157257
-0.149933
-0.125519
-0.108429
-0.097687
-0.064972
-0.038116
-0.001007
0.065369
0.108826
0.136169
0.173767
0.200134
0.222107
0.242126
0.238708
0.247498
0.261169
0.291443
0.351501
0.415466
0.405212
0.335876
0.254822
0.191833
0.154724
0.065369
0.015076
0.026794
0.041931
0.027771
0.001892
-0.034210
-0.068390
-0.089874
-0.133331
-0.161652
-0.178741
-0.169952
-0.148956
-0.129913
-0.125519
-0.125519
-0.112823
-0.089386
-0.066437
-0.042999
-0.011261
-0.006866
0.006775
0.014587
0.018494
0.035095
0.025330
0.032654
0.033630
0.032166
0.038513
0.026306
0.020447
0.021912
0.008728
0.013611
0.008728
0.010193
0.015076
0.003357
0.009705
-0.010284
-0.005890
-0.003937
-0.007355
0.001892
-0.004425
-0.006866
-0.011749
-0.009796
-0.009308
-0.008331
-0.016144
-0.006378
-0.015167
0.000427
-0.005890
0.003357
-0.006378
0.010193
0.018982
0.033630
0.075623
0.169373
0.372498
0.261169
-0.710480
-1.004425
-0.836456
0.070251
0.518005
0.545837
0.161072
-0.050812
-0.117706
-0.250519
-0.334503
-0.320831
-0.222687
-0.083527
0.012146
0.052185
0.082947
0.114685
0.118591
0.128845
0.127869
0.127380
0.115173
0.111267
0.095154
0.091736
0.076111
0.062927
0.054626
0.053162
0.035583
0.019958
0.017029
0.006287
0.015564
0.005798
0.003357
-0.000519
-0.000519
-0.010284
-0.015167
-0.015167
-0.026398
-0.024445
-0.015656
-0.028839
-0.014679
-0.023468
-0.014191
-0.021515
-0.023956
-0.026886
-0.030792
-0.018585
-0.022491
-0.023956
-0.025421
-0.017120
-0.008820
-0.024933
-0.031769
-0.023956
-0.019073
-0.007843
-0.022980
-0.008820
-0.010773
-0.003937
-0.007355
-0.012726
-0.017609
-0.015656
-0.008331
-0.004425
-0.005402
0.003845
-0.002472
0.003357
-0.014679
-0.009308
-0.006378
-0.003937
-0.013214
0.002869
-0.004425
-0.002472
-0.011749
-0.011749
-0.014679
-0.012726
-0.009796
-0.012238
-0.005402
-0.002472
-0.012726
-0.004913
-0.010773
-0.014191
-0.024445
-0.017609
-0.014679
-0.022003
-0.006866
0.004333
0.019470
0.022888
0.033142
0.059509
0.089294
0.091248
0.043396
-0.018585
-0.021515
-0.003448
0.019958
0.039978
0.059509
0.047302
0.057556
0.032166
0.035095
0.022400
-0.006378
-0.029816
-0.067902
-0.062531
-0.055206
-0.060577
-0.051300
-0.060577
-0.069366
-0.060089
-0.071808
-0.076202
-0.066925
-0.061554
-0.068390
-0.064484
-0.060089
-0.058136
-0.042511
-0.051788
-0.045929
-0.050323
-0.043488
-0.039581
-0.024933
-0.033234
-0.010773
-0.016632
-0.000519
-0.014191
-0.022980
-0.015656
-0.014679
-0.011261
-0.020538
-0.016144
-0.004913
-0.008331
-0.014679
-0.018097
-0.021027
-0.017120
-0.016632
-0.015656
-0.015167
-0.001984
-0.010773
-0.014191
-0.008331
-0.015167
-0.016632
-0.013702
-0.023468
-0.004913
0.008728
-0.004425
-0.002960
-0.006378
-0.009796
-0.004425
-0.013214
-0.012238
0.003845
0.001892
0.000916
0.012634
0.017517
0.024841
0.078064
0.151794
0.232849
0.122986
-0.715851
-1.004425
-0.739288
0.289001
0.777283
0.530701
-0.031281
-0.083038
-0.190460
-0.319366
-0.323761
-0.243195
-0.120636
-0.037140
0.036072
0.080505
0.111267
0.125916
0.144958
0.145447
0.129822
0.118591
0.098083
0.089294
0.081482
0.059021
0.036560
0.044373
0.042419
0.018005
0.021423
0.008240
0.001404
0.000427
-0.009308
-0.003448
-0.011261
-0.006866
-0.011749
-0.014191
-0.014191
-0.010773
-0.011261
-0.018097
-0.025909
-0.015167
-0.008820
-0.008331
-0.019073
-0.018097
-0.013702
-0.018097
-0.032745
-0.009308
-0.020050
-0.015656
-0.021515
-0.013214
-0.017609
-0.001984
-0.018097
-0.014679
-0.005402
-0.002960
0.001892
0.006775
0.010193
0.016541
0.028259
0.038513
0.043884
0.042419
0.046814
0.049255
0.047791
0.014587
0.012634
0.015564
0.021423
0.013123
0.011658
0.011658
0.007263
-0.004913
-0.027374
-0.033722
-0.033234
-0.037140
-0.035675
-0.052277
-0.051788
-0.057159
-0.061554
-0.071320
-0.068878
-0.073273
-0.055695
-0.058136
-0.054718
-0.049347
-0.035187
-0.032257
-0.027863
-0.021027
-0.031281
-0.030792
-0.041046
-0.046906
-0.046906
-0.023956
-0.023468
-0.023956
-0.019073
-0.005890
-0.004913
-0.006378
-0.019562
-0.021515
-0.016144
-0.012238
0.002380
-0.001495
-0.009308
-0.003937
-0.017120
-0.011261
-0.022980
-0.017609
-0.008331
-0.012238
-0.014679
-0.012726
-0.018585
-0.013702
-0.022491
-0.041534
-0.026398
-0.023956
-0.016632
-0.023468
-0.031769
-0.011261
-0.027374
-0.026886
-0.031769
-0.031769
-0.022980
-0.035675
-0.023468
-0.029816
-0.022003
-0.031769
-0.040558
-0.027374
-0.036652
-0.033234
-0.029816
-0.028839
-0.032745
-0.022980
-0.017609
-0.038116
-0.032257
-0.030792
-0.035187
-0.034210
-0.022980
-0.022003
-0.021515
-0.023956
-0.018585
-0.025909
-0.024445
-0.033722
-0.029327
-0.011261
-0.029816
-0.017609
-0.005402
-0.026398
-0.029327
-0.019562
-0.014191
-0.016632
-0.021027
-0.017120
-0.020050
-0.004425
-0.008820
-0.015656
-0.015167
-0.015167
-0.010284
-0.001007
0.002380
-0.004913
0.009216
0.010193
0.039001
0.083923
0.166931
0.252869
-0.383331
-1.004425
-1.004425
-0.015656
0.883728
0.992126
0.088318
-0.381866
-0.364777
-0.450226
-0.361847
-0.242218
-0.109406
-0.019073
0.029724
0.061951
0.092712
0.113708
0.132751
0.139587
0.151306
0.129333
0.136169
0.120056
0.110291
0.101501
0.093689
0.073669
0.072205
0.065369
0.079529
0.088806
0.086853
0.073181
0.043884
0.021912
0.004822
-0.004913
-0.003937
0.015564
0.024353
0.008240
0.005798
-0.007355
0.004333
0.019470
0.028748
0.005798
0.023376
-0.008331
-0.002472
-0.008820
-0.006866
-0.015656
0.016052
0.022888
0.028259
0.043396
0.057556
0.054626
0.059509
0.052673
0.046814
0.044373
0.040955
0.038025
0.049744
0.040466
0.039001
0.028748
0.035095
0.017029
0.021423
0.025330
0.026794
0.035095
0.033142
0.034607
0.026794
0.033630
0.036072
0.023376
0.020447
0.024841
0.033142
0.036560
0.041931
0.031189
0.026794
0.026306
0.021912
0.026306
0.022888
0.021912
0.030701
0.018982
0.012146
0.016541
0.021912
-0.003937
0.005798
-0.001007
0.001404
0.005798
0.009216
0.009705
-0.005402
-0.005402
-0.007355
-0.013214
-0.018585
-0.009308
-0.001984
-0.004913
0.001404
-0.007843
-0.008820
-0.007355
-0.014191
-0.004913
-0.010284
-0.005402
0.004822
0.007751
-0.012726
-0.008331
-0.006378
-0.004913
-0.012238
-0.012238
-0.008820
-0.019073
-0.008331
-0.010773
-0.028351
-0.019073
-0.022003
-0.023468
-0.037140
-0.027374
-0.022003
-0.046417
-0.048859
-0.027374
-0.035187
-0.044464
-0.054230
-0.065948
-0.058624
-0.070831
-0.064972
-0.076691
-0.080597
-0.090851
-0.103546
-0.101593
-0.140656
-0.154816
-0.148468
-0.158234
-0.136261
-0.136261
-0.147980
-0.138214
-0.147980
-0.179718
-0.174835
-0.177765
-0.185577
-0.169464
-0.197784
-0.264679
-0.144073
-0.037628
-0.162140
-0.193878
-0.143097
0.100037
0.351013
0.035583
-0.501007
-0.619659
-0.313019
0.325134
0.530701
0.241150
-0.059113
0.067322
0.215759
0.178650
0.120056
0.122498
0.127869
0.160095
0.194763
0.242615
0.263123
0.266052
0.267517
0.238708
0.196228
0.170837
0.152283
0.130310
0.110779
0.080994
0.077576
0.060974
0.053650
0.028259
0.037048
0.019958
-0.033722
-0.039093
-0.027374
-0.029327
-0.025909
-0.022003
-0.024445
-0.026398
-0.017120
-0.013214
-0.013214
0.001892
-0.013214
0.015564
0.012146
0.026794
0.026794
0.022400
0.028259
0.030212
0.037537
0.046814
0.040955
0.055603
0.057068
0.047791
0.052185
0.045837
0.052185
0.045837
0.043884
0.052185
0.054138
0.045349
0.045837
0.040466
0.049744
0.034119
0.039001
0.037537
0.043396
0.039978
0.035095
0.032166
0.030701
0.033630
0.024841
0.024353
0.022888
0.035583
0.025818
0.036560
0.032654
0.030701
0.024841
0.020935
0.015076
0.025818
0.021423
0.037048
0.023865
0.039490
0.028748
0.013123
0.017517
0.024353
0.019470
0.022888
0.015564
0.019958
0.011169
0.007751
-0.000519
0.008240
0.011658
-0.006866
-0.005402
-0.002960
-0.000031
-0.008820
-0.004913
-0.013702
-0.007843
-0.012726
-0.019073
-0.019562
-0.019073
-0.014679
-0.022491
-0.021515
-0.020538
-0.019073
-0.026398
-0.024933
-0.022491
-0.015167
-0.030304
-0.023956
-0.027863
-0.017609
-0.026398
-0.020050
-0.034698
-0.029816
-0.025909
-0.023468
-0.021515
-0.031281
-0.024445
-0.024933
-0.022491
-0.035675
-0.039093
-0.032745
-0.015656
-0.034210
-0.026398
-0.032745
-0.014679
-0.017120
-0.009308
0.002380
-0.001495
0.020935
0.013123
0.011169
0.011658
0.016541
0.015076
0.031677
0.016052
0.021912
0.022400
0.016052
0.022400
0.026794
0.021912
0.029724
0.044861
0.073181
0.142029
0.181580
0.136658
0.095642
0.043884
0.137146
0.117126
-0.205597
-0.076202
-0.035675
-0.201202
-0.016632
0.180603
0.087830
-0.022491
-0.123566
-0.168976
-0.208527
-0.207550
-0.195343
-0.187042
-0.184601
-0.187042
-0.181671
-0.179718
-0.171906
-0.148956
-0.139191
-0.113312
-0.084991
-0.076691
-0.069855
-0.056671
-0.043976
-0.040070
-0.020538
-0.030304
-0.012726
-0.006378
-0.007355
0.008240
0.007751
0.005310
0.010681
0.008240
0.013611
0.003845
0.015076
0.023376
0.033142
0.018005
0.023376
0.012146
0.021423
0.019958
0.023376
0.023376
0.020447
0.022888
0.034119
0.019470
0.023865
0.014099
0.007751
0.021912
0.019470
0.018005
0.015076
0.023376
0.014099
0.021423
0.014587
0.010193
-0.000031
0.012146
0.008728
0.007263
0.002869
0.013123
0.019958
0.004333
0.016052
-0.001007
0.010681
0.004822
0.013611
0.007751
0.010193
0.020935
0.014587
0.009705
0.002380
0.002380
-0.001007
-0.000519
0.001892
0.008240
0.005310
0.009216
0.000427
-0.000519
-0.006378
0.002380
-0.003448
-0.001984
-0.013214
-0.005402
-0.001007
-0.003448
-0.012726
-0.003937
-0.008331
-0.002472
0.002380
-0.010773
0.010193
0.005798
-0.011749
-0.009796
-0.004425
-0.003448
0.004333
-0.004425
-0.003448
0.004822
0.004333
-0.008331
-0.016632
-0.014191
-0.005890
-0.002472
-0.005890
-0.015656
-0.007355
-0.001495
-0.003937
-0.003937
-0.021515
-0.009796
-0.013214
-0.004913
-0.009308
0.003845
0.002869
0.007751
0.000427
-0.000031
0.000916
0.011169
0.011169
0.007751
0.010681
0.014587
0.022400
0.022888
0.020447
0.010193
0.027283
0.040955
0.022888
0.010193
0.001404
-0.016144
-0.021515
-0.022980
-0.006866
0.025330
0.034607
0.013123
0.005798
0.131775
0.526794
0.689392
0.517517
-0.101105
-1.004425
-0.230011
0.308044
0.227966
0.218201
0.165955
0.026794
-0.088898
-0.162628
-0.209991
-0.221222
-0.219269
-0.208527
-0.180206
-0.172882
-0.157745
-0.136261
-0.113800
-0.101593
-0.089874
-0.076691
-0.072296
-0.060089
-0.045441
-0.049347
-0.032257
-0.037628
-0.035187
-0.031281
-0.032257
-0.027863
-0.029816
-0.015167
-0.015656
-0.028839
-0.026398
-0.021027
-0.019073
-0.018585
-0.021515
-0.011261
-0.017609
-0.010773
-0.007355
-0.015656
-0.007843
-0.012238
-0.021027
-0.010773
-0.001984
-0.004913
-0.009308
-0.003937
-0.001007
-0.008820
-0.009308
-0.021515
-0.015656
-0.003937
-0.013702
-0.005890
-0.014679
-0.011749
-0.012238
-0.019562
-0.016144
-0.023956
-0.021027
-0.011261
-0.010284
-0.019562
-0.019073
-0.015656
-0.010773
-0.023956
-0.026398
-0.027374
-0.008820
-0.006866
-0.024445
-0.016144
-0.016144
-0.020050
-0.018585
-0.022003
-0.013214
-0.011261
-0.004913
-0.003937
-0.003448
-0.008820
-0.009308
-0.010284
-0.013214
-0.019073
-0.004913
-0.002960
-0.000519
-0.004913
-0.010773
-0.004913
-0.005402
-0.005890
-0.008820
-0.005890
0.005798
0.005310
0.004333
0.001892
0.007263
0.011169
-0.002472
0.006775
0.011658
0.006775
0.015564
0.023376
0.036560
0.034119
0.000427
-0.040558
-0.073273
-0.070831
-0.071320
-0.051300
-0.027863
-0.028839
-0.014191
-0.009796
-0.028839
-0.033234
-0.052277
-0.039581
-0.019073
-0.025909
-0.014679
-0.021515
-0.007355
-0.006866
0.008240
0.028748
0.030701
0.050720
0.056580
0.046814
0.047302
0.032654
0.049744
0.036072
0.018005
0.007263
-0.004913
-0.008820
-0.009796
-0.028351
-0.056671
-0.066437
-0.057648
-0.038116
-0.001495
0.120544
0.291931
0.455017
0.211365
0.069275
-0.523956
-0.828156
-0.307648
0.141541
0.130310
0.108826
-0.065948
0.018494
0.051208
-0.109406
-0.186554
-0.242706
-0.250519
-0.223175
-0.199738
-0.159210
-0.127960
-0.093292
-0.072784
-0.047394
-0.022980
-0.008331
0.008728
0.017517
0.022888
0.033142
0.037537
0.046814
0.039490
0.043884
0.032654
0.035095
0.049255
0.034607
0.045837
0.038513
0.043396
0.049744
0.032166
0.035583
0.028748
0.037537
0.034607
0.033630
0.026306
0.039001
0.025818
0.029236
0.027283
0.030212
0.025818
0.028748
0.015564
0.015076
0.014587
0.005310
-0.012726
-0.005890
-0.008331
-0.013702
-0.014679
-0.024933
-0.029327
-0.022003
-0.029327
-0.059113
-0.051300
-0.063507
-0.065948
-0.066437
-0.072784
-0.072296
-0.070343
-0.085968
-0.083038
-0.093781
-0.083527
-0.082062
-0.089874
-0.074249
-0.077667
-0.075226
-0.054718
-0.058136
-0.049835
-0.020050
-0.000031
0.043396
0.078064
0.111267
0.125427
0.146423
0.155701
0.179626
0.194763
0.195251
0.202576
0.196228
0.212830
0.218201
0.220154
0.224060
0.205505
0.192322
0.180115
0.164978
0.156189
0.123474
0.103455
0.090759
0.060486
0.042908
0.033630
0.009216
0.008240
-0.006378
-0.004425
-0.005402
-0.001007
-0.017120
-0.014679
-0.016144
-0.015167
-0.017609
-0.016144
-0.008820
-0.005402
0.000427
-0.008820
-0.008331
-0.011749
-0.002960
-0.006378
-0.008820
-0.011261
-0.005402
0.001404
-0.004425
0.016541
0.002869
0.016052
0.016052
0.009705
0.019958
0.057556
0.084900
0.089294
0.047791
-0.025909
-0.059601
-0.052277
-0.045929
-0.035187
-0.008820
-0.000519
-0.022491
-0.053253
-0.042999
-0.052277
-0.035675
-0.079132
-0.132355
-0.191925
-0.249542
-0.138214
0.411560
0.811951
0.574646
-0.025909
-0.629425
-0.769073
-0.778351
-0.102570
0.463318
0.460876
0.300720
0.091736
-0.073761
-0.168976
-0.203644
-0.225128
-0.204132
-0.188019
-0.173370
-0.144073
-0.121613
-0.109406
-0.084991
-0.080109
-0.063995
-0.046417
-0.030304
-0.031281
-0.039581
-0.021027
-0.023956
-0.022980
-0.016144
-0.021027
-0.003448
-0.010284
-0.008820
-0.003937
-0.003937
0.002869
-0.003937
-0.003448
0.003357
0.002380
0.017517
0.015076
0.008728
0.016052
0.011169
0.016052
0.004822
0.013123
0.018005
0.013123
0.018982
0.022888
0.015076
0.013611
0.018494
0.008728
0.022888
0.026306
0.016541
0.018494
0.009705
0.024353
0.020447
0.020935
0.015564
0.009216
0.010681
0.013123
0.014587
0.020447
0.006775
0.022888
0.008240
0.007751
0.001404
0.014099
0.006775
0.013611
0.022400
0.018005
0.008728
0.008240
0.008728
0.013123
-0.001495
0.018982
0.012634
0.012146
0.013123
0.025330
0.022888
0.012634
0.004822
0.006775
0.018982
0.020447
0.010193
0.018494
0.025818
0.016052
0.018494
0.001892
0.001404
0.008728
0.014587
0.014587
0.018982
0.014099
0.017029
0.011169
0.006287
0.010193
0.010681
0.010193
0.017029
0.018494
0.016052
0.013123
0.018494
0.003357
0.008728
0.007751
0.011658
0.009216
0.018005
0.006775
0.012146
0.006287
0.000916
-0.007355
0.001404
-0.003448
0.011169
-0.001984
0.006287
0.005798
0.005798
0.001404
-0.007355
-0.001495
0.003357
0.011658
0.021423
0.029236
0.052673
0.074158
0.069763
0.081970
0.095154
0.108337
0.104919
0.074646
0.046326
0.036560
0.028748
0.026306
0.036072
0.019470
0.020447
0.012146
-0.012238
-0.020050
-0.037628
-0.062531
-0.081573
-0.092804
-0.100616
-0.102570
-0.104523
-0.100128
-0.084503
-0.089874
-0.072296
-0.070831
-0.063507
-0.052277
-0.042023
-0.023956
-0.025421
-0.023468
-0.006378
-0.009796
-0.013702
-0.012238
-0.006866
-0.001007
-0.008331
-0.003448
-0.004913
0.003845
-0.006866
0.000427
-0.020538
-0.019562
-0.023468
-0.026886
-0.035187
-0.007355
0.088806
0.188904
0.151306
-0.289581
-0.992218
-0.812042
0.316345
0.533142
-0.051788
0.007263
-0.029816
-0.126007
-0.192413
-0.207062
-0.162140
-0.125031
-0.080597
-0.028351
0.015076
0.050720
0.078064
0.078064
0.079529
0.084900
0.081970
0.064880
0.061951
0.069763
0.068298
0.053162
0.027771
0.028259
0.039001
0.019958
0.008728
-0.002472
0.005798
-0.000519
0.003845
-0.004913
-0.004913
-0.002960
-0.018097
-0.033722
-0.024445
-0.023956
-0.020050
-0.018585
-0.032257
-0.039581
-0.038116
-0.031769
-0.043488
-0.054230
-0.061066
-0.049835
-0.050812
-0.059601
-0.060089
-0.063019
-0.073273
-0.072784
-0.080597
-0.083038
-0.079620
-0.089386
-0.085480
-0.087921
-0.079132
-0.091339
-0.094757
-0.110382
-0.101593
-0.105499
-0.083527
-0.088898
-0.088409
-0.086945
-0.082062
-0.069366
-0.063019
-0.056671
-0.043488
-0.027863
0.010193
0.056580
0.074158
0.101990
0.150330
0.167908
0.172791
0.171814
0.168884
0.160583
0.169861
0.212830
0.215759
0.234314
0.248474
0.254333
0.236267
0.220642
0.200134
0.176697
0.164001
0.156677
0.144470
0.131287
0.109802
0.087341
0.061462
0.051208
0.057068
0.038025
0.035583
0.017029
0.020935
0.010681
0.018494
0.004333
0.000427
-0.015167
-0.017609
-0.028351
-0.043976
-0.033234
-0.044952
-0.028839
-0.032257
-0.032257
-0.039093
-0.044952
-0.042023
-0.039581
-0.035675
-0.043488
-0.042023
-0.028839
-0.035187
-0.034210
-0.033722
-0.030792
-0.021515
-0.036163
-0.034210
-0.034210
-0.037140
-0.033234
-0.029327
-0.024933
-0.022980
-0.019562
-0.019562
-0.024933
-0.030304
-0.020538
-0.019073
-0.018585
-0.026886
-0.007355
-0.005890
-0.013214
-0.022980
-0.020538
-0.027374
-0.019562
-0.020050
-0.005402
-0.009308
-0.006378
-0.013702
-0.009308
-0.005402
-0.011261
-0.008331
-0.012238
-0.012238
-0.001495
0.005310
-0.001495
-0.007355
-0.006378
-0.011749
-0.010284
-0.012726
-0.005890
-0.008331
-0.009308
-0.005402
-0.009308
-0.007843
-0.010773
-0.005890
-0.026886
-0.005890
-0.008331
-0.017120
-0.000519
-0.000519
-0.011749
-0.012726
-0.000031
-0.009308
-0.008820
-0.010773
0.005798
0.008728
0.006775
-0.005402
-0.003448
-0.001007
0.000916
0.005798
0.001404
0.000427
0.009705
-0.002960
0.027771
0.053650
-0.033234
0.080505
0.605408
0.472595
0.281189
-0.422394
-1.004425
-0.383331
0.244568
0.244568
0.046814
0.201111
0.118103
-0.042023
-0.157257
-0.191925
-0.231476
-0.217316
-0.203644
-0.166534
-0.140167
-0.104034
-0.087433
-0.068390
-0.053741
-0.050812
-0.038605
-0.027863
-0.022980
-0.019073
-0.022491
-0.017609
-0.000031
-0.006866
0.001404
0.003845
0.009705
0.036560
0.030212
0.038513
0.056091
0.043884
0.013611
0.014099
0.022400
0.007751
-0.003448
-0.008331
0.007751
0.020935
0.024841
0.018982
0.019958
0.004333
0.005798
-0.005890
-0.024933
-0.038116
-0.032745
-0.022980
-0.009796
-0.020538
-0.013214
-0.007355
-0.005402
0.010193
0.016052
0.018982
0.026306
0.021912
0.017517
0.010193
0.014099
0.006287
0.013123
0.002869
0.018494
0.023376
0.016541
0.017517
0.008728
0.006775
0.008240
0.002380
-0.002472
0.008728
0.017517
0.007263
0.018005
0.009216
0.000916
0.016541
0.003845
-0.001495
0.015564
0.024353
0.014099
0.015564
0.007751
0.011169
0.019470
0.005310
0.011169
0.001404
0.008240
0.016541
0.009705
0.007263
0.007263
0.005310
0.006287
0.001404
-0.001984
-0.004425
0.000427
0.006775
0.017029
0.009705
-0.002472
0.001404
-0.005890
-0.007843
-0.006866
-0.004425
0.000427
-0.006866
-0.007843
-0.011261
-0.007355
-0.004425
-0.007843
-0.010773
-0.001495
0.004822
-0.005890
0.002380
-0.011261
-0.001495
-0.006866
-0.011261
-0.008820
0.003357
0.003357
-0.003448
0.004333
0.004333
0.002380
0.002380
-0.009796
-0.002960
0.007263
0.002869
0.006775
0.018982
0.015564
0.015076
0.008728
0.012634
0.004333
0.011169
0.021423
0.020447
0.010681
0.009216
0.016541
0.013611
0.010681
0.009705
0.001404
0.003357
-0.000031
0.008728
0.001404
0.001892
-0.003448
-0.005890
-0.015656
-0.015167
-0.014191
-0.009308
-0.002472
-0.017609
-0.003937
-0.006378
-0.010773
-0.008820
-0.000031
0.009216
-0.005890
-0.011261
-0.018097
-0.011261
0.001892
-0.002472
-0.009308
-0.002472
0.018005
0.033142
0.035583
0.009705
-0.027374
-0.053253
-0.084991
-0.082550
-0.058136
0.007751
0.093201
-0.044464
-0.480011
-0.993195
-1.004425
-0.572784
-0.028839
0.674255
0.709900
-0.171906
-0.601105
-0.485382
-0.504425
-0.425323
-0.313995
-0.160187
-0.054718
0.015564
0.041931
0.070251
0.075134
0.090759
0.089783
0.060486
0.062927
0.043884
0.030212
0.027283
0.044861
0.044861
0.052673
0.076111
0.096619
0.113220
0.107361
0.110291
0.105408
0.101013
0.115662
0.129333
0.148865
0.150330
0.143982
0.142029
0.133728
0.123474
0.116150
0.097595
0.088806
0.074646
0.069275
0.032166
0.034119
0.026306
0.024353
0.018982
0.012146
0.017029
0.023865
0.023376
0.015564
0.003357
0.008728
0.012634
0.020447
0.010681
0.016541
0.016052
0.031189
0.004822
0.011658
0.006775
0.014099
0.002869
0.007751
0.011169
0.013611
0.013123
0.015564
0.012146
0.010193
0.002380
0.008240
0.006287
0.006287
0.012634
0.006775
0.010681
0.009216
-0.000031
0.002380
0.011169
-0.001007
0.003357
0.008728
0.011169
0.000916
0.006775
0.004333
0.000916
-0.009308
-0.009308
0.006287
0.010681
0.009216
0.004822
0.006775
-0.006378
-0.000519
0.007263
0.000916
-0.003448
0.003845
0.010193
0.004822
-0.005890
-0.007843
-0.013214
0.000916
-0.000031
-0.010284
-0.017609
0.002380
-0.003937
-0.010284
-0.012726
-0.014191
-0.018097
-0.010284
-0.031769
-0.023956
-0.011261
-0.015656
-0.018097
-0.013214
-0.017120
-0.006378
-0.001495
0.005310
0.018982
0.052185
0.055115
0.072693
0.087830
0.089783
0.077087
0.035095
-0.001007
-0.019073
0.009216
0.033142
0.038025
0.031677
0.025818
0.002869
-0.002960
0.001892
-0.020538
-0.036652
-0.044464
-0.055695
-0.070343
-0.074738
-0.077179
-0.066925
-0.064972
-0.045929
-0.041534
-0.030304
-0.030792
-0.022003
-0.010284
-0.015656
-0.013702
-0.019562
-0.023956
-0.008820
-0.001007
-0.012238
-0.007355
-0.005402
-0.018585
-0.015167
-0.013214
-0.011261
-0.022491
-0.009796
-0.005402
-0.018097
-0.015167
-0.009796
-0.017609
-0.025909
-0.015656
-0.012726
-0.003937
-0.007355
-0.007843
-0.007355
0.001404
-0.008331
-0.003448
-0.012238
-0.013214
0.005310
-0.002472
0.001404
0.000427
-0.003937
0.008728
0.004333
-0.001007
0.002869
0.007751
0.012634
0.014587
0.016541
0.017517
0.016541
0.018494
0.008728
0.011658
0.019958
0.028748
0.028748
0.025818
0.031677
0.041931
0.052185
0.063904
0.104431
0.205505
0.278748
-0.166046
-1.004425
-1.004425
-0.350616
0.880798
0.995056
0.799255
-0.321808
-0.678253
-0.644562
-0.454620
-0.281769
-0.088898
0.025330
0.076599
0.080994
0.099060
0.094666
0.090759
0.080994
0.074158
0.068298
0.051208
0.043884
0.026306
0.020935
0.014099
0.007263
-0.001495
-0.001495
-0.011261
-0.004913
-0.010773
-0.009308
-0.005890
-0.013702
-0.007355
-0.006378
-0.011749
-0.011749
0.007263
-0.008331
-0.007355
-0.010773
-0.012238
-0.006378
0.005798
0.010681
0.010681
0.013611
0.020447
0.020447
0.013123
0.021423
0.030701
0.021912
0.041931
0.030701
0.042908
0.036072
0.031677
0.034119
0.031677
0.031189
0.025818
0.021423
0.013611
0.008240
-0.004425
-0.014679
-0.016632
-0.011749
-0.012238
-0.013702
-0.006378
-0.009308
-0.026886
-0.041046
-0.050323
-0.040070
-0.021027
-0.018585
-0.014191
-0.018585
-0.019073
-0.020538
-0.005402
-0.030304
-0.013214
-0.016144
-0.002960
-0.001984
0.003357
0.009705
0.007751
0.011658
-0.006378
-0.007355
0.000427
-0.003448
0.002869
0.010681
-0.001495
0.009705
0.004333
0.000916
-0.001984
0.000916
-0.002960
-0.000519
-0.005402
-0.003448
0.016052
0.007263
-0.003937
-0.005890
0.000427
0.003357
-0.001007
-0.009308
0.011169
0.018494
0.011658
0.020935
-0.000031
0.006287
0.010681
0.006287
0.011169
0.016052
0.011169
0.018005
0.015564
0.010193
0.000916
0.003845
0.004822
0.010681
0.004333
0.012146
0.010193
-0.000031
-0.005402
0.000916
0.001404
0.002869
0.000427
-0.005890
0.003845
0.001404
0.012634
0.002380
0.003845
-0.001495
-0.004913
-0.002472
-0.004425
0.003357
0.010681
0.002869
0.005310
-0.005890
-0.000519
-0.000031
0.006287
-0.007355
0.001892
0.013123
0.001404
0.000427
-0.010284
-0.012726
-0.005402
-0.000519
-0.002472
-0.003448
0.007263
-0.001984
0.001892
-0.011749
-0.004913
-0.012726
-0.004425
-0.016144
0.016541
0.019470
0.027771
0.026794
0.018494
0.010681
0.023865
0.018494
0.031677
0.048767
0.065857
0.081970
0.086365
0.063416
0.022888
-0.000519
0.029724
0.077576
0.095642
0.140076
0.232849
0.369568
0.411072
-0.088898
-1.004425
-1.004425
-0.915070
0.995056
0.995056
0.595642
-0.224640
-0.594269
-0.709503
-0.646515
-0.498566
-0.358429
-0.201202
-0.063507
0.040955
0.132751
0.167419
0.197693
0.208923
0.202576
0.182068
0.169861
0.149353
0.144958
0.134705
0.105408
0.085388
0.077576
0.057068
0.049255
0.029724
0.025330
0.024353
0.014587
0.015076
0.018982
0.013123
0.006775
0.004822
-0.001984
0.011658
0.002380
0.011658
0.018982
0.007263
0.022888
0.014587
0.004333
0.010681
0.009216
0.010681
0.010193
0.014099
0.018982
0.013123
0.008728
0.022400
0.011658
-0.004425
0.011658
0.008240
0.022888
0.016541
0.014587
0.027771
0.024353
0.021423
0.022888
0.021912
0.038025
0.035095
0.029724
0.039490
0.047302
0.047302
0.047791
0.045837
0.044861
0.053650
0.053650
0.057556
0.059998
0.057556
0.058533
0.060486
0.055603
0.053162
0.053650
0.058533
0.061951
0.057068
0.066833
0.059021
0.054626
0.045837
0.047791
0.054626
0.051208
0.045837
0.051697
0.048767
0.038513
0.036560
0.037537
0.025330
0.031189
0.035583
0.038513
0.031189
0.032654
0.024353
0.020935
0.024841
0.023376
0.023376
0.022888
0.029236
0.011169
0.022400
0.025330
0.009216
0.012146
0.008728
0.016052
0.013123
0.006775
0.005310
-0.001007
-0.003448
-0.031281
-0.047394
-0.052765
-0.065948
-0.059601
-0.059601
-0.067902
-0.071808
-0.074249
-0.072296
-0.083038
-0.101593
-0.098663
-0.101105
-0.125031
-0.140656
-0.156769
-0.167999
-0.158722
-0.158234
-0.122589
-0.087921
-0.039093
0.001404
-0.009796
-0.025421
-0.030792
-0.033722
-0.032257
-0.006378
0.043396
0.096130
0.150818
0.211365
0.310974
0.426208
0.503845
0.239685
-0.216827
-0.648468
-0.934601
-0.595734
0.152283
0.995056
0.995056
0.361267
-0.222687
-0.485870
-0.465363
-0.324249
-0.197296
-0.091339
-0.018585
0.031677
0.058533
0.087830
0.093201
0.081970
0.078064
0.076111
0.059998
0.060486
0.048279
0.040955
0.038513
0.027771
0.013611
0.016541
0.007751
0.005798
0.008240
0.008240
-0.010773
-0.005890
-0.007355
-0.015167
-0.020050
-0.023468
-0.017609
-0.015167
-0.021515
-0.020538
-0.023468
-0.026886
-0.035187
-0.015656
-0.028839
-0.039581
-0.024445
-0.020050
-0.023956
-0.018585
-0.026398
-0.034210
-0.014679
-0.024445
-0.027374
-0.033722
-0.010284
-0.016144
-0.008331
-0.014679
-0.013214
-0.010773
-0.019562
-0.021515
-0.024445
-0.015167
0.001404
-0.007355
-0.023956
-0.025909
-0.016144
-0.021515
-0.025421
-0.022003
-0.021515
-0.025421
-0.024445
-0.033722
-0.038116
-0.044952
-0.037628
-0.047394
-0.061066
-0.064972
-0.071320
-0.067902
-0.073273
-0.072784
-0.085480
-0.085968
-0.094757
-0.103546
-0.108917
-0.101593
-0.112823
-0.118195
-0.123077
-0.125519
-0.130890
-0.136261
-0.153839
-0.154327
-0.157745
-0.145050
-0.153839
-0.165070
-0.165558
-0.166534
-0.163116
-0.168488
-0.139679
-0.124054
-0.108917
-0.087433
-0.065460
-0.052765
-0.020538
0.058533
0.098572
0.141541
0.175232
0.213318
0.247009
0.258240
0.258240
0.259705
0.245056
0.265076
0.264099
0.285583
0.274353
0.252869
0.231384
0.196228
0.172302
0.132751
0.104919
0.065369
0.050720
0.015076
-0.000031
-0.025421
-0.048859
-0.046906
-0.067413
-0.068878
-0.075226
-0.062531
-0.059601
-0.043488
-0.037628
-0.010284
0.011169
0.026306
0.055115
0.117615
0.217712
0.373474
0.502869
0.282166
-0.405304
-1.004425
-0.996613
-0.121124
0.397400
0.631287
0.578064
0.082947
-0.180695
-0.290558
-0.333527
-0.300812
-0.226593
-0.167023
-0.095734
-0.034210
0.025818
0.070251
0.083923
0.103943
0.093689
0.100037
0.094666
0.084412
0.076599
0.072205
0.053162
0.052673
0.051208
0.041931
0.028259
0.018005
-0.002472
0.001404
-0.009796
-0.000031
-0.004425
-0.004913
-0.007843
-0.025909
-0.025909
-0.022491
-0.023956
-0.013214
-0.026886
-0.024445
-0.015656
-0.022491
-0.030792
-0.040070
-0.029816
-0.020050
-0.027863
-0.017120
-0.021027
-0.013214
-0.009308
-0.019073
-0.030304
-0.009308
-0.015656
-0.016144
-0.009308
-0.001984
-0.005890
0.000427
-0.007843
-0.015167
-0.007355
-0.016144
-0.005402
-0.004913
-0.003448
-0.009796
0.010681
-0.001495
-0.009308
-0.008820
-0.004913
-0.009308
-0.013214
0.002869
0.004822
-0.008820
0.002380
-0.001984
-0.006378
-0.002960
0.006775
-0.009796
-0.013702
-0.001495
0.004333
-0.001007
-0.006866
-0.015167
-0.009796
-0.001007
-0.001007
-0.007843
0.001404
-0.001007
-0.005890
-0.001007
-0.008820
-0.004425
0.000427
-0.007355
-0.008331
0.000916
0.001404
0.009705
-0.001984
-0.001007
-0.021027
-0.003448
-0.014679
-0.012726
-0.000519
-0.002960
-0.010284
-0.000519
-0.015167
-0.011261
-0.009796
-0.013702
-0.013214
-0.011261
-0.003937
0.000427
-0.012726
-0.015656
-0.012726
-0.007843
-0.014679
-0.005890
-0.010773
-0.002960
0.002869
-0.008331
-0.007843
0.004822
-0.012238
-0.011261
-0.010284
-0.017609
-0.002960
0.005798
-0.003448
-0.013214
-0.008820
-0.018585
-0.009796
-0.012726
-0.020050
-0.013702
-0.006378
-0.016144
-0.001007
-0.019562
-0.014191
-0.004913
-0.009308
-0.009308
-0.020050
-0.017609
0.001892
-0.007355
-0.008820
-0.017120
-0.022491
-0.017609
-0.014679
-0.012726
-0.013702
-0.001007
-0.005402
-0.012726
-0.021027
-0.022003
-0.021027
-0.022980
-0.023956
-0.003937
-0.015167
-0.030304
-0.027374
-0.044464
-0.040558
-0.066925
-0.104034
-0.112335
-0.095245
-0.046906
0.011658
0.064392
0.100525
0.093201
0.106873
0.202087
0.410583
0.146423
-1.004425
-1.004425
-0.079132
0.776306
0.496033
0.106873
0.189392
0.096619
-0.120148
-0.203156
-0.187042
-0.133331
-0.084991
-0.022491
0.008240
0.034607
0.057556
0.077087
0.077576
0.091248
0.083923
0.083923
0.069275
0.048767
0.049744
0.036072
0.032166
0.037048
0.022888
0.022888
0.009705
0.004333
0.000916
0.001404
-0.014191
-0.010773
-0.004913
-0.010773
-0.018097
-0.010284
-0.010284
-0.012726
-0.022491
-0.023956
-0.023956
-0.019073
-0.019562
-0.018097
-0.008820
-0.020538
-0.015656
-0.015167
-0.014191
-0.022003
-0.022980
-0.020538
-0.001984
-0.019562
-0.004913
-0.003937
-0.011261
-0.012238
-0.016144
-0.018585
-0.001984
-0.005890
-0.010773
-0.004913
-0.011261
-0.005890
-0.013702
-0.014191
-0.010284
-0.005402
-0.012238
-0.014191
-0.000519
-0.004913
-0.009796
-0.022980
-0.015656
-0.003448
-0.011261
-0.019562
-0.006866
-0.008331
-0.014679
-0.001984
-0.019073
-0.020050
-0.017609
-0.013702
-0.016144
-0.010284
-0.019562
-0.015656
-0.020538
-0.018585
-0.025421
-0.027863
-0.013702
-0.022003
-0.018097
-0.011261
-0.019073
-0.021027
-0.031769
-0.022491
-0.029816
-0.012238
-0.019073
-0.027863
-0.022980
-0.014679
-0.015167
-0.028351
-0.025909
-0.023956
-0.017120
-0.022980
-0.024933
-0.020050
-0.017609
-0.022491
-0.026398
-0.025909
-0.022980
-0.031769
-0.029327
-0.019073
-0.024445
-0.020538
-0.024445
-0.029327
-0.032745
-0.030304
-0.023468
-0.024933
-0.024445
-0.029327
-0.014679
-0.020050
-0.035187
-0.024933
-0.027863
-0.024933
-0.022491
-0.024445
-0.026398
-0.023468
-0.014679
-0.017120
-0.027374
-0.026886
-0.038605
-0.030792
-0.028839
-0.026886
-0.022491
-0.027863
-0.039093
-0.035187
-0.050812
-0.046906
-0.057648
-0.056671
-0.055695
-0.052765
-0.049347
-0.065460
-0.059601
-0.050812
-0.051788
-0.059601
-0.038116
-0.009308
-0.006866
0.030212
0.058044
0.087830
0.123962
0.158630
0.230408
0.298279
0.339783
0.420349
0.632263
0.786072
0.259216
-0.606476
-1.004425
-0.951691
0.060486
0.778748
0.774353
0.251404
-0.085480
-0.235382
-0.386749
-0.480499
-0.502960
-0.481964
-0.436066
-0.350616
-0.292023
-0.237335
-0.191437
-0.151886
-0.129425
-0.102081
-0.098663
-0.072296
-0.072784
-0.062042
-0.063019
-0.068878
-0.079132
-0.095245
-0.104034
-0.095245
-0.113312
-0.108917
-0.104034
-0.114777
-0.133820
-0.134308
-0.146027
-0.142120
-0.146515
-0.144073
-0.146515
-0.129425
-0.130890
-0.122101
-0.094757
-0.084503
-0.070831
-0.056183
-0.032745
0.015076
0.082458
0.111267
0.143005
0.166443
0.215271
0.231873
0.227966
0.207458
0.213806
0.230896
0.246521
0.279724
0.280212
0.271423
0.260193
0.244080
0.225525
0.176697
0.160095
0.128845
0.115173
0.091736
0.054626
0.039978
0.028748
-0.000519
-0.002960
-0.008331
-0.019562
-0.012726
-0.004913
-0.006378
-0.008820
-0.007355
-0.011261
-0.019073
0.001892
-0.010284
0.008240
-0.006866
0.001404
0.007263
0.003357
0.000916
-0.006378
0.001404
-0.000031
0.003845
0.007263
0.004333
-0.003937
-0.002472
0.015564
-0.005402
-0.007355
-0.005890
0.002869
0.005798
0.007751
0.003845
0.001404
0.002869
0.006287
-0.014679
0.000427
0.006775
0.005310
-0.002472
-0.000519
-0.002960
0.004333
0.001404
-0.004425
0.006287
0.008728
0.014099
-0.000519
0.000916
-0.006866
-0.000031
0.003357
-0.006378
0.002380
-0.001984
-0.001007
0.002869
-0.001495
0.006775
-0.006378
-0.002960
-0.012238
-0.009308
0.002869
-0.004425
-0.014191
-0.003937
-0.006866
-0.015167
-0.014191
-0.015656
-0.016632
-0.010284
-0.013702
-0.011749
-0.016144
-0.024933
-0.028839
-0.038605
-0.031281
-0.034698
-0.022491
-0.040558
-0.046417
-0.031281
-0.024445
-0.011261
-0.006866
0.000916
0.038025
0.089294
0.129822
0.151306
0.197205
0.262146
0.315857
0.295349
0.261169
0.456482
0.678162
0.301208
-0.323273
-1.003448
-1.004425
-0.065948
0.733337
0.753845
0.247009
-0.136749
-0.266144
-0.368195
-0.462433
-0.472198
-0.450226
-0.403351
-0.345734
-0.273956
-0.205597
-0.155304
-0.087921
-0.053741
-0.019073
-0.014679
-0.017609
0.009705
0.011658
0.010193
0.011658
0.006775
0.005798
0.007263
0.013611
0.005798
0.001404
-0.017120
-0.009308
-0.009308
-0.002472
-0.016632
-0.015167
-0.012726
-0.008820
-0.013214
-0.014679
-0.024445
-0.013702
-0.012726
-0.018585
-0.001984
-0.004425
0.002869
0.000427
-0.014191
-0.013214
-0.005890
-0.004425
-0.000519
0.011169
0.003845
0.016052
-0.001007
0.006287
-0.009796
0.001404
0.006287
0.011658
0.008728
0.006287
0.022888
0.016052
0.017517
0.011169
0.001892
0.015076
0.013611
0.023376
0.017029
0.020935
0.026794
0.014099
0.009705
0.014099
0.016052
0.004822
0.014099
0.022888
0.030212
0.006775
0.011658
0.013123
0.010681
0.016052
0.002869
0.003357
0.005310
0.012634
0.014587
0.010681
0.004822
-0.006378
0.009705
0.015076
0.002380
0.003357
0.014099
0.010193
0.019958
0.002869
0.004822
0.004333
0.014099
-0.007355
0.001892
0.016541
0.013611
0.018494
0.002869
0.009705
0.006775
0.001404
0.009705
0.008240
0.013123
0.014099
0.015564
0.005798
0.011658
0.005310
0.010681
0.000916
0.007751
0.010193
0.010681
0.014587
0.006775
0.008240
-0.001984
-0.001007
-0.003937
-0.000031
0.004822
-0.005890
0.011169
-0.008331
-0.014679
-0.027374
-0.016144
-0.014679
-0.031281
-0.022491
-0.014191
-0.022980
-0.024445
-0.008331
-0.004425
-0.007355
0.001404
0.008240
0.023376
0.041443
0.062927
0.082458
0.103943
0.127380
0.148865
0.165466
0.169373
0.147400
0.103943
0.036560
0.040955
0.215759
0.539978
0.645447
0.240173
-0.490265
-1.004425
-0.816437
-0.196808
0.366150
0.519958
0.118103
-0.294464
-0.296906
-0.304718
-0.364288
-0.383331
-0.354034
-0.292023
-0.249542
-0.179718
-0.128448
-0.075714
-0.030304
0.002869
0.023865
0.044373
0.047302
0.041443
0.046326
0.036560
0.036072
0.034607
0.018005
0.031189
0.036072
0.033630
0.019958
0.026306
0.020935
0.017517
0.009216
0.009216
0.005798
0.014099
0.022400
0.004822
0.017029
0.018494
0.001404
-0.005890
0.000916
0.013611
0.017517
0.020447
0.013123
0.003845
0.010193
0.010193
-0.004913
0.005798
0.015564
0.015564
0.011658
0.006775
0.018982
0.006287
-0.000519
-0.008820
0.004333
0.012634
0.014099
0.008728
-0.000031
0.002380
0.008728
0.007263
0.005310
0.004822
0.010193
0.017517
0.003845
0.004822
0.008728
0.005310
0.015076
0.005310
-0.001007
0.002869
0.019470
0.018982
-0.000031
0.004822
0.013123
0.017517
0.018982
0.001892
0.002380
0.001404
0.011658
0.019958
0.013611
0.009216
0.009216
0.019958
-0.007843
-0.002960
0.006287
0.012146
0.008728
0.021423
0.008728
0.018005
0.003357
-0.000519
0.005798
0.011658
0.006775
0.014099
0.002380
0.012634
0.013611
0.008240
0.004333
0.000916
0.011658
0.010681
0.008728
0.002380
0.012634
0.022888
0.008728
0.011169
0.008728
-0.005402
0.006287
0.010193
0.004333
0.012634
0.009705
0.012634
-0.002472
-0.003937
-0.011261
-0.010284
0.003357
-0.010284
0.000427
-0.006866
0.004333
0.002869
-0.011749
-0.020538
-0.014191
-0.024933
-0.029816
-0.034210
-0.046417
-0.021515
0.014099
0.127869
0.273376
0.431580
0.574646
0.476990
0.134216
-0.440460
-0.827667
-0.525909
-0.131866
0.221130
0.472107
0.419861
0.036072
-0.271515
-0.172882
-0.200714
-0.255402
-0.307159
-0.309113
-0.298370
-0.263214
-0.227081
-0.182159
-0.148468
-0.102081
-0.086945
-0.081573
-0.055206
-0.039581
-0.027374
-0.019073
-0.017120
-0.013702
0.006287
-0.003937
0.010681
0.002380
0.000427
-0.008331
0.005798
0.003845
0.004333
0.018982
0.015076
0.015076
0.015564
0.011169
0.012146
0.018005
0.016541
0.014587
0.034119
0.032166
0.019958
0.023376
0.024353
0.033142
0.037537
0.030701
0.040955
0.041443
0.034607
0.043396
0.023376
0.036072
0.038513
0.035583
0.026306
0.039978
0.037537
0.031677
0.039001
0.027771
0.020447
0.012146
0.018005
0.006287
0.014587
0.004333
0.010193
0.012146
-0.003448
-0.010284
-0.024445
-0.022980
-0.025909
-0.039093
-0.033722
-0.041046
-0.042511
-0.057159
-0.071808
-0.075714
-0.076691
-0.091827
-0.100128
-0.096710
-0.088898
-0.109406
-0.106476
-0.122101
-0.139191
-0.138214
-0.134308
-0.150421
-0.149933
-0.135284
-0.133331
-0.135284
-0.105499
-0.102081
-0.080109
-0.053741
-0.009796
0.043884
0.105896
0.142517
0.173767
0.197205
0.226501
0.234802
0.256775
0.254333
0.264099
0.279236
0.297791
0.305603
0.302185
0.307556
0.291443
0.263123
0.233826
0.202576
0.173767
0.161072
0.113708
0.095642
0.058533
0.039001
0.021423
0.005310
0.006287
0.003357
0.004333
0.000916
-0.000031
0.001404
-0.003448
-0.010284
-0.015656
-0.021515
-0.003937
0.004333
-0.001984
-0.001495
-0.012238
-0.009796
-0.026398
-0.028351
-0.033722
-0.027863
-0.028839
-0.023956
-0.037140
-0.032745
-0.025909
-0.044464
-0.041534
0.003357
0.096130
0.104431
-0.170441
-0.644562
-0.514191
-0.193878
-0.243683
0.287537
0.414978
0.311951
-0.212921
-0.452667
-0.253937
-0.170441
-0.127960
-0.080109
-0.036163
-0.023468
0.009705
0.023376
0.040466
0.037537
0.039978
0.031677
0.027283
0.014587
0.006775
0.004822
0.012146
0.001404
0.001892
-0.001984
0.002869
-0.011749
-0.014679
-0.016632
-0.009796
-0.017120
-0.020050
-0.017120
-0.003448
-0.007355
-0.003937
-0.017609
-0.019562
-0.012238
-0.001007
-0.002472
-0.002472
0.000916
-0.000031
-0.003937
0.000916
-0.001495
-0.001984
-0.008820
0.000916
0.017517
0.008240
0.010193
0.011169
0.011169
0.007263
0.002869
0.017517
0.020447
0.008728
0.019470
0.018982
0.025330
0.020935
0.007263
0.009216
0.010681
0.012146
0.023376
0.011658
0.015076
0.023865
0.025330
0.018982
0.007263
0.013611
0.007263
0.010193
0.014587
0.005798
0.025330
0.008240
0.016541
0.012146
0.004333
0.009705
0.010193
0.002380
0.017029
0.011169
0.025818
0.000916
0.011658
0.006287
0.015076
0.008728
0.013123
0.014587
0.024841
0.025330
0.007263
0.025818
0.015076
0.007751
0.016052
0.014587
0.011658
0.026794
0.024353
0.024841
0.018982
0.004822
0.015076
0.014099
0.016052
0.013123
0.020935
0.021423
0.027771
0.020935
0.011169
0.018982
0.016052
0.021912
0.014099
0.021423
0.022888
0.019470
0.018005
0.012634
0.016052
0.015564
0.012146
0.003845
0.000427
0.016052
0.016052
-0.002960
0.010193
0.004822
0.007751
0.012146
0.008728
0.020447
0.008728
0.009216
-0.013214
-0.027863
-0.019562
-0.004913
-0.015656
-0.028351
-0.037140
-0.035675
-0.021027
-0.028351
-0.039581
-0.034210
-0.032745
-0.038605
-0.032257
0.022888
0.023865
0.031677
0.021912
0.000916
-0.020050
-0.001495
0.018005
0.020447
0.040466
0.053162
0.052673
0.056091
0.021912
0.021912
0.007751
-0.006378
-0.042511
-0.062042
-0.016144
0.012146
-0.020538
-0.002960
0.052185
0.234802
0.706970
0.131287
-0.558136
-0.798859
-0.167511
0.148376
0.071228
0.294861
0.207458
0.066345
-0.026886
-0.094757
-0.138702
-0.163605
-0.174347
-0.178253
-0.170441
-0.163605
-0.164093
-0.152863
-0.135284
-0.112823
-0.097198
-0.093781
-0.082550
-0.078644
-0.067413
-0.062531
-0.063019
-0.051788
-0.045441
-0.036163
-0.041534
-0.034210
-0.027374
-0.037140
-0.035675
-0.025421
-0.027863
-0.021515
-0.020050
-0.015167
-0.008820
-0.014679
-0.011261
-0.020538
-0.014679
-0.022980
-0.007843
0.002869
0.001404
0.001404
-0.005890
0.007263
-0.002960
-0.006866
-0.001984
0.008240
0.005310
0.008240
0.006775
0.013123
0.006287
0.013611
0.010681
-0.000031
0.003845
0.007751
0.020935
0.011169
0.010193
0.010681
0.012634
0.004333
0.005310
0.000427
0.018005
0.007751
0.010193
0.006775
0.015564
0.005310
0.005798
0.002380
0.008240
-0.001007
0.010193
0.008728
0.010193
0.007751
0.008240
0.017517
0.000427
0.001892
0.005310
0.006287
0.019470
0.010681
0.015076
0.018005
0.014587
-0.002960
-0.001495
-0.004425
0.008240
0.011658
0.001892
0.009705
-0.002960
0.001404
-0.007843
0.002869
-0.001007
0.007751
0.006775
-0.013702
-0.004913
-0.003448
-0.015656
-0.016632
-0.026398
-0.018585
-0.002472
-0.010284
0.000427
-0.001984
0.005798
0.011169
0.003357
-0.019562
-0.015656
-0.006378
0.002869
0.004822
0.026794
-0.009796
-0.020050
-0.024933
-0.011749
-0.002960
-0.014679
-0.020050
-0.040070
-0.043488
-0.021515
-0.008820
-0.007843
-0.046417
-0.069855
-0.077179
-0.053253
-0.034210
-0.031281
-0.029327
-0.022003
-0.034698
-0.021515
-0.018585
-0.001984
0.016541
0.049255
0.081970
0.124939
0.077087
-0.325226
-0.742218
-0.709991
-0.486847
-0.129913
0.189392
0.450134
0.398376
-0.127472
-0.644073
-0.538116
-0.272003
-0.148468
-0.091339
-0.094757
-0.044952
-0.009796
0.048279
0.088806
0.104919
0.126404
0.134216
0.130798
0.119568
0.124451
0.110291
0.104431
0.094177
0.072693
0.064392
0.047302
0.030701
0.027283
0.018005
0.019958
0.013123
-0.009308
0.009216
0.001404
-0.009796
-0.008331
-0.014679
-0.014679
-0.016632
-0.005402
-0.003937
-0.000519
-0.019073
-0.010284
-0.011261
-0.011749
-0.011749
-0.005890
0.001892
0.005798
0.014099
-0.000519
-0.013702
-0.001984
0.015076
0.004822
0.002869
0.011169
0.014587
0.013123
0.017029
0.012634
0.016541
0.007263
0.012634
0.019470
0.009216
0.025330
0.023865
0.022400
0.016052
0.016541
0.018005
0.009216
0.004822
0.021912
0.019958
0.012634
0.022888
0.012634
0.011658
-0.000031
-0.002960
0.004822
0.004822
-0.003448
-0.001495
-0.004425
-0.009796
-0.017609
-0.021027
-0.027863
-0.027863
-0.029816
-0.036652
-0.034698
-0.042511
-0.043488
-0.056183
-0.055695
-0.066925
-0.075714
-0.077667
-0.072296
-0.079132
-0.080597
-0.086945
-0.085480
-0.103546
-0.117218
-0.123077
-0.116241
-0.108917
-0.099640
-0.117218
-0.109406
-0.101593
-0.095245
-0.088898
-0.073761
-0.078644
-0.050812
-0.037628
-0.017609
0.010193
0.040955
0.056580
0.083435
0.087830
0.118591
0.122009
0.158142
0.157654
0.167908
0.157166
0.156189
0.177185
0.162048
0.163513
0.143982
0.175720
0.183533
0.186951
0.188416
0.173279
0.120056
0.073669
0.043884
0.043396
0.055603
0.039001
0.035095
0.042419
0.033142
0.023865
-0.000031
-0.004425
-0.026886
-0.053253
-0.088409
-0.094269
0.079041
0.473572
0.758240
0.486755
0.070740
-0.573761
-0.820343
-0.522491
-0.282257
0.178650
0.381775
0.170349
0.000427
0.049744
-0.073761
-0.202179
-0.293488
-0.319855
-0.303253
-0.275421
-0.234406
-0.191925
-0.158722
-0.123566
-0.084015
-0.061066
-0.043488
-0.032257
-0.015167
-0.011261
-0.017120
-0.004425
-0.009796
-0.000519
-0.011749
-0.007355
0.004822
-0.008331
-0.003448
-0.004913
-0.016144
-0.011749
0.005310
0.004822
-0.012238
-0.000031
-0.001495
0.009216
-0.002472
-0.005890
-0.003448
0.002380
0.007263
0.005310
0.009216
0.021912
0.016541
0.017029
0.011169
0.017517
0.025330
0.021912
0.021423
0.025330
0.037537
0.034119
0.039001
0.018982
0.031189
0.031189
0.025818
0.026306
0.036072
0.034607
0.048767
0.038513
0.025818
0.034119
0.031677
0.025818
0.032654
0.048279
0.030701
0.039978
0.036072
0.034607
0.035583
0.029236
0.032654
0.036560
0.029236
0.031677
0.046814
0.041443
0.029724
0.029724
0.030212
0.028259
0.037048
0.032654
0.035583
0.038025
0.039490
0.034119
0.020935
0.029724
0.039978
0.037048
0.034119
0.048279
0.051208
0.046814
0.034119
0.022400
0.015076
0.023376
0.032654
0.036072
0.025818
0.018494
0.029236
0.031189
0.012634
0.021912
0.009216
0.001892
0.003845
0.002380
-0.003448
-0.002960
-0.011261
-0.012726
-0.020538
-0.006866
0.000427
0.009705
-0.015656
-0.009796
-0.012238
-0.009796
-0.016632
-0.025421
-0.051300
-0.029816
-0.034210
-0.039581
-0.039093
-0.039581
-0.024445
-0.022491
-0.029327
-0.024445
-0.022980
-0.023468
-0.023468
-0.023956
-0.005402
0.004333
0.013611
0.015076
0.021912
0.018982
0.009705
-0.005402
-0.000519
0.022888
0.072693
0.210388
0.242615
0.290955
0.192322
0.057068
-0.123566
-0.297394
-0.191437
-0.015167
0.064880
0.045349
-0.004425
-0.020538
0.015564
-0.045929
-0.279327
-0.242218
-0.116241
-0.163116
-0.205597
-0.209991
-0.211945
-0.171906
-0.146027
-0.116241
-0.076691
-0.050812
-0.035675
-0.012238
-0.012726
-0.001495
-0.001984
0.009216
0.008240
0.004822
0.014587
0.006775
0.001892
0.016052
0.001892
0.002380
0.000427
0.003357
0.002869
-0.001495
0.004822
0.003357
0.001892
0.011169
-0.002472
-0.004913
0.002380
0.001892
0.016052
0.011169
0.020935
0.023865
0.015564
0.008240
0.007751
0.017517
0.022888
0.023376
0.032654
0.021423
0.028259
0.035583
0.029724
0.028259
0.022400
0.029724
0.041931
0.035095
0.032654
0.033630
0.028748
0.033630
0.014099
0.018982
0.027771
0.033630
0.025330
0.034607
0.019470
0.024841
0.023865
0.023376
0.010681
0.027771
0.019470
0.023376
0.029236
0.013123
0.025818
0.022400
0.015076
0.013123
0.017517
0.025818
0.029724
0.029724
0.025330
0.016541
0.021423
0.018005
0.016541
0.008240
0.011658
0.018982
0.014099
0.015076
0.015564
0.016541
0.015076
-0.003937
-0.001495
-0.003937
-0.011261
-0.002472
-0.026886
-0.013214
-0.013214
-0.013702
-0.007355
-0.019562
-0.037140
-0.059601
-0.063995
-0.063995
-0.069366
-0.066437
-0.065460
-0.053253
-0.062531
-0.048370
-0.044952
-0.051788
-0.053253
-0.050323
-0.046417
-0.032257
-0.022980
-0.018097
0.000427
0.016052
0.036072
0.028748
0.030212
0.039978
0.034119
0.057068
0.044373
0.070740
0.078552
0.083923
0.069763
0.072693
0.058533
0.058044
0.044373
0.044373
0.033142
0.032654
0.045349
0.043884
0.022888
0.032166
0.023865
0.010681
0.000916
0.003357
-0.008331
-0.008820
-0.008820
-0.004913
-0.013702
-0.004425
-0.008331
-0.028839
-0.034210
-0.040558
-0.030304
-0.042023
-0.067413
-0.078644
-0.117218
-0.158234
0.004333
0.687439
0.995056
0.495056
-0.695831
-1.004425
-0.942902
-0.026886
0.528259
0.428650
0.196228
0.095642
-0.051788
-0.157257
-0.232941
-0.262238
-0.233429
-0.222198
-0.191925
-0.174347
-0.133331
-0.099640
-0.083038
-0.068878
-0.037628
-0.033234
-0.013702
-0.021027
-0.010284
-0.011749
-0.021515
-0.009308
-0.010773
-0.011749
-0.005890
-0.009796
0.007751
-0.009308
-0.007355
-0.018097
-0.010284
-0.003937
-0.015656
-0.011749
0.004333
-0.006866
-0.007843
-0.009308
-0.010773
-0.012726
-0.008331
-0.007843
-0.000031
0.004333
0.000916
0.002380
-0.000519
0.003357
-0.005402
-0.001984
-0.002960
0.005798
0.011169
0.010193
0.007263
0.002380
0.011658
0.003845
0.007751
0.016541
0.018005
0.016052
-0.001007
0.004822
0.002869
0.018494
0.004822
0.010681
0.002869
-0.019562
-0.007355
-0.005402
-0.013702
-0.032257
-0.022980
-0.032257
-0.038605
-0.045929
-0.046417
-0.029816
-0.040070
-0.012726
0.008728
-0.001007
-0.054718
-0.091339
-0.121124
-0.149933
-0.133331
-0.085968
-0.046906
-0.037140
-0.006866
-0.002960
-0.015656
-0.008331
-0.015656
-0.019562
-0.030304
-0.025909
-0.005402
0.017029
0.042419
0.074646
0.083923
0.104431
0.100525
0.105408
0.106384
0.114197
0.127869
0.115173
0.104431
0.094177
0.071228
0.097107
0.084412
0.091248
0.085388
0.082458
0.068298
0.064392
0.065857
0.065857
0.064880
0.069763
0.068787
0.066345
0.067810
0.063904
0.059998
0.054626
0.063416
0.076111
0.078552
0.072693
0.071716
0.072693
0.080994
0.080017
0.067322
0.059998
0.064880
0.072205
0.067810
0.065369
0.054138
0.052185
0.058044
0.043396
0.046326
0.041443
0.041443
0.045349
0.037537
0.042908
0.026794
0.032654
0.013123
0.009216
0.009705
0.022888
0.018005
0.003845
-0.003937
0.005798
0.001892
-0.009308
-0.006866
-0.007355
-0.008331
-0.013702
-0.012726
-0.011261
-0.015656
-0.011749
-0.018585
-0.014191
-0.027863
-0.020538
-0.016144
-0.016632
-0.012238
-0.017120
-0.011261
-0.028839
-0.032745
-0.037140
-0.036652
-0.025909
-0.035675
-0.045441
-0.052765
0.027771
0.138123
0.391541
0.668396
0.625427
-0.060577
-1.004425
-1.004425
-0.634796
0.653259
0.892517
0.449158
0.058044
-0.051788
-0.191437
-0.251495
-0.251495
-0.225616
-0.173370
-0.133331
-0.105499
-0.064972
-0.010284
0.023376
0.052185
0.062927
0.075134
0.065369
0.057556
0.041931
0.020447
0.007751
0.011658
0.003845
-0.001007
-0.005890
-0.027863
-0.035675
-0.043976
-0.059113
-0.074738
-0.081573
-0.070343
-0.078644
-0.079620
-0.069855
-0.084503
-0.053741
-0.065948
-0.073273
-0.098175
-0.108917
-0.113800
-0.128937
-0.109894
-0.094269
-0.085480
-0.081573
-0.086945
-0.103546
-0.097687
-0.063995
-0.043976
-0.020538
-0.031281
-0.011749
-0.012726
-0.001984
0.009705
0.034119
0.047791
0.054626
0.065369
0.077576
0.088806
0.117126
0.116638
0.112244
0.100037
0.099548
0.085876
0.092712
0.093201
0.074646
0.075134
0.055603
0.046814
0.040466
0.040466
0.026794
0.027771
0.012146
0.019470
0.010681
0.003845
-0.004425
0.001404
-0.011261
0.003357
-0.005402
0.012634
-0.000519
-0.002472
-0.009796
-0.006378
-0.007355
0.001404
-0.013214
0.009216
0.000427
0.006287
0.001892
0.013123
-0.010773
0.002380
0.004822
0.010681
0.019958
0.013611
0.024353
0.012634
0.011169
0.014587
0.013611
0.027771
0.014099
0.016541
0.033630
0.016052
0.020447
0.008728
0.025818
0.010681
0.008728
-0.000031
-0.001007
-0.001984
0.006775
-0.002472
-0.001984
-0.002960
-0.000031
-0.019073
-0.010284
-0.017609
-0.006866
-0.010773
-0.014679
-0.020050
-0.023468
-0.015656
-0.017609
-0.025421
-0.014679
-0.010284
-0.005890
-0.001984
-0.012238
-0.015167
-0.003937
-0.017120
-0.025421
-0.018585
-0.011261
-0.017609
-0.024933
-0.021515
-0.022980
-0.019073
-0.015656
-0.027374
-0.026886
-0.018097
-0.016632
-0.017120
-0.032257
-0.018097
-0.030304
-0.021027
-0.021027
-0.018585
-0.020050
-0.009796
-0.006866
-0.007843
-0.017120
0.000427
0.000916
0.000916
-0.007355
-0.020050
-0.011749
-0.022491
-0.021515
-0.013214
-0.022491
-0.023468
-0.033234
-0.039581
-0.038116
-0.051300
-0.052765
-0.050812
-0.067902
-0.097687
-0.111359
-0.106964
-0.114777
-0.134796
-0.117218
-0.081085
-0.020538
0.122986
0.384705
0.238220
-0.186066
-0.638702
-1.004425
-0.889679
-0.147003
0.390076
0.307068
-0.016144
-0.308136
-0.366730
-0.325226
-0.362335
-0.391632
-0.363800
-0.324738
-0.271515
-0.218292
-0.167511
-0.113800
-0.091339
-0.063019
-0.023468
0.024841
0.086853
0.149841
0.183044
0.199646
0.234314
0.242126
0.249451
0.243103
0.226501
0.235779
0.247009
0.255798
0.265564
0.274353
0.264587
0.249451
0.238220
0.212830
0.177673
0.172302
0.130798
0.114685
0.085876
0.051697
0.031677
0.031677
0.027283
0.022888
0.013123
0.017517
0.014587
0.025330
0.015564
0.006287
0.009216
0.018005
0.018005
0.035095
0.020447
0.021912
0.023865
0.020447
0.015564
0.011169
0.023376
0.021423
0.026306
0.020935
0.017029
0.018982
0.016541
0.011169
0.015564
0.002380
0.003845
0.018494
0.017517
0.012634
0.009705
0.019958
0.012634
0.001892
-0.008331
0.005798
0.007263
0.016541
0.011658
0.009705
0.017029
0.014099
0.009216
0.006287
0.014587
0.012634
0.020447
0.030701
0.027283
0.028259
0.027283
0.025330
0.018982
0.031677
0.036560
0.030212
0.043884
0.046814
0.048279
0.040955
0.035095
0.028748
0.035583
0.027771
0.026794
0.019958
0.028748
0.023865
0.017029
0.017517
0.010681
0.012634
0.007751
0.009216
0.012634
-0.007355
0.002380
-0.008820
-0.013702
-0.017120
-0.015167
-0.000519
-0.005402
-0.006378
-0.002960
-0.009796
-0.011261
-0.013214
-0.020050
-0.028839
-0.029327
-0.024933
-0.032745
-0.033722
-0.032745
-0.042511
-0.039093
-0.052277
-0.040070
-0.050323
-0.054718
-0.069366
-0.063019
-0.073761
-0.052277
-0.065460
-0.077179
-0.081085
-0.052277
-0.065460
-0.075226
-0.096710
-0.105988
-0.087921
-0.095245
-0.077667
-0.059601
-0.040558
-0.042999
-0.041046
-0.032745
-0.050323
-0.050812
-0.040070
0.028748
0.120544
0.246033
0.333923
0.436951
0.358826
-0.219757
-0.874054
-0.884796
-0.265167
0.442810
0.664490
0.493591
0.133240
-0.234406
-0.206573
-0.148956
-0.184601
-0.169952
-0.147980
-0.111847
-0.056183
-0.034210
0.004333
0.030701
0.051208
0.046326
0.065369
0.059509
0.055603
0.051208
0.041443
0.044373
0.049255
0.048767
0.037048
0.028259
0.022888
0.020935
0.010193
-0.001495
0.013611
0.017517
0.008240
0.002380
-0.004913
0.003357
0.000916
-0.018585
-0.010773
-0.006378
0.004822
-0.001007
-0.000519
-0.007843
-0.016632
-0.004425
0.000427
-0.011261
-0.004425
-0.001984
0.000916
-0.003937
0.003845
-0.006378
-0.010773
0.012634
-0.001495
-0.013214
-0.004913
0.004333
0.002380
0.009216
0.003357
-0.003937
0.006775
-0.005890
0.006287
-0.004913
0.004333
0.009216
0.004822
0.008240
-0.011261
0.007263
-0.007843
-0.005402
-0.005402
-0.006866
0.001892
0.002380
-0.001984
-0.012238
-0.001984
-0.003937
-0.013702
-0.012238
-0.009308
-0.001495
0.000916
-0.007355
-0.008820
-0.015656
-0.020538
-0.023468
-0.029816
-0.004425
-0.008331
-0.015656
-0.006866
-0.023468
-0.006378
-0.007355
-0.018585
-0.020538
-0.022491
-0.013214
-0.014191
-0.008820
-0.004425
-0.009796
-0.008331
-0.005402
-0.014679
-0.000031
-0.002472
-0.006378
0.008240
0.007751
0.000916
-0.002960
-0.011261
-0.004425
0.002380
-0.005890
-0.003448
-0.003937
-0.008820
-0.003448
-0.005402
-0.012726
-0.018097
-0.015167
-0.017609
-0.031769
-0.028839
-0.034210
-0.041534
-0.052765
-0.043976
-0.045441
-0.041534
-0.039581
-0.058136
-0.053253
-0.036652
-0.042999
-0.021027
-0.014191
-0.005402
-0.017120
-0.001495
-0.010284
0.011169
0.061951
0.178650
0.247986
0.296326
0.352966
0.178162
-0.535675
-0.673370
-0.226593
-0.121613
0.231384
0.461853
0.315369
0.113220
-0.222687
-0.260284
-0.175323
-0.172882
-0.161163
-0.140167
-0.113800
-0.095734
-0.057648
-0.034698
-0.019073
0.002380
0.005798
0.010681
0.023376
0.013611
0.020447
0.015564
0.010681
-0.001495
0.004822
-0.001007
-0.007355
0.004333
-0.004913
0.004333
-0.005402
-0.023956
-0.011749
-0.008820
-0.016144
-0.014191
-0.013702
-0.004425
-0.010773
-0.007843
-0.018585
-0.020050
-0.016144
-0.006378
-0.011261
-0.003448
-0.000031
-0.009308
-0.020538
-0.005890
-0.017120
-0.003448
-0.007355
-0.001984
-0.011261
0.004822
-0.007355
-0.003937
-0.002960
-0.013702
-0.014191
-0.008820
-0.005890
0.007263
0.007263
-0.002960
-0.009796
-0.001495
-0.004425
-0.004913
-0.014679
-0.002472
-0.003937
0.011169
-0.002472
-0.010284
-0.011261
-0.011749
-0.006866
-0.015167
-0.009308
-0.010773
-0.013214
-0.008331
-0.003448
-0.009308
-0.018097
-0.013214
-0.015656
-0.013702
-0.014191
-0.007843
-0.003448
-0.006378
-0.010773
-0.020050
-0.016144
-0.021515
-0.024445
-0.023468
-0.023468
-0.023468
-0.025421
-0.041046
-0.043976
-0.046417
-0.042999
-0.061554
-0.055695
-0.053741
-0.040070
-0.041534
-0.047394
-0.041046
-0.048370
-0.051300
-0.049835
-0.039093
-0.040070
-0.025421
-0.028839
-0.032257
-0.025909
-0.027374
-0.022980
-0.029816
-0.025421
-0.017120
-0.013214
-0.007355
-0.003448
-0.011261
-0.007355
-0.015167
-0.008331
0.002380
0.023865
0.043884
0.058044
0.055603
0.082458
0.095642
0.087830
0.095642
0.087341
0.092712
0.110779
0.109802
0.100525
0.122498
0.117615
0.131287
0.111267
0.093689
0.061951
0.027283
0.056580
0.214294
0.412537
0.534607
0.434998
0.131775
-0.300812
-0.602081
-0.432648
-0.181671
0.045837
0.201599
0.270447
0.146423
-0.175323
-0.225128
-0.175812
-0.217804
-0.261261
-0.270538
-0.260773
-0.222198
-0.180206
-0.147980
-0.132843
-0.103058
-0.077179
-0.040070
-0.022003
-0.012238
-0.000519
0.000427
0.018494
0.016541
0.001404
0.009216
0.020447
0.023376
0.016541
0.022888
0.021912
0.013611
0.011658
0.018494
0.013611
0.024353
0.024353
0.018005
0.019958
0.021423
0.010681
0.018005
0.011658
0.008240
0.017029
0.017517
0.012146
0.012146
0.007751
0.019470
0.017029
0.002380
-0.007355
-0.003937
0.004822
0.006775
-0.004913
0.003357
-0.002960
0.004333
-0.009308
-0.005402
0.006287
0.007263
0.008728
0.012634
0.006775
0.010193
0.004333
0.009705
0.008728
0.016541
0.026794
0.022888
0.013123
0.016052
0.019958
0.021912
0.012146
0.010193
0.014587
0.008728
0.013611
0.012634
0.015076
0.007263
0.009705
0.002869
-0.019562
-0.008820
-0.007843
-0.004425
0.000916
-0.003937
-0.006866
-0.014191
-0.020538
-0.028839
-0.026886
-0.014191
-0.024445
-0.031281
-0.011749
-0.009308
0.001404
0.001404
-0.000031
0.033630
0.057068
0.069763
0.057068
0.002380
-0.065948
-0.101593
-0.091827
-0.061554
-0.043488
-0.017120
-0.028839
-0.019562
-0.040070
-0.061554
-0.066925
-0.075714
-0.106964
-0.120148
-0.114777
-0.095734
-0.066925
-0.058624
-0.048370
-0.036652
-0.030304
-0.020050
-0.003448
0.012146
0.018982
0.021912
0.019470
0.027771
0.021912
0.031677
0.014587
0.020935
0.024353
0.020935
0.024841
0.014587
0.018494
0.007263
0.001404
-0.008820
-0.003448
-0.015167
-0.022003
-0.009796
-0.030304
-0.023956
-0.020050
-0.021515
-0.024445
0.015076
0.100037
0.259216
0.055115
-0.928253
-1.004425
-1.004425
-0.045441
0.557068
0.540466
0.104431
-0.291534
-0.311554
-0.495636
-0.518097
-0.464874
-0.336456
-0.206573
-0.125519
-0.082062
-0.039581
-0.018585
0.001404
-0.000031
0.007751
0.002869
-0.000519
0.008240
-0.000031
0.018005
0.013123
0.037048
0.096619
0.137634
0.170349
0.176697
0.207458
0.223572
0.223572
0.227966
0.226013
0.231384
0.250427
0.259705
0.276306
0.280212
0.268494
0.261658
0.236755
0.207947
0.182556
0.155212
0.133240
0.112732
0.093201
0.075134
0.063416
0.041443
0.040466
0.042419
0.050232
0.064392
0.075134
0.070740
0.073181
0.064880
0.059509
0.065857
0.072693
0.078552
0.082458
0.084412
0.076111
0.073181
0.066833
0.064880
0.057556
0.049255
0.049255
0.052185
0.036072
0.036072
0.024841
0.013123
0.021423
0.003357
0.008728
0.012146
0.002380
0.003357
0.002869
0.011169
-0.013214
-0.013702
-0.014679
-0.020538
-0.017609
-0.013702
-0.015656
-0.016632
-0.016632
-0.013702
-0.000519
-0.006378
0.005310
0.044373
0.070251
0.061951
0.054138
0.053162
0.046814
0.042419
0.048767
0.056091
0.037537
0.043396
0.042419
0.030701
0.017029
0.022400
0.034607
0.005798
-0.007843
-0.021027
-0.051788
-0.058136
-0.058136
-0.063507
-0.072784
-0.070343
-0.073273
-0.073761
-0.067413
-0.068878
-0.055206
-0.030792
-0.042999
-0.036163
-0.038116
-0.052277
-0.036652
-0.038116
-0.041046
-0.026398
-0.025421
-0.031281
-0.045929
-0.038116
-0.053741
-0.054230
-0.058136
-0.059113
-0.053253
-0.059601
-0.054718
-0.063019
-0.066437
-0.066437
-0.064972
-0.072784
-0.066437
-0.054230
-0.054718
-0.047882
-0.053741
-0.041046
-0.039093
-0.037140
-0.042023
-0.046906
-0.036163
-0.018585
-0.023956
-0.016144
-0.026398
-0.025421
-0.018097
-0.028839
-0.025421
-0.015167
-0.019562
-0.017609
-0.018097
-0.015167
-0.016144
-0.017120
-0.019562
-0.004425
0.009216
0.010193
0.024353
0.052673
0.105408
0.224548
0.436951
0.633728
0.028748
-1.004425
-1.004425
-0.118195
0.509216
0.595642
0.581970
0.182556
-0.193390
-0.301788
-0.313019
-0.252472
-0.214874
-0.156281
-0.095734
-0.034210
0.001892
0.026306
0.039978
0.063416
0.073669
0.069763
0.062439
0.055603
0.043884
0.030701
0.025330
0.014587
0.015564
-0.000031
0.010681
0.010193
0.006287
0.012634
-0.008331
-0.009796
-0.018585
-0.022491
-0.016144
-0.006378
-0.002960
0.006287
0.002869
0.018005
0.019958
0.026306
0.015076
0.027771
0.037537
0.032166
0.048279
0.049255
0.053650
0.053650
0.065369
0.074158
0.079041
0.077087
0.091736
0.080505
0.087341
0.078552
0.056580
0.044373
0.041931
0.039978
0.045349
0.037048
0.037048
0.037537
0.026306
0.011169
-0.007355
-0.005402
-0.013214
-0.022491
-0.021027
-0.026398
-0.024445
-0.026886
-0.017120
-0.023956
-0.041046
-0.031769
-0.039093
-0.032745
-0.029816
-0.018097
-0.018097
-0.018585
-0.020050
-0.027863
-0.016144
-0.024445
-0.012726
-0.010284
-0.009308
-0.016144
-0.001984
-0.024445
-0.018097
-0.022003
-0.016632
-0.013214
-0.020538
-0.015656
-0.012726
-0.011749
-0.018585
-0.024445
-0.028839
-0.028351
-0.046417
-0.026398
-0.027863
-0.020538
-0.022003
-0.034210
-0.037140
-0.020538
-0.028351
-0.032257
-0.029816
-0.015167
-0.022491
-0.013702
-0.014679
-0.029816
-0.017609
-0.024445
-0.027863
-0.026398
-0.018585
-0.006378
-0.013702
-0.019073
-0.021027
-0.026398
-0.013214
-0.014679
-0.014679
-0.021027
-0.014191
-0.012238
-0.006378
-0.010773
-0.005402
-0.011749
-0.015656
-0.018585
-0.007355
-0.007843
-0.000031
0.001892
-0.006866
0.000427
-0.009308
-0.007843
-0.009308
-0.002472
-0.003448
-0.014191
-0.004913
-0.001007
-0.009308
-0.007355
-0.017609
-0.024933
-0.029327
-0.035675
-0.033234
-0.027374
-0.038116
-0.051788
-0.055206
-0.076202
-0.081085
-0.097687
-0.083527
-0.082062
-0.071320
-0.066925
-0.069366
-0.055206
-0.019073
0.089294
0.250916
0.456482
0.211853
-1.004425
-1.004425
-0.796906
0.207947
0.790466
0.593689
-0.112335
-0.353058
-0.411652
-0.435089
-0.411652
-0.335968
-0.252960
-0.173859
-0.093292
-0.026398
0.049744
0.145935
0.197693
0.233826
0.278748
0.318787
0.323181
0.315857
0.298767
0.271912
0.273376
0.295837
0.313416
0.309509
0.313416
0.286560
0.241638
0.203064
0.160095
0.126892
0.101501
0.065857
0.038513
0.015564
-0.000031
-0.022003
-0.047882
-0.063995
-0.068878
-0.071320
-0.067413
-0.066437
-0.058624
-0.032745
-0.037140
-0.039581
-0.048859
-0.043488
-0.033234
-0.019073
-0.017120
-0.017120
-0.003937
0.004822
0.013611
-0.001007
0.002380
0.006775
0.010681
0.014587
0.019470
0.013123
0.021912
0.009705
0.004822
0.016541
0.003845
0.003357
0.012634
0.009216
0.016541
-0.002960
0.001404
-0.002472
0.003845
-0.000519
-0.008331
0.008240
0.011169
0.004822
0.002380
-0.002472
-0.006866
-0.001007
0.001892
-0.004425
-0.010773
-0.000031
0.003357
0.005310
-0.000031
-0.008820
0.006287
-0.003448
-0.003937
0.007263
0.005310
0.008240
0.013123
0.002869
-0.005402
-0.008820
0.001892
0.004822
0.004822
0.012146
0.007751
0.009216
0.000916
-0.008331
-0.004913
-0.005402
0.003357
0.007751
-0.004913
0.003845
0.002869
-0.004425
-0.012238
0.003845
-0.010773
-0.012726
-0.001984
-0.009308
-0.008820
-0.004425
-0.008331
-0.004425
-0.008331
-0.010773
-0.017609
-0.007355
-0.006378
-0.001984
-0.006378
0.002380
-0.009796
-0.009308
-0.008331
0.010193
-0.000519
0.002380
0.006287
0.008728
0.014099
0.010681
0.014099
0.023376
0.033142
0.035095
0.033142
0.026306
0.048767
0.035095
0.028259
0.028748
0.021912
0.020447
0.013123
0.015076
0.018005
0.015076
0.020447
0.002869
-0.012726
-0.025909
-0.023956
-0.033234
-0.039093
-0.020538
0.009216
0.045349
0.189392
0.461853
0.838806
0.534119
-1.004425
-1.004425
-0.268585
0.415466
0.453064
0.265076
0.068787
-0.082550
-0.171906
-0.238312
-0.281281
-0.302277
-0.287628
-0.263214
-0.233429
-0.218781
-0.200714
-0.162628
-0.147003
-0.126495
-0.119659
-0.083038
-0.062531
-0.045929
-0.028839
-0.015167
0.000427
0.018494
0.021912
0.020447
0.018982
0.039490
0.037537
0.030212
0.039001
0.048279
0.062927
0.057068
0.062439
0.051697
0.045837
0.032166
0.039001
0.024353
0.028259
0.028748
0.018982
0.030212
0.021912
0.026794
0.027771
0.024841
0.010681
0.016052
0.016541
-0.001984
0.007263
0.016052
0.003357
0.017517
0.018005
0.015076
0.007751
0.016541
0.007263
0.011658
0.010193
0.004333
0.017517
0.003357
0.004822
0.000916
0.013611
0.004333
-0.009796
-0.006866
0.001892
0.003845
0.009216
-0.005890
0.007751
-0.003448
0.005310
-0.004425
-0.010773
0.004822
0.000427
0.003357
-0.001495
-0.005890
-0.003448
-0.011749
-0.007843
-0.011749
-0.003448
-0.010284
0.004333
-0.002960
-0.011261
-0.011261
-0.010284
-0.013214
-0.016144
-0.015656
-0.014679
-0.011261
-0.004913
-0.001495
0.002869
0.011169
0.019470
0.029724
0.024353
0.023865
0.030701
0.008240
0.000916
-0.004913
-0.024445
-0.003448
0.001404
0.006775
0.008728
0.008728
0.002380
0.002380
0.000427
0.005798
-0.000519
-0.023956
-0.024445
-0.027863
-0.032745
-0.034698
-0.049835
-0.024445
-0.024445
-0.027863
-0.027374
-0.021027
-0.025421
-0.013702
-0.032745
-0.039093
-0.047882
-0.040558
-0.047394
-0.051788
-0.046417
-0.029816
-0.033722
-0.042023
-0.041534
-0.033234
-0.032257
-0.043488
-0.044952
-0.052277
-0.053253
-0.047394
-0.061554
-0.055695
-0.067413
-0.077179
-0.075226
-0.075226
-0.073273
-0.051300
-0.044952
-0.030792
0.006287
0.108337
0.230408
0.170349
-0.475128
-1.004425
-1.004425
-0.521515
0.799744
0.995056
0.185974
-0.378448
-0.501007
-0.561066
-0.490753
-0.366730
-0.253448
-0.165070
-0.089874
-0.032745
0.021912
0.055115
0.098083
0.143005
0.167419
0.192322
0.229919
0.256287
0.265076
0.260681
0.248474
0.242126
0.230896
0.234802
0.260193
0.265076
0.270935
0.255798
0.261169
0.242126
0.219177
0.198181
0.180603
0.160583
0.135681
0.111755
0.100525
0.083435
0.075134
0.056580
0.041443
0.032654
0.041443
0.024353
0.024353
0.016052
0.010193
0.014587
0.013611
0.008728
0.000916
-0.002960
-0.001007
-0.000031
0.008728
0.001892
0.001404
0.008728
0.001892
-0.010284
-0.006866
-0.011261
-0.001984
-0.007355
-0.000519
0.008240
-0.001007
-0.001984
0.004822
0.010193
0.012634
0.023376
0.024353
0.020447
0.037537
0.028748
0.027771
0.010681
0.004822
0.005310
0.006775
0.005798
0.006287
0.011658
0.006287
0.008728
-0.001984
-0.016632
-0.027374
-0.025909
-0.035187
-0.025909
-0.022980
-0.038116
-0.036652
-0.041046
-0.037140
-0.041046
-0.035675
-0.026398
-0.042511
-0.045441
-0.031769
-0.033722
-0.023468
-0.043488
-0.033234
-0.033722
-0.042999
-0.040070
-0.028839
-0.027863
-0.006866
-0.001495
-0.027863
-0.054718
-0.061554
-0.055206
-0.027863
-0.009308
0.010193
0.020935
0.003357
-0.002472
-0.001984
-0.011749
-0.011749
0.005310
0.020935
0.018005
0.033630
0.025818
0.012634
0.027283
0.013611
0.016052
0.023865
0.025330
0.024353
0.026794
0.016052
0.006287
0.013123
0.014587
0.005798
0.002869
0.003845
0.002869
0.007751
0.015076
0.010681
0.003845
0.004333
0.000427
0.009216
0.003845
0.008728
0.010681
0.009705
0.002869
-0.006378
0.002380
0.003845
-0.003937
0.001892
-0.001007
0.028259
0.069763
0.102966
-0.036163
-0.823273
-1.004425
0.037048
0.905701
0.698181
0.034607
-0.341339
-0.648468
-0.337921
-0.070831
-0.022980
-0.013214
0.004822
0.020447
0.031189
0.041443
0.040466
0.048279
0.048279
0.051208
0.052185
0.057556
0.051697
0.060486
0.066833
0.061951
0.051208
0.042419
0.033142
0.037048
0.015076
0.021912
0.014587
0.029236
0.026794
0.018005
0.022888
0.020447
0.026306
0.012634
0.006287
0.011169
0.000916
0.002869
0.014099
0.006287
0.012634
0.006287
0.010193
0.011658
0.001404
-0.001495
-0.003937
-0.005402
-0.008331
0.000916
-0.004913
-0.015167
-0.001984
-0.003448
-0.001007
-0.002472
0.006287
0.008728
0.003357
-0.002472
-0.004913
-0.006866
-0.010284
-0.006866
0.003357
-0.010284
0.006775
-0.001984
0.004333
-0.003937
-0.006378
0.005310
-0.004425
-0.001495
0.002869
0.013123
0.014587
0.012634
0.001404
-0.006378
0.008240
0.012146
0.013611
0.012146
0.007751
0.002869
0.018005
0.010681
0.011169
0.005798
0.007751
0.005310
0.006775
0.006775
0.009216
0.005798
-0.003448
-0.000519
0.011169
0.007751
0.013123
0.012146
0.017517
0.021912
0.000916
-0.001495
-0.015656
-0.034210
-0.086945
-0.120636
-0.090851
-0.033234
-0.000031
0.015564
-0.005890
-0.039581
-0.062531
-0.069366
-0.081085
-0.086945
-0.080109
-0.050323
-0.033722
-0.039581
-0.030792
-0.008820
-0.016144
-0.008820
-0.010284
0.004822
-0.001007
0.007263
-0.009796
-0.008331
-0.001495
-0.000031
-0.011749
-0.005402
-0.007843
0.002380
-0.001984
0.001404
-0.012726
-0.005890
-0.003448
0.001404
0.003845
-0.002472
0.002380
0.003357
0.010681
-0.000519
0.003845
-0.001984
-0.005402
-0.001495
0.023865
0.024841
0.027283
0.027283
0.034607
0.024841
0.036560
0.044861
0.047302
0.037537
0.051208
0.053650
0.049744
0.054138
0.050720
0.063416
0.078064
0.066833
0.049744
0.052673
0.045837
0.027771
0.024353
0.025818
0.054138
0.151306
0.230408
0.236755
0.357361
0.013123
-0.048370
-0.276886
-0.165070
0.138611
0.156189
0.208923
-0.153839
-0.187531
-0.041534
-0.033722
-0.034210
-0.084015
-0.125031
-0.171906
-0.182648
-0.209991
-0.207062
-0.188507
-0.167511
-0.154816
-0.136749
-0.123077
-0.114288
-0.088898
-0.088898
-0.069366
-0.057648
-0.048370
-0.025909
-0.029816
-0.021515
-0.012238
-0.015656
-0.012238
-0.007843
-0.004913
0.009705
0.009216
0.003357
0.010193
0.005310
0.009705
0.018982
0.004333
0.011658
0.007263
0.019470
0.014587
0.001404
0.022888
0.025818
0.021423
0.001404
0.004822
0.025330
0.023376
0.021423
0.018494
0.006287
0.018494
0.007751
0.014099
0.018982
0.008240
0.006287
0.014587
0.021912
0.014587
0.015564
0.010193
0.007751
0.004333
0.002380
0.000916
0.009216
0.003357
-0.002472
0.002869
-0.008820
-0.013214
-0.014679
-0.010284
-0.012726
-0.010284
-0.014679
0.002380
0.000427
-0.013214
-0.010773
-0.017120
0.001404
0.015076
0.014099
0.013611
0.004822
0.001404
-0.030304
-0.081085
-0.086945
-0.106964
-0.040070
0.041931
0.039490
-0.028351
-0.061066
-0.068878
-0.065948
-0.071320
-0.063019
-0.046417
-0.031281
-0.021515
-0.020050
-0.001495
-0.001495
-0.018097
-0.003937
0.016541
0.028748
0.035583
0.033142
0.046814
0.039978
0.041443
0.037537
0.047791
0.049255
0.048767
0.051697
0.034607
0.042419
0.042419
0.053162
0.041443
0.039001
0.048279
0.039978
0.032166
0.039490
0.034119
0.037048
0.039001
0.029724
0.018494
0.022400
0.016052
0.028748
0.031677
0.024841
0.031677
0.033142
0.019958
0.015076
0.018005
0.022888
0.025818
0.012146
0.006775
0.016541
0.022400
0.006775
0.010681
0.006287
0.005310
0.006287
0.000916
0.007751
-0.000031
-0.010284
-0.024933
-0.026886
-0.044952
-0.043976
0.044861
0.201599
0.414001
0.542419
0.610291
0.286072
-0.318390
-0.414581
-0.381866
-0.189484
-0.046906
0.034607
0.365173
0.286072
0.081482
-0.079132
-0.191925
-0.260284
-0.308624
-0.329620
-0.321320
-0.302277
-0.265167
-0.238312
-0.221222
-0.188507
-0.160187
-0.129425
-0.111359
-0.083038
-0.063019
-0.034698
-0.011749
-0.013702
-0.000031
-0.000519
0.007263
0.033142
0.041443
0.047302
0.051697
0.065857
0.057068
0.061462
0.080505
0.073669
0.064392
0.077087
0.080994
0.071716
0.069763
0.067322
0.050720
0.045349
0.048279
0.039001
0.038025
0.033630
0.028259
0.026306
0.023376
0.011658
0.009705
0.008240
0.013123
-0.001495
0.000916
0.005798
0.012146
-0.000031
-0.002960
-0.003448
-0.001495
0.002380
0.000427
0.003845
0.011169
0.006775
0.001892
0.003357
0.008728
0.007751
0.038513
0.050232
0.072693
0.122498
0.144470
0.135193
0.090759
0.038513
-0.035187
-0.074249
-0.059113
0.001404
0.018982
0.006775
-0.021027
-0.038116
-0.043488
-0.051788
-0.074738
-0.097198
-0.124054
-0.111359
-0.104034
-0.107941
-0.112335
-0.111359
-0.101593
-0.083038
-0.058136
-0.041046
-0.037140
-0.007843
-0.000031
-0.003448
0.004333
0.006775
0.008240
-0.001495
0.001404
0.010193
0.003845
0.007263
0.006775
0.004822
-0.006378
0.005310
-0.005402
0.005310
-0.000519
0.007751
0.017029
0.009216
0.004822
-0.002472
0.009216
-0.000519
0.001892
-0.002472
0.004822
-0.002472
-0.002472
-0.004913
-0.017120
-0.005402
-0.017609
-0.020538
-0.022491
-0.025421
-0.016144
-0.023956
-0.037140
-0.032745
-0.041534
-0.046417
-0.049347
-0.061066
-0.063995
-0.050812
-0.054230
-0.059113
-0.065460
-0.076691
-0.082062
-0.094757
-0.101105
-0.099152
-0.095245
-0.083527
-0.077667
-0.070831
-0.045441
0.023376
0.177673
0.394958
0.261658
-0.949249
-1.004425
-1.004425
0.628845
0.995056
0.401794
-0.722198
-0.694366
-0.643097
-0.511261
-0.366730
-0.187531
-0.041046
0.058533
0.146912
0.210388
0.252869
0.299744
0.320740
0.326111
0.321716
0.312439
0.310974
0.310974
0.303162
0.289978
0.271423
0.263611
0.243103
0.210388
0.195740
0.170349
0.141541
0.095642
0.079529
0.052185
0.062439
0.045349
0.037537
0.039978
0.041443
0.026794
0.024841
0.022888
0.034119
0.040955
0.031189
0.039978
0.045837
0.064392
0.068298
0.069275
0.089294
0.089783
0.101990
0.104919
0.109802
0.095642
0.113708
0.110779
0.116150
0.113708
0.123962
0.120544
0.112732
0.110291
0.104431
0.079529
0.073181
0.053650
0.045837
0.032654
0.043884
0.039490
0.020447
-0.000519
-0.027374
-0.040558
-0.064972
-0.071320
-0.050323
-0.031281
-0.044464
-0.032745
-0.057648
-0.033722
-0.022980
-0.051788
-0.098663
-0.111847
-0.100616
-0.061066
-0.022003
-0.020050
-0.031769
-0.017609
-0.042999
-0.045929
-0.055206
-0.053253
-0.049347
-0.046417
-0.041046
-0.055695
-0.034210
-0.032257
-0.035187
-0.044952
-0.039093
-0.046906
-0.028839
-0.026886
-0.029327
-0.028351
-0.026886
-0.034698
-0.030304
-0.017609
-0.011749
-0.019073
-0.007843
-0.010773
-0.015167
-0.012238
-0.003937
-0.000031
-0.014191
-0.009796
-0.006866
0.002380
-0.001984
0.000916
0.004333
0.006287
0.000427
-0.008820
-0.001007
0.001892
0.006287
0.004333
0.002380
0.009705
0.017029
-0.001984
-0.000031
0.001404
0.005310
-0.004913
-0.001007
0.002869
0.009705
-0.000519
0.003357
0.002380
-0.001007
-0.010773
-0.001007
-0.009308
-0.003937
0.007263
0.004333
-0.001495
-0.004913
-0.000031
-0.001007
0.001892
-0.007355
-0.004425
-0.005402
0.005310
0.009216
-0.004425
-0.017609
-0.006378
0.011658
-0.004425
0.009216
-0.001007
0.010681
-0.000031
-0.010284
-0.005890
0.003845
-0.002472
-0.013702
0.001892
0.000916
0.006775
-0.000519
-0.000519
0.010193
-0.011749
-0.001984
0.003357
-0.005890
0.006775
0.015076
0.009216
-0.000519
-0.002472
0.010193
0.016541
0.019470
0.026306
0.021423
0.037537
0.030701
0.019958
0.014099
0.021423
0.015564
0.035095
0.032166
0.032166
0.027771
0.023376
0.005310
-0.018585
-0.062531
-0.256378
-0.260773
0.020935
0.294861
0.072205
-0.190948
-0.123566
-0.054718
-0.092804
-0.030304
-0.019073
-0.059601
-0.046417
-0.014679
-0.004425
-0.007843
-0.000519
0.000916
0.017517
0.029236
0.043396
0.042419
0.041443
0.036072
0.026794
0.018494
0.009705
0.006287
-0.001007
-0.005890
-0.012726
-0.008331
-0.006866
-0.012726
-0.020538
-0.013214
-0.011261
-0.015656
-0.027863
-0.031769
-0.022980
-0.027863
-0.022491
-0.022980
-0.031769
-0.032257
-0.032745
-0.032745
-0.024445
-0.024933
-0.020050
-0.013702
-0.017609
-0.012726
-0.013702
-0.013702
-0.017609
-0.014191
-0.006866
-0.003937
0.006287
0.000427
-0.007355
0.010193
-0.013702
-0.003937
-0.000519
-0.001007
0.014099
0.006287
0.009216
0.018494
0.008728
0.013123
0.011658
0.007263
0.013611
0.026306
0.026306
0.008240
0.014587
0.016052
0.009216
0.009705
0.004333
0.010681
0.012634
0.022400
0.017517
0.010681
0.002869
0.006775
-0.009796
0.005798
-0.011261
0.004333
0.005310
-0.002472
0.000916
-0.007843
-0.001007
-0.009796
-0.010773
-0.016144
-0.010773
-0.009796
0.001892
-0.009796
-0.006866
-0.006866
-0.012238
-0.005402
-0.007355
-0.012726
-0.011261
-0.015167
-0.000031
-0.003448
-0.006378
-0.009308
-0.012238
-0.018585
-0.010284
-0.025421
-0.015167
-0.020050
-0.011749
-0.013702
-0.028351
-0.043488
-0.038605
-0.044952
-0.042511
-0.048859
-0.057648
-0.056183
-0.066925
-0.078644
-0.091339
-0.099152
-0.098663
-0.125519
-0.111847
-0.126984
-0.140167
-0.136261
-0.138214
-0.144073
-0.151886
-0.155792
-0.150909
-0.158722
-0.176788
-0.175323
-0.158234
-0.141144
-0.137238
-0.120148
-0.089874
-0.072784
-0.048859
-0.034210
-0.041046
-0.055695
-0.060577
-0.016632
0.022400
0.047302
0.106384
0.172302
0.193787
0.205505
0.197205
0.160583
0.146423
0.127869
0.159607
0.164490
0.175720
0.187439
0.180115
0.174744
0.159119
0.140564
0.124451
0.103943
0.084412
0.061951
0.037537
0.039001
0.035583
0.022888
0.015076
-0.002960
-0.005402
-0.021027
-0.006866
-0.006378
-0.000031
0.005798
0.000427
0.007263
-0.010773
-0.001495
-0.016632
-0.009796
-0.007843
-0.009308
-0.011749
-0.002472
0.002380
-0.006378
-0.020050
-0.017609
-0.019073
-0.019073
-0.017120
-0.018097
-0.015167
-0.009796
-0.020050
-0.013214
-0.018097
-0.016144
0.004333
0.058533
0.132263
0.149841
-0.296906
-1.004425
-1.004425
-0.410675
0.371521
0.976501
0.526306
-0.212433
-0.270538
-0.382355
-0.417999
-0.323761
-0.180695
-0.066437
0.020935
0.075134
0.118103
0.131775
0.153748
0.148865
0.127380
0.106873
0.096619
0.073669
0.049255
0.041443
0.035095
0.017029
0.012634
-0.002472
-0.017120
-0.023468
-0.013702
-0.016144
-0.025421
-0.022003
-0.021515
-0.013702
-0.017120
-0.031281
-0.031769
-0.021027
-0.021515
-0.018097
-0.019073
-0.019073
-0.005402
-0.012726
-0.016144
-0.005402
-0.009308
-0.007843
-0.012238
-0.013214
0.013123
0.003845
0.006775
0.011169
0.009216
0.003845
0.000427
0.008240
0.015076
0.008240
0.010193
0.003845
0.007263
0.008240
0.008728
-0.004913
0.000916
0.008240
0.009705
-0.001984
-0.003937
-0.004913
-0.005402
0.002869
-0.017120
-0.020050
-0.011749
0.006287
-0.000031
0.002869
-0.004425
-0.006866
-0.011749
0.001892
-0.007355
0.001404
0.004333
0.018494
0.038025
0.050720
0.078552
0.093201
0.129333
0.147888
0.129333
0.124451
0.082458
0.041931
0.015564
0.007263
0.024841
0.046814
0.060486
0.078064
0.050232
0.016052
0.005310
-0.012726
-0.041534
-0.059601
-0.084015
-0.094269
-0.086945
-0.080597
-0.060577
-0.044952
-0.054718
-0.037140
-0.026398
-0.013214
-0.020538
-0.013214
-0.007355
0.003845
0.018005
0.005310
0.018494
0.018982
0.005798
-0.000519
-0.011749
-0.010773
-0.004913
0.004822
-0.008820
-0.005890
0.007751
-0.002960
-0.009308
-0.007843
-0.013702
-0.009796
-0.001984
-0.003937
-0.009796
-0.022003
-0.008331
-0.014191
-0.020050
-0.020538
-0.008331
-0.007843
-0.012238
-0.016632
-0.014191
-0.011261
-0.012238
-0.021515
-0.015656
-0.008331
-0.011749
-0.008331
-0.008331
-0.006378
-0.000031
-0.014679
-0.015656
-0.009796
-0.012238
-0.001984
-0.005890
-0.006866
-0.001495
-0.000031
-0.010284
-0.013214
-0.011749
-0.012238
-0.005890
0.002380
0.004333
0.001404
-0.000519
0.004333
-0.005402
-0.016144
-0.000031
0.003357
0.014099
-0.000519
0.011169
0.020935
0.009216
0.001404
-0.001007
0.006287
0.000427
0.011169
0.008240
0.000427
0.014099
0.001892
-0.007355
-0.002960
-0.005890
-0.005402
-0.003448
-0.003937
0.011658
0.013611
0.032166
0.049744
0.075134
0.161072
0.309998
0.330017
-0.217804
-1.004425
-1.004425
-0.192902
0.995056
0.967712
-0.215851
-0.442413
-0.305206
-0.248077
-0.224152
-0.207550
-0.162628
-0.121124
-0.076202
-0.039093
-0.005402
0.039001
0.053650
0.071716
0.082458
0.108826
0.111755
0.100525
0.084412
0.091736
0.076111
0.071716
0.043396
0.046326
0.024841
0.009705
-0.010284
-0.007843
-0.022491
-0.012238
-0.014679
-0.018097
-0.041046
-0.055695
-0.071808
-0.089386
-0.086945
-0.068390
-0.068878
-0.060577
-0.046906
-0.036652
-0.035675
-0.022980
-0.015656
-0.005890
-0.010773
0.004333
0.011169
-0.003448
0.008240
0.020935
0.020447
0.035583
0.019470
0.022888
0.030701
0.019958
0.016052
0.039490
0.035095
0.036560
0.034607
0.033142
0.028259
0.015076
0.016541
0.009705
0.001404
0.006287
0.020935
0.017029
0.004822
-0.003448
-0.007355
-0.003448
-0.014679
-0.015167
-0.009308
-0.024445
-0.025909
-0.039581
-0.032745
-0.036652
-0.057159
-0.047394
-0.066925
-0.067902
-0.066925
-0.070343
-0.075714
-0.082550
-0.091339
-0.091827
-0.102081
-0.098663
-0.090851
-0.105988
-0.110382
-0.106964
-0.097198
-0.108917
-0.109406
-0.119171
-0.111847
-0.100616
-0.086945
-0.096710
-0.086456
-0.092316
-0.064484
-0.072784
-0.064972
-0.049835
-0.034210
-0.009308
0.025818
0.051697
0.065857
0.098083
0.142029
0.163513
0.161072
0.150818
0.145447
0.148865
0.166443
0.181580
0.192810
0.188416
0.196228
0.188416
0.175720
0.157654
0.125427
0.118591
0.094177
0.061462
0.054138
0.028259
0.012634
0.006775
0.000427
0.008728
0.004822
-0.005890
-0.002960
-0.018585
-0.016144
-0.022491
0.000916
0.014099
0.035095
0.051208
0.057556
0.061462
0.057556
0.054138
0.055603
0.065369
0.060486
0.071228
0.080017
0.082458
0.079041
0.077087
0.057068
0.043884
0.045837
0.045837
0.042908
0.035583
0.018982
0.005798
-0.002472
-0.034698
-0.047882
-0.087433
-0.150909
-0.286652
-0.286163
-0.239288
0.097595
0.435974
0.182556
-0.637238
-0.367706
0.047302
0.030701
-0.157257
-0.250519
-0.175812
-0.090363
-0.030304
-0.027374
-0.033234
-0.037140
-0.040558
-0.041534
-0.038116
-0.042999
-0.051788
-0.062531
-0.042023
-0.051300
-0.058624
-0.065948
-0.063995
-0.052765
-0.046417
-0.036163
-0.046417
-0.064972
-0.061554
-0.039093
-0.032257
-0.041534
-0.043488
-0.041534
-0.040558
-0.041534
-0.040070
-0.034698
-0.026398
-0.017609
-0.006378
0.003845
-0.001495
0.016052
0.015564
0.018494
0.021423
0.023376
0.037537
0.034607
0.031677
0.025818
0.041443
0.038513
0.044373
0.032166
0.027771
0.030212
0.036072
0.042419
0.039001
0.029236
0.039490
0.033630
0.029724
0.025818
0.023865
0.019470
0.024353
0.024353
0.025818
0.028259
0.020447
0.021423
0.019958
0.015564
0.017029
0.001892
0.021423
0.023376
0.029724
0.014099
0.016541
0.015076
0.004333
0.011658
0.015564
0.011169
0.027771
0.009705
0.009216
0.015564
0.003357
0.008240
0.014099
0.003845
0.011169
0.005310
0.015564
0.004822
0.016052
0.001404
0.004333
-0.002960
0.012634
0.007751
0.006287
0.004822
0.022888
0.026306
0.028748
0.028748
0.040955
0.034119
0.039978
0.043396
0.045837
0.060486
0.059509
0.047791
0.040955
0.041443
0.054138
0.054138
0.052673
0.045349
0.062439
0.044373
0.039978
0.044861
0.024841
0.019470
0.016052
0.024353
0.018982
0.018982
0.012146
0.001892
0.008728
0.000427
-0.016144
-0.008331
0.001404
-0.000031
0.006287
-0.005402
-0.004913
-0.006378
-0.018097
-0.025909
-0.031281
-0.099152
-0.201202
-0.286652
-0.169952
-0.037140
-0.096222
-0.057159
0.256775
-0.078644
-0.549347
-0.179230
0.037048
-0.048370
-0.152374
-0.118683
-0.103058
-0.070343
-0.054230
-0.068878
-0.034698
0.004333
0.008240
0.018005
-0.003448
0.005310
-0.002472
-0.006866
-0.016632
-0.020050
-0.004425
-0.013214
-0.014191
-0.024933
-0.033722
-0.027374
-0.031769
-0.029327
-0.024933
-0.036163
-0.036163
-0.043976
-0.037628
-0.039581
-0.041046
-0.038116
-0.036652
-0.024445
-0.028839
-0.026886
-0.016144
-0.013702
-0.015656
-0.013214
-0.009308
0.003357
0.008240
0.019958
0.018005
0.018982
0.022400
0.030701
0.029724
0.035095
0.016541
0.035095
0.027771
0.031189
0.032654
0.030212
0.035583
0.019470
0.033142
0.024841
0.024353
0.025818
0.022888
0.027283
0.021912
0.013611
0.016052
0.008240
0.016052
0.013611
0.008240
0.009705
0.007751
0.012634
0.014099
-0.003937
0.013123
-0.001007
-0.000031
0.001404
0.011658
0.007263
0.006287
0.014099
0.018005
-0.000031
0.013123
0.004333
0.026794
0.020447
0.023865
0.038025
0.033630
0.031677
0.033630
0.034119
0.036072
0.024353
0.037537
0.049255
0.037537
0.044861
0.045349
0.056580
0.046326
0.034607
0.034607
0.039490
0.043396
0.038513
0.039001
0.034119
0.018005
0.023376
0.015564
0.013123
0.015076
0.012634
0.015564
0.008240
0.005798
0.001892
0.002380
-0.010284
-0.015167
-0.018585
-0.009796
-0.007843
-0.006378
-0.014679
-0.012726
-0.019562
-0.010773
-0.015167
-0.025421
-0.019073
-0.009308
-0.020050
-0.020050
-0.007355
-0.019073
-0.013702
-0.026398
-0.019562
-0.012726
-0.021027
-0.022491
-0.007843
-0.008820
-0.006378
-0.025421
-0.025909
-0.029816
-0.009796
-0.023956
-0.010284
-0.013702
-0.013702
-0.015167
-0.019562
-0.027863
-0.026398
-0.018097
-0.015167
-0.017120
-0.010773
-0.008331
-0.003448
-0.018585
-0.029327
-0.029327
-0.022980
-0.025421
-0.022980
-0.031281
-0.042999
-0.041046
-0.048370
-0.054718
-0.103546
-0.191437
-0.411652
-0.295929
0.886658
0.995056
0.995056
-0.722198
-1.004425
-1.004425
0.065369
0.453552
0.627380
0.423767
0.176208
-0.036163
-0.177765
-0.271027
-0.296906
-0.280304
-0.256866
-0.221222
-0.178253
-0.141144
-0.117706
-0.086456
-0.069366
-0.053253
-0.035187
-0.013214
-0.004913
-0.020050
0.005798
0.007263
0.023865
0.045349
0.049744
0.083435
0.121521
0.120544
0.097595
0.037537
-0.023468
-0.167023
-0.249054
-0.242218
-0.080109
0.181580
0.198181
0.039490
-0.060089
-0.101593
-0.118195
-0.090851
-0.089874
-0.048370
-0.015656
0.010681
0.038025
0.058533
0.076111
0.090759
0.088318
0.087341
0.090759
0.100037
0.094177
0.096130
0.099548
0.103455
0.106873
0.105896
0.098083
0.094666
0.098572
0.097107
0.101990
0.106384
0.121033
0.130310
0.118591
0.118591
0.101990
0.102966
0.101990
0.106873
0.112244
0.122498
0.120544
0.125427
0.105896
0.111755
0.110291
0.099548
0.091248
0.090271
0.094666
0.097107
0.085388
0.078064
0.059998
0.063904
0.061951
0.047791
0.048279
0.043884
0.041931
0.036072
0.032654
0.026306
0.020935
0.012146
0.013123
0.006287
0.001892
0.008240
0.013123
-0.000519
-0.006866
-0.016632
-0.015656
-0.023956
-0.022980
-0.013702
-0.015167
-0.016632
-0.022980
-0.026886
-0.025421
-0.029327
-0.035675
-0.031769
-0.031769
-0.028351
-0.026398
-0.034698
-0.032257
-0.032745
-0.038605
-0.037628
-0.049347
-0.038116
-0.025909
-0.029816
-0.035187
-0.035675
-0.033722
-0.037628
-0.037628
-0.041534
-0.051788
-0.037628
-0.023956
-0.044952
-0.038116
-0.042511
-0.041534
-0.042999
-0.050323
-0.046906
-0.051788
-0.049347
-0.053253
-0.056671
-0.055695
-0.058136
-0.056183
-0.075714
-0.065948
-0.079132
-0.071320
-0.076202
-0.078156
-0.082550
-0.086945
-0.088409
-0.090851
-0.093781
-0.112335
-0.103058
-0.112823
-0.118195
-0.113800
-0.122101
-0.119659
-0.132355
-0.144073
-0.147491
-0.139191
-0.149445
-0.153839
-0.159698
-0.159210
-0.167999
-0.164093
-0.178253
-0.179230
-0.164093
-0.155792
-0.147003
-0.135284
-0.144562
-0.135284
-0.118683
-0.016144
0.118103
0.435486
0.839783
0.878845
0.226990
-0.768097
-1.004425
-0.712433
0.615173
0.995056
0.838806
0.313416
0.188416
0.102478
0.022888
0.037537
0.117615
0.189392
0.219666
0.175232
0.108826
0.072693
0.105408
0.153748
0.180603
0.181091
0.184509
0.165466
0.150818
0.110291
0.061951
0.036560
0.014587
-0.006866
-0.033722
-0.066437
-0.089874
-0.115265
-0.124054
-0.134796
-0.119659
-0.098663
-0.085480
-0.078644
-0.075714
-0.073761
-0.064484
-0.052765
-0.043976
-0.043976
-0.027374
-0.012726
-0.003448
-0.019562
-0.008820
-0.013214
0.007263
0.012634
0.008728
0.008240
0.012634
0.015076
